# Supplementary material for: A human judgment approach to epidemiological forecasting
Source: PLoS Comput Biol. 2017 Mar 10;13(3):e1005248. doi: 10.1371/journal.pcbi.1005248 (PMC5345757; doi:10.1371/journal.pcbi.1005248)
Supplement: S1 Data — (ZIP) [file pcbi.1005248.s002.zip]

Archive with 55 entries (54 files):
- S1_data/
- S1_data/influenza_2014-2015_epicast_peak-week.csv
- S1_data/influenza_2015-2016_stat_2wk-ahead-wili.csv
- S1_data/influenza_2014-2015_empbayes_4wk-ahead-wili.csv
- S1_data/influenza_2015-2016_empbayes_2wk-ahead-wili.csv
- S1_data/chikungunya_epicast_round3.csv
- S1_data/influenza_2015-2016_spline_3wk-ahead-wili.csv
- S1_data/influenza_2015-2016_epicast_2wk-ahead-wili.csv
- S1_data/influenza_2014-2015_epicast_peak-wili.csv
- S1_data/influenza_2015-2016_archefilter_4wk-ahead-wili.csv
- S1_data/influenza_2014-2015_empbayes_2wk-ahead-wili.csv
- S1_data/influenza_2015-2016_spline_peak-week.csv
- S1_data/influenza_2014-2015_empbayes_peak-week.csv
- S1_data/influenza_2014-2015_spline_1wk-ahead-wili.csv
- S1_data/influenza_2015-2016_stat_peak-week.csv
- S1_data/influenza_2015-2016_empbayes_peak-week.csv
- S1_data/influenza_2015-2016_archefilter_3wk-ahead-wili.csv
- S1_data/influenza_2015-2016_epicast_1wk-ahead-wili.csv
- S1_data/influenza_2015-2016_empbayes_3wk-ahead-wili.csv
- S1_data/chikungunya_epicast_round6.csv
- S1_data/influenza_2015-2016_epicast_3wk-ahead-wili.csv
- S1_data/influenza_2014-2015_epicast_3wk-ahead-wili.csv
- S1_data/influenza_2015-2016_archefilter_1wk-ahead-wili.csv
- S1_data/influenza_2015-2016_stat_peak-wili.csv
- S1_data/influenza_2014-2015_empbayes_peak-wili.csv
- S1_data/influenza_2014-2015_spline_peak-wili.csv
- S1_data/influenza_2014-2015_spline_2wk-ahead-wili.csv
- S1_data/influenza_2015-2016_epicast_peak-wili.csv
- S1_data/influenza_2015-2016_spline_4wk-ahead-wili.csv
- S1_data/chikungunya_epicast_round5.csv
- S1_data/influenza_2015-2016_spline_peak-wili.csv
- S1_data/influenza_2015-2016_epicast_4wk-ahead-wili.csv
- S1_data/influenza_2015-2016_stat_3wk-ahead-wili.csv
- S1_data/influenza_2014-2015_spline_4wk-ahead-wili.csv
- S1_data/influenza_2014-2015_spline_3wk-ahead-wili.csv
- S1_data/influenza_2014-2015_epicast_4wk-ahead-wili.csv
- S1_data/influenza_2015-2016_epicast_peak-week.csv
- S1_data/chikungunya_epicast_round1.csv
- S1_data/influenza_2015-2016_empbayes_4wk-ahead-wili.csv
- S1_data/influenza_2015-2016_empbayes_1wk-ahead-wili.csv
- S1_data/influenza_2014-2015_empbayes_1wk-ahead-wili.csv
- S1_data/influenza_2015-2016_empbayes_peak-wili.csv
- S1_data/influenza_2015-2016_spline_2wk-ahead-wili.csv
- S1_data/influenza_2015-2016_spline_1wk-ahead-wili.csv
- S1_data/influenza_2014-2015_epicast_2wk-ahead-wili.csv
- S1_data/chikungunya_epicast_round2.csv
- S1_data/influenza_2015-2016_stat_1wk-ahead-wili.csv
- S1_data/influenza_2015-2016_archefilter_peak-wili.csv
- S1_data/influenza_2014-2015_spline_peak-week.csv
- S1_data/influenza_2014-2015_epicast_1wk-ahead-wili.csv
- S1_data/influenza_2015-2016_stat_4wk-ahead-wili.csv
- S1_data/influenza_2015-2016_archefilter_peak-week.csv
- S1_data/influenza_2015-2016_archefilter_2wk-ahead-wili.csv
- S1_data/chikungunya_epicast_round4.csv
- S1_data/influenza_2014-2015_empbayes_3wk-ahead-wili.csv
