# Supplementary material for: A human judgment approach to epidemiological forecasting
Source: PLoS Comput Biol. 2017 Mar 10;13(3):e1005248. doi: 10.1371/journal.pcbi.1005248 (PMC5345757; doi:10.1371/journal.pcbi.1005248)
Supplement: S1 Data — (ZIP) [file pcbi.1005248.s002.zip › S1_data/influenza_2014-2015_epicast_peak-week.csv]

region	wILI available through week	ground truth	Point Prediction	Pr(week=201440)	Pr(week=201441)	Pr(week=201442)	Pr(week=201443)	Pr(week=201444)	Pr(week=201445)	Pr(week=201446)	Pr(week=201447)	Pr(week=201448)	Pr(week=201449)	Pr(week=201450)	Pr(week=201451)	Pr(week=201452)	Pr(week=201453)	Pr(week=201501)	Pr(week=201502)	Pr(week=201503)	Pr(week=201504)	Pr(week=201505)	Pr(week=201506)	Pr(week=201507)	Pr(week=201508)	Pr(week=201509)	Pr(week=201510)	Pr(week=201511)	Pr(week=201512)	Pr(week=201513)	Pr(week=201514)	Pr(week=201515)	Pr(week=201516)	Pr(week=201517)	Pr(week=201518)	Pr(week=201519)	Pr(week=201520)
nat	201441	201452	201505	2.01515134157e-05	2.45562755489e-05	3.31246152775e-05	5.00411459665e-05	8.38893750568e-05	0.000152377544367	0.000292068182887	0.000577992413065	0.00116171850889	0.00234061446831	0.00467059638908	0.00911447269213	0.0171491317431	0.0306152355752	0.0509549448719	0.0776428638321	0.10646453928	0.129496642114	0.138387911324	0.129496642114	0.10646453928	0.0776428638321	0.0509549448719	0.0306152355752	0.0171491317431	0.00911447269213	0.00467059638908	0.00234061446831	0.00116171850889	0.000577992413065	0.000292068182887	0.000152377544367	8.38893750568e-05	5.00411459665e-05
nat	201442	201452	201502	0.000186128130478	0.000313231047613	0.000539016120277	0.000940991007494	0.00165515935595	0.00291421226265	0.00510068392555	0.00880602038045	0.0148616016803	0.0242655269224	0.0378891903109	0.0558780111204	0.0768629421245	0.0974743104581	0.11288112994	0.118626832561	0.11288112994	0.0974743104581	0.0768629421245	0.0558780111204	0.0378891903109	0.0242655269224	0.0148616016803	0.00880602038045	0.00510068392555	0.00291421226265	0.00165515935595	0.000940991007494	0.000539016120277	0.000313231047613	0.000186128130478	0.000114187505225	7.31507227267e-05	4.95196377702e-05
nat	201443	201452	201502	1.91881916469e-05	2.55264374716e-05	4.19441421631e-05	8.43995474137e-05	0.000193227048745	0.000467286757673	0.00113785860377	0.00271067441768	0.0061900409417	0.0133112380263	0.0264927194365	0.0479668648686	0.0777130344096	0.111015839739	0.13820436819	0.148803683021	0.13820436819	0.111015839739	0.0777130344096	0.0479668648686	0.0264927194365	0.0133112380263	0.0061900409417	0.00271067441768	0.00113785860377	0.000467286757673	0.000193227048745	8.43995474138e-05	4.1944142163e-05	2.55264374716e-05	1.9188191647e-05	1.6731629784e-05	1.57716545643e-05	1.53921775709e-05
nat	201444	201452	201503	8.74600438293e-05	0.000133942809455	0.000213688276527	0.000352675440837	0.000598463395375	0.00103852855969	0.00183343545678	0.00327427980448	0.00587417138258	0.0104910154351	0.0184303178498	0.0313613184143	0.0507180015767	0.0762756676714	0.104292016997	0.127040028721	0.135910057637	0.127040028721	0.104292016997	0.0762756676714	0.0507180015767	0.0313613184143	0.0184303178498	0.0104910154351	0.00587417138258	0.00327427980448	0.00183343545678	0.00103852855969	0.000598463395375	0.000352675440837	0.000213688276527	0.000133942809455	8.74600438294e-05	5.99186944705e-05
nat	201445	201452	201504	2.1020095742e-05	2.65709330195e-05	3.77640081767e-05	6.06971679205e-05	0.000108348684747	0.000208471751181	0.000420313966713	0.000868997526748	0.00181257663438	0.00376134734317	0.00765714047467	0.0150555081264	0.0280870439573	0.0487411757347	0.0770577532115	0.108779408149	0.134808083504	0.144996577557	0.134808083504	0.108779408149	0.0770577532115	0.0487411757347	0.0280870439573	0.0150555081264	0.00765714047467	0.00376134734317	0.00181257663438	0.000868997526748	0.000420313966713	0.000208471751181	0.000108348684747	6.06971679206e-05	3.77640081768e-05	2.65709330194e-05
nat	201446	201452	201503	1.74753112016e-05	2.0050642351e-05	2.56881969847e-05	3.82768096223e-05	6.68936741932e-05	0.000132906927077	0.000286689713114	0.000645951791513	0.00147936894459	0.00337340090835	0.00751447924398	0.0160204767411	0.0319410484728	0.0580531026706	0.0936822761161	0.130991950924	0.155709962912	0.155709962912	0.130991950924	0.0936822761161	0.0580531026706	0.0319410484728	0.0160204767411	0.00751447924398	0.00337340090835	0.00147936894459	0.000645951791513	0.000286689713114	0.000132906927077	6.68936741933e-05	3.82768096223e-05	2.56881969847e-05	2.00506423509e-05	1.74753112016e-05
nat	201447	201452	201504	2.4692033029e-05	3.37259991343e-05	5.18199771246e-05	8.84621894564e-05	0.000163291878456	0.000316832213374	0.000631808874503	0.00127359336271	0.00256134926092	0.00507807043742	0.0098026149732	0.0181758172326	0.0318892022857	0.0520991519126	0.0779873262379	0.105363133012	0.126899484054	0.135143940165	0.126899484054	0.105363133012	0.0779873262379	0.0520991519126	0.0318892022857	0.0181758172326	0.0098026149732	0.00507807043742	0.00256134926092	0.00127359336271	0.000631808874503	0.000316832213374	0.000163291878456	8.84621894563e-05	5.18199771246e-05	3.37259991342e-05
nat	201448	201452	201501	6.47921901891e-05	0.000119664565987	0.000236933231159	0.000487485049455	0.00101899312925	0.002128491291	0.00438151408824	0.00876835771217	0.016812834009	0.0304029215382	0.0509839658077	0.0779542651431	0.106982734459	0.130096688253	0.138999486106	0.130096688253	0.106982734459	0.0779542651431	0.0509839658077	0.0304029215382	0.016812834009	0.00876835771217	0.00438151408824	0.002128491291	0.00101899312925	0.000487485049455	0.000236933231159	0.000119664565987	6.47921901892e-05	3.89891382509e-05	2.674842756e-05	2.08739196184e-05	1.80162184198e-05	1.66052544669e-05
nat	201449	201452	201501	2.6385118248e-05	4.20080894245e-05	8.01683419659e-05	0.000173850305371	0.000403303867189	0.000958499180284	0.00226858292911	0.00523374434627	0.0115376761796	0.0238042061267	0.0449616961917	0.0760192936486	0.112644961641	0.143741924411	0.156123344369	0.143741924411	0.112644961641	0.0760192936486	0.0449616961917	0.0238042061267	0.0115376761796	0.00523374434627	0.00226858292911	0.000958499180284	0.000403303867189	0.000173850305371	8.01683419658e-05	4.20080894245e-05	2.6385118248e-05	1.99217667862e-05	1.72092847124e-05	1.60514503022e-05	1.55478829406e-05	1.53244928038e-05
nat	201450	201452	201452	0.000173369088827	0.000362599185802	0.000778731645317	0.00168200526071	0.00359470974654	0.00748683374836	0.0149551331465	0.0281544225002	0.0490230118489	0.0774491453156	0.109036459943	0.134768216344	0.144798011272	0.134768216344	0.109036459943	0.0774491453156	0.0490230118489	0.0281544225002	0.0149551331465	0.00748683374836	0.00359470974654	0.00168200526071	0.000778731645317	0.000362599185802	0.000173369088827	8.76622303242e-05	4.87341603038e-05	3.09138150024e-05	2.26619308949e-05	1.87868427393e-05	1.69382179533e-05	1.60413503311e-05	1.55985700251e-05	1.5376063124e-05
nat	201451	201452	201452	1.51333598646e-05	1.51334137574e-05	1.51335884304e-05	1.51342240909e-05	1.51368867132e-05	1.51501599412e-05	1.52326094469e-05	1.59132897958e-05	2.40839387272e-05	0.000183370009715	0.00539243013926	0.160215084474	0.667989927823	0.160215084474	0.00539243013926	0.000183370009715	2.40839387271e-05	1.59132897959e-05	1.52326094469e-05	1.51501599412e-05	1.51368867132e-05	1.51342240908e-05	1.51335884305e-05	1.51334137574e-05	1.51333598645e-05	1.51333415438e-05	1.51333347815e-05	1.51333321027e-05	1.51333309743e-05	1.51333304727e-05	1.51333302389e-05	1.51333301253e-05	1.51333300678e-05	1.5133330038e-05
nat	201452	201452	201453	1.53339960707e-05	1.57708843998e-05	1.72572413027e-05	2.25397541886e-05	4.20484091835e-05	0.000116175575721	0.000401143257798	0.00148032438969	0.00534756738418	0.017725388679	0.0504192138261	0.114482842228	0.193720643692	0.232281465657	0.193720643692	0.114482842228	0.0504192138261	0.017725388679	0.00534756738418	0.00148032438969	0.000401143257798	0.000116175575721	4.20484091835e-05	2.25397541887e-05	1.72572413026e-05	1.57708843998e-05	1.53339960707e-05	1.51995453713e-05	1.51562098863e-05	1.51415935942e-05	1.51364429411e-05	1.51345502969e-05	1.51338266493e-05	1.51335393839e-05
nat	201453	201452	201452	1.51570078085e-05	1.52420988737e-05	1.5662970583e-05	1.78517533255e-05	2.96773327189e-05	9.47033764173e-05	0.000446897359539	0.00223547364108	0.0101748592286	0.0381996116343	0.107733603003	0.209337452685	0.263231408542	0.209337452685	0.107733603003	0.0381996116343	0.0101748592286	0.00223547364108	0.000446897359539	9.47033764174e-05	2.96773327189e-05	1.78517533254e-05	1.56629705831e-05	1.52420988737e-05	1.51570078085e-05	1.51388051314e-05	1.51346745757e-05	1.51336801369e-05	1.51334264568e-05	1.51333580331e-05	1.513333857e-05	1.51333327477e-05	1.51333309213e-05	1.5133330322e-05
nat	201501	201452	201452	0.000878126231079	0.00163786159195	0.00301779090348	0.00544851764965	0.00956207314363	0.01617694484	0.0261550258329	0.0400586229836	0.0576166196039	0.0771945391835	0.0956647070162	0.109059316742	0.113974124251	0.109059316742	0.0956647070162	0.0771945391835	0.0576166196039	0.0400586229836	0.0261550258329	0.01617694484	0.00956207314363	0.00544851764965	0.00301779090348	0.00163786159195	0.000878126231079	0.00046922166876	0.000252621338112	0.000139064321347	7.98668241289e-05	4.90649179306e-05	3.30186691914e-05	2.46286611254e-05	2.02170972274e-05	1.78808060804e-05
nat	201502	201452	201452	1.513333e-05	1.513333e-05	1.513333e-05	1.513333e-05	1.513333e-05	1.513333e-05	1.513333e-05	1.513333e-05	1.513333e-05	1.513333e-05	1.513333e-05	1.513333e-05	0.99950060011	1.513333e-05	1.513333e-05	1.513333e-05	1.513333e-05	1.513333e-05	1.513333e-05	1.513333e-05	1.513333e-05	1.513333e-05	1.513333e-05	1.513333e-05	1.513333e-05	1.513333e-05	1.513333e-05	1.513333e-05	1.513333e-05	1.513333e-05	1.513333e-05	1.513333e-05	1.513333e-05	1.513333e-05
nat	201503	201452	201452	1.513333e-05	1.513333e-05	1.513333e-05	1.513333e-05	1.513333e-05	1.513333e-05	1.513333e-05	1.513333e-05	1.513333e-05	1.513333e-05	1.513333e-05	1.513333e-05	0.99950060011	1.513333e-05	1.513333e-05	1.513333e-05	1.513333e-05	1.513333e-05	1.513333e-05	1.513333e-05	1.513333e-05	1.513333e-05	1.513333e-05	1.513333e-05	1.513333e-05	1.513333e-05	1.513333e-05	1.513333e-05	1.513333e-05	1.513333e-05	1.513333e-05	1.513333e-05	1.513333e-05	1.513333e-05
nat	201504	201452	201452	1.513333e-05	1.513333e-05	1.513333e-05	1.513333e-05	1.513333e-05	1.513333e-05	1.513333e-05	1.513333e-05	1.513333e-05	1.513333e-05	1.513333e-05	1.513333e-05	0.99950060011	1.513333e-05	1.513333e-05	1.513333e-05	1.513333e-05	1.513333e-05	1.513333e-05	1.513333e-05	1.513333e-05	1.513333e-05	1.513333e-05	1.513333e-05	1.513333e-05	1.513333e-05	1.513333e-05	1.513333e-05	1.513333e-05	1.513333e-05	1.513333e-05	1.513333e-05	1.513333e-05	1.513333e-05
nat	201505	201452	201452	1.513333e-05	1.513333e-05	1.513333e-05	1.513333e-05	1.513333e-05	1.513333e-05	1.513333e-05	1.513333e-05	1.513333e-05	1.513333e-05	1.513333e-05	1.513333e-05	0.99950060011	1.513333e-05	1.513333e-05	1.513333e-05	1.513333e-05	1.513333e-05	1.513333e-05	1.513333e-05	1.513333e-05	1.513333e-05	1.513333e-05	1.513333e-05	1.513333e-05	1.513333e-05	1.513333e-05	1.513333e-05	1.513333e-05	1.513333e-05	1.513333e-05	1.513333e-05	1.513333e-05	1.513333e-05
nat	201506	201452	201452	1.513333e-05	1.513333e-05	1.513333e-05	1.513333e-05	1.513333e-05	1.513333e-05	1.513333e-05	1.513333e-05	1.513333e-05	1.513333e-05	1.513333e-05	1.513333e-05	0.99950060011	1.513333e-05	1.513333e-05	1.513333e-05	1.513333e-05	1.513333e-05	1.513333e-05	1.513333e-05	1.513333e-05	1.513333e-05	1.513333e-05	1.513333e-05	1.513333e-05	1.513333e-05	1.513333e-05	1.513333e-05	1.513333e-05	1.513333e-05	1.513333e-05	1.513333e-05	1.513333e-05	1.513333e-05
nat	201507	201452	201452	1.513333e-05	1.513333e-05	1.513333e-05	1.513333e-05	1.513333e-05	1.513333e-05	1.513333e-05	1.513333e-05	1.513333e-05	1.513333e-05	1.513333e-05	1.513333e-05	0.99950060011	1.513333e-05	1.513333e-05	1.513333e-05	1.513333e-05	1.513333e-05	1.513333e-05	1.513333e-05	1.513333e-05	1.513333e-05	1.513333e-05	1.513333e-05	1.513333e-05	1.513333e-05	1.513333e-05	1.513333e-05	1.513333e-05	1.513333e-05	1.513333e-05	1.513333e-05	1.513333e-05	1.513333e-05
nat	201508	201452	201452	1.513333e-05	1.513333e-05	1.513333e-05	1.513333e-05	1.513333e-05	1.513333e-05	1.513333e-05	1.513333e-05	1.513333e-05	1.513333e-05	1.513333e-05	1.513333e-05	0.99950060011	1.513333e-05	1.513333e-05	1.513333e-05	1.513333e-05	1.513333e-05	1.513333e-05	1.513333e-05	1.513333e-05	1.513333e-05	1.513333e-05	1.513333e-05	1.513333e-05	1.513333e-05	1.513333e-05	1.513333e-05	1.513333e-05	1.513333e-05	1.513333e-05	1.513333e-05	1.513333e-05	1.513333e-05
nat	201509	201452	201452	1.513333e-05	1.513333e-05	1.513333e-05	1.513333e-05	1.513333e-05	1.513333e-05	1.513333e-05	1.513333e-05	1.513333e-05	1.513333e-05	1.513333e-05	1.513333e-05	0.99950060011	1.513333e-05	1.513333e-05	1.513333e-05	1.513333e-05	1.513333e-05	1.513333e-05	1.513333e-05	1.513333e-05	1.513333e-05	1.513333e-05	1.513333e-05	1.513333e-05	1.513333e-05	1.513333e-05	1.513333e-05	1.513333e-05	1.513333e-05	1.513333e-05	1.513333e-05	1.513333e-05	1.513333e-05
nat	201510	201452	201452	1.513333e-05	1.513333e-05	1.513333e-05	1.513333e-05	1.513333e-05	1.513333e-05	1.513333e-05	1.513333e-05	1.513333e-05	1.513333e-05	1.513333e-05	1.513333e-05	0.99950060011	1.513333e-05	1.513333e-05	1.513333e-05	1.513333e-05	1.513333e-05	1.513333e-05	1.513333e-05	1.513333e-05	1.513333e-05	1.513333e-05	1.513333e-05	1.513333e-05	1.513333e-05	1.513333e-05	1.513333e-05	1.513333e-05	1.513333e-05	1.513333e-05	1.513333e-05	1.513333e-05	1.513333e-05
nat	201511	201452	201452	1.513333e-05	1.513333e-05	1.513333e-05	1.513333e-05	1.513333e-05	1.513333e-05	1.513333e-05	1.513333e-05	1.513333e-05	1.513333e-05	1.513333e-05	1.513333e-05	0.99950060011	1.513333e-05	1.513333e-05	1.513333e-05	1.513333e-05	1.513333e-05	1.513333e-05	1.513333e-05	1.513333e-05	1.513333e-05	1.513333e-05	1.513333e-05	1.513333e-05	1.513333e-05	1.513333e-05	1.513333e-05	1.513333e-05	1.513333e-05	1.513333e-05	1.513333e-05	1.513333e-05	1.513333e-05
nat	201512	201452	201452	1.513333e-05	1.513333e-05	1.513333e-05	1.513333e-05	1.513333e-05	1.513333e-05	1.513333e-05	1.513333e-05	1.513333e-05	1.513333e-05	1.513333e-05	1.513333e-05	0.99950060011	1.513333e-05	1.513333e-05	1.513333e-05	1.513333e-05	1.513333e-05	1.513333e-05	1.513333e-05	1.513333e-05	1.513333e-05	1.513333e-05	1.513333e-05	1.513333e-05	1.513333e-05	1.513333e-05	1.513333e-05	1.513333e-05	1.513333e-05	1.513333e-05	1.513333e-05	1.513333e-05	1.513333e-05
nat	201513	201452	201452	1.513333e-05	1.513333e-05	1.513333e-05	1.513333e-05	1.513333e-05	1.513333e-05	1.513333e-05	1.513333e-05	1.513333e-05	1.513333e-05	1.513333e-05	1.513333e-05	0.99950060011	1.513333e-05	1.513333e-05	1.513333e-05	1.513333e-05	1.513333e-05	1.513333e-05	1.513333e-05	1.513333e-05	1.513333e-05	1.513333e-05	1.513333e-05	1.513333e-05	1.513333e-05	1.513333e-05	1.513333e-05	1.513333e-05	1.513333e-05	1.513333e-05	1.513333e-05	1.513333e-05	1.513333e-05
nat	201514	201452	201452	1.513333e-05	1.513333e-05	1.513333e-05	1.513333e-05	1.513333e-05	1.513333e-05	1.513333e-05	1.513333e-05	1.513333e-05	1.513333e-05	1.513333e-05	1.513333e-05	0.99950060011	1.513333e-05	1.513333e-05	1.513333e-05	1.513333e-05	1.513333e-05	1.513333e-05	1.513333e-05	1.513333e-05	1.513333e-05	1.513333e-05	1.513333e-05	1.513333e-05	1.513333e-05	1.513333e-05	1.513333e-05	1.513333e-05	1.513333e-05	1.513333e-05	1.513333e-05	1.513333e-05	1.513333e-05
nat	201515	201452	201452	1.513333e-05	1.513333e-05	1.513333e-05	1.513333e-05	1.513333e-05	1.513333e-05	1.513333e-05	1.513333e-05	1.513333e-05	1.513333e-05	1.513333e-05	1.513333e-05	0.99950060011	1.513333e-05	1.513333e-05	1.513333e-05	1.513333e-05	1.513333e-05	1.513333e-05	1.513333e-05	1.513333e-05	1.513333e-05	1.513333e-05	1.513333e-05	1.513333e-05	1.513333e-05	1.513333e-05	1.513333e-05	1.513333e-05	1.513333e-05	1.513333e-05	1.513333e-05	1.513333e-05	1.513333e-05
nat	201516	201452	201452	1.513333e-05	1.513333e-05	1.513333e-05	1.513333e-05	1.513333e-05	1.513333e-05	1.513333e-05	1.513333e-05	1.513333e-05	1.513333e-05	1.513333e-05	1.513333e-05	0.99950060011	1.513333e-05	1.513333e-05	1.513333e-05	1.513333e-05	1.513333e-05	1.513333e-05	1.513333e-05	1.513333e-05	1.513333e-05	1.513333e-05	1.513333e-05	1.513333e-05	1.513333e-05	1.513333e-05	1.513333e-05	1.513333e-05	1.513333e-05	1.513333e-05	1.513333e-05	1.513333e-05	1.513333e-05
nat	201517	201452	201452	1.513333e-05	1.513333e-05	1.513333e-05	1.513333e-05	1.513333e-05	1.513333e-05	1.513333e-05	1.513333e-05	1.513333e-05	1.513333e-05	1.513333e-05	1.513333e-05	0.99950060011	1.513333e-05	1.513333e-05	1.513333e-05	1.513333e-05	1.513333e-05	1.513333e-05	1.513333e-05	1.513333e-05	1.513333e-05	1.513333e-05	1.513333e-05	1.513333e-05	1.513333e-05	1.513333e-05	1.513333e-05	1.513333e-05	1.513333e-05	1.513333e-05	1.513333e-05	1.513333e-05	1.513333e-05
nat	201518	201452	201452	1.513333e-05	1.513333e-05	1.513333e-05	1.513333e-05	1.513333e-05	1.513333e-05	1.513333e-05	1.513333e-05	1.513333e-05	1.513333e-05	1.513333e-05	1.513333e-05	0.99950060011	1.513333e-05	1.513333e-05	1.513333e-05	1.513333e-05	1.513333e-05	1.513333e-05	1.513333e-05	1.513333e-05	1.513333e-05	1.513333e-05	1.513333e-05	1.513333e-05	1.513333e-05	1.513333e-05	1.513333e-05	1.513333e-05	1.513333e-05	1.513333e-05	1.513333e-05	1.513333e-05	1.513333e-05
nat	201519	201452	201452	1.513333e-05	1.513333e-05	1.513333e-05	1.513333e-05	1.513333e-05	1.513333e-05	1.513333e-05	1.513333e-05	1.513333e-05	1.513333e-05	1.513333e-05	1.513333e-05	0.99950060011	1.513333e-05	1.513333e-05	1.513333e-05	1.513333e-05	1.513333e-05	1.513333e-05	1.513333e-05	1.513333e-05	1.513333e-05	1.513333e-05	1.513333e-05	1.513333e-05	1.513333e-05	1.513333e-05	1.513333e-05	1.513333e-05	1.513333e-05	1.513333e-05	1.513333e-05	1.513333e-05	1.513333e-05
hhs1	201441	201503	201506	0.000247644728642	0.00036971486207	0.000556956596211	0.000843650615887	0.00128093103197	0.00194368517431	0.0029389030854	0.00441443144155	0.00656556697548	0.00963464615299	0.013896108581	0.0196176904187	0.0269899473214	0.0360245427423	0.0464387326604	0.0575661390569	0.0683505309976	0.0774718076301	0.0836092728792	0.0857770919304	0.0836092728792	0.0774718076301	0.0683505309976	0.0575661390569	0.0464387326604	0.0360245427423	0.0269899473214	0.0196176904187	0.013896108581	0.00963464615299	0.00656556697548	0.00441443144155	0.0029389030854	0.00194368517431
hhs1	201442	201503	201505	2.93144066988e-05	3.98112353505e-05	5.8744093958e-05	9.33685962699e-05	0.000157496254648	0.000277556445484	0.000504155448276	0.000933622080492	0.00174656543341	0.00327219400583	0.00608293038054	0.0111013461636	0.0196412125457	0.0332006839299	0.0527511403049	0.0774462462343	0.103355117133	0.123660751311	0.131423357728	0.123660751311	0.103355117133	0.0774462462343	0.0527511403049	0.0332006839299	0.0196412125457	0.0111013461636	0.00608293038054	0.00327219400583	0.00174656543341	0.000933622080492	0.000504155448276	0.000277556445484	0.000157496254648	9.33685962699e-05
hhs1	201443	201503	201505	1.92039393048e-05	2.37538137254e-05	3.35199794171e-05	5.45381837837e-05	9.97363762701e-05	0.000196441015316	0.000401226658678	0.000827723217152	0.00169464099203	0.00339893656482	0.00660505868868	0.0123050216484	0.0217438660446	0.0360559812437	0.0555172594687	0.0785979707612	0.101439465324	0.118554314285	0.124939161322	0.118554314285	0.101439465324	0.0785979707612	0.0555172594687	0.0360559812437	0.0217438660446	0.0123050216484	0.00660505868868	0.00339893656482	0.00169464099203	0.000827723217152	0.000401226658678	0.000196441015316	9.97363762701e-05	5.45381837838e-05
hhs1	201444	201503	201505	0.000211437414998	0.000308510707855	0.000457576395944	0.000688038961043	0.00104625213406	0.00160489479296	0.00247666651734	0.00383304620599	0.0059272156201	0.00911600355276	0.0138671939617	0.0207252888507	0.0301955383139	0.0425087458367	0.0572764763079	0.0731577335884	0.0877913937574	0.0982588565326	0.102075785614	0.0982588565326	0.0877913937574	0.0731577335884	0.0572764763079	0.0425087458367	0.0301955383139	0.0207252888507	0.0138671939617	0.00911600355276	0.0059272156201	0.00383304620599	0.00247666651734	0.00160489479296	0.00104625213406	0.000688038961043
hhs1	201445	201503	201505	1.76307777449e-05	1.99274414842e-05	2.45157765084e-05	3.38497463615e-05	5.31641447095e-05	9.37462549449e-05	0.000180090749108	0.000365365423257	0.000763981289124	0.00161695540173	0.00341242385452	0.00707603991091	0.0141851625423	0.0269856657742	0.0477138585254	0.07669767495	0.109708601807	0.137122075631	0.147920613995	0.137122075631	0.109708601807	0.07669767495	0.0477138585254	0.0269856657742	0.0141851625423	0.00707603991091	0.00341242385452	0.00161695540173	0.000763981289124	0.000365365423257	0.000180090749108	9.3746254945e-05	5.31641447094e-05	3.38497463614e-05
hhs1	201446	201503	201505	1.73705302107e-05	1.94419599373e-05	2.35967932039e-05	3.20868125429e-05	4.97437427684e-05	8.70550495083e-05	0.000166951166807	0.000339629462735	0.000714153252765	0.00152278712134	0.00324175772165	0.00678679780854	0.0137435895022	0.0264147624023	0.047166099705	0.0764851223331	0.110171024566	0.138323246105	0.149449977212	0.138323246105	0.110171024566	0.0764851223331	0.047166099705	0.0264147624023	0.0137435895022	0.00678679780854	0.00324175772165	0.00152278712134	0.000714153252765	0.000339629462735	0.000166951166807	8.70550495082e-05	4.97437427684e-05	3.20868125429e-05
hhs1	201447	201503	201505	1.52583819484e-05	1.54067459714e-05	1.57478329253e-05	1.65538573676e-05	1.85115344955e-05	2.33947720084e-05	3.58823337863e-05	6.85153234953e-05	0.000155206415012	0.000387450018584	0.00100750048034	0.00262968380654	0.00669253138708	0.0161332338486	0.0356669496561	0.0697862024152	0.116556225301	0.160947187292	0.179703530157	0.160947187292	0.116556225301	0.0697862024152	0.0356669496561	0.0161332338486	0.00669253138708	0.00262968380654	0.00100750048034	0.000387450018584	0.000155206415012	6.85153234953e-05	3.58823337863e-05	2.33947720084e-05	1.85115344955e-05	1.65538573675e-05
hhs1	201448	201503	201505	1.55212021978e-05	1.59566917943e-05	1.69229195232e-05	1.9115967774e-05	2.42037390074e-05	3.62492131093e-05	6.52745065366e-05	0.000136164967389	0.000310586886013	0.000739157647637	0.00177807490003	0.00422225027704	0.00968264822975	0.0209449508817	0.0416349751246	0.0739646806817	0.114261509294	0.149929704208	0.164452506138	0.149929704208	0.114261509294	0.0739646806817	0.0416349751246	0.0209449508817	0.00968264822975	0.00422225027704	0.00177807490003	0.000739157647637	0.000310586886013	0.000136164967389	6.52745065366e-05	3.62492131093e-05	2.42037390073e-05	1.91159677741e-05
hhs1	201449	201503	201505	1.81337581381e-05	2.13098132294e-05	2.80120189724e-05	4.22900980051e-05	7.29163682244e-05	0.000138828342212	0.000280502222717	0.00058285529993	0.00121877577918	0.00252469745887	0.00511342815134	0.00999851721586	0.0186284740739	0.0326169873458	0.0529169710387	0.0784615707061	0.105015286513	0.125625530714	0.133457281754	0.125625530714	0.105015286513	0.0784615707061	0.0529169710387	0.0326169873458	0.0186284740739	0.00999851721586	0.00511342815134	0.00252469745887	0.00121877577918	0.00058285529993	0.000280502222717	0.000138828342212	7.29163682244e-05	4.2290098005e-05
hhs1	201450	201503	201502	0.000180530875836	0.000319312634183	0.00057451886386	0.00104020885838	0.00187899642682	0.00336070058749	0.00590787665246	0.0101299552977	0.0168041540951	0.026736023577	0.0404336690599	0.0576043840039	0.0766555314677	0.094573147114	0.107544589209	0.112300526915	0.107544589209	0.094573147114	0.0766555314677	0.0576043840039	0.0404336690599	0.026736023577	0.0168041540951	0.0101299552977	0.00590787665246	0.00336070058749	0.00187899642682	0.00104020885838	0.00057451886386	0.000319312634183	0.000180530875836	0.000105318560847	6.45556719416e-05	4.24014042486e-05
hhs1	201451	201503	201505	3.87908784756e-05	5.41756767275e-05	8.04667246104e-05	0.000125963910292	0.000205618387458	0.000346494544291	0.000597628226574	0.00104744605617	0.00185340981746	0.00328931740311	0.00581260835273	0.0101399968873	0.0172836807367	0.0284368906557	0.044539447011	0.065418885474	0.0887596959054	0.109744366882	0.122374815065	0.122374815065	0.109744366882	0.0887596959054	0.065418885474	0.044539447011	0.0284368906557	0.0172836807367	0.0101399968873	0.00581260835273	0.00328931740311	0.00185340981746	0.00104744605617	0.000597628226574	0.000346494544291	0.000205618387458
hhs1	201452	201503	201503	1.88414530243e-05	2.34625661474e-05	3.41351314908e-05	5.90510051457e-05	0.000117606184163	0.000255354894548	0.00057730228488	0.00131759432346	0.00297140169498	0.00650447352013	0.0135819482116	0.0265601583183	0.0477113894915	0.0772152244861	0.110573734019	0.138056117606	0.148827596803	0.138056117606	0.110573734019	0.0772152244861	0.0477113894915	0.0265601583183	0.0135819482116	0.00650447352013	0.00297140169498	0.00131759432346	0.00057730228488	0.000255354894548	0.000117606184163	5.90510051456e-05	3.41351314909e-05	2.34625661474e-05	1.88414530243e-05	1.68128146467e-05
hhs1	201453	201503	201504	1.63706748745e-05	1.80908332809e-05	2.22863578916e-05	3.25902282091e-05	5.79639789104e-05	0.000120278274605	0.000271852954286	0.000633905694141	0.00147418866584	0.00334487351131	0.00727855674155	0.0149500545635	0.0285286296745	0.0497823373509	0.078239609332	0.10925843903	0.134118601209	0.143719112525	0.134118601209	0.10925843903	0.078239609332	0.0497823373509	0.0285286296745	0.0149500545635	0.00727855674155	0.00334487351131	0.00147418866584	0.000633905694141	0.000271852954286	0.000120278274605	5.79639789104e-05	3.25902282091e-05	2.22863578916e-05	1.80908332809e-05
hhs1	201501	201503	201502	3.86995060805e-05	6.57231621417e-05	0.000124484484201	0.000252214634548	0.000528143833101	0.00111611496857	0.0023404309718	0.00480289944275	0.00951960672912	0.0179778049101	0.0318888783229	0.0523521717752	0.0784116449323	0.105763992366	0.127139577263	0.135290915275	0.127139577263	0.105763992366	0.0784116449323	0.0523521717752	0.0318888783229	0.0179778049101	0.00951960672912	0.00480289944275	0.0023404309718	0.00111611496857	0.000528143833101	0.000252214634548	0.000124484484201	6.57231621418e-05	3.86995060805e-05	2.6219169251e-05	2.04109588612e-05	1.76799928375e-05
hhs1	201502	201503	201503	1.51333300015e-05	1.51333300053e-05	1.51333300201e-05	1.51333300834e-05	1.51333303833e-05	1.51333319831e-05	1.51333417566e-05	1.51334116055e-05	1.51340104235e-05	1.51403484063e-05	1.52256965827e-05	1.67221535938e-05	5.06174460965e-05	0.000947628596474	0.0211065549248	0.218413341953	0.51858200294	0.218413341953	0.0211065549248	0.000947628596474	5.06174460965e-05	1.67221535938e-05	1.52256965826e-05	1.51403484063e-05	1.51340104235e-05	1.51334116056e-05	1.51333417565e-05	1.51333319832e-05	1.51333303833e-05	1.51333300834e-05	1.51333300201e-05	1.51333300053e-05	1.51333300016e-05	1.51333300004e-05
hhs1	201503	201503	201503	1.513333e-05	1.513333e-05	1.513333e-05	1.513333e-05	1.513333e-05	1.513333e-05	1.513333e-05	1.513333e-05	1.51333300001e-05	1.51333300007e-05	1.51333300111e-05	1.51333303073e-05	1.51333478416e-05	1.51365534841e-05	1.86591754239e-05	0.0244470254572	0.950629757681	0.0244470254572	1.86591754238e-05	1.51365534842e-05	1.51333478416e-05	1.51333303073e-05	1.51333300111e-05	1.51333300008e-05	1.513333e-05	1.513333e-05	1.513333e-05	1.513333e-05	1.513333e-05	1.513333e-05	1.513333e-05	1.513333e-05	1.513333e-05	1.513333e-05
hhs1	201504	201503	201503	1.513333e-05	1.513333e-05	1.513333e-05	1.513333e-05	1.513333e-05	1.513333e-05	1.513333e-05	1.513333e-05	1.513333e-05	1.513333e-05	1.513333e-05	1.513333e-05	1.513333e-05	1.513333e-05	1.513333e-05	1.513333e-05	0.99950060011	1.513333e-05	1.513333e-05	1.513333e-05	1.513333e-05	1.513333e-05	1.513333e-05	1.513333e-05	1.513333e-05	1.513333e-05	1.513333e-05	1.513333e-05	1.513333e-05	1.513333e-05	1.513333e-05	1.513333e-05	1.513333e-05	1.513333e-05
hhs1	201505	201503	201504	1.513333e-05	1.513333e-05	1.513333e-05	1.513333e-05	1.513333e-05	1.513333e-05	1.513333e-05	1.513333e-05	1.513333e-05	1.513333e-05	1.513333e-05	1.513333e-05	1.513333e-05	1.513333e-05	1.513333e-05	1.513333e-05	1.513333e-05	0.99950060011	1.513333e-05	1.513333e-05	1.513333e-05	1.513333e-05	1.513333e-05	1.513333e-05	1.513333e-05	1.513333e-05	1.513333e-05	1.513333e-05	1.513333e-05	1.513333e-05	1.513333e-05	1.513333e-05	1.513333e-05	1.513333e-05
hhs1	201506	201503	201503	1.513333e-05	1.513333e-05	1.513333e-05	1.513333e-05	1.513333e-05	1.513333e-05	1.513333e-05	1.513333e-05	1.513333e-05	1.513333e-05	1.513333e-05	1.513333e-05	1.513333e-05	1.513333e-05	1.513333e-05	1.513333e-05	0.99950060011	1.513333e-05	1.513333e-05	1.513333e-05	1.513333e-05	1.513333e-05	1.513333e-05	1.513333e-05	1.513333e-05	1.513333e-05	1.513333e-05	1.513333e-05	1.513333e-05	1.513333e-05	1.513333e-05	1.513333e-05	1.513333e-05	1.513333e-05
hhs1	201507	201503	201503	1.51366682984e-05	1.51420941305e-05	1.51574936398e-05	1.520355532e-05	1.53492477326e-05	1.58379826262e-05	1.75800966622e-05	2.4177948157e-05	5.06282404729e-05	0.000161755142557	0.000641178046499	0.00268830322989	0.0108262168551	0.0382289170583	0.106402835275	0.208732754876	0.264252517719	0.208732754876	0.106402835275	0.0382289170583	0.0108262168551	0.00268830322989	0.000641178046499	0.000161755142557	5.06282404729e-05	2.41779481569e-05	1.75800966623e-05	1.58379826261e-05	1.53492477327e-05	1.52035553199e-05	1.51574936399e-05	1.51420941304e-05	1.51366682984e-05	1.51346606203e-05
hhs1	201508	201503	201503	1.513333e-05	1.513333e-05	1.513333e-05	1.513333e-05	1.513333e-05	1.513333e-05	1.513333e-05	1.513333e-05	1.513333e-05	1.513333e-05	1.513333e-05	1.513333e-05	1.513333e-05	1.513333e-05	1.513333e-05	1.513333e-05	0.99950060011	1.513333e-05	1.513333e-05	1.513333e-05	1.513333e-05	1.513333e-05	1.513333e-05	1.513333e-05	1.513333e-05	1.513333e-05	1.513333e-05	1.513333e-05	1.513333e-05	1.513333e-05	1.513333e-05	1.513333e-05	1.513333e-05	1.513333e-05
hhs1	201509	201503	201503	1.513333e-05	1.513333e-05	1.513333e-05	1.513333e-05	1.513333e-05	1.513333e-05	1.513333e-05	1.513333e-05	1.513333e-05	1.513333e-05	1.513333e-05	1.513333e-05	1.513333e-05	1.513333e-05	1.513333e-05	1.513333e-05	0.99950060011	1.513333e-05	1.513333e-05	1.513333e-05	1.513333e-05	1.513333e-05	1.513333e-05	1.513333e-05	1.513333e-05	1.513333e-05	1.513333e-05	1.513333e-05	1.513333e-05	1.513333e-05	1.513333e-05	1.513333e-05	1.513333e-05	1.513333e-05
hhs1	201510	201503	201503	1.513333e-05	1.513333e-05	1.513333e-05	1.513333e-05	1.513333e-05	1.513333e-05	1.513333e-05	1.513333e-05	1.513333e-05	1.513333e-05	1.513333e-05	1.513333e-05	1.513333e-05	1.513333e-05	1.513333e-05	1.513333e-05	0.99950060011	1.513333e-05	1.513333e-05	1.513333e-05	1.513333e-05	1.513333e-05	1.513333e-05	1.513333e-05	1.513333e-05	1.513333e-05	1.513333e-05	1.513333e-05	1.513333e-05	1.513333e-05	1.513333e-05	1.513333e-05	1.513333e-05	1.513333e-05
hhs1	201511	201503	201503	1.513333e-05	1.513333e-05	1.513333e-05	1.513333e-05	1.513333e-05	1.513333e-05	1.513333e-05	1.513333e-05	1.513333e-05	1.513333e-05	1.513333e-05	1.513333e-05	1.513333e-05	1.513333e-05	1.513333e-05	1.513333e-05	0.99950060011	1.513333e-05	1.513333e-05	1.513333e-05	1.513333e-05	1.513333e-05	1.513333e-05	1.513333e-05	1.513333e-05	1.513333e-05	1.513333e-05	1.513333e-05	1.513333e-05	1.513333e-05	1.513333e-05	1.513333e-05	1.513333e-05	1.513333e-05
hhs1	201512	201503	201503	1.513333e-05	1.513333e-05	1.513333e-05	1.513333e-05	1.513333e-05	1.513333e-05	1.513333e-05	1.513333e-05	1.513333e-05	1.513333e-05	1.513333e-05	1.513333e-05	1.513333e-05	1.513333e-05	1.513333e-05	1.513333e-05	0.99950060011	1.513333e-05	1.513333e-05	1.513333e-05	1.513333e-05	1.513333e-05	1.513333e-05	1.513333e-05	1.513333e-05	1.513333e-05	1.513333e-05	1.513333e-05	1.513333e-05	1.513333e-05	1.513333e-05	1.513333e-05	1.513333e-05	1.513333e-05
hhs1	201513	201503	201503	1.513333e-05	1.513333e-05	1.513333e-05	1.513333e-05	1.513333e-05	1.513333e-05	1.513333e-05	1.513333e-05	1.513333e-05	1.513333e-05	1.513333e-05	1.513333e-05	1.513333e-05	1.513333e-05	1.513333e-05	1.513333e-05	0.99950060011	1.513333e-05	1.513333e-05	1.513333e-05	1.513333e-05	1.513333e-05	1.513333e-05	1.513333e-05	1.513333e-05	1.513333e-05	1.513333e-05	1.513333e-05	1.513333e-05	1.513333e-05	1.513333e-05	1.513333e-05	1.513333e-05	1.513333e-05
hhs1	201514	201503	201503	1.513333e-05	1.513333e-05	1.513333e-05	1.513333e-05	1.513333e-05	1.513333e-05	1.513333e-05	1.513333e-05	1.513333e-05	1.513333e-05	1.513333e-05	1.513333e-05	1.513333e-05	1.513333e-05	1.513333e-05	1.513333e-05	0.99950060011	1.513333e-05	1.513333e-05	1.513333e-05	1.513333e-05	1.513333e-05	1.513333e-05	1.513333e-05	1.513333e-05	1.513333e-05	1.513333e-05	1.513333e-05	1.513333e-05	1.513333e-05	1.513333e-05	1.513333e-05	1.513333e-05	1.513333e-05
hhs1	201515	201503	201503	1.513333e-05	1.513333e-05	1.513333e-05	1.513333e-05	1.513333e-05	1.513333e-05	1.513333e-05	1.513333e-05	1.513333e-05	1.513333e-05	1.513333e-05	1.513333e-05	1.513333e-05	1.513333e-05	1.513333e-05	1.513333e-05	0.99950060011	1.513333e-05	1.513333e-05	1.513333e-05	1.513333e-05	1.513333e-05	1.513333e-05	1.513333e-05	1.513333e-05	1.513333e-05	1.513333e-05	1.513333e-05	1.513333e-05	1.513333e-05	1.513333e-05	1.513333e-05	1.513333e-05	1.513333e-05
hhs1	201516	201503	201503	1.513333e-05	1.513333e-05	1.513333e-05	1.513333e-05	1.513333e-05	1.513333e-05	1.513333e-05	1.513333e-05	1.513333e-05	1.513333e-05	1.513333e-05	1.513333e-05	1.513333e-05	1.513333e-05	1.513333e-05	1.513333e-05	0.99950060011	1.513333e-05	1.513333e-05	1.513333e-05	1.513333e-05	1.513333e-05	1.513333e-05	1.513333e-05	1.513333e-05	1.513333e-05	1.513333e-05	1.513333e-05	1.513333e-05	1.513333e-05	1.513333e-05	1.513333e-05	1.513333e-05	1.513333e-05
hhs1	201517	201503	201503	1.513333e-05	1.513333e-05	1.513333e-05	1.513333e-05	1.513333e-05	1.513333e-05	1.513333e-05	1.513333e-05	1.513333e-05	1.513333e-05	1.513333e-05	1.513333e-05	1.513333e-05	1.513333e-05	1.513333e-05	1.513333e-05	0.99950060011	1.513333e-05	1.513333e-05	1.513333e-05	1.513333e-05	1.513333e-05	1.513333e-05	1.513333e-05	1.513333e-05	1.513333e-05	1.513333e-05	1.513333e-05	1.513333e-05	1.513333e-05	1.513333e-05	1.513333e-05	1.513333e-05	1.513333e-05
hhs1	201518	201503	201503	1.513333e-05	1.513333e-05	1.513333e-05	1.513333e-05	1.513333e-05	1.513333e-05	1.513333e-05	1.513333e-05	1.513333e-05	1.513333e-05	1.513333e-05	1.513333e-05	1.513333e-05	1.513333e-05	1.513333e-05	1.513333e-05	0.99950060011	1.513333e-05	1.513333e-05	1.513333e-05	1.513333e-05	1.513333e-05	1.513333e-05	1.513333e-05	1.513333e-05	1.513333e-05	1.513333e-05	1.513333e-05	1.513333e-05	1.513333e-05	1.513333e-05	1.513333e-05	1.513333e-05	1.513333e-05
hhs1	201519	201503	201503	1.513333e-05	1.513333e-05	1.513333e-05	1.513333e-05	1.513333e-05	1.513333e-05	1.513333e-05	1.513333e-05	1.513333e-05	1.513333e-05	1.513333e-05	1.513333e-05	1.513333e-05	1.513333e-05	1.513333e-05	1.513333e-05	0.99950060011	1.513333e-05	1.513333e-05	1.513333e-05	1.513333e-05	1.513333e-05	1.513333e-05	1.513333e-05	1.513333e-05	1.513333e-05	1.513333e-05	1.513333e-05	1.513333e-05	1.513333e-05	1.513333e-05	1.513333e-05	1.513333e-05	1.513333e-05
hhs2	201441	201504	201501	0.00215767856959	0.00317281056025	0.00463432995727	0.00670514153536	0.00958088419933	0.0134765409985	0.018596495784	0.0250837501603	0.0329493087262	0.0419927832164	0.0517382972273	0.0614198456246	0.0700481521512	0.0765694817675	0.0800884430367	0.0800884430367	0.0765694817675	0.0700481521512	0.0614198456246	0.0517382972273	0.0419927832164	0.0329493087262	0.0250837501603	0.018596495784	0.0134765409985	0.00958088419933	0.00670514153536	0.00463432995727	0.00317281056025	0.00215767856959	0.00146131657932	0.000988089432586	0.000668667956662	0.000454039002063
hhs2	201442	201504	201505	0.000338692504374	0.000507361269558	0.000765770505532	0.00116095960867	0.00176282961839	0.00267307762298	0.0040354011749	0.0060448413416	0.00895166126035	0.0130517832321	0.0186525837712	0.0260024828047	0.0351797186777	0.0459542551024	0.0576659507632	0.0691892874618	0.0790551789297	0.0857508846381	0.0881263837048	0.0857508846381	0.0790551789297	0.0691892874618	0.0576659507632	0.0459542551024	0.0351797186777	0.0260024828047	0.0186525837712	0.0130517832321	0.00895166126035	0.0060448413416	0.0040354011749	0.00267307762298	0.00176282961839	0.00116095960867
hhs2	201443	201504	201501	0.000125369886523	0.000244130830544	0.00048807463726	0.000981210048364	0.0019550587601	0.00381732630809	0.00723011887809	0.0131514563274	0.0227412651756	0.0369974392665	0.0560553928839	0.078343773804	0.100166077308	0.116399118102	0.122432882266	0.116399118102	0.100166077308	0.078343773804	0.0560553928839	0.0369974392665	0.0227412651756	0.0131514563274	0.00723011887809	0.00381732630809	0.0019550587601	0.000981210048364	0.00048807463726	0.000244130830544	0.000125369886523	6.81184631818e-05	4.06508135442e-05	2.74814960504e-05	2.11508746934e-05	1.80916524088e-05
hhs2	201444	201504	201453	0.0018060525454	0.0027599922259	0.00422528448483	0.00645623065855	0.00980254990237	0.0147093137672	0.0216745853814	0.0311302626761	0.0432191229549	0.0574881886725	0.0726158007778	0.0863927259502	0.0961654549973	0.0997135902623	0.0961654549973	0.0863927259502	0.0726158007778	0.0574881886725	0.0432191229549	0.0311302626761	0.0216745853814	0.0147093137672	0.00980254990237	0.00645623065855	0.00422528448483	0.0027599922259	0.0018060525454	0.0011875507605	0.000786710976251	0.000526326403434	0.000356433389725	0.000244923430423	0.000171217154098	0.000122117634468
hhs2	201445	201504	201453	8.92449737585e-05	0.000171262098712	0.000348096625336	0.000730598515125	0.00155397773273	0.00329851596129	0.00688343896522	0.0138919398156	0.0266079333099	0.0473537189155	0.0765624314804	0.110022729297	0.137926505718	0.148942578422	0.137926505718	0.110022729297	0.0765624314804	0.0473537189155	0.0266079333099	0.0138919398156	0.00688343896522	0.00329851596129	0.00155397773273	0.000730598515125	0.000348096625336	0.000171262098712	8.92449737585e-05	5.08607682534e-05	3.2661449783e-05	2.38958363631e-05	1.95997035353e-05	1.7454978678e-05	1.63638731986e-05	1.57981516749e-05
hhs2	201446	201504	201501	7.93499157022e-05	0.000141507234142	0.000267318090376	0.000523891235088	0.00104817763688	0.00211342271003	0.00424308594213	0.00837450951885	0.0160111956245	0.029149915638	0.0495689933725	0.0771310843766	0.10765559091	0.132515136468	0.142210218793	0.132515136468	0.10765559091	0.0771310843766	0.0495689933725	0.029149915638	0.0160111956245	0.00837450951885	0.00424308594213	0.00211342271003	0.00104817763688	0.000523891235089	0.000267318090376	0.000141507234142	7.93499157023e-05	4.82887415359e-05	3.2547592016e-05	2.44438649129e-05	2.02015660411e-05	1.79420975547e-05
hhs2	201447	201504	201453	0.00100685105144	0.0017293538177	0.00294635779713	0.00495078514452	0.00815624013662	0.0130928226165	0.0203444714935	0.030391187037	0.043342002243	0.0586100797591	0.0746784971508	0.0891690316564	0.0993571598686	0.103036968653	0.0993571598686	0.0891690316564	0.0746784971508	0.0586100797591	0.043342002243	0.030391187037	0.0203444714935	0.0130928226165	0.00815624013662	0.00495078514452	0.00294635779713	0.0017293538177	0.00100685105144	0.000584941553849	0.000341378282625	0.000201792907034	0.000122100926878	7.66463823129e-05	5.06843480484e-05	3.58074019088e-05
hhs2	201448	201504	201452	0.000197189148576	0.000409920036548	0.000870877200244	0.00185550091977	0.00390478100475	0.00799951182852	0.0157103599535	0.0290851422465	0.049855428365	0.0776943407648	0.108219126881	0.132848917262	0.142401399091	0.132848917262	0.108219126881	0.0776943407648	0.049855428365	0.0290851422465	0.0157103599535	0.00799951182852	0.00390478100475	0.00185550091977	0.000870877200244	0.000409920036548	0.000197189148576	9.95345384038e-05	5.46372405292e-05	3.38579760671e-05	2.41407641587e-05	1.95370687711e-05	1.73233824007e-05	1.62417349795e-05	1.57043046388e-05	1.54326760196e-05
hhs2	201449	201504	201501	0.000148481714968	0.000282747118916	0.000550649027427	0.00107849682953	0.00209820016255	0.00401304086421	0.00747250660223	0.0134125699433	0.0229668836556	0.0371168238791	0.0560077670723	0.0781086281041	0.0997734882026	0.115910429809	0.121913345634	0.115910429809	0.0997734882026	0.0781086281041	0.0560077670723	0.0371168238791	0.0229668836556	0.0134125699433	0.00747250660223	0.00401304086421	0.00209820016255	0.00107849682953	0.000550649027427	0.000282747118916	0.000148481714968	8.16477553634e-05	4.84496763396e-05	3.19324191103e-05	2.36767125975e-05	1.95218304506e-05
hhs2	201450	201504	201453	6.23088980938e-05	0.000121303145687	0.000256443926792	0.000565974578867	0.00126847577494	0.002829497938	0.00617298506937	0.0129390356785	0.0255541069698	0.0465527095457	0.0765223784166	0.111140659676	0.140138018385	0.151606747174	0.140138018385	0.111140659676	0.0765223784166	0.0465527095457	0.0255541069698	0.0129390356785	0.00617298506937	0.002829497938	0.00126847577494	0.000565974578867	0.000256443926792	0.000121303145687	6.23088980937e-05	3.63877369894e-05	2.486933029e-05	1.96756966045e-05	1.72941199091e-05	1.61819041776e-05	1.56524889755e-05	1.53955421045e-05
hhs2	201451	201504	201451	1.51346239571e-05	1.51370540293e-05	1.5145150508e-05	1.51754933875e-05	1.53064537904e-05	1.59773267544e-05	2.02139992541e-05	5.46849672491e-05	0.000429339956965	0.00568429921814	0.07526650142	0.418377417262	0.418377417262	0.07526650142	0.00568429921814	0.000429339956965	5.46849672491e-05	2.02139992541e-05	1.59773267544e-05	1.53064537904e-05	1.51754933875e-05	1.5145150508e-05	1.51370540293e-05	1.51346239571e-05	1.51338185833e-05	1.51335281304e-05	1.51334154723e-05	1.51333689209e-05	1.51333485882e-05	1.51333392609e-05	1.51333347917e-05	1.51333325646e-05	1.51333314156e-05	1.51333308032e-05
hhs2	201452	201504	201453	1.51850842178e-05	1.5306672459e-05	1.57481030201e-05	1.74429845352e-05	2.4305655249e-05	5.33964337047e-05	0.000180649943964	0.000740715793069	0.00312040818108	0.0122834265544	0.0414729680583	0.109335045636	0.205090685342	0.25516347303	0.205090685342	0.109335045636	0.0414729680583	0.0122834265544	0.00312040818108	0.000740715793069	0.000180649943964	5.33964337046e-05	2.4305655249e-05	1.74429845352e-05	1.57481030201e-05	1.5306672459e-05	1.51850842178e-05	1.51496618263e-05	1.51387628954e-05	1.51352294935e-05	1.51340258395e-05	1.51335962673e-05	1.51334361181e-05	1.51333739263e-05
hhs2	201453	201504	201452	1.51336286231e-05	1.51349118024e-05	1.51425756442e-05	1.51932313866e-05	1.5563836499e-05	1.85429654736e-05	4.43051362469e-05	0.000273473038282	0.00220466987356	0.0156629977358	0.0791268503672	0.232589347282	0.339871090785	0.232589347282	0.0791268503672	0.0156629977358	0.00220466987356	0.000273473038282	4.43051362468e-05	1.85429654737e-05	1.55638364989e-05	1.51932313865e-05	1.51425756442e-05	1.51349118024e-05	1.51336286231e-05	1.5133391823e-05	1.51333439406e-05	1.51333334007e-05	1.51333308917e-05	1.51333302499e-05	1.51333300743e-05	1.51333300234e-05	1.51333300078e-05	1.51333300027e-05
hhs2	201501	201504	201452	1.513333e-05	1.513333e-05	1.513333e-05	1.513333e-05	1.513333e-05	1.513333e-05	1.513333e-05	1.513333e-05	1.513333e-05	1.513333e-05	1.513333e-05	1.513333e-05	0.99950060011	1.513333e-05	1.513333e-05	1.513333e-05	1.513333e-05	1.513333e-05	1.513333e-05	1.513333e-05	1.513333e-05	1.513333e-05	1.513333e-05	1.513333e-05	1.513333e-05	1.513333e-05	1.513333e-05	1.513333e-05	1.513333e-05	1.513333e-05	1.513333e-05	1.513333e-05	1.513333e-05	1.513333e-05
hhs2	201502	201504	201502	1.513333e-05	1.513333e-05	1.513333e-05	1.51333300001e-05	1.51333300006e-05	1.5133330004e-05	1.51333300309e-05	1.51333303026e-05	1.51333339212e-05	1.513340207e-05	1.51353917539e-05	1.52362940673e-05	2.5011213455e-05	0.00158893943965	0.135565452158	0.725232384264	0.135565452158	0.00158893943965	2.5011213455e-05	1.52362940673e-05	1.51353917539e-05	1.51334020701e-05	1.51333339212e-05	1.51333303026e-05	1.51333300308e-05	1.51333300039e-05	1.51333300007e-05	1.51333300001e-05	1.513333e-05	1.513333e-05	1.513333e-05	1.513333e-05	1.513333e-05	1.513333e-05
hhs2	201503	201504	201503	1.513333e-05	1.513333e-05	1.513333e-05	1.513333e-05	1.513333e-05	1.513333e-05	1.513333e-05	1.51333300001e-05	1.51333300005e-05	1.51333300045e-05	1.51333300633e-05	1.51333314477e-05	1.51333965895e-05	1.51422507713e-05	2.16687795678e-05	0.0279368318083	0.943644114276	0.0279368318083	2.16687795679e-05	1.51422507713e-05	1.51333965894e-05	1.51333314478e-05	1.51333300633e-05	1.51333300045e-05	1.51333300004e-05	1.51333300001e-05	1.513333e-05	1.513333e-05	1.513333e-05	1.513333e-05	1.513333e-05	1.513333e-05	1.513333e-05	1.513333e-05
hhs2	201504	201504	201504	1.513333e-05	1.51333300001e-05	1.51333300003e-05	1.51333300012e-05	1.51333300044e-05	1.5133330018e-05	1.51333300833e-05	1.51333304419e-05	1.51333327613e-05	1.51333510193e-05	1.51335336067e-05	1.51359863682e-05	1.51834874157e-05	1.66189265897e-05	8.72029727712e-05	0.00475952837246	0.167489949512	0.654914961098	0.167489949512	0.00475952837246	8.72029727712e-05	1.66189265897e-05	1.51834874157e-05	1.51359863681e-05	1.51335336067e-05	1.51333510192e-05	1.51333327614e-05	1.51333304419e-05	1.51333300833e-05	1.51333300181e-05	1.51333300044e-05	1.51333300011e-05	1.51333300004e-05	1.51333300001e-05
hhs2	201505	201504	201505	1.51333302753e-05	1.51333306377e-05	1.51333315506e-05	1.51333339816e-05	1.51333408701e-05	1.51333618114e-05	1.51334307792e-05	1.51336797532e-05	1.51346791118e-05	1.51392175411e-05	1.51630354851e-05	1.53111976278e-05	1.64356910889e-05	2.71451497139e-05	0.000156647971068	0.00204519318981	0.02838687538	0.223548130485	0.491320913721	0.223548130485	0.02838687538	0.00204519318981	0.000156647971068	2.7145149714e-05	1.64356910889e-05	1.53111976278e-05	1.51630354852e-05	1.51392175411e-05	1.51346791117e-05	1.51336797531e-05	1.51334307792e-05	1.51333618114e-05	1.513334087e-05	1.51333339817e-05
hhs2	201506	201504	201504	1.513333e-05	1.513333e-05	1.513333e-05	1.513333e-05	1.513333e-05	1.513333e-05	1.513333e-05	1.513333e-05	1.513333e-05	1.513333e-05	1.513333e-05	1.513333e-05	1.513333e-05	1.513333e-05	1.513333e-05	1.513333e-05	1.513333e-05	0.99950060011	1.513333e-05	1.513333e-05	1.513333e-05	1.513333e-05	1.513333e-05	1.513333e-05	1.513333e-05	1.513333e-05	1.513333e-05	1.513333e-05	1.513333e-05	1.513333e-05	1.513333e-05	1.513333e-05	1.513333e-05	1.513333e-05
hhs2	201507	201504	201504	1.5133425172e-05	1.51335766999e-05	1.51340030878e-05	1.51352725822e-05	1.51392932295e-05	1.51529175282e-05	1.52026132983e-05	1.53989095707e-05	1.62429096763e-05	2.02047494958e-05	4.04695188259e-05	0.000152109390757	0.000795082212972	0.00443597888582	0.0225737251264	0.0890070787786	0.225710227517	0.314270035224	0.225710227517	0.0890070787786	0.0225737251264	0.00443597888582	0.000795082212972	0.000152109390757	4.04695188259e-05	2.02047494958e-05	1.62429096764e-05	1.53989095706e-05	1.52026132983e-05	1.51529175282e-05	1.51392932294e-05	1.51352725823e-05	1.51340030878e-05	1.51335766998e-05
hhs2	201508	201504	201505	1.513333e-05	1.513333e-05	1.513333e-05	1.513333e-05	1.513333e-05	1.513333e-05	1.513333e-05	1.513333e-05	1.513333e-05	1.513333e-05	1.513333e-05	1.513333e-05	1.513333e-05	1.513333e-05	1.513333e-05	1.513333e-05	1.513333e-05	1.513333e-05	0.99950060011	1.513333e-05	1.513333e-05	1.513333e-05	1.513333e-05	1.513333e-05	1.513333e-05	1.513333e-05	1.513333e-05	1.513333e-05	1.513333e-05	1.513333e-05	1.513333e-05	1.513333e-05	1.513333e-05	1.513333e-05
hhs2	201509	201504	201504	1.57608867076e-05	1.64750591744e-05	1.80780711024e-05	2.17686048299e-05	3.04763285094e-05	5.14952522042e-05	0.000103236839121	0.000232475094032	0.000557495359148	0.00137122864138	0.00336706593853	0.00805744055474	0.0183092405789	0.0383514643963	0.0716567919465	0.115503656429	0.155949583745	0.172788293435	0.155949583745	0.115503656429	0.0716567919465	0.0383514643963	0.0183092405789	0.00805744055474	0.00336706593853	0.00137122864138	0.000557495359148	0.000232475094032	0.000103236839121	5.14952522043e-05	3.04763285094e-05	2.17686048299e-05	1.80780711025e-05	1.64750591744e-05
hhs2	201510	201504	201504	1.513333e-05	1.513333e-05	1.513333e-05	1.513333e-05	1.513333e-05	1.513333e-05	1.513333e-05	1.513333e-05	1.513333e-05	1.513333e-05	1.513333e-05	1.513333e-05	1.513333e-05	1.513333e-05	1.513333e-05	1.513333e-05	1.513333e-05	0.99950060011	1.513333e-05	1.513333e-05	1.513333e-05	1.513333e-05	1.513333e-05	1.513333e-05	1.513333e-05	1.513333e-05	1.513333e-05	1.513333e-05	1.513333e-05	1.513333e-05	1.513333e-05	1.513333e-05	1.513333e-05	1.513333e-05
hhs2	201511	201504	201504	1.513333e-05	1.513333e-05	1.513333e-05	1.513333e-05	1.513333e-05	1.513333e-05	1.513333e-05	1.513333e-05	1.513333e-05	1.513333e-05	1.513333e-05	1.513333e-05	1.513333e-05	1.513333e-05	1.513333e-05	1.513333e-05	1.513333e-05	0.99950060011	1.513333e-05	1.513333e-05	1.513333e-05	1.513333e-05	1.513333e-05	1.513333e-05	1.513333e-05	1.513333e-05	1.513333e-05	1.513333e-05	1.513333e-05	1.513333e-05	1.513333e-05	1.513333e-05	1.513333e-05	1.513333e-05
hhs2	201512	201504	201504	1.513333e-05	1.513333e-05	1.513333e-05	1.513333e-05	1.513333e-05	1.513333e-05	1.513333e-05	1.513333e-05	1.513333e-05	1.513333e-05	1.513333e-05	1.513333e-05	1.513333e-05	1.513333e-05	1.513333e-05	1.513333e-05	1.513333e-05	0.99950060011	1.513333e-05	1.513333e-05	1.513333e-05	1.513333e-05	1.513333e-05	1.513333e-05	1.513333e-05	1.513333e-05	1.513333e-05	1.513333e-05	1.513333e-05	1.513333e-05	1.513333e-05	1.513333e-05	1.513333e-05	1.513333e-05
hhs2	201513	201504	201504	1.513333e-05	1.513333e-05	1.513333e-05	1.513333e-05	1.513333e-05	1.513333e-05	1.513333e-05	1.513333e-05	1.513333e-05	1.513333e-05	1.513333e-05	1.513333e-05	1.513333e-05	1.513333e-05	1.513333e-05	1.513333e-05	1.513333e-05	0.99950060011	1.513333e-05	1.513333e-05	1.513333e-05	1.513333e-05	1.513333e-05	1.513333e-05	1.513333e-05	1.513333e-05	1.513333e-05	1.513333e-05	1.513333e-05	1.513333e-05	1.513333e-05	1.513333e-05	1.513333e-05	1.513333e-05
hhs2	201514	201504	201504	1.513333e-05	1.513333e-05	1.513333e-05	1.513333e-05	1.513333e-05	1.513333e-05	1.513333e-05	1.513333e-05	1.513333e-05	1.513333e-05	1.513333e-05	1.513333e-05	1.513333e-05	1.513333e-05	1.513333e-05	1.513333e-05	1.513333e-05	0.99950060011	1.513333e-05	1.513333e-05	1.513333e-05	1.513333e-05	1.513333e-05	1.513333e-05	1.513333e-05	1.513333e-05	1.513333e-05	1.513333e-05	1.513333e-05	1.513333e-05	1.513333e-05	1.513333e-05	1.513333e-05	1.513333e-05
hhs2	201515	201504	201504	1.513333e-05	1.513333e-05	1.513333e-05	1.513333e-05	1.513333e-05	1.513333e-05	1.513333e-05	1.513333e-05	1.513333e-05	1.513333e-05	1.513333e-05	1.513333e-05	1.513333e-05	1.513333e-05	1.513333e-05	1.513333e-05	1.513333e-05	0.99950060011	1.513333e-05	1.513333e-05	1.513333e-05	1.513333e-05	1.513333e-05	1.513333e-05	1.513333e-05	1.513333e-05	1.513333e-05	1.513333e-05	1.513333e-05	1.513333e-05	1.513333e-05	1.513333e-05	1.513333e-05	1.513333e-05
hhs2	201516	201504	201504	1.513333e-05	1.513333e-05	1.513333e-05	1.513333e-05	1.513333e-05	1.513333e-05	1.513333e-05	1.513333e-05	1.513333e-05	1.513333e-05	1.513333e-05	1.513333e-05	1.513333e-05	1.513333e-05	1.513333e-05	1.513333e-05	1.513333e-05	0.99950060011	1.513333e-05	1.513333e-05	1.513333e-05	1.513333e-05	1.513333e-05	1.513333e-05	1.513333e-05	1.513333e-05	1.513333e-05	1.513333e-05	1.513333e-05	1.513333e-05	1.513333e-05	1.513333e-05	1.513333e-05	1.513333e-05
hhs2	201517	201504	201504	1.513333e-05	1.513333e-05	1.513333e-05	1.513333e-05	1.513333e-05	1.513333e-05	1.513333e-05	1.513333e-05	1.513333e-05	1.513333e-05	1.513333e-05	1.513333e-05	1.513333e-05	1.513333e-05	1.513333e-05	1.513333e-05	1.513333e-05	0.99950060011	1.513333e-05	1.513333e-05	1.513333e-05	1.513333e-05	1.513333e-05	1.513333e-05	1.513333e-05	1.513333e-05	1.513333e-05	1.513333e-05	1.513333e-05	1.513333e-05	1.513333e-05	1.513333e-05	1.513333e-05	1.513333e-05
hhs2	201518	201504	201504	1.513333e-05	1.513333e-05	1.513333e-05	1.513333e-05	1.513333e-05	1.513333e-05	1.513333e-05	1.513333e-05	1.513333e-05	1.513333e-05	1.513333e-05	1.513333e-05	1.513333e-05	1.513333e-05	1.513333e-05	1.513333e-05	1.513333e-05	0.99950060011	1.513333e-05	1.513333e-05	1.513333e-05	1.513333e-05	1.513333e-05	1.513333e-05	1.513333e-05	1.513333e-05	1.513333e-05	1.513333e-05	1.513333e-05	1.513333e-05	1.513333e-05	1.513333e-05	1.513333e-05	1.513333e-05
hhs2	201519	201504	201504	1.513333e-05	1.513333e-05	1.513333e-05	1.513333e-05	1.513333e-05	1.513333e-05	1.513333e-05	1.513333e-05	1.513333e-05	1.513333e-05	1.513333e-05	1.513333e-05	1.513333e-05	1.513333e-05	1.513333e-05	1.513333e-05	1.513333e-05	0.99950060011	1.513333e-05	1.513333e-05	1.513333e-05	1.513333e-05	1.513333e-05	1.513333e-05	1.513333e-05	1.513333e-05	1.513333e-05	1.513333e-05	1.513333e-05	1.513333e-05	1.513333e-05	1.513333e-05	1.513333e-05	1.513333e-05
hhs3	201441	201452	201506	4.14218979408e-05	5.93449283878e-05	9.0243533097e-05	0.000143926544127	0.000237772560124	0.00040249381118	0.000691972973197	0.00119947042228	0.00208289460628	0.0036008392058	0.0061563910381	0.010333634976	0.0168893109991	0.0266337866006	0.0401260169382	0.0571673172438	0.0762528357327	0.094370001851	0.107583021977	0.112447313787	0.107583021977	0.094370001851	0.0762528357327	0.0571673172438	0.0401260169382	0.0266337866006	0.0168893109991	0.010333634976	0.0061563910381	0.0036008392058	0.00208289460628	0.00119947042228	0.000691972973197	0.00040249381118
hhs3	201442	201452	201506	1.60184954002e-05	1.67312546172e-05	1.80826846034e-05	2.07045603448e-05	2.59124260912e-05	3.65064782199e-05	5.85729515277e-05	0.000105591073159	0.000207867567796	0.000434168292589	0.0009404802705	0.00207545521575	0.00458999918069	0.00998875887543	0.0209168708486	0.0410048173793	0.0728842909296	0.113555464444	0.150370112152	0.165564639262	0.150370112152	0.113555464444	0.0728842909296	0.0410048173793	0.0209168708486	0.00998875887543	0.00458999918069	0.00207545521575	0.0009404802705	0.000434168292589	0.000207867567796	0.000105591073159	5.85729515276e-05	3.65064782199e-05
hhs3	201443	201452	201505	1.96777342146e-05	2.45860115337e-05	3.49565734402e-05	5.69536793157e-05	0.000103641501258	0.000202392210951	0.000409488486112	0.000837443801864	0.00170229948917	0.00339617680693	0.00657712704891	0.0122329174819	0.0216145017788	0.0358812844548	0.0553519662187	0.0785331116815	0.101554667745	0.118850414753	0.125312005404	0.118850414753	0.101554667745	0.0785331116815	0.0553519662187	0.0358812844548	0.0216145017788	0.0122329174819	0.00657712704891	0.00339617680693	0.00170229948917	0.000837443801864	0.000409488486112	0.000202392210951	0.000103641501258	5.69536793157e-05
hhs3	201444	201452	201505	6.57213491771e-05	9.42458479703e-05	0.000140660855003	0.0002172340023	0.000345239207635	0.000561833450343	0.000932140824313	0.00157007876361	0.00267294170319	0.00457506656343	0.00782102767032	0.013239728816	0.0219537680532	0.0351798106402	0.0536195466257	0.076382130439	0.099927610403	0.118241326268	0.125220405088	0.118241326268	0.099927610403	0.076382130439	0.0536195466257	0.0351798106402	0.0219537680532	0.013239728816	0.00782102767032	0.00457506656343	0.00267294170319	0.00157007876361	0.000932140824313	0.000561833450343	0.000345239207635	0.0002172340023
hhs3	201445	201452	201505	2.74117012515e-05	3.74683920547e-05	5.62969848968e-05	9.19213733205e-05	0.000159905955345	0.000290417747943	0.000541546636562	0.00102356659257	0.00194068667182	0.00365648302448	0.00678056872918	0.012245870055	0.0212871341168	0.035156414015	0.05440752589	0.0778178387084	0.10156240875	0.119704340993	0.126545564401	0.119704340993	0.10156240875	0.0778178387084	0.05440752589	0.035156414015	0.0212871341168	0.012245870055	0.00678056872918	0.00365648302448	0.00194068667182	0.00102356659257	0.000541546636562	0.000290417747943	0.000159905955345	9.19213733205e-05
hhs3	201446	201452	201505	1.66174754337e-05	1.79021004154e-05	2.04087907231e-05	2.54034374893e-05	3.55639325568e-05	5.66516802773e-05	0.000101240447717	0.000197051978618	0.000405447059249	0.000861527146438	0.00185717540984	0.00399882708296	0.00846177334465	0.0172690344602	0.0332420351751	0.0588427328839	0.0932394265414	0.128928263001	0.152463083954	0.152463083954	0.128928263001	0.0932394265414	0.0588427328839	0.0332420351751	0.0172690344602	0.00846177334465	0.00399882708296	0.00185717540984	0.000861527146438	0.000405447059249	0.000197051978618	0.000101240447717	5.66516802773e-05	3.55639325568e-05
hhs3	201447	201452	201505	2.48727284939e-05	3.36259082674e-05	5.06350593612e-05	8.39431027001e-05	0.000149510941933	0.000278838824389	0.000533356239282	0.00103043016926	0.00198728124099	0.00378741721741	0.00706291901357	0.0127548789693	0.0220579266809	0.0360976739793	0.0552212192418	0.0780327060352	0.100773106402	0.117922297465	0.124343855259	0.117922297465	0.100773106402	0.0780327060352	0.0552212192418	0.0360976739793	0.0220579266809	0.0127548789693	0.00706291901357	0.00378741721741	0.00198728124099	0.00103043016926	0.000533356239282	0.000278838824389	0.000149510941933	8.39431027002e-05
hhs3	201448	201452	201505	3.17296818836e-05	4.5919795824e-05	7.27487233433e-05	0.000123735859312	0.000220878821663	0.000405798662049	0.000755995244045	0.00141223367055	0.0026210049078	0.00479183695171	0.00855569658738	0.0147821464274	0.0244722470249	0.0384211521821	0.0566077899146	0.0774869283517	0.0976683977996	0.11256114592	0.118075625149	0.11256114592	0.0976683977996	0.0774869283517	0.0566077899146	0.0384211521821	0.0244722470249	0.0147821464274	0.00855569658738	0.00479183695171	0.0026210049078	0.00141223367055	0.000755995244045	0.000405798662049	0.000220878821663	0.000123735859312
hhs3	201449	201452	201505	2.15553162109e-05	2.79268875351e-05	4.08689797692e-05	6.73132431923e-05	0.000121510263099	0.000232511959414	0.000458643007883	0.000914181075861	0.00181509535587	0.00354892386461	0.00676164767405	0.0124210483273	0.021756832299	0.0359214639901	0.0552567704154	0.0783185551567	0.101278126956	0.118565801726	0.125032798187	0.118565801726	0.101278126956	0.0783185551567	0.0552567704154	0.0359214639901	0.021756832299	0.0124210483273	0.00676164767405	0.00354892386461	0.00181509535587	0.000914181075861	0.000458643007883	0.000232511959414	0.000121510263099	6.73132431923e-05
hhs3	201450	201452	201503	3.24246292075e-05	4.99548907946e-05	8.60563640806e-05	0.000160875953466	0.000316298749276	0.000638195164301	0.00129831064637	0.00262688594627	0.00522210181162	0.0100746042681	0.0186130479884	0.0324614410357	0.0526402574673	0.0781889356304	0.104922661693	0.125786480772	0.133739101473	0.125786480772	0.104922661693	0.0781889356304	0.0526402574673	0.0324614410357	0.0186130479884	0.0100746042681	0.00522210181162	0.00262688594627	0.00129831064637	0.000638195164301	0.000316298749276	0.000160875953466	8.60563640805e-05	4.99548907946e-05	3.24246292075e-05	2.3832503963e-05
hhs3	201451	201452	201452	3.34964577134e-05	5.64967832505e-05	0.000112024015063	0.000250998870509	0.000609977517757	0.00155810541925	0.00407576137886	0.0106083216589	0.0264362412224	0.0598710648355	0.115531094895	0.177602940235	0.206354044086	0.177602940235	0.115531094895	0.0598710648355	0.0264362412224	0.0106083216589	0.00407576137886	0.00155810541925	0.000609977517757	0.000250998870509	0.000112024015063	5.64967832505e-05	3.34964577135e-05	2.3604016131e-05	1.91868576179e-05	1.71415872334e-05	1.61612045083e-05	1.56756479865e-05	1.54276707371e-05	1.52973390013e-05	1.52269787917e-05	1.51880329099e-05
hhs3	201452	201452	201453	1.63366370862e-05	1.86520930442e-05	2.57730890644e-05	4.82657253069e-05	0.000120659946377	0.000355180649944	0.00110593274888	0.00341907667508	0.0100329045718	0.0267461335763	0.0617706507446	0.117673701197	0.17690361994	0.203419609954	0.17690361994	0.117673701197	0.0617706507446	0.0267461335763	0.0100329045718	0.00341907667508	0.00110593274888	0.000355180649944	0.000120659946377	4.82657253069e-05	2.57730890645e-05	1.86520930443e-05	1.63366370861e-05	1.55596858311e-05	1.52899569309e-05	1.5192972344e-05	1.51568522289e-05	1.5142926705e-05	1.51373746382e-05	1.51350883278e-05
hhs3	201453	201452	201453	1.62173735681e-05	1.86244238421e-05	2.66251753507e-05	5.35282464814e-05	0.000144025108027	0.000443855094895	0.00140196538301	0.00427467678761	0.0120769349357	0.0304470651201	0.0659441811995	0.118294365475	0.170367086333	0.192875246856	0.170367086333	0.118294365475	0.0659441811995	0.0304470651201	0.0120769349357	0.00427467678761	0.00140196538301	0.000443855094895	0.000144025108027	5.35282464812e-05	2.66251753507e-05	1.86244238421e-05	1.62173735681e-05	1.5479016638e-05	1.52468681583e-05	1.51718011976e-05	1.51467876738e-05	1.51381902991e-05	1.51351414783e-05	1.5134026247e-05
hhs3	201501	201452	201452	2.34467668818e-05	3.88995029288e-05	8.45269875908e-05	0.000220487562971	0.00062406080053	0.00179558830491	0.0050382396538	0.0133117036131	0.0319350601971	0.0668930971278	0.117619343996	0.167699762521	0.18929057642	0.167699762521	0.117619343996	0.0668930971278	0.0319350601971	0.0133117036131	0.0050382396538	0.00179558830491	0.00062406080053	0.000220487562971	8.45269875907e-05	3.88995029288e-05	2.34467668818e-05	1.81183623123e-05	1.62367930942e-05	1.55539380162e-05	1.52987329619e-05	1.52004252538e-05	1.51613882635e-05	1.51454153618e-05	1.51386857406e-05	1.51357690927e-05
hhs3	201502	201452	201452	1.51548178417e-05	1.52195969905e-05	1.55056892592e-05	1.68621725752e-05	2.37372144791e-05	6.05532018984e-05	0.000263986203541	0.00137560133004	0.00697509389498	0.0303391085928	0.0997393177639	0.217914375949	0.286354759058	0.217914375949	0.0997393177639	0.0303391085928	0.00697509389498	0.00137560133004	0.000263986203541	6.05532018985e-05	2.3737214479e-05	1.68621725752e-05	1.55056892592e-05	1.52195969904e-05	1.51548178418e-05	1.51390691031e-05	1.51349674167e-05	1.51338269389e-05	1.51334897368e-05	1.51333841564e-05	1.51333492893e-05	1.51333371915e-05	1.51333327969e-05	1.51333311312e-05
hhs3	201503	201452	201452	1.513333e-05	1.513333e-05	1.513333e-05	1.513333e-05	1.513333e-05	1.513333e-05	1.513333e-05	1.513333e-05	1.513333e-05	1.513333e-05	1.513333e-05	1.513333e-05	0.99950060011	1.513333e-05	1.513333e-05	1.513333e-05	1.513333e-05	1.513333e-05	1.513333e-05	1.513333e-05	1.513333e-05	1.513333e-05	1.513333e-05	1.513333e-05	1.513333e-05	1.513333e-05	1.513333e-05	1.513333e-05	1.513333e-05	1.513333e-05	1.513333e-05	1.513333e-05	1.513333e-05	1.513333e-05
hhs3	201504	201452	201452	1.58826917855e-05	1.75333842468e-05	2.31964786207e-05	4.34520744458e-05	0.000118340587781	0.000400201292187	0.00145334363829	0.00521011170173	0.0172891889485	0.0495850060763	0.113906697736	0.194687478206	0.234362554867	0.194687478206	0.113906697736	0.0495850060763	0.0172891889485	0.00521011170173	0.00145334363829	0.000400201292187	0.000118340587781	4.34520744459e-05	2.31964786207e-05	1.75333842468e-05	1.58826917855e-05	1.53789548482e-05	1.52177874786e-05	1.51637434316e-05	1.5144774973e-05	1.513782e-05	1.51351618582e-05	1.51341053504e-05	1.51336696656e-05	1.51334836718e-05
hhs3	201505	201452	201452	1.513333e-05	1.513333e-05	1.513333e-05	1.513333e-05	1.513333e-05	1.513333e-05	1.513333e-05	1.513333e-05	1.513333e-05	1.513333e-05	1.513333e-05	1.513333e-05	0.99950060011	1.513333e-05	1.513333e-05	1.513333e-05	1.513333e-05	1.513333e-05	1.513333e-05	1.513333e-05	1.513333e-05	1.513333e-05	1.513333e-05	1.513333e-05	1.513333e-05	1.513333e-05	1.513333e-05	1.513333e-05	1.513333e-05	1.513333e-05	1.513333e-05	1.513333e-05	1.513333e-05	1.513333e-05
hhs3	201506	201452	201452	1.513333e-05	1.513333e-05	1.513333e-05	1.513333e-05	1.513333e-05	1.513333e-05	1.513333e-05	1.513333e-05	1.513333e-05	1.513333e-05	1.513333e-05	1.513333e-05	0.99950060011	1.513333e-05	1.513333e-05	1.513333e-05	1.513333e-05	1.513333e-05	1.513333e-05	1.513333e-05	1.513333e-05	1.513333e-05	1.513333e-05	1.513333e-05	1.513333e-05	1.513333e-05	1.513333e-05	1.513333e-05	1.513333e-05	1.513333e-05	1.513333e-05	1.513333e-05	1.513333e-05	1.513333e-05
hhs3	201507	201452	201452	1.513333e-05	1.513333e-05	1.513333e-05	1.513333e-05	1.513333e-05	1.513333e-05	1.513333e-05	1.513333e-05	1.513333e-05	1.513333e-05	1.513333e-05	1.513333e-05	0.99950060011	1.513333e-05	1.513333e-05	1.513333e-05	1.513333e-05	1.513333e-05	1.513333e-05	1.513333e-05	1.513333e-05	1.513333e-05	1.513333e-05	1.513333e-05	1.513333e-05	1.513333e-05	1.513333e-05	1.513333e-05	1.513333e-05	1.513333e-05	1.513333e-05	1.513333e-05	1.513333e-05	1.513333e-05
hhs3	201508	201452	201452	1.513333e-05	1.513333e-05	1.513333e-05	1.513333e-05	1.513333e-05	1.513333e-05	1.513333e-05	1.513333e-05	1.513333e-05	1.513333e-05	1.513333e-05	1.513333e-05	0.99950060011	1.513333e-05	1.513333e-05	1.513333e-05	1.513333e-05	1.513333e-05	1.513333e-05	1.513333e-05	1.513333e-05	1.513333e-05	1.513333e-05	1.513333e-05	1.513333e-05	1.513333e-05	1.513333e-05	1.513333e-05	1.513333e-05	1.513333e-05	1.513333e-05	1.513333e-05	1.513333e-05	1.513333e-05
hhs3	201509	201452	201452	1.513333e-05	1.513333e-05	1.513333e-05	1.513333e-05	1.513333e-05	1.513333e-05	1.513333e-05	1.513333e-05	1.513333e-05	1.513333e-05	1.513333e-05	1.513333e-05	0.99950060011	1.513333e-05	1.513333e-05	1.513333e-05	1.513333e-05	1.513333e-05	1.513333e-05	1.513333e-05	1.513333e-05	1.513333e-05	1.513333e-05	1.513333e-05	1.513333e-05	1.513333e-05	1.513333e-05	1.513333e-05	1.513333e-05	1.513333e-05	1.513333e-05	1.513333e-05	1.513333e-05	1.513333e-05
hhs3	201510	201452	201452	1.513333e-05	1.513333e-05	1.513333e-05	1.513333e-05	1.513333e-05	1.513333e-05	1.513333e-05	1.513333e-05	1.513333e-05	1.513333e-05	1.513333e-05	1.513333e-05	0.99950060011	1.513333e-05	1.513333e-05	1.513333e-05	1.513333e-05	1.513333e-05	1.513333e-05	1.513333e-05	1.513333e-05	1.513333e-05	1.513333e-05	1.513333e-05	1.513333e-05	1.513333e-05	1.513333e-05	1.513333e-05	1.513333e-05	1.513333e-05	1.513333e-05	1.513333e-05	1.513333e-05	1.513333e-05
hhs3	201511	201452	201452	1.513333e-05	1.513333e-05	1.513333e-05	1.513333e-05	1.513333e-05	1.513333e-05	1.513333e-05	1.513333e-05	1.513333e-05	1.513333e-05	1.513333e-05	1.513333e-05	0.99950060011	1.513333e-05	1.513333e-05	1.513333e-05	1.513333e-05	1.513333e-05	1.513333e-05	1.513333e-05	1.513333e-05	1.513333e-05	1.513333e-05	1.513333e-05	1.513333e-05	1.513333e-05	1.513333e-05	1.513333e-05	1.513333e-05	1.513333e-05	1.513333e-05	1.513333e-05	1.513333e-05	1.513333e-05
hhs3	201512	201452	201452	1.513333e-05	1.513333e-05	1.513333e-05	1.513333e-05	1.513333e-05	1.513333e-05	1.513333e-05	1.513333e-05	1.513333e-05	1.513333e-05	1.513333e-05	1.513333e-05	0.99950060011	1.513333e-05	1.513333e-05	1.513333e-05	1.513333e-05	1.513333e-05	1.513333e-05	1.513333e-05	1.513333e-05	1.513333e-05	1.513333e-05	1.513333e-05	1.513333e-05	1.513333e-05	1.513333e-05	1.513333e-05	1.513333e-05	1.513333e-05	1.513333e-05	1.513333e-05	1.513333e-05	1.513333e-05
hhs3	201513	201452	201452	1.513333e-05	1.513333e-05	1.513333e-05	1.513333e-05	1.513333e-05	1.513333e-05	1.513333e-05	1.513333e-05	1.513333e-05	1.513333e-05	1.513333e-05	1.513333e-05	0.99950060011	1.513333e-05	1.513333e-05	1.513333e-05	1.513333e-05	1.513333e-05	1.513333e-05	1.513333e-05	1.513333e-05	1.513333e-05	1.513333e-05	1.513333e-05	1.513333e-05	1.513333e-05	1.513333e-05	1.513333e-05	1.513333e-05	1.513333e-05	1.513333e-05	1.513333e-05	1.513333e-05	1.513333e-05
hhs3	201514	201452	201452	1.513333e-05	1.513333e-05	1.513333e-05	1.513333e-05	1.513333e-05	1.513333e-05	1.513333e-05	1.513333e-05	1.513333e-05	1.513333e-05	1.513333e-05	1.513333e-05	0.99950060011	1.513333e-05	1.513333e-05	1.513333e-05	1.513333e-05	1.513333e-05	1.513333e-05	1.513333e-05	1.513333e-05	1.513333e-05	1.513333e-05	1.513333e-05	1.513333e-05	1.513333e-05	1.513333e-05	1.513333e-05	1.513333e-05	1.513333e-05	1.513333e-05	1.513333e-05	1.513333e-05	1.513333e-05
hhs3	201515	201452	201452	1.513333e-05	1.513333e-05	1.513333e-05	1.513333e-05	1.513333e-05	1.513333e-05	1.513333e-05	1.513333e-05	1.513333e-05	1.513333e-05	1.513333e-05	1.513333e-05	0.99950060011	1.513333e-05	1.513333e-05	1.513333e-05	1.513333e-05	1.513333e-05	1.513333e-05	1.513333e-05	1.513333e-05	1.513333e-05	1.513333e-05	1.513333e-05	1.513333e-05	1.513333e-05	1.513333e-05	1.513333e-05	1.513333e-05	1.513333e-05	1.513333e-05	1.513333e-05	1.513333e-05	1.513333e-05
hhs3	201516	201452	201452	1.513333e-05	1.513333e-05	1.513333e-05	1.513333e-05	1.513333e-05	1.513333e-05	1.513333e-05	1.513333e-05	1.513333e-05	1.513333e-05	1.513333e-05	1.513333e-05	0.99950060011	1.513333e-05	1.513333e-05	1.513333e-05	1.513333e-05	1.513333e-05	1.513333e-05	1.513333e-05	1.513333e-05	1.513333e-05	1.513333e-05	1.513333e-05	1.513333e-05	1.513333e-05	1.513333e-05	1.513333e-05	1.513333e-05	1.513333e-05	1.513333e-05	1.513333e-05	1.513333e-05	1.513333e-05
hhs3	201517	201452	201452	1.513333e-05	1.513333e-05	1.513333e-05	1.513333e-05	1.513333e-05	1.513333e-05	1.513333e-05	1.513333e-05	1.513333e-05	1.513333e-05	1.513333e-05	1.513333e-05	0.99950060011	1.513333e-05	1.513333e-05	1.513333e-05	1.513333e-05	1.513333e-05	1.513333e-05	1.513333e-05	1.513333e-05	1.513333e-05	1.513333e-05	1.513333e-05	1.513333e-05	1.513333e-05	1.513333e-05	1.513333e-05	1.513333e-05	1.513333e-05	1.513333e-05	1.513333e-05	1.513333e-05	1.513333e-05
hhs3	201518	201452	201452	1.513333e-05	1.513333e-05	1.513333e-05	1.513333e-05	1.513333e-05	1.513333e-05	1.513333e-05	1.513333e-05	1.513333e-05	1.513333e-05	1.513333e-05	1.513333e-05	0.99950060011	1.513333e-05	1.513333e-05	1.513333e-05	1.513333e-05	1.513333e-05	1.513333e-05	1.513333e-05	1.513333e-05	1.513333e-05	1.513333e-05	1.513333e-05	1.513333e-05	1.513333e-05	1.513333e-05	1.513333e-05	1.513333e-05	1.513333e-05	1.513333e-05	1.513333e-05	1.513333e-05	1.513333e-05
hhs3	201519	201452	201452	1.513333e-05	1.513333e-05	1.513333e-05	1.513333e-05	1.513333e-05	1.513333e-05	1.513333e-05	1.513333e-05	1.513333e-05	1.513333e-05	1.513333e-05	1.513333e-05	0.99950060011	1.513333e-05	1.513333e-05	1.513333e-05	1.513333e-05	1.513333e-05	1.513333e-05	1.513333e-05	1.513333e-05	1.513333e-05	1.513333e-05	1.513333e-05	1.513333e-05	1.513333e-05	1.513333e-05	1.513333e-05	1.513333e-05	1.513333e-05	1.513333e-05	1.513333e-05	1.513333e-05	1.513333e-05
hhs4	201441	201452	201504	3.86172588199e-05	5.67790625054e-05	8.99309813088e-05	0.000151049770607	0.000264619517814	0.000476713348471	0.000873246903674	0.0016115996025	0.00297155088966	0.00542762129724	0.00972851373809	0.0169292582897	0.0282561382711	0.0446358257416	0.0658122651906	0.0893521933609	0.110385607712	0.122986167224	0.122986167224	0.110385607712	0.0893521933609	0.0658122651906	0.0446358257416	0.0282561382711	0.0169292582897	0.00972851373809	0.00542762129724	0.00297155088966	0.0016115996025	0.000873246903674	0.000476713348471	0.000264619517814	0.000151049770607	8.99309813089e-05
hhs4	201442	201452	201505	7.5473558479e-05	0.000114701358515	0.000180999134435	0.000293791212709	0.000486583080806	0.000816801712997	0.00138165512476	0.00234232237863	0.00395765355243	0.00662393765463	0.0109059236762	0.017523615984	0.0272338829818	0.040538350397	0.0572060147187	0.0757612441321	0.0933023980059	0.106062816844	0.110754843035	0.106062816844	0.0933023980059	0.0757612441321	0.0572060147187	0.040538350397	0.0272338829818	0.017523615984	0.0109059236762	0.00662393765463	0.00395765355243	0.00234232237863	0.00138165512476	0.000816801712997	0.000486583080806	0.000293791212709
hhs4	201443	201452	201503	2.48233919619e-05	3.64704805504e-05	6.24340863256e-05	0.00012033823908	0.000248882692731	0.000531134026757	0.00113932158498	0.00241304245786	0.00497571801598	0.00986071500841	0.0185391989345	0.0326308375343	0.0530544555638	0.0786732546144	0.105201955447	0.125724011087	0.133507238279	0.125724011087	0.105201955447	0.0786732546144	0.0530544555638	0.0326308375343	0.0185391989345	0.00986071500841	0.00497571801598	0.00241304245786	0.00113932158498	0.000531134026757	0.000248882692731	0.00012033823908	6.24340863255e-05	3.64704805505e-05	2.48233919619e-05	1.95753889568e-05
hhs4	201444	201452	201504	0.000139043291473	0.000205995147372	0.000312593010561	0.000483998209426	0.000761987768492	0.00121585258024	0.00195975832112	0.00317909373933	0.00516720088253	0.00836878897317	0.0134129123117	0.0210921809246	0.0322096526192	0.0472012822565	0.065522914304	0.0850384704416	0.101966886458	0.11193390798	0.11193390798	0.101966886458	0.0850384704416	0.065522914304	0.0472012822565	0.0322096526192	0.0210921809246	0.0134129123117	0.00836878897317	0.00516720088253	0.00317909373933	0.00195975832112	0.00121585258024	0.000761987768492	0.000483998209426	0.000312593010561
hhs4	201445	201452	201501	0.000274869877821	0.000488635866421	0.000879831684691	0.00159078987871	0.00286600979955	0.00510594747142	0.00892202530673	0.0151538822097	0.0247705944865	0.0385514834377	0.0564953164909	0.077113959936	0.0970834113257	0.111849843988	0.117324412204	0.111849843988	0.0970834113257	0.077113959936	0.0564953164909	0.0385514834377	0.0247705944865	0.0151538822097	0.00892202530673	0.00510594747142	0.00286600979955	0.00159078987871	0.000879831684691	0.00048863586642	0.000274869877821	0.000158293315269	9.46027811708e-05	5.96399180547e-05	4.03125262793e-05	2.95357344141e-05
hhs4	201446	201452	201504	7.00516161673e-05	0.000110720978232	0.000183108833474	0.000312702806528	0.000545433383999	0.00096318941985	0.00170925305095	0.00302697377394	0.00531143671693	0.00916225146961	0.0154003162285	0.024973171209	0.0386462678146	0.056425231012	0.076854420982	0.0966555361663	0.111311068929	0.116747782833	0.111311068929	0.0966555361663	0.076854420982	0.056425231012	0.0386462678146	0.024973171209	0.0154003162285	0.00916225146961	0.00531143671693	0.00302697377394	0.00170925305095	0.00096318941985	0.000545433383999	0.000312702806528	0.000183108833474	0.000110720978232
hhs4	201447	201452	201453	0.000355750691328	0.000662552135373	0.00124281019343	0.00232552099096	0.00430243250779	0.0077992298819	0.0137178653178	0.0231621790522	0.0371150874408	0.0557768386691	0.0777077828459	0.0993230491539	0.115499183457	0.121533040569	0.115499183457	0.0993230491539	0.0777077828459	0.0557768386691	0.0371150874408	0.0231621790522	0.0137178653178	0.0077992298819	0.00430243250779	0.00232552099096	0.00124281019343	0.000662552135373	0.000355750691328	0.000194665207242	0.000110242884599	6.5901961448e-05	4.2489958606e-05	3.00341788978e-05	2.33453352249e-05	1.97152305568e-05
hhs4	201448	201452	201452	0.000543181356679	0.00104770514179	0.00201675270805	0.00383557209293	0.00713699462551	0.0128596577802	0.022189509776	0.03623560793	0.055324727109	0.0780501080572	0.100668421928	0.11770630779	0.124082464638	0.11770630779	0.100668421928	0.0780501080572	0.055324727109	0.03623560793	0.022189509776	0.0128596577802	0.00713699462551	0.00383557209293	0.00201675270805	0.00104770514179	0.000543181356679	0.000284315524758	0.000152526304539	8.55928584391e-05	5.15361821162e-05	3.41190673927e-05	2.51438800823e-05	2.04750487045e-05	1.8020029528e-05	1.67138756644e-05
hhs4	201449	201452	201452	0.000392516828389	0.000793519728653	0.00160240653229	0.00319177613014	0.00620078013106	0.0116182510673	0.0207503725791	0.0348970073305	0.0545815011623	0.078455648241	0.102545677192	0.12085642278	0.127739533132	0.12085642278	0.102545677192	0.078455648241	0.0545815011623	0.0348970073305	0.0207503725791	0.0116182510673	0.00620078013106	0.00319177613014	0.00160240653229	0.000793519728653	0.00039251682839	0.00019712481337	0.00010286165893	5.75713131456e-05	3.57980749051e-05	2.52862169302e-05	2.01753098974e-05	1.76674342095e-05	1.64235147536e-05	1.57991275922e-05
hhs4	201450	201452	201452	8.4392714817e-05	0.000178153948975	0.000402015038272	0.000933945444806	0.00217670663063	0.00498578334149	0.0110008633946	0.0228788128873	0.0437866619992	0.0751924333969	0.113056167273	0.145769203257	0.158919778206	0.145769203257	0.113056167273	0.0751924333969	0.0437866619992	0.0228788128873	0.0110008633946	0.00498578334149	0.00217670663063	0.000933945444806	0.000402015038272	0.000178153948975	8.4392714817e-05	4.49604713104e-05	2.8202206195e-05	2.09731618669e-05	1.77985020459e-05	1.63765145601e-05	1.57261647954e-05	1.54223081875e-05	1.5277264934e-05	1.52065449456e-05
hhs4	201451	201452	201451	1.51334137574e-05	1.51335884304e-05	1.51342240909e-05	1.51368867132e-05	1.51501599412e-05	1.52326094469e-05	1.59132897959e-05	2.40839387275e-05	0.00018337000972	0.00539243013942	0.160215084478	0.667989927843	0.160215084478	0.00539243013942	0.00018337000972	2.40839387273e-05	1.59132897959e-05	1.52326094469e-05	1.51501599412e-05	1.51368867132e-05	1.51342240908e-05	1.51335884305e-05	1.51334137574e-05	1.51333598645e-05	1.51333415438e-05	1.51333347815e-05	1.51333321027e-05	1.51333309743e-05	1.51333304727e-05	1.51333302389e-05	1.51333301253e-05	1.51333300678e-05	1.5133330038e-05	1.51333300217e-05
hhs4	201452	201452	201452	1.51333999638e-05	1.5133643902e-05	1.51349061513e-05	1.5142311798e-05	1.51922767625e-05	1.55848780778e-05	1.92008291879e-05	5.78356144708e-05	0.000513710119689	0.00573814422869	0.050456697658	0.236159225682	0.41379152891	0.236159225682	0.050456697658	0.00573814422869	0.000513710119689	5.78356144709e-05	1.92008291878e-05	1.55848780779e-05	1.51922767624e-05	1.5142311798e-05	1.51349061514e-05	1.5133643902e-05	1.51333999639e-05	1.51333472327e-05	1.51333346389e-05	1.51333313517e-05	1.51333304228e-05	1.51333301409e-05	1.51333300498e-05	1.51333300184e-05	1.51333300072e-05	1.51333300029e-05
hhs4	201453	201452	201452	1.51333300877e-05	1.51333305608e-05	1.51333341528e-05	1.51333663566e-05	1.51337151153e-05	1.51383867763e-05	1.521733516e-05	1.69068837974e-05	6.08507213898e-05	0.00126070677404	0.0255614657588	0.225009697381	0.495832499397	0.225009697381	0.0255614657588	0.00126070677404	6.08507213899e-05	1.69068837974e-05	1.521733516e-05	1.51383867763e-05	1.51337151153e-05	1.51333663565e-05	1.51333341529e-05	1.51333305607e-05	1.51333300877e-05	1.51333300156e-05	1.51333300031e-05	1.51333300007e-05	1.51333300002e-05	1.513333e-05	1.513333e-05	1.513333e-05	1.513333e-05	1.513333e-05
hhs4	201501	201452	201452	1.513333e-05	1.513333e-05	1.513333e-05	1.513333e-05	1.513333e-05	1.513333e-05	1.513333e-05	1.513333e-05	1.513333e-05	1.513333e-05	1.513333e-05	1.513333e-05	0.99950060011	1.513333e-05	1.513333e-05	1.513333e-05	1.513333e-05	1.513333e-05	1.513333e-05	1.513333e-05	1.513333e-05	1.513333e-05	1.513333e-05	1.513333e-05	1.513333e-05	1.513333e-05	1.513333e-05	1.513333e-05	1.513333e-05	1.513333e-05	1.513333e-05	1.513333e-05	1.513333e-05	1.513333e-05
hhs4	201502	201452	201452	1.513333e-05	1.513333e-05	1.513333e-05	1.513333e-05	1.513333e-05	1.513333e-05	1.513333e-05	1.513333e-05	1.513333e-05	1.513333e-05	1.513333e-05	1.513333e-05	0.99950060011	1.513333e-05	1.513333e-05	1.513333e-05	1.513333e-05	1.513333e-05	1.513333e-05	1.513333e-05	1.513333e-05	1.513333e-05	1.513333e-05	1.513333e-05	1.513333e-05	1.513333e-05	1.513333e-05	1.513333e-05	1.513333e-05	1.513333e-05	1.513333e-05	1.513333e-05	1.513333e-05	1.513333e-05
hhs4	201503	201452	201452	1.513333e-05	1.513333e-05	1.513333e-05	1.513333e-05	1.513333e-05	1.513333e-05	1.513333e-05	1.513333e-05	1.513333e-05	1.513333e-05	1.513333e-05	1.513333e-05	0.99950060011	1.513333e-05	1.513333e-05	1.513333e-05	1.513333e-05	1.513333e-05	1.513333e-05	1.513333e-05	1.513333e-05	1.513333e-05	1.513333e-05	1.513333e-05	1.513333e-05	1.513333e-05	1.513333e-05	1.513333e-05	1.513333e-05	1.513333e-05	1.513333e-05	1.513333e-05	1.513333e-05	1.513333e-05
hhs4	201504	201452	201452	1.513333e-05	1.513333e-05	1.513333e-05	1.513333e-05	1.513333e-05	1.513333e-05	1.513333e-05	1.513333e-05	1.513333e-05	1.513333e-05	1.513333e-05	1.513333e-05	0.99950060011	1.513333e-05	1.513333e-05	1.513333e-05	1.513333e-05	1.513333e-05	1.513333e-05	1.513333e-05	1.513333e-05	1.513333e-05	1.513333e-05	1.513333e-05	1.513333e-05	1.513333e-05	1.513333e-05	1.513333e-05	1.513333e-05	1.513333e-05	1.513333e-05	1.513333e-05	1.513333e-05	1.513333e-05
hhs4	201505	201452	201452	1.513333e-05	1.513333e-05	1.513333e-05	1.513333e-05	1.513333e-05	1.513333e-05	1.513333e-05	1.513333e-05	1.513333e-05	1.513333e-05	1.513333e-05	1.513333e-05	0.99950060011	1.513333e-05	1.513333e-05	1.513333e-05	1.513333e-05	1.513333e-05	1.513333e-05	1.513333e-05	1.513333e-05	1.513333e-05	1.513333e-05	1.513333e-05	1.513333e-05	1.513333e-05	1.513333e-05	1.513333e-05	1.513333e-05	1.513333e-05	1.513333e-05	1.513333e-05	1.513333e-05	1.513333e-05
hhs4	201506	201452	201452	1.513333e-05	1.513333e-05	1.513333e-05	1.513333e-05	1.513333e-05	1.513333e-05	1.513333e-05	1.513333e-05	1.513333e-05	1.513333e-05	1.513333e-05	1.513333e-05	0.99950060011	1.513333e-05	1.513333e-05	1.513333e-05	1.513333e-05	1.513333e-05	1.513333e-05	1.513333e-05	1.513333e-05	1.513333e-05	1.513333e-05	1.513333e-05	1.513333e-05	1.513333e-05	1.513333e-05	1.513333e-05	1.513333e-05	1.513333e-05	1.513333e-05	1.513333e-05	1.513333e-05	1.513333e-05
hhs4	201507	201452	201452	1.513333e-05	1.513333e-05	1.513333e-05	1.513333e-05	1.513333e-05	1.513333e-05	1.513333e-05	1.513333e-05	1.513333e-05	1.513333e-05	1.513333e-05	1.513333e-05	0.99950060011	1.513333e-05	1.513333e-05	1.513333e-05	1.513333e-05	1.513333e-05	1.513333e-05	1.513333e-05	1.513333e-05	1.513333e-05	1.513333e-05	1.513333e-05	1.513333e-05	1.513333e-05	1.513333e-05	1.513333e-05	1.513333e-05	1.513333e-05	1.513333e-05	1.513333e-05	1.513333e-05	1.513333e-05
hhs4	201508	201452	201452	1.513333e-05	1.513333e-05	1.513333e-05	1.513333e-05	1.513333e-05	1.513333e-05	1.513333e-05	1.513333e-05	1.513333e-05	1.513333e-05	1.513333e-05	1.513333e-05	0.99950060011	1.513333e-05	1.513333e-05	1.513333e-05	1.513333e-05	1.513333e-05	1.513333e-05	1.513333e-05	1.513333e-05	1.513333e-05	1.513333e-05	1.513333e-05	1.513333e-05	1.513333e-05	1.513333e-05	1.513333e-05	1.513333e-05	1.513333e-05	1.513333e-05	1.513333e-05	1.513333e-05	1.513333e-05
hhs4	201509	201452	201452	1.513333e-05	1.513333e-05	1.513333e-05	1.513333e-05	1.513333e-05	1.513333e-05	1.513333e-05	1.513333e-05	1.513333e-05	1.513333e-05	1.513333e-05	1.513333e-05	0.99950060011	1.513333e-05	1.513333e-05	1.513333e-05	1.513333e-05	1.513333e-05	1.513333e-05	1.513333e-05	1.513333e-05	1.513333e-05	1.513333e-05	1.513333e-05	1.513333e-05	1.513333e-05	1.513333e-05	1.513333e-05	1.513333e-05	1.513333e-05	1.513333e-05	1.513333e-05	1.513333e-05	1.513333e-05
hhs4	201510	201452	201452	1.513333e-05	1.513333e-05	1.513333e-05	1.513333e-05	1.513333e-05	1.513333e-05	1.513333e-05	1.513333e-05	1.513333e-05	1.513333e-05	1.513333e-05	1.513333e-05	0.99950060011	1.513333e-05	1.513333e-05	1.513333e-05	1.513333e-05	1.513333e-05	1.513333e-05	1.513333e-05	1.513333e-05	1.513333e-05	1.513333e-05	1.513333e-05	1.513333e-05	1.513333e-05	1.513333e-05	1.513333e-05	1.513333e-05	1.513333e-05	1.513333e-05	1.513333e-05	1.513333e-05	1.513333e-05
hhs4	201511	201452	201452	1.513333e-05	1.513333e-05	1.513333e-05	1.513333e-05	1.513333e-05	1.513333e-05	1.513333e-05	1.513333e-05	1.513333e-05	1.513333e-05	1.513333e-05	1.513333e-05	0.99950060011	1.513333e-05	1.513333e-05	1.513333e-05	1.513333e-05	1.513333e-05	1.513333e-05	1.513333e-05	1.513333e-05	1.513333e-05	1.513333e-05	1.513333e-05	1.513333e-05	1.513333e-05	1.513333e-05	1.513333e-05	1.513333e-05	1.513333e-05	1.513333e-05	1.513333e-05	1.513333e-05	1.513333e-05
hhs4	201512	201452	201452	1.513333e-05	1.513333e-05	1.513333e-05	1.513333e-05	1.513333e-05	1.513333e-05	1.513333e-05	1.513333e-05	1.513333e-05	1.513333e-05	1.513333e-05	1.513333e-05	0.99950060011	1.513333e-05	1.513333e-05	1.513333e-05	1.513333e-05	1.513333e-05	1.513333e-05	1.513333e-05	1.513333e-05	1.513333e-05	1.513333e-05	1.513333e-05	1.513333e-05	1.513333e-05	1.513333e-05	1.513333e-05	1.513333e-05	1.513333e-05	1.513333e-05	1.513333e-05	1.513333e-05	1.513333e-05
hhs4	201513	201452	201452	1.513333e-05	1.513333e-05	1.513333e-05	1.513333e-05	1.513333e-05	1.513333e-05	1.513333e-05	1.513333e-05	1.513333e-05	1.513333e-05	1.513333e-05	1.513333e-05	0.99950060011	1.513333e-05	1.513333e-05	1.513333e-05	1.513333e-05	1.513333e-05	1.513333e-05	1.513333e-05	1.513333e-05	1.513333e-05	1.513333e-05	1.513333e-05	1.513333e-05	1.513333e-05	1.513333e-05	1.513333e-05	1.513333e-05	1.513333e-05	1.513333e-05	1.513333e-05	1.513333e-05	1.513333e-05
hhs4	201514	201452	201452	1.513333e-05	1.513333e-05	1.513333e-05	1.513333e-05	1.513333e-05	1.513333e-05	1.513333e-05	1.513333e-05	1.513333e-05	1.513333e-05	1.513333e-05	1.513333e-05	0.99950060011	1.513333e-05	1.513333e-05	1.513333e-05	1.513333e-05	1.513333e-05	1.513333e-05	1.513333e-05	1.513333e-05	1.513333e-05	1.513333e-05	1.513333e-05	1.513333e-05	1.513333e-05	1.513333e-05	1.513333e-05	1.513333e-05	1.513333e-05	1.513333e-05	1.513333e-05	1.513333e-05	1.513333e-05
hhs4	201515	201452	201452	1.513333e-05	1.513333e-05	1.513333e-05	1.513333e-05	1.513333e-05	1.513333e-05	1.513333e-05	1.513333e-05	1.513333e-05	1.513333e-05	1.513333e-05	1.513333e-05	0.99950060011	1.513333e-05	1.513333e-05	1.513333e-05	1.513333e-05	1.513333e-05	1.513333e-05	1.513333e-05	1.513333e-05	1.513333e-05	1.513333e-05	1.513333e-05	1.513333e-05	1.513333e-05	1.513333e-05	1.513333e-05	1.513333e-05	1.513333e-05	1.513333e-05	1.513333e-05	1.513333e-05	1.513333e-05
hhs4	201516	201452	201452	1.513333e-05	1.513333e-05	1.513333e-05	1.513333e-05	1.513333e-05	1.513333e-05	1.513333e-05	1.513333e-05	1.513333e-05	1.513333e-05	1.513333e-05	1.513333e-05	0.99950060011	1.513333e-05	1.513333e-05	1.513333e-05	1.513333e-05	1.513333e-05	1.513333e-05	1.513333e-05	1.513333e-05	1.513333e-05	1.513333e-05	1.513333e-05	1.513333e-05	1.513333e-05	1.513333e-05	1.513333e-05	1.513333e-05	1.513333e-05	1.513333e-05	1.513333e-05	1.513333e-05	1.513333e-05
hhs4	201517	201452	201452	1.513333e-05	1.513333e-05	1.513333e-05	1.513333e-05	1.513333e-05	1.513333e-05	1.513333e-05	1.513333e-05	1.513333e-05	1.513333e-05	1.513333e-05	1.513333e-05	0.99950060011	1.513333e-05	1.513333e-05	1.513333e-05	1.513333e-05	1.513333e-05	1.513333e-05	1.513333e-05	1.513333e-05	1.513333e-05	1.513333e-05	1.513333e-05	1.513333e-05	1.513333e-05	1.513333e-05	1.513333e-05	1.513333e-05	1.513333e-05	1.513333e-05	1.513333e-05	1.513333e-05	1.513333e-05
hhs4	201518	201452	201452	1.513333e-05	1.513333e-05	1.513333e-05	1.513333e-05	1.513333e-05	1.513333e-05	1.513333e-05	1.513333e-05	1.513333e-05	1.513333e-05	1.513333e-05	1.513333e-05	0.99950060011	1.513333e-05	1.513333e-05	1.513333e-05	1.513333e-05	1.513333e-05	1.513333e-05	1.513333e-05	1.513333e-05	1.513333e-05	1.513333e-05	1.513333e-05	1.513333e-05	1.513333e-05	1.513333e-05	1.513333e-05	1.513333e-05	1.513333e-05	1.513333e-05	1.513333e-05	1.513333e-05	1.513333e-05
hhs4	201519	201452	201452	1.513333e-05	1.513333e-05	1.513333e-05	1.513333e-05	1.513333e-05	1.513333e-05	1.513333e-05	1.513333e-05	1.513333e-05	1.513333e-05	1.513333e-05	1.513333e-05	0.99950060011	1.513333e-05	1.513333e-05	1.513333e-05	1.513333e-05	1.513333e-05	1.513333e-05	1.513333e-05	1.513333e-05	1.513333e-05	1.513333e-05	1.513333e-05	1.513333e-05	1.513333e-05	1.513333e-05	1.513333e-05	1.513333e-05	1.513333e-05	1.513333e-05	1.513333e-05	1.513333e-05	1.513333e-05
hhs5	201441	201452	201505	1.86001908104e-05	2.15735127681e-05	2.73312498501e-05	3.86888537936e-05	6.14930056165e-05	0.000108031402899	0.000204338371751	0.000405704373526	0.000828855512789	0.00171582645764	0.0035510106853	0.00724618595688	0.0143514408656	0.0270816109608	0.0476702443518	0.0765042997945	0.109446814138	0.1368905552	0.147722295183	0.1368905552	0.109446814138	0.0765042997945	0.0476702443518	0.0270816109608	0.0143514408656	0.00724618595688	0.0035510106853	0.00171582645764	0.000828855512789	0.000405704373526	0.000204338371751	0.000108031402899	6.14930056164e-05	3.86888537936e-05
hhs5	201442	201452	201505	1.54364057943e-05	1.57110919643e-05	1.62659645116e-05	1.74206116547e-05	1.98993857671e-05	2.5395784365e-05	3.79934222346e-05	6.78356100723e-05	0.000140794736993	0.000324229058147	0.00079523543759	0.00201564697695	0.0051449851523	0.0128499503923	0.0302710799351	0.0642116881007	0.116260608061	0.170478012573	0.194631036061	0.170478012573	0.116260608061	0.0642116881007	0.0302710799351	0.0128499503923	0.0051449851523	0.00201564697695	0.00079523543759	0.000324229058147	0.000140794736993	6.78356100722e-05	3.79934222346e-05	2.5395784365e-05	1.98993857671e-05	1.74206116548e-05
hhs5	201443	201452	201505	1.67048300783e-05	1.85627081871e-05	2.27108246208e-05	3.20538850624e-05	5.32193685522e-05	0.000101255324505	0.000209927378426	0.000453435966571	0.000989600476568	0.00213830665021	0.00450459659041	0.00912476548714	0.0175306730207	0.0314963021129	0.0521705211585	0.0785877532505	0.106353452637	0.128058027353	0.136334240318	0.128058027353	0.106353452637	0.0785877532505	0.0521705211585	0.0314963021129	0.0175306730207	0.00912476548714	0.00450459659041	0.00213830665021	0.000989600476568	0.000453435966571	0.000209927378426	0.000101255324506	5.32193685521e-05	3.20538850624e-05
hhs5	201444	201452	201504	6.6060496395e-05	9.58716386135e-05	0.000145123649637	0.000227695776158	0.000368085367029	0.000609855954579	0.00103073634822	0.00176902304323	0.00306783335855	0.00534366066219	0.00927725251485	0.0158942330035	0.026531444082	0.0424787622533	0.0640575154849	0.0892291402525	0.11270271751	0.127185954671	0.127185954671	0.11270271751	0.0892291402525	0.0640575154849	0.0424787622533	0.026531444082	0.0158942330035	0.00927725251485	0.00534366066219	0.00306783335855	0.00176902304323	0.00103073634822	0.00060985595458	0.000368085367029	0.000227695776158	0.000145123649637
hhs5	201445	201452	201506	1.57535546887e-05	1.6323314057e-05	1.74663138274e-05	1.98090983349e-05	2.47149405636e-05	3.52042325356e-05	5.80755627633e-05	0.000108820922153	0.000222986105129	0.000482040501351	0.00107033972703	0.00239281688469	0.00529141598646	0.0113609413444	0.0231819466484	0.0438654410989	0.0749404426636	0.112552487087	0.145204247917	0.158371519415	0.145204247917	0.112552487087	0.0749404426636	0.0438654410989	0.0231819466484	0.0113609413444	0.00529141598646	0.00239281688469	0.00107033972703	0.000482040501351	0.000222986105129	0.000108820922153	5.80755627632e-05	3.52042325357e-05
hhs5	201446	201452	201504	8.07240753131e-05	0.000126421135816	0.00020550099396	0.000342966191077	0.000582399043088	0.000998913864199	0.00171957238715	0.00295324515111	0.00502906839587	0.00843452775739	0.0138276692115	0.0219737001007	0.033537941001	0.0486905167833	0.0665900070543	0.0850108773657	0.100523564671	0.109475957423	0.109475957423	0.100523564671	0.0850108773657	0.0665900070543	0.0486905167833	0.033537941001	0.0219737001007	0.0138276692115	0.00843452775739	0.00502906839587	0.00295324515111	0.00171957238715	0.000998913864199	0.000582399043088	0.000342966191077	0.00020550099396
hhs5	201447	201452	201503	5.57473312974e-05	9.05331450185e-05	0.000156256744161	0.000280846822493	0.000516974095736	0.000962347603051	0.00179353237521	0.00331725528947	0.00603643312073	0.0107084579049	0.0183345948819	0.0299710721256	0.0462445508357	0.0665835351602	0.0885001943252	0.107596728115	0.118850940124	0.118850940124	0.107596728115	0.0885001943252	0.0665835351602	0.0462445508357	0.0299710721256	0.0183345948819	0.0107084579049	0.00603643312073	0.00331725528947	0.00179353237521	0.000962347603051	0.000516974095737	0.000280846822493	0.000156256744161	9.05331450186e-05	5.57473312974e-05
hhs5	201448	201452	201501	0.000242343455293	0.000443139702392	0.000819904905512	0.00151898606717	0.00279324718041	0.00505669156949	0.00893685542219	0.0152823293398	0.0250459867557	0.0389483239062	0.0568931593575	0.0773153282458	0.0969169635366	0.111310806702	0.116627045068	0.111310806702	0.0969169635366	0.0773153282458	0.0568931593575	0.0389483239062	0.0250459867557	0.0152823293398	0.00893685542219	0.00505669156949	0.00279324718041	0.00151898606717	0.000819904905512	0.000443139702392	0.000242343455293	0.000135951232538	7.9665025964e-05	4.98308643715e-05	3.39451691222e-05	2.54303474953e-05
hhs5	201449	201452	201501	4.39223869769e-05	7.98670819622e-05	0.000161670432883	0.000347442885669	0.000765266935424	0.00168700808317	0.0036572869943	0.00767671416306	0.0153583104703	0.0288042445709	0.0497738071172	0.0778966039446	0.10868520844	0.133475107794	0.143075970774	0.133475107794	0.10868520844	0.0778966039446	0.0497738071172	0.0288042445709	0.0153583104703	0.00767671416306	0.0036572869943	0.00168700808317	0.000765266935424	0.000347442885669	0.000161670432883	7.98670819621e-05	4.39223869769e-05	2.80705233369e-05	2.10236589888e-05	1.78557369369e-05	1.64122335912e-05	1.57444715089e-05
hhs5	201450	201452	201452	3.39708901453e-05	6.39167547438e-05	0.000144103579713	0.000360872928772	0.00094554386795	0.00249263413595	0.00641565241686	0.0156513954419	0.0350151237099	0.069263520772	0.11672010261	0.162123772571	0.18138982842	0.162123772571	0.11672010261	0.069263520772	0.0350151237099	0.0156513954419	0.00641565241686	0.00249263413595	0.000945543867949	0.000360872928772	0.000144103579713	6.39167547438e-05	3.39708901453e-05	2.25908809566e-05	1.81676225192e-05	1.6403694013e-05	1.56807837719e-05	1.53761009496e-05	1.52440403332e-05	1.51852013004e-05	1.51582734159e-05	1.51456265712e-05
hhs5	201451	201452	201452	1.51333598646e-05	1.51334137574e-05	1.51335884304e-05	1.51342240909e-05	1.51368867132e-05	1.51501599412e-05	1.52326094469e-05	1.59132897958e-05	2.40839387272e-05	0.000183370009715	0.00539243013926	0.160215084474	0.667989927823	0.160215084474	0.00539243013926	0.000183370009715	2.40839387271e-05	1.59132897959e-05	1.52326094469e-05	1.51501599412e-05	1.51368867132e-05	1.51342240908e-05	1.51335884305e-05	1.51334137574e-05	1.51333598645e-05	1.51333415438e-05	1.51333347815e-05	1.51333321027e-05	1.51333309743e-05	1.51333304727e-05	1.51333302389e-05	1.51333301253e-05	1.51333300678e-05	1.5133330038e-05
hhs5	201452	201452	201452	1.56003598401e-05	1.67139157566e-05	2.07490140877e-05	3.59969325428e-05	9.55252392248e-05	0.00033174029535	0.00125955429797	0.00472319927278	0.0163062658062	0.0482751035783	0.113454852566	0.19655912003	0.237674739494	0.19655912003	0.113454852566	0.0482751035783	0.0163062658062	0.00472319927278	0.00125955429797	0.00033174029535	9.55252392247e-05	3.59969325428e-05	2.07490140877e-05	1.67139157568e-05	1.56003598401e-05	1.52783733141e-05	1.51806506995e-05	1.51495233797e-05	1.51391302054e-05	1.51354993745e-05	1.51341751516e-05	1.51336721157e-05	1.51334735537e-05	1.5133392298e-05
hhs5	201453	201452	201452	1.513333e-05	1.513333e-05	1.513333e-05	1.513333e-05	1.513333e-05	1.513333e-05	1.513333e-05	1.513333e-05	1.513333e-05	1.513333e-05	1.513333e-05	1.513333e-05	0.99950060011	1.513333e-05	1.513333e-05	1.513333e-05	1.513333e-05	1.513333e-05	1.513333e-05	1.513333e-05	1.513333e-05	1.513333e-05	1.513333e-05	1.513333e-05	1.513333e-05	1.513333e-05	1.513333e-05	1.513333e-05	1.513333e-05	1.513333e-05	1.513333e-05	1.513333e-05	1.513333e-05	1.513333e-05
hhs5	201501	201452	201452	1.513333e-05	1.513333e-05	1.513333e-05	1.513333e-05	1.513333e-05	1.513333e-05	1.513333e-05	1.513333e-05	1.513333e-05	1.513333e-05	1.513333e-05	1.513333e-05	0.99950060011	1.513333e-05	1.513333e-05	1.513333e-05	1.513333e-05	1.513333e-05	1.513333e-05	1.513333e-05	1.513333e-05	1.513333e-05	1.513333e-05	1.513333e-05	1.513333e-05	1.513333e-05	1.513333e-05	1.513333e-05	1.513333e-05	1.513333e-05	1.513333e-05	1.513333e-05	1.513333e-05	1.513333e-05
hhs5	201502	201452	201452	1.513333e-05	1.513333e-05	1.513333e-05	1.513333e-05	1.513333e-05	1.513333e-05	1.513333e-05	1.513333e-05	1.513333e-05	1.513333e-05	1.513333e-05	1.513333e-05	0.99950060011	1.513333e-05	1.513333e-05	1.513333e-05	1.513333e-05	1.513333e-05	1.513333e-05	1.513333e-05	1.513333e-05	1.513333e-05	1.513333e-05	1.513333e-05	1.513333e-05	1.513333e-05	1.513333e-05	1.513333e-05	1.513333e-05	1.513333e-05	1.513333e-05	1.513333e-05	1.513333e-05	1.513333e-05
hhs5	201503	201452	201452	1.513333e-05	1.513333e-05	1.513333e-05	1.513333e-05	1.513333e-05	1.513333e-05	1.513333e-05	1.513333e-05	1.513333e-05	1.513333e-05	1.513333e-05	1.513333e-05	0.99950060011	1.513333e-05	1.513333e-05	1.513333e-05	1.513333e-05	1.513333e-05	1.513333e-05	1.513333e-05	1.513333e-05	1.513333e-05	1.513333e-05	1.513333e-05	1.513333e-05	1.513333e-05	1.513333e-05	1.513333e-05	1.513333e-05	1.513333e-05	1.513333e-05	1.513333e-05	1.513333e-05	1.513333e-05
hhs5	201504	201452	201452	1.513333e-05	1.513333e-05	1.513333e-05	1.513333e-05	1.513333e-05	1.513333e-05	1.513333e-05	1.513333e-05	1.513333e-05	1.513333e-05	1.513333e-05	1.513333e-05	0.99950060011	1.513333e-05	1.513333e-05	1.513333e-05	1.513333e-05	1.513333e-05	1.513333e-05	1.513333e-05	1.513333e-05	1.513333e-05	1.513333e-05	1.513333e-05	1.513333e-05	1.513333e-05	1.513333e-05	1.513333e-05	1.513333e-05	1.513333e-05	1.513333e-05	1.513333e-05	1.513333e-05	1.513333e-05
hhs5	201505	201452	201452	1.513333e-05	1.513333e-05	1.513333e-05	1.513333e-05	1.513333e-05	1.513333e-05	1.513333e-05	1.513333e-05	1.513333e-05	1.513333e-05	1.513333e-05	1.513333e-05	0.99950060011	1.513333e-05	1.513333e-05	1.513333e-05	1.513333e-05	1.513333e-05	1.513333e-05	1.513333e-05	1.513333e-05	1.513333e-05	1.513333e-05	1.513333e-05	1.513333e-05	1.513333e-05	1.513333e-05	1.513333e-05	1.513333e-05	1.513333e-05	1.513333e-05	1.513333e-05	1.513333e-05	1.513333e-05
hhs5	201506	201452	201452	1.513333e-05	1.513333e-05	1.513333e-05	1.513333e-05	1.513333e-05	1.513333e-05	1.513333e-05	1.513333e-05	1.513333e-05	1.513333e-05	1.513333e-05	1.513333e-05	0.99950060011	1.513333e-05	1.513333e-05	1.513333e-05	1.513333e-05	1.513333e-05	1.513333e-05	1.513333e-05	1.513333e-05	1.513333e-05	1.513333e-05	1.513333e-05	1.513333e-05	1.513333e-05	1.513333e-05	1.513333e-05	1.513333e-05	1.513333e-05	1.513333e-05	1.513333e-05	1.513333e-05	1.513333e-05
hhs5	201507	201452	201452	1.513333e-05	1.513333e-05	1.513333e-05	1.513333e-05	1.513333e-05	1.513333e-05	1.513333e-05	1.513333e-05	1.513333e-05	1.513333e-05	1.513333e-05	1.513333e-05	0.99950060011	1.513333e-05	1.513333e-05	1.513333e-05	1.513333e-05	1.513333e-05	1.513333e-05	1.513333e-05	1.513333e-05	1.513333e-05	1.513333e-05	1.513333e-05	1.513333e-05	1.513333e-05	1.513333e-05	1.513333e-05	1.513333e-05	1.513333e-05	1.513333e-05	1.513333e-05	1.513333e-05	1.513333e-05
hhs5	201508	201452	201452	1.513333e-05	1.513333e-05	1.513333e-05	1.513333e-05	1.513333e-05	1.513333e-05	1.513333e-05	1.513333e-05	1.513333e-05	1.513333e-05	1.513333e-05	1.513333e-05	0.99950060011	1.513333e-05	1.513333e-05	1.513333e-05	1.513333e-05	1.513333e-05	1.513333e-05	1.513333e-05	1.513333e-05	1.513333e-05	1.513333e-05	1.513333e-05	1.513333e-05	1.513333e-05	1.513333e-05	1.513333e-05	1.513333e-05	1.513333e-05	1.513333e-05	1.513333e-05	1.513333e-05	1.513333e-05
hhs5	201509	201452	201452	1.513333e-05	1.513333e-05	1.513333e-05	1.513333e-05	1.513333e-05	1.513333e-05	1.513333e-05	1.513333e-05	1.513333e-05	1.513333e-05	1.513333e-05	1.513333e-05	0.99950060011	1.513333e-05	1.513333e-05	1.513333e-05	1.513333e-05	1.513333e-05	1.513333e-05	1.513333e-05	1.513333e-05	1.513333e-05	1.513333e-05	1.513333e-05	1.513333e-05	1.513333e-05	1.513333e-05	1.513333e-05	1.513333e-05	1.513333e-05	1.513333e-05	1.513333e-05	1.513333e-05	1.513333e-05
hhs5	201510	201452	201452	1.513333e-05	1.513333e-05	1.513333e-05	1.513333e-05	1.513333e-05	1.513333e-05	1.513333e-05	1.513333e-05	1.513333e-05	1.513333e-05	1.513333e-05	1.513333e-05	0.99950060011	1.513333e-05	1.513333e-05	1.513333e-05	1.513333e-05	1.513333e-05	1.513333e-05	1.513333e-05	1.513333e-05	1.513333e-05	1.513333e-05	1.513333e-05	1.513333e-05	1.513333e-05	1.513333e-05	1.513333e-05	1.513333e-05	1.513333e-05	1.513333e-05	1.513333e-05	1.513333e-05	1.513333e-05
hhs5	201511	201452	201452	1.513333e-05	1.513333e-05	1.513333e-05	1.513333e-05	1.513333e-05	1.513333e-05	1.513333e-05	1.513333e-05	1.513333e-05	1.513333e-05	1.513333e-05	1.513333e-05	0.99950060011	1.513333e-05	1.513333e-05	1.513333e-05	1.513333e-05	1.513333e-05	1.513333e-05	1.513333e-05	1.513333e-05	1.513333e-05	1.513333e-05	1.513333e-05	1.513333e-05	1.513333e-05	1.513333e-05	1.513333e-05	1.513333e-05	1.513333e-05	1.513333e-05	1.513333e-05	1.513333e-05	1.513333e-05
hhs5	201512	201452	201452	1.513333e-05	1.513333e-05	1.513333e-05	1.513333e-05	1.513333e-05	1.513333e-05	1.513333e-05	1.513333e-05	1.513333e-05	1.513333e-05	1.513333e-05	1.513333e-05	0.99950060011	1.513333e-05	1.513333e-05	1.513333e-05	1.513333e-05	1.513333e-05	1.513333e-05	1.513333e-05	1.513333e-05	1.513333e-05	1.513333e-05	1.513333e-05	1.513333e-05	1.513333e-05	1.513333e-05	1.513333e-05	1.513333e-05	1.513333e-05	1.513333e-05	1.513333e-05	1.513333e-05	1.513333e-05
hhs5	201513	201452	201452	1.513333e-05	1.513333e-05	1.513333e-05	1.513333e-05	1.513333e-05	1.513333e-05	1.513333e-05	1.513333e-05	1.513333e-05	1.513333e-05	1.513333e-05	1.513333e-05	0.99950060011	1.513333e-05	1.513333e-05	1.513333e-05	1.513333e-05	1.513333e-05	1.513333e-05	1.513333e-05	1.513333e-05	1.513333e-05	1.513333e-05	1.513333e-05	1.513333e-05	1.513333e-05	1.513333e-05	1.513333e-05	1.513333e-05	1.513333e-05	1.513333e-05	1.513333e-05	1.513333e-05	1.513333e-05
hhs5	201514	201452	201452	1.513333e-05	1.513333e-05	1.513333e-05	1.513333e-05	1.513333e-05	1.513333e-05	1.513333e-05	1.513333e-05	1.513333e-05	1.513333e-05	1.513333e-05	1.513333e-05	0.99950060011	1.513333e-05	1.513333e-05	1.513333e-05	1.513333e-05	1.513333e-05	1.513333e-05	1.513333e-05	1.513333e-05	1.513333e-05	1.513333e-05	1.513333e-05	1.513333e-05	1.513333e-05	1.513333e-05	1.513333e-05	1.513333e-05	1.513333e-05	1.513333e-05	1.513333e-05	1.513333e-05	1.513333e-05
hhs5	201515	201452	201452	1.513333e-05	1.513333e-05	1.513333e-05	1.513333e-05	1.513333e-05	1.513333e-05	1.513333e-05	1.513333e-05	1.513333e-05	1.513333e-05	1.513333e-05	1.513333e-05	0.99950060011	1.513333e-05	1.513333e-05	1.513333e-05	1.513333e-05	1.513333e-05	1.513333e-05	1.513333e-05	1.513333e-05	1.513333e-05	1.513333e-05	1.513333e-05	1.513333e-05	1.513333e-05	1.513333e-05	1.513333e-05	1.513333e-05	1.513333e-05	1.513333e-05	1.513333e-05	1.513333e-05	1.513333e-05
hhs5	201516	201452	201452	1.513333e-05	1.513333e-05	1.513333e-05	1.513333e-05	1.513333e-05	1.513333e-05	1.513333e-05	1.513333e-05	1.513333e-05	1.513333e-05	1.513333e-05	1.513333e-05	0.99950060011	1.513333e-05	1.513333e-05	1.513333e-05	1.513333e-05	1.513333e-05	1.513333e-05	1.513333e-05	1.513333e-05	1.513333e-05	1.513333e-05	1.513333e-05	1.513333e-05	1.513333e-05	1.513333e-05	1.513333e-05	1.513333e-05	1.513333e-05	1.513333e-05	1.513333e-05	1.513333e-05	1.513333e-05
hhs5	201517	201452	201452	1.513333e-05	1.513333e-05	1.513333e-05	1.513333e-05	1.513333e-05	1.513333e-05	1.513333e-05	1.513333e-05	1.513333e-05	1.513333e-05	1.513333e-05	1.513333e-05	0.99950060011	1.513333e-05	1.513333e-05	1.513333e-05	1.513333e-05	1.513333e-05	1.513333e-05	1.513333e-05	1.513333e-05	1.513333e-05	1.513333e-05	1.513333e-05	1.513333e-05	1.513333e-05	1.513333e-05	1.513333e-05	1.513333e-05	1.513333e-05	1.513333e-05	1.513333e-05	1.513333e-05	1.513333e-05
hhs5	201518	201452	201452	1.513333e-05	1.513333e-05	1.513333e-05	1.513333e-05	1.513333e-05	1.513333e-05	1.513333e-05	1.513333e-05	1.513333e-05	1.513333e-05	1.513333e-05	1.513333e-05	0.99950060011	1.513333e-05	1.513333e-05	1.513333e-05	1.513333e-05	1.513333e-05	1.513333e-05	1.513333e-05	1.513333e-05	1.513333e-05	1.513333e-05	1.513333e-05	1.513333e-05	1.513333e-05	1.513333e-05	1.513333e-05	1.513333e-05	1.513333e-05	1.513333e-05	1.513333e-05	1.513333e-05	1.513333e-05
hhs5	201519	201452	201452	1.513333e-05	1.513333e-05	1.513333e-05	1.513333e-05	1.513333e-05	1.513333e-05	1.513333e-05	1.513333e-05	1.513333e-05	1.513333e-05	1.513333e-05	1.513333e-05	0.99950060011	1.513333e-05	1.513333e-05	1.513333e-05	1.513333e-05	1.513333e-05	1.513333e-05	1.513333e-05	1.513333e-05	1.513333e-05	1.513333e-05	1.513333e-05	1.513333e-05	1.513333e-05	1.513333e-05	1.513333e-05	1.513333e-05	1.513333e-05	1.513333e-05	1.513333e-05	1.513333e-05	1.513333e-05
hhs6	201441	201451	201505	2.18157660857e-05	2.7304674003e-05	3.76807779522e-05	5.76007282269e-05	9.63921094901e-05	0.000172874123959	0.000325117449545	0.000629845112931	0.00123968560686	0.00245050785533	0.00481090127116	0.0092672750102	0.0172727190212	0.0306509210732	0.0508604497747	0.0774384590144	0.106236787447	0.12932193588	0.138250255826	0.12932193588	0.106236787447	0.0774384590144	0.0508604497747	0.0306509210732	0.0172727190212	0.0092672750102	0.00481090127116	0.00245050785533	0.00123968560686	0.000629845112931	0.000325117449545	0.000172874123959	9.63921094901e-05	5.7600728227e-05
hhs6	201442	201451	201505	4.01925731519e-05	5.79067964896e-05	8.91081845208e-05	0.00014467606191	0.000244587103174	0.000425551251757	0.000754729801743	0.0013535742041	0.0024370149581	0.00437208155673	0.00775134602059	0.0134511465438	0.0225940755385	0.0362733780874	0.0548988215039	0.0772340040383	0.0996760017103	0.11672604657	0.123138722546	0.11672604657	0.0996760017103	0.0772340040383	0.0548988215039	0.0362733780874	0.0225940755385	0.0134511465438	0.00775134602059	0.00437208155673	0.0024370149581	0.0013535742041	0.000754729801742	0.000425551251757	0.000244587103174	0.00014467606191
hhs6	201443	201451	201505	1.64488759281e-05	1.80258599672e-05	2.15775777851e-05	2.96538630646e-05	4.81409008176e-05	9.05757927573e-05	0.000187761808587	0.000408429589481	0.000901205928285	0.00197279761912	0.00421470742248	0.00866182296874	0.0168814165355	0.0307468936374	0.0515642159036	0.0784946060781	0.107082778086	0.129587217267	0.138199500884	0.129587217267	0.107082778086	0.0784946060781	0.0515642159036	0.0307468936374	0.0168814165355	0.00866182296874	0.00421470742248	0.00197279761912	0.000901205928285	0.000408429589481	0.000187761808587	9.05757927573e-05	4.81409008175e-05	2.96538630645e-05
hhs6	201444	201451	201504	9.83312875228e-05	0.000145046647545	0.000220736245642	0.000344859359477	0.000550672230261	0.000895173635858	0.00147585532742	0.00245794674644	0.00411606133784	0.00689095103178	0.0114497244968	0.0187074287055	0.0297146640718	0.0452657972635	0.0651337896764	0.087144460437	0.106839848962	0.118670341505	0.118670341505	0.106839848962	0.087144460437	0.0651337896764	0.0452657972635	0.0297146640718	0.0187074287055	0.0114497244968	0.00689095103178	0.00411606133784	0.00245794674644	0.00147585532742	0.000895173635858	0.000550672230261	0.000344859359477	0.000220736245642
hhs6	201445	201451	201505	1.5750872269e-05	1.63646197794e-05	1.76487397286e-05	2.04012774727e-05	2.644521664e-05	4.00296904165e-05	7.12319042397e-05	0.000144256626822	0.000317567885212	0.000731652086353	0.00171701088724	0.0040168474462	0.00917131161522	0.0199514564717	0.0402106240915	0.0727657454965	0.114509412532	0.152321731991	0.16791878533	0.152321731991	0.114509412532	0.0727657454965	0.0402106240915	0.0199514564717	0.00917131161522	0.0040168474462	0.00171701088724	0.000731652086353	0.000317567885212	0.000144256626822	7.12319042397e-05	4.00296904166e-05	2.64452166399e-05	2.04012774727e-05
hhs6	201446	201451	201504	0.000179164172586	0.000280881741605	0.000447436928748	0.000720079416232	0.00116504431688	0.00188664843488	0.00304470095301	0.00487467243283	0.00770497871695	0.0119587052397	0.0181180281683	0.0266234711719	0.0376880795735	0.0510428844682	0.0656982184275	0.0798757399557	0.0912682128352	0.0976530760034	0.0976530760034	0.0912682128352	0.0798757399557	0.0656982184275	0.0510428844682	0.0376880795735	0.0266234711719	0.0181180281683	0.0119587052397	0.00770497871695	0.00487467243283	0.00304470095301	0.00188664843488	0.00116504431688	0.000720079416232	0.000447436928748
hhs6	201447	201451	201501	8.50625943137e-05	0.000153109668017	0.000289419009609	0.000562526931517	0.00110668428885	0.00217682844305	0.00423430542949	0.00805534029742	0.0148084375675	0.0259601733019	0.0427833091228	0.0653152828802	0.0910699146206	0.114548910564	0.128785784922	0.128785784922	0.114548910564	0.0910699146206	0.0653152828802	0.0427833091228	0.0259601733019	0.0148084375675	0.00805534029742	0.00423430542949	0.00217682844305	0.00110668428885	0.000562526931517	0.000289419009609	0.000153109668017	8.50625943137e-05	5.09360414246e-05	3.36857472264e-05	2.48760759451e-05	2.03228532448e-05
hhs6	201448	201451	201501	7.17801923991e-05	0.000133334556278	0.000263529647769	0.000538557041627	0.00111480086172	0.00230168862877	0.00467772375318	0.0092355107556	0.0174668850713	0.0311642616946	0.0516127858652	0.0780683760167	0.106245004051	0.128513184145	0.137056804272	0.128513184145	0.106245004051	0.0780683760167	0.0516127858652	0.0311642616946	0.0174668850713	0.0092355107556	0.00467772375318	0.00230168862877	0.00111480086172	0.000538557041627	0.000263529647769	0.000133334556278	7.1780192399e-05	4.25624256018e-05	2.85839386944e-05	2.1824018991e-05	1.8512894545e-05	1.68678872898e-05
hhs6	201449	201451	201501	2.25444483818e-05	3.32798667117e-05	6.02810036627e-05	0.000128763254255	0.000302653768616	0.000740383321694	0.00181851985206	0.00437267563583	0.010066817447	0.0216893823239	0.0426816951443	0.0748129306022	0.114044763287	0.148197457594	0.16197470453	0.148197457594	0.114044763287	0.0748129306022	0.0426816951443	0.0216893823239	0.010066817447	0.00437267563583	0.00181851985206	0.000740383321694	0.000302653768616	0.000128763254255	6.02810036627e-05	3.32798667118e-05	2.25444483817e-05	1.82180324014e-05	1.64444008513e-05	1.57029927576e-05	1.53865079493e-05	1.52484365389e-05
hhs6	201450	201451	201452	1.51366938149e-05	1.51457837384e-05	1.51838698446e-05	1.53602752309e-05	1.62708314329e-05	2.15344541821e-05	5.55075416542e-05	0.00029540756963	0.00204989302789	0.0138735037853	0.0733081949683	0.233258779537	0.353983961887	0.233258779537	0.0733081949683	0.0138735037853	0.00204989302789	0.00029540756963	5.55075416542e-05	2.1534454182e-05	1.62708314329e-05	1.53602752308e-05	1.51838698446e-05	1.51457837384e-05	1.51366938149e-05	1.51343169343e-05	1.51336419239e-05	1.51334354074e-05	1.51333678344e-05	1.51333443407e-05	1.51333357109e-05	1.51333323788e-05	1.51333310322e-05	1.51333304651e-05
hhs6	201451	201451	201451	1.51333635853e-05	1.51334340738e-05	1.51336921625e-05	1.51347824029e-05	1.51402837782e-05	1.51750915847e-05	1.54711188917e-05	1.92144297314e-05	9.99352195578e-05	0.00336024550453	0.142764722159	0.707132655191	0.142764722159	0.00336024550453	9.99352195578e-05	1.92144297314e-05	1.54711188917e-05	1.51750915848e-05	1.51402837781e-05	1.51347824029e-05	1.51336921626e-05	1.51334340737e-05	1.51333635853e-05	1.5133341936e-05	1.51333346019e-05	1.51333319023e-05	1.51333308351e-05	1.51333303865e-05	1.51333301873e-05	1.51333300945e-05	1.51333300496e-05	1.51333300267e-05	1.5133330015e-05	1.51333300085e-05
hhs6	201452	201451	201451	1.5133330874e-05	1.51333348831e-05	1.51333620003e-05	1.51335831357e-05	1.51358333145e-05	1.51655727995e-05	1.56974493787e-05	2.88645552182e-05	0.000455081643239	0.0138796204605	0.204667630553	0.561558074014	0.204667630553	0.0138796204605	0.000455081643239	2.88645552181e-05	1.56974493788e-05	1.51655727995e-05	1.51358333145e-05	1.51335831357e-05	1.51333620002e-05	1.51333348831e-05	1.51333308741e-05	1.51333301792e-05	1.51333300414e-05	1.51333300105e-05	1.51333300029e-05	1.51333300009e-05	1.51333300002e-05	1.51333300002e-05	1.513333e-05	1.513333e-05	1.513333e-05	1.513333e-05
hhs6	201453	201451	201451	1.513333e-05	1.513333e-05	1.513333e-05	1.513333e-05	1.513333e-05	1.513333e-05	1.513333e-05	1.513333e-05	1.513333e-05	1.513333e-05	1.513333e-05	0.99950060011	1.513333e-05	1.513333e-05	1.513333e-05	1.513333e-05	1.513333e-05	1.513333e-05	1.513333e-05	1.513333e-05	1.513333e-05	1.513333e-05	1.513333e-05	1.513333e-05	1.513333e-05	1.513333e-05	1.513333e-05	1.513333e-05	1.513333e-05	1.513333e-05	1.513333e-05	1.513333e-05	1.513333e-05	1.513333e-05
hhs6	201501	201451	201451	1.513333e-05	1.513333e-05	1.513333e-05	1.513333e-05	1.513333e-05	1.513333e-05	1.513333e-05	1.513333e-05	1.513333e-05	1.513333e-05	1.513333e-05	0.99950060011	1.513333e-05	1.513333e-05	1.513333e-05	1.513333e-05	1.513333e-05	1.513333e-05	1.513333e-05	1.513333e-05	1.513333e-05	1.513333e-05	1.513333e-05	1.513333e-05	1.513333e-05	1.513333e-05	1.513333e-05	1.513333e-05	1.513333e-05	1.513333e-05	1.513333e-05	1.513333e-05	1.513333e-05	1.513333e-05
hhs6	201502	201451	201451	1.513333e-05	1.513333e-05	1.513333e-05	1.513333e-05	1.513333e-05	1.513333e-05	1.513333e-05	1.513333e-05	1.513333e-05	1.513333e-05	1.513333e-05	0.99950060011	1.513333e-05	1.513333e-05	1.513333e-05	1.513333e-05	1.513333e-05	1.513333e-05	1.513333e-05	1.513333e-05	1.513333e-05	1.513333e-05	1.513333e-05	1.513333e-05	1.513333e-05	1.513333e-05	1.513333e-05	1.513333e-05	1.513333e-05	1.513333e-05	1.513333e-05	1.513333e-05	1.513333e-05	1.513333e-05
hhs6	201503	201451	201451	1.513333e-05	1.513333e-05	1.513333e-05	1.513333e-05	1.513333e-05	1.513333e-05	1.513333e-05	1.513333e-05	1.513333e-05	1.513333e-05	1.513333e-05	0.99950060011	1.513333e-05	1.513333e-05	1.513333e-05	1.513333e-05	1.513333e-05	1.513333e-05	1.513333e-05	1.513333e-05	1.513333e-05	1.513333e-05	1.513333e-05	1.513333e-05	1.513333e-05	1.513333e-05	1.513333e-05	1.513333e-05	1.513333e-05	1.513333e-05	1.513333e-05	1.513333e-05	1.513333e-05	1.513333e-05
hhs6	201504	201451	201451	1.513333e-05	1.513333e-05	1.513333e-05	1.513333e-05	1.513333e-05	1.513333e-05	1.513333e-05	1.513333e-05	1.513333e-05	1.513333e-05	1.513333e-05	0.99950060011	1.513333e-05	1.513333e-05	1.513333e-05	1.513333e-05	1.513333e-05	1.513333e-05	1.513333e-05	1.513333e-05	1.513333e-05	1.513333e-05	1.513333e-05	1.513333e-05	1.513333e-05	1.513333e-05	1.513333e-05	1.513333e-05	1.513333e-05	1.513333e-05	1.513333e-05	1.513333e-05	1.513333e-05	1.513333e-05
hhs6	201505	201451	201451	1.513333e-05	1.513333e-05	1.513333e-05	1.513333e-05	1.513333e-05	1.513333e-05	1.513333e-05	1.513333e-05	1.513333e-05	1.513333e-05	1.513333e-05	0.99950060011	1.513333e-05	1.513333e-05	1.513333e-05	1.513333e-05	1.513333e-05	1.513333e-05	1.513333e-05	1.513333e-05	1.513333e-05	1.513333e-05	1.513333e-05	1.513333e-05	1.513333e-05	1.513333e-05	1.513333e-05	1.513333e-05	1.513333e-05	1.513333e-05	1.513333e-05	1.513333e-05	1.513333e-05	1.513333e-05
hhs6	201506	201451	201451	1.513333e-05	1.513333e-05	1.513333e-05	1.513333e-05	1.513333e-05	1.513333e-05	1.513333e-05	1.513333e-05	1.513333e-05	1.513333e-05	1.513333e-05	0.99950060011	1.513333e-05	1.513333e-05	1.513333e-05	1.513333e-05	1.513333e-05	1.513333e-05	1.513333e-05	1.513333e-05	1.513333e-05	1.513333e-05	1.513333e-05	1.513333e-05	1.513333e-05	1.513333e-05	1.513333e-05	1.513333e-05	1.513333e-05	1.513333e-05	1.513333e-05	1.513333e-05	1.513333e-05	1.513333e-05
hhs6	201507	201451	201451	1.513333e-05	1.513333e-05	1.513333e-05	1.513333e-05	1.513333e-05	1.513333e-05	1.513333e-05	1.513333e-05	1.513333e-05	1.513333e-05	1.513333e-05	0.99950060011	1.513333e-05	1.513333e-05	1.513333e-05	1.513333e-05	1.513333e-05	1.513333e-05	1.513333e-05	1.513333e-05	1.513333e-05	1.513333e-05	1.513333e-05	1.513333e-05	1.513333e-05	1.513333e-05	1.513333e-05	1.513333e-05	1.513333e-05	1.513333e-05	1.513333e-05	1.513333e-05	1.513333e-05	1.513333e-05
hhs6	201508	201451	201451	1.513333e-05	1.513333e-05	1.513333e-05	1.513333e-05	1.513333e-05	1.513333e-05	1.513333e-05	1.513333e-05	1.513333e-05	1.513333e-05	1.513333e-05	0.99950060011	1.513333e-05	1.513333e-05	1.513333e-05	1.513333e-05	1.513333e-05	1.513333e-05	1.513333e-05	1.513333e-05	1.513333e-05	1.513333e-05	1.513333e-05	1.513333e-05	1.513333e-05	1.513333e-05	1.513333e-05	1.513333e-05	1.513333e-05	1.513333e-05	1.513333e-05	1.513333e-05	1.513333e-05	1.513333e-05
hhs6	201509	201451	201451	1.513333e-05	1.513333e-05	1.513333e-05	1.513333e-05	1.513333e-05	1.513333e-05	1.513333e-05	1.513333e-05	1.513333e-05	1.513333e-05	1.513333e-05	0.99950060011	1.513333e-05	1.513333e-05	1.513333e-05	1.513333e-05	1.513333e-05	1.513333e-05	1.513333e-05	1.513333e-05	1.513333e-05	1.513333e-05	1.513333e-05	1.513333e-05	1.513333e-05	1.513333e-05	1.513333e-05	1.513333e-05	1.513333e-05	1.513333e-05	1.513333e-05	1.513333e-05	1.513333e-05	1.513333e-05
hhs6	201510	201451	201451	1.513333e-05	1.513333e-05	1.513333e-05	1.513333e-05	1.513333e-05	1.513333e-05	1.513333e-05	1.513333e-05	1.513333e-05	1.513333e-05	1.513333e-05	0.99950060011	1.513333e-05	1.513333e-05	1.513333e-05	1.513333e-05	1.513333e-05	1.513333e-05	1.513333e-05	1.513333e-05	1.513333e-05	1.513333e-05	1.513333e-05	1.513333e-05	1.513333e-05	1.513333e-05	1.513333e-05	1.513333e-05	1.513333e-05	1.513333e-05	1.513333e-05	1.513333e-05	1.513333e-05	1.513333e-05
hhs6	201511	201451	201451	1.513333e-05	1.513333e-05	1.513333e-05	1.513333e-05	1.513333e-05	1.513333e-05	1.513333e-05	1.513333e-05	1.513333e-05	1.513333e-05	1.513333e-05	0.99950060011	1.513333e-05	1.513333e-05	1.513333e-05	1.513333e-05	1.513333e-05	1.513333e-05	1.513333e-05	1.513333e-05	1.513333e-05	1.513333e-05	1.513333e-05	1.513333e-05	1.513333e-05	1.513333e-05	1.513333e-05	1.513333e-05	1.513333e-05	1.513333e-05	1.513333e-05	1.513333e-05	1.513333e-05	1.513333e-05
hhs6	201512	201451	201451	1.513333e-05	1.513333e-05	1.513333e-05	1.513333e-05	1.513333e-05	1.513333e-05	1.513333e-05	1.513333e-05	1.513333e-05	1.513333e-05	1.513333e-05	0.99950060011	1.513333e-05	1.513333e-05	1.513333e-05	1.513333e-05	1.513333e-05	1.513333e-05	1.513333e-05	1.513333e-05	1.513333e-05	1.513333e-05	1.513333e-05	1.513333e-05	1.513333e-05	1.513333e-05	1.513333e-05	1.513333e-05	1.513333e-05	1.513333e-05	1.513333e-05	1.513333e-05	1.513333e-05	1.513333e-05
hhs6	201513	201451	201451	1.513333e-05	1.513333e-05	1.513333e-05	1.513333e-05	1.513333e-05	1.513333e-05	1.513333e-05	1.513333e-05	1.513333e-05	1.513333e-05	1.513333e-05	0.99950060011	1.513333e-05	1.513333e-05	1.513333e-05	1.513333e-05	1.513333e-05	1.513333e-05	1.513333e-05	1.513333e-05	1.513333e-05	1.513333e-05	1.513333e-05	1.513333e-05	1.513333e-05	1.513333e-05	1.513333e-05	1.513333e-05	1.513333e-05	1.513333e-05	1.513333e-05	1.513333e-05	1.513333e-05	1.513333e-05
hhs6	201514	201451	201451	1.513333e-05	1.513333e-05	1.513333e-05	1.513333e-05	1.513333e-05	1.513333e-05	1.513333e-05	1.513333e-05	1.513333e-05	1.513333e-05	1.513333e-05	0.99950060011	1.513333e-05	1.513333e-05	1.513333e-05	1.513333e-05	1.513333e-05	1.513333e-05	1.513333e-05	1.513333e-05	1.513333e-05	1.513333e-05	1.513333e-05	1.513333e-05	1.513333e-05	1.513333e-05	1.513333e-05	1.513333e-05	1.513333e-05	1.513333e-05	1.513333e-05	1.513333e-05	1.513333e-05	1.513333e-05
hhs6	201515	201451	201451	1.513333e-05	1.513333e-05	1.513333e-05	1.513333e-05	1.513333e-05	1.513333e-05	1.513333e-05	1.513333e-05	1.513333e-05	1.513333e-05	1.513333e-05	0.99950060011	1.513333e-05	1.513333e-05	1.513333e-05	1.513333e-05	1.513333e-05	1.513333e-05	1.513333e-05	1.513333e-05	1.513333e-05	1.513333e-05	1.513333e-05	1.513333e-05	1.513333e-05	1.513333e-05	1.513333e-05	1.513333e-05	1.513333e-05	1.513333e-05	1.513333e-05	1.513333e-05	1.513333e-05	1.513333e-05
hhs6	201516	201451	201451	1.513333e-05	1.513333e-05	1.513333e-05	1.513333e-05	1.513333e-05	1.513333e-05	1.513333e-05	1.513333e-05	1.513333e-05	1.513333e-05	1.513333e-05	0.99950060011	1.513333e-05	1.513333e-05	1.513333e-05	1.513333e-05	1.513333e-05	1.513333e-05	1.513333e-05	1.513333e-05	1.513333e-05	1.513333e-05	1.513333e-05	1.513333e-05	1.513333e-05	1.513333e-05	1.513333e-05	1.513333e-05	1.513333e-05	1.513333e-05	1.513333e-05	1.513333e-05	1.513333e-05	1.513333e-05
hhs6	201517	201451	201451	1.513333e-05	1.513333e-05	1.513333e-05	1.513333e-05	1.513333e-05	1.513333e-05	1.513333e-05	1.513333e-05	1.513333e-05	1.513333e-05	1.513333e-05	0.99950060011	1.513333e-05	1.513333e-05	1.513333e-05	1.513333e-05	1.513333e-05	1.513333e-05	1.513333e-05	1.513333e-05	1.513333e-05	1.513333e-05	1.513333e-05	1.513333e-05	1.513333e-05	1.513333e-05	1.513333e-05	1.513333e-05	1.513333e-05	1.513333e-05	1.513333e-05	1.513333e-05	1.513333e-05	1.513333e-05
hhs6	201518	201451	201451	1.513333e-05	1.513333e-05	1.513333e-05	1.513333e-05	1.513333e-05	1.513333e-05	1.513333e-05	1.513333e-05	1.513333e-05	1.513333e-05	1.513333e-05	0.99950060011	1.513333e-05	1.513333e-05	1.513333e-05	1.513333e-05	1.513333e-05	1.513333e-05	1.513333e-05	1.513333e-05	1.513333e-05	1.513333e-05	1.513333e-05	1.513333e-05	1.513333e-05	1.513333e-05	1.513333e-05	1.513333e-05	1.513333e-05	1.513333e-05	1.513333e-05	1.513333e-05	1.513333e-05	1.513333e-05
hhs6	201519	201451	201451	1.513333e-05	1.513333e-05	1.513333e-05	1.513333e-05	1.513333e-05	1.513333e-05	1.513333e-05	1.513333e-05	1.513333e-05	1.513333e-05	1.513333e-05	0.99950060011	1.513333e-05	1.513333e-05	1.513333e-05	1.513333e-05	1.513333e-05	1.513333e-05	1.513333e-05	1.513333e-05	1.513333e-05	1.513333e-05	1.513333e-05	1.513333e-05	1.513333e-05	1.513333e-05	1.513333e-05	1.513333e-05	1.513333e-05	1.513333e-05	1.513333e-05	1.513333e-05	1.513333e-05	1.513333e-05
hhs7	201441	201452	201505	2.30157789895e-05	2.91709933223e-05	4.05189288973e-05	6.17309118721e-05	0.000101885329322	0.000178727881547	0.00032700079543	0.000614427524472	0.0011713770203	0.00224286493661	0.00427124860217	0.00800582856493	0.014594248233	0.0255232629438	0.0421706630036	0.0647596069843	0.0909446369086	0.115116521426	0.12990048154	0.12990048154	0.115116521426	0.0909446369086	0.0647596069843	0.0421706630036	0.0255232629438	0.014594248233	0.00800582856493	0.00427124860217	0.00224286493661	0.0011713770203	0.000614427524472	0.00032700079543	0.000178727881547	0.000101885329322
hhs7	201442	201452	201505	5.81451452579e-05	8.70830249912e-05	0.000136810658331	0.000222979422151	0.000373274376447	0.000636491323015	0.00109783507808	0.001903555547	0.00329777802839	0.00567085155561	0.00960749312441	0.0158993308299	0.0254507365684	0.0389811599933	0.0564715808308	0.0764919621335	0.0958526273663	0.110165230665	0.115472187486	0.110165230665	0.0958526273663	0.0764919621335	0.0564715808308	0.0389811599933	0.0254507365684	0.0158993308299	0.00960749312441	0.00567085155561	0.00329777802839	0.001903555547	0.00109783507808	0.000636491323016	0.000373274376447	0.000222979422151
hhs7	201443	201452	201505	2.01770921671e-05	2.55724370881e-05	3.69069995229e-05	6.08002866364e-05	0.000111174658152	0.000216960180372	0.000437113569146	0.000888363496794	0.00179253222107	0.00354776117037	0.00681415279149	0.0125692409857	0.0220308344502	0.0362980362844	0.055619552155	0.0784702108257	0.1010431707	0.117939110244	0.124239315433	0.117939110244	0.1010431707	0.0784702108257	0.055619552155	0.0362980362844	0.0220308344502	0.0125692409857	0.00681415279149	0.00354776117037	0.00179253222107	0.000888363496794	0.000437113569146	0.000216960180372	0.000111174658152	6.08002866363e-05
hhs7	201444	201452	201505	6.65871033903e-05	9.45173508246e-05	0.000139281119743	0.000211951290328	0.000331387454745	0.00052992578786	0.000863193604869	0.0014267401662	0.00238329000898	0.00400480798589	0.00673063355718	0.0112308473279	0.0184332958596	0.0294174434689	0.0450231383129	0.0650683436549	0.0873820527555	0.107424902306	0.119493829317	0.119493829317	0.107424902306	0.0873820527555	0.0650683436549	0.0450231383129	0.0294174434689	0.0184332958596	0.0112308473279	0.00673063355718	0.00400480798589	0.00238329000898	0.0014267401662	0.000863193604869	0.00052992578786	0.000331387454745
hhs7	201445	201452	201505	3.05009796303e-05	4.28473608061e-05	6.57242944807e-05	0.000108514593514	0.000189145998761	0.000341788480323	0.000631026374673	0.00117695467567	0.00219692647138	0.00406817531365	0.00740539630415	0.0131189489557	0.0223659703467	0.0362481435834	0.0551289412379	0.077676699313	0.100210018289	0.117246157288	0.123635312913	0.117246157288	0.100210018289	0.077676699313	0.0551289412379	0.0362481435834	0.0223659703467	0.0131189489557	0.00740539630415	0.00406817531365	0.00219692647138	0.00117695467567	0.000631026374673	0.000341788480323	0.000189145998761	0.000108514593514
hhs7	201446	201452	201505	4.31067337776e-05	6.27876141209e-05	9.71728751487e-05	0.000157728413086	0.000265033806988	0.000455905079933	0.000795641348442	0.00139826009941	0.00245788654833	0.00429260365698	0.00739470662441	0.0124636109459	0.0203671850551	0.0319452605835	0.0475770553394	0.0665516678308	0.0865348513794	0.103662648002	0.113657285881	0.113657285881	0.103662648002	0.0865348513794	0.0665516678308	0.0475770553394	0.0319452605835	0.0203671850551	0.0124636109459	0.00739470662441	0.00429260365698	0.00245788654833	0.00139826009941	0.000795641348442	0.000455905079933	0.000265033806988
hhs7	201447	201452	201505	2.12594429101e-05	2.67813103145e-05	3.76020242471e-05	5.90602902657e-05	0.000102039066593	0.000188744108293	0.000364269386605	0.000719053333216	0.00143035868064	0.0028328972113	0.00552335672455	0.0104764571867	0.0190812877261	0.0328981831547	0.0528821890681	0.0780546518173	0.104308897048	0.124760736382	0.132549994853	0.124760736382	0.104308897048	0.0780546518173	0.0528821890681	0.0328981831547	0.0190812877261	0.0104764571867	0.00552335672455	0.0028328972113	0.00143035868064	0.000719053333216	0.000364269386605	0.000188744108293	0.000102039066593	5.90602902657e-05
hhs7	201448	201452	201452	0.000287324923344	0.000583759706247	0.00119860758939	0.00245128379634	0.00493014114078	0.00962801411543	0.0180084763581	0.0317853449534	0.052117260579	0.0781533408278	0.105650911149	0.127252750393	0.135514942861	0.127252750393	0.105650911149	0.0781533408278	0.052117260579	0.0317853449534	0.0180084763581	0.00962801411543	0.00493014114078	0.00245128379634	0.00119860758939	0.000583759706247	0.000287324923344	0.000145685741695	7.81506334224e-05	4.58463162013e-05	3.02831192614e-05	2.27093414581e-05	1.89784529153e-05	1.71153817643e-05	1.61713646644e-05	1.56857252016e-05
hhs7	201449	201452	201501	5.58214890327e-05	0.00010322729113	0.000207176339416	0.000434709241206	0.000928300702644	0.00197966733741	0.00415281636011	0.00844812894984	0.0164211732498	0.0300169765178	0.0507452002858	0.0780290718019	0.107472947965	0.130950211592	0.139998070804	0.130950211592	0.107472947965	0.0780290718019	0.0507452002858	0.0300169765178	0.0164211732498	0.00844812894984	0.00415281636011	0.00197966733741	0.000928300702644	0.000434709241206	0.000207176339416	0.00010322729113	5.58214890327e-05	3.41208952744e-05	2.41085168811e-05	1.9438177779e-05	1.72309351258e-05	1.61724251793e-05
hhs7	201450	201452	201452	0.000103337592275	0.000218725219975	0.000487888255947	0.00111120531627	0.00252700299635	0.005631547347	0.0120704334784	0.0243783192938	0.0453665459852	0.0759891263167	0.112018839642	0.142602222227	0.154782938982	0.142602222227	0.112018839642	0.0759891263167	0.0453665459852	0.0243783192938	0.0120704334784	0.005631547347	0.00252700299635	0.00111120531627	0.000487888255946	0.000218725219975	0.000103337592275	5.3788242687e-05	3.23352936637e-05	2.29268573391e-05	1.8733992857e-05	1.68312753152e-05	1.59509119832e-05	1.55353195665e-05	1.53351048891e-05	1.52366776262e-05
hhs7	201451	201452	201451	1.51346239571e-05	1.51370540293e-05	1.5145150508e-05	1.51754933875e-05	1.53064537904e-05	1.59773267544e-05	2.02139992541e-05	5.46849672491e-05	0.000429339956965	0.00568429921814	0.07526650142	0.418377417262	0.418377417262	0.07526650142	0.00568429921814	0.000429339956965	5.46849672491e-05	2.02139992541e-05	1.59773267544e-05	1.53064537904e-05	1.51754933875e-05	1.5145150508e-05	1.51370540293e-05	1.51346239571e-05	1.51338185833e-05	1.51335281304e-05	1.51334154723e-05	1.51333689209e-05	1.51333485882e-05	1.51333392609e-05	1.51333347917e-05	1.51333325646e-05	1.51333314156e-05	1.51333308032e-05
hhs7	201452	201452	201452	1.51333300707e-05	1.51333303477e-05	1.51333319651e-05	1.51333430727e-05	1.51334355534e-05	1.51344043787e-05	1.514776108e-05	1.54023245955e-05	2.23596676119e-05	0.000285245737601	0.0106234221808	0.195765677529	0.586227687278	0.195765677529	0.0106234221808	0.000285245737601	2.23596676119e-05	1.54023245956e-05	1.514776108e-05	1.51344043787e-05	1.51334355534e-05	1.51333430727e-05	1.51333319651e-05	1.51333303478e-05	1.51333300707e-05	1.51333300162e-05	1.51333300041e-05	1.51333300011e-05	1.51333300004e-05	1.51333300001e-05	1.513333e-05	1.513333e-05	1.513333e-05	1.513333e-05
hhs7	201453	201452	201452	1.513333e-05	1.513333e-05	1.513333e-05	1.51333300004e-05	1.51333300056e-05	1.51333301071e-05	1.513333306e-05	1.51334752906e-05	1.51463759432e-05	1.75852882893e-05	0.000814013122918	0.120800981747	0.756326213386	0.120800981747	0.000814013122918	1.75852882893e-05	1.51463759431e-05	1.51334752906e-05	1.51333330601e-05	1.51333301072e-05	1.51333300055e-05	1.51333300003e-05	1.51333300001e-05	1.513333e-05	1.513333e-05	1.513333e-05	1.513333e-05	1.513333e-05	1.513333e-05	1.513333e-05	1.513333e-05	1.513333e-05	1.513333e-05	1.513333e-05
hhs7	201501	201452	201452	1.513333e-05	1.513333e-05	1.513333e-05	1.513333e-05	1.513333e-05	1.513333e-05	1.513333e-05	1.513333e-05	1.513333e-05	1.513333e-05	1.513333e-05	1.513333e-05	0.99950060011	1.513333e-05	1.513333e-05	1.513333e-05	1.513333e-05	1.513333e-05	1.513333e-05	1.513333e-05	1.513333e-05	1.513333e-05	1.513333e-05	1.513333e-05	1.513333e-05	1.513333e-05	1.513333e-05	1.513333e-05	1.513333e-05	1.513333e-05	1.513333e-05	1.513333e-05	1.513333e-05	1.513333e-05
hhs7	201502	201452	201452	1.513333e-05	1.513333e-05	1.513333e-05	1.513333e-05	1.513333e-05	1.513333e-05	1.513333e-05	1.513333e-05	1.513333e-05	1.513333e-05	1.513333e-05	1.513333e-05	0.99950060011	1.513333e-05	1.513333e-05	1.513333e-05	1.513333e-05	1.513333e-05	1.513333e-05	1.513333e-05	1.513333e-05	1.513333e-05	1.513333e-05	1.513333e-05	1.513333e-05	1.513333e-05	1.513333e-05	1.513333e-05	1.513333e-05	1.513333e-05	1.513333e-05	1.513333e-05	1.513333e-05	1.513333e-05
hhs7	201503	201452	201452	1.513333e-05	1.513333e-05	1.513333e-05	1.513333e-05	1.513333e-05	1.513333e-05	1.513333e-05	1.513333e-05	1.513333e-05	1.513333e-05	1.513333e-05	1.513333e-05	0.99950060011	1.513333e-05	1.513333e-05	1.513333e-05	1.513333e-05	1.513333e-05	1.513333e-05	1.513333e-05	1.513333e-05	1.513333e-05	1.513333e-05	1.513333e-05	1.513333e-05	1.513333e-05	1.513333e-05	1.513333e-05	1.513333e-05	1.513333e-05	1.513333e-05	1.513333e-05	1.513333e-05	1.513333e-05
hhs7	201504	201452	201452	1.513333e-05	1.513333e-05	1.513333e-05	1.513333e-05	1.513333e-05	1.513333e-05	1.513333e-05	1.513333e-05	1.513333e-05	1.513333e-05	1.513333e-05	1.513333e-05	0.99950060011	1.513333e-05	1.513333e-05	1.513333e-05	1.513333e-05	1.513333e-05	1.513333e-05	1.513333e-05	1.513333e-05	1.513333e-05	1.513333e-05	1.513333e-05	1.513333e-05	1.513333e-05	1.513333e-05	1.513333e-05	1.513333e-05	1.513333e-05	1.513333e-05	1.513333e-05	1.513333e-05	1.513333e-05
hhs7	201505	201452	201452	1.513333e-05	1.513333e-05	1.513333e-05	1.513333e-05	1.513333e-05	1.513333e-05	1.513333e-05	1.513333e-05	1.513333e-05	1.513333e-05	1.513333e-05	1.513333e-05	0.99950060011	1.513333e-05	1.513333e-05	1.513333e-05	1.513333e-05	1.513333e-05	1.513333e-05	1.513333e-05	1.513333e-05	1.513333e-05	1.513333e-05	1.513333e-05	1.513333e-05	1.513333e-05	1.513333e-05	1.513333e-05	1.513333e-05	1.513333e-05	1.513333e-05	1.513333e-05	1.513333e-05	1.513333e-05
hhs7	201506	201452	201452	1.513333e-05	1.513333e-05	1.513333e-05	1.513333e-05	1.513333e-05	1.513333e-05	1.513333e-05	1.513333e-05	1.513333e-05	1.513333e-05	1.513333e-05	1.513333e-05	0.99950060011	1.513333e-05	1.513333e-05	1.513333e-05	1.513333e-05	1.513333e-05	1.513333e-05	1.513333e-05	1.513333e-05	1.513333e-05	1.513333e-05	1.513333e-05	1.513333e-05	1.513333e-05	1.513333e-05	1.513333e-05	1.513333e-05	1.513333e-05	1.513333e-05	1.513333e-05	1.513333e-05	1.513333e-05
hhs7	201507	201452	201452	1.513333e-05	1.513333e-05	1.513333e-05	1.513333e-05	1.513333e-05	1.513333e-05	1.513333e-05	1.513333e-05	1.513333e-05	1.513333e-05	1.513333e-05	1.513333e-05	0.99950060011	1.513333e-05	1.513333e-05	1.513333e-05	1.513333e-05	1.513333e-05	1.513333e-05	1.513333e-05	1.513333e-05	1.513333e-05	1.513333e-05	1.513333e-05	1.513333e-05	1.513333e-05	1.513333e-05	1.513333e-05	1.513333e-05	1.513333e-05	1.513333e-05	1.513333e-05	1.513333e-05	1.513333e-05
hhs7	201508	201452	201452	1.513333e-05	1.513333e-05	1.513333e-05	1.513333e-05	1.513333e-05	1.513333e-05	1.513333e-05	1.513333e-05	1.513333e-05	1.513333e-05	1.513333e-05	1.513333e-05	0.99950060011	1.513333e-05	1.513333e-05	1.513333e-05	1.513333e-05	1.513333e-05	1.513333e-05	1.513333e-05	1.513333e-05	1.513333e-05	1.513333e-05	1.513333e-05	1.513333e-05	1.513333e-05	1.513333e-05	1.513333e-05	1.513333e-05	1.513333e-05	1.513333e-05	1.513333e-05	1.513333e-05	1.513333e-05
hhs7	201509	201452	201452	1.513333e-05	1.513333e-05	1.513333e-05	1.513333e-05	1.513333e-05	1.513333e-05	1.513333e-05	1.513333e-05	1.513333e-05	1.513333e-05	1.513333e-05	1.513333e-05	0.99950060011	1.513333e-05	1.513333e-05	1.513333e-05	1.513333e-05	1.513333e-05	1.513333e-05	1.513333e-05	1.513333e-05	1.513333e-05	1.513333e-05	1.513333e-05	1.513333e-05	1.513333e-05	1.513333e-05	1.513333e-05	1.513333e-05	1.513333e-05	1.513333e-05	1.513333e-05	1.513333e-05	1.513333e-05
hhs7	201510	201452	201452	1.513333e-05	1.513333e-05	1.513333e-05	1.513333e-05	1.513333e-05	1.513333e-05	1.513333e-05	1.513333e-05	1.513333e-05	1.513333e-05	1.513333e-05	1.513333e-05	0.99950060011	1.513333e-05	1.513333e-05	1.513333e-05	1.513333e-05	1.513333e-05	1.513333e-05	1.513333e-05	1.513333e-05	1.513333e-05	1.513333e-05	1.513333e-05	1.513333e-05	1.513333e-05	1.513333e-05	1.513333e-05	1.513333e-05	1.513333e-05	1.513333e-05	1.513333e-05	1.513333e-05	1.513333e-05
hhs7	201511	201452	201452	1.513333e-05	1.513333e-05	1.513333e-05	1.513333e-05	1.513333e-05	1.513333e-05	1.513333e-05	1.513333e-05	1.513333e-05	1.513333e-05	1.513333e-05	1.513333e-05	0.99950060011	1.513333e-05	1.513333e-05	1.513333e-05	1.513333e-05	1.513333e-05	1.513333e-05	1.513333e-05	1.513333e-05	1.513333e-05	1.513333e-05	1.513333e-05	1.513333e-05	1.513333e-05	1.513333e-05	1.513333e-05	1.513333e-05	1.513333e-05	1.513333e-05	1.513333e-05	1.513333e-05	1.513333e-05
hhs7	201512	201452	201452	1.513333e-05	1.513333e-05	1.513333e-05	1.513333e-05	1.513333e-05	1.513333e-05	1.513333e-05	1.513333e-05	1.513333e-05	1.513333e-05	1.513333e-05	1.513333e-05	0.99950060011	1.513333e-05	1.513333e-05	1.513333e-05	1.513333e-05	1.513333e-05	1.513333e-05	1.513333e-05	1.513333e-05	1.513333e-05	1.513333e-05	1.513333e-05	1.513333e-05	1.513333e-05	1.513333e-05	1.513333e-05	1.513333e-05	1.513333e-05	1.513333e-05	1.513333e-05	1.513333e-05	1.513333e-05
hhs7	201513	201452	201452	1.513333e-05	1.513333e-05	1.513333e-05	1.513333e-05	1.513333e-05	1.513333e-05	1.513333e-05	1.513333e-05	1.513333e-05	1.513333e-05	1.513333e-05	1.513333e-05	0.99950060011	1.513333e-05	1.513333e-05	1.513333e-05	1.513333e-05	1.513333e-05	1.513333e-05	1.513333e-05	1.513333e-05	1.513333e-05	1.513333e-05	1.513333e-05	1.513333e-05	1.513333e-05	1.513333e-05	1.513333e-05	1.513333e-05	1.513333e-05	1.513333e-05	1.513333e-05	1.513333e-05	1.513333e-05
hhs7	201514	201452	201452	1.513333e-05	1.513333e-05	1.513333e-05	1.513333e-05	1.513333e-05	1.513333e-05	1.513333e-05	1.513333e-05	1.513333e-05	1.513333e-05	1.513333e-05	1.513333e-05	0.99950060011	1.513333e-05	1.513333e-05	1.513333e-05	1.513333e-05	1.513333e-05	1.513333e-05	1.513333e-05	1.513333e-05	1.513333e-05	1.513333e-05	1.513333e-05	1.513333e-05	1.513333e-05	1.513333e-05	1.513333e-05	1.513333e-05	1.513333e-05	1.513333e-05	1.513333e-05	1.513333e-05	1.513333e-05
hhs7	201515	201452	201452	1.513333e-05	1.513333e-05	1.513333e-05	1.513333e-05	1.513333e-05	1.513333e-05	1.513333e-05	1.513333e-05	1.513333e-05	1.513333e-05	1.513333e-05	1.513333e-05	0.99950060011	1.513333e-05	1.513333e-05	1.513333e-05	1.513333e-05	1.513333e-05	1.513333e-05	1.513333e-05	1.513333e-05	1.513333e-05	1.513333e-05	1.513333e-05	1.513333e-05	1.513333e-05	1.513333e-05	1.513333e-05	1.513333e-05	1.513333e-05	1.513333e-05	1.513333e-05	1.513333e-05	1.513333e-05
hhs7	201516	201452	201452	1.513333e-05	1.513333e-05	1.513333e-05	1.513333e-05	1.513333e-05	1.513333e-05	1.513333e-05	1.513333e-05	1.513333e-05	1.513333e-05	1.513333e-05	1.513333e-05	0.99950060011	1.513333e-05	1.513333e-05	1.513333e-05	1.513333e-05	1.513333e-05	1.513333e-05	1.513333e-05	1.513333e-05	1.513333e-05	1.513333e-05	1.513333e-05	1.513333e-05	1.513333e-05	1.513333e-05	1.513333e-05	1.513333e-05	1.513333e-05	1.513333e-05	1.513333e-05	1.513333e-05	1.513333e-05
hhs7	201517	201452	201452	1.513333e-05	1.513333e-05	1.513333e-05	1.513333e-05	1.513333e-05	1.513333e-05	1.513333e-05	1.513333e-05	1.513333e-05	1.513333e-05	1.513333e-05	1.513333e-05	0.99950060011	1.513333e-05	1.513333e-05	1.513333e-05	1.513333e-05	1.513333e-05	1.513333e-05	1.513333e-05	1.513333e-05	1.513333e-05	1.513333e-05	1.513333e-05	1.513333e-05	1.513333e-05	1.513333e-05	1.513333e-05	1.513333e-05	1.513333e-05	1.513333e-05	1.513333e-05	1.513333e-05	1.513333e-05
hhs7	201518	201452	201452	1.513333e-05	1.513333e-05	1.513333e-05	1.513333e-05	1.513333e-05	1.513333e-05	1.513333e-05	1.513333e-05	1.513333e-05	1.513333e-05	1.513333e-05	1.513333e-05	0.99950060011	1.513333e-05	1.513333e-05	1.513333e-05	1.513333e-05	1.513333e-05	1.513333e-05	1.513333e-05	1.513333e-05	1.513333e-05	1.513333e-05	1.513333e-05	1.513333e-05	1.513333e-05	1.513333e-05	1.513333e-05	1.513333e-05	1.513333e-05	1.513333e-05	1.513333e-05	1.513333e-05	1.513333e-05
hhs7	201519	201452	201452	1.513333e-05	1.513333e-05	1.513333e-05	1.513333e-05	1.513333e-05	1.513333e-05	1.513333e-05	1.513333e-05	1.513333e-05	1.513333e-05	1.513333e-05	1.513333e-05	0.99950060011	1.513333e-05	1.513333e-05	1.513333e-05	1.513333e-05	1.513333e-05	1.513333e-05	1.513333e-05	1.513333e-05	1.513333e-05	1.513333e-05	1.513333e-05	1.513333e-05	1.513333e-05	1.513333e-05	1.513333e-05	1.513333e-05	1.513333e-05	1.513333e-05	1.513333e-05	1.513333e-05	1.513333e-05
hhs8	201441	201453	201505	3.63527039831e-05	5.16619175205e-05	7.87492206516e-05	0.000127121334327	0.000214162420122	0.000371621233205	0.000657113986487	0.00117383116802	0.00210248716886	0.00374863058885	0.00660212492438	0.0113877555739	0.0190509684506	0.0305782958896	0.0465422551865	0.0663754505218	0.0876809204557	0.106221954362	0.117145485482	0.117145485482	0.106221954362	0.0876809204557	0.0663754505218	0.0465422551865	0.0305782958896	0.0190509684506	0.0113877555739	0.00660212492438	0.00374863058885	0.00210248716886	0.00117383116802	0.000657113986487	0.000371621233205	0.000214162420122
hhs8	201442	201453	201502	0.00023053221067	0.000385481602159	0.000656132161707	0.0011291268462	0.00195257340513	0.00337256398121	0.00578056236903	0.00975949740606	0.0160930228496	0.0256679226508	0.0391763784614	0.0565712848717	0.0764141829086	0.0955494657582	0.109667277409	0.114896582841	0.109667277409	0.0955494657582	0.0764141829086	0.0565712848717	0.0391763784614	0.0256679226508	0.0160930228496	0.00975949740606	0.00578056236903	0.00337256398121	0.00195257340513	0.0011291268462	0.000656132161708	0.000385481602159	0.00023053221067	0.000141481129188	8.99781527373e-05	5.99480942467e-05
hhs8	201443	201453	201504	1.86488221093e-05	2.28916720745e-05	3.24347340985e-05	5.40202864871e-05	0.000102928261725	0.000213374235939	0.000460379439387	0.00100312219231	0.00216339600698	0.0045481213597	0.00919357511163	0.0176261444993	0.0316051607373	0.0522569600387	0.078598436604	0.106244685308	0.127834036974	0.136062016254	0.127834036974	0.106244685308	0.078598436604	0.0522569600387	0.0316051607373	0.0176261444993	0.00919357511163	0.0045481213597	0.00216339600698	0.00100312219231	0.000460379439387	0.000213374235939	0.000102928261725	5.40202864872e-05	3.24347340985e-05	2.28916720744e-05
hhs8	201444	201453	201502	0.000382958809022	0.000598470574347	0.000949590532553	0.00152481141149	0.00246928306979	0.00401649793922	0.00652978988285	0.010544779798	0.0167843590856	0.026085046247	0.0391417446008	0.0559991809957	0.0753794385362	0.0942549932246	0.108305550445	0.113537102376	0.108305550445	0.0942549932246	0.0753794385362	0.0559991809957	0.0391417446008	0.026085046247	0.0167843590856	0.010544779798	0.00652978988285	0.00401649793922	0.00246928306979	0.00152481141149	0.000949590532553	0.000598470574347	0.000382958809022	0.000249643057184	0.000166395703032	0.000113868560116
hhs8	201445	201453	201504	2.75139067334e-05	3.85201034643e-05	5.99709256313e-05	0.00010227744234	0.000186514420993	0.000355279012776	0.000693925575299	0.00137033027881	0.00270414981939	0.00527324650695	0.0100410831182	0.0184209358028	0.0320725162081	0.0521377027755	0.0778237503012	0.105001650336	0.126403394046	0.134601992746	0.126403394046	0.105001650336	0.0778237503012	0.0521377027755	0.0320725162081	0.0184209358028	0.0100410831182	0.00527324650695	0.00270414981939	0.00137033027881	0.000693925575299	0.000355279012776	0.000186514420993	0.00010227744234	5.99709256313e-05	3.85201034644e-05
hhs8	201446	201453	201504	6.79416947581e-05	0.000107215900316	0.000177274080188	0.000303000688527	0.000529385952365	0.00093693339506	0.00166706834866	0.0029610615974	0.00521258187302	0.00902247585666	0.0152188372349	0.0247659613434	0.0384560170122	0.056322830029	0.076920192849	0.0969375574132	0.111781134042	0.117293003073	0.111781134042	0.0969375574132	0.076920192849	0.056322830029	0.0384560170122	0.0247659613434	0.0152188372349	0.00902247585666	0.00521258187302	0.0029610615974	0.00166706834866	0.00093693339506	0.000529385952365	0.000303000688527	0.000177274080188	0.000107215900315
hhs8	201447	201453	201505	2.15081327566e-05	2.72362464706e-05	3.844133051e-05	6.06184007868e-05	0.000104940723072	0.000194142269421	0.000374245320967	0.00073722959284	0.00146268444114	0.00288826658449	0.00561305360667	0.0106104211879	0.0192587358562	0.0330926313695	0.0530291474232	0.078060979221	0.104099631175	0.124345381542	0.132048596863	0.124345381542	0.104099631175	0.078060979221	0.0530291474232	0.0330926313695	0.0192587358562	0.0106104211879	0.00561305360667	0.00288826658449	0.00146268444114	0.00073722959284	0.000374245320967	0.000194142269421	0.000104940723072	6.06184007867e-05
hhs8	201448	201453	201505	3.01720264031e-05	4.31541858381e-05	6.78272873629e-05	0.000114984166479	0.000205385825056	0.000378628360714	0.000709087472672	0.0013331481256	0.00249213295924	0.00459159259456	0.00826435695747	0.0143954609872	0.024023340088	0.0380029078631	0.0563753094272	0.0776148086902	0.0982596461629	0.113554182721	0.119228901698	0.113554182721	0.0982596461629	0.0776148086902	0.0563753094272	0.0380029078631	0.024023340088	0.0143954609872	0.00826435695747	0.00459159259456	0.00249213295924	0.0013331481256	0.000709087472672	0.000378628360714	0.000205385825056	0.000114984166479
hhs8	201449	201453	201502	9.43071113385e-05	0.000170200918459	0.000319464069995	0.000611397011373	0.0011760250265	0.00224849761831	0.00423226620598	0.00776946073357	0.0137758242389	0.0233493401926	0.0374267981802	0.0561205470621	0.0779076759104	0.0992112571129	0.115055332848	0.12094523381	0.115055332848	0.0992112571129	0.0779076759104	0.0561205470621	0.0374267981802	0.0233493401926	0.0137758242389	0.00776946073357	0.00423226620598	0.00224849761831	0.0011760250265	0.000611397011373	0.000319464069995	0.000170200918459	9.43071113385e-05	5.57596959704e-05	3.61322729182e-05	2.6085738876e-05
hhs8	201450	201453	201452	0.000185013300022	0.000385816475984	0.000824123797782	0.00176784703596	0.00374885376114	0.00774299243668	0.0153345287454	0.0286247833302	0.049447062586	0.0775786275742	0.108627579908	0.133798343072	0.143584628546	0.133798343072	0.108627579908	0.0775786275742	0.049447062586	0.0286247833302	0.0153345287454	0.00774299243668	0.00374885376114	0.00176784703596	0.000824123797782	0.000385816475984	0.000185013300022	9.34466624271e-05	5.1601662671e-05	3.23401336298e-05	2.33766293395e-05	1.91486285443e-05	1.71235955954e-05	1.61376252165e-05	1.56492900337e-05	1.54031811904e-05
hhs8	201451	201453	201452	1.51831270447e-05	1.52647382606e-05	1.55080135899e-05	1.63008269912e-05	1.91609683423e-05	3.07361881567e-05	8.39249994903e-05	0.000362799370108	0.00200355878953	0.0120869018176	0.0656281006497	0.232557484417	0.374193915636	0.232557484417	0.0656281006497	0.0120869018176	0.00200355878953	0.000362799370108	8.39249994903e-05	3.07361881568e-05	1.91609683423e-05	1.63008269911e-05	1.55080135898e-05	1.52647382607e-05	1.51831270446e-05	1.51535232731e-05	1.51420211477e-05	1.51372728371e-05	1.51352043627e-05	1.51342590567e-05	1.51338080997e-05	1.51335844985e-05	1.51334696889e-05	1.513340884e-05
hhs8	201452	201453	201453	1.5134246353e-05	1.5136782608e-05	1.51474510071e-05	1.51964559618e-05	1.54436457156e-05	1.68169794651e-05	2.51995556561e-05	8.06613964741e-05	0.000465284689924	0.00307673250342	0.0184462503472	0.08310314062	0.229809005672	0.329695765615	0.229809005672	0.08310314062	0.0184462503472	0.00307673250342	0.000465284689924	8.0661396474e-05	2.51995556561e-05	1.68169794651e-05	1.54436457155e-05	1.51964559618e-05	1.51474510071e-05	1.51367826079e-05	1.51342463531e-05	1.5133592184e-05	1.51334103385e-05	1.51333562048e-05	1.51333390489e-05	1.51333332917e-05	1.51333312558e-05	1.51333305005e-05
hhs8	201453	201453	201453	1.513333e-05	1.513333e-05	1.513333e-05	1.513333e-05	1.513333e-05	1.51333300001e-05	1.51333300021e-05	1.51333300667e-05	1.51333337298e-05	1.51337744874e-05	1.52749843254e-05	0.000141349721684	0.0801534416853	0.838971266411	0.0801534416853	0.000141349721684	1.52749843253e-05	1.51337744874e-05	1.51333337299e-05	1.51333300667e-05	1.51333300021e-05	1.51333300001e-05	1.513333e-05	1.513333e-05	1.513333e-05	1.513333e-05	1.513333e-05	1.513333e-05	1.513333e-05	1.513333e-05	1.513333e-05	1.513333e-05	1.513333e-05	1.513333e-05
hhs8	201501	201453	201453	1.513333e-05	1.513333e-05	1.513333e-05	1.513333e-05	1.513333e-05	1.513333e-05	1.513333e-05	1.513333e-05	1.513333e-05	1.513333e-05	1.513333e-05	1.513333e-05	1.513333e-05	0.99950060011	1.513333e-05	1.513333e-05	1.513333e-05	1.513333e-05	1.513333e-05	1.513333e-05	1.513333e-05	1.513333e-05	1.513333e-05	1.513333e-05	1.513333e-05	1.513333e-05	1.513333e-05	1.513333e-05	1.513333e-05	1.513333e-05	1.513333e-05	1.513333e-05	1.513333e-05	1.513333e-05
hhs8	201502	201453	201453	1.513333e-05	1.513333e-05	1.513333e-05	1.513333e-05	1.513333e-05	1.513333e-05	1.513333e-05	1.513333e-05	1.513333e-05	1.513333e-05	1.513333e-05	1.513333e-05	1.513333e-05	0.99950060011	1.513333e-05	1.513333e-05	1.513333e-05	1.513333e-05	1.513333e-05	1.513333e-05	1.513333e-05	1.513333e-05	1.513333e-05	1.513333e-05	1.513333e-05	1.513333e-05	1.513333e-05	1.513333e-05	1.513333e-05	1.513333e-05	1.513333e-05	1.513333e-05	1.513333e-05	1.513333e-05
hhs8	201503	201453	201453	1.513333e-05	1.513333e-05	1.513333e-05	1.513333e-05	1.513333e-05	1.513333e-05	1.513333e-05	1.513333e-05	1.513333e-05	1.513333e-05	1.513333e-05	1.513333e-05	1.513333e-05	0.99950060011	1.513333e-05	1.513333e-05	1.513333e-05	1.513333e-05	1.513333e-05	1.513333e-05	1.513333e-05	1.513333e-05	1.513333e-05	1.513333e-05	1.513333e-05	1.513333e-05	1.513333e-05	1.513333e-05	1.513333e-05	1.513333e-05	1.513333e-05	1.513333e-05	1.513333e-05	1.513333e-05
hhs8	201504	201453	201453	1.513333e-05	1.513333e-05	1.513333e-05	1.513333e-05	1.513333e-05	1.513333e-05	1.513333e-05	1.513333e-05	1.513333e-05	1.513333e-05	1.513333e-05	1.513333e-05	1.513333e-05	0.99950060011	1.513333e-05	1.513333e-05	1.513333e-05	1.513333e-05	1.513333e-05	1.513333e-05	1.513333e-05	1.513333e-05	1.513333e-05	1.513333e-05	1.513333e-05	1.513333e-05	1.513333e-05	1.513333e-05	1.513333e-05	1.513333e-05	1.513333e-05	1.513333e-05	1.513333e-05	1.513333e-05
hhs8	201505	201453	201453	1.513333e-05	1.513333e-05	1.513333e-05	1.513333e-05	1.513333e-05	1.513333e-05	1.513333e-05	1.513333e-05	1.513333e-05	1.513333e-05	1.513333e-05	1.513333e-05	1.513333e-05	0.99950060011	1.513333e-05	1.513333e-05	1.513333e-05	1.513333e-05	1.513333e-05	1.513333e-05	1.513333e-05	1.513333e-05	1.513333e-05	1.513333e-05	1.513333e-05	1.513333e-05	1.513333e-05	1.513333e-05	1.513333e-05	1.513333e-05	1.513333e-05	1.513333e-05	1.513333e-05	1.513333e-05
hhs8	201506	201453	201453	1.513333e-05	1.513333e-05	1.513333e-05	1.513333e-05	1.513333e-05	1.513333e-05	1.513333e-05	1.513333e-05	1.513333e-05	1.513333e-05	1.513333e-05	1.513333e-05	1.513333e-05	0.99950060011	1.513333e-05	1.513333e-05	1.513333e-05	1.513333e-05	1.513333e-05	1.513333e-05	1.513333e-05	1.513333e-05	1.513333e-05	1.513333e-05	1.513333e-05	1.513333e-05	1.513333e-05	1.513333e-05	1.513333e-05	1.513333e-05	1.513333e-05	1.513333e-05	1.513333e-05	1.513333e-05
hhs8	201507	201453	201453	1.513333e-05	1.513333e-05	1.513333e-05	1.513333e-05	1.513333e-05	1.513333e-05	1.513333e-05	1.513333e-05	1.513333e-05	1.513333e-05	1.513333e-05	1.513333e-05	1.513333e-05	0.99950060011	1.513333e-05	1.513333e-05	1.513333e-05	1.513333e-05	1.513333e-05	1.513333e-05	1.513333e-05	1.513333e-05	1.513333e-05	1.513333e-05	1.513333e-05	1.513333e-05	1.513333e-05	1.513333e-05	1.513333e-05	1.513333e-05	1.513333e-05	1.513333e-05	1.513333e-05	1.513333e-05
hhs8	201508	201453	201453	1.513333e-05	1.513333e-05	1.513333e-05	1.513333e-05	1.513333e-05	1.513333e-05	1.513333e-05	1.513333e-05	1.513333e-05	1.513333e-05	1.513333e-05	1.513333e-05	1.513333e-05	0.99950060011	1.513333e-05	1.513333e-05	1.513333e-05	1.513333e-05	1.513333e-05	1.513333e-05	1.513333e-05	1.513333e-05	1.513333e-05	1.513333e-05	1.513333e-05	1.513333e-05	1.513333e-05	1.513333e-05	1.513333e-05	1.513333e-05	1.513333e-05	1.513333e-05	1.513333e-05	1.513333e-05
hhs8	201509	201453	201453	1.513333e-05	1.513333e-05	1.513333e-05	1.513333e-05	1.513333e-05	1.513333e-05	1.513333e-05	1.513333e-05	1.513333e-05	1.513333e-05	1.513333e-05	1.513333e-05	1.513333e-05	0.99950060011	1.513333e-05	1.513333e-05	1.513333e-05	1.513333e-05	1.513333e-05	1.513333e-05	1.513333e-05	1.513333e-05	1.513333e-05	1.513333e-05	1.513333e-05	1.513333e-05	1.513333e-05	1.513333e-05	1.513333e-05	1.513333e-05	1.513333e-05	1.513333e-05	1.513333e-05	1.513333e-05
hhs8	201510	201453	201453	1.513333e-05	1.513333e-05	1.513333e-05	1.513333e-05	1.513333e-05	1.513333e-05	1.513333e-05	1.513333e-05	1.513333e-05	1.513333e-05	1.513333e-05	1.513333e-05	1.513333e-05	0.99950060011	1.513333e-05	1.513333e-05	1.513333e-05	1.513333e-05	1.513333e-05	1.513333e-05	1.513333e-05	1.513333e-05	1.513333e-05	1.513333e-05	1.513333e-05	1.513333e-05	1.513333e-05	1.513333e-05	1.513333e-05	1.513333e-05	1.513333e-05	1.513333e-05	1.513333e-05	1.513333e-05
hhs8	201511	201453	201453	1.513333e-05	1.513333e-05	1.513333e-05	1.513333e-05	1.513333e-05	1.513333e-05	1.513333e-05	1.513333e-05	1.513333e-05	1.513333e-05	1.513333e-05	1.513333e-05	1.513333e-05	0.99950060011	1.513333e-05	1.513333e-05	1.513333e-05	1.513333e-05	1.513333e-05	1.513333e-05	1.513333e-05	1.513333e-05	1.513333e-05	1.513333e-05	1.513333e-05	1.513333e-05	1.513333e-05	1.513333e-05	1.513333e-05	1.513333e-05	1.513333e-05	1.513333e-05	1.513333e-05	1.513333e-05
hhs8	201512	201453	201453	1.513333e-05	1.513333e-05	1.513333e-05	1.513333e-05	1.513333e-05	1.513333e-05	1.513333e-05	1.513333e-05	1.513333e-05	1.513333e-05	1.513333e-05	1.513333e-05	1.513333e-05	0.99950060011	1.513333e-05	1.513333e-05	1.513333e-05	1.513333e-05	1.513333e-05	1.513333e-05	1.513333e-05	1.513333e-05	1.513333e-05	1.513333e-05	1.513333e-05	1.513333e-05	1.513333e-05	1.513333e-05	1.513333e-05	1.513333e-05	1.513333e-05	1.513333e-05	1.513333e-05	1.513333e-05
hhs8	201513	201453	201453	1.513333e-05	1.513333e-05	1.513333e-05	1.513333e-05	1.513333e-05	1.513333e-05	1.513333e-05	1.513333e-05	1.513333e-05	1.513333e-05	1.513333e-05	1.513333e-05	1.513333e-05	0.99950060011	1.513333e-05	1.513333e-05	1.513333e-05	1.513333e-05	1.513333e-05	1.513333e-05	1.513333e-05	1.513333e-05	1.513333e-05	1.513333e-05	1.513333e-05	1.513333e-05	1.513333e-05	1.513333e-05	1.513333e-05	1.513333e-05	1.513333e-05	1.513333e-05	1.513333e-05	1.513333e-05
hhs8	201514	201453	201453	1.513333e-05	1.513333e-05	1.513333e-05	1.513333e-05	1.513333e-05	1.513333e-05	1.513333e-05	1.513333e-05	1.513333e-05	1.513333e-05	1.513333e-05	1.513333e-05	1.513333e-05	0.99950060011	1.513333e-05	1.513333e-05	1.513333e-05	1.513333e-05	1.513333e-05	1.513333e-05	1.513333e-05	1.513333e-05	1.513333e-05	1.513333e-05	1.513333e-05	1.513333e-05	1.513333e-05	1.513333e-05	1.513333e-05	1.513333e-05	1.513333e-05	1.513333e-05	1.513333e-05	1.513333e-05
hhs8	201515	201453	201453	1.513333e-05	1.513333e-05	1.513333e-05	1.513333e-05	1.513333e-05	1.513333e-05	1.513333e-05	1.513333e-05	1.513333e-05	1.513333e-05	1.513333e-05	1.513333e-05	1.513333e-05	0.99950060011	1.513333e-05	1.513333e-05	1.513333e-05	1.513333e-05	1.513333e-05	1.513333e-05	1.513333e-05	1.513333e-05	1.513333e-05	1.513333e-05	1.513333e-05	1.513333e-05	1.513333e-05	1.513333e-05	1.513333e-05	1.513333e-05	1.513333e-05	1.513333e-05	1.513333e-05	1.513333e-05
hhs8	201516	201453	201453	1.513333e-05	1.513333e-05	1.513333e-05	1.513333e-05	1.513333e-05	1.513333e-05	1.513333e-05	1.513333e-05	1.513333e-05	1.513333e-05	1.513333e-05	1.513333e-05	1.513333e-05	0.99950060011	1.513333e-05	1.513333e-05	1.513333e-05	1.513333e-05	1.513333e-05	1.513333e-05	1.513333e-05	1.513333e-05	1.513333e-05	1.513333e-05	1.513333e-05	1.513333e-05	1.513333e-05	1.513333e-05	1.513333e-05	1.513333e-05	1.513333e-05	1.513333e-05	1.513333e-05	1.513333e-05
hhs8	201517	201453	201453	1.513333e-05	1.513333e-05	1.513333e-05	1.513333e-05	1.513333e-05	1.513333e-05	1.513333e-05	1.513333e-05	1.513333e-05	1.513333e-05	1.513333e-05	1.513333e-05	1.513333e-05	0.99950060011	1.513333e-05	1.513333e-05	1.513333e-05	1.513333e-05	1.513333e-05	1.513333e-05	1.513333e-05	1.513333e-05	1.513333e-05	1.513333e-05	1.513333e-05	1.513333e-05	1.513333e-05	1.513333e-05	1.513333e-05	1.513333e-05	1.513333e-05	1.513333e-05	1.513333e-05	1.513333e-05
hhs8	201518	201453	201453	1.513333e-05	1.513333e-05	1.513333e-05	1.513333e-05	1.513333e-05	1.513333e-05	1.513333e-05	1.513333e-05	1.513333e-05	1.513333e-05	1.513333e-05	1.513333e-05	1.513333e-05	0.99950060011	1.513333e-05	1.513333e-05	1.513333e-05	1.513333e-05	1.513333e-05	1.513333e-05	1.513333e-05	1.513333e-05	1.513333e-05	1.513333e-05	1.513333e-05	1.513333e-05	1.513333e-05	1.513333e-05	1.513333e-05	1.513333e-05	1.513333e-05	1.513333e-05	1.513333e-05	1.513333e-05
hhs8	201519	201453	201453	1.513333e-05	1.513333e-05	1.513333e-05	1.513333e-05	1.513333e-05	1.513333e-05	1.513333e-05	1.513333e-05	1.513333e-05	1.513333e-05	1.513333e-05	1.513333e-05	1.513333e-05	0.99950060011	1.513333e-05	1.513333e-05	1.513333e-05	1.513333e-05	1.513333e-05	1.513333e-05	1.513333e-05	1.513333e-05	1.513333e-05	1.513333e-05	1.513333e-05	1.513333e-05	1.513333e-05	1.513333e-05	1.513333e-05	1.513333e-05	1.513333e-05	1.513333e-05	1.513333e-05	1.513333e-05
hhs9	201441	201504	201504	2.24267776899e-05	2.88900010367e-05	4.15743764769e-05	6.68960243223e-05	0.000118236077396	0.000223698805254	0.000442380311668	0.000897638415928	0.00184199238254	0.00377348695268	0.00761408267303	0.0149010557546	0.0277784802307	0.0483247062588	0.0767398375996	0.108860003561	0.135411649776	0.145848354821	0.135411649776	0.108860003561	0.0767398375996	0.0483247062588	0.0277784802307	0.0149010557546	0.00761408267303	0.00377348695268	0.00184199238254	0.000897638415928	0.000442380311668	0.000223698805254	0.000118236077396	6.68960243224e-05	4.1574376477e-05	2.88900010367e-05
hhs9	201442	201504	201502	0.00020519037996	0.000344393752635	0.000589792822578	0.00102302629036	0.0017856597002	0.00311671002997	0.00540329354544	0.00923384524723	0.0154190341517	0.0249067458388	0.038485536389	0.0562095091216	0.0766734078142	0.0966036389267	0.111411738828	0.11691683844	0.111411738828	0.0966036389267	0.0766734078142	0.0562095091216	0.038485536389	0.0249067458388	0.0154190341517	0.00923384524723	0.00540329354544	0.00311671002997	0.0017856597002	0.00102302629036	0.000589792822578	0.000344393752635	0.00020519037996	0.000125854647029	8.03162911307e-05	5.39449435491e-05
hhs9	201443	201504	201503	1.93636402943e-05	2.48848603788e-05	3.78598274445e-05	6.85099817641e-05	0.000140933138012	0.000311022238758	0.000704852942003	0.00159479368638	0.0035328892631	0.00753886739037	0.0152545004828	0.0288003739531	0.0499078725005	0.0781201564166	0.108870943552	0.133532715762	0.143061927608	0.133532715762	0.108870943552	0.0781201564166	0.0499078725005	0.0288003739531	0.0152545004828	0.00753886739037	0.0035328892631	0.00159479368638	0.000704852942003	0.000311022238758	0.000140933138012	6.85099817641e-05	3.78598274445e-05	2.48848603789e-05	1.93636402943e-05	1.69931226629e-05
hhs9	201444	201504	201503	0.000150519448198	0.000229058701083	0.000357593557671	0.000570233245488	0.000925240675179	0.00152188468026	0.00252766168366	0.00421953478073	0.00703940024554	0.0116514303518	0.018958782492	0.0299858029832	0.0454861528108	0.0651933374313	0.0869316917866	0.106316710264	0.117934964863	0.117934964863	0.106316710264	0.0869316917866	0.0651933374313	0.0454861528108	0.0299858029832	0.018958782492	0.0116514303518	0.00703940024554	0.00421953478073	0.00252766168366	0.00152188468026	0.000925240675179	0.000570233245488	0.000357593557671	0.000229058701083	0.000150519448198
hhs9	201445	201504	201503	3.07917950009e-05	4.57019928116e-05	7.57580201211e-05	0.000137080083887	0.000263319165349	0.000524388391543	0.00106348646196	0.00216595973901	0.0043746419577	0.00864844853373	0.0164926173222	0.0298401060514	0.0502975228349	0.0774988164297	0.107201441857	0.131127221102	0.140402106931	0.131127221102	0.107201441857	0.0774988164297	0.0502975228349	0.0298401060514	0.0164926173222	0.00864844853373	0.0043746419577	0.00216595973901	0.00106348646196	0.000524388391543	0.000263319165349	0.000137080083887	7.57580201212e-05	4.57019928116e-05	3.07917950009e-05	2.3289592428e-05
hhs9	201446	201504	201503	4.97453818331e-05	7.91018039407e-05	0.000134965743377	0.000242300748924	0.000449882878918	0.000852238315964	0.00162930971615	0.00311303319185	0.005885331889	0.0108878374762	0.0194603763245	0.0331200466692	0.0528262041373	0.0776783928715	0.103682156031	0.124008618731	0.131766780489	0.124008618731	0.103682156031	0.0776783928715	0.0528262041373	0.0331200466692	0.0194603763245	0.0108878374762	0.005885331889	0.00311303319185	0.00162930971615	0.000852238315964	0.000449882878918	0.000242300748924	0.000134965743377	7.91018039408e-05	4.97453818331e-05	3.41356894726e-05
hhs9	201447	201504	201503	1.61590896176e-05	1.74047031703e-05	2.03036307916e-05	2.722890249e-05	4.4184576005e-05	8.66093384621e-05	0.000194569625974	0.000471900179983	0.00118306666761	0.00297448343029	0.00730867388963	0.0170777227728	0.0367792450446	0.0704983613354	0.116034683106	0.158838285888	0.176838626261	0.158838285888	0.116034683106	0.0704983613354	0.0367792450446	0.0170777227728	0.00730867388963	0.00297448343029	0.00118306666761	0.000471900179982	0.000194569625974	8.66093384621e-05	4.4184576005e-05	2.722890249e-05	2.03036307917e-05	1.74047031702e-05	1.61590896176e-05	1.56093770935e-05
hhs9	201448	201504	201503	1.76012896064e-05	2.05575891593e-05	2.73141262281e-05	4.30419357998e-05	8.02223926144e-05	0.000169093812053	0.00038252805677	0.000892997066154	0.00209418228416	0.00483036203164	0.0107374023718	0.0224998893183	0.04337455795	0.0749674546492	0.113298766797	0.146568347899	0.159975079455	0.146568347899	0.113298766797	0.0749674546492	0.04337455795	0.0224998893183	0.0107374023718	0.00483036203164	0.00209418228416	0.000892997066154	0.00038252805677	0.000169093812053	8.02223926145e-05	4.30419357998e-05	2.7314126228e-05	2.05575891594e-05	1.76012896063e-05	1.62814066825e-05
hhs9	201449	201504	201504	1.61710811173e-05	1.74215602913e-05	2.02860952258e-05	2.69706737095e-05	4.2825133347e-05	8.09145380483e-05	0.000173149051387	0.00039672535472	0.000934144935444	0.00219916272804	0.00506752930635	0.0112020268118	0.023252855083	0.0442895423338	0.0755741116735	0.112918837439	0.144926910894	0.157737001695	0.144926910894	0.112918837439	0.0755741116735	0.0442895423338	0.023252855083	0.0112020268118	0.00506752930635	0.00219916272804	0.000934144935444	0.00039672535472	0.000173149051387	8.09145380483e-05	4.2825133347e-05	2.69706737095e-05	2.02860952257e-05	1.74215602913e-05
hhs9	201450	201504	201503	3.35759855636e-05	5.21516868987e-05	9.0257807553e-05	0.000168894730011	0.00033148157381	0.000666492000656	0.00134968951854	0.00271653761958	0.00536970091333	0.0102980925303	0.0189125142947	0.0327930124779	0.0528943447958	0.0782058960807	0.104573276898	0.125085946467	0.132891829869	0.125085946467	0.104573276898	0.0782058960807	0.0528943447958	0.0327930124779	0.0189125142947	0.0102980925303	0.00536970091333	0.00271653761958	0.00134968951854	0.000666492000656	0.00033148157381	0.000168894730011	9.0257807553e-05	5.21516868987e-05	3.35759855636e-05	2.4439370692e-05
hhs9	201451	201504	201503	2.89544297413e-05	4.04189053553e-05	6.24164010667e-05	0.00010550983234	0.000191608736906	0.000366676565536	0.00072763051794	0.00147789046076	0.00303620293475	0.00622888581662	0.0125631745589	0.0244250502385	0.0446745207192	0.0747384122138	0.111032163645	0.142605157957	0.155367800268	0.142605157957	0.111032163645	0.0747384122138	0.0446745207192	0.0244250502385	0.0125631745589	0.00622888581662	0.00303620293475	0.00147789046076	0.00072763051794	0.000366676565536	0.000191608736906	0.00010550983234	6.24164010668e-05	4.04189053552e-05	2.89544297414e-05	2.28518631284e-05
hhs9	201452	201504	201503	1.79416149476e-05	2.15234379836e-05	2.99225141104e-05	4.98648790464e-05	9.76173163011e-05	0.000212296651691	0.000486459630188	0.00113254956959	0.00261438872898	0.00586894760217	0.0125765822218	0.0252295666273	0.0464141953151	0.0766886098984	0.111607655848	0.140788326013	0.152310713696	0.140788326013	0.111607655848	0.0766886098984	0.0464141953151	0.0252295666273	0.0125765822218	0.00586894760217	0.00261438872898	0.00113254956959	0.000486459630188	0.00021229665169	9.76173163011e-05	4.98648790463e-05	2.99225141104e-05	2.15234379836e-05	1.79416149476e-05	1.63905678728e-05
hhs9	201453	201504	201502	1.52882622209e-05	1.55985531471e-05	1.65695331199e-05	1.9677320559e-05	2.97954846717e-05	6.3036565476e-05	0.000171993364583	0.000522823335265	0.00160974242942	0.0047635995473	0.013046496715	0.0319167224465	0.0672916115975	0.118149020708	0.167810764682	0.18906904013	0.167810764682	0.118149020708	0.0672916115975	0.0319167224465	0.013046496715	0.0047635995473	0.00160974242942	0.000522823335265	0.000171993364583	6.30365654761e-05	2.97954846718e-05	1.96773205589e-05	1.65695331199e-05	1.55985531471e-05	1.5288262221e-05	1.51864747774e-05	1.51521235619e-05	1.51401830281e-05
hhs9	201501	201504	201453	1.86206929405e-05	2.47601762553e-05	4.23772587672e-05	9.3770282058e-05	0.000244825661192	0.000686350391627	0.00194636498971	0.00537004876426	0.0139374500804	0.0328502118359	0.067705806462	0.117493699363	0.166081533191	0.1869002981	0.166081533191	0.117493699363	0.067705806462	0.0328502118359	0.0139374500804	0.00537004876426	0.00194636498971	0.000686350391627	0.000244825661192	9.37702820579e-05	4.23772587673e-05	2.47601762551e-05	1.86206929406e-05	1.64325040086e-05	1.563190134e-05	1.53305580967e-05	1.52137527054e-05	1.51671161206e-05	1.51479414967e-05	1.51398284693e-05
hhs9	201502	201504	201453	2.09309719813e-05	3.06643637257e-05	5.76104150804e-05	0.000133084774448	0.000344973337555	0.000933375625338	0.00252051007088	0.00657922096216	0.0161133549592	0.0358745294277	0.0702081332303	0.116845509943	0.160711559123	0.179143464419	0.160711559123	0.116845509943	0.0702081332303	0.0358745294277	0.0161133549592	0.00657922096216	0.00252051007088	0.000933375625338	0.000344973337555	0.000133084774448	5.76104150803e-05	3.06643637258e-05	2.09309719814e-05	1.73508373506e-05	1.60042315644e-05	1.54849194146e-05	1.52792834259e-05	1.51956214503e-05	1.51606480011e-05	1.51456311445e-05
hhs9	201503	201504	201504	1.51333317141e-05	1.51333345923e-05	1.51333430314e-05	1.51333694241e-05	1.51334581353e-05	1.51337814122e-05	1.51350716026e-05	1.51407761865e-05	1.51690825385e-05	1.53288869487e-05	1.63686944907e-05	2.42301716455e-05	9.28801041867e-05	0.000757973691934	0.00714118917919	0.0547127814772	0.235836245478	0.402548646868	0.235836245478	0.0547127814772	0.00714118917919	0.000757973691934	9.28801041866e-05	2.42301716455e-05	1.63686944907e-05	1.53288869488e-05	1.51690825384e-05	1.51407761865e-05	1.51350716027e-05	1.51337814122e-05	1.51334581353e-05	1.51333694242e-05	1.51333430314e-05	1.51333345923e-05
hhs9	201504	201504	201503	1.51333740549e-05	1.51334583489e-05	1.51337273571e-05	1.51346453289e-05	1.5138017013e-05	1.51514407076e-05	1.52097872333e-05	1.54884887556e-05	1.69582568244e-05	2.55147239999e-05	7.99569118997e-05	0.000447684203934	0.00292221782734	0.0176477500531	0.0813130792286	0.230404975021	0.334025548323	0.230404975021	0.0813130792286	0.0176477500531	0.00292221782734	0.000447684203934	7.99569118998e-05	2.55147239999e-05	1.69582568245e-05	1.54884887556e-05	1.52097872332e-05	1.51514407076e-05	1.5138017013e-05	1.5134645329e-05	1.51337273571e-05	1.51334583489e-05	1.51333740548e-05	1.51333459805e-05
hhs9	201505	201504	201504	1.513333e-05	1.513333e-05	1.513333e-05	1.513333e-05	1.513333e-05	1.513333e-05	1.513333e-05	1.513333e-05	1.513333e-05	1.513333e-05	1.513333e-05	1.513333e-05	1.513333e-05	1.513333e-05	1.513333e-05	1.513333e-05	1.513333e-05	0.99950060011	1.513333e-05	1.513333e-05	1.513333e-05	1.513333e-05	1.513333e-05	1.513333e-05	1.513333e-05	1.513333e-05	1.513333e-05	1.513333e-05	1.513333e-05	1.513333e-05	1.513333e-05	1.513333e-05	1.513333e-05	1.513333e-05
hhs9	201506	201504	201504	1.5133333391e-05	1.51333390442e-05	1.51333555266e-05	1.51334067265e-05	1.51335774105e-05	1.51341931479e-05	1.51366197274e-05	1.51471788179e-05	1.51985073018e-05	1.5480589128e-05	1.72513958763e-05	3.00061364486e-05	0.000134265977415	0.00105817851364	0.00896392873385	0.0606571188187	0.235751571845	0.386486962291	0.235751571845	0.0606571188187	0.00896392873385	0.00105817851364	0.000134265977415	3.00061364486e-05	1.72513958762e-05	1.5480589128e-05	1.51985073018e-05	1.51471788179e-05	1.51366197274e-05	1.51341931479e-05	1.51335774105e-05	1.51334067264e-05	1.51333555267e-05	1.51333390442e-05
hhs9	201507	201504	201504	1.513333e-05	1.513333e-05	1.513333e-05	1.513333e-05	1.513333e-05	1.513333e-05	1.513333e-05	1.513333e-05	1.513333e-05	1.513333e-05	1.513333e-05	1.513333e-05	1.513333e-05	1.513333e-05	1.513333e-05	1.513333e-05	1.513333e-05	0.99950060011	1.513333e-05	1.513333e-05	1.513333e-05	1.513333e-05	1.513333e-05	1.513333e-05	1.513333e-05	1.513333e-05	1.513333e-05	1.513333e-05	1.513333e-05	1.513333e-05	1.513333e-05	1.513333e-05	1.513333e-05	1.513333e-05
hhs9	201508	201504	201504	1.513333e-05	1.513333e-05	1.513333e-05	1.513333e-05	1.513333e-05	1.513333e-05	1.513333e-05	1.513333e-05	1.513333e-05	1.513333e-05	1.513333e-05	1.513333e-05	1.513333e-05	1.513333e-05	1.513333e-05	1.513333e-05	1.513333e-05	0.99950060011	1.513333e-05	1.513333e-05	1.513333e-05	1.513333e-05	1.513333e-05	1.513333e-05	1.513333e-05	1.513333e-05	1.513333e-05	1.513333e-05	1.513333e-05	1.513333e-05	1.513333e-05	1.513333e-05	1.513333e-05	1.513333e-05
hhs9	201509	201504	201504	1.513333e-05	1.513333e-05	1.513333e-05	1.513333e-05	1.513333e-05	1.513333e-05	1.513333e-05	1.513333e-05	1.513333e-05	1.513333e-05	1.513333e-05	1.513333e-05	1.513333e-05	1.513333e-05	1.513333e-05	1.513333e-05	1.513333e-05	0.99950060011	1.513333e-05	1.513333e-05	1.513333e-05	1.513333e-05	1.513333e-05	1.513333e-05	1.513333e-05	1.513333e-05	1.513333e-05	1.513333e-05	1.513333e-05	1.513333e-05	1.513333e-05	1.513333e-05	1.513333e-05	1.513333e-05
hhs9	201510	201504	201504	1.513333e-05	1.513333e-05	1.513333e-05	1.513333e-05	1.513333e-05	1.513333e-05	1.513333e-05	1.513333e-05	1.513333e-05	1.513333e-05	1.513333e-05	1.513333e-05	1.513333e-05	1.513333e-05	1.513333e-05	1.513333e-05	1.513333e-05	0.99950060011	1.513333e-05	1.513333e-05	1.513333e-05	1.513333e-05	1.513333e-05	1.513333e-05	1.513333e-05	1.513333e-05	1.513333e-05	1.513333e-05	1.513333e-05	1.513333e-05	1.513333e-05	1.513333e-05	1.513333e-05	1.513333e-05
hhs9	201511	201504	201504	1.513333e-05	1.513333e-05	1.513333e-05	1.513333e-05	1.513333e-05	1.513333e-05	1.513333e-05	1.513333e-05	1.513333e-05	1.513333e-05	1.513333e-05	1.513333e-05	1.513333e-05	1.513333e-05	1.513333e-05	1.513333e-05	1.513333e-05	0.99950060011	1.513333e-05	1.513333e-05	1.513333e-05	1.513333e-05	1.513333e-05	1.513333e-05	1.513333e-05	1.513333e-05	1.513333e-05	1.513333e-05	1.513333e-05	1.513333e-05	1.513333e-05	1.513333e-05	1.513333e-05	1.513333e-05
hhs9	201512	201504	201504	1.513333e-05	1.513333e-05	1.513333e-05	1.513333e-05	1.513333e-05	1.513333e-05	1.513333e-05	1.513333e-05	1.513333e-05	1.513333e-05	1.513333e-05	1.513333e-05	1.513333e-05	1.513333e-05	1.513333e-05	1.513333e-05	1.513333e-05	0.99950060011	1.513333e-05	1.513333e-05	1.513333e-05	1.513333e-05	1.513333e-05	1.513333e-05	1.513333e-05	1.513333e-05	1.513333e-05	1.513333e-05	1.513333e-05	1.513333e-05	1.513333e-05	1.513333e-05	1.513333e-05	1.513333e-05
hhs9	201513	201504	201504	1.513333e-05	1.513333e-05	1.513333e-05	1.513333e-05	1.513333e-05	1.513333e-05	1.513333e-05	1.513333e-05	1.513333e-05	1.513333e-05	1.513333e-05	1.513333e-05	1.513333e-05	1.513333e-05	1.513333e-05	1.513333e-05	1.513333e-05	0.99950060011	1.513333e-05	1.513333e-05	1.513333e-05	1.513333e-05	1.513333e-05	1.513333e-05	1.513333e-05	1.513333e-05	1.513333e-05	1.513333e-05	1.513333e-05	1.513333e-05	1.513333e-05	1.513333e-05	1.513333e-05	1.513333e-05
hhs9	201514	201504	201504	1.513333e-05	1.513333e-05	1.513333e-05	1.513333e-05	1.513333e-05	1.513333e-05	1.513333e-05	1.513333e-05	1.513333e-05	1.513333e-05	1.513333e-05	1.513333e-05	1.513333e-05	1.513333e-05	1.513333e-05	1.513333e-05	1.513333e-05	0.99950060011	1.513333e-05	1.513333e-05	1.513333e-05	1.513333e-05	1.513333e-05	1.513333e-05	1.513333e-05	1.513333e-05	1.513333e-05	1.513333e-05	1.513333e-05	1.513333e-05	1.513333e-05	1.513333e-05	1.513333e-05	1.513333e-05
hhs9	201515	201504	201504	1.513333e-05	1.513333e-05	1.513333e-05	1.513333e-05	1.513333e-05	1.513333e-05	1.513333e-05	1.513333e-05	1.513333e-05	1.513333e-05	1.513333e-05	1.513333e-05	1.513333e-05	1.513333e-05	1.513333e-05	1.513333e-05	1.513333e-05	0.99950060011	1.513333e-05	1.513333e-05	1.513333e-05	1.513333e-05	1.513333e-05	1.513333e-05	1.513333e-05	1.513333e-05	1.513333e-05	1.513333e-05	1.513333e-05	1.513333e-05	1.513333e-05	1.513333e-05	1.513333e-05	1.513333e-05
hhs9	201516	201504	201504	1.513333e-05	1.513333e-05	1.513333e-05	1.513333e-05	1.513333e-05	1.513333e-05	1.513333e-05	1.513333e-05	1.513333e-05	1.513333e-05	1.513333e-05	1.513333e-05	1.513333e-05	1.513333e-05	1.513333e-05	1.513333e-05	1.513333e-05	0.99950060011	1.513333e-05	1.513333e-05	1.513333e-05	1.513333e-05	1.513333e-05	1.513333e-05	1.513333e-05	1.513333e-05	1.513333e-05	1.513333e-05	1.513333e-05	1.513333e-05	1.513333e-05	1.513333e-05	1.513333e-05	1.513333e-05
hhs9	201517	201504	201504	1.513333e-05	1.513333e-05	1.513333e-05	1.513333e-05	1.513333e-05	1.513333e-05	1.513333e-05	1.513333e-05	1.513333e-05	1.513333e-05	1.513333e-05	1.513333e-05	1.513333e-05	1.513333e-05	1.513333e-05	1.513333e-05	1.513333e-05	0.99950060011	1.513333e-05	1.513333e-05	1.513333e-05	1.513333e-05	1.513333e-05	1.513333e-05	1.513333e-05	1.513333e-05	1.513333e-05	1.513333e-05	1.513333e-05	1.513333e-05	1.513333e-05	1.513333e-05	1.513333e-05	1.513333e-05
hhs9	201518	201504	201504	1.513333e-05	1.513333e-05	1.513333e-05	1.513333e-05	1.513333e-05	1.513333e-05	1.513333e-05	1.513333e-05	1.513333e-05	1.513333e-05	1.513333e-05	1.513333e-05	1.513333e-05	1.513333e-05	1.513333e-05	1.513333e-05	1.513333e-05	0.99950060011	1.513333e-05	1.513333e-05	1.513333e-05	1.513333e-05	1.513333e-05	1.513333e-05	1.513333e-05	1.513333e-05	1.513333e-05	1.513333e-05	1.513333e-05	1.513333e-05	1.513333e-05	1.513333e-05	1.513333e-05	1.513333e-05
hhs9	201519	201504	201504	1.513333e-05	1.513333e-05	1.513333e-05	1.513333e-05	1.513333e-05	1.513333e-05	1.513333e-05	1.513333e-05	1.513333e-05	1.513333e-05	1.513333e-05	1.513333e-05	1.513333e-05	1.513333e-05	1.513333e-05	1.513333e-05	1.513333e-05	0.99950060011	1.513333e-05	1.513333e-05	1.513333e-05	1.513333e-05	1.513333e-05	1.513333e-05	1.513333e-05	1.513333e-05	1.513333e-05	1.513333e-05	1.513333e-05	1.513333e-05	1.513333e-05	1.513333e-05	1.513333e-05	1.513333e-05
hhs10	201441	201502	201506	1.76052324135e-05	1.95368058287e-05	2.31146300945e-05	2.98537886318e-05	4.27570623985e-05	6.78493994708e-05	0.000117338531719	0.000216111119004	0.000414941288103	0.000816721050609	0.00162634575456	0.00323868935779	0.006374027358	0.0122342783015	0.0225507610496	0.0392189901935	0.0631272541704	0.0922231222384	0.120126542412	0.137614518715	0.137614518715	0.120126542412	0.0922231222384	0.0631272541704	0.0392189901935	0.0225507610496	0.0122342783015	0.006374027358	0.00323868935778	0.00162634575456	0.000816721050609	0.000414941288103	0.000216111119005	0.000117338531719
hhs10	201442	201502	201506	3.08693321037e-05	4.15875969981e-05	6.02006474119e-05	9.29075500721e-05	0.000151003070548	0.00025515231754	0.00044317778485	0.00078396473164	0.00140145348494	0.00251373650203	0.00449086669234	0.00792596404725	0.013688751894	0.0228814741867	0.0365591998638	0.0550840142714	0.0771926591529	0.099319524678	0.116082693409	0.12237816577	0.116082693409	0.099319524678	0.0771926591529	0.0550840142714	0.0365591998638	0.0228814741867	0.013688751894	0.00792596404725	0.00449086669234	0.00251373650203	0.00140145348494	0.00078396473164	0.00044317778485	0.00025515231754
hhs10	201443	201502	201506	1.68268764508e-05	1.86600262583e-05	2.25571292311e-05	3.09047319301e-05	4.88757182447e-05	8.76352383009e-05	0.000171044892442	0.000349233194224	0.000724760367272	0.00149953558672	0.00305002403006	0.00602670685546	0.0114381483907	0.0206122498944	0.0348560339447	0.0546676436858	0.0786451943436	0.10277210098	0.121065049927	0.127931452857	0.121065049927	0.10277210098	0.0786451943436	0.0546676436858	0.0348560339447	0.0206122498944	0.0114381483907	0.00602670685546	0.00305002403006	0.00149953558672	0.000724760367272	0.000349233194224	0.000171044892442	8.76352383008e-05
hhs10	201444	201502	201506	7.66472527421e-05	0.000107336898616	0.000154930759722	0.000229529085564	0.000347640846122	0.000536376904872	0.000840338315347	0.00133273180056	0.0021327535043	0.00343136277162	0.00552606756075	0.00885984111094	0.0140459304261	0.0218359234221	0.0329586334964	0.0477525721465	0.0655995907458	0.0843943541948	0.100552323845	0.110011345786	0.110011345786	0.100552323845	0.0843943541948	0.0655995907458	0.0477525721465	0.0329586334964	0.0218359234221	0.0140459304261	0.00885984111094	0.00552606756075	0.00343136277162	0.0021327535043	0.00133273180056	0.000840338315347
hhs10	201445	201502	201506	2.19766739838e-05	2.74125605666e-05	3.74699551983e-05	5.62998657798e-05	9.19267474149e-05	0.000159916087414	0.000290437014021	0.000541583478168	0.00102363716887	0.00194082143375	0.00365673786828	0.00678104221551	0.0122467260364	0.0212886228608	0.0351588734156	0.0544113326006	0.077823283815	0.101569515646	0.119712717572	0.126554419771	0.119712717572	0.101569515646	0.077823283815	0.0544113326006	0.0351588734156	0.0212886228608	0.0122467260364	0.00678104221551	0.00365673786828	0.00194082143375	0.00102363716887	0.000541583478168	0.000290437014021	0.000159916087414
hhs10	201446	201502	201504	7.00516161673e-05	0.000110720978232	0.000183108833474	0.000312702806528	0.000545433383999	0.00096318941985	0.00170925305095	0.00302697377394	0.00531143671693	0.00916225146961	0.0154003162285	0.024973171209	0.0386462678146	0.056425231012	0.076854420982	0.0966555361663	0.111311068929	0.116747782833	0.111311068929	0.0966555361663	0.076854420982	0.056425231012	0.0386462678146	0.024973171209	0.0154003162285	0.00916225146961	0.00531143671693	0.00302697377394	0.00170925305095	0.00096318941985	0.000545433383999	0.000312702806528	0.000183108833474	0.000110720978232
hhs10	201447	201502	201505	3.74003885634e-05	5.46224896185e-05	8.57663668664e-05	0.000142385768481	0.00024563578496	0.000433954951143	0.000776239979786	0.00139336723869	0.00249080408475	0.00440226356906	0.0076355481971	0.0128930599168	0.0210114327569	0.0327428830135	0.0483260809191	0.0669189868349	0.0861849850024	0.102479553386	0.111905116858	0.111905116858	0.102479553386	0.0861849850024	0.0669189868349	0.0483260809191	0.0327428830135	0.0210114327569	0.0128930599168	0.0076355481971	0.00440226356906	0.00249080408475	0.00139336723869	0.000776239979785	0.000433954951143	0.00024563578496
hhs10	201448	201502	201506	2.47195335482e-05	3.2697062702e-05	4.76307510412e-05	7.57805774805e-05	0.00012910264779	0.000230332331225	0.000422288338475	0.000784299272053	0.00145966016129	0.00269778661441	0.00491033919797	0.00872692788986	0.0150078831257	0.02473266001	0.0386625615866	0.0567420409307	0.0774160953787	0.0973358384082	0.112002685007	0.117427272923	0.112002685007	0.0973358384082	0.0774160953787	0.0567420409307	0.0386625615866	0.02473266001	0.0150078831257	0.00872692788986	0.00491033919797	0.00269778661441	0.0014596601613	0.000784299272053	0.000422288338475	0.000230332331225
hhs10	201449	201502	201505	2.17215964561e-05	2.78007099363e-05	3.97451746732e-05	6.33845741354e-05	0.000110397041609	0.000204055842023	0.000390228501565	0.000757621663595	0.00147288675138	0.00283608749517	0.0053555568611	0.00982004844049	0.0173024379493	0.0289722365785	0.0455798929974	0.0666149739447	0.0895004567168	0.109568635975	0.121438157214	0.121438157214	0.109568635975	0.0895004567168	0.0666149739447	0.0455798929974	0.0289722365785	0.0173024379493	0.00982004844049	0.0053555568611	0.00283608749517	0.00147288675138	0.000757621663595	0.000390228501565	0.000204055842023	0.000110397041609
hhs10	201450	201502	201504	0.000107801199571	0.00017823870565	0.00030285426596	0.000522633791836	0.000907699456039	0.0015750879571	0.00271353247714	0.00461331694632	0.00769258617538	0.0124997781862	0.0196572659448	0.0297039444884	0.0428147267675	0.0584438827283	0.0750494622271	0.0901376649132	0.100801616013	0.104663616713	0.100801616013	0.0901376649132	0.0750494622271	0.0584438827283	0.0428147267675	0.0297039444884	0.0196572659448	0.0124997781862	0.00769258617538	0.00461331694632	0.00271353247714	0.0015750879571	0.000907699456039	0.000522633791836	0.00030285426596	0.00017823870565
hhs10	201451	201502	201503	5.09698839578e-05	7.73747302166e-05	0.000124980507918	0.000212003354012	0.000373006528416	0.000673667244598	0.00123809946555	0.0022972141649	0.00426777957744	0.00786368705416	0.0142059684941	0.0248120276942	0.0412136891078	0.0639158165583	0.0908006757995	0.116097468742	0.131775571093	0.131775571093	0.116097468742	0.0908006757995	0.0639158165583	0.0412136891078	0.0248120276942	0.0142059684941	0.00786368705416	0.00426777957744	0.0022972141649	0.00123809946555	0.000673667244598	0.000373006528416	0.000212003354012	0.000124980507918	7.73747302167e-05	5.09698839578e-05
hhs10	201452	201502	201505	1.84867867562e-05	2.20047419783e-05	2.93885711677e-05	4.50260820674e-05	7.83519483846e-05	0.000149568766541	0.000301473440116	0.000622979874386	0.00129319342002	0.00265661617733	0.0053328217271	0.0103321920373	0.019075141838	0.0331084618821	0.0532884764132	0.0784792686168	0.104495834417	0.124597015286	0.132217276048	0.124597015286	0.104495834417	0.0784792686168	0.0532884764132	0.0331084618821	0.019075141838	0.0103321920373	0.0053328217271	0.00265661617733	0.00129319342002	0.000622979874386	0.000301473440116	0.00014956876654	7.83519483847e-05	4.50260820674e-05
hhs10	201453	201502	201504	1.73568366274e-05	2.02955148869e-05	2.7228457953e-05	4.36492983913e-05	8.25274505186e-05	0.000174038674681	0.000386726591637	0.000870754959947	0.00193842699131	0.00419341654484	0.00868823327391	0.0170012933647	0.0309844792597	0.0518669393364	0.0787047503727	0.107010712901	0.129178729753	0.137638237672	0.129178729753	0.107010712901	0.0787047503727	0.0518669393364	0.0309844792597	0.0170012933647	0.00868823327391	0.00419341654484	0.00193842699131	0.000870754959947	0.000386726591637	0.000174038674681	8.25274505186e-05	4.36492983913e-05	2.72284579531e-05	2.02955148869e-05
hhs10	201501	201502	201505	2.20663068452e-05	2.8897172645e-05	4.27165908851e-05	7.08302545822e-05	0.000128175602674	0.000245023107225	0.000481748879359	0.000955814395625	0.00188750374984	0.00366880489552	0.00694715683646	0.0126825765437	0.0220796286466	0.0362445730836	0.0554646646472	0.0782696364011	0.100878573114	0.11785231429	0.124192271035	0.11785231429	0.100878573114	0.0782696364011	0.0554646646472	0.0362445730836	0.0220796286466	0.0126825765437	0.00694715683646	0.00366880489552	0.00188750374984	0.000955814395625	0.000481748879359	0.000245023107225	0.000128175602674	7.08302545822e-05
hhs10	201502	201502	201504	1.79458829036e-05	2.12101518898e-05	2.84593772604e-05	4.47367693728e-05	8.15722689366e-05	0.000165217940805	0.000354715878756	0.000779802639773	0.00171492641686	0.0037078491335	0.00776085075855	0.015482190943	0.0289557700711	0.0499069881064	0.0779320685589	0.108548434934	0.133162408515	0.142687649189	0.133162408515	0.108548434934	0.0779320685589	0.0499069881064	0.0289557700711	0.015482190943	0.00776085075855	0.0037078491335	0.00171492641686	0.000779802639773	0.000354715878756	0.000165217940805	8.15722689365e-05	4.47367693729e-05	2.84593772603e-05	2.12101518898e-05
hhs10	201503	201502	201504	2.62109006009e-05	3.69161645568e-05	5.84812213884e-05	0.000102271985376	0.000191634409934	0.000374145026593	0.000745214792389	0.00149108413143	0.00296038839492	0.00576617175776	0.010890456387	0.0196949408504	0.0336451017107	0.0535305358493	0.0782216376263	0.103650342911	0.123273088298	0.130708966064	0.123273088298	0.103650342911	0.0782216376263	0.0535305358493	0.0336451017107	0.0196949408504	0.010890456387	0.00576617175776	0.00296038839492	0.00149108413143	0.000745214792389	0.000374145026593	0.000191634409933	0.000102271985377	5.84812213884e-05	3.69161645568e-05
hhs10	201504	201502	201502	2.64448361584e-05	4.00843513172e-05	7.09140782598e-05	0.000141111513437	0.000301265495155	0.000664771448331	0.00147788611103	0.00324869066723	0.00694572367112	0.0142036812468	0.0272867538292	0.0483130876748	0.0773268735733	0.10987560424	0.136556144126	0.146987712334	0.136556144126	0.10987560424	0.0773268735733	0.0483130876748	0.0272867538292	0.0142036812468	0.00694572367112	0.00324869066723	0.00147788611103	0.000664771448331	0.000301265495155	0.000141111513437	7.09140782597e-05	4.00843513173e-05	2.64448361584e-05	2.0342475208e-05	1.7573839878e-05	1.62976252105e-05
hhs10	201505	201502	201502	1.51395637195e-05	1.51492164426e-05	1.51760848065e-05	1.52554908151e-05	1.55059956993e-05	1.6354061115e-05	1.94492200073e-05	3.16591774609e-05	8.36328418826e-05	0.000319899631354	0.00143692122065	0.00663603956685	0.0281869215317	0.0956886952322	0.219729655941	0.29550368628	0.219729655941	0.0956886952322	0.0281869215317	0.00663603956685	0.00143692122065	0.000319899631354	8.36328418826e-05	3.16591774608e-05	1.94492200073e-05	1.6354061115e-05	1.55059956994e-05	1.52554908151e-05	1.51760848064e-05	1.51492164426e-05	1.51395637195e-05	1.51359005645e-05	1.51344390629e-05	1.51338286705e-05
hhs10	201506	201502	201502	1.65669728126e-05	1.85414934145e-05	2.34645900703e-05	3.60477695242e-05	6.8911751694e-05	0.000156159205149	0.000389718905708	0.00101275867044	0.00264123867216	0.00671570652567	0.0161732469548	0.0357206064717	0.0698286859009	0.116542099681	0.160850389933	0.179565290224	0.160850389933	0.116542099681	0.0698286859009	0.0357206064717	0.0161732469548	0.00671570652567	0.00264123867216	0.00101275867044	0.000389718905708	0.000156159205149	6.8911751694e-05	3.60477695241e-05	2.34645900703e-05	1.85414934145e-05	1.65669728126e-05	1.57537025213e-05	1.54094340803e-05	1.52596421815e-05
hhs10	201507	201502	201502	1.6703408212e-05	1.88524410143e-05	2.41873654067e-05	3.77553254001e-05	7.29896122135e-05	0.000165922039744	0.000412864581137	0.00106613197692	0.00275787458834	0.0069482087436	0.0165720029154	0.0362513377384	0.0702441374382	0.116396178645	0.159891484592	0.178200211972	0.159891484592	0.116396178645	0.0702441374382	0.0362513377384	0.0165720029154	0.0069482087436	0.00275787458834	0.00106613197692	0.000412864581137	0.000165922039744	7.29896122135e-05	3.77553254002e-05	2.41873654067e-05	1.88524410143e-05	1.6703408212e-05	1.5814882912e-05	1.54375016733e-05	1.52728208826e-05
hhs10	201508	201502	201502	1.513333e-05	1.513333e-05	1.513333e-05	1.513333e-05	1.513333e-05	1.513333e-05	1.513333e-05	1.513333e-05	1.513333e-05	1.513333e-05	1.513333e-05	1.513333e-05	1.513333e-05	1.513333e-05	1.513333e-05	0.99950060011	1.513333e-05	1.513333e-05	1.513333e-05	1.513333e-05	1.513333e-05	1.513333e-05	1.513333e-05	1.513333e-05	1.513333e-05	1.513333e-05	1.513333e-05	1.513333e-05	1.513333e-05	1.513333e-05	1.513333e-05	1.513333e-05	1.513333e-05	1.513333e-05
hhs10	201509	201502	201502	1.513333e-05	1.513333e-05	1.513333e-05	1.513333e-05	1.513333e-05	1.513333e-05	1.513333e-05	1.513333e-05	1.513333e-05	1.513333e-05	1.513333e-05	1.513333e-05	1.513333e-05	1.513333e-05	1.513333e-05	0.99950060011	1.513333e-05	1.513333e-05	1.513333e-05	1.513333e-05	1.513333e-05	1.513333e-05	1.513333e-05	1.513333e-05	1.513333e-05	1.513333e-05	1.513333e-05	1.513333e-05	1.513333e-05	1.513333e-05	1.513333e-05	1.513333e-05	1.513333e-05	1.513333e-05
hhs10	201510	201502	201502	1.6703408212e-05	1.88524410143e-05	2.41873654067e-05	3.77553254001e-05	7.29896122135e-05	0.000165922039744	0.000412864581137	0.00106613197692	0.00275787458834	0.0069482087436	0.0165720029154	0.0362513377384	0.0702441374382	0.116396178645	0.159891484592	0.178200211972	0.159891484592	0.116396178645	0.0702441374382	0.0362513377384	0.0165720029154	0.0069482087436	0.00275787458834	0.00106613197692	0.000412864581137	0.000165922039744	7.29896122135e-05	3.77553254002e-05	2.41873654067e-05	1.88524410143e-05	1.6703408212e-05	1.5814882912e-05	1.54375016733e-05	1.52728208826e-05
hhs10	201511	201502	201502	2.03052334856e-05	2.67731230413e-05	4.18689936758e-05	7.76624322179e-05	0.000163506889379	0.00037045020316	0.000867474167541	0.00204242654402	0.00473223716104	0.0105698949563	0.0222572267956	0.0431087023525	0.0748209484069	0.113455558508	0.147088666623	0.160663238025	0.147088666623	0.113455558508	0.0748209484069	0.0431087023525	0.0222572267956	0.0105698949563	0.00473223716104	0.00204242654402	0.000867474167541	0.00037045020316	0.000163506889378	7.76624322179e-05	4.18689936759e-05	2.67731230413e-05	2.03052334855e-05	1.74818699494e-05	1.62239590922e-05	1.56513657218e-05
hhs10	201512	201502	201502	1.513333e-05	1.513333e-05	1.513333e-05	1.513333e-05	1.513333e-05	1.513333e-05	1.513333e-05	1.513333e-05	1.513333e-05	1.513333e-05	1.513333e-05	1.513333e-05	1.513333e-05	1.513333e-05	1.513333e-05	0.99950060011	1.513333e-05	1.513333e-05	1.513333e-05	1.513333e-05	1.513333e-05	1.513333e-05	1.513333e-05	1.513333e-05	1.513333e-05	1.513333e-05	1.513333e-05	1.513333e-05	1.513333e-05	1.513333e-05	1.513333e-05	1.513333e-05	1.513333e-05	1.513333e-05
hhs10	201513	201502	201502	1.513333e-05	1.513333e-05	1.513333e-05	1.513333e-05	1.513333e-05	1.513333e-05	1.513333e-05	1.513333e-05	1.513333e-05	1.513333e-05	1.513333e-05	1.513333e-05	1.513333e-05	1.513333e-05	1.513333e-05	0.99950060011	1.513333e-05	1.513333e-05	1.513333e-05	1.513333e-05	1.513333e-05	1.513333e-05	1.513333e-05	1.513333e-05	1.513333e-05	1.513333e-05	1.513333e-05	1.513333e-05	1.513333e-05	1.513333e-05	1.513333e-05	1.513333e-05	1.513333e-05	1.513333e-05
hhs10	201514	201502	201502	1.513333e-05	1.513333e-05	1.513333e-05	1.513333e-05	1.513333e-05	1.513333e-05	1.513333e-05	1.513333e-05	1.513333e-05	1.513333e-05	1.513333e-05	1.513333e-05	1.513333e-05	1.513333e-05	1.513333e-05	0.99950060011	1.513333e-05	1.513333e-05	1.513333e-05	1.513333e-05	1.513333e-05	1.513333e-05	1.513333e-05	1.513333e-05	1.513333e-05	1.513333e-05	1.513333e-05	1.513333e-05	1.513333e-05	1.513333e-05	1.513333e-05	1.513333e-05	1.513333e-05	1.513333e-05
hhs10	201515	201502	201502	1.513333e-05	1.513333e-05	1.513333e-05	1.513333e-05	1.513333e-05	1.513333e-05	1.513333e-05	1.513333e-05	1.513333e-05	1.513333e-05	1.513333e-05	1.513333e-05	1.513333e-05	1.513333e-05	1.513333e-05	0.99950060011	1.513333e-05	1.513333e-05	1.513333e-05	1.513333e-05	1.513333e-05	1.513333e-05	1.513333e-05	1.513333e-05	1.513333e-05	1.513333e-05	1.513333e-05	1.513333e-05	1.513333e-05	1.513333e-05	1.513333e-05	1.513333e-05	1.513333e-05	1.513333e-05
hhs10	201516	201502	201502	1.513333e-05	1.513333e-05	1.513333e-05	1.513333e-05	1.513333e-05	1.513333e-05	1.513333e-05	1.513333e-05	1.513333e-05	1.513333e-05	1.513333e-05	1.513333e-05	1.513333e-05	1.513333e-05	1.513333e-05	0.99950060011	1.513333e-05	1.513333e-05	1.513333e-05	1.513333e-05	1.513333e-05	1.513333e-05	1.513333e-05	1.513333e-05	1.513333e-05	1.513333e-05	1.513333e-05	1.513333e-05	1.513333e-05	1.513333e-05	1.513333e-05	1.513333e-05	1.513333e-05	1.513333e-05
hhs10	201517	201502	201502	1.513333e-05	1.513333e-05	1.513333e-05	1.513333e-05	1.513333e-05	1.513333e-05	1.513333e-05	1.513333e-05	1.513333e-05	1.513333e-05	1.513333e-05	1.513333e-05	1.513333e-05	1.513333e-05	1.513333e-05	0.99950060011	1.513333e-05	1.513333e-05	1.513333e-05	1.513333e-05	1.513333e-05	1.513333e-05	1.513333e-05	1.513333e-05	1.513333e-05	1.513333e-05	1.513333e-05	1.513333e-05	1.513333e-05	1.513333e-05	1.513333e-05	1.513333e-05	1.513333e-05	1.513333e-05
hhs10	201518	201502	201502	1.513333e-05	1.513333e-05	1.513333e-05	1.513333e-05	1.513333e-05	1.513333e-05	1.513333e-05	1.513333e-05	1.513333e-05	1.513333e-05	1.513333e-05	1.513333e-05	1.513333e-05	1.513333e-05	1.513333e-05	0.99950060011	1.513333e-05	1.513333e-05	1.513333e-05	1.513333e-05	1.513333e-05	1.513333e-05	1.513333e-05	1.513333e-05	1.513333e-05	1.513333e-05	1.513333e-05	1.513333e-05	1.513333e-05	1.513333e-05	1.513333e-05	1.513333e-05	1.513333e-05	1.513333e-05
hhs10	201519	201502	201502	1.513333e-05	1.513333e-05	1.513333e-05	1.513333e-05	1.513333e-05	1.513333e-05	1.513333e-05	1.513333e-05	1.513333e-05	1.513333e-05	1.513333e-05	1.513333e-05	1.513333e-05	1.513333e-05	1.513333e-05	0.99950060011	1.513333e-05	1.513333e-05	1.513333e-05	1.513333e-05	1.513333e-05	1.513333e-05	1.513333e-05	1.513333e-05	1.513333e-05	1.513333e-05	1.513333e-05	1.513333e-05	1.513333e-05	1.513333e-05	1.513333e-05	1.513333e-05	1.513333e-05	1.513333e-05
