# Supplementary material for: A human judgment approach to epidemiological forecasting
Source: PLoS Comput Biol. 2017 Mar 10;13(3):e1005248. doi: 10.1371/journal.pcbi.1005248 (PMC5345757; doi:10.1371/journal.pcbi.1005248)
Supplement: S1 Data — (ZIP) [file pcbi.1005248.s002.zip › S1_data/influenza_2015-2016_stat_2wk-ahead-wili.csv]

region	wILI available through week	ground truth	Point Prediction	Pr(0.0<=wILI<0.5)	Pr(0.5<=wILI<1.0)	Pr(1.0<=wILI<1.5)	Pr(1.5<=wILI<2.0)	Pr(2.0<=wILI<2.5)	Pr(2.5<=wILI<3.0)	Pr(3.0<=wILI<3.5)	Pr(3.5<=wILI<4.0)	Pr(4.0<=wILI<4.5)	Pr(4.5<=wILI<5.0)	Pr(5.0<=wILI<5.5)	Pr(5.5<=wILI<6.0)	Pr(6.0<=wILI<6.5)	Pr(6.5<=wILI<7.0)	Pr(7.0<=wILI<7.5)	Pr(7.5<=wILI<8.0)	Pr(8.0<=wILI<8.5)	Pr(8.5<=wILI<9.0)	Pr(9.0<=wILI<9.5)	Pr(9.5<=wILI<10.0)	Pr(10.0<=wILI<10.5)	Pr(10.5<=wILI<11.0)	Pr(11.0<=wILI<11.5)	Pr(11.5<=wILI<12.0)	Pr(12.0<=wILI<12.5)	Pr(12.5<=wILI<13.0)	Pr(13.0<=wILI)
nat	201542	1.47967	1.4840787676	0.00371077939172	0.012914753521	0.482899630569	0.413903622122	0.00493406777908	0.00371077939172	0.00371077939172	0.00371077939172	0.00371077939172	0.00371077939172	0.00371077939172	0.00371077939172	0.00371077939172	0.00371077939172	0.00371077939172	0.00371077939172	0.00371077939172	0.00371077939172	0.00371077939172	0.00371077939172	0.00371077939172	0.00371077939172	0.00371077939172	0.00371077939172	0.00371077939172	0.00371077939172	0.00371077939172
nat	201543	1.54529	1.5793535415676	0.00167908669979	0.00242196167993	0.256745226054	0.60847520278	0.0764604130747	0.019204572265	0.00166731130697	0.00166731130697	0.00166731130697	0.00166731130697	0.00166731130697	0.00166731130697	0.00166731130697	0.00166731130697	0.00166731130697	0.00166731130697	0.00166731130697	0.00166731130697	0.00166731130697	0.00166731130697	0.00166731130697	0.00166731130697	0.00166731130697	0.00166731130697	0.00166731130697	0.00166731130697	0.00166731130697
nat	201544	1.64003	1.622988871397	0.0013067465638	0.0013067465638	0.171168530885	0.717652043879	0.0641288466434	0.0132999899733	0.00332242891929	0.00265053480079	0.0013067465638	0.00164269362305	0.0013067465638	0.0013067465638	0.0013067465638	0.0013067465638	0.0013067465638	0.0013067465638	0.0013067465638	0.0013067465638	0.0013067465638	0.0013067465638	0.0013067465638	0.0013067465638	0.0013067465638	0.0013067465638	0.0013067465638	0.0013067465638	0.0013067465638
nat	201545	1.9437	1.8899149854358	0.00175359700623	0.00175359700669	0.0170433075799	0.542275062529	0.33251573461	0.0592713380473	0.00720180423228	0.00331058599932	0.00331022687773	0.00175359700623	0.00175359700623	0.00175359700623	0.00175359700623	0.00175359700623	0.00175359700623	0.00175359700623	0.00175359700623	0.00175359700623	0.00175359700623	0.00175359700623	0.00175359700623	0.00175359700623	0.00175359700623	0.00175359700623	0.00175359700623	0.00175359700623	0.00175359700623
nat	201546	1.72274	2.1303518510101	0.00257410583533	0.00257410583533	0.0150933928414	0.325980150944	0.42219938429	0.15533807676	0.0203708124969	0.00628467796423	0.00257410583533	0.00325138799682	0.00257410583533	0.00257410583533	0.00257410583533	0.00257410583533	0.00257410583533	0.00257410583533	0.00257410583533	0.00257410583533	0.00257410583533	0.00257410583533	0.00257410583533	0.00257410583533	0.00257410583533	0.00257410583533	0.00257410583533	0.00257410583533	0.00257410583533
nat	201547	1.83327	2.1731052078697	0.00164993881312	0.00164993881682	0.00508484467823	0.279420935336	0.333323222201	0.241376183157	0.0870497648234	0.015532017311	0.0048390649247	0.00202513012017	0.0016499388129	0.0016499388129	0.0016499388129	0.0016499388129	0.0016499388129	0.0016499388129	0.0016499388129	0.0016499388129	0.0016499388129	0.0016499388129	0.0016499388129	0.0016499388129	0.0016499388129	0.0016499388129	0.0016499388129	0.0016499388129	0.0016499388129
nat	201548	1.92522	2.5473399837311	0.00367898442343	0.00367898442343	0.00428385194067	0.0615115941594	0.335273670888	0.301155026728	0.164560534642	0.0476854129012	0.0103273504641	0.00507001614421	0.00391082250994	0.00367898442343	0.00367898442343	0.00367898442343	0.00367898442382	0.00367898442343	0.00367898442343	0.00367898442343	0.00367898442343	0.00367898442343	0.00367898442343	0.00367898442343	0.00367898442343	0.00367898442343	0.00367898442343	0.00367898442343	0.00367898442343
nat	201549	2.36388	3.0844116289953	0.00380868963548	0.00430497260911	0.00517558414553	0.0252230631618	0.127179131327	0.247031696332	0.304685223962	0.120631294928	0.0458492534005	0.0265410753542	0.0191617673391	0.0112502562459	0.00661468477797	0.00427149121716	0.00380868963548	0.00372454389336	0.00370350745782	0.00370350745782	0.00370350745782	0.00370350745782	0.00370350745782	0.00370350745782	0.00370350745782	0.00370350745782	0.00370350745782	0.00370350745782	0.00370350745782
nat	201550	2.46456	3.0960630788664	0.00149501236803	0.00185527632827	0.00370796748678	0.038123382526	0.0688630059529	0.171999436649	0.315426945659	0.160413859294	0.0956494975201	0.0825231438476	0.0294013057716	0.00629971598648	0.00400910246311	0.00279315064827	0.00171920763976	0.00135515986127	0.001337678297	0.0013027151701	0.0013027151701	0.0013027151701	0.0013027151701	0.0013027151701	0.0013027151701	0.0013027151701	0.0013027151701	0.0013027151701	0.0013027151701
nat	201551	1.9957	2.611093456599	0.00118050641028	0.00372273881545	0.00957702623422	0.0678215786252	0.253378865027	0.284380799682	0.169975529834	0.0883275450315	0.0692972031995	0.0272532608973	0.0064881062145	0.00406806001678	0.00136302831322	0.000940410835629	0.000940410835629	0.000940410835629	0.000940410835629	0.000940410835629	0.000940410835629	0.000940410835629	0.000940410835629	0.000940410835629	0.000940410835629	0.000940410835629	0.000940410835629	0.000940410835629	0.000940410835629
nat	201552	2.04205	2.8476936940576	0.00236537001835	0.00430527868705	0.0236217861024	0.0826438147225	0.253765780616	0.330912424117	0.175752449975	0.0554336506938	0.0250767274082	0.0220073782049	0.00905639421689	0.000952782703533	0.000940410835629	0.000940410835629	0.000940410835629	0.000940410835629	0.000940410835629	0.000940410835629	0.000940410835629	0.000940410835629	0.000940410835629	0.000940410835629	0.000940410835629	0.000940410835629	0.000940410835629	0.000940410835629	0.000940410835629
nat	201601	2.15848	2.5675853788159	0.0075887909113	0.00662544430294	0.0208571335119	0.141168405826	0.288791502014	0.284219769225	0.147543437822	0.0455831566997	0.0279010542018	0.0137342856926	0.000940437881969	0.000940417953087	0.000940412259121	0.000940410835629	0.000940410835629	0.000940410835629	0.000940410835629	0.000940410835629	0.000940410835629	0.000940410835629	0.000940410835629	0.000940410835629	0.000940410835629	0.000940410835629	0.000940410835629	0.000940410835629	0.000940410835629
nat	201602	2.28065	2.8582067018093	0.00374020262533	0.00697113071525	0.013532482896	0.0758296182324	0.20202920858	0.28376865587	0.223575382106	0.103195427677	0.0466731781348	0.0139489642404	0.00228826413154	0.00152796779944	0.00152796779944	0.00152796779944	0.00152796779944	0.00152796779944	0.00152796779944	0.00152796779944	0.00152796779944	0.00152796779944	0.00152796779944	0.00152796779944	0.00152796779944	0.00152796779944	0.00152796779944	0.00152796779944	0.00152796779944
nat	201603	2.41735	2.7890463910398	0.00356308113521	0.00383789022515	0.0113944235736	0.0899010927722	0.187616880621	0.244543389311	0.209433711045	0.133792325285	0.032682723204	0.0453617691308	0.00668330534894	0.00236365351267	0.00202658328227	0.00191422653962	0.00191422653952	0.00191422653951	0.0019142265395	0.0019142265395	0.0019142265395	0.0019142265395	0.0019142265395	0.0019142265395	0.0019142265395	0.0019142265395	0.0019142265395	0.0019142265395	0.0019142265395
nat	201604	2.84303	2.6360465014084	0.00373363487897	0.00577264689579	0.0194256101084	0.113921242108	0.251838112223	0.273998716409	0.17806697296	0.084781944255	0.0136753188195	0.0063913346741	0.0042219142505	0.00378960574362	0.00332538105581	0.00288106318608	0.00269118375457	0.00263421992512	0.00262282715923	0.00262282715923	0.00262282715923	0.00262282715923	0.00262282715923	0.00262282715923	0.00262282715923	0.00262282715923	0.00262282715923	0.00262282715923	0.00262282715923
nat	201605	3.16348	2.5814219887574	0.00467131269845	0.00543859659984	0.0233182141987	0.128568970111	0.305386492529	0.256796571619	0.125951685157	0.0765679307586	0.0110439573553	0.00586743296743	0.00364051719691	0.00329691300305	0.00329685555209	0.00329679033747	0.00329675824775	0.00329675100168	0.00329675100168	0.00329674996652	0.00329674996652	0.00329674996652	0.00329674996652	0.00329674996652	0.00329674996652	0.00329674996652	0.00329674996652	0.00329674996652	0.00329674996652
nat	201606	3.18489	2.8517821256692	0.00212413852693	0.00176710392159	0.00248118242532	0.0294436512374	0.208621852599	0.329041815039	0.230541607487	0.106184095019	0.0511945490589	0.0139147480968	0.00212413852693	0.00141007831964	0.00141006931614	0.00141006931614	0.00141006931614	0.00141006931614	0.00141006931614	0.00141006931614	0.00141006931614	0.00141006931614	0.00141006931614	0.00141006931614	0.00141006931614	0.00141006931614	0.00141006931614	0.00141006931614	0.00141006931614
nat	201607	3.34816	2.9500982333529	0.000940410835629	0.000940410943853	0.00224552825477	0.0145739582642	0.155453942149	0.381594285403	0.267271149475	0.106907875667	0.0353084613149	0.0148616460988	0.00442071962436	0.00137544943422	0.000940410835629	0.000940410835629	0.000940410835629	0.000940410835629	0.000940410835629	0.000940410835629	0.000940410835629	0.000940410835629	0.000940410835629	0.000940410835629	0.000940410835629	0.000940410835629	0.000940410835629	0.000940410835629	0.000940410835629
nat	201608	3.5665	2.9061674251432	0.00133685050304	0.00173329017046	0.00173329017046	0.00763058751812	0.125927793171	0.433452724247	0.27925293989	0.0838883980303	0.0358271015681	0.0112478421884	0.0029226091727	0.000940410835629	0.000940410835629	0.000940410835629	0.000940410835629	0.000940410835629	0.000940410835629	0.000940410835629	0.000940410835629	0.000940410835629	0.000940410835629	0.000940410835629	0.000940410835629	0.000940410835629	0.000940410835629	0.000940410835629	0.000940410835629
nat	201609	3.07877	3.0293494851917	0.00179154874896	0.00264268666229	0.00351423568499	0.00582598154	0.12831384278	0.26278551656	0.297116179008	0.185240322109	0.0643501890722	0.0281768240623	0.00519610040229	0.000940410835629	0.000940410835629	0.000940410835629	0.000940410835629	0.000940410835629	0.000940410835629	0.000940410835629	0.000940410835629	0.000940410835629	0.000940410835629	0.000940410835629	0.000940410835629	0.000940410835629	0.000940410835629	0.000940410835629	0.000940410835629
nat	201610	2.78923	2.6969743594936	0.00112125791718	0.00112125791725	0.00148295327901	0.00226202799781	0.279562879345	0.494079118491	0.132402092802	0.0421597322743	0.0199293543988	0.00799344701623	0.00265845811039	0.00112125791718	0.000940410835629	0.000940410835629	0.000940410835629	0.000940410835629	0.000940410835629	0.000940410835629	0.000940410835629	0.000940410835629	0.000940410835629	0.000940410835629	0.000940410835629	0.000940410835629	0.000940410835629	0.000940410835629	0.000940410835629
nat	201611	2.47548	2.2550493566804	0.000940410835629	0.00102961077335	0.00120801238396	0.0521814232615	0.690159299383	0.148406887426	0.0570274672881	0.0220807213042	0.00745198325843	0.00325960101361	0.00120800970232	0.000940410835629	0.000940410835629	0.000940410835629	0.000940410835629	0.000940410835629	0.000940410835629	0.000940410835629	0.000940410835629	0.000940410835629	0.000940410835629	0.000940410835629	0.000940410835629	0.000940410835629	0.000940410835629	0.000940410835629	0.000940410835629
nat	201612	2.05142	1.9669005988991	0.000940410835629	0.000940410855894	0.00646809676414	0.585455010183	0.370431687174	0.0160023922545	0.000953775220747	0.00094041083563	0.000940410835629	0.000940410835629	0.000940410835629	0.000940410835629	0.000940410835629	0.000940410835629	0.000940410835629	0.000940410835629	0.000940410835629	0.000940410835629	0.000940410835629	0.000940410835629	0.000940410835629	0.000940410835629	0.000940410835629	0.000940410835629	0.000940410835629	0.000940410835629	0.000940410835629
nat	201613	1.99807	1.7788400041522	0.000940410835629	0.000940454936328	0.146512511603	0.731507439932	0.0994101442369	0.000940410908375	0.000940410835629	0.000940410835629	0.000940410835629	0.000940410835629	0.000940410835629	0.000940410835629	0.000940410835629	0.000940410835629	0.000940410835629	0.000940410835629	0.000940410835629	0.000940410835629	0.000940410835629	0.000940410835629	0.000940410835629	0.000940410835629	0.000940410835629	0.000940410835629	0.000940410835629	0.000940410835629	0.000940410835629
nat	201614	1.89846	1.7420218241642	0.000940410835629	0.00105316352826	0.0622750779758	0.79419570932	0.105512233759	0.0144707339513	0.00240619583982	0.00127866891352	0.000940410835629	0.000940410835629	0.000940410835629	0.000940410835629	0.000940410835629	0.000940410835629	0.000940410835629	0.000940410835629	0.000940410835629	0.000940410835629	0.000940410835629	0.000940410835629	0.000940410835629	0.000940410835629	0.000940410835629	0.000940410835629	0.000940410835629	0.000940410835629	0.000940410835629
nat	201615	1.72666	1.6182555274196	0.000940410835629	0.0011040513459	0.229341611746	0.717091233683	0.0293057684689	0.00215829061073	0.00118398679065	0.000984697372905	0.000962554104267	0.000940410835629	0.000940410835629	0.000940410835629	0.000940410835629	0.000940410835629	0.000940410835629	0.000940410835629	0.000940410835629	0.000940410835629	0.000940410835629	0.000940410835629	0.000940410835629	0.000940410835629	0.000940410835629	0.000940410835629	0.000940410835629	0.000940410835629	0.000940410835629
nat	201616	1.59993	1.6754326498324	0.00212535021533	0.00823776064917	0.2529920063	0.578103389037	0.103099869323	0.00672446731457	0.00587057449862	0.00246492857029	0.00212535021533	0.00212535021533	0.00212535021533	0.00212535021533	0.00212535021533	0.00212535021533	0.00212535021533	0.00212535021533	0.00212535021533	0.00212535021533	0.00212535021533	0.00212535021533	0.00212535021533	0.00212535021533	0.00212535021533	0.00212535021533	0.00212535021533	0.00212535021533	0.00212535021533
nat	201617	1.40294	1.5941825459604	0.00246492947458	0.0146897718853	0.339012393633	0.556314005362	0.0374429091377	0.00476447927544	0.00280450692524	0.00212535021533	0.00212535021533	0.00212535021533	0.00212535021533	0.00212535021533	0.00212535021533	0.00212535021533	0.00212535021533	0.00212535021533	0.00212535021533	0.00212535021533	0.00212535021533	0.00212535021533	0.00212535021533	0.00212535021533	0.00212535021533	0.00212535021533	0.00212535021533	0.00212535021533	0.00212535021533
nat	201618	1.33246	1.5082775182751	0.00212535021533	0.0221604840542	0.466731770778	0.444139156212	0.0109543885494	0.00755860389463	0.00382324199011	0.00212535021533	0.00212535021533	0.00212535021533	0.00212535021533	0.00212535021533	0.00212535021533	0.00212535021533	0.00212535021533	0.00212535021533	0.00212535021533	0.00212535021533	0.00212535021533	0.00212535021533	0.00212535021533	0.00212535021533	0.00212535021533	0.00212535021533	0.00212535021533	0.00212535021533	0.00212535021533
hhs1	201542	0.923337	0.8844091359	0.00518684266105	0.680222811261	0.228283007688	0.00359613909958	0.00359613909958	0.00359613909958	0.00359613909958	0.00359613909958	0.00359613909958	0.00359613909958	0.00359613909958	0.00359613909958	0.00359613909958	0.00359613909958	0.00359613909958	0.00359613909958	0.00359613909958	0.00359613909958	0.00359613909958	0.00359613909958	0.00359613909958	0.00359613909958	0.00359613909958	0.00359613909958	0.00359613909958	0.00359613909958	0.00359613909958
hhs1	201543	0.767975	0.89868298189753	0.029287843075	0.732760078065	0.181157648723	0.0179606732647	0.00215290811897	0.00166731130697	0.00166731130697	0.00166731130697	0.00166731130697	0.00166731130697	0.00166731130697	0.00166731130697	0.00166731130697	0.00166731130697	0.00166731130697	0.00166731130697	0.00166731130697	0.00166731130697	0.00166731130697	0.00166731130697	0.00166731130697	0.00166731130697	0.00166731130697	0.00166731130697	0.00166731130697	0.00166731130697	0.00166731130697
hhs1	201544	0.736201	0.72743759839282	0.0627398155962	0.833080197594	0.0627294359213	0.00904375050634	0.00231458774154	0.0013067465638	0.00164269362305	0.00164269362305	0.0019786406823	0.0013067465638	0.0013067465638	0.0013067465638	0.0013067465638	0.0013067465638	0.0013067465638	0.0013067465638	0.0013067465638	0.0013067465638	0.0013067465638	0.0013067465638	0.0013067465638	0.0013067465638	0.0013067465638	0.0013067465638	0.0013067465638	0.0013067465638	0.0013067465638
hhs1	201545	0.954736	0.9031853288838	0.00643266095517	0.728370463902	0.196175065316	0.0220734049138	0.00681264166766	0.00253191156052	0.00214275428298	0.00175359700623	0.00214275428298	0.00175359700623	0.00175359700623	0.00175359700623	0.00175359700623	0.00175359700623	0.00175359700623	0.00175359700623	0.00175359700623	0.00175359700623	0.00175359700623	0.00175359700623	0.00175359700623	0.00175359700623	0.00175359700623	0.00175359700623	0.00175359700623	0.00175359700623	0.00175359700623
hhs1	201546	0.807851	0.80817871839759	0.036416110722	0.745961948568	0.132926441113	0.0186166604878	0.00809921177621	0.00291143057432	0.00324875531331	0.00257410583533	0.00291143057432	0.00257410583533	0.00257410583533	0.00257410583533	0.00257410583533	0.00257410583533	0.00257410583533	0.00257410583533	0.00257410583533	0.00257410583533	0.00257410583533	0.00257410583533	0.00257410583533	0.00257410583533	0.00257410583533	0.00257410583533	0.00257410583533	0.00257410583533	0.00257410583533
hhs1	201547	0.975831	0.80159578662257	0.107685725223	0.628318994591	0.208836484504	0.0142086721024	0.00333830010258	0.00183753448461	0.00240032142744	0.0016499388129	0.00202513012017	0.0016499388129	0.0016499388129	0.0016499388129	0.0016499388129	0.0016499388129	0.0016499388129	0.0016499388129	0.0016499388129	0.0016499388129	0.0016499388129	0.0016499388129	0.0016499388129	0.0016499388129	0.0016499388129	0.0016499388129	0.0016499388129	0.0016499388129	0.0016499388129
hhs1	201548	1.03668	0.88836531428098	0.0137577891172	0.598268039591	0.260654493775	0.0320383341833	0.010866102874	0.00483817485597	0.00437449868295	0.00460633676946	0.00414266059645	0.00391082304356	0.00367899573659	0.00367898442343	0.00367898442343	0.00367898442343	0.00367898442343	0.00367898442343	0.00367898442343	0.00367898442343	0.00367898442343	0.00367898442343	0.00367898442343	0.00367898442343	0.00367898442343	0.00367898442343	0.00367898442343	0.00367898442343	0.00367898442343
hhs1	201549	1.38302	1.0289281238716	0.00504171817505	0.385923653414	0.382066967317	0.0840342716594	0.0385613411487	0.0234646773217	0.00519141136519	0.00370350745782	0.00451589446157	0.00451589446157	0.00370350745782	0.00370350745782	0.00372454389336	0.00370350745782	0.00370350745782	0.00370350745782	0.00370350745782	0.00370350745782	0.00370350745782	0.00370350745782	0.00370350745782	0.00370350745782	0.00370350745782	0.00370350745782	0.00370350745782	0.00370350745782	0.00370350745782
hhs1	201550	1.59869	1.2978767133997	0.00390726392235	0.145211366779	0.438557851787	0.252226542979	0.105392359979	0.0161708420526	0.00422515370784	0.00693479604316	0.00369768936252	0.00152997549493	0.0013027151701	0.0013027151701	0.0013027151701	0.00130271517092	0.0013027151701	0.0013027151701	0.0013027151701	0.0013027151701	0.0013027151701	0.0013027151701	0.0013027151701	0.0013027151701	0.0013027151701	0.0013027151701	0.0013027151701	0.0013027151701	0.0013027151701
hhs1	201551	1.32779	1.2823187158744	0.0115949406427	0.102504704746	0.347501553432	0.406284801805	0.107564694003	0.00465979597578	0.00108128829298	0.000940410835629	0.000940410835629	0.000940415224916	0.000940410835629	0.000940410835629	0.000940410835629	0.000940410835629	0.000940410835629	0.000940410835629	0.000940410835629	0.000940410835629	0.000940410835629	0.000940410835629	0.000940410835629	0.000940410835629	0.000940410835629	0.000940410835629	0.000940410835629	0.000940410835629	0.000940410835629
hhs1	201552	1.40757	1.1669105487651	0.036169733559	0.241174815305	0.438252575772	0.215653602239	0.0290625434318	0.00285979194885	0.0180187210315	0.000940410835629	0.000940410835629	0.000940410835629	0.000940410835629	0.000940410835629	0.000940410835629	0.000940410835629	0.000940410835629	0.000940410835629	0.000940410835629	0.000940410835629	0.000940410835629	0.000940410835629	0.000940410835629	0.000940410835629	0.000940410835629	0.000940410835629	0.000940410835629	0.000940410835629	0.000940410835629
hhs1	201601	1.51447	1.485800875781	0.0113634725549	0.123209841247	0.393842723809	0.317754110043	0.0983869905103	0.0219665456218	0.0136183108522	0.00199019948473	0.000940410835629	0.000940410835629	0.000940410835629	0.000940410835629	0.000940410835629	0.000940410835629	0.000940410835629	0.000940410835629	0.000940410835629	0.000940410835629	0.000940410835629	0.000940410835629	0.000940410835629	0.000940410835629	0.000940410835629	0.000940410835629	0.000940410835629	0.000940410835629	0.000940410835629
hhs1	201602	1.70551	1.6285140418346	0.00745816536234	0.0557533258521	0.306801726448	0.384729485491	0.153067659105	0.0269316358373	0.0206612592645	0.0138641386783	0.00319914515563	0.00155800621598	0.00152796779944	0.00152796779944	0.00152796779944	0.00152796779944	0.00152796779944	0.00152796779944	0.00152796779944	0.00152796779944	0.00152796779944	0.00152796779944	0.00152796779944	0.00152796779944	0.00152796779944	0.00152796779944	0.00152796779944	0.00152796779944	0.00152796779944
hhs1	201603	1.80717	1.8352655629419	0.00684719131218	0.0601852710233	0.183113630446	0.352940557422	0.263714429831	0.0600653189366	0.0170259573044	0.017538840971	0.00383789020626	0.00218903563473	0.00191424826599	0.00191423055382	0.0019142265395	0.0019142265395	0.0019142265395	0.0019142265395	0.0019142265395	0.0019142265395	0.0019142265395	0.0019142265395	0.0019142265395	0.0019142265395	0.0019142265395	0.0019142265395	0.0019142265395	0.0019142265395	0.0019142265395
hhs1	201604	1.9911	1.955160671989	0.005494156006	0.0241711498712	0.142463164427	0.360988062827	0.254336989665	0.0972770204801	0.0397223942995	0.0214677333926	0.00686257793085	0.00262709296923	0.00262401356681	0.00262323717553	0.00262282715923	0.00262282715923	0.00262282715923	0.00262282715923	0.00262282715923	0.00262282715923	0.00262282715923	0.00262282715923	0.00262282715923	0.00262282715923	0.00262282715923	0.00262282715923	0.00262282715923	0.00262282715923	0.00262282715923
hhs1	201605	1.98808	2.0151332186939	0.00578230793198	0.0128644989091	0.138775167152	0.370268589273	0.254208061557	0.09792714589	0.0289031399096	0.0159262875065	0.0130447248884	0.00577556226168	0.00377651525693	0.00329674996652	0.00329674996652	0.00329674996652	0.00329674996652	0.00329674996652	0.00329674996652	0.00329674996652	0.00329674996652	0.00329674996652	0.00329674996652	0.00329674996652	0.00329674996652	0.00329674996652	0.00329674996652	0.00329674996652	0.00329674996652
hhs1	201606	1.97011	1.7127254082948	0.00480317114617	0.0259260869397	0.264999302547	0.407641719238	0.20319666464	0.049475637048	0.00987751975245	0.00657438183185	0.0021242691663	0.00141006931614	0.00141006931614	0.00141006931614	0.00141006931614	0.00141006931614	0.00141006931614	0.00141006931614	0.00141006931614	0.00141006931614	0.00141006931614	0.00141006931614	0.00141006931614	0.00141006931614	0.00141006931614	0.00141006931614	0.00141006931614	0.00141006931614	0.00141006931614
hhs1	201607	2.00001	1.7206590512032	0.00193528227473	0.0165550871593	0.255514888603	0.472083967338	0.189468286491	0.0316427026278	0.00790102841313	0.00572583542014	0.0022455266314	0.000940410835629	0.000940410835629	0.000940410835629	0.000940410835629	0.000940410835629	0.000940410835629	0.000940410835629	0.000940410835629	0.000940410835629	0.000940410835629	0.000940410835629	0.000940410835629	0.000940410835629	0.000940410835629	0.000940410835629	0.000940410835629	0.000940410835629	0.000940410835629
hhs1	201608	2.54487	1.1068440169077	0.0379674844879	0.369691377065	0.433072249091	0.113002027754	0.0231988916183	0.00252623664507	0.00133702269478	0.00133690257	0.000940413026811	0.000940410841406	0.000940410835629	0.000940410835629	0.000940410835629	0.000940410835629	0.000940410835629	0.000940410835629	0.000940410835629	0.000940410835629	0.000940410835629	0.000940410835629	0.000940410835629	0.000940410835629	0.000940410835629	0.000940410835629	0.000940410835629	0.000940410835629	0.000940410835629
hhs1	201609	2.20908	1.4866962765819	0.00407743443686	0.0302696004023	0.471230588365	0.354211186111	0.0977451149294	0.0188873275972	0.00306825561896	0.00264268666229	0.000940410835629	0.000940410835629	0.000940410835629	0.000940410835629	0.000940410835629	0.000940410835629	0.000940410835629	0.000940410835629	0.000940410835629	0.000940410835629	0.000940410835629	0.000940410835629	0.000940410835629	0.000940410835629	0.000940410835629	0.000940410835629	0.000940410835629	0.000940410835629	0.000940410835629
hhs1	201610	2.01418	1.5683726908834	0.00326379842003	0.0514499741711	0.4209535974	0.369097696229	0.111577469026	0.0189702881753	0.00334710072306	0.00247761102884	0.00175422270262	0.00112125791718	0.000940410835629	0.000940410835629	0.000940410835629	0.000940410835629	0.000940410835629	0.000940410835629	0.000940410835629	0.000940410835629	0.000940410835629	0.000940410835629	0.000940410835629	0.000940410835629	0.000940410835629	0.000940410835629	0.000940410835629	0.000940410835629	0.000940410835629
hhs1	201611	2.03999	1.3273564405783	0.00311188123432	0.0833496850651	0.583985452171	0.267212272952	0.0358188513731	0.00409724098932	0.00245680441354	0.00183240705793	0.00120800970232	0.000940410835629	0.000940410835629	0.000940410835629	0.000940410835629	0.000940410835629	0.000940410835629	0.000940410835629	0.000940410835629	0.000940410835629	0.000940410835629	0.000940410835629	0.000940410835629	0.000940410835629	0.000940410835629	0.000940410835629	0.000940410835629	0.000940410835629	0.000940410835629
hhs1	201612	1.71331	1.4025293108159	0.00346660019037	0.0410413154883	0.417034708657	0.429270033334	0.0875567064044	0.00188200837755	0.000940410835629	0.000940410835629	0.000940410835629	0.000940410835629	0.000940410835629	0.000940410835629	0.000940410835629	0.000940410835629	0.000940410835629	0.000940410835629	0.000940410835629	0.000940410835629	0.000940410835629	0.000940410835629	0.000940410835629	0.000940410835629	0.000940410835629	0.000940410835629	0.000940410835629	0.000940410835629	0.000940410835629
hhs1	201613	1.57636	1.4044107188702	0.00709998244909	0.0436699580469	0.452925334375	0.357398412146	0.11225014932	0.00690753611469	0.000940410835629	0.000940410835629	0.000940410835629	0.000940410835629	0.000940410835629	0.000940410835629	0.000940410835629	0.000940410835629	0.000940410835629	0.000940410835629	0.000940410835629	0.000940410835629	0.000940410835629	0.000940410835629	0.000940410835629	0.000940410835629	0.000940410835629	0.000940410835629	0.000940410835629	0.000940410835629	0.000940410835629
hhs1	201614	1.62583	1.1612607922363	0.00334090936148	0.218534799121	0.605170938121	0.138550157931	0.0102188236101	0.00218069045456	0.00229344314719	0.00172967968404	0.00105316352826	0.000940410835629	0.000940410835629	0.000940410835629	0.000940410835629	0.000940410835629	0.000940410835629	0.000940410835629	0.000940410835629	0.000940410835629	0.000940410835629	0.000940410835629	0.000940410835629	0.000940410835629	0.000940410835629	0.000940410835629	0.000940410835629	0.000940410835629	0.000940410835629
hhs1	201615	1.13344	1.0791411697729	0.0371799476172	0.434902749426	0.400230971532	0.103794063219	0.00269393464326	0.00111755698473	0.00111755698473	0.00100684064154	0.00102898391018	0.000940410835629	0.000940410835629	0.000940410835629	0.000940410835629	0.000940410835629	0.000940410835629	0.000940410835629	0.000940410835629	0.000940410835629	0.000940410835629	0.000940410835629	0.000940410835629	0.000940410835629	0.000940410835629	0.000940410835629	0.000940410835629	0.000940410835629	0.000940410835629
hhs1	201616	1.05605	0.96034970174751	0.032109716784	0.498846433894	0.372288186717	0.0454955591671	0.00416282034507	0.00246492857029	0.00212535021533	0.00212535021533	0.00212535021533	0.00212535021533	0.00212535021533	0.00212535021533	0.00212535021533	0.00212535021533	0.00212535021533	0.00212535021533	0.00212535021533	0.00212535021533	0.00212535021533	0.00212535021533	0.00212535021533	0.00212535021533	0.00212535021533	0.00212535021533	0.00212535021533	0.00212535021533	0.00212535021533
hhs1	201617	0.89892	0.95643731794674	0.0396156457921	0.551256998343	0.335706772337	0.0235187935105	0.0031440852802	0.00212535021533	0.00212535021533	0.00212535021533	0.00212535021533	0.00212535021533	0.00212535021533	0.00212535021533	0.00212535021533	0.00212535021533	0.00212535021533	0.00212535021533	0.00212535021533	0.00212535021533	0.00212535021533	0.00212535021533	0.00212535021533	0.00212535021533	0.00212535021533	0.00212535021533	0.00212535021533	0.00212535021533	0.00212535021533
hhs1	201618	0.895756	0.8640655872137	0.056741134992	0.635352712799	0.243857097901	0.0148264209993	0.00246492857047	0.00212535021534	0.00212535021533	0.00212535021533	0.00212535021533	0.00212535021533	0.00212535021533	0.00212535021533	0.00212535021533	0.00212535021533	0.00212535021533	0.00212535021533	0.00212535021533	0.00212535021533	0.00212535021533	0.00212535021533	0.00212535021533	0.00212535021533	0.00212535021533	0.00212535021533	0.00212535021533	0.00212535021533	0.00212535021533
hhs2	201542	1.21684	1.5524021526	0.0044289445521	0.00717092935622	0.329793525678	0.343972243298	0.21869420892	0.0074414972232	0.00464933399235	0.0042226827477	0.00419101636795	0.00419086765915	0.00419086765915	0.00419086765915	0.00419086765915	0.00419086765915	0.00419086765915	0.00419086765915	0.00419086765915	0.00419086765915	0.00419086765915	0.00419086765915	0.00419086765915	0.00419086765915	0.00419086765915	0.00419086765915	0.00419086765915	0.00419086765915	0.00419086765915
hhs2	201543	1.07336	1.2903147513101	0.00233783124657	0.0796124676962	0.743181666205	0.123583992626	0.0138060640039	0.00245459620584	0.00167715587743	0.00166731130697	0.00166731130697	0.00166731130697	0.00166731130697	0.00166731130697	0.00166731130697	0.00166731130697	0.00166731130697	0.00166731130697	0.00166731130697	0.00166731130697	0.00166731130697	0.00166731130697	0.00166731130697	0.00166731130697	0.00166731130697	0.00166731130697	0.00166731130697	0.00166731130697	0.00166731130697
hhs2	201544	1.3633	1.8674860269321	0.0013067465638	0.00488769570577	0.145494277808	0.512001069331	0.233317486094	0.0436360760292	0.0134008406968	0.0154165230523	0.00433027009704	0.00365837597854	0.00164269362305	0.0013067465638	0.0013067465638	0.0013067465638	0.0013067465638	0.0013067465638	0.0013067465638	0.0013067465638	0.0013067465638	0.0013067465638	0.0013067465638	0.0013067465638	0.0013067465638	0.0013067465638	0.0013067465638	0.0013067465638	0.0013067465638
hhs2	201545	1.35069	1.6705566231666	0.00175359704848	0.00914758911265	0.24311051307	0.521523395234	0.142769868417	0.0218256135364	0.0103986642165	0.0118716862016	0.00369938338996	0.00408854066671	0.00175359700623	0.00175359700623	0.00175359700623	0.00175359700623	0.00175359700623	0.00175359700623	0.00175359700623	0.00175359700623	0.00175359700623	0.00175359700623	0.00175359700623	0.00175359700623	0.00175359700623	0.00175359700623	0.00175359700623	0.00175359700623	0.00175359700623
hhs2	201546	1.57092	1.9545592146581	0.00257410583533	0.00561002848624	0.115913025516	0.390023574397	0.299720372699	0.0789457573357	0.0216148147744	0.0228599957869	0.00695932744221	0.00695932744221	0.0072966521812	0.00291143057432	0.00257410583533	0.00257410583533	0.00257410583533	0.00257410583533	0.00257410583533	0.00257410583533	0.00257410583533	0.00257410583533	0.00257410583533	0.00257410583533	0.00257410583533	0.00257410583533	0.00257410583533	0.00257410583533	0.00257410583533
hhs2	201547	1.86092	2.3071404581928	0.0016499388129	0.00330777133215	0.0394688254613	0.181354191774	0.393794950431	0.212855891888	0.0579724411455	0.0237557011352	0.0278144455811	0.00840338244724	0.0106545301912	0.0130932736847	0.00277551273471	0.0016499388129	0.0016499388129	0.0016499388129	0.0016499388129	0.0016499388129	0.0016499388129	0.0016499388129	0.0016499388129	0.0016499388129	0.0016499388129	0.0016499388129	0.0016499388129	0.0016499388129	0.0016499388129
hhs2	201548	1.74541	2.8599804849926	0.00367898442343	0.00386549913862	0.0199859724499	0.0932729876831	0.164197788187	0.187992544887	0.116755218552	0.0845770228074	0.0994648465055	0.0512844369764	0.0508044685901	0.0494610641821	0.0131843459702	0.00831574615357	0.00808390806707	0.00460633676946	0.00367898442343	0.00367898442343	0.00367898442343	0.00367898442343	0.00367898442343	0.00367898442343	0.00367898442343	0.00367898442343	0.00367898442343	0.00367898442343	0.00367898442343
hhs2	201549	2.29498	4.6746946273301	0.00438438034942	0.00548895090441	0.00818487456396	0.0190857488964	0.0446501968801	0.0685534694164	0.0897118110707	0.118064729629	0.154799120519	0.1262738129	0.0870019641491	0.0892281882989	0.0782456834969	0.0369970659355	0.0168786325093	0.00971691449667	0.00495175436868	0.00407164920266	0.00399533956127	0.00379116064688	0.00370350745782	0.00370350745782	0.00370350745782	0.00370350745782	0.00370350745782	0.00370350745782	0.00370350745782
hhs2	201550	2.30133	4.1605720752005	0.0018096805101	0.0026464492685	0.00486109946402	0.0129663208573	0.0320775855594	0.0819121608224	0.127473135828	0.163354247979	0.171880325877	0.147366651587	0.0901944234135	0.0768262134049	0.0437137148469	0.0187944352645	0.00612981744096	0.00287356133544	0.0018482829521	0.00146004924114	0.00139012298734	0.0013027151701	0.0013027151701	0.0013027151701	0.0013027151701	0.0013027151701	0.0013027151701	0.0013027151701	0.0013027151701
hhs2	201551	1.77591	3.6380915820859	0.00287138245551	0.00496016585545	0.0117384640142	0.0398138668479	0.0761212816514	0.121533441358	0.201018008299	0.175706717473	0.173802010702	0.124823660699	0.0404239834122	0.0103306492285	0.00331256478753	0.0013184623539	0.000940410835629	0.000940410835629	0.000940410835629	0.000940410835629	0.000940410835629	0.000940410835629	0.000940410835629	0.000940410835629	0.000940410835629	0.000940410835629	0.000940410835629	0.000940410835629	0.000940410835629
hhs2	201552	2.37764	3.4505307086267	0.00352150354211	0.0133830122548	0.035782269248	0.0670996198127	0.0892785448958	0.132663152541	0.192828080279	0.211944494472	0.137807328013	0.0711730329402	0.0220784166281	0.00668156018193	0.00221144464971	0.00130116094998	0.000961449563273	0.000940410835629	0.000940410835629	0.000940410835629	0.000940410835629	0.000940410835629	0.000940410835629	0.000940410835629	0.000940410835629	0.000940410835629	0.000940410835629	0.000940410835629	0.000940410835629
hhs2	201601	2.18428	2.8181553375322	0.00170262600836	0.00496225436676	0.0335311271357	0.133170653358	0.189462136228	0.24255141687	0.210335187711	0.103164132478	0.0303118778953	0.0215547303536	0.0142070274639	0.000940594998151	0.000940476316242	0.000940417953087	0.000940410835629	0.000940410835629	0.000940410835629	0.000940410835629	0.000940410835629	0.000940410835629	0.000940410835629	0.000940410835629	0.000940410835629	0.000940410835629	0.000940410835629	0.000940410835629	0.000940410835629
hhs2	201602	2.32815	3.4964813980653	0.00178115130778	0.00274313422135	0.00752759545472	0.0294478926937	0.0950229465835	0.209252951905	0.234632386317	0.184010503243	0.116776597423	0.070365673379	0.0213836077358	0.00380406647171	0.00185565286982	0.0015322590018	0.00152796779944	0.00152796779944	0.00152796779944	0.00152796779944	0.00152796779944	0.00152796779944	0.00152796779944	0.00152796779944	0.00152796779944	0.00152796779944	0.00152796779944	0.00152796779944	0.00152796779944
hhs2	201603	2.50124	2.8505412210823	0.00246384473845	0.00218903564493	0.0147480054	0.0619080413869	0.161010860697	0.279936898705	0.246594056453	0.141291511211	0.0425841832607	0.00459989229028	0.0120460455809	0.00191422653954	0.0019142265395	0.0019142265395	0.0019142265395	0.0019142265395	0.0019142265395	0.0019142265395	0.0019142265395	0.0019142265395	0.0019142265395	0.0019142265395	0.0019142265395	0.0019142265395	0.0019142265395	0.0019142265395	0.0019142265395
hhs2	201604	3.22646	2.7469737710647	0.00438998912902	0.00424630934404	0.0170732876349	0.0751678032199	0.210254588812	0.325214168255	0.208289616076	0.0802873565597	0.0224862154846	0.00623721583228	0.00372363709585	0.00308613297211	0.00275194517266	0.00267599340005	0.00263801751375	0.00262662474786	0.00262282715923	0.00262282715923	0.00262282715923	0.00262282715923	0.00262282715923	0.00262282715923	0.00262282715923	0.00262282715923	0.00262282715923	0.00262282715923	0.00262282715923
hhs2	201605	2.76832	3.1324040828423	0.00329680275931	0.00398410482832	0.0139496326183	0.0593983259022	0.154225497504	0.274191674455	0.218412393456	0.119139077074	0.0591225260438	0.0316218367807	0.00958276352208	0.00362410158309	0.00329676083563	0.00329675255441	0.0032967504841	0.00329674996652	0.00329674996652	0.00329674996652	0.00329674996652	0.00329674996652	0.00329674996652	0.00329674996652	0.00329674996652	0.00329674996652	0.00329674996652	0.00329674996652	0.00329674996652
hhs2	201606	3.17342	3.2467676794443	0.00176710392159	0.0017671039219	0.00615889327444	0.0248371593815	0.0904172298813	0.22610512653	0.278145212506	0.220712910048	0.0998255878689	0.0245298104673	0.00314210361127	0.00144071884619	0.00141006931614	0.00141006931614	0.00141006931614	0.00141006931614	0.00141006931614	0.00141006931614	0.00141006931614	0.00141006931614	0.00141006931614	0.00141006931614	0.00141006931614	0.00141006931614	0.00141006931614	0.00141006931614	0.00141006931614
hhs2	201607	3.69465	3.1022750481387	0.00181048814104	0.00232872365848	0.00454551830348	0.0199071186687	0.123704714301	0.27294296739	0.305076539486	0.189049038223	0.0544624636989	0.00962561075822	0.00150024400081	0.000940410835629	0.000940410835629	0.000940410835629	0.000940410835629	0.000940410835629	0.000940410835629	0.000940410835629	0.000940410835629	0.000940410835629	0.000940410835629	0.000940410835629	0.000940410835629	0.000940410835629	0.000940410835629	0.000940410835629	0.000940410835629
hhs2	201608	4.01335	2.95333732299	0.00105612483859	0.00385688050755	0.00937691516565	0.0303666561963	0.142427983689	0.347154068729	0.27482804811	0.129553684049	0.0382078038986	0.00678841087546	0.00133685056764	0.000940410837525	0.000940410835629	0.000940410835629	0.000940410835629	0.000940410835629	0.000940410835629	0.000940410835629	0.000940410835629	0.000940410835629	0.000940410835629	0.000940410835629	0.000940410835629	0.000940410835629	0.000940410835629	0.000940410835629	0.000940410835629
hhs2	201609	4.07985	3.3877088408477	0.00152413503764	0.00253748345901	0.00615290836139	0.0110248311221	0.0211456659422	0.168031931322	0.226570058655	0.278050342531	0.195563423401	0.0672409353797	0.00708405580242	0.000968066452047	0.000940410835629	0.000940410835629	0.000940410835629	0.000940410835629	0.000940410835629	0.000940410835629	0.000940410835629	0.000940410835629	0.000940410835629	0.000940410835629	0.000940410835629	0.000940410835629	0.000940410835629	0.000940410835629	0.000940410835629
hhs2	201610	3.34526	3.9717495053202	0.000940410835629	0.0010308347377	0.0014829533935	0.00311057883086	0.00668608353064	0.161757200507	0.0612914862287	0.139270124262	0.310569328821	0.23770295649	0.0555047860328	0.00654709379471	0.000940410835629	0.000940410835629	0.000940410835629	0.000940410835629	0.000940410835629	0.000940410835629	0.000940410835629	0.000940410835629	0.000940410835629	0.000940410835629	0.000940410835629	0.000940410835629	0.000940410835629	0.000940410835629	0.000940410835629
hhs2	201611	2.27089	3.0474469408725	0.000940410835632	0.000940410835698	0.00094041146695	0.000940429766007	0.0137866236977	0.360355226114	0.319870565089	0.162151877238	0.0804479103526	0.0363247813752	0.00807638061501	0.0011188100801	0.000940410835629	0.000940410835629	0.000940410835629	0.000940410835629	0.000940410835629	0.000940410835629	0.000940410835629	0.000940410835629	0.000940410835629	0.000940410835629	0.000940410835629	0.000940410835629	0.000940410835629	0.000940410835629	0.000940410835629
hhs2	201612	1.9742	2.9478917562104	0.00100175370878	0.00157837671641	0.00638652099669	0.0237454761872	0.0801057355999	0.341750843637	0.322873903799	0.161052483216	0.0343075923085	0.0103174896266	0.00182302476233	0.000950636907327	0.000940410835629	0.000940410835629	0.000940410835629	0.000940410835629	0.000940410835629	0.000940410835629	0.000940410835629	0.000940410835629	0.000940410835629	0.000940410835629	0.000940410835629	0.000940410835629	0.000940410835629	0.000940410835629	0.000940410835629
hhs2	201613	2.22224	2.1806706342288	0.000940410835629	0.00204351392086	0.0311035784817	0.235359301475	0.522274561499	0.139259809488	0.0311688972656	0.0187888387233	0.00213369321542	0.000940410889803	0.000940410835663	0.000940410835629	0.000940410835629	0.000940410835629	0.000940410835629	0.000940410835629	0.000940410835629	0.000940410835629	0.000940410835629	0.000940410835629	0.000940410835629	0.000940410835629	0.000940410835629	0.000940410835629	0.000940410835629	0.000940410835629	0.000940410835629
hhs2	201614	2.00991	2.162429905234	0.000940410835629	0.00227876639023	0.0572020511987	0.262063765225	0.443238228617	0.181811854096	0.0272298034452	0.00691630354504	0.00139142160615	0.000940410835629	0.000940410835629	0.000940410835629	0.000940410835629	0.000940410835629	0.000940410835629	0.000940410835629	0.000940410835629	0.000940410835629	0.000940410835629	0.000940410835629	0.000940410835629	0.000940410835629	0.000940410835629	0.000940410835629	0.000940410835629	0.000940410835629	0.000940410835629
hhs2	201615	1.6754	2.1665247471311	0.000940410835629	0.00140212429848	0.0248113087721	0.230310402908	0.558886740202	0.146659643254	0.0134867800663	0.00501477226506	0.0015604223575	0.000940410835629	0.000940410835629	0.000940410835629	0.000940410835629	0.000940410835629	0.000940410835629	0.000940410835629	0.000940410835629	0.000940410835629	0.000940410835629	0.000940410835629	0.000940410835629	0.000940410835629	0.000940410835629	0.000940410835629	0.000940410835629	0.000940410835629	0.000940410835629
hhs2	201616	1.4765	2.1275288892232	0.00348366373563	0.00518156540196	0.123624005428	0.28371442116	0.33161901074	0.15400423857	0.0497536802684	0.00789818224958	0.00246492857029	0.00212535021533	0.00212535021533	0.00212535021533	0.00212535021533	0.00212535021533	0.00212535021533	0.00212535021533	0.00212535021533	0.00212535021533	0.00212535021533	0.00212535021533	0.00212535021533	0.00212535021533	0.00212535021533	0.00212535021533	0.00212535021533	0.00212535021533	0.00212535021533
hhs2	201617	1.28867	2.1166299726268	0.00246492857044	0.0109543876041	0.0647247415933	0.346998690735	0.322623757456	0.164280243566	0.0379755223589	0.00823776060454	0.00280450692524	0.00246492857029	0.00246492857029	0.00212535021533	0.00212535021533	0.00212535021533	0.00212535021533	0.00212535021533	0.00212535021533	0.00212535021533	0.00212535021533	0.00212535021533	0.00212535021533	0.00212535021533	0.00212535021533	0.00212535021533	0.00212535021533	0.00212535021533	0.00212535021533
hhs2	201618	1.25627	1.9646997940868	0.00586071292379	0.0276811005338	0.135821877234	0.388190601555	0.260296376854	0.09702829387	0.0368200746797	0.00656099483797	0.00314408528021	0.00212535021533	0.00246492857029	0.00212535021533	0.00212535021533	0.00212535021533	0.00212535021533	0.00212535021533	0.00212535021533	0.00212535021533	0.00212535021533	0.00212535021533	0.00212535021533	0.00212535021533	0.00212535021533	0.00212535021533	0.00212535021533	0.00212535021533	0.00212535021533
hhs3	201542	1.53198	1.7792594231	0.00392785536672	0.00392785536672	0.0435396423569	0.40985023531	0.325434769386	0.113009375222	0.0217531596572	0.00392785536672	0.00392785536672	0.00392785536672	0.00392785536672	0.00392785536672	0.00392785536672	0.00392785536672	0.00392785536672	0.00392785536672	0.00392785536672	0.00392785536672	0.00392785536672	0.00392785536672	0.00392785536672	0.00392785536672	0.00392785536672	0.00392785536672	0.00392785536672	0.00392785536672	0.00392785536672
hhs3	201543	1.57587	1.7653614863624	0.00209859969994	0.0153742731509	0.164594777359	0.434007159167	0.206546753942	0.135853430496	0.00738219051561	0.00235770100847	0.00176519539175	0.00167516419994	0.00166777415817	0.00166731130697	0.00166731130697	0.00166731130697	0.00166731130697	0.00166731130697	0.00166731130697	0.00166731130697	0.00166731130697	0.00166731130697	0.00166731130697	0.00166731130697	0.00166731130697	0.00166731130697	0.00166731130697	0.00166731130697	0.00166731130697
hhs3	201544	1.72001	1.6098974237423	0.0013067465638	0.0053701410889	0.330212263782	0.477891914548	0.127479437695	0.0208913008242	0.00433027009704	0.00668189951178	0.00231458774154	0.0013067465638	0.0013067465638	0.0013067465638	0.0013067465638	0.0013067465638	0.0013067465638	0.0013067465638	0.0013067465638	0.0013067465638	0.0013067465638	0.0013067465638	0.0013067465638	0.0013067465638	0.0013067465638	0.0013067465638	0.0013067465638	0.0013067465638	0.0013067465638
hhs3	201545	2.17414	1.9029369485317	0.0017535970482	0.00214279061508	0.0842769782887	0.48493328876	0.251032880229	0.0723764946444	0.0305512374628	0.021211461466	0.0197673254605	0.00214279691494	0.00175359701014	0.00175359700641	0.00175359700629	0.00175359700623	0.00175359700623	0.00175359700623	0.00175359700623	0.00175359700623	0.00175359700623	0.00175359700623	0.00175359700623	0.00175359700623	0.00175359700623	0.00175359700623	0.00175359700623	0.00175359700623	0.00175359700623
hhs3	201546	1.83996	1.9464619932765	0.00257410583533	0.00291143057432	0.0838754638399	0.411485016225	0.28928349932	0.0802044156153	0.0248375386087	0.0250933588428	0.0293533692345	0.00662200270322	0.00257410583533	0.00257410583533	0.00257410583533	0.00257410583533	0.00257410583533	0.00257410583533	0.00257410583533	0.00257410583533	0.00257410583533	0.00257410583533	0.00257410583533	0.00257410583533	0.00257410583533	0.00257410583533	0.00257410583533	0.00257410583533	0.00257410583533
hhs3	201547	2.02023	2.3671678807867	0.00164993885153	0.00164993949367	0.00927014002965	0.171327351318	0.391749682194	0.193759682805	0.0529582370824	0.0496744276628	0.0644944837352	0.0341039872949	0.00296310850113	0.00164993883459	0.00164993881599	0.00164993881305	0.0016499388129	0.0016499388129	0.0016499388129	0.0016499388129	0.0016499388129	0.0016499388129	0.0016499388129	0.0016499388129	0.0016499388129	0.0016499388129	0.0016499388129	0.0016499388129	0.0016499388129
hhs3	201548	2.27837	2.1469117087509	0.0036789851705	0.00369104811207	0.0296023707817	0.240729563468	0.272018790282	0.202478587555	0.0726329632079	0.0412598611461	0.0508517002766	0.0173137519627	0.00661250830797	0.00391197991562	0.00371066829152	0.00368030569511	0.00367910274507	0.00367898442343	0.00367898442343	0.00367898442343	0.00367898442343	0.00367898442343	0.00367898442343	0.00367898442343	0.00367898442343	0.00367898442343	0.00367898442343	0.00367898442343	0.00367898442343
hhs3	201549	2.81511	2.9246166118891	0.00443978270141	0.0064378018146	0.0163092472977	0.0604182323967	0.133873780353	0.241696907233	0.0961661956822	0.0730785551739	0.19352741569	0.0961880136231	0.0159080048595	0.00610477478156	0.00396800307046	0.0037346363897	0.00370655943967	0.00370350745782	0.00370350745782	0.00370350745782	0.00370350745782	0.00370350745782	0.00370350745782	0.00370350745782	0.00370350745782	0.00370350745782	0.00370350745782	0.00370350745782	0.00370350745782
hhs3	201550	2.97706	3.761561878312	0.00139012298734	0.00196701458114	0.00408789428964	0.0162899989076	0.0433665938429	0.141330005885	0.246811758702	0.195732534066	0.0799943990101	0.0400503801175	0.0314039999494	0.0280866442993	0.0620229456	0.064132484074	0.0197782293033	0.00705597611378	0.00298923166528	0.00173290538413	0.00135515986045	0.0013027151701	0.0013027151701	0.0013027151701	0.0013027151701	0.0013027151701	0.0013027151701	0.0013027151701	0.0013027151701
hhs3	201551	2.38365	3.2537193091993	0.00325573279383	0.00586798263979	0.0128804767591	0.0443913206776	0.127420250747	0.181417121183	0.255802069528	0.163782442803	0.073925242616	0.0251468280992	0.0200842787827	0.025930201928	0.0213606917259	0.0142249456223	0.00700703491706	0.00430861840842	0.00276252553995	0.00168631880693	0.00118716827598	0.000975872296769	0.000940410835629	0.000940410835629	0.000940410835629	0.000940410835629	0.000940410835629	0.000940410835629	0.000940410835629
hhs3	201552	2.32746	2.7671928975248	0.0054739022894	0.012678468826	0.0451181696834	0.13398542177	0.226832451132	0.216430655232	0.16175590672	0.111348590675	0.0344527561746	0.0200160450176	0.0140256484407	0.00276595267382	0.00161365865633	0.001213914295	0.00100352838655	0.000940410835629	0.000940410835629	0.000940410835629	0.000940410835629	0.000940410835629	0.000940410835629	0.000940410835629	0.000940410835629	0.000940410835629	0.000940410835629	0.000940410835629	0.000940410835629
hhs3	201601	2.28403	2.6433198140463	0.00345217362974	0.00858590184241	0.0250704520917	0.136101847982	0.249199560783	0.236016440083	0.177044962646	0.0871226500332	0.0385717205383	0.00973395452964	0.0140536994377	0.000940462481394	0.000940417953087	0.000940413682612	0.000940412259121	0.000940410835629	0.000940410835629	0.000940410835629	0.000940410835629	0.000940410835629	0.000940410835629	0.000940410835629	0.000940410835629	0.000940410835629	0.000940410835629	0.000940410835629	0.000940410835629
hhs3	201602	2.23747	2.6937378168359	0.00426487195285	0.00797142776053	0.0275939612097	0.111799289365	0.217961117067	0.251170730686	0.158685510236	0.0938087538408	0.062863967409	0.0253827308448	0.0121075606061	0.0026222235261	0.00234412228705	0.00154942381125	0.00153655020416	0.00153011340062	0.00152796779944	0.00152796779944	0.00152796779944	0.00152796779944	0.00152796779944	0.00152796779944	0.00152796779944	0.00152796779944	0.00152796779944	0.00152796779944	0.00152796779944
hhs3	201603	1.97779	2.614092656432	0.00572362379879	0.00953158752747	0.0500201146091	0.160128730116	0.257696773716	0.187707453434	0.0963868932792	0.0556410626006	0.0908902436969	0.0365406335182	0.00850585316009	0.00303222368057	0.0021389400342	0.0111709218141	0.00191422654097	0.00191422653987	0.00191422653954	0.0019142265395	0.0019142265395	0.0019142265395	0.0019142265395	0.0019142265395	0.0019142265395	0.0019142265395	0.0019142265395	0.0019142265395	0.0019142265395
hhs3	201604	2.25924	2.6555487458777	0.00480266912378	0.00920016789045	0.0339262394297	0.136847833839	0.23757444041	0.228519573726	0.138858451716	0.0678560287208	0.0541824350436	0.0343524539291	0.0101748116198	0.00365035870348	0.00293613532382	0.00286214873151	0.00273295722951	0.00265320786827	0.00263801751375	0.00262282715923	0.00262662474786	0.00262282715923	0.00262282715923	0.00262282715923	0.00262282715923	0.00262282715923	0.00262282715923	0.00262282715923	0.00262282715923
hhs3	201605	2.5782	2.0759097997359	0.0110966424624	0.0253000478981	0.135971671673	0.281818970453	0.253088443293	0.114840420804	0.0510044476599	0.0351024031824	0.0245214876517	0.00982602275755	0.00460125574221	0.00337684048992	0.0032967894682	0.00329675773017	0.00329675203683	0.00329675151925	0.00329675514229	0.00329676031805	0.00329676394108	0.0032967592829	0.00329675565986	0.00329675100168	0.00329674996652	0.00329674996652	0.00329674996652	0.00329674996652	0.00329674996652
hhs3	201606	2.92751	2.4906576263931	0.00212413852739	0.00432746072765	0.0292389105653	0.136098671838	0.326184159397	0.268375261622	0.10359736884	0.038922903174	0.0328130553081	0.0256833130772	0.0095360589123	0.00194765826964	0.00141006931625	0.00141006931614	0.00141006931614	0.00141006931614	0.00141006931614	0.00141006931614	0.00141006931614	0.00141006931614	0.00141006931614	0.00141006931614	0.00141006931614	0.00141006931614	0.00141006931614	0.00141006931614	0.00141006931614
hhs3	201607	3.28807	2.3385897795361	0.00319880031454	0.00931536910715	0.0530967027445	0.206254890831	0.340202166902	0.236526155462	0.0722711797778	0.0316843026565	0.0187769942437	0.00920614485821	0.00442071973258	0.000940410835629	0.000940410835629	0.000940410835629	0.000940410835629	0.000940410835629	0.000940410835629	0.000940410835629	0.000940410835629	0.000940410835629	0.000940410835629	0.000940410835629	0.000940410835629	0.000940410835629	0.000940410835629	0.000940410835629	0.000940410835629
hhs3	201608	3.98252	2.9686247378418	0.00252616950568	0.00145256464092	0.00973706451449	0.0323704791648	0.139998340686	0.325557500433	0.244128468286	0.129844950578	0.0619383793052	0.0264046459212	0.0065333702085	0.00431118036213	0.00203113469372	0.000940410838189	0.000940410835629	0.000940410835629	0.000940410835629	0.000940410835629	0.000940410835629	0.000940410835629	0.000940410835629	0.000940410835629	0.000940410835629	0.000940410835629	0.000940410835629	0.000940410835629	0.000940410835629
hhs3	201609	3.21284	2.861446600103	0.00184753648501	0.0035025070556	0.00889583607724	0.043842425019	0.150830941649	0.353611931427	0.250163640824	0.0983460102577	0.0433568171062	0.0210193642945	0.00779762477653	0.00266703301161	0.00094852505431	0.00094446609833	0.000940410835629	0.000940410835629	0.000940410835629	0.000940410835629	0.000940410835629	0.000940410835629	0.000940410835629	0.000940410835629	0.000940410835629	0.000940410835629	0.000940410835629	0.000940410835629	0.000940410835629
hhs3	201610	2.99606	2.6115935727131	0.00112125799464	0.0018655798305	0.0201328353399	0.0959354768859	0.28096933568	0.263040941551	0.167846923424	0.106861628946	0.0329034810357	0.0091760722053	0.00392438770709	0.00175422270262	0.00121168145796	0.00103083437641	0.000940410835629	0.000940410835629	0.000940410835629	0.000940410835629	0.000940410835629	0.000940410835629	0.000940410835629	0.000940410835629	0.000940410835629	0.000940410835629	0.000940410835629	0.000940410835629	0.000940410835629
hhs3	201611	2.50929	2.5337852054319	0.00102961061561	0.00204565157102	0.00896700311634	0.0971268315642	0.351195809164	0.321105189545	0.146151726616	0.0374077240838	0.0116206822545	0.00477599806195	0.00281360306021	0.00156480819124	0.00102961045786	0.000940410835629	0.000940410835629	0.000940410835629	0.000940410835629	0.000940410835629	0.000940410835629	0.000940410835629	0.000940410835629	0.000940410835629	0.000940410835629	0.000940410835629	0.000940410835629	0.000940410835629	0.000940410835629
hhs3	201612	2.09474	2.25059679619	0.00098168724021	0.0016290771053	0.0314403589553	0.278150981744	0.505312967098	0.147391336422	0.0159346286489	0.00127179540245	0.000959729538335	0.000940453639	0.000940410835629	0.000940410835629	0.000940410835629	0.000940410835629	0.000940410835629	0.000940410835629	0.000940410835629	0.000940410835629	0.000940410835629	0.000940410835629	0.000940410835629	0.000940410835629	0.000940410835629	0.000940410835629	0.000940410835629	0.000940410835629	0.000940410835629
hhs3	201613	2.18209	1.9198340086162	0.000940425280272	0.00769548127948	0.126663431678	0.375392581465	0.323528252875	0.111785584906	0.0344595881457	0.00166684847108	0.000940410858388	0.000940410835629	0.000940410835629	0.000940410835629	0.000940410835629	0.000940410835629	0.000940410835629	0.000940410835629	0.000940410835629	0.000940410835629	0.000940410835629	0.000940410835629	0.000940410835629	0.000940410835629	0.000940410835629	0.000940410835629	0.000940410835629	0.000940410835629	0.000940410835629
hhs3	201614	2.29309	1.6664639236034	0.00326084865478	0.0551725027789	0.310684337455	0.415322137002	0.14881865281	0.0359431298627	0.00815658317546	0.00263170122523	0.00240619583982	0.00139142160615	0.00105316352826	0.000940410835629	0.000940410835629	0.00105316352826	0.000940410835629	0.000940410835629	0.000940410835629	0.000940410835629	0.000940410835629	0.000940410835629	0.000940410835629	0.000940410835629	0.000940410835629	0.000940410835629	0.000940410835629	0.000940410835629	0.000940410835629
hhs3	201615	2.15393	1.3543502628527	0.00507588550643	0.077579260654	0.670183689088	0.210476733052	0.0122753241842	0.00339831365452	0.0014275627457	0.00122827332794	0.00131684640248	0.00100684064154	0.000984697372905	0.000940410835629	0.000940410835629	0.000940410835629	0.000940410835629	0.000940410835629	0.000940410835629	0.000940410835629	0.000940410835629	0.000940410835629	0.000940410835629	0.000940410835629	0.000940410835629	0.000940410835629	0.000940410835629	0.000940410835629	0.000940410835629
hhs3	201616	1.88369	1.703578363453	0.00518155711805	0.0282376736692	0.311490870097	0.35475553894	0.194175813342	0.0447994921578	0.0103625914955	0.00586071211987	0.00518155540994	0.00348366363516	0.00212535021533	0.00246492857029	0.00212535021533	0.00212535021533	0.00212535021533	0.00212535021533	0.00212535021533	0.00212535021533	0.00212535021533	0.00212535021533	0.00212535021533	0.00212535021533	0.00212535021533	0.00212535021533	0.00212535021533	0.00212535021533	0.00212535021533
hhs3	201617	1.7241	2.3482859158627	0.00314408538069	0.00586071265205	0.0493267513743	0.312608364011	0.27319769789	0.160346230756	0.113402552423	0.0335623463471	0.00859706351609	0.00348366363516	0.00212535021533	0.00246492857029	0.00212535021533	0.00212535021533	0.00212535021533	0.00212535021533	0.00212535021533	0.00212535021533	0.00212535021533	0.00212535021533	0.00212535021533	0.00212535021533	0.00212535021533	0.00212535021533	0.00212535021533	0.00212535021533	0.00212535021533
hhs3	201618	1.66207	1.6216175968106	0.00492933771569	0.0402680172352	0.347751229955	0.400674470251	0.127436794064	0.0258183373833	0.00823776060456	0.0031440852802	0.0031440852802	0.00212535021533	0.00212535021533	0.00246492857029	0.00212535021533	0.00212535021533	0.00212535021533	0.00212535021533	0.00212535021533	0.00212535021533	0.00212535021533	0.00212535021533	0.00212535021533	0.00212535021533	0.00212535021533	0.00212535021533	0.00212535021533	0.00212535021533	0.00212535021533
hhs4	201542	1.08652	1.3435599369	0.0036671789268	0.0242736651535	0.677220601457	0.20518148954	0.00897912853306	0.0036671789268	0.0036671789268	0.0036671789268	0.0036671789268	0.0036671789268	0.0036671789268	0.0036671789268	0.0036671789268	0.0036671789268	0.0036671789268	0.0036671789268	0.0036671789268	0.0036671789268	0.0036671789268	0.0036671789268	0.0036671789268	0.0036671789268	0.0036671789268	0.0036671789268	0.0036671789268	0.0036671789268	0.0036671789268
hhs4	201543	1.15319	1.5255744531055	0.00166731130697	0.00296172955622	0.425237146857	0.523468526541	0.00995365628165	0.00169809201045	0.00166731130697	0.00166731130697	0.00166731130697	0.00166731130697	0.00166731130697	0.00166731130697	0.00166731130697	0.00166731130697	0.00166731130697	0.00166731130697	0.00166731130697	0.00166731130697	0.00166731130697	0.00166731130697	0.00166731130697	0.00166731130697	0.00166731130697	0.00166731130697	0.00166731130697	0.00166731130697	0.00166731130697
hhs4	201544	1.33035	1.3474174080543	0.0013067465638	0.0278849225501	0.653073838811	0.208491934934	0.0717595091972	0.00601000539329	0.00500216421554	0.00164269362305	0.0013067465638	0.0013067465638	0.0013067465638	0.0013067465638	0.0013067465638	0.0013067465638	0.0013067465638	0.0013067465638	0.0013067465638	0.0013067465638	0.0013067465638	0.0013067465638	0.0013067465638	0.0013067465638	0.0013067465638	0.0013067465638	0.0013067465638	0.0013067465638	0.0013067465638
hhs4	201545	1.67569	1.6278805069772	0.00175359700623	0.00561934413549	0.308668071816	0.535297876609	0.0819785003948	0.0247979220375	0.00525611723983	0.00253191308875	0.00175359700623	0.00214275428298	0.00214275428298	0.00175359700623	0.00175359700623	0.00175359700623	0.00175359700623	0.00175359700623	0.00175359700623	0.00175359700623	0.00175359700623	0.00175359700623	0.00175359700623	0.00175359700623	0.00175359700623	0.00175359700623	0.00175359700623	0.00175359700623	0.00175359700623
hhs4	201546	1.37942	1.8521148334947	0.00257410583533	0.0102487128571	0.165016015795	0.392827343908	0.211855619448	0.107066979425	0.038096476712	0.0203708124969	0.00493537900826	0.00257410583533	0.00324875531331	0.00257410583533	0.00257410583533	0.00257410583533	0.00257410583533	0.00257410583533	0.00257410583533	0.00257410583533	0.00257410583533	0.00257410583533	0.00257410583533	0.00257410583533	0.00257410583533	0.00257410583533	0.00257410583533	0.00257410583533	0.00257410583533
hhs4	201547	1.39241	1.9146412835011	0.00192624429304	0.01915606716	0.16136884213	0.305276832539	0.25805776277	0.103620795274	0.0405957280421	0.0435072206524	0.0329131554823	0.00515320046503	0.00164993887799	0.00202513012017	0.0016499388129	0.0016499388129	0.0016499388129	0.0016499388129	0.0016499388129	0.0016499388129	0.0016499388129	0.0016499388129	0.0016499388129	0.0016499388129	0.0016499388129	0.0016499388129	0.0016499388129	0.0016499388129	0.0016499388129
hhs4	201548	1.54633	2.0628078374755	0.00367898858569	0.0069404050171	0.0779309678736	0.26858098595	0.223205740685	0.128044685302	0.161466928306	0.0496947030764	0.0107973434582	0.0048381794455	0.00493404891181	0.00470221989688	0.00367900640904	0.00367899616312	0.00367898751844	0.0036789847436	0.00367898442343	0.00367898442343	0.00367898442343	0.00367898442343	0.00367898442343	0.00367898442343	0.00367898442343	0.00367898442343	0.00367898442343	0.00367898442343	0.00367898442343
hhs4	201549	1.91839	2.4990299925649	0.00509961915747	0.00868060286909	0.0373277613407	0.17936713464	0.216841896839	0.165836519491	0.130906519102	0.0895451308464	0.0484809690352	0.0235567092066	0.013460264885	0.00947211242131	0.00876722363222	0.00796960813107	0.00751110228894	0.00538642230031	0.00452392844354	0.0038928353776	0.00374558032889	0.00370350745782	0.00370350745782	0.00370350745782	0.00370350745782	0.00370350745782	0.00370350745782	0.00370350745782	0.00370350745782
hhs4	201550	1.79477	2.392656102047	0.00241540512459	0.00721210765728	0.0280680164842	0.160762468916	0.280476710342	0.241016125985	0.111562044094	0.0621423282217	0.0572545881896	0.020011906877	0.00555758612864	0.00277935787676	0.00190302844522	0.00147824957057	0.00162566971793	0.00140453949769	0.0013027151701	0.0013027151701	0.0013027151701	0.0013027151701	0.0013027151701	0.0013027151701	0.0013027151701	0.0013027151701	0.0013027151701	0.0013027151701	0.0013027151701
hhs4	201551	1.42303	1.8647977311875	0.00871365780176	0.0331773897755	0.121093164425	0.305277993969	0.258151035639	0.173728641597	0.054560841359	0.0193735598141	0.00767955543378	0.00177319174668	0.001424395068	0.000940410835629	0.000940410835629	0.000940410835629	0.000940410835629	0.000940410835629	0.000940410835629	0.000940410835629	0.000940410835629	0.000940410835629	0.000940410835629	0.000940410835629	0.000940410835629	0.000940410835629	0.000940410835629	0.000940410835629	0.000940410835629
hhs4	201552	1.52679	1.6476033342004	0.021666462797	0.066227340745	0.260333601174	0.338221585537	0.186140810093	0.0565946485851	0.0420204517814	0.0108641772279	0.00100352701856	0.000940410835629	0.000940410835629	0.000940410835629	0.000940410835629	0.000940410835629	0.000940410835629	0.000940410835629	0.000940410835629	0.000940410835629	0.000940410835629	0.000940410835629	0.000940410835629	0.000940410835629	0.000940410835629	0.000940410835629	0.000940410835629	0.000940410835629	0.000940410835629
hhs4	201601	1.79656	1.826396346257	0.0166481494875	0.0424746812854	0.192886106613	0.383604212796	0.208303645984	0.0762433570344	0.0390956796406	0.00711760808551	0.0159993381481	0.00164023672022	0.000940410835629	0.000940410835629	0.000940410835629	0.000940410835629	0.000940410835629	0.000940410835629	0.000940410835629	0.000940410835629	0.000940410835629	0.000940410835629	0.000940410835629	0.000940410835629	0.000940410835629	0.000940410835629	0.000940410835629	0.000940410835629	0.000940410835629
hhs4	201602	1.88104	2.0612938625867	0.0088949333246	0.0258775276881	0.13522223094	0.283779084649	0.239468007113	0.138808528125	0.0790552902614	0.0523069392409	0.00650177261733	0.00192849912393	0.00370755652423	0.00153011340062	0.00152796779944	0.00152796779944	0.00152796779944	0.00152796779944	0.00152796779944	0.00152796779944	0.00152796779944	0.00152796779944	0.00152796779944	0.00152796779944	0.00152796779944	0.00152796779944	0.00152796779944	0.00152796779944	0.00152796779944
hhs4	201603	2.08679	2.4687805829301	0.00768521757764	0.0127441380219	0.0566105349898	0.216313133618	0.284907324084	0.173468974709	0.0675120886349	0.0227163365827	0.0271406817862	0.0304313455214	0.0568460943622	0.014903372201	0.00192158635895	0.0019142265395	0.0019142265395	0.0019142265395	0.0019142265395	0.0019142265395	0.0019142265395	0.0019142265395	0.0019142265395	0.0019142265395	0.0019142265395	0.0019142265395	0.0019142265395	0.0019142265395	0.0019142265395
hhs4	201604	2.31595	2.1156799866773	0.00988011364095	0.0222466374638	0.116397329954	0.269932896089	0.251894359948	0.152622929486	0.0923782771011	0.0252858482564	0.0064633330939	0.00405468911706	0.00352458101588	0.00354706940656	0.00414140780317	0.00343123966177	0.00272536205224	0.00262282715923	0.00262282715923	0.00262282715923	0.00262282715923	0.00262282715923	0.00262282715923	0.00262282715923	0.00262282715923	0.00262282715923	0.00262282715923	0.00262282715923	0.00262282715923
hhs4	201605	2.93973	2.2656070421873	0.00895496714685	0.0213601224789	0.112383785122	0.250792111127	0.251375632868	0.136261649146	0.062044458296	0.0807903649598	0.014473130183	0.00517500218748	0.00364052185509	0.00329685037632	0.003296831226	0.00329678567929	0.00329677532776	0.00329675980047	0.00329675255441	0.00329674996652	0.00329674996652	0.00329674996652	0.00329674996652	0.00329674996652	0.00329674996652	0.00329674996652	0.00329674996652	0.00329674996652	0.00329674996652
hhs4	201606	3.35643	2.3019267039302	0.00319524234315	0.00937219563359	0.0458348587021	0.210584269746	0.33089431198	0.213865620831	0.0832806283677	0.045582313963	0.0264238634772	0.00413923041256	0.00248117313268	0.00319524234315	0.00141007864263	0.00141006931614	0.00141006931614	0.00141006931614	0.00141006931614	0.00141006931614	0.00141006931614	0.00141006931614	0.00141006931614	0.00141006931614	0.00141006931614	0.00141006931614	0.00141006931614	0.00141006931614	0.00141006931614
hhs4	201607	3.30509	2.6103470703943	0.000940412026098	0.00632727251007	0.0186782420504	0.0984724817518	0.310382790273	0.295151924646	0.147177741374	0.0675464078194	0.0257792114169	0.00920614583223	0.00268056533822	0.00268056522999	0.00181048803281	0.000940410835629	0.000940410835629	0.000940410835629	0.000940410835629	0.000940410835629	0.000940410835629	0.000940410835629	0.000940410835629	0.000940410835629	0.000940410835629	0.000940410835629	0.000940410835629	0.000940410835629	0.000940410835629
hhs4	201608	3.62162	2.9543876272395	0.00133685050304	0.0013368505037	0.00886920418947	0.0299811602397	0.18155416197	0.274279111528	0.264954973714	0.128910917528	0.0537911667113	0.0294840668894	0.0084727645165	0.00133685050304	0.00212972983787	0.00133685050304	0.000940410835629	0.000940410835629	0.000940410835629	0.000940410835629	0.000940410835629	0.000940410835629	0.000940410835629	0.000940410835629	0.000940410835629	0.000940410835629	0.000940410835629	0.000940410835629	0.000940410835629
hhs4	201609	2.89153	2.7773301585888	0.00179560401166	0.00322673133846	0.0141008742195	0.033864518082	0.203422539904	0.268551105244	0.271983421632	0.120926487234	0.0409438927622	0.0209421517989	0.00349382457563	0.00221711770563	0.0013659797923	0.000940410835629	0.000940410835629	0.000940410835629	0.000940410835629	0.000940410835629	0.000940410835629	0.000940410835629	0.000940410835629	0.000940410835629	0.000940410835629	0.000940410835629	0.000940410835629	0.000940410835629	0.000940410835629
hhs4	201610	2.78649	2.4764961191081	0.00121168145806	0.00130211020027	0.00283932099371	0.18887924811	0.293023026927	0.324413795733	0.103381127331	0.0375133855369	0.0181208835832	0.00862641180167	0.00473819954826	0.00175422270262	0.000940410835629	0.00103083437641	0.000940410835629	0.000940410835629	0.000940410835629	0.000940410835629	0.000940410835629	0.000940410835629	0.000940410835629	0.000940410835629	0.000940410835629	0.000940410835629	0.000940410835629	0.000940410835629	0.000940410835629
hhs4	201611	2.66511	1.890072830049	0.0010296106156	0.00192161141261	0.0342676304908	0.554228997976	0.249936809543	0.0849009409639	0.0364418604832	0.0146771526591	0.00477599459152	0.00165400781347	0.00102961045786	0.00102961045786	0.000940410835629	0.000940410835629	0.000940410835629	0.000940410835629	0.000940410835629	0.000940410835629	0.000940410835629	0.000940410835629	0.000940410835629	0.000940410835629	0.000940410835629	0.000940410835629	0.000940410835629	0.000940410835629	0.000940410835629
hhs4	201612	2.1409	1.6705826289064	0.000940410856815	0.0013627981809	0.221658322465	0.695173282738	0.0581034483138	0.0030131098973	0.000940410835631	0.00094041083563	0.000940410835629	0.000940410835629	0.000940410835629	0.000940410835629	0.000940410835629	0.000940410835629	0.000940410835629	0.000940410835629	0.000940410835629	0.000940410835629	0.000940410835629	0.000940410835629	0.000940410835629	0.000940410835629	0.000940410835629	0.000940410835629	0.000940410835629	0.000940410835629	0.000940410835629
hhs4	201613	2.02803	1.9076750284743	0.000940410835629	0.00201051877576	0.127515863308	0.205043421029	0.633745698348	0.0109954600407	0.000940410949739	0.000940410835629	0.000940410835629	0.000940410835629	0.000940410835629	0.000940410835629	0.000940410835629	0.000940410835629	0.000940410835629	0.000940410835629	0.000940410835629	0.000940410835629	0.000940410835629	0.000940410835629	0.000940410835629	0.000940410835629	0.000940410835629	0.000940410835629	0.000940410835629	0.000940410835629	0.000940410835629
hhs4	201614	2.01489	1.8046381846634	0.000940410835629	0.00488675507769	0.0560637164646	0.533974855007	0.366983331107	0.0123284327913	0.00488675507769	0.00150417429878	0.00139142160615	0.000940410835629	0.00105316352826	0.000940410835629	0.000940410835629	0.000940410835629	0.000940410835629	0.000940410835629	0.000940410835629	0.000940410835629	0.000940410835629	0.000940410835629	0.000940410835629	0.000940410835629	0.000940410835629	0.000940410835629	0.000940410835629	0.000940410835629	0.000940410835629
hhs4	201615	1.79108	1.7538726496135	0.000984697372946	0.0175795931097	0.164717338156	0.575150614108	0.219151543915	0.00235758002847	0.00116184352201	0.00102898391018	0.000940410835629	0.000940410835629	0.000940410835629	0.000940410835629	0.000940410835629	0.000940410835629	0.000940410835629	0.000940410835629	0.000940410835629	0.000940410835629	0.000940410835629	0.000940410835629	0.000940410835629	0.000940410835629	0.000940410835629	0.000940410835629	0.000940410835629	0.000940410835629	0.000940410835629
hhs4	201616	1.68524	1.8506245222663	0.00212535022936	0.0701239592165	0.152584022429	0.382177072132	0.315531767413	0.0301088472179	0.00450239870002	0.00246492857029	0.00212535021533	0.00212535021533	0.00212535021533	0.00212535021533	0.00212535021533	0.00212535021533	0.00212535021533	0.00212535021533	0.00212535021533	0.00212535021533	0.00212535021533	0.00212535021533	0.00212535021533	0.00212535021533	0.00212535021533	0.00212535021533	0.00212535021533	0.00212535021533	0.00212535021533
hhs4	201617	1.42266	1.5802675209381	0.00382324893783	0.0361600700164	0.400230161148	0.43205803069	0.0802916277607	0.00280450692524	0.00212535021533	0.00212535021533	0.00212535021533	0.00212535021533	0.00212535021533	0.00212535021533	0.00212535021533	0.00212535021533	0.00212535021533	0.00212535021533	0.00212535021533	0.00212535021533	0.00212535021533	0.00212535021533	0.00212535021533	0.00212535021533	0.00212535021533	0.00212535021533	0.00212535021533	0.00212535021533	0.00212535021533
hhs4	201618	1.22093	1.3671026554301	0.00314408691649	0.0712016524888	0.600248222793	0.261921113586	0.0160480627685	0.00280450692524	0.00212535021533	0.00212535021533	0.00212535021533	0.00212535021533	0.00212535021533	0.00212535021533	0.00212535021533	0.00212535021533	0.00212535021533	0.00212535021533	0.00212535021533	0.00212535021533	0.00212535021533	0.00212535021533	0.00212535021533	0.00212535021533	0.00212535021533	0.00212535021533	0.00212535021533	0.00212535021533	0.00212535021533
hhs5	201542	1.21334	1.0693449438	0.00358827222057	0.116365741119	0.793927453366	0.00358827222057	0.00358827222057	0.00358827222057	0.00358827222057	0.00358827222057	0.00358827222057	0.00358827222057	0.00358827222057	0.00358827222057	0.00358827222057	0.00358827222057	0.00358827222057	0.00358827222057	0.00358827222057	0.00358827222057	0.00358827222057	0.00358827222057	0.00358827222057	0.00358827222057	0.00358827222057	0.00358827222057	0.00358827222057	0.00358827222057	0.00358827222057
hhs5	201543	1.30389	1.1668328084711	0.0017112429043	0.113967733522	0.838514427372	0.00745843614149	0.00166731130697	0.00166731130697	0.00166731130697	0.00166731130697	0.00166731130697	0.00166731130697	0.00166731130697	0.00166731130697	0.00166731130697	0.00166731130697	0.00166731130697	0.00166731130697	0.00166731130697	0.00166731130697	0.00166731130697	0.00166731130697	0.00166731130697	0.00166731130697	0.00166731130697	0.00166731130697	0.00166731130697	0.00166731130697	0.00166731130697
hhs5	201544	1.24021	1.3986612102938	0.0013067465638	0.0106022248799	0.701609259527	0.198633482291	0.0386070917203	0.0144086818745	0.00601000539329	0.0019786406823	0.0019786406823	0.00164269362305	0.00164269362305	0.0013067465638	0.0013067465638	0.00164269362305	0.00164269362305	0.0013067465638	0.0013067465638	0.0013067465638	0.0013067465638	0.0013067465638	0.0013067465638	0.0013067465638	0.0013067465638	0.0013067465638	0.0013067465638	0.0013067465638	0.0013067465638
hhs5	201545	1.42927	1.43438026868	0.00175359700648	0.00408890470704	0.545856204321	0.334624390783	0.0459367584082	0.0149591592964	0.0130391580319	0.00292106883647	0.00447769794345	0.00214275428298	0.00175359700623	0.00175359700623	0.00175359700623	0.00175359700623	0.00214275428298	0.00175359700623	0.00175359700623	0.00175359700623	0.00175359700623	0.00175359700623	0.00175359700623	0.00175359700623	0.00175359700623	0.00175359700623	0.00175359700623	0.00175359700623	0.00175359700623
hhs5	201546	1.14107	1.4441662360975	0.00257410583533	0.0255580389667	0.505540154078	0.31874503731	0.060311991064	0.0190215135409	0.0140684445863	0.0035860800523	0.00324875531331	0.00291143057432	0.00257410583533	0.00257410583533	0.00257410583533	0.00324875531331	0.00257410583533	0.00257410583533	0.00257410583533	0.00257410583533	0.00257410583533	0.00257410583533	0.00257410583533	0.00257410583533	0.00257410583533	0.00257410583533	0.00257410583533	0.00257410583533	0.00257410583533
hhs5	201547	1.3763	1.4878779096321	0.00164993890759	0.0449513555728	0.37243519836	0.333081653285	0.144977891128	0.0448057908712	0.0142188476696	0.0104669345338	0.00315070407442	0.00202513012409	0.00183753446653	0.0016499388129	0.0016499388129	0.0016499388129	0.0016499388129	0.0016499388129	0.0016499388129	0.0016499388129	0.0016499388129	0.0016499388129	0.0016499388129	0.0016499388129	0.0016499388129	0.0016499388129	0.0016499388129	0.0016499388129	0.0016499388129
hhs5	201548	1.4454	1.2661132717765	0.00386550073949	0.102199804094	0.507941586045	0.225015170149	0.0484945115198	0.022055211269	0.0110525135453	0.00715659382206	0.00460635726056	0.00460633901067	0.00414266059645	0.00367898442343	0.00367898442343	0.00367898442343	0.00367898442343	0.0036789847436	0.00367898506414	0.00367898463688	0.00367898442343	0.00367898442343	0.00367898442343	0.00367898442343	0.00367898442343	0.00367898442343	0.00367898442343	0.00367898442343	0.00367898442343
hhs5	201549	1.82185	2.1246067359139	0.00393490824867	0.00838477103776	0.0637965151167	0.295209334258	0.334229598043	0.0921586178777	0.0560262585376	0.0370800734383	0.0200690923514	0.0169582692083	0.0111504184081	0.00526020368712	0.0038928353776	0.00370350745782	0.00370350745782	0.00370350745782	0.00370350745782	0.00370350745782	0.00370350745782	0.00370350745782	0.00370350745782	0.00370350745782	0.00370350745782	0.00370350745782	0.00370350745782	0.00370350745782	0.00370350745782
hhs5	201550	1.73102	2.2775291123447	0.00416969157562	0.00805662907382	0.0315528835959	0.191597201459	0.324046466408	0.208030099947	0.109011508158	0.0625885669993	0.0242251660902	0.00914652536241	0.00441970216574	0.0025309746784	0.00189708832735	0.00166982800333	0.00140760455079	0.00132019673355	0.0013027151701	0.0013027151701	0.0013027151701	0.0013027151709	0.0013027151701	0.0013027151701	0.0013027151701	0.0013027151701	0.0013027151701	0.0013027151701	0.0013027151701
hhs5	201551	1.40568	2.0693621210772	0.00727050880142	0.0134974024193	0.0849225452716	0.330626551291	0.333411579033	0.128172808622	0.0608970659762	0.0194347268906	0.00424069923119	0.00150390560792	0.000975628958761	0.000940415362544	0.000940410835629	0.000940410835629	0.000940410835629	0.000940410835629	0.000940410835629	0.000940410835629	0.000940410835629	0.000940410835629	0.000940410835629	0.000940410835629	0.000940410835629	0.000940410835629	0.000940410835629	0.000940410835629	0.000940410835629
hhs5	201552	1.35701	1.5657183754314	0.0272645133276	0.0826403596846	0.296378450453	0.354286746459	0.143910506173	0.0506345742845	0.0154970576882	0.0112464825934	0.00119287556736	0.000961449563273	0.000940410835629	0.000940410835629	0.000940410835629	0.000940410835629	0.000940410835629	0.000940410835629	0.000940410835629	0.000940410835629	0.000940410835629	0.000940410835629	0.000940410835629	0.000940410835629	0.000940410835629	0.000940410835629	0.000940410835629	0.000940410835629	0.000940410835629
hhs5	201601	1.40602	1.70096593917	0.0126840754735	0.0516399687461	0.253864225068	0.320719258038	0.206279973885	0.100295223432	0.0192605829422	0.0173888865389	0.000940410835629	0.000940410835629	0.000940410835629	0.000940410835629	0.000940410835629	0.000940410835629	0.000940410835629	0.000940410835629	0.000940410835629	0.000940410835629	0.000940410835629	0.000940410835629	0.000940410835629	0.000940410835629	0.000940410835629	0.000940410835629	0.000940410835629	0.000940410835629	0.000940410835629
hhs5	201602	1.41173	1.8260946358298	0.0127344995142	0.025884732463	0.187814780767	0.352291492291	0.264659003266	0.0830414078925	0.0337033598703	0.00953765094094	0.00257432606498	0.00173823671525	0.00157087982307	0.00153011340062	0.00152796779944	0.00152796779944	0.00152796779944	0.00152796779944	0.00152796779944	0.00152796779944	0.00152796779944	0.00152796779944	0.00152796779944	0.00152796779944	0.00152796779944	0.00152796779944	0.00152796779944	0.00152796779944	0.00152796779944
hhs5	201603	1.54293	1.8997042891531	0.00976990024115	0.0356906780168	0.184216020244	0.350217421437	0.261097247167	0.0736352506762	0.0195839664021	0.0117648494826	0.00191422656315	0.019568588591	0.00191422654533	0.00191422654081	0.00191422653956	0.0019142265395	0.0019142265395	0.0019142265395	0.0019142265395	0.0019142265395	0.0019142265395	0.0019142265395	0.0019142265395	0.0019142265395	0.0019142265395	0.0019142265395	0.0019142265395	0.0019142265395	0.0019142265395
hhs5	201604	1.7761	1.8387776484149	0.0120093073506	0.0302168752958	0.164453055147	0.358622113696	0.251592254119	0.105364480689	0.0183992355765	0.00533796465951	0.00349184637257	0.00324563169458	0.00382378746587	0.00359216366829	0.00308233538348	0.00267219581142	0.00262282715923	0.00262282715923	0.00262282715923	0.00262282715923	0.00262282715923	0.00262282715923	0.00262282715923	0.00262282715923	0.00262282715923	0.00262282715923	0.00262282715923	0.00262282715923	0.00262282715923
hhs5	201605	2.11811	1.7372432604319	0.012734910368	0.0372017845329	0.225150192568	0.375640725838	0.21645403455	0.0573181503062	0.00887791027155	0.00398403961371	0.00329675255441	0.00329674996652	0.00329674996652	0.00329674996652	0.00329674996652	0.00329674996652	0.00329674996652	0.00329674996652	0.00329674996652	0.00329674996652	0.00329674996652	0.00329674996652	0.00329674996652	0.00329674996652	0.00329674996652	0.00329674996652	0.00329674996652	0.00329674996652	0.00329674996652
hhs5	201606	2.60695	2.0871097452102	0.00355227694849	0.0103359344513	0.0901923058711	0.306520636106	0.350048585967	0.160709318878	0.0358011181166	0.0117640728732	0.00569448458084	0.00141006931614	0.00141008783312	0.00141006931614	0.00141006931614	0.00141006931614	0.00141006931614	0.00141006931614	0.00141006931614	0.00141006931614	0.00141006931614	0.00141006931614	0.00141006931614	0.00141006931614	0.00141006931614	0.00141006931614	0.00141006931614	0.00141006931614	0.00141006931614
hhs5	201607	2.87521	2.2986104627217	0.00268056522999	0.00224552684785	0.0284310460674	0.22368041876	0.385079935302	0.21355853146	0.0894075553963	0.0261726500951	0.0105112600046	0.0022455266314	0.000940410835629	0.000940410835629	0.000940410835629	0.000940410835629	0.000940410835629	0.000940410835629	0.000940410835629	0.000940410835629	0.000940410835629	0.000940410835629	0.000940410835629	0.000940410835629	0.000940410835629	0.000940410835629	0.000940410835629	0.000940410835629	0.000940410835629
hhs5	201608	3.24155	2.3800793350997	0.0029226091727	0.00411192817719	0.0144279188687	0.143208185053	0.435707306295	0.240228115347	0.0908485851803	0.0328377609596	0.0144193595636	0.00530124717718	0.000940410835629	0.000940410835629	0.000940410835629	0.000940410835629	0.000940410835629	0.000940410835629	0.000940410835629	0.000940410835629	0.000940410835629	0.000940410835629	0.000940410835629	0.000940410835629	0.000940410835629	0.000940410835629	0.000940410835629	0.000940410835629	0.000940410835629
hhs5	201609	2.54507	2.7148471796489	0.00179154874896	0.00139881663939	0.00918843890689	0.0275977638347	0.251601331519	0.34950635673	0.220648354603	0.0820971701392	0.0247734793105	0.0132819105789	0.00264268666229	0.0013659797923	0.000940410835629	0.000940410835629	0.000940410835629	0.000940410835629	0.000940410835629	0.000940410835629	0.000940410835629	0.000940410835629	0.000940410835629	0.000940410835629	0.000940410835629	0.000940410835629	0.000940410835629	0.000940410835629	0.000940410835629
hhs5	201610	2.27153	2.480069861258	0.0011212579688	0.000940411543531	0.00407761288308	0.0636027498302	0.416552584453	0.337363601619	0.121822960757	0.0250768017975	0.00790302352707	0.00455735246671	0.00193506978418	0.000940410835629	0.000940410835629	0.000940410835629	0.000940410835629	0.000940410835629	0.000940410835629	0.000940410835629	0.000940410835629	0.000940410835629	0.000940410835629	0.000940410835629	0.000940410835629	0.000940410835629	0.000940410835629	0.000940410835629	0.000940410835629
hhs5	201611	1.98195	1.9331663296262	0.00102961140432	0.00341431306545	0.0915225770242	0.480973218035	0.263335527001	0.113861534243	0.0231302185066	0.00406239824466	0.00156480819124	0.00111881008009	0.000940410835629	0.000940410835629	0.000940410835629	0.000940410835629	0.000940410835629	0.000940410835629	0.000940410835629	0.000940410835629	0.000940410835629	0.000940410835629	0.000940410835629	0.000940410835629	0.000940410835629	0.000940410835629	0.000940410835629	0.000940410835629	0.000940410835629
hhs5	201612	1.56295	1.6949736253794	0.00221276657081	0.0093025603823	0.298881831388	0.569637435075	0.0940301944444	0.00617574640637	0.000951249019828	0.000940410835629	0.000940410835629	0.000940410835629	0.000940410835629	0.000940410835629	0.000940410835629	0.000940410835629	0.000940410835629	0.000940410835629	0.000940410835629	0.000940410835629	0.000940410835629	0.000940410835629	0.000940410835629	0.000940410835629	0.000940410835629	0.000940410835629	0.000940410835629	0.000940410835629	0.000940410835629
hhs5	201613	1.43914	1.3476507428384	0.000940410835629	0.0953491863282	0.609478664295	0.268663518091	0.00487918206563	0.000940410835629	0.000940410835629	0.000940410835629	0.000940410835629	0.000940410835629	0.000940410835629	0.000940410835629	0.000940410835629	0.000940410835629	0.000940410835629	0.000940410835629	0.000940410835629	0.000940410835629	0.000940410835629	0.000940410835629	0.000940410835629	0.000940410835629	0.000940410835629	0.000940410835629	0.000940410835629	0.000940410835629	0.000940410835629
hhs5	201614	1.45661	1.3251221303156	0.000940410835773	0.0642534407299	0.633680951865	0.249841789188	0.0263097666775	0.00443574430717	0.00161692699141	0.00105316352826	0.000940410835629	0.000940410835629	0.000940410835629	0.000940410835629	0.000940410835629	0.000940410835629	0.000940410835629	0.000940410835629	0.000940410835629	0.000940410835629	0.000940410835629	0.000940410835629	0.000940410835629	0.000940410835629	0.000940410835629	0.000940410835629	0.000940410835629	0.000940410835629	0.000940410835629
hhs5	201615	1.35283	1.2589809002418	0.000984697372905	0.0289453562282	0.869485376517	0.073662879458	0.00590050301058	0.0012725598652	0.000940410835629	0.000940410835629	0.000940410835629	0.000940410835629	0.000940410835629	0.000940410835629	0.000940410835629	0.000940410835629	0.000940410835629	0.000940410835629	0.000940410835629	0.000940410835629	0.000940410835629	0.000940410835629	0.000940410835629	0.000940410835629	0.000940410835629	0.000940410835629	0.000940410835629	0.000940410835629	0.000940410835629
hhs5	201616	1.01145	1.2512049189001	0.00823776894414	0.203371229689	0.570102932578	0.156501036348	0.0146897493487	0.00246492857029	0.00212535021533	0.00212535021533	0.00212535021533	0.00212535021533	0.00212535021533	0.00212535021533	0.00212535021533	0.00212535021533	0.00212535021533	0.00212535021533	0.00212535021533	0.00212535021533	0.00212535021533	0.00212535021533	0.00212535021533	0.00212535021533	0.00212535021533	0.00212535021533	0.00212535021533	0.00212535021533	0.00212535021533
hhs5	201617	1.13769	1.258040890377	0.00518159208407	0.203546599738	0.576544433796	0.157354860555	0.0106148090892	0.00212535021533	0.00212535021533	0.00212535021533	0.00212535021533	0.00212535021533	0.00212535021533	0.00212535021533	0.00212535021533	0.00212535021533	0.00212535021533	0.00212535021533	0.00212535021533	0.00212535021533	0.00212535021533	0.00212535021533	0.00212535021533	0.00212535021533	0.00212535021533	0.00212535021533	0.00212535021533	0.00212535021533	0.00212535021533
hhs5	201618	1.01095	0.96400343558541	0.0259832044645	0.580201447199	0.325828023009	0.0184251136647	0.00280450692524	0.00212535021533	0.00212535021533	0.00212535021533	0.00212535021533	0.00212535021533	0.00212535021533	0.00212535021533	0.00212535021533	0.00212535021533	0.00212535021533	0.00212535021533	0.00212535021533	0.00212535021533	0.00212535021533	0.00212535021533	0.00212535021533	0.00212535021533	0.00212535021533	0.00212535021533	0.00212535021533	0.00212535021533	0.00212535021533
hhs6	201542	3.04959	3.273415325	0.00797930380285	0.0104041575973	0.017192007969	0.0382975419436	0.0749006797039	0.118241786827	0.1326447988	0.131311625903	0.106415790631	0.0904588895213	0.0655720383393	0.0508025545148	0.0325948401759	0.0188034945823	0.0112631558939	0.00818927873018	0.00778768182008	0.00771839661106	0.00771469128345	0.00771341066882	0.00771341066882	0.00771341066882	0.00771341066882	0.00771341066882	0.00771341066882	0.00771341066882	0.00771341066882
hhs6	201543	3.46367	7.4068525280691	0.00167007013777	0.00168208603918	0.00179767432444	0.0029447997455	0.00750104372031	0.0473127614381	0.0591754810419	0.366577850614	0.0533295799595	0.0318166258344	0.0219306703552	0.0193258004202	0.0145718816389	0.00859817952146	0.00414857024192	0.00238269878628	0.00182758599	0.00200066898311	0.329776258517	0.00995853354284	0.00166731130697	0.00166731130697	0.00166731130697	0.00166731130697	0.00166731130697	0.00166731130697	0.00166731130697
hhs6	201544	3.44926	3.5151312286239	0.0013067465638	0.0013067465638	0.00132718972343	0.00221373701807	0.0241360129576	0.132761336864	0.357224163282	0.215780912059	0.125623212981	0.0639210188406	0.0255869290481	0.00703828973066	0.00567405833404	0.0100413701043	0.00735379363028	0.00231458774154	0.0019786406823	0.00231458774154	0.00164269362305	0.0013067465638	0.0013067465638	0.0013067465638	0.0013067465638	0.0013067465638	0.0013067465638	0.0013067465638	0.0013067465638
hhs6	201545	4.21557	4.0625360496604	0.00175359700623	0.00175359700623	0.00175359700639	0.00214280281284	0.00603437711794	0.0475358683886	0.158531421196	0.235639011475	0.225795575756	0.146606608665	0.065473386267	0.0206611484611	0.0162360273114	0.0184873623408	0.0196548329069	0.00603432755068	0.00175359722343	0.00408854071939	0.00525601786347	0.00214292018454	0.00214328312691	0.00175402895724	0.00175367957386	0.00175360006429	0.00175359700623	0.00175359700623	0.00175359700623
hhs6	201546	3.90919	4.3320542716301	0.00257410583533	0.00257410583533	0.00257410583533	0.00257661343962	0.00655110986594	0.0422255440106	0.118849204327	0.187854886866	0.18199221776	0.171721856386	0.107309660771	0.034094651382	0.0231973205258	0.0250933588428	0.0241628891307	0.015729770656	0.00459805426927	0.0076366537493	0.0120191985271	0.00830862639817	0.00291143057432	0.00257410583533	0.00257410583533	0.00257410583533	0.00257410583533	0.00257410583533	0.00257410583533
hhs6	201547	4.00152	4.5877584760853	0.00164993881442	0.00164993900381	0.00164993907522	0.00468929944686	0.0132547674928	0.0440540816944	0.0797715862934	0.103420364587	0.161096913203	0.14684521948	0.143712725518	0.0951528801216	0.0364352188375	0.0269928303586	0.0320302607051	0.0284761192599	0.0129056791935	0.0065274262307	0.0157196129583	0.0211598868143	0.0114049128047	0.00315070404242	0.00164993881303	0.0016499388129	0.0016499388129	0.0016499388129	0.0016499388129
hhs6	201548	4.07754	5.5785220201279	0.00367898538395	0.00367898698482	0.00367899285466	0.00367899840504	0.00633031712444	0.0172423789914	0.0529715804003	0.0682137132588	0.0726202833063	0.0943428229387	0.126170596285	0.113466225731	0.0706712889689	0.0565031315794	0.0697551569926	0.0670699612734	0.0544114800622	0.0340816614783	0.0205825663009	0.0229456046619	0.0121461460192	0.00641246790338	0.00462626930172	0.00368343052375	0.00367898442343	0.00367898442343	0.00367898442343
hhs6	201549	4.5488	6.7877444270906	0.00420838191057	0.00416630903951	0.00465829627358	0.00569455283747	0.00805358324104	0.01530115509	0.0252098259197	0.042623433136	0.0597493540416	0.0676412725039	0.0708775555003	0.0673431801537	0.0683948137576	0.0804738303362	0.0922172639427	0.0787950661893	0.0615404864764	0.0512263290939	0.0457648511336	0.0355213130028	0.0361749215997	0.0278525921366	0.018145962165	0.0114056739194	0.00667818912766	0.0052709758264	0.00501083164543
hhs6	201550	4.99108	7.2776143469789	0.00193736776732	0.00190542221251	0.00197913228538	0.00269266682968	0.00376962940766	0.00875320985646	0.0129848857101	0.0291632096407	0.0405192413706	0.0607385780682	0.0791813366037	0.0878984490043	0.0870443542835	0.0772432719908	0.0749283209429	0.0747628532996	0.0921385238573	0.0873856919404	0.0795427712964	0.0474101481642	0.0232069433736	0.0104326465515	0.00552476436312	0.00329774557145	0.00228910585739	0.00172227269286	0.00154745705838
hhs6	201551	4.10939	6.92905622809	0.00285365095519	0.0030827547191	0.00536876059441	0.0129218953988	0.0219936916334	0.0427861103069	0.0693913639016	0.0926208857263	0.109281175786	0.110578736698	0.126383863964	0.0685354950122	0.044063645381	0.0377026889225	0.0328897129291	0.0327116599611	0.0343776047738	0.0392099780576	0.0405123595079	0.031702768909	0.0171041293048	0.0102542948543	0.00521771954553	0.00322758899337	0.0024400454598	0.00160048100661	0.00118693769756
hhs6	201552	3.8326	4.7811961043577	0.00225358654402	0.00327833911516	0.00872823986655	0.0180950861456	0.0462428990312	0.0665815214784	0.0841323588565	0.121878495921	0.128414277515	0.127609791452	0.104937345663	0.0843572320063	0.0596909805276	0.0413710598954	0.0364388580979	0.0138111988343	0.0189091734808	0.0091597208679	0.00835244977461	0.00612509813096	0.00318970532519	0.0015959650928	0.0010738691682	0.000948948633131	0.000942798956765	0.000940588784445	0.000940410835629
hhs6	201601	4.07882	5.0130067708075	0.00199019108339	0.00172656475846	0.00489978701653	0.00917072067999	0.0359909462989	0.0411280182928	0.0981513210608	0.0879399509317	0.109962993593	0.117730097207	0.110023368271	0.12500426536	0.0666507576258	0.0519604476067	0.0483410306094	0.0283461170278	0.0199958352637	0.00780463240735	0.0206974097688	0.00323494694387	0.00346345083519	0.00106467437587	0.000957978013317	0.000943261967404	0.000940411329841	0.000940410835629	0.000940410835629
hhs6	201602	4.49916	5.3279282533524	0.00156873425708	0.00248474813398	0.00316483412316	0.00685576286834	0.0222490443721	0.0345680268204	0.057298367456	0.0805253550105	0.108617747139	0.100265344373	0.111294257439	0.104451933773	0.0963507807121	0.089819952215	0.0699889201175	0.0525852801807	0.0214595945535	0.0118465798049	0.00784569881089	0.00456965170428	0.00220263621089	0.00178207898351	0.0019711076446	0.00159203199575	0.00158559570196	0.00152796779944	0.00152796779944
hhs6	201603	4.45398	5.067942020082	0.0021389400277	0.00307572405602	0.00424938709422	0.0085840714894	0.0266910013997	0.0466195988297	0.060055663911	0.0892934841722	0.106817571615	0.118567977681	0.107832177566	0.100138246359	0.0646108388811	0.0729892060843	0.0570102822317	0.0548741353642	0.0223324670525	0.00989199891652	0.00987841987257	0.00578445140318	0.0124222746916	0.00466088397296	0.00337486419354	0.00236365351231	0.00191422654213	0.00191422654009	0.00191422654067
hhs6	201604	5.13729	4.7795786927243	0.00354184360773	0.00331715729559	0.00542437120047	0.00936136971666	0.0239585937127	0.0506640759174	0.0846655922759	0.110439179922	0.135650618476	0.120002658125	0.126030144631	0.0772519156684	0.0583176914633	0.0444566237281	0.043655537745	0.0312024511542	0.0209398978482	0.0165227957263	0.00798096457103	0.00529967618792	0.00359436779971	0.00333614523874	0.00297600290184	0.00290764630649	0.00282789694526	0.00280511141348	0.00286967042019
hhs6	201605	5.63083	4.4478508697064	0.00329683795449	0.00364042248045	0.00784402108307	0.0158038348025	0.032315505504	0.0723020083038	0.128313773459	0.15412742174	0.156468150108	0.11583722335	0.0721476435654	0.0621308409358	0.0389944927956	0.0367249358858	0.0352807212611	0.02341087808	0.00734837000641	0.00364468085522	0.0033065923579	0.00398411673257	0.00329682656781	0.00329681052295	0.00329679654839	0.00329678412656	0.00329677118715	0.00329676859927	0.00329677118715
hhs6	201606	4.47446	4.5813437561987	0.0014100693163	0.00141006931661	0.00212413852765	0.00390932084782	0.0128377351449	0.035338558096	0.0867344481615	0.128288379326	0.184495977444	0.174863675902	0.124700245216	0.0803844946788	0.0492448175266	0.0411689898556	0.0300432522639	0.0173465978049	0.00709685549769	0.00448028791815	0.00212746341559	0.00212413852718	0.00141006931625	0.00141006931614	0.00141006931614	0.00141006931614	0.00141006931614	0.00141006931614	0.00141006931614
hhs6	201607	4.74938	5.013771979259	0.000940410835629	0.0009404115932	0.00141704924645	0.00257831409035	0.0101022521993	0.0231448056977	0.0487653691396	0.0972384663955	0.160378825737	0.171977056818	0.161189135085	0.0996232803842	0.0822043146521	0.0495053096863	0.0425602658897	0.0153382833192	0.0144266075002	0.00442071962436	0.00311560382859	0.00268056522999	0.00137544943422	0.000940410835629	0.00137544943422	0.000940410835629	0.000940410835629	0.000940410835629	0.000940410835629
hhs6	201608	4.43197	3.7479689547998	0.00139470752256	0.00422764222745	0.00860559832901	0.022260181593	0.0589038361566	0.10255264613	0.175450328969	0.274610073335	0.161429386576	0.0784902615231	0.0497367296014	0.0220674274434	0.0187801958754	0.004508367845	0.00490480751083	0.00173329017046	0.000940410835629	0.000940410835629	0.000940410835629	0.000940410835629	0.000940410835629	0.000940410835629	0.000940410835629	0.000940410835629	0.000940410835629	0.000940410835629	0.000940410835629
hhs6	201609	3.87817	3.8311916807352	0.00137053791559	0.00318551801535	0.00346298943449	0.0149789048824	0.0362039594139	0.0743864035951	0.144089381789	0.253950560432	0.186013681794	0.108129312026	0.066605728405	0.0453767426935	0.0196838277934	0.0171282522397	0.00733611097372	0.00520015566499	0.00179154874896	0.00221711770563	0.000940410835629	0.000940410835629	0.0013659797923	0.000940410835629	0.000940410835629	0.000940410835629	0.000940410835629	0.000940410835629	0.000940410835629
hhs6	201610	3.63245	3.198247277757	0.00103083491842	0.00228295128173	0.00651234928661	0.0335305981369	0.106759512846	0.21850857621	0.320586203085	0.138213519075	0.0766643228775	0.0375427081255	0.0210357935115	0.0104767481388	0.00582328260533	0.00491904678465	0.00320099935505	0.0018446462434	0.00130210499874	0.00103083437641	0.00103083437641	0.00112125791718	0.000940410835629	0.000940410835629	0.000940410835629	0.000940410835629	0.000940410835629	0.000940410835629	0.000940410835629
hhs6	201611	3.32203	2.7090323939739	0.00102961708309	0.00229373961729	0.0148374211108	0.0834848355066	0.199515322511	0.394786215316	0.144937798164	0.0759266146141	0.0289755800126	0.0155691574007	0.010127978393	0.00700598830217	0.00379479937797	0.00334880063584	0.00201080646013	0.00156480819124	0.00111881008009	0.00120800970232	0.000940410835629	0.000940410835629	0.000940410835629	0.000940410835629	0.000940410835629	0.000940410835629	0.000940410835629	0.000940410835629	0.000940410835629
hhs6	201612	2.86151	2.5989603706984	0.000997733749621	0.00145419757235	0.0061299740022	0.080554879257	0.263798814736	0.437165133242	0.158857649038	0.029745321926	0.00387828001093	0.00138830101236	0.0009803923204	0.000943160599268	0.000940410835629	0.000940410835629	0.000940410835629	0.000940410835629	0.000940410835629	0.000940410835629	0.000940410835629	0.000940410835629	0.000940410835629	0.000940410835629	0.000940410835629	0.000940410835629	0.000940410835629	0.000940410835629	0.000940410835629
hhs6	201613	3.14237	2.6060132935437	0.00135995863521	0.00360458412783	0.0124262364662	0.0532053579828	0.354560029055	0.285054355361	0.182590765427	0.0743882385437	0.0155363501727	0.00128713898733	0.000940411870806	0.000940410835629	0.000940410835629	0.000940410835629	0.000940410835629	0.000940410835629	0.000940410835629	0.000940410835629	0.000940410835629	0.000940410835629	0.000940410835629	0.000940410835629	0.000940410835629	0.000940410835629	0.000940410835629	0.000940410835629	0.000940410835629
hhs6	201614	2.94122	2.3588411819964	0.00187512435441	0.00611569640119	0.0523143165405	0.174838572011	0.327981445352	0.255951157949	0.1178049854	0.0300292826079	0.00905860470573	0.00466124969243	0.00240619583982	0.00206793776193	0.00139142160615	0.00116591622089	0.00105316352826	0.000940410835629	0.000940410835629	0.000940410835629	0.000940410835629	0.000940410835629	0.000940410835629	0.000940410835629	0.000940410835629	0.000940410835629	0.000940410835629	0.000940410835629	0.000940410835629
hhs6	201615	2.80193	2.1261739245844	0.00287583775591	0.00592687774871	0.0500102524009	0.294834429105	0.357975500378	0.228283805099	0.03558734548	0.00458369018325	0.00215342259968	0.00160470889478	0.00105112717882	0.00100684064154	0.000940410835629	0.000940410835629	0.000940410835629	0.000940410835629	0.000940410835629	0.000940410835629	0.000940410835629	0.000940410835629	0.000940410835629	0.000940410835629	0.000940410835629	0.000940410835629	0.000940410835629	0.000940410835629	0.000940410835629
hhs6	201616	2.69724	2.4331577075892	0.00653986893024	0.0133314431782	0.0480106923669	0.159154056207	0.325033876931	0.274972324085	0.0932492994516	0.0234412937214	0.0125381384596	0.00590016123303	0.00348366363516	0.00246492857029	0.00212535021533	0.00212535021533	0.00212535021533	0.00212535021533	0.00212535021533	0.00212535021533	0.00212535021533	0.00212535021533	0.00212535021533	0.00212535021533	0.00212535021533	0.00212535021533	0.00212535021533	0.00212535021533	0.00212535021533
hhs6	201617	2.29806	2.5399395696207	0.00348366363516	0.00857733997913	0.0387998278523	0.0908427224674	0.30827553763	0.378906202224	0.104497638402	0.023518786879	0.00382324199013	0.0031440852802	0.00212535021533	0.00212535021533	0.00212535021533	0.00212535021533	0.00212535021533	0.00212535021533	0.00212535021533	0.00212535021533	0.00212535021533	0.00212535021533	0.00212535021533	0.00212535021533	0.00212535021533	0.00212535021533	0.00212535021533	0.00212535021533	0.00212535021533
hhs6	201618	2.33777	2.2842419896638	0.00586071243666	0.0228396335853	0.0646951385809	0.176012071396	0.427332081206	0.223280859502	0.0293226183677	0.00620029057533	0.00416282034508	0.00416282034507	0.00212535021533	0.00212535021533	0.00212535021533	0.00212535021533	0.00212535021533	0.00212535021533	0.00212535021533	0.00212535021533	0.00212535021533	0.00212535021533	0.00212535021533	0.00212535021533	0.00212535021533	0.00212535021533	0.00212535021533	0.00212535021533	0.00212535021533
hhs7	201542	1.15375	1.0732266413	0.00589399078076	0.231137429881	0.512905739158	0.16225435189	0.00462620408338	0.00378101291848	0.00378101291848	0.00378101291848	0.00378101291848	0.00378101291848	0.00378101291848	0.00378101291848	0.00378101291848	0.00378101291848	0.00378101291848	0.00378101291848	0.00378101291848	0.00378101291848	0.00378101291848	0.00378101291848	0.00378101291848	0.00378101291848	0.00378101291848	0.00378101291848	0.00378101291848	0.00378101291848	0.00378101291848
hhs7	201543	1.20878	0.94417684025492	0.0511931778346	0.569253871213	0.23870523294	0.0553996951166	0.0279162309825	0.0155695300847	0.00708947409504	0.00289306678139	0.00192873245696	0.00170573445	0.00166803943316	0.0016675450082	0.00166731130697	0.00166731130697	0.00166731130697	0.00166731130697	0.00166731130697	0.00166731130697	0.00166731130697	0.00166731130697	0.00166731130697	0.00166731130697	0.00166731130697	0.00166731130697	0.00166731130697	0.00166731130697	0.00166731130697
hhs7	201544	1.05016	1.5631615134817	0.00266075638062	0.107203366717	0.362758481147	0.311789589205	0.0880709467271	0.0328857701332	0.0288544054222	0.0207916760003	0.015080575993	0.00668189951178	0.00164269362305	0.00164269362305	0.0013067465638	0.00164269362305	0.0013067465638	0.0013067465638	0.0013067465638	0.0013067465638	0.0013067465638	0.0013067465638	0.0013067465638	0.0013067465638	0.0013067465638	0.0013067465638	0.0013067465638	0.0013067465638	0.0013067465638
hhs7	201545	1.31092	2.0316587773728	0.0025319419687	0.016659345071	0.0928467527485	0.254029076061	0.248599951828	0.106840723459	0.0465066853278	0.0803633676525	0.0515657287697	0.057792245005	0.0110933717059	0.00408854069227	0.00175359702051	0.001753597022	0.00214275429952	0.00175359701528	0.00214275428788	0.00175359700832	0.00175359700667	0.00175359700639	0.00175359700623	0.00175359700623	0.00175359700623	0.00175359700623	0.00175359700623	0.00175359700623	0.00175359700623
hhs7	201546	0.95359	1.4279740902767	0.011728547256	0.123418403206	0.371577221579	0.262532357457	0.0847150574323	0.0250118543378	0.0207896417408	0.0113445490491	0.0129835883969	0.0236465337225	0.00811213431119	0.00384190028636	0.00324875531331	0.0035860800523	0.00257410583533	0.00257410583533	0.00257410583533	0.00257410583533	0.00257410583533	0.00257410583533	0.00257410583533	0.00257410583533	0.00257410583533	0.00257410583533	0.00257410583533	0.00257410583533	0.00257410583533
hhs7	201547	0.912263	1.837472678059	0.0116172901795	0.0886817219769	0.206290040042	0.204367355721	0.104977541009	0.0448624229359	0.0253757020692	0.0239738227042	0.0172203789675	0.0254615352152	0.0984280555476	0.111540950474	0.0133536551577	0.00240032250316	0.00164993926876	0.00164993910917	0.00164993893264	0.00164993885334	0.00164993882661	0.0016499388152	0.0016499388129	0.00164993881336	0.0016499388129	0.0016499388129	0.0016499388129	0.0016499388129	0.0016499388129
hhs7	201548	1.19874	1.4752899550602	0.0160081739156	0.0914145289026	0.311305972383	0.259726755912	0.0847333551913	0.0433300387638	0.0350903574927	0.0187885195556	0.00777769178555	0.00874679448325	0.0117388690581	0.013754623899	0.0163831170082	0.0151197019925	0.0125016900098	0.00922678502928	0.0063162084827	0.00460419418808	0.00394768683641	0.00372750281313	0.00368352108202	0.00367898442343	0.00367898730779	0.00367898621451	0.00367898442343	0.00367898442343	0.00367898442343
hhs7	201549	1.39056	1.8901004881636	0.0198973925193	0.0632545218358	0.176798235238	0.223934416658	0.181907954709	0.1203033285	0.062666486422	0.0327339471244	0.0190283821951	0.0141510355827	0.0104412532517	0.00631702652579	0.0048008573846	0.00419778878441	0.00431788692146	0.00376818677326	0.00412301900013	0.00400502465048	0.00421352656186	0.00461214941005	0.00512258832611	0.00544965384867	0.00571847773993	0.00530457397783	0.00476559560454	0.00423286428556	0.00393382616945
hhs7	201550	1.55082	2.1545450482574	0.0197783182855	0.0348796526251	0.112166817988	0.208724415495	0.206347589393	0.138451964128	0.0804543718408	0.052338679413	0.0490227437149	0.0426548170562	0.0213361400442	0.00962819120609	0.00528821904786	0.00169181215188	0.00155124087746	0.00135515986045	0.0013027151709	0.0013027151701	0.0013027151701	0.0013027151701	0.0013027151701	0.0013027151701	0.0013027151701	0.0013027151701	0.0013027151701	0.0013027151701	0.0013027151701
hhs7	201551	1.41906	1.682418912137	0.0334985888517	0.0562415722476	0.133218929592	0.269343594546	0.288059632437	0.0918285233079	0.0559511832432	0.0337009741239	0.012847337453	0.00532636785669	0.00371423207753	0.00192544903637	0.00117786352902	0.000940410835629	0.000940410835629	0.000940410835629	0.000940410835629	0.000940410835629	0.000940410835629	0.000940410835629	0.000940410835629	0.000940410835629	0.000940410835629	0.000940410835629	0.000940410835629	0.000940410835629	0.000940410835629
hhs7	201552	1.1452	1.5585124296263	0.026112479158	0.0536005992697	0.313815259758	0.410677085294	0.127469097593	0.0191300921298	0.012736777647	0.00115794319262	0.00919909225464	0.000940410835629	0.0101145894972	0.000940410835629	0.000940410835629	0.000940410835629	0.000940410835629	0.000940410835629	0.000940410835629	0.000940410835629	0.000940410835629	0.000940410835629	0.000940410835629	0.000940410835629	0.000940410835629	0.000940410835629	0.000940410835629	0.000940410835629	0.000940410835629
hhs7	201601	1.15409	1.9436943864578	0.0243010862922	0.0270423358047	0.176757393895	0.319614128826	0.229594363169	0.102144364313	0.052312654854	0.0247613634316	0.0103880631247	0.0047894546244	0.0132482182965	0.000940410835629	0.000940410835629	0.000940410835629	0.000940410835629	0.000940410835629	0.000940410835629	0.000940410835629	0.000940410835629	0.000940410835629	0.000940410835629	0.000940410835629	0.000940410835629	0.000940410835629	0.000940410835629	0.000940410835629	0.000940410835629
hhs7	201602	1.175	1.7031647713687	0.0250631433019	0.0892102136631	0.254168468472	0.262236831487	0.198342285112	0.0973392667849	0.0248051288788	0.00892849720716	0.00933970340519	0.00236979690606	0.00374274318647	0.00153440460298	0.00152796779944	0.00152796779944	0.00152796779944	0.00152796779944	0.00152796779944	0.00152796779944	0.00152796779944	0.00152796779944	0.00152796779944	0.00152796779944	0.00152796779944	0.00152796779944	0.00152796779944	0.00152796779944	0.00152796779944
hhs7	201603	1.12489	2.1163747631665	0.0148925151548	0.0426968958495	0.160362435409	0.212756270887	0.188605831518	0.160526213114	0.0817630432682	0.0359717697532	0.0531316203712	0.00668330538052	0.0117577611665	0.00213894003316	0.00191422654074	0.00191422653979	0.00191422653954	0.00191422653952	0.00191422653951	0.0019142265395	0.0019142265395	0.0019142265395	0.0019142265395	0.0019142265395	0.0019142265395	0.0019142265395	0.0019142265395	0.0019142265395	0.0019142265395
hhs7	201604	1.50883	1.7162692795669	0.0324663964998	0.100887866272	0.20600248401	0.256018390533	0.1812587929	0.10878160448	0.0339995781418	0.0154420061692	0.00973002053316	0.00627293390573	0.00455577747867	0.00373077528787	0.0034730131367	0.00299878843362	0.00280511141348	0.00271396928635	0.00263421992512	0.00262282715923	0.00262282715923	0.00262282715923	0.00262282715923	0.00262282715923	0.00262282715923	0.00262282715923	0.00262282715923	0.00262282715923	0.00262282715923
hhs7	201605	1.81036	1.3780148404783	0.0738024282421	0.16324238035	0.266299080398	0.238327609176	0.115054925824	0.0505811539001	0.019535825518	0.00808340202408	0.00538312811965	0.00364044732411	0.00330124596906	0.00329680482961	0.00329682760297	0.00329683484903	0.00329681932175	0.00329679654839	0.0032967789508	0.00329675876532	0.00329675151925	0.0032967504841	0.0032967504841	0.00329674996652	0.00329674996652	0.00329674996652	0.00329674996652	0.00329674996652	0.00329674996652
hhs7	201606	1.8449	1.5025702327877	0.0453384904073	0.147171854568	0.284148512205	0.269487048911	0.149101114715	0.0523302179247	0.0157663488829	0.00556612160347	0.00499495510919	0.00212414807461	0.00141006931619	0.00141006931614	0.00141006931614	0.00141007854063	0.00141006931614	0.00141006931614	0.00141006931614	0.00141006931614	0.00141006931614	0.00141006931614	0.00141006931614	0.00141006931614	0.00141006931614	0.00141006931614	0.00141006931614	0.00141006931614	0.00141006931614
hhs7	201607	2.40642	1.7648583582434	0.0111161751536	0.0707633928274	0.22775537507	0.323940809361	0.212313371522	0.0840797305821	0.0286009193711	0.0113813388252	0.0100762220554	0.00355064242718	0.00137544943422	0.000940410835629	0.000940410835629	0.000940410835629	0.000940410835629	0.000940410835629	0.000940410835629	0.000940410835629	0.000940410835629	0.000940410835629	0.000940410835629	0.000940410835629	0.000940410835629	0.000940410835629	0.000940410835629	0.000940410835629	0.000940410835629
hhs7	201608	2.50362	1.8043211845253	0.00597195058819	0.0432455259801	0.207139488345	0.377731296487	0.212606401517	0.082225295327	0.0331848627917	0.0128914589284	0.0053012473226	0.00331904884011	0.00133685050304	0.000940410835629	0.000940410835629	0.000940410835629	0.000940410835629	0.000940410835629	0.000940410835629	0.000940410835629	0.000940410835629	0.000940410835629	0.000940410835629	0.000940410835629	0.000940410835629	0.000940410835629	0.000940410835629	0.000940410835629	0.000940410835629
hhs7	201609	1.99971	2.1069725604031	0.00833199617933	0.0145312529882	0.0701648850334	0.27900749973	0.268002344449	0.2046271029	0.0886879062677	0.033442203152	0.00989387990977	0.00689837622895	0.0013659797923	0.000940410835629	0.000940410835629	0.000940410835629	0.000940410835629	0.000940410835629	0.000940410835629	0.000940410835629	0.000940410835629	0.000940410835629	0.000940410835629	0.000940410835629	0.000940410835629	0.000940410835629	0.000940410835629	0.000940410835629	0.000940410835629
hhs7	201610	2.05839	1.7964912343742	0.00647761194313	0.0510677686726	0.18153403406	0.443646155597	0.19533695468	0.0676817997537	0.0218839273725	0.00772217647639	0.00537116434038	0.00229676394952	0.00166379916184	0.00121168145796	0.000940410835629	0.000940410835629	0.000940410835629	0.000940410835629	0.000940410835629	0.000940410835629	0.000940410835629	0.000940410835629	0.000940410835629	0.000940410835629	0.000940410835629	0.000940410835629	0.000940410835629	0.000940410835629	0.000940410835629
hhs7	201611	2.09375	1.3509693314209	0.00528335306558	0.125334768331	0.559472232055	0.20596982502	0.0514065069625	0.0219023326318	0.00754118335487	0.00308120176939	0.0025460040358	0.00147560856901	0.000940410835629	0.000940410835629	0.000940410835629	0.000940410835629	0.000940410835629	0.000940410835629	0.000940410835629	0.000940410835629	0.000940410835629	0.000940410835629	0.000940410835629	0.000940410835629	0.000940410835629	0.000940410835629	0.000940410835629	0.000940410835629	0.000940410835629
hhs7	201612	1.54483	1.4267703743894	0.0225885085392	0.0749631374838	0.456955677963	0.373336488695	0.0461827903917	0.00534960548011	0.00173042557206	0.00102555999826	0.000940410835629	0.000940410835629	0.000940410835629	0.000940410835629	0.000940410835629	0.000940410835629	0.000940410835629	0.000940410835629	0.000940410835629	0.000940410835629	0.000940410835629	0.000940410835629	0.000940410835629	0.000940410835629	0.000940410835629	0.000940410835629	0.000940410835629	0.000940410835629	0.000940410835629
hhs7	201613	1.39301	1.263189064783	0.0135298746298	0.092676224942	0.630878515542	0.238211554542	0.00401476103439	0.000940436375338	0.00094041593496	0.000940411071574	0.000940410887136	0.000940410835629	0.000940410835629	0.000940410835629	0.000940410835629	0.000940410835629	0.000940410835629	0.000940410835629	0.000940410835629	0.000940410835629	0.000940410835629	0.000940410835629	0.000940410835629	0.000940410835629	0.000940410835629	0.000940410835629	0.000940410835629	0.000940410835629	0.000940410835629
hhs7	201614	1.20827	1.0134520977204	0.0444229509677	0.437063438263	0.424157638864	0.0549115972498	0.013343207025	0.00511226046295	0.00184243237667	0.00105316352826	0.00116591622089	0.000940410835629	0.000940410835629	0.000940410835629	0.000940410835629	0.000940410835629	0.000940410835629	0.000940410835629	0.000940410835629	0.000940410835629	0.000940410835629	0.000940410835629	0.000940410835629	0.000940410835629	0.000940410835629	0.000940410835629	0.000940410835629	0.000940410835629	0.000940410835629
hhs7	201615	0.986163	1.0475798553267	0.0194947102653	0.429865076334	0.486678961622	0.040316765114	0.00264544252078	0.00120613005929	0.000984697372906	0.000940410835629	0.000940410835629	0.000940410835629	0.000940410835629	0.000940410835629	0.000940410835629	0.000940410835629	0.000940410835629	0.000940410835629	0.000940410835629	0.000940410835629	0.000940410835629	0.000940410835629	0.000940410835629	0.000940410835629	0.000940410835629	0.000940410835629	0.000940410835629	0.000940410835629	0.000940410835629
hhs7	201616	0.908619	0.91489723689303	0.121648860057	0.473097317049	0.290141203862	0.06147546711	0.00653986882979	0.0024649285703	0.00212535021533	0.00212535021533	0.00212535021533	0.00212535021533	0.00212535021533	0.00212535021533	0.00212535021533	0.00212535021533	0.00212535021533	0.00212535021533	0.00212535021533	0.00212535021533	0.00212535021533	0.00212535021533	0.00212535021533	0.00212535021533	0.00212535021533	0.00212535021533	0.00212535021533	0.00212535021533	0.00212535021533
hhs7	201617	0.704888	0.82313151564275	0.137222616758	0.566511231987	0.218663520648	0.0270216833776	0.00348366413757	0.0024649285703	0.00212535021533	0.00212535021533	0.00212535021533	0.00212535021533	0.00212535021533	0.00212535021533	0.00212535021533	0.00212535021533	0.00212535021533	0.00212535021533	0.00212535021533	0.00212535021533	0.00212535021533	0.00212535021533	0.00212535021533	0.00212535021533	0.00212535021533	0.00212535021533	0.00212535021533	0.00212535021533	0.00212535021533
hhs7	201618	0.59335	0.73859258561807	0.183692683196	0.595679760089	0.158325705675	0.0130792177323	0.00246492857034	0.00212535021535	0.00212535021534	0.00212535021533	0.00212535021533	0.00212535021533	0.00212535021533	0.00212535021533	0.00212535021533	0.00212535021533	0.00212535021533	0.00212535021533	0.00212535021533	0.00212535021533	0.00212535021533	0.00212535021533	0.00212535021533	0.00212535021533	0.00212535021533	0.00212535021533	0.00212535021533	0.00212535021533	0.00212535021533
hhs8	201542	0.721433	0.8915090968	0.0806456375376	0.54855908844	0.281308521632	0.00415978492768	0.00370986815056	0.00370986815056	0.00370986815056	0.00370986815056	0.00370986815056	0.00370986815056	0.00370986815056	0.00370986815056	0.00370986815056	0.00370986815056	0.00370986815056	0.00370986815056	0.00370986815056	0.00370986815056	0.00370986815056	0.00370986815056	0.00370986815056	0.00370986815056	0.00370986815056	0.00370986815056	0.00370986815056	0.00370986815056	0.00370986815056
hhs8	201543	0.744407	0.94234006708564	0.0489293510925	0.492561004272	0.399148309685	0.0193535982431	0.00324723334164	0.00174054040001	0.00167373682638	0.00166731130697	0.00166731130697	0.00166731130697	0.00166731130697	0.00166731130697	0.00166731130697	0.00166731130697	0.00166731130697	0.00166731130697	0.00166731130697	0.00166731130697	0.00166731130697	0.00166731130697	0.00166731130697	0.00166731130697	0.00166731130697	0.00166731130697	0.00166731130697	0.00166731130697	0.00166731130697
hhs8	201544	0.776688	0.82341381916687	0.057723726508	0.708387591851	0.172296962568	0.0202526624194	0.00634595245253	0.00380461086145	0.00499223258506	0.00136807604269	0.0013067465638	0.0013067465638	0.0013067465638	0.0013067465638	0.0013067465638	0.0013067465638	0.0013067465638	0.0013067465638	0.0013067465638	0.0013067465638	0.0013067465638	0.0013067465638	0.0013067465638	0.0013067465638	0.0013067465638	0.0013067465638	0.0013067465638	0.0013067465638	0.0013067465638
hhs8	201545	0.997922	0.97216224841779	0.0411055128129	0.672439089154	0.208452513892	0.0267433533203	0.00564517021047	0.00642348435204	0.00214275428298	0.00214275428298	0.00175359700623	0.00292106883647	0.00217194736756	0.00175479938794	0.00175359700623	0.00175359700623	0.00175359700623	0.00175359700623	0.00175359700623	0.00175359700623	0.00175359700623	0.00175359700623	0.00175359700623	0.00175359700623	0.00175359700623	0.00175359700623	0.00175359700623	0.00175359700623	0.00175359700623
hhs8	201546	0.725679	0.94129999146433	0.0126840393799	0.550667464296	0.309926775699	0.0476126118502	0.0116818737881	0.0072966521812	0.00493537900826	0.00324875531331	0.00257410583533	0.00527270374725	0.00291143057432	0.00257410583533	0.00257410583533	0.00257662079722	0.00257410583533	0.00257410583533	0.00257410583533	0.00257410583533	0.00257410583533	0.00257410583533	0.00257410583533	0.00257410583533	0.00257410583533	0.00257410583533	0.00257410583533	0.00257410583533	0.00257410583533
hhs8	201547	0.891982	1.0956863773385	0.00435481477864	0.325168179969	0.418006290603	0.181317690922	0.0160948044504	0.00990414759973	0.00296310838894	0.00183753446653	0.00183753446653	0.00859097799741	0.00352589534925	0.00164993881312	0.00164993881464	0.0016499388129	0.0016499388129	0.0016499388129	0.0016499388129	0.0016499388129	0.0016499388129	0.0016499388129	0.0016499388129	0.0016499388129	0.0016499388129	0.0016499388129	0.0016499388129	0.0016499388129	0.0016499388129
hhs8	201548	0.895779	0.97881485001501	0.0380047421219	0.403525496285	0.249159643865	0.175527973773	0.0425903980586	0.0132344019737	0.00414581726144	0.00391082261666	0.00367898442343	0.00367898442343	0.00367898442378	0.00367898442343	0.00367898442343	0.00367898442343	0.00367898442343	0.00367898442343	0.00367898442343	0.00367898442343	0.00367898442343	0.00367898442343	0.00367898442343	0.00367898442343	0.00367898442343	0.00367898442343	0.00367898442343	0.00367898442343	0.00367898442343
hhs8	201549	1.15229	1.3452436685897	0.0239648080247	0.16865536267	0.321903899333	0.167146268478	0.143744855609	0.0839210030321	0.0155689331438	0.00472822801025	0.00370350745782	0.00370350745782	0.00370350745782	0.00370350745782	0.00370350745782	0.00370350745782	0.00370350745782	0.00370350745782	0.00370350745782	0.00370350745782	0.00370350745782	0.00370350745782	0.00370350745782	0.00370350745782	0.00370350745782	0.00370350745782	0.00370350745782	0.00370350745782	0.00370350745782
hhs8	201550	1.49666	1.5093130514613	0.0215681361971	0.120903624826	0.292186187773	0.256035402838	0.0950613247747	0.0562111279966	0.088316743143	0.0376757639956	0.00803053030049	0.00180877175494	0.00135894367953	0.0013027151701	0.0013027151701	0.0013027151701	0.0013027151701	0.0013027151701	0.0013027151701	0.0013027151701	0.0013027151701	0.0013027151701	0.0013027151701	0.0013027151701	0.0013027151701	0.0013027151701	0.0013027151701	0.0013027151701	0.0013027151701
hhs8	201551	1.11457	1.1800120688024	0.117585523605	0.235483969511	0.287617519187	0.230609397238	0.0740438557217	0.0222704184166	0.00726896839356	0.00486392425031	0.00256973538181	0.00146794132402	0.00110173735407	0.00101084708189	0.000940410835629	0.000940410835629	0.000940410835629	0.000940410835629	0.000940410835629	0.000940410835629	0.000940410835629	0.000940410835629	0.000940410835629	0.000940410835629	0.000940410835629	0.000940410835629	0.000940410835629	0.000940410835629	0.000940410835629
hhs8	201552	1.1948	1.2330943301717	0.0872138167957	0.225497411366	0.336329990794	0.210386897471	0.0689117975473	0.030379848169	0.0127266272039	0.00184202878609	0.00974210937013	0.000982488290918	0.000940410835629	0.000940410835629	0.000940410835629	0.000940410835629	0.000940410835629	0.000940410835629	0.000940410835629	0.000940410835629	0.000940410835629	0.000940410835629	0.000940410835629	0.000940410835629	0.000940410835629	0.000940410835629	0.000940410835629	0.000940410835629	0.000940410835629
hhs8	201601	1.223	1.3609364829274	0.0435852471	0.178603148956	0.399988397713	0.24775974742	0.079468686953	0.00629450915083	0.0129458986062	0.000940634917523	0.0134863341419	0.000940410835629	0.000940410835629	0.000940410835629	0.000940410835629	0.000940410835629	0.000940410835629	0.000940410835629	0.000940410835629	0.000940410835629	0.000940410835629	0.000940410835629	0.000940410835629	0.000940410835629	0.000940410835629	0.000940410835629	0.000940410835629	0.000940410835629	0.000940410835629
hhs8	201602	1.27726	1.5332295180477	0.0175088749389	0.0968124905058	0.341523786349	0.33550190965	0.134431289091	0.0360718211897	0.00509676406591	0.00401738481784	0.0015322590018	0.00152796779944	0.00152796779944	0.00152796779944	0.00152796779944	0.00152796779944	0.00152796779944	0.00152796779944	0.00152796779944	0.00152796779944	0.00152796779944	0.00152796779944	0.00152796779944	0.00152796779944	0.00152796779944	0.00152796779944	0.00152796779944	0.00152796779944	0.00152796779944
hhs8	201603	1.56575	1.6111476661557	0.0146783609024	0.0815391882208	0.292626424807	0.322852024436	0.176362132411	0.0488778903897	0.0244246878832	0.00226841601334	0.00191479722449	0.0019142265395	0.0019142265395	0.0019142265395	0.0019142265395	0.0019142265395	0.0019142265395	0.0019142265395	0.0019142265395	0.0019142265395	0.0019142265395	0.0019142265395	0.0019142265395	0.0019142265395	0.0019142265395	0.0019142265395	0.0019142265395	0.0019142265395	0.0019142265395
hhs8	201604	1.82146	1.5828962969419	0.0146006999252	0.0886705684814	0.308454980883	0.345477167194	0.130920309244	0.0443198233826	0.0132408414753	0.00445665958704	0.00264806096088	0.00262282715923	0.00262282715923	0.00262282715923	0.00262282715923	0.00262282715923	0.00262282715923	0.00262282715923	0.00262282715923	0.00262282715923	0.00262282715923	0.00262282715923	0.00262282715923	0.00262282715923	0.00262282715923	0.00262282715923	0.00262282715923	0.00262282715923	0.00262282715923
hhs8	201605	2.14436	1.5586213459762	0.0121826050956	0.074831974791	0.352477461688	0.357405404602	0.103006191894	0.0266145418029	0.00712920671592	0.003697461132	0.00331365132832	0.00329675151925	0.00329674996652	0.00329674996652	0.00329674996652	0.00329674996652	0.00329674996652	0.00329674996652	0.00329674996652	0.00329674996652	0.00329674996652	0.00329674996652	0.00329674996652	0.00329674996652	0.00329674996652	0.00329674996652	0.00329674996652	0.00329674996652	0.00329674996652
hhs8	201606	2.17828	1.544730987448	0.0108801666903	0.0686398206882	0.356998953318	0.399757110035	0.111162059737	0.017649421995	0.0056775358997	0.0024109386605	0.00144274528596	0.00141006931614	0.00141006931614	0.00141006931614	0.00141006931614	0.00141006931614	0.00141006931614	0.00141006931614	0.00141006931614	0.00141006931614	0.00141006931614	0.00141006931614	0.00141006931614	0.00141006931614	0.00141006931614	0.00141006931614	0.00141006931614	0.00141006931614	0.00141006931614
hhs8	201607	2.03079	1.8049115292239	0.00224552695608	0.0179294669669	0.186296604453	0.47080324828	0.241869026414	0.0548280261735	0.00504469094218	0.00311560393681	0.000940410835629	0.000940410835629	0.000940410835629	0.000940410835629	0.000940410835629	0.000940410835629	0.000940410835629	0.000940410835629	0.000940410835629	0.000940410835629	0.000940410835629	0.000940410835629	0.000940410835629	0.000940410835629	0.000940410835629	0.000940410835629	0.000940410835629	0.000940410835629	0.000940410835629
hhs8	201608	2.14672	1.7724657170807	0.000998267847085	0.0163115224226	0.16878369841	0.53511890885	0.209542109871	0.044343114964	0.00569771740093	0.00133685408009	0.000940411113322	0.000940410835629	0.000940410835629	0.000940410835629	0.000940410835629	0.000940410835629	0.000940410835629	0.000940410835629	0.000940410835629	0.000940410835629	0.000940410835629	0.000940410835629	0.000940410835629	0.000940410835629	0.000940410835629	0.000940410835629	0.000940410835629	0.000940410835629	0.000940410835629
hhs8	201609	2.16058	1.7463318942345	0.00563914184904	0.0253756357885	0.173969383205	0.550637228753	0.189696441502	0.030722396236	0.00458717203572	0.00149445491509	0.000950750673929	0.000940410835629	0.000940410835629	0.000940410835629	0.000940410835629	0.000940410835629	0.000940410835629	0.000940410835629	0.000940410835629	0.000940410835629	0.000940410835629	0.000940410835629	0.000940410835629	0.000940410835629	0.000940410835629	0.000940410835629	0.000940410835629	0.000940410835629	0.000940410835629
hhs8	201610	1.85893	1.6020756785399	0.00130210538361	0.02268562398	0.429178411188	0.422854958677	0.0893089585556	0.0137458085459	0.00175422278733	0.00130210500461	0.000940410836174	0.000940410835629	0.000940410835629	0.000940410835629	0.000940410835629	0.000940410835629	0.000940410835629	0.000940410835629	0.000940410835629	0.000940410835629	0.000940410835629	0.000940410835629	0.000940410835629	0.000940410835629	0.000940410835629	0.000940410835629	0.000940410835629	0.000940410835629	0.000940410835629
hhs8	201611	1.75981	1.3050172984153	0.00168885702676	0.0972843131355	0.633524581224	0.173694969756	0.0592922990241	0.0133391583287	0.0020108063028	0.00129720932458	0.00094041083563	0.000940410835629	0.000940410835629	0.000940410835629	0.000940410835629	0.000940410835629	0.000940410835629	0.000940410835629	0.000940410835629	0.000940410835629	0.000940410835629	0.000940410835629	0.000940410835629	0.000940410835629	0.000940410835629	0.000940410835629	0.000940410835629	0.000940410835629	0.000940410835629
hhs8	201612	1.64976	1.2381534409019	0.00610881067621	0.0907228000998	0.783048437103	0.0924599878733	0.00610837349611	0.00171992155063	0.00102232010059	0.000941543223646	0.000940410835629	0.000940410835629	0.000940410835629	0.000940410835629	0.000940410835629	0.000940410835629	0.000940410835629	0.000940410835629	0.000940410835629	0.000940410835629	0.000940410835629	0.000940410835629	0.000940410835629	0.000940410835629	0.000940410835629	0.000940410835629	0.000940410835629	0.000940410835629	0.000940410835629
hhs8	201613	1.29679	1.2242493405138	0.00213362374202	0.0878570886476	0.813531650608	0.0748479178863	0.000940625255401	0.000940460615254	0.000940416153589	0.000940411214564	0.000940410835629	0.000940410835629	0.000940410835629	0.000940410835629	0.000940410835629	0.000940410835629	0.000940410835629	0.000940410835629	0.000940410835629	0.000940410835629	0.000940410835629	0.000940410835629	0.000940410835629	0.000940410835629	0.000940410835629	0.000940410835629	0.000940410835629	0.000940410835629	0.000940410835629
hhs8	201614	1.14872	1.0636494264158	0.00184243240124	0.379552195601	0.51482554266	0.0701985946992	0.0119901747134	0.00184243237667	0.000940410835629	0.000940410835629	0.000940410835629	0.000940410835629	0.000940410835629	0.000940410835629	0.000940410835629	0.000940410835629	0.000940410835629	0.000940410835629	0.000940410835629	0.000940410835629	0.000940410835629	0.000940410835629	0.000940410835629	0.000940410835629	0.000940410835629	0.000940410835629	0.000940410835629	0.000940410835629	0.000940410835629
hhs8	201615	0.983857	0.95663295345485	0.0424546573628	0.497217416497	0.433245271326	0.00507677002742	0.00122827332793	0.00102898391018	0.000940410835629	0.000940410835629	0.000940410835629	0.000940410835629	0.000940410835629	0.000940410835629	0.000940410835629	0.000940410835629	0.000940410835629	0.000940410835629	0.000940410835629	0.000940410835629	0.000940410835629	0.000940410835629	0.000940410835629	0.000940410835629	0.000940410835629	0.000940410835629	0.000940410835629	0.000940410835629	0.000940410835629
hhs8	201616	0.967427	0.9182420004874	0.0468045634512	0.572666054725	0.311183745489	0.0180855328983	0.00348366363516	0.0031440852802	0.00212535021533	0.00212535021533	0.00212535021533	0.00212535021533	0.00212535021533	0.00212535021533	0.00212535021533	0.00212535021533	0.00212535021533	0.00212535021533	0.00212535021533	0.00212535021533	0.00212535021533	0.00212535021533	0.00212535021533	0.00212535021533	0.00212535021533	0.00212535021533	0.00212535021533	0.00212535021533	0.00212535021533
hhs8	201617	0.818413	0.81400751714759	0.081142846885	0.699106008437	0.160592858991	0.0102752307343	0.00212535021533	0.00212535021533	0.00212535021533	0.00212535021533	0.00212535021533	0.00212535021533	0.00212535021533	0.00212535021533	0.00212535021533	0.00212535021533	0.00212535021533	0.00212535021533	0.00212535021533	0.00212535021533	0.00212535021533	0.00212535021533	0.00212535021533	0.00212535021533	0.00212535021533	0.00212535021533	0.00212535021533	0.00212535021533	0.00212535021533
hhs8	201618	0.73938	0.75348099508957	0.104166522084	0.728285794625	0.112803916218	0.00586071211987	0.00212535021533	0.00212535021533	0.00212535021533	0.00212535021533	0.00212535021533	0.00212535021533	0.00212535021533	0.00212535021533	0.00212535021533	0.00212535021533	0.00212535021533	0.00212535021533	0.00212535021533	0.00212535021533	0.00212535021533	0.00212535021533	0.00212535021533	0.00212535021533	0.00212535021533	0.00212535021533	0.00212535021533	0.00212535021533	0.00212535021533
hhs9	201542	1.85319	1.6227574282	0.0450176906307	0.132311819195	0.202588746609	0.38550653803	0.188121053305	0.0373050592061	0.00129222503016	0.00039284339976	0.00039284339976	0.00039284339976	0.00039284339976	0.00039284339976	0.00039284339976	0.00039284339976	0.00039284339976	0.00039284339976	0.00039284339976	0.00039284339976	0.00039284339976	0.00039284339976	0.00039284339976	0.00039284339976	0.00039284339976	0.00039284339976	0.00039284339976	0.00039284339976	0.00039284339976
hhs9	201543	1.78976	1.4341815332583	0.0377582037623	0.158899859888	0.33929597646	0.330522767989	0.0840596910064	0.011882222695	0.00370668869406	0.00206490817585	0.00173986486909	0.00170936639731	0.00168181893546	0.00166896110402	0.00166731172613	0.00166731130697	0.00166731130697	0.00166731130697	0.00166731130697	0.00166731130697	0.00166731130697	0.00166731130697	0.00166731130697	0.00166731130697	0.00166731130697	0.00166731130697	0.00166731130697	0.00166731130697	0.00166731130697
hhs9	201544	2.04532	1.4402553605607	0.0046485671065	0.0935859697832	0.407076388464	0.336128994422	0.10020003627	0.0253621056537	0.00451137761023	0.00231458774154	0.0013067465638	0.00164269362305	0.0019786406823	0.00164269362305	0.0013067465638	0.0013067465638	0.0013067465638	0.0013067465638	0.0013067465638	0.0013067465638	0.0013067465638	0.0013067465638	0.0013067465638	0.0013067465638	0.0013067465638	0.0013067465638	0.0013067465638	0.0013067465638	0.0013067465638
hhs9	201545	2.3103	2.0026896542775	0.00214276429907	0.00369949540986	0.0645388248927	0.412087029594	0.294701177573	0.10285120248	0.0577956386287	0.00737825419897	0.00300468442134	0.00214275708233	0.00953674348062	0.0126500009284	0.00292106888001	0.00175359703288	0.00175359701927	0.0017535970092	0.00175359700655	0.00175359700623	0.00175359700623	0.00175359700623	0.00175359700623	0.00175359700623	0.00175359700623	0.00175359700623	0.00175359700623	0.00175359700623	0.00175359700623
hhs9	201546	2.00403	2.433999837105	0.00291143057432	0.00499309133963	0.0349466157595	0.155332487729	0.310607652927	0.265384376482	0.0940194940545	0.0282333994371	0.00978583547116	0.0105883950662	0.00945863871641	0.0225329123783	0.0129586174883	0.00444635197868	0.00291143057432	0.00257410583533	0.00257410583533	0.00257410583533	0.00257410583533	0.00257410583533	0.00257410583533	0.00257410583533	0.00257410583533	0.00257410583533	0.00257410583533	0.00257410583533	0.00257410583533
hhs9	201547	2.0343	2.2564499520207	0.00230143570714	0.0117845296331	0.0599430822866	0.202939646118	0.276842156355	0.217851013086	0.105694516825	0.0514167672559	0.0164365921485	0.00716874695424	0.00296310861172	0.00502666060914	0.00832197286891	0.00773883353034	0.00349536685696	0.00192624420952	0.00164993881486	0.0016499388129	0.0016499388129	0.0016499388129	0.0016499388129	0.0016499388129	0.0016499388129	0.0016499388129	0.0016499388129	0.0016499388129	0.0016499388129
hhs9	201548	2.13484	2.6510218528423	0.00507065145568	0.00625816568511	0.0122059912188	0.0761641876832	0.243300437759	0.270244385404	0.159984004809	0.0683873282108	0.0251512412906	0.0378768983504	0.0245266263672	0.0111578800805	0.00696658627868	0.00485852554665	0.00369574164065	0.00368206365711	0.0036791861834	0.00367921530202	0.00367900214009	0.00367898986638	0.00367898453016	0.00367898442343	0.00367898442343	0.00367898442343	0.00367898442343	0.00367898442343	0.00367898442343
hhs9	201549	2.80184	3.0373068693005	0.00587560924073	0.00652296546163	0.00598760681081	0.0144547772095	0.0832877019628	0.313565465323	0.305694649886	0.115609353529	0.0524824164033	0.0165971673337	0.00853588056702	0.00631438086088	0.00800965868523	0.00668296036491	0.00522361348417	0.00440047014499	0.0037202481538	0.00370350745782	0.00370350745782	0.00370350745782	0.00370350745782	0.00370350745782	0.00370350745782	0.00370350745782	0.00370350745782	0.00370350745782	0.00370350745782
hhs9	201550	3.03653	4.187585224766	0.00207113764972	0.00234476003971	0.00357919656042	0.00850699837353	0.016387356286	0.0400131360162	0.101152265737	0.189734643444	0.235463782723	0.215102335579	0.123024007539	0.032971780184	0.00660211786808	0.00394418045395	0.0019617802618	0.0021675013245	0.00181985800004	0.00142872542934	0.0013027151701	0.0013027151701	0.0013027151701	0.0013027151701	0.0013027151701	0.0013027151701	0.0013027151701	0.0013027151701	0.0013027151701
hhs9	201551	2.42695	3.4178872932911	0.00202364433926	0.00203284900632	0.00968755017815	0.0276044471927	0.0751181826317	0.151293085754	0.233697724614	0.182008992085	0.126084538297	0.0975849103685	0.0443626283079	0.0221421632861	0.00938116417049	0.00335236589746	0.00202909646948	0.00122880581646	0.000963743230127	0.000940410835629	0.000940410835629	0.000940410835629	0.000940410835629	0.000940410835629	0.000940410835629	0.000940410835629	0.000940410835629	0.000940410835629	0.000940410835629
hhs9	201552	2.40393	3.4166634598697	0.00290210320238	0.00649991712283	0.0191227317733	0.0478685556895	0.105853538331	0.13574888494	0.185232432438	0.18615820713	0.171458287458	0.0765021563574	0.0330606841881	0.0122007697358	0.00368971401933	0.00143527194611	0.00094156087008	0.000945753678117	0.000951228577922	0.000954181872742	0.000947856161573	0.000942463793324	0.000941235700008	0.000940410835629	0.000940410835629	0.000940410835629	0.000940410835629	0.000940410835629	0.000940410835629
hhs9	201601	2.64512	3.2520501029125	0.00322682998581	0.00504830484056	0.0137298491442	0.0591018374994	0.129928289995	0.182013617566	0.232480384445	0.192132309624	0.116580690806	0.0422545448634	0.00785758533507	0.00153959335232	0.000940410843841	0.000940410835629	0.000940410835629	0.000940410835629	0.000940410835629	0.000940410835629	0.000940410835629	0.000940410835629	0.000940410835629	0.000940410835629	0.000940410835629	0.000940410835629	0.000940410835629	0.000940410835629	0.000940410835629
hhs9	201602	2.82762	3.3859557415879	0.00694226996686	0.0154492069854	0.0307159436	0.0555027710951	0.109555373251	0.178128292736	0.231866591855	0.185277278579	0.0995151719222	0.0474909659071	0.0102233661936	0.00507136987725	0.0027503027811	0.00164751385772	0.00152796779944	0.00152796779944	0.00152796779944	0.00152796779944	0.00152796779944	0.00152796779944	0.00152796779944	0.00152796779944	0.00152796779944	0.00152796779944	0.00152796779944	0.00152796779944	0.00152796779944
hhs9	201603	3.24343	3.0993076805013	0.00529835638855	0.0154584049902	0.0316118066026	0.0631750757101	0.0925855056812	0.162734084329	0.191374148025	0.181199192125	0.131570807882	0.0656633558308	0.0255799800485	0.0046487184542	0.0023013923795	0.0019142265395	0.00191422653951	0.0019142265395	0.0019142265395	0.0019142265395	0.0019142265395	0.0019142265395	0.0019142265395	0.0019142265395	0.0019142265395	0.0019142265395	0.0019142265395	0.0019142265395	0.0019142265395
hhs9	201604	3.96877	2.8141698704309	0.00580163358512	0.0143964690441	0.0324882899932	0.073135010019	0.163307031262	0.240643917074	0.241667165653	0.123968914002	0.0408606740878	0.0165417610837	0.00435250447368	0.00329722160106	0.0027932447719	0.00264941027964	0.00262282715923	0.00262282715923	0.00262282715923	0.00262282715923	0.00262282715923	0.00262282715923	0.00262282715923	0.00262282715923	0.00262282715923	0.00262282715923	0.00262282715923	0.00262282715923	0.00262282715923
hhs9	201605	4.3744	3.21186619949	0.00656924681338	0.0150736501451	0.0262114497639	0.0405714106459	0.0770186576046	0.17697297374	0.231303041198	0.204421270915	0.107471059962	0.0464169977102	0.0135754053818	0.00478363330937	0.00345668309428	0.0032967592829	0.00329675617744	0.00329675358956	0.00329675100168	0.00329674996652	0.00329674996652	0.00329674996652	0.00329674996652	0.00329674996652	0.00329674996652	0.00329674996652	0.00329674996652	0.00329674996652	0.00329674996652
hhs9	201606	3.93795	3.9080557658744	0.00212413852693	0.00176710392164	0.00283821706365	0.00508778959514	0.0212293091604	0.0852731646305	0.181654796626	0.231972542497	0.230224205614	0.133914697757	0.0595574248017	0.0197749277889	0.00484071159094	0.00141006931619	0.00141006931614	0.00141006931614	0.00141006931614	0.00141006931614	0.00141006931614	0.00141006931614	0.00141006931614	0.00141006931614	0.00141006931614	0.00141006931614	0.00141006931614	0.00141006931614	0.00141006931614
hhs9	201607	3.84237	3.8360347156177	0.00181048803281	0.00181048803281	0.00311560382859	0.00933094083172	0.0323187375884	0.108308717202	0.225719884145	0.221086213322	0.188424835637	0.120381968818	0.0524673813342	0.0176382699047	0.00398568102577	0.00137544943422	0.000940410835629	0.000940410835629	0.000940410835629	0.000940410835629	0.000940410835629	0.000940410835629	0.000940410835629	0.000940410835629	0.000940410835629	0.000940410835629	0.000940410835629	0.000940410835629	0.000940410835629
hhs9	201608	3.80214	3.4315566519397	0.00173329017046	0.00331904884011	0.00609412651201	0.00694486285183	0.0481078459022	0.18860019798	0.286274529499	0.200888808927	0.13695971006	0.0695674233911	0.0233232133827	0.00773774525558	0.00411192819081	0.00252616950529	0.00212972983787	0.000940410835629	0.00133685050304	0.000940410835629	0.000940410835629	0.000940410835629	0.000940410835629	0.000940410835629	0.000940410835629	0.000940410835629	0.000940410835629	0.000940410835629	0.000940410835629
hhs9	201609	3.33737	3.3131083092633	0.00349382457563	0.00519610040229	0.00748690458942	0.0151671063831	0.0384425567089	0.201258950513	0.256932800338	0.223376633048	0.124723642635	0.0614887668849	0.0312091096991	0.00775492464109	0.00689837622895	0.00264268666229	0.00221711770563	0.0013659797923	0.000940410835629	0.000940410835629	0.000940410835629	0.000940410835629	0.000940410835629	0.000940410835629	0.000940410835629	0.000940410835629	0.000940410835629	0.000940410835629	0.000940410835629
hhs9	201610	3.00567	2.911450708869	0.00247761102884	0.00211591691734	0.00229676420708	0.0146927578388	0.108743020348	0.493062230683	0.253513700811	0.0715717030026	0.0190460511087	0.0107061532395	0.00482862308904	0.0018446462434	0.00148295208029	0.00139252853951	0.000940410835629	0.000940410835629	0.000940410835629	0.000940410835629	0.000940410835629	0.000940410835629	0.000940410835629	0.000940410835629	0.000940410835629	0.000940410835629	0.000940410835629	0.000940410835629	0.000940410835629
hhs9	201611	2.7971	2.6535845319338	0.00201080630239	0.00129720948229	0.00348817398053	0.0211510949847	0.31215054153	0.391601669961	0.16639730526	0.0669285783403	0.0117140519391	0.00486519421375	0.00236760479131	0.00165400781347	0.00102961045786	0.00102961045786	0.00102961045786	0.000940410835629	0.000940410835629	0.000940410835629	0.000940410835629	0.000940410835629	0.000940410835629	0.000940410835629	0.000940410835629	0.000940410835629	0.000940410835629	0.000940410835629	0.000940410835629
hhs9	201612	2.25245	2.4244701899943	0.000940410835629	0.00172226046035	0.018223164033	0.0919526862352	0.370586512094	0.359209637562	0.130686670003	0.00876901554141	0.000982248194723	0.000940410835629	0.000940410835629	0.000940410835629	0.000940410835629	0.000940410835629	0.000940410835629	0.000940410835629	0.000940410835629	0.000940410835629	0.000940410835629	0.000940410835629	0.000940410835629	0.000940410835629	0.000940410835629	0.000940410835629	0.000940410835629	0.000940410835629	0.000940410835629
hhs9	201613	2.04339	2.0931912480676	0.00100859824556	0.00809207386429	0.0310431682589	0.349421865188	0.363939393331	0.184971175293	0.0422323983271	0.00142352144229	0.000940411007934	0.000940410835629	0.000940410835629	0.000940410835629	0.000940410835629	0.000940410835629	0.000940410835629	0.000940410835629	0.000940410835629	0.000940410835629	0.000940410835629	0.000940410835629	0.000940410835629	0.000940410835629	0.000940410835629	0.000940410835629	0.000940410835629	0.000940410835629	0.000940410835629
hhs9	201614	1.77389	1.9074562632502	0.00164961897088	0.0281765478679	0.1792966496	0.38113809399	0.305320153773	0.0630217912643	0.0178533147302	0.00466124969243	0.00116591622089	0.00139142160615	0.00105316352826	0.00105316352826	0.00105316352826	0.000940410835629	0.000940410835629	0.000940410835629	0.000940410835629	0.000940410835629	0.000940410835629	0.000940410835629	0.000940410835629	0.000940410835629	0.000940410835629	0.000940410835629	0.000940410835629	0.000940410835629	0.000940410835629
hhs9	201615	1.75851	1.9229991341075	0.00442313991669	0.042322473179	0.14036063761	0.429055412952	0.301905654234	0.0577388049489	0.00505351141626	0.00116184352202	0.000962554104267	0.000984697372905	0.000984697372905	0.000940410835629	0.000940410835629	0.000940410835629	0.000940410835629	0.000940410835629	0.000940410835629	0.000940410835629	0.000940410835629	0.000940410835629	0.000940410835629	0.000940410835629	0.000940410835629	0.000940410835629	0.000940410835629	0.000940410835629	0.000940410835629
hhs9	201616	1.81944	1.9213762083562	0.00721902806591	0.0293789851151	0.140763512171	0.398525796793	0.256270718708	0.081876904643	0.0178629017375	0.00280450692525	0.00212535021533	0.00393032871456	0.0182574079554	0.00901694536714	0.0022127105746	0.00212535021533	0.00212535021533	0.00212535021533	0.00212535021533	0.00212535021533	0.00212535021533	0.00212535021533	0.00212535021533	0.00212535021533	0.00212535021533	0.00212535021533	0.00212535021533	0.00212535021533	0.00212535021533
hhs9	201617	1.53821	2.1002160508634	0.00450239881429	0.0158057072823	0.074544315211	0.358006147316	0.327352493448	0.126953423926	0.0402355802886	0.00975387097949	0.0025522887286	0.0031440852802	0.0031440852802	0.00212535021533	0.00212535021533	0.00212535021533	0.00212535021533	0.00212535021533	0.00212535021533	0.00212535021533	0.00212535021533	0.00212535021533	0.00212535021533	0.00212535021533	0.00212535021533	0.00212535021533	0.00212535021533	0.00212535021533	0.00212535021533
hhs9	201618	1.54246	2.0207590839759	0.00382324230647	0.0143121276825	0.0954276633855	0.390374532334	0.305401103526	0.113929688015	0.0289463805248	0.00570571635981	0.0031440852802	0.00246492857029	0.00246492857029	0.00212535021533	0.00212535021533	0.00212535021533	0.00212535021533	0.00212535021533	0.00212535021533	0.00212535021533	0.00212535021533	0.00212535021533	0.00212535021533	0.00212535021533	0.00212535021533	0.00212535021533	0.00212535021533	0.00212535021533	0.00212535021533
hhs10	201542	0.526763	0.8842351229	0.126851267163	0.647378057499	0.0696774647479	0.0302401670715	0.0290703588861	0.0179213113224	0.0131270576201	0.00877021826244	0.00566193759444	0.00386369321344	0.00331829299397	0.00284003419831	0.00283315961432	0.00274529489959	0.00275814611825	0.00274529489959	0.00274529489959	0.00274529489959	0.00274529489959	0.00274529489959	0.00274529489959	0.00274529489959	0.00274529489959	0.00274529489959	0.00274529489959	0.00274529489959	0.00274529489959
hhs10	201543	0.891904	0.99673898957793	0.0728319398855	0.405401207726	0.348164665432	0.0571222448398	0.0491201342248	0.0164463672516	0.00943830785831	0.0062077664784	0.00375635067075	0.00265412972249	0.00205971401821	0.00176255003275	0.0016759495882	0.00167662909337	0.00167430749472	0.00166731130697	0.00166731130697	0.00166731130697	0.00166731130697	0.00166731130697	0.00166731130697	0.00166731130697	0.00166731130697	0.00166731130697	0.00166731130697	0.00166731130697	0.00166731130697
hhs10	201544	0.694108	0.76422500771802	0.171071788809	0.510174372156	0.239600206154	0.0392701293336	0.00869758186728	0.00239636038007	0.00255241422665	0.00140896236195	0.0013067465638	0.0013067465638	0.0013067465638	0.0013067465638	0.0013067465638	0.0013067465638	0.0013067465638	0.0013067465638	0.0013067465638	0.0013067465638	0.0013067465638	0.0013067465638	0.0013067465638	0.0013067465638	0.0013067465638	0.0013067465638	0.0013067465638	0.0013067465638	0.0013067465638
hhs10	201545	0.82039	1.1403786798724	0.0271508718751	0.296735163367	0.430070700996	0.13106377363	0.0396981694173	0.0191226995609	0.0200575193567	0.00239357638986	0.00214275470021	0.00175359720043	0.00175359708612	0.00175359703837	0.00175362129061	0.0017535970105	0.00175359700623	0.00175359700623	0.00175359700623	0.00175359700623	0.00175359700623	0.00175359700623	0.00175359700623	0.00175359700623	0.00175359700623	0.00175359700623	0.00175359700623	0.00175359700623	0.00175359700623
hhs10	201546	0.812498	0.97576542099687	0.101683492461	0.38108010316	0.317192666221	0.103860119758	0.0295125006074	0.00856444663223	0.00459805426927	0.00426072953028	0.00257410583533	0.00257410583533	0.00291143057432	0.00257410583533	0.00257410583533	0.00257410583533	0.00257410583533	0.00257410583533	0.00257410583533	0.00257665758523	0.00257410583533	0.00257410583533	0.00257410583533	0.00257410583533	0.00257410583533	0.00257410583533	0.00257410583533	0.00257410583533	0.00257410583533
hhs10	201547	0.594886	0.8665598006783	0.208647586338	0.310882798675	0.257378822225	0.134635154848	0.0225763722061	0.0232555181911	0.00868699186477	0.00221272654354	0.00164993900732	0.00202513022107	0.00164993885072	0.00164993882798	0.00164993881997	0.00164993881385	0.00164993881306	0.00164993881292	0.0016499388129	0.0016499388129	0.0016499388129	0.0016499388129	0.0016499388129	0.0016499388129	0.0016499388129	0.0016499388129	0.0016499388129	0.0016499388129	0.0016499388129
hhs10	201548	0.658719	1.2277338933941	0.0437850743261	0.217348334241	0.341154750074	0.200918404329	0.0664701287444	0.0370329779739	0.0122053706623	0.00792542552814	0.0054828589821	0.00450650605557	0.00406953468735	0.00383530579681	0.0037507559103	0.00368766594207	0.00367909366594	0.00367898442343	0.00367898442343	0.00367898442343	0.00367898442343	0.00367898442343	0.00367898442343	0.00367898442343	0.00367898442343	0.00367898442343	0.00367898442343	0.00367898442343	0.00367898442343
hhs10	201549	0.66188	1.3552373460524	0.0246495905786	0.104443795683	0.403741435369	0.250281042687	0.0881654886091	0.0347000566022	0.0128288631296	0.00723525797557	0.00561486657581	0.00469163830152	0.00414918405537	0.00385762641252	0.00378091715521	0.00370966057656	0.003708313771	0.00370368048303	0.00370350745782	0.00370350745782	0.00370350745782	0.00370350745782	0.00370350745782	0.00370350745782	0.00370350745782	0.00370350745782	0.00370350745782	0.00370350745782	0.00370350745782
hhs10	201550	0.791975	2.3521607010711	0.0221003103804	0.0548172574867	0.148915980724	0.159343911197	0.128285849215	0.103159679901	0.203538167895	0.134582264973	0.0186486938548	0.00352514703247	0.00190767860377	0.00148309373896	0.00140102043018	0.00134745098122	0.00131091154436	0.0013027151701	0.0013027151701	0.0013027151701	0.0013027151701	0.0013027151701	0.0013027151701	0.0013027151701	0.0013027151701	0.0013027151701	0.0013027151701	0.0013027151701	0.0013027151701
hhs10	201551	0.888661	1.9770571606533	0.124317723062	0.184129058639	0.209077337592	0.19679472321	0.0926279770229	0.0633153615407	0.0432303804722	0.0348123615718	0.0215200692246	0.0103170265466	0.00404097848585	0.00154467649789	0.00104750795783	0.000963702105479	0.000970549758395	0.000940410835629	0.000946047120047	0.000940410835629	0.000940410835629	0.000940410835629	0.000940410835629	0.000940410835629	0.000940410835629	0.000940410835629	0.000940410835629	0.000940410835629	0.000940410835629
hhs10	201552	1.07718	1.7290684024374	0.182743020565	0.214818211607	0.196212526934	0.114441561609	0.0911773534656	0.0717887881194	0.0681864045322	0.0267101185433	0.0128053109155	0.00428785259144	0.00155699259737	0.00108302122823	0.000996824465768	0.000957198638978	0.000946568466294	0.000943726529945	0.000940410835629	0.000940410835629	0.000940410835629	0.000940410835629	0.000940410835629	0.000940410835629	0.000940410835629	0.000940410835629	0.000940410835629	0.000940410835629	0.000940410835629
hhs10	201601	1.3789	0.93650690905475	0.208849363988	0.251841841465	0.242175400905	0.13027779196	0.043312136986	0.0316034896963	0.0440262740989	0.027591381869	0.00235044190455	0.00115680415476	0.00171443539572	0.000976602303946	0.00095471869398	0.00094379244843	0.000940510197401	0.000940490673986	0.000940414903003	0.000940410835629	0.000940410835629	0.000940410835629	0.000940410835629	0.000940410835629	0.000940410835629	0.000940410835629	0.000940410835629	0.000940410835629	0.000940410835629
hhs10	201602	1.41403	1.4751871577154	0.0550172876047	0.152073104393	0.271952866983	0.230246100808	0.13747747113	0.0596914977852	0.0324150024525	0.0156097708596	0.00772457692488	0.00600910281326	0.00337005536917	0.00273350636009	0.00181613323567	0.00172448806835	0.00377599937314	0.00155294758701	0.00153040992459	0.00152796813258	0.00152796779944	0.00152796779944	0.00152796779944	0.00152796779944	0.00152796779944	0.00152796779944	0.00152796779944	0.00152796779944	0.00152796779944
hhs10	201603	1.65259	1.7312198061347	0.0375397814227	0.106803927371	0.238741939596	0.255243527978	0.148437357896	0.103045460664	0.0333050690072	0.0133332618632	0.0102226564274	0.00650903395715	0.00501347186899	0.00318420168928	0.00266546363101	0.00216495498641	0.00203772040544	0.00194144245358	0.0106682173664	0.00191447256023	0.00191422654014	0.00191422653958	0.0019142265395	0.00191422653951	0.0019142265395	0.0019142265395	0.0019142265395	0.0019142265395	0.0019142265395
hhs10	201604	1.73793	1.4365883707999	0.0647194418698	0.195187306544	0.284750988668	0.195129875962	0.0959894057908	0.0612439078611	0.0213685776054	0.0123556291373	0.0105140407643	0.00801131489675	0.00554893411763	0.00446374428716	0.00344754866911	0.00293576214744	0.00277499405	0.00266799188743	0.00263637521088	0.00264201682751	0.00262952642967	0.00262282715923	0.00262282715923	0.00262282715923	0.00262282715923	0.00262282715923	0.00262282715923	0.00262282715923	0.00262282715923
hhs10	201605	2.44289	1.6722656338643	0.0458605219654	0.11209823931	0.227830757342	0.231787485535	0.16161565236	0.0703707249303	0.036798179355	0.0204227125302	0.0155894604894	0.0107181703839	0.00792928593891	0.00690569915289	0.00470205397406	0.00400443307126	0.00364531878421	0.00339913640281	0.00332859112921	0.00331084130976	0.00330303529925	0.00329674996652	0.00330245097019	0.00329674996652	0.00329674996652	0.00329674996652	0.00329674996652	0.00329674996652	0.00329674996652
hhs10	201606	2.13499	1.4262818549439	0.0746841837942	0.162441315648	0.268898256641	0.24164582699	0.119510408081	0.054949315423	0.0221164541608	0.00974154156891	0.00830845758433	0.00592646337641	0.00478397926959	0.00324094047005	0.00263687171041	0.00217378647503	0.0017868758333	0.00156048502027	0.0014720317491	0.00142728555021	0.00141377427929	0.00141126116158	0.00141006931614	0.00141006931614	0.00141006931614	0.00141006931614	0.00141006931614	0.00141006931614	0.00141006931614
hhs10	201607	1.98941	1.6742408045526	0.0351162693586	0.106213215688	0.251744999708	0.268165336327	0.173866994308	0.0955847747587	0.0369307911134	0.0101594228703	0.00311560599309	0.00181048922329	0.000940411268532	0.00181048824926	0.000940410835631	0.00137544943422	0.00094041083563	0.000940410835629	0.000940410835629	0.000940410835629	0.000940410835629	0.000940410835629	0.000940410835629	0.000940410835629	0.000940410835629	0.000940410835629	0.000940410835629	0.000940410835629	0.000940410835629
hhs10	201608	2.21239	1.7238136722116	0.0288024588683	0.093811737368	0.230390023201	0.321341296469	0.178237638189	0.0803910141823	0.0347384971069	0.0128336610548	0.000940455219804	0.000940438994539	0.00133686630012	0.00133685914191	0.00173329539782	0.000940413962944	0.000940412798051	0.000940411781072	0.000940411304313	0.000940411034127	0.000940410911264	0.000940410865593	0.000940410835629	0.000940410835629	0.000940410835629	0.000940410835629	0.000940410835629	0.000940410835629	0.000940410835629
hhs10	201609	2.17566	1.6587527183496	0.0454032245533	0.120548629487	0.274171191054	0.316473627769	0.120491919126	0.0515594634633	0.03042559283	0.0121031222998	0.00609003413476	0.00421814075934	0.00187208891202	0.0018457860729	0.00121813950545	0.00111626166416	0.00103557444312	0.001011211168	0.00097443619135	0.000961388182812	0.000950915508449	0.000944175513379	0.000941891810239	0.000941131372932	0.000940410835629	0.000940410835629	0.000940410835629	0.000940410835629	0.000940410835629
hhs10	201610	1.707	1.4714647832498	0.0393248335354	0.137859789399	0.23866872719	0.377664103285	0.124677186452	0.0449310840551	0.0140317418614	0.00325667942866	0.0015733768142	0.00157337598957	0.00121168153658	0.000940410837114	0.00103083437641	0.00103083437641	0.000940410835629	0.000940410835629	0.000940410835629	0.000940410835629	0.000940410835629	0.000940410835629	0.000940410835629	0.000940410835629	0.000940410835629	0.000940410835629	0.000940410835629	0.000940410835629	0.000940410835629
hhs10	201611	1.77751	1.1568237011035	0.120077590096	0.244998734983	0.408181595266	0.144605984757	0.0318244003211	0.00887919094124	0.00422128966733	0.00503522872573	0.00834257799552	0.00661712653007	0.00190209933017	0.00102961503242	0.00111881307722	0.000940412413064	0.000940410835629	0.000940410835629	0.000940410835629	0.000940410835629	0.000940410835629	0.000940410835629	0.000940410835629	0.000940410835629	0.000940410835629	0.000940410835629	0.000940410835629	0.000940410835629	0.000940410835629
hhs10	201612	1.71131	1.0305999855747	0.213701326997	0.304818982972	0.311650177355	0.0915780905363	0.0357513361953	0.0132967316174	0.0050608716906	0.00361073966007	0.00301903283613	0.00148795797728	0.000961777405117	0.000956812224539	0.000940410835629	0.000940410835629	0.000940410835629	0.000940410835629	0.000940410835629	0.000940410835629	0.000940410835629	0.000940410835629	0.000940410835629	0.000940410835629	0.000940410835629	0.000940410835629	0.000940410835629	0.000940410835629	0.000940410835629
hhs10	201613	0.994849	0.97963139547539	0.165876504409	0.295053545103	0.332242273161	0.117922162009	0.0636567163406	0.00550014202333	0.000940429021053	0.000940418705417	0.000940413328804	0.00094041125647	0.000940411271878	0.000940410835629	0.000940410835629	0.000940410835629	0.000940410835629	0.000940410835629	0.000940410835629	0.000940410835629	0.000940410835629	0.000940410835629	0.000940410835629	0.000940410835629	0.000940410835629	0.000940410835629	0.000940410835629	0.000940410835629	0.000940410835629
hhs10	201614	0.797965	1.2781628528977	0.0424881400299	0.230006700344	0.32595586566	0.184140984295	0.041623471804	0.0558096499875	0.082542746124	0.0182916642812	0.00210062974039	0.000940410835629	0.000940410835629	0.00105316352826	0.000940410835629	0.000940410835629	0.000940410835629	0.000940410835629	0.000940410835629	0.000940410835629	0.000940410835629	0.000940410835629	0.000940410835629	0.000940410835629	0.000940410835629	0.000940410835629	0.000940410835629	0.000940410835629	0.000940410835629
hhs10	201615	0.74733	0.820478757559	0.190522316363	0.466201255981	0.29492006954	0.0119076462296	0.0111005645483	0.00511456466701	0.00140322269041	0.000962554104269	0.00094041083563	0.000940410835629	0.000940410835629	0.000940410835629	0.000940410835629	0.000940410835629	0.000940410835629	0.000940410835629	0.000940410835629	0.000940410835629	0.000940410835629	0.000940410835629	0.000940410835629	0.000940410835629	0.000940410835629	0.000940410835629	0.000940410835629	0.000940410835629	0.000940410835629
hhs10	201616	0.940669	0.80340528704248	0.182692217281	0.479159826833	0.205001072321	0.0632282861452	0.0141374031308	0.00732611176176	0.00526892030544	0.00280450813097	0.00212535021533	0.00212535021533	0.00212535021533	0.00212535021533	0.00212535021533	0.00212535021533	0.00212535021533	0.00212535021533	0.00212535021533	0.00212535021533	0.00212535021533	0.00212535021533	0.00212535021533	0.00212535021533	0.00212535021533	0.00212535021533	0.00212535021533	0.00212535021533	0.00212535021533
hhs10	201617	0.529396	0.77979152061024	0.203877064569	0.497972902369	0.203195121464	0.0412106614836	0.00596779713625	0.00280450692528	0.00212535021535	0.00246492908738	0.00212536116734	0.00212535192344	0.00212535021533	0.00212535021533	0.00212535021533	0.00212535021533	0.00212535021533	0.00212535021533	0.00212535021533	0.00212535021533	0.00212535021533	0.00212535021533	0.00212535021533	0.00212535021533	0.00212535021533	0.00212535021533	0.00212535021533	0.00212535021533	0.00212535021533
hhs10	201618	0.530742	0.79792677679969	0.145788071428	0.532928298551	0.225342388885	0.0399270402126	0.00789818275203	0.00246492858467	0.00246492857031	0.00280450692525	0.00212535021534	0.00212535021533	0.00212535021533	0.00212535021533	0.00212535021533	0.00212535021533	0.00212535021533	0.00212535021533	0.00212535021533	0.00212535021533	0.00212535021533	0.00212535021533	0.00212535021533	0.00212535021533	0.00212535021533	0.00212535021533	0.00212535021533	0.00212535021533	0.00212535021533
