# Supplementary material for: A human judgment approach to epidemiological forecasting
Source: PLoS Comput Biol. 2017 Mar 10;13(3):e1005248. doi: 10.1371/journal.pcbi.1005248 (PMC5345757; doi:10.1371/journal.pcbi.1005248)
Supplement: S1 Data — (ZIP) [file pcbi.1005248.s002.zip › S1_data/influenza_2014-2015_empbayes_4wk-ahead-wili.csv]

region	wILI available through week	ground truth	Point Prediction	Pr(0.0<=wILI<1.0)	Pr(1.0<=wILI<2.0)	Pr(2.0<=wILI<3.0)	Pr(3.0<=wILI<4.0)	Pr(4.0<=wILI<5.0)	Pr(5.0<=wILI<6.0)	Pr(6.0<=wILI<7.0)	Pr(7.0<=wILI<8.0)	Pr(8.0<=wILI<9.0)	Pr(9.0<=wILI<10.0)	Pr(10.0<=wILI)
nat	201441	1.6512334800477	1.568882831552	0.039708868274	0.855975213467	0.0960177273512	0.00238958615448	0.00576744094395	2.35273015782e-05	2.35273015782e-05	2.35273015782e-05	2.35273015782e-05	2.35273015782e-05	2.35273015782e-05
nat	201442	1.6470577836877	1.7105857808008	0.00534056112646	0.795495155932	0.177069609893	0.0155629587225	0.00113133858694	0.000900062623227	0.000900062623227	0.000900062623227	0.000900062623227	0.000900062623227	0.000900062623227
nat	201443	2.0909911283138	1.7105857808008	0.00568237733469	0.790209931877	0.180720159484	0.0166191457415	0.00117900210834	0.000931563909091	0.000931563909091	0.000931563909091	0.000931563909091	0.000931563909091	0.000931563909091
nat	201444	2.589878710568	1.904258753002	0.00530970856296	0.659862889935	0.275579595292	0.00926393773873	0.0187786090675	0.00520087656729	0.00520087656729	0.00520087656729	0.00520087656729	0.00520087656729	0.00520087656729
nat	201445	2.5799783274289	2.0183245002216	0.00728175470615	0.510842541425	0.39750837529	0.0159571420645	0.00816901023143	0.024325322488	0.00718317075889	0.00718317075889	0.00718317075889	0.00718317075889	0.00718317075889
nat	201446	3.6596964981309	2.4108788777206	0.00929738980705	0.257835920658	0.515856865766	0.133223874235	0.0101811932344	0.0104652729075	0.00929738980705	0.025949924164	0.00929738980705	0.00929738980705	0.00929738980705
nat	201447	4.9680468627453	3.2641535275201	0.0193645155986	0.100309332294	0.345399638591	0.201800439407	0.141131519438	0.0532242277575	0.0411291159799	0.0395476641377	0.0193645155986	0.0193645155986	0.0193645155986
nat	201448	6.0024441008653	6.5894555343415	0.0238548859607	0.0432077805271	0.121454529315	0.175376564562	0.0703341853376	0.0247328857403	0.33303336632	0.135434656803	0.0248613735129	0.0238548859607	0.0238548859607
nat	201449	5.5159877425985	5.4544150604468	0.0149415005771	0.0433879765084	0.242798682936	0.0723100772881	0.0986216439037	0.414740943171	0.0529004734772	0.0149985755589	0.0154171254256	0.0149415005771	0.0149415005771
nat	201450	4.2378013458129	5.6292834209935	0.00983098451034	0.166888286812	0.245627841931	0.0967694314226	0.190512888476	0.237788454801	0.0132581740057	0.00983098451034	0.00983098451034	0.00983098451034	0.00983098451034
nat	201451	4.2601773728469	4.5263201644134	0.00899579393507	0.0906944488752	0.294941086225	0.131543776345	0.378963684985	0.0498698671078	0.00900816678643	0.00899579393507	0.00899579393507	0.00899579393507	0.00899579393507
nat	201452	4.2597402264885	5.6962107796644	0.0128269797138	0.121488484458	0.121488484458	0.19395742514	0.131657741659	0.289421408703	0.0730742411295	0.0174227017184	0.0130085735924	0.0128269797138	0.0128269797138
nat	201453	3.9655033194908	4.8809008671414	0.0182260096687	0.0913581699948	0.164490330321	0.166163091887	0.296070184022	0.128350707417	0.0615367502488	0.019126727435	0.0182260096687	0.0182260096687	0.0182260096687
nat	201501	3.6246257387459	3.6367377978645	0.0238567562844	0.113953891131	0.126562567802	0.357313589595	0.112215510441	0.116768672161	0.0238696091658	0.0538891345665	0.0238567562844	0.0238567562844	0.0238567562844
nat	201502	3.2623189795769	3.9109690278171	0.0233727709034	0.0846165464786	0.147741998664	0.323369387103	0.190421525914	0.0836920241268	0.0532946631961	0.0233727709034	0.0233727709034	0.0233727709034	0.0233727709034
nat	201503	2.9763348577353	3.5300665837465	0.0134209499017	0.0833938424363	0.176788277156	0.47152605047	0.104372288091	0.048407396169	0.048407396169	0.0134209499017	0.0134209499017	0.0134209499017	0.0134209499017
nat	201504	2.5815670977073	3.1026747816408	0.010412712654	0.125923730891	0.34647158052	0.366642847706	0.0496141998468	0.0488713651127	0.010412712654	0.010412712654	0.010412712654	0.010412712654	0.010412712654
nat	201505	2.5268749029576	2.7132711576882	0.0410005128167	0.163725170739	0.512653320069	0.232434146482	0.041018094438	0.00152812590916	0.00152812590916	0.00152812590916	0.00152812590916	0.00152812590916	0.00152812590916
nat	201506	2.4125990384563	2.3659840648163	0.00212129944779	0.278041303767	0.617337743228	0.0876505574232	0.00212129944779	0.00212129944779	0.00212129944779	0.00212129944779	0.00212129944779	0.00212129944779	0.00212129944779
nat	201507	2.2158369168876	2.1298220372045	0.0414834201655	0.347329066459	0.585241430426	0.00367501792138	0.0031815807183	0.0031815807183	0.0031815807183	0.0031815807183	0.0031815807183	0.0031815807183	0.0031815807183
nat	201508	2.0895468198209	1.928147868827	0.0695953503864	0.60931591114	0.31423271744	0.000895624163511	0.000851485267167	0.000851485267167	0.000851485267167	0.000851485267167	0.000851485267167	0.000851485267167	0.000851485267167
nat	201509	2.0021483275998	1.7375032783511	0.117290421201	0.813065740356	0.0694594460901	2.30490441182e-05	2.30490441182e-05	2.30490441182e-05	2.30490441182e-05	2.30490441182e-05	2.30490441182e-05	2.30490441182e-05	2.30490441182e-05
nat	201510	1.766024340235	1.5728855210988	0.12335780882	0.848693904177	0.027763851398	2.30544505764e-05	2.30544505764e-05	2.30544505764e-05	2.30544505764e-05	2.30544505764e-05	2.30544505764e-05	2.30544505764e-05	2.30544505764e-05
nat	201511	1.5857652868922	1.4191909660855	0.288794552909	0.702168031726	0.00587419411064	0.000395402656751	0.000395402656751	0.000395402656751	0.000395402656751	0.000395402656751	0.000395402656751	0.000395402656751	0.000395402656751
nat	201512	1.4116709898483	1.2922499941727	0.337899048706	0.655882011771	0.00289343248772	0.000415688379386	0.000415688379386	0.000415688379386	0.000415688379386	0.000415688379386	0.000415688379386	0.000415688379386	0.000415688379386
nat	201513	1.5030891348427	1.1781459304542	0.314548089736	0.627118516722	0.0353572643447	0.00287201614973	0.00287201614973	0.00287201614973	0.00287201614973	0.00287201614973	0.00287201614973	0.00287201614973	0.00287201614973
nat	201514	1.4330036322435	1.0808085220461	0.405460799643	0.544280491359	0.0334170838629	0.00210520314192	0.00210520314192	0.00210520314192	0.00210520314192	0.00210520314192	0.00210520314192	0.00210520314192	0.00210520314192
nat	201515	1.3874125192496	0.99070298011996	0.496434863972	0.489541725141	0.00164568868686	0.00154721527499	0.00154721527499	0.00154721527499	0.00154721527499	0.00154721527499	0.00154721527499	0.00154721527499	0.00154721527499
nat	201516	1.2955703064159	0.98574891664807	0.496707393177	0.489540058089	0.00157985743002	0.00152158641304	0.00152158641304	0.00152158641304	0.00152158641304	0.00152158641304	0.00152158641304	0.00152158641304	0.00152158641304
hhs1	201441	1.1703850109372	0.95911733242372	0.039708868274	0.855975213467	0.0960177273512	0.00238958615448	0.00576744094395	2.35273015782e-05	2.35273015782e-05	2.35273015782e-05	2.35273015782e-05	2.35273015782e-05	2.35273015782e-05
hhs1	201442	1.1282370005091	1.488175468569	0.152863522224	0.574548722068	0.214136501164	0.0512257123266	0.00159389051436	0.00113133858694	0.000900062623227	0.000900062623227	0.000900062623227	0.000900062623227	0.000900062623227
hhs1	201443	1.0011093357091	1.488175468569	0.0983232391339	0.610322361022	0.229069583618	0.0547741160659	0.00167387850684	0.00117900210834	0.000931563909091	0.000931563909091	0.000931563909091	0.000931563909091	0.000931563909091
hhs1	201444	1.1402683397368	0.9449428292911	0.698119218493	0.25409340444	0.00538226322673	0.00520087656729	0.00563620454995	0.00556364988617	0.00520087656729	0.00520087656729	0.00520087656729	0.00520087656729	0.00520087656729
hhs1	201445	1.1029856082789	1.0366266659804	0.366528601702	0.552206490791	0.0236680961729	0.00718317075889	0.00721603207464	0.00724889339039	0.00718317075889	0.00721603207464	0.00718317075889	0.00718317075889	0.00718317075889
hhs1	201446	1.2321288179604	1.2172004775397	0.156279746603	0.743233388736	0.00929738980705	0.00929738980705	0.00929738980705	0.0260130529802	0.00932895421517	0.00936051862329	0.00929738980705	0.00929738980705	0.00929738980705
hhs1	201447	1.3110212434663	1.2582193612436	0.253221169968	0.512184546848	0.0597072323946	0.0195059972913	0.0194588367271	0.0193880958807	0.0390760584956	0.0193645155986	0.0193645155986	0.0193645155986	0.0193645155986
hhs1	201448	1.9658563167533	1.4472937901904	0.0733595778374	0.593687618241	0.0647235525995	0.0625392604648	0.0432291951559	0.0238548859607	0.0431863658984	0.0238548859607	0.0238548859607	0.0238548859607	0.0238548859607
hhs1	201449	1.8932628740567	1.6682962368364	0.108709000685	0.50704762874	0.122269711368	0.100452153316	0.0718725024275	0.0149415005771	0.0149415005771	0.0149415005771	0.0149415005771	0.0149415005771	0.0149415005771
hhs1	201450	1.943921422249	1.6244240912139	0.172371790004	0.480693496819	0.0716093087705	0.167204642765	0.0491348545798	0.00983098451034	0.00983098451034	0.00983098451034	0.00983098451034	0.00983098451034	0.00983098451034
hhs1	201451	2.6124066538328	1.8822846518316	0.173246830559	0.432545393916	0.199643950229	0.0907315674292	0.0498574942565	0.00899579393507	0.00899579393507	0.00899579393507	0.00899579393507	0.00899579393507	0.00899579393507
hhs1	201452	3.9377303242699	1.993732389679	0.0852819516363	0.519790254292	0.219843015679	0.0490754188149	0.0490474812951	0.0128269797138	0.0128269797138	0.0128269797138	0.0128269797138	0.0128269797138	0.0128269797138
hhs1	201453	3.5946198319951	2.8845765677834	0.0914225069781	0.297434439465	0.256579227081	0.0982933853988	0.109973003833	0.0185584174158	0.0182689009909	0.0182260096687	0.0547920898317	0.0182260096687	0.0182260096687
hhs1	201501	3.5581823925827	3.1749075214232	0.0839215128487	0.207212834806	0.210311943121	0.252328012476	0.0428147563757	0.0540690749064	0.0238824620472	0.0538891345665	0.0238567562844	0.0238567562844	0.0238567562844
hhs1	201502	3.2627497172208	2.5558899435392	0.113296937327	0.224663031834	0.288236764236	0.147867082806	0.0557380436973	0.0533210781204	0.0233859783656	0.0233727709034	0.0233727709034	0.0233727709034	0.0233727709034
hhs1	201503	2.9363657335872	2.1717263314311	0.119345823859	0.283063402416	0.339554097486	0.128781735608	0.0486414652977	0.0134648378634	0.0134209499017	0.0134648378634	0.0134209499017	0.0134209499017	0.0134209499017
hhs1	201504	1.9444539140704	1.6291135852748	0.134837747699	0.581606003108	0.123188676096	0.0489929198874	0.0488713651127	0.0104397248262	0.010412712654	0.010412712654	0.010412712654	0.010412712654	0.010412712654
hhs1	201505	1.7686611611108	1.2212460971654	0.323809126503	0.540961377499	0.122969325482	0.00154570753038	0.00152812590916	0.00154570753038	0.00152812590916	0.00152812590916	0.00152812590916	0.00152812590916	0.00152812590916
hhs1	201506	1.7271898044647	0.92564454224463	0.440296966713	0.420649727014	0.122066026647	0.0021381834918	0.00212129944779	0.00212129944779	0.00212129944779	0.00212129944779	0.00212129944779	0.00212129944779	0.00212129944779
hhs1	201507	1.5121407895988	0.7474576833045	0.546914380286	0.386149553803	0.0414834201655	0.0031815807183	0.0031815807183	0.0031815807183	0.0031815807183	0.0031815807183	0.0031815807183	0.0031815807183	0.0031815807183
hhs1	201508	1.520299879428	0.71636756906344	0.704192468833	0.288122094314	0.000873554715339	0.000851485267167	0.000851485267167	0.000851485267167	0.000851485267167	0.000851485267167	0.000851485267167	0.000851485267167	0.000851485267167
hhs1	201509	1.5831163781769	0.71333482675189	0.736052124476	0.263721236893	4.22462785793e-05	2.30490441182e-05	2.30490441182e-05	2.30490441182e-05	2.30490441182e-05	2.30490441182e-05	2.30490441182e-05	2.30490441182e-05	2.30490441182e-05
hhs1	201510	1.387455040274	0.67652731423412	0.785585927336	0.214206582609	2.30544505764e-05	2.30544505764e-05	2.30544505764e-05	2.30544505764e-05	2.30544505764e-05	2.30544505764e-05	2.30544505764e-05	2.30544505764e-05	2.30544505764e-05
hhs1	201511	1.2974431088323	0.64921061532135	0.824618885334	0.171808620397	0.000395402656751	0.000409273014862	0.000395402656751	0.000395402656751	0.000395402656751	0.000395402656751	0.000395402656751	0.000395402656751	0.000395402656751
hhs1	201512	1.2587908125444	0.62156769138759	0.915156892442	0.0810506484722	0.000466952050593	0.000415688379386	0.000415688379386	0.000415688379386	0.000415688379386	0.000415688379386	0.000415688379386	0.000415688379386	0.000415688379386
hhs1	201513	1.0156354348946	0.5901506033997	0.859575607609	0.114087984145	0.00333702843334	0.00289526676391	0.00287201614973	0.00287201614973	0.00287201614973	0.00287201614973	0.00287201614973	0.00287201614973	0.00287201614973
hhs1	201514	1.0059255966228	0.10491542771615	0.831415563724	0.137103817283	0.0139440035503	0.00280019344929	0.00210520314192	0.00210520314192	0.00210520314192	0.00210520314192	0.00210520314192	0.00210520314192	0.00210520314192
hhs1	201515	0.78041372935497	0.11635947744739	0.849383019299	0.130315889807	0.00762794845776	0.00184263551059	0.00154721527499	0.00154721527499	0.00154721527499	0.00154721527499	0.00154721527499	0.00154721527499	0.00154721527499
hhs1	201516	0.79537377784342	0.12833966904097	0.842879965652	0.133956716371	0.0103350777313	0.00216256759983	0.00153615416729	0.00152158641304	0.00152158641304	0.00152158641304	0.00152158641304	0.00152158641304	0.00152158641304
hhs2	201441	2.5049250336112	2.0172297935765	0.0731066990053	0.431904665217	0.400875310321	0.0350593987772	0.0285180068372	0.0155394132408	0.00853223894566	0.00457364048023	0.00175257030947	0.000114529565151	2.35273015782e-05
hhs2	201442	2.2873799383322	3.048832192973	0.0382577764741	0.221724212794	0.255665423304	0.11828750086	0.0975271602614	0.0970101121989	0.0876285490146	0.0583952672016	0.0231950655249	0.00140886974339	0.000900062623227
hhs2	201443	2.7541957845724	3.048832192973	0.0322077522943	0.189380496458	0.269154571896	0.122176281542	0.104311243556	0.0994119672106	0.0937208886278	0.0624447002426	0.0247846063168	0.00147592794744	0.000931563909091
hhs2	201444	2.9133942268119	2.3091344476238	0.020882694317	0.249417392792	0.653038987375	0.0265682250492	0.00523715389918	0.00527343123107	0.0187786090675	0.00520087656729	0.00520087656729	0.00520087656729	0.00520087656729
hhs2	201445	2.4201118646958	2.332342058975	0.00820187154718	0.229355518627	0.68397886299	0.0281486902083	0.00721603207464	0.00718317075889	0.00718317075889	0.00718317075889	0.00718317075889	0.00718317075889	0.00718317075889
hhs2	201446	2.866398701976	2.3301548674557	0.00996024237758	0.281166636405	0.564650822574	0.0624880356368	0.025949924164	0.00929738980705	0.00929738980705	0.00929738980705	0.00929738980705	0.00929738980705	0.00929738980705
hhs2	201447	3.5759063100149	2.3563693643726	0.0589526633673	0.176119939255	0.495819831069	0.0743977481449	0.0588111816747	0.0193645155986	0.0390760584956	0.0193645155986	0.0193645155986	0.0193645155986	0.0193645155986
hhs2	201448	5.2031043187612	2.3331124707006	0.0241332761347	0.221990281554	0.449376739693	0.0786216466722	0.0440857803068	0.0431863658984	0.0431863658984	0.0238548859607	0.0238548859607	0.0238548859607	0.0238548859607
hhs2	201449	4.487904943928	2.0003766770628	0.0413672171564	0.264067101179	0.371836996826	0.159095404621	0.0733945019425	0.0155312753892	0.0149415005771	0.0149415005771	0.0149415005771	0.0149415005771	0.0149415005771
hhs2	201450	4.0139490175688	2.9036058610892	0.0108327783628	0.311927420026	0.32470700593	0.188908102856	0.0650053782429	0.0494643920313	0.00983098451034	0.00983098451034	0.00983098451034	0.00983098451034	0.00983098451034
hhs2	201451	4.5772782202713	3.0367141592982	0.00940409802994	0.269941381347	0.315937097571	0.240016564215	0.0282479506507	0.0505008825272	0.0499069856619	0.00904528534051	0.00900816678643	0.00899579393507	0.00899579393507
hhs2	201452	5.0405704022141	3.0407667375932	0.0151178563361	0.18478044271	0.298513592935	0.229480967186	0.0806308474117	0.0527911089463	0.0141400431437	0.0857429207128	0.0131063549116	0.0128688859934	0.0128269797138
hhs2	201453	5.2197739722474	1.6844095703349	0.060945766587	0.261950137206	0.153529141534	0.212004420477	0.0920551539807	0.0550387149344	0.0549207637984	0.0548457039845	0.0182367324992	0.0182474553298	0.0182260096687
hhs2	201501	5.1724609850228	1.1989022936233	0.126936865256	0.226095281502	0.212641556356	0.147109519598	0.0840114830186	0.0238567562844	0.0538891345665	0.0238567562844	0.0538891345665	0.0238567562844	0.0238567562844
hhs2	201502	4.8556098126063	1.2653846527918	0.121926853608	0.230420711842	0.187477035348	0.206707873764	0.113230900017	0.0233727709034	0.0233727709034	0.0233727709034	0.0233727709034	0.0233727709034	0.0233727709034
hhs2	201503	3.6801810758918	1.6233198459076	0.183809498624	0.227917752444	0.145861041143	0.224721672101	0.0971746623852	0.0173562371271	0.0492412674398	0.0135965017482	0.0134502085428	0.0134502085428	0.0134209499017
hhs2	201504	3.3675446190536	2.6810791360156	0.125862881139	0.252975627313	0.231169978982	0.223579558609	0.0840006949894	0.0249857795271	0.0149777697468	0.0111150291298	0.0105072552565	0.010412712654	0.010412712654
hhs2	201505	2.7755180820416	2.3811068636534	0.120873818037	0.345260351656	0.231853952982	0.182289715492	0.0807701400252	0.0217118270742	0.0087717538534	0.00339177775889	0.00193250319731	0.00159845239405	0.00154570753038
hhs2	201506	2.4594799603762	2.4476538735542	0.113443589142	0.266605018441	0.313683520674	0.223308542067	0.0413935858175	0.0213859936644	0.00944897454858	0.00392789215697	0.00242521223998	0.00218883562383	0.00218883562383
hhs2	201507	2.7938916205806	3.1441779594562	0.111929168842	0.283975254134	0.275297269629	0.16255935043	0.100643016264	0.0349730348027	0.014372031574	0.00607171290779	0.00358690413512	0.00334018553358	0.00325207174731
hhs2	201508	2.613003609607	3.7757090809329	0.086566756031	0.24760258747	0.28611377453	0.143893380628	0.100097793699	0.0613217732596	0.0276437953485	0.0423077106901	0.00237427719106	0.00111631864524	0.000961832508029
hhs2	201509	2.4923303836166	3.9456801091113	0.129845412538	0.340252077522	0.178817557649	0.16428809555	0.0878311994695	0.0591121367156	0.0289532813771	0.00864260731718	0.00192357525577	0.000234218623191	9.98379819628e-05
hhs2	201510	2.2702867639352	3.8798320278408	0.134079831534	0.378799881598	0.140859948197	0.123369304354	0.087241835577	0.096856666372	0.027607894704	0.0091465210503	0.0016216105642	0.00031547325185	0.000101032797583
hhs2	201511	1.9421382331712	3.4930842827904	0.335848541809	0.348137679095	0.142910930264	0.0639632538799	0.0558629647431	0.0331987995895	0.0138635203826	0.00423749185353	0.00104730948797	0.000506365521639	0.000423143372973
hhs2	201512	1.9284167287775	2.7449639521488	0.419607751179	0.30639177352	0.121155927246	0.0760466912999	0.0463650256711	0.0208186295197	0.00665276837622	0.00157766492674	0.000552391502605	0.000415688379386	0.000415688379386
hhs2	201513	1.8402558953088	2.0829245196384	0.343196986591	0.294738566454	0.175632359882	0.0808545761124	0.0406775148078	0.0156598539492	0.00573184169397	0.00331377781916	0.00291851737809	0.00289526676391	0.0343807385491
hhs2	201514	1.8578277737435	1.5736677940658	0.421482893601	0.245716764926	0.166005827996	0.0903104283354	0.0563757291892	0.00855183737237	0.00308777564544	0.00215313350794	0.00210520314192	0.00210520314192	0.00210520314192
hhs2	201515	1.7865209698078	1.218076880364	0.525756512025	0.247058498916	0.137627540639	0.0234698585918	0.008932721165	0.00307355315893	0.00183032633411	0.00155952445147	0.00154721527499	0.00154721527499	0.0475970341692
hhs2	201516	1.6292459351176	1.1781334471993	0.506183555372	0.249944851787	0.145698326293	0.0324197931667	0.0110051944266	0.00356107200735	0.00184207700644	0.00153615416729	0.00152158641304	0.00152158641304	0.0447658029478
hhs3	201441	1.5074799429752	1.3857528874276	0.165974508982	0.692762653749	0.120315331725	0.0127638442018	0.0073144794247	0.000569540883016	0.000160030696938	6.90284333647e-05	2.35273015782e-05	2.35273015782e-05	2.35273015782e-05
hhs3	201442	1.3433130736249	1.3074709980282	0.067406788844	0.813660155256	0.0996681905509	0.00857842461841	0.00519355460589	0.000992573008711	0.000900062623227	0.000900062623227	0.000900062623227	0.000900062623227	0.000900062623227
hhs3	201443	1.6673315406864	1.3074709980282	0.0677398777066	0.827028735925	0.0892175134015	0.00914651212419	0.00117900210834	0.00103053918879	0.000931563909091	0.000931563909091	0.000931563909091	0.000931563909091	0.000931563909091
hhs3	201444	2.2084791951134	1.4508591277588	0.00774028979944	0.860331425947	0.05173844717	0.0258526887856	0.022515174252	0.00581759120939	0.00520087656729	0.00520087656729	0.00520087656729	0.00520087656729	0.00520087656729
hhs3	201445	2.1143457634051	1.5169985131876	0.00984493733475	0.767600960448	0.11149343412	0.0424204523738	0.00872765259921	0.0239967093304	0.00718317075889	0.00718317075889	0.00718317075889	0.00718317075889	0.00718317075889
hhs3	201446	2.8642375229886	1.5313164342601	0.0186720190189	0.774644592963	0.0810840901665	0.0431390534589	0.00970772711261	0.00961303388825	0.00929738980705	0.025949924164	0.00929738980705	0.00929738980705	0.00929738980705
hhs3	201447	4.5140049426961	1.8366881022867	0.0464346794531	0.331185447307	0.286966126599	0.111981571935	0.0499465685452	0.0434871441902	0.0327816961153	0.0391232190598	0.0193645155986	0.0193645155986	0.0193645155986
hhs3	201448	7.2489778388211	2.0581398206914	0.0244973248238	0.239044560642	0.302600874093	0.145551916526	0.10503543889	0.0250112759143	0.0435075853299	0.0431863658984	0.0238548859607	0.0238548859607	0.0238548859607
hhs3	201449	6.9251857773692	3.0918261966415	0.0149415005771	0.13513060727	0.230591331838	0.399647427968	0.0729759520759	0.0435401764599	0.0149605255711	0.0149415005771	0.0433879765084	0.0149415005771	0.0149415005771
hhs3	201450	4.8415267314043	3.7532249663716	0.00983098451034	0.173861299285	0.184024234288	0.325619886439	0.0859145913073	0.0924986260515	0.0496621145022	0.0490953100856	0.00983098451034	0.00983098451034	0.00983098451034
hhs3	201451	4.0930488015732	5.2726154980914	0.00899579393507	0.131543776345	0.131642759156	0.181883080808	0.167467991562	0.179908534898	0.120908951895	0.0506617295949	0.00899579393507	0.00899579393507	0.00899579393507
hhs3	201452	4.5048495438264	6.5147381124842	0.0128269797138	0.121558328257	0.0856730769133	0.12510639327	0.179025313635	0.149915403658	0.108512984976	0.117773779966	0.0712159032443	0.0154251690537	0.0129666673127
hhs3	201453	4.2236670850729	6.2352239332399	0.0182260096687	0.0548028126623	0.201356649739	0.0955079054183	0.152801217038	0.151556140712	0.163983901322	0.0956567970646	0.0287879977622	0.0190945589434	0.0182260096687
hhs3	201501	3.5139116630264	5.2909389969001	0.0238696091658	0.0841400118328	0.147983515534	0.140803560413	0.185415911814	0.167041096978	0.10676588872	0.0398585936496	0.0261959807024	0.0240366966242	0.0538891345665
hhs3	201502	2.6406316141255	4.4024775073761	0.0235444679116	0.0857523882252	0.132447757472	0.182662528639	0.240571033268	0.111249007194	0.0684832446904	0.0252482305314	0.0234520156765	0.0532946631961	0.0532946631961
hhs3	201503	2.5416137983432	3.7318903048173	0.0140792693261	0.093839177302	0.173123206165	0.265120114578	0.275456155735	0.0736868620625	0.015893305073	0.0135526137866	0.0134209499017	0.048407396169	0.0134209499017
hhs3	201504	1.8026749168619	3.3579413896079	0.0119253942942	0.145831701763	0.315232003432	0.154934659047	0.220851329222	0.0598653191764	0.0112230778184	0.0488983772849	0.010412712654	0.010412712654	0.010412712654
hhs3	201505	2.0600328658684	2.9739695175161	0.0072245711857	0.205604592495	0.286778937685	0.201346545639	0.165428940738	0.0862220898645	0.0412642371351	0.00154570753038	0.00152812590916	0.00152812590916	0.00152812590916
hhs3	201506	1.6838821021458	2.6839312233286	0.0135855653313	0.22736071263	0.418100236368	0.137435815682	0.0681943511927	0.0846451975892	0.0421929234157	0.00212129944779	0.00212129944779	0.00212129944779	0.00212129944779
hhs3	201507	1.6021794574577	2.4401580150843	0.0240116797914	0.285677073651	0.337012165529	0.235990933019	0.0585951174581	0.0427346359304	0.00325207174731	0.0031815807183	0.0031815807183	0.0031815807183	0.0031815807183
hhs3	201508	1.7521941260015	2.2184730585928	0.0425186034167	0.378859397506	0.378033026169	0.111583708503	0.083101852668	0.00164598540137	0.000851485267167	0.000851485267167	0.000851485267167	0.000851485267167	0.000851485267167
hhs3	201509	1.7018420053168	2.0342370095825	0.0497822807674	0.521487479292	0.293191836179	0.0899016564024	0.0451337056389	0.00038779649888	2.30490441182e-05	2.30490441182e-05	2.30490441182e-05	2.30490441182e-05	2.30490441182e-05
hhs3	201510	1.6627876812741	1.8029893636947	0.0741804624535	0.572681545895	0.270428970801	0.0775960146615	0.00477973361795	0.00019850573134	4.25490373279e-05	2.30544505764e-05	2.30544505764e-05	2.30544505764e-05	2.30544505764e-05
hhs3	201511	1.4752976561449	1.5616309505385	0.0731176902333	0.700090810213	0.158667657079	0.0634141737426	0.00226790100175	0.000464754447306	0.000395402656751	0.000395402656751	0.000395402656751	0.000395402656751	0.000395402656751
hhs3	201512	1.3397616580024	1.3457061024324	0.154186819394	0.681058383362	0.105759737994	0.0550087034991	0.00145804969393	0.000449864160191	0.000415688379386	0.000415688379386	0.000415688379386	0.000415688379386	0.000415688379386
hhs3	201513	1.4659544851811	1.2387226598411	0.239966809321	0.55788646806	0.16603399641	0.0151715910514	0.00366253703187	0.00291851737809	0.00287201614973	0.00287201614973	0.00287201614973	0.00287201614973	0.00287201614973
hhs3	201514	1.3311740222735	1.2513921593127	0.268110859337	0.535727659253	0.166186935984	0.0142795161124	0.00301588009641	0.00215313350794	0.00210520314192	0.00210520314192	0.00210520314192	0.00210520314192	0.00210520314192
hhs3	201515	1.2001549653734	1.1606029743953	0.284749197308	0.671156073657	0.027778070361	0.00521534986703	0.00181801715762	0.00154721527499	0.00154721527499	0.00154721527499	0.00154721527499	0.00154721527499	0.00154721527499
hhs3	201516	1.2193098952623	1.0170791588002	0.318457000001	0.654023923503	0.0150404623524	0.00182750925219	0.00152158641304	0.00152158641304	0.00152158641304	0.00152158641304	0.00152158641304	0.00152158641304	0.00152158641304
hhs4	201441	1.4846110902278	1.2199092168602	0.262527910633	0.701589873315	0.0299955851289	0.000114529565151	0.00563093754859	2.35273015782e-05	2.35273015782e-05	2.35273015782e-05	2.35273015782e-05	2.35273015782e-05	2.35273015782e-05
hhs4	201442	1.6845652846224	1.2884345956003	0.206866194961	0.761035037339	0.0238806524737	0.00187142167081	0.000946317815969	0.000900062623227	0.000900062623227	0.000900062623227	0.000900062623227	0.000900062623227	0.000900062623227
hhs4	201443	2.1862063703185	1.2884345956003	0.216945111854	0.753341640188	0.0211720086077	0.00197080434594	0.000981051548941	0.000931563909091	0.000931563909091	0.000931563909091	0.000931563909091	0.000931563909091	0.000931563909091
hhs4	201444	3.0520791550419	1.6866944842044	0.021862182278	0.678120398249	0.207295646305	0.0169184547671	0.0196755319905	0.0169910094308	0.0166645134438	0.00686963383413	0.00520087656729	0.00520087656729	0.00520087656729
hhs4	201445	2.9035764112516	2.2960947800907	0.0238324027517	0.429610872852	0.374001079435	0.0314348217834	0.0430776786888	0.0319934641512	0.0328807196765	0.0115208644381	0.00728175470615	0.00718317075889	0.00718317075889
hhs4	201446	3.7873594863816	2.0596240188279	0.0262024394289	0.452890489712	0.238667088635	0.178234720215	0.0294851378735	0.00980242033697	0.0266443411426	0.0100549356019	0.00942364743953	0.00929738980705	0.00929738980705
hhs4	201447	5.7029867857231	3.9688879750286	0.0390760584956	0.14390612802	0.0745156495554	0.324793617916	0.278202126363	0.0226893353752	0.0393118613167	0.0193880958807	0.0193880958807	0.0193645155986	0.0193645155986
hhs4	201448	7.5150246371843	5.0804001954007	0.0238548859607	0.120512285649	0.101416366628	0.0761375497347	0.237925070103	0.272537040041	0.0477690964555	0.0482616329172	0.0238763005894	0.0238548859607	0.0238548859607
hhs4	201449	5.2125882989522	2.3247890159013	0.0149415005771	0.271092958916	0.422936605563	0.100280928371	0.0719676273972	0.0440348263023	0.014979550565	0.0149415005771	0.0149415005771	0.0149415005771	0.0149415005771
hhs4	201450	3.3645500924925	3.9364828446235	0.00983098451034	0.323945589113	0.129548459953	0.316261022817	0.15847538098	0.0127836400756	0.00983098451034	0.00983098451034	0.00983098451034	0.00983098451034	0.00983098451034
hhs4	201451	2.9986065374259	3.9814534971225	0.00899579393507	0.376639741165	0.0499317313646	0.344209062927	0.166248906997	0.00899579393507	0.00899579393507	0.00899579393507	0.00899579393507	0.00899579393507	0.00899579393507
hhs4	201452	3.1397722141044	3.5311298953942	0.0128269797138	0.19392948762	0.272335151257	0.347601293655	0.0601247078897	0.0490474812951	0.0128269797138	0.0128269797138	0.0128269797138	0.0128269797138	0.0128269797138
hhs4	201453	2.8446646022475	3.0190115517204	0.0182260096687	0.127924250158	0.374693661572	0.205266798946	0.12796714148	0.0547920898317	0.0182260096687	0.0182260096687	0.0182260096687	0.0182260096687	0.0182260096687
hhs4	201501	2.5525099940947	2.6005044472974	0.0238567562844	0.146852461969	0.4102931668	0.16190318611	0.0538891345665	0.0538891345665	0.0538891345665	0.0238567562844	0.0238567562844	0.0238567562844	0.0238567562844
hhs4	201502	2.3920356947578	2.3366609328389	0.0233727709034	0.141415624285	0.436240358799	0.14559617281	0.0832165554887	0.0532946631961	0.0233727709034	0.0233727709034	0.0233727709034	0.0233727709034	0.0233727709034
hhs4	201503	2.6104083665691	2.1848872482194	0.0485244307333	0.194013875897	0.439736536936	0.188792060854	0.0134209499017	0.0134209499017	0.048407396169	0.0134209499017	0.0134209499017	0.0134209499017	0.0134209499017
hhs4	201504	2.3288968165022	2.0989824857088	0.0493710902974	0.299990312934	0.374935584555	0.164355371177	0.0488713651127	0.010412712654	0.010412712654	0.010412712654	0.010412712654	0.010412712654	0.010412712654
hhs4	201505	2.2568880383896	2.0087119774162	0.0818442661798	0.369291133349	0.378714882325	0.159452836782	0.00152812590916	0.00152812590916	0.00152812590916	0.00152812590916	0.00152812590916	0.00152812590916	0.00152812590916
hhs4	201506	1.9032478155613	1.9052118578844	0.084256864577	0.493740753537	0.405031986303	0.00212129944779	0.00212129944779	0.00212129944779	0.00212129944779	0.00212129944779	0.00212129944779	0.00212129944779	0.00212129944779
hhs4	201507	1.4414701717928	1.8057263173852	0.119708392727	0.654982268813	0.199856692714	0.0031815807183	0.0031815807183	0.0031815807183	0.0031815807183	0.0031815807183	0.0031815807183	0.0031815807183	0.0031815807183
hhs4	201508	1.3683897098434	1.6941646840848	0.140281326945	0.761428349699	0.0914784412183	0.000851485267167	0.000851485267167	0.000851485267167	0.000851485267167	0.000851485267167	0.000851485267167	0.000851485267167	0.000851485267167
hhs4	201509	1.3082946924962	1.5746405133783	0.314278219297	0.662899997111	0.0226373912394	2.30490441182e-05	2.30490441182e-05	2.30490441182e-05	2.30490441182e-05	2.30490441182e-05	2.30490441182e-05	2.30490441182e-05	2.30490441182e-05
hhs4	201510	1.1081799644329	1.4454929996588	0.361527677736	0.629667719451	0.00862016720801	2.30544505764e-05	2.30544505764e-05	2.30544505764e-05	2.30544505764e-05	2.30544505764e-05	2.30544505764e-05	2.30544505764e-05	2.30544505764e-05
hhs4	201511	0.9397760297558	1.3213805393014	0.572408429613	0.422299151712	0.00212919742064	0.000395402656751	0.000395402656751	0.000395402656751	0.000395402656751	0.000395402656751	0.000395402656751	0.000395402656751	0.000395402656751
hhs4	201512	0.9152625302498	1.173339131435	0.620481811886	0.375452322782	0.00074035829703	0.000415688379386	0.000415688379386	0.000415688379386	0.000415688379386	0.000415688379386	0.000415688379386	0.000415688379386	0.000415688379386
hhs4	201513	0.9719160524795	1.0253491356119	0.595556603217	0.378525499593	0.00294176799227	0.00287201614973	0.00287201614973	0.00287201614973	0.00287201614973	0.00287201614973	0.00287201614973	0.00287201614973	0.00287201614973
hhs4	201514	0.93930830034528	0.86787685605791	0.703774260769	0.277278910954	0.00210520314192	0.00210520314192	0.00210520314192	0.00210520314192	0.00210520314192	0.00210520314192	0.00210520314192	0.00210520314192	0.00210520314192
hhs4	201515	1.0046819535989	0.70340604515687	0.858861085191	0.127213977334	0.00154721527499	0.00154721527499	0.00154721527499	0.00154721527499	0.00154721527499	0.00154721527499	0.00154721527499	0.00154721527499	0.00154721527499
hhs4	201516	0.92633108197092	0.51729722696199	0.863726421977	0.122579300306	0.00152158641304	0.00152158641304	0.00152158641304	0.00152158641304	0.00152158641304	0.00152158641304	0.00152158641304	0.00152158641304	0.00152158641304
hhs5	201441	1.1706960128229	0.93903112145379	0.600009805093	0.374709742561	0.0194393225545	2.35273015782e-05	0.00567643868038	2.35273015782e-05	2.35273015782e-05	2.35273015782e-05	2.35273015782e-05	2.35273015782e-05	2.35273015782e-05
hhs5	201442	1.2344246698565	0.9580593090254	0.576458476394	0.412064330927	0.00362911899501	0.00154763532162	0.000900062623227	0.000900062623227	0.000900062623227	0.000900062623227	0.000900062623227	0.000900062623227	0.000900062623227
hhs5	201443	1.4690069037933	0.9580593090254	0.594981192668	0.393022134441	0.00385133466024	0.00162439086699	0.000931563909091	0.000931563909091	0.000931563909091	0.000931563909091	0.000931563909091	0.000931563909091	0.000931563909091
hhs5	201444	1.8585573276797	1.0509906480867	0.289536357695	0.611495196154	0.0387048746481	0.0231681662259	0.00541854055862	0.00563620454995	0.00523715389918	0.00520087656729	0.00520087656729	0.00520087656729	0.00520087656729
hhs5	201445	2.3989527624954	1.1742063670916	0.122086232885	0.770732736574	0.0275128701158	0.010337857071	0.0251468553817	0.00810328759993	0.00734747733765	0.00718317075889	0.00718317075889	0.00718317075889	0.00718317075889
hhs5	201446	3.8730872697533	1.4038826754436	0.0438650348457	0.770843390858	0.0704287933525	0.0167150257154	0.0157996578799	0.0126116526597	0.0112859475186	0.0115384627836	0.0276859666106	0.00992867796946	0.00929738980705
hhs5	201447	4.9404536613652	1.5450838325027	0.0390996387777	0.643235890071	0.0776518270751	0.0483195290801	0.0492627403642	0.0202369860365	0.0206378508322	0.0213688395774	0.0210858761922	0.0397363063945	0.0193645155986
hhs5	201448	6.6067503110174	4.9980479514312	0.0238548859607	0.139950838731	0.143141618418	0.0704471883245	0.20759240082	0.146420361363	0.0238763005894	0.0453337586185	0.0712454594319	0.0754153821994	0.0527218055446
hhs5	201449	4.8275531473676	5.7109142222915	0.0433879765084	0.128727404302	0.185620356165	0.0718915274214	0.0934468455527	0.30865346698	0.108506420762	0.0149415005771	0.0149415005771	0.0149415005771	0.0149415005771
hhs5	201450	3.1961269947075	3.8730272095888	0.0490953100856	0.363209914688	0.166941012804	0.277935940747	0.083831914614	0.00983098451034	0.00983098451034	0.00983098451034	0.00983098451034	0.00983098451034	0.00983098451034
hhs5	201451	2.6265067965045	3.6891918385469	0.00899579393507	0.172393103815	0.417588051446	0.323167953072	0.0238803341208	0.00899579393507	0.00899579393507	0.00899579393507	0.00899579393507	0.00899579393507	0.00899579393507
hhs5	201452	2.2572987616463	3.4675489069843	0.0128269797138	0.157708986039	0.160502738018	0.50547424668	0.0865251712668	0.0128269797138	0.0128269797138	0.0128269797138	0.0128269797138	0.0128269797138	0.0128269797138
hhs5	201453	1.9183964018308	3.2065463097853	0.0182367324992	0.164554667304	0.197741827862	0.345620384002	0.0913581699948	0.0182260096687	0.0913581699948	0.0182260096687	0.0182260096687	0.0182260096687	0.0182260096687
hhs5	201501	1.9104995362029	2.8170535389567	0.0249878098491	0.115097797577	0.410249802564	0.16253778289	0.0238567562844	0.0839215128487	0.0538891345665	0.0238567562844	0.0238567562844	0.0538891345665	0.0238567562844
hhs5	201502	1.8787381575691	0.81902617095746	0.279881884167	0.132672284329	0.16087720654	0.143271659469	0.0233727709034	0.0832165554887	0.0532946631961	0.0233727709034	0.0233727709034	0.0532946631961	0.0233727709034
hhs5	201503	1.8300110648985	2.192986382118	0.048407396169	0.173137835486	0.356136006123	0.223412774108	0.0134209499017	0.0833938424363	0.0134209499017	0.048407396169	0.0134209499017	0.0134209499017	0.0134209499017
hhs5	201504	1.6288439666843	2.015176319309	0.0488713651127	0.291771787193	0.383761884168	0.0873300175714	0.0873300175714	0.010412712654	0.010412712654	0.0488713651127	0.010412712654	0.010412712654	0.010412712654
hhs5	201505	1.7726079614428	1.8496895305034	0.0804728997243	0.423036502171	0.326376043201	0.119945286632	0.0410005128167	0.00152812590916	0.00152812590916	0.00152812590916	0.00152812590916	0.00152812590916	0.00152812590916
hhs5	201506	1.8388324047014	1.7067084164699	0.0821970112076	0.46910645478	0.271979931967	0.121930954295	0.00212129944779	0.0420578510636	0.00212129944779	0.00212129944779	0.00212129944779	0.00212129944779	0.00212129944779
hhs5	201507	1.8891670736512	1.5566194887398	0.119937488571	0.652588020711	0.163737628281	0.0414657974082	0.0031815807183	0.0031815807183	0.0031815807183	0.0031815807183	0.0031815807183	0.0031815807183	0.0031815807183
hhs5	201508	2.0120096638144	1.4147802462543	0.15144846772	0.73640406141	0.105335588733	0.000851485267167	0.000851485267167	0.000851485267167	0.000851485267167	0.000851485267167	0.000851485267167	0.000851485267167	0.000851485267167
hhs5	201509	1.8004552291852	1.2746516479235	0.271646850336	0.727953735922	0.00021502138873	2.30490441182e-05	2.30490441182e-05	2.30490441182e-05	2.30490441182e-05	2.30490441182e-05	2.30490441182e-05	2.30490441182e-05	2.30490441182e-05
hhs5	201510	1.6716917601086	1.1502254953155	0.400142454565	0.59959157162	8.1538210831e-05	2.30544505764e-05	2.30544505764e-05	2.30544505764e-05	2.30544505764e-05	2.30544505764e-05	2.30544505764e-05	2.30544505764e-05	2.30544505764e-05
hhs5	201511	1.4242576724417	1.0351706085978	0.525329101981	0.471112274108	0.000395402656751	0.000395402656751	0.000395402656751	0.000395402656751	0.000395402656751	0.000395402656751	0.000395402656751	0.000395402656751	0.000395402656751
hhs5	201512	1.219209091654	0.93260206736694	0.783617106841	0.212641697745	0.000415688379386	0.000415688379386	0.000415688379386	0.000415688379386	0.000415688379386	0.000415688379386	0.000415688379386	0.000415688379386	0.000415688379386
hhs5	201513	1.2371922260825	0.83845839730262	0.769707843616	0.204444011036	0.00287201614973	0.00287201614973	0.00287201614973	0.00287201614973	0.00287201614973	0.00287201614973	0.00287201614973	0.00287201614973	0.00287201614973
hhs5	201514	1.0601152519365	0.75904286074592	0.850923222697	0.130129949026	0.00210520314192	0.00210520314192	0.00210520314192	0.00210520314192	0.00210520314192	0.00210520314192	0.00210520314192	0.00210520314192	0.00210520314192
hhs5	201515	1.0089988509474	0.76125208649708	0.858664138368	0.127410924157	0.00154721527499	0.00154721527499	0.00154721527499	0.00154721527499	0.00154721527499	0.00154721527499	0.00154721527499	0.00154721527499	0.00154721527499
hhs5	201516	0.85200575582545	0.77343860158816	0.860259296466	0.126046425816	0.00152158641304	0.00152158641304	0.00152158641304	0.00152158641304	0.00152158641304	0.00152158641304	0.00152158641304	0.00152158641304	0.00152158641304
hhs6	201441	2.4418727493578	2.5816093080769	0.0415744146773	0.196026798035	0.437822229332	0.202185055829	0.0530431168701	0.0264596848695	0.0173139573805	0.0125363385429	0.00930575818603	0.00348161331735	0.000251032960511
hhs6	201442	2.304940326743	2.8198125685229	0.00649694094502	0.13179082668	0.433113634086	0.279932917609	0.0581639912379	0.0318447865677	0.0200959676112	0.0169506145047	0.0110299498337	0.00889397002526	0.00168640089984
hhs6	201443	3.8736443983623	2.8198125685229	0.00691956833094	0.110546686177	0.441618996773	0.286425758204	0.0621972620434	0.0340387949687	0.0214689344468	0.018103774937	0.0117693570362	0.00513801329634	0.00177285378654
hhs6	201444	4.6910790210367	2.564535972441	0.00527343123107	0.0721363180651	0.779020150648	0.0744943446378	0.0234946622129	0.00599897786882	0.00520087656729	0.00520087656729	0.0187786090675	0.00520087656729	0.00520087656729
hhs6	201445	4.7999027625748	2.9501331453054	0.0236680961729	0.0914480315112	0.473549459939	0.310315849508	0.0411388610595	0.0073803386534	0.00728175470615	0.00718317075889	0.0236680961729	0.00718317075889	0.00718317075889
hhs6	201446	8.0709849202283	3.5133188140316	0.025949924164	0.055196657361	0.166767985083	0.600205819249	0.0456326417004	0.0430759246427	0.00932895421517	0.00929738980705	0.025949924164	0.00929738980705	0.00929738980705
hhs6	201447	11.088893902613	5.7317314394273	0.0193880958807	0.0193880958807	0.078593465418	0.101205383014	0.14622171449	0.252950790113	0.194611599248	0.0504889150336	0.0983993294434	0.0193880958807	0.0193645155986
hhs6	201448	7.7866075885066	7.052756820645	0.0238548859607	0.0431863658984	0.0818493257738	0.0625392604648	0.0441286095643	0.109517026147	0.195942842768	0.228728639417	0.08511027919	0.0819563989176	0.0431863658984
hhs6	201449	9.985360069309	8.153201627097	0.0433879765084	0.0149415005771	0.0718344524396	0.128727404302	0.0435782264478	0.100357028347	0.062698345355	0.206017734681	0.248743761071	0.036306568769	0.0434070015023
hhs6	201450	8.32554468951	8.528033441521	0.00983098451034	0.0883991801551	0.127689868727	0.0890187105639	0.130088901373	0.0162635555632	0.102714287047	0.169330221095	0.173462744273	0.0515504258673	0.0416511208249
hhs6	201451	9.3536892584628	9.5916715876328	0.00899579393507	0.00900816678643	0.0907068217265	0.13167987771	0.173556151843	0.135465970226	0.102349674856	0.0770777672478	0.0970599221936	0.0649334549322	0.109166398543
hhs6	201452	7.6871823741155	9.5584456026528	0.0128269797138	0.0128269797138	0.0852679828764	0.157960423717	0.12250820393	0.125916581344	0.0994462741672	0.117102786671	0.0654472982283	0.0766921499416	0.124004339697
hhs6	201453	6.6830045821505	9.4129802617623	0.0182260096687	0.0182260096687	0.127945695819	0.0549314866289	0.0921087681334	0.204905906652	0.0666837089137	0.117596936355	0.062093109456	0.103956267912	0.133326100793
hhs6	201501	6.2619197963623	8.8670792771047	0.0238567562844	0.0839215128487	0.0839729243744	0.0542747210091	0.14631264095	0.0625005651165	0.0471333245321	0.126914401191	0.112871007393	0.0794711741795	0.178770972121
hhs6	201502	5.861047417224	8.1257318926964	0.0533078706583	0.0832165554887	0.0535059825908	0.114815795477	0.0594889629533	0.0723662385681	0.0931151616356	0.14003505774	0.115356527928	0.127501176141	0.0872906708191
hhs6	201503	5.3733530622535	6.5959448828631	0.0488023878236	0.119696927552	0.0179852979103	0.132892574679	0.0810600396148	0.137507699115	0.184592593469	0.106602833278	0.119016237952	0.0299813407533	0.0218620678535
hhs6	201504	4.676526514084	5.3920841010453	0.0505326136997	0.131150586201	0.0648085466792	0.161242145973	0.1783813692	0.147472618856	0.175963779793	0.0396668950888	0.0245670908588	0.014640117595	0.0115742360563
hhs6	201505	4.6389821980753	4.0977553725147	0.0919185351411	0.14763634006	0.0950991613227	0.234526359408	0.19633743085	0.0996703828409	0.0725243596712	0.0137473526598	0.0444640921978	0.0023720437279	0.00170394212139
hhs6	201506	4.6510039097869	3.0066108899783	0.163921571751	0.0952763577864	0.195021980819	0.275435373459	0.215474345646	0.0297604794939	0.0129946237909	0.00510977523774	0.00266158885614	0.00222260371185	0.00212129944779
hhs6	201507	4.0143717119372	2.1338911125758	0.207099645945	0.194323146936	0.235303645486	0.215266570489	0.111805809541	0.0157818521542	0.00682949146967	0.00383362273666	0.00337543104808	0.00319920347555	0.0031815807183
hhs6	201508	3.6249055056714	1.3836822847596	0.387721513916	0.138464296377	0.357969431842	0.0823637591231	0.0207581275187	0.00689851406641	0.00228599939837	0.000983901956201	0.000851485267167	0.000851485267167	0.000851485267167
hhs6	201509	3.3479389671364	0.77685013892733	0.480893861574	0.157473077317	0.284547391894	0.0653291962921	0.00864260731718	0.00263387293084	0.00038779649888	2.30490441182e-05	2.30490441182e-05	2.30490441182e-05	2.30490441182e-05
hhs6	201510	2.7940450555291	0.29064874038246	0.485111359162	0.222140879417	0.230722497114	0.0553331965912	0.00542305498076	0.000997783788154	0.000179011144589	2.30544505764e-05	2.30544505764e-05	2.30544505764e-05	2.30544505764e-05
hhs6	201511	2.7163651832082	0.10454699039251	0.46296463971	0.271228945353	0.250021167801	0.00981337581419	0.00316947427897	0.000756031967639	0.000464754447306	0.000395402656751	0.000395402656751	0.000395402656751	0.000395402656751
hhs6	201512	1.8122139335987	0.11017061077302	0.525113975953	0.343384261525	0.112472484206	0.0118303991681	0.00395288169266	0.00109920399548	0.000484039940995	0.000415688379386	0.000415688379386	0.000415688379386	0.000415688379386
hhs6	201513	2.4889920195419	0.08440724533775	0.549127676391	0.299695087458	0.0763480971455	0.0182406721233	0.0384263454165	0.00368578764606	0.00296501860645	0.00289526676391	0.00287201614973	0.00287201614973	0.00287201614973
hhs6	201514	2.4143266145565	0.12075810992449	0.553925108407	0.267024550854	0.107746468092	0.0509595978283	0.00663462273134	0.00292001936435	0.00232088978903	0.00215313350794	0.00210520314192	0.00210520314192	0.00210520314192
hhs6	201515	2.2584937990779	0.10008566035882	0.496667548655	0.318404865153	0.11539716791	0.0560411292368	0.00359053857123	0.00210112821674	0.00160876115741	0.00154721527499	0.00154721527499	0.00154721527499	0.00154721527499
hhs6	201516	2.2392109116576	0.31491078039219	0.499045679675	0.314945847345	0.116009243141	0.0558081606655	0.0045808148045	0.0019586190404	0.00156528967578	0.00152158641304	0.00152158641304	0.00152158641304	0.00152158641304
hhs7	201441	0.77134855531586	1.0545789584724	0.419734320955	0.528640071395	0.0293585692839	0.00543816198417	0.0106360620451	0.00302660199949	0.00261709181341	0.000478538619443	2.35273015782e-05	2.35273015782e-05	2.35273015782e-05
hhs7	201442	1.0937051697004	1.3435772830108	0.201943472185	0.693791418496	0.0456288340048	0.0184770358652	0.0155629587225	0.0125101160015	0.00728327922163	0.00210269763452	0.000900062623227	0.000900062623227	0.000900062623227
hhs7	201443	1.0239211226211	1.3435772830108	0.176909611216	0.711821510354	0.048786111644	0.0197368670521	0.0166191457415	0.0133529615114	0.00776085820839	0.00221824254519	0.000931563909091	0.000931563909091	0.000931563909091
hhs7	201444	1.8416136106018	1.113807021288	0.30019564706	0.615864732565	0.0275577233844	0.00559992721806	0.00563620454995	0.0188874410632	0.00538226322673	0.00523715389918	0.00520087656729	0.00523715389918	0.00520087656729
hhs7	201445	1.7896828949712	1.1529722193713	0.251712668431	0.595013330122	0.0683151691859	0.0177973757466	0.00728175470615	0.0237995414359	0.0073146160219	0.00721603207464	0.00718317075889	0.00718317075889	0.00718317075889
hhs7	201446	3.6920380495559	1.3113117762486	0.107530446025	0.637357508916	0.092379530127	0.0498892186501	0.0402486010426	0.00936051862329	0.00939208303141	0.00929738980705	0.00929738980705	0.00929738980705	0.025949924164
hhs7	201447	4.8878393308093	1.570594022976	0.0680546522591	0.481218917623	0.120000440791	0.0881717787757	0.086708228344	0.039170379624	0.019435256445	0.0194116761629	0.0193645155986	0.0390760584956	0.0193880958807
hhs7	201448	6.3790795047332	3.5334046593231	0.0625820897224	0.142327862524	0.100886930752	0.431219439238	0.0587548010152	0.0243474224224	0.0441500241931	0.0247114711115	0.0630103822978	0.0240262029908	0.0239833737333
hhs7	201449	5.800726426909	3.3828779667537	0.0729949770698	0.226299903198	0.113598424127	0.26102979716	0.0721959273244	0.0579611218646	0.0904177615221	0.0474361902225	0.0263755219336	0.0159688502498	0.0157215253286
hhs7	201450	4.4915329259181	5.4386985207304	0.0490953100856	0.441738565839	0.0491348545798	0.0502421004168	0.0761998272378	0.219041007419	0.0558739572307	0.0254246967142	0.0132977184999	0.0101209774676	0.00983098451034
hhs7	201451	3.5907039382754	4.2836705963713	0.0498451214051	0.254091758755	0.214504462124	0.204197159529	0.156616283507	0.0754198051656	0.00934223377315	0.00899579393507	0.00899579393507	0.00899579393507	0.00899579393507
hhs7	201452	4.1871560309897	2.7260309059604	0.0491592313742	0.140849185669	0.366234140893	0.211376961546	0.0805610036123	0.0514640767565	0.0490474812951	0.0128269797138	0.0128269797138	0.0128269797138	0.0128269797138
hhs7	201453	4.1554242046684	1.955742048232	0.0213785218509	0.238680366927	0.250015626802	0.106348687106	0.164522498813	0.0913581699948	0.0182260096687	0.0182260096687	0.0547920898317	0.0182260096687	0.0182260096687
hhs7	201501	3.2420576438997	1.2042046550883	0.129027079335	0.261111336076	0.148716129775	0.113953891131	0.113953891131	0.0839215128487	0.0238567562844	0.0238567562844	0.0538891345665	0.0238567562844	0.0238567562844
hhs7	201502	2.6765215315202	0.95440509059534	0.167373730932	0.29216637098	0.11410259252	0.0832165554887	0.143060340074	0.0532946631961	0.0532946631961	0.0233727709034	0.0233727709034	0.0233727709034	0.0233727709034
hhs7	201503	2.3860002455796	0.9486491856566	0.209900465613	0.28361157574	0.154215235562	0.118380288704	0.118380288704	0.0134209499017	0.048407396169	0.0134209499017	0.0134209499017	0.0134209499017	0.0134209499017
hhs7	201504	2.4233310778915	0.78893026884395	0.281493510962	0.201449764213	0.241434749128	0.164274334661	0.010412712654	0.010412712654	0.0488713651127	0.010412712654	0.010412712654	0.010412712654	0.010412712654
hhs7	201505	2.3099564682521	0.9457597392394	0.266679850107	0.363808962047	0.238816274987	0.080525644588	0.0410005128167	0.00152812590916	0.00152812590916	0.00152812590916	0.00152812590916	0.00152812590916	0.00152812590916
hhs7	201506	2.4821153040736	1.8254186664383	0.122606316056	0.61133281109	0.169217374041	0.0819944026795	0.00212129944779	0.00212129944779	0.00212129944779	0.00212129944779	0.00212129944779	0.00212129944779	0.00212129944779
hhs7	201507	2.1529490886104	1.571591531453	0.200753006449	0.674853151058	0.0989411967466	0.0031815807183	0.0031815807183	0.0031815807183	0.0031815807183	0.0031815807183	0.0031815807183	0.0031815807183	0.0031815807183
hhs7	201508	1.8738554135975	1.378292691777	0.310233215445	0.643560358886	0.0393945435314	0.000851485267167	0.000851485267167	0.000851485267167	0.000851485267167	0.000851485267167	0.000851485267167	0.000851485267167	0.000851485267167
hhs7	201509	1.8170322102632	1.1002560675598	0.562259560899	0.437341025359	0.00021502138873	2.30490441182e-05	2.30490441182e-05	2.30490441182e-05	2.30490441182e-05	2.30490441182e-05	2.30490441182e-05	2.30490441182e-05	2.30490441182e-05
hhs7	201510	1.4663329221465	1.0372755521568	0.59354075372	0.406154283291	0.000120527384334	2.30544505764e-05	2.30544505764e-05	2.30544505764e-05	2.30544505764e-05	2.30544505764e-05	2.30544505764e-05	2.30544505764e-05	2.30544505764e-05
hhs7	201511	1.150176462646	0.93600774785804	0.793929517021	0.202511859068	0.000395402656751	0.000395402656751	0.000395402656751	0.000395402656751	0.000395402656751	0.000395402656751	0.000395402656751	0.000395402656751	0.000395402656751
hhs7	201512	1.0849567578102	0.84243151102402	0.860356027922	0.135902776664	0.000415688379386	0.000415688379386	0.000415688379386	0.000415688379386	0.000415688379386	0.000415688379386	0.000415688379386	0.000415688379386	0.000415688379386
hhs7	201513	1.0759391180812	0.77521470609174	0.876347580802	0.0978042738502	0.00287201614973	0.00287201614973	0.00287201614973	0.00287201614973	0.00287201614973	0.00287201614973	0.00287201614973	0.00287201614973	0.00287201614973
hhs7	201514	0.81953956059267	0.73842634222904	0.869557521604	0.111495650119	0.00210520314192	0.00210520314192	0.00210520314192	0.00210520314192	0.00210520314192	0.00210520314192	0.00210520314192	0.00210520314192	0.00210520314192
hhs7	201515	0.84728977710439	0.71617586363089	0.811137218295	0.17493784423	0.00154721527499	0.00154721527499	0.00154721527499	0.00154721527499	0.00154721527499	0.00154721527499	0.00154721527499	0.00154721527499	0.00154721527499
hhs7	201516	0.61554787160138	0.71414625191451	0.813242031582	0.173063690701	0.00152158641304	0.00152158641304	0.00152158641304	0.00152158641304	0.00152158641304	0.00152158641304	0.00152158641304	0.00152158641304	0.00152158641304
hhs8	201441	0.79643212837612	0.81002798994503	0.688145497364	0.257453325947	0.0430544099517	0.00498315066631	0.00617695113003	6.90284333647e-05	2.35273015782e-05	2.35273015782e-05	2.35273015782e-05	2.35273015782e-05	2.35273015782e-05
hhs8	201442	0.78817539544702	0.80694205115653	0.728327565589	0.231432752788	0.0209285610805	0.0111604744696	0.0025189943692	0.00113133858694	0.000900062623227	0.000900062623227	0.000900062623227	0.000900062623227	0.000900062623227
hhs8	201443	0.74671747693945	0.80694205115653	0.740078952709	0.221497974721	0.0223597119641	0.00756290764899	0.00266363130384	0.00117900210834	0.000931563909091	0.000931563909091	0.000931563909091	0.000931563909091	0.000931563909091
hhs8	201444	0.98878518505356	0.82286323010958	0.745124630246	0.18875792971	0.00915510574306	0.00538226322673	0.0054910952224	0.00581759120939	0.0193227690458	0.00534598589484	0.00520087656729	0.00520087656729	0.00520087656729
hhs8	201445	1.3198003908935	0.911385535042	0.583598998463	0.284552577959	0.0410517322054	0.0073146160219	0.00724889339039	0.00724889339039	0.0237666801202	0.0236680961729	0.00718317075889	0.00718317075889	0.00718317075889
hhs8	201446	1.8339608885755	0.91928538088489	0.589659070099	0.257831302511	0.0613832813526	0.00936051862329	0.00932895421517	0.025949924164	0.00929738980705	0.00929738980705	0.00929738980705	0.00929738980705	0.00929738980705
hhs8	201447	2.4056390404276	1.0147718991156	0.313663724763	0.400693827182	0.0715916945746	0.0390760584956	0.0587876013926	0.0193645155986	0.0193645155986	0.0193645155986	0.0193645155986	0.0193645155986	0.0193645155986
hhs8	201448	3.7839397350295	1.1548168274913	0.182883544318	0.412323502075	0.116589783484	0.0825560085232	0.0431863658984	0.0431863658984	0.0238548859607	0.0238548859607	0.0238548859607	0.0238548859607	0.0238548859607
hhs8	201449	4.3901884124618	3.0879111592634	0.158068054948	0.192107879097	0.247515356454	0.269214654547	0.0434260264963	0.0149605255711	0.0149415005771	0.0149415005771	0.0149415005771	0.0149415005771	0.0149415005771
hhs8	201450	3.4045873854848	3.5259027530873	0.16690146831	0.405713778716	0.171251362669	0.0973527744799	0.0992542673431	0.0103714259308	0.00983098451034	0.00983098451034	0.00983098451034	0.00983098451034	0.00983098451034
hhs8	201451	3.3466445473621	1.7279765526055	0.132929535697	0.377152138379	0.133733771036	0.162791053748	0.139319754719	0.00909477674595	0.00899579393507	0.00899579393507	0.00899579393507	0.00899579393507	0.00899579393507
hhs8	201452	3.1880777223019	1.748352036756	0.0852819516363	0.516844324413	0.140513935431	0.0951299273604	0.0490474812951	0.0128269797138	0.0128269797138	0.0128269797138	0.0128269797138	0.0490474812951	0.0128269797138
hhs8	201453	3.0139043767554	1.2206587506034	0.0777389472126	0.465698324465	0.127924250158	0.164490330321	0.0182260096687	0.0182260096687	0.0182260096687	0.0182260096687	0.0547920898317	0.0182260096687	0.0182260096687
hhs8	201501	2.7842588914358	1.0549188525135	0.1511854469	0.393844720284	0.143986269413	0.113953891131	0.0238567562844	0.0538891345665	0.0238567562844	0.0238567562844	0.0238567562844	0.0238567562844	0.0238567562844
hhs8	201502	2.0734185623617	0.8993045213609	0.242795330397	0.277367796368	0.232852431876	0.0533342855826	0.0533607005069	0.0233991858278	0.0233859783656	0.0233859783656	0.0233727709034	0.0233727709034	0.0233727709034
hhs8	201503	1.9869667457491	4.2381938079707	0.0604765856147	0.314115413848	0.264989303083	0.0697877219432	0.112235121686	0.062443803032	0.0443180748827	0.026236234695	0.0177365994611	0.0141377866082	0.0135233551455
hhs8	201504	1.5245598027321	3.3366599920504	0.111303320352	0.319587788556	0.330905888685	0.0676650115188	0.0595208416166	0.040072077671	0.0243644995677	0.0143835019596	0.0112230778184	0.0105612796008	0.010412712654
hhs8	201505	1.5115590214746	1.8381557666693	0.157163931503	0.584783013889	0.142870073448	0.0542202447172	0.0334387684305	0.0143451277814	0.00601143932125	0.00231929886423	0.00175668698507	0.0015632891516	0.00152812590916
hhs8	201506	1.4639912705532	0.99966576513908	0.290855814626	0.519556935375	0.148185642732	0.0171987507496	0.00877361278814	0.00426557303719	0.00262782076812	0.00217195157982	0.00212129944779	0.00212129944779	0.00212129944779
hhs8	201507	1.5191532956349	0.72020097480094	0.505546181076	0.454928728477	0.00977249193093	0.00596597636428	0.0043799282115	0.00346354483435	0.00321682623281	0.0031815807183	0.0031815807183	0.0031815807183	0.0031815807183
hhs8	201508	1.1582592971454	0.51501085983763	0.685347626032	0.30546621464	0.0018666798831	0.00124873533427	0.000961832508029	0.000851485267167	0.000851485267167	0.000851485267167	0.000851485267167	0.000851485267167	0.000851485267167
hhs8	201509	1.2320451262248	0.35849473966493	0.798654306054	0.200735110625	0.000330204795497	0.000119035216424	2.30490441182e-05	2.30490441182e-05	2.30490441182e-05	2.30490441182e-05	2.30490441182e-05	2.30490441182e-05	2.30490441182e-05
hhs8	201510	0.9798649876269	0.23943630354778	0.842100734328	0.157184916361	0.000393451598856	0.000140021971086	4.25490373279e-05	2.30544505764e-05	2.30544505764e-05	2.30544505764e-05	2.30544505764e-05	2.30544505764e-05	2.30544505764e-05
hhs8	201511	1.0009526550107	0.15985353038705	0.948076540897	0.0474771322729	0.00103343912986	0.000631198744639	0.000409273014862	0.000395402656751	0.000395402656751	0.000395402656751	0.000395402656751	0.000395402656751	0.000395402656751
hhs8	201512	0.94231934651575	0.12116106798409	0.911161120803	0.0843458166043	0.00103085243387	0.0005182157218	0.000449864160191	0.000415688379386	0.000415688379386	0.000415688379386	0.000415688379386	0.000415688379386	0.000415688379386
hhs8	201513	0.8411887512448	0.12241154928558	0.913218914709	0.0502841586488	0.0104052151443	0.00519707756781	0.00347653211843	0.00301151983481	0.00291851737809	0.00287201614973	0.00287201614973	0.00287201614973	0.00287201614973
hhs8	201514	0.87371996549473	0.18212720411643	0.926224565953	0.0334756277057	0.0166281040477	0.00723375230666	0.0035670793057	0.00232088978903	0.00212916832493	0.00210520314192	0.00210520314192	0.00210520314192	0.00210520314192
hhs8	201515	0.67815267652343	0.33213009086779	0.906696924346	0.043669217201	0.0257962929472	0.0105698416373	0.00352899268881	0.00192879974597	0.00162107033389	0.00154721527499	0.00154721527499	0.00154721527499	0.00154721527499
hhs8	201516	0.5556342533161	0.20803110448594	0.897013416543	0.0475556898273	0.0269714530791	0.0129135702327	0.00542574455071	0.00230824514228	0.00171096721823	0.00153615416729	0.00152158641304	0.00152158641304	0.00152158641304
hhs9	201441	2.0540987100283	2.0948294732294	0.048672591236	0.392409682826	0.453383616402	0.0708687894932	0.0227848642321	0.00493764953452	0.00248058841805	0.00211657936376	0.00111555446445	0.000615042014803	0.000615042014803
hhs9	201442	1.9717774434859	2.1781991277401	0.00899472135309	0.319548894962	0.5517252397	0.0807827804888	0.0190783533709	0.0080233623055	0.00658121038815	0.00168640089984	0.00145512493613	0.0010850833942	0.00103882820145
hhs9	201443	2.2336680660767	2.1781991277401	0.00959190088284	0.315771928635	0.551135143761	0.08639671793	0.0203802063701	0.00855266044599	0.00266363130384	0.00177285378654	0.00152541558729	0.00112951446849	0.00108002682864
hhs9	201444	2.5134955844396	2.2613023922809	0.00559992721806	0.213285170231	0.63456381507	0.047971850863	0.036409392365	0.0213905769634	0.019576710369	0.00538226322673	0.00538226322673	0.00523715389918	0.00520087656729
hhs9	201445	2.2420891049387	2.3924972357093	0.00747892260065	0.180337890619	0.555931274564	0.14056574743	0.0316648509937	0.0296817169554	0.00882623654646	0.0238324027517	0.00724889339039	0.00724889339039	0.00718317075889
hhs9	201446	2.4189538751262	3.0906071880624	0.00932895421517	0.119876747747	0.335763826161	0.26395017954	0.116445082246	0.0616492697484	0.0214812513416	0.0266759055507	0.00932895421517	0.0261077462046	0.00939208303141
hhs9	201447	2.7639719119958	3.0412820106175	0.0193645155986	0.0657202043309	0.332715019761	0.276029594527	0.107340975184	0.0419292726301	0.0400192697798	0.0390760584956	0.0193645155986	0.0193645155986	0.0390760584956
hhs9	201448	4.2527795104453	4.0813308795329	0.0238763005894	0.0432934390422	0.119422444325	0.18498810778	0.34065466942	0.0706982340268	0.0635029187595	0.0433362682998	0.0431863658984	0.0238548859607	0.0431863658984
hhs9	201449	4.6876490578322	3.057085450037	0.0149415005771	0.0155312753892	0.235411350315	0.427584339057	0.0737940268152	0.0724052022578	0.0436733514174	0.0149415005771	0.0149415005771	0.0149415005771	0.0718344524396
hhs9	201450	4.0139060897197	2.9436271746103	0.00983098451034	0.00988371050257	0.359163441857	0.314029992502	0.130299805342	0.0098441660084	0.0490953100856	0.00983098451034	0.0883596356609	0.00983098451034	0.00983098451034
hhs9	201451	4.4177969694297	2.7897812851311	0.00899579393507	0.0500678327296	0.358413096288	0.165853693166	0.239651923806	0.0503400354595	0.0498451214051	0.00899579393507	0.00899579393507	0.00899579393507	0.0498451214051
hhs9	201452	4.9609222229438	3.9118842371235	0.0128269797138	0.0490893875748	0.218906615947	0.145501275532	0.368202750398	0.0685897763845	0.0493547940127	0.0490474812951	0.0128269797138	0.0128269797138	0.0128269797138
hhs9	201453	4.97752317635	4.4090118193602	0.0182260096687	0.0548028126623	0.128192320922	0.149369911261	0.306429666316	0.207423315869	0.0260858444632	0.0182260096687	0.0547920898317	0.0182260096687	0.0182260096687
hhs9	201501	4.4315366812076	5.1744046238445	0.0238567562844	0.0839215128487	0.114313771811	0.0879621232053	0.295057473706	0.241163664115	0.0282652946107	0.0538891345665	0.0238567562844	0.0238567562844	0.0238567562844
hhs9	201502	3.9036329279682	4.1595377375817	0.0233727709034	0.0832561778752	0.0593436808695	0.330376332532	0.249518702138	0.0470801654968	0.113561086571	0.0233727709034	0.0233727709034	0.0233727709034	0.0233727709034
hhs9	201503	3.4100786097185	4.1695468598182	0.0134209499017	0.0833938424363	0.0510406738663	0.323813800976	0.351031225645	0.0752083113987	0.048407396169	0.0134209499017	0.0134209499017	0.0134209499017	0.0134209499017
hhs9	201504	3.0609770277217	3.7155204824475	0.010412712654	0.0873300175714	0.132109518312	0.480296706742	0.149984750866	0.087802730584	0.010412712654	0.010412712654	0.010412712654	0.010412712654	0.010412712654
hhs9	201505	2.981338367782	3.3876835088174	0.0410005128167	0.0804904813455	0.319309878729	0.374138719027	0.0969468788111	0.00152812590916	0.0804728997243	0.00152812590916	0.00152812590916	0.00152812590916	0.00152812590916
hhs9	201506	3.0277179572524	2.9571530809108	0.00212129944779	0.0833282421563	0.505396531435	0.310649701736	0.0457723407461	0.0421253872397	0.00212129944779	0.00212129944779	0.00212129944779	0.00212129944779	0.00212129944779
hhs9	201507	2.7597580159073	2.649696636205	0.0414834201655	0.166680628743	0.59857426973	0.0940521050512	0.0801200920004	0.0031815807183	0.0031815807183	0.0031815807183	0.0031815807183	0.0031815807183	0.0031815807183
hhs9	201508	2.4889580985574	2.2711881686704	0.035377903964	0.299708554605	0.536999261355	0.0871184922353	0.00135908257513	0.0351792789304	0.000851485267167	0.000851485267167	0.000851485267167	0.000851485267167	0.000851485267167
hhs9	201509	2.5129983942957	2.0169193225069	0.115658656271	0.337019122454	0.507114439459	0.00152043333209	0.0385490542188	2.30490441182e-05	2.30490441182e-05	2.30490441182e-05	2.30490441182e-05	2.30490441182e-05	2.30490441182e-05
hhs9	201510	2.2851671705998	1.8437985672241	0.11555997412	0.537653269984	0.346387879838	0.000237494904843	2.30544505764e-05	2.30544505764e-05	2.30544505764e-05	2.30544505764e-05	2.30544505764e-05	2.30544505764e-05	2.30544505764e-05
hhs9	201511	2.0529783360579	1.7185364060434	0.182702585701	0.627082049084	0.186996662529	0.000450884089195	0.000395402656751	0.000395402656751	0.000395402656751	0.000395402656751	0.000395402656751	0.000395402656751	0.000395402656751
hhs9	201512	2.0089409063393	1.620038010338	0.129779722468	0.706493548427	0.160384134179	0.000432776269789	0.000415688379386	0.000415688379386	0.000415688379386	0.000415688379386	0.000415688379386	0.000415688379386	0.000415688379386
hhs9	201513	2.0654499067518	1.5493983056747	0.176481802545	0.60820334684	0.129391028461	0.0343574879349	0.00287201614973	0.0343342373207	0.00287201614973	0.00287201614973	0.00287201614973	0.00287201614973	0.00287201614973
hhs9	201514	2.1188768918253	1.5796124181611	0.236554189768	0.588373689873	0.126151728646	0.0341839697194	0.00210520314192	0.00210520314192	0.00210520314192	0.00210520314192	0.00210520314192	0.00210520314192	0.00210520314192
hhs9	201515	2.1049169100039	1.5258861548748	0.333915617192	0.588716760068	0.0648914271284	0.00164568868686	0.00154721527499	0.00154721527499	0.00154721527499	0.00154721527499	0.00154721527499	0.00154721527499	0.00154721527499
hhs9	201516	1.9917056555024	1.5729994642764	0.310538939744	0.614531389511	0.0627569794404	0.00152158641304	0.00152158641304	0.00152158641304	0.00152158641304	0.00152158641304	0.00152158641304	0.00152158641304	0.00152158641304
hhs10	201441	0.88643511968125	0.86373638488553	0.586268463294	0.329026606247	0.0602083366352	0.0134008600468	0.00981704167295	0.000888048805522	0.000296534092297	2.35273015782e-05	2.35273015782e-05	2.35273015782e-05	2.35273015782e-05
hhs10	201442	0.92645425526823	0.90530455988072	0.578384712604	0.352945144122	0.0409950737882	0.0182755332096	0.00312031187485	0.00173265609258	0.000946317815969	0.000900062623227	0.000900062623227	0.000900062623227	0.000900062623227
hhs10	201443	1.0052180895459	0.90530455988072	0.588349848929	0.351502004606	0.0394824353522	0.0108290918791	0.00330697062189	0.00182234142639	0.000981051548941	0.000931563909091	0.000931563909091	0.000931563909091	0.000931563909091
hhs10	201444	1.0565336645639	0.97304909819381	0.480602818538	0.404249045289	0.0300608592846	0.0258889661175	0.011440577652	0.00650686051525	0.00661569251092	0.00541854055862	0.0188148863994	0.00520087656729	0.00520087656729
hhs10	201445	1.3065212013769	1.0793075498355	0.340865418064	0.507207894434	0.0514359079828	0.0237995414359	0.00790611970542	0.0106664702285	0.0109293607545	0.0256069138023	0.00721603207464	0.00718317075889	0.00718317075889
hhs10	201446	1.4737765008778	1.3694595664971	0.140041786389	0.645311739762	0.0896153353432	0.0427918449696	0.00929738980705	0.00942364743953	0.00954990507201	0.0260446173883	0.00932895421517	0.00929738980705	0.00929738980705
hhs10	201447	2.0441604416393	1.5138061938653	0.078242907069	0.550496213501	0.156832841436	0.0197182198302	0.0390996387777	0.0390760584956	0.0390760584956	0.0193645155986	0.0193645155986	0.0193645155986	0.0193645155986
hhs10	201448	2.6012025447849	1.513051387046	0.0539210247558	0.466566756753	0.191865828716	0.0819992281752	0.0238548859607	0.0431863658984	0.0238548859607	0.0238548859607	0.0238548859607	0.0238548859607	0.0431863658984
hhs10	201449	3.1860889417117	1.7184296627568	0.0267750468063	0.453834720697	0.285691824276	0.0721959273244	0.0434070015023	0.0149415005771	0.0433879765084	0.0149415005771	0.0149415005771	0.0149415005771	0.0149415005771
hhs10	201450	3.1145991420406	2.209055193583	0.0495830255138	0.288932420198	0.375271232485	0.138867779081	0.00983098451034	0.0490953100856	0.0490953100856	0.00983098451034	0.00983098451034	0.00983098451034	0.00983098451034
hhs10	201451	3.6323305131919	2.3051151458169	0.0500430870269	0.243475134877	0.321758165429	0.280878981949	0.00902053963779	0.00899579393507	0.0498451214051	0.00899579393507	0.00899579393507	0.00899579393507	0.00899579393507
hhs10	201452	3.3902294791801	2.0974817711781	0.0131761987111	0.312719821745	0.302927721061	0.136309831523	0.0130225423523	0.0490474812951	0.0128269797138	0.121488484458	0.0128269797138	0.0128269797138	0.0128269797138
hhs10	201453	2.756924236914	2.7950338284874	0.0550387149344	0.255410438551	0.286217130726	0.129283593675	0.0915511809447	0.0548028126623	0.0182260096687	0.0182260096687	0.0547920898317	0.0182260096687	0.0182260096687
hhs10	201501	2.1791801469649	2.9433742423344	0.0238953149286	0.152674817251	0.310336308013	0.195458817793	0.0843456579355	0.0539276932108	0.0539019874479	0.0538891345665	0.0238567562844	0.0238567562844	0.0238567562844
hhs10	201502	1.7891024434623	2.6526332712151	0.0533078706583	0.147669744371	0.328935172161	0.155217422252	0.0845240942435	0.0535456049773	0.0234520156765	0.0832297629509	0.0233727709034	0.0233727709034	0.0233727709034
hhs10	201503	1.17147157755	2.3853159686914	0.0833938424363	0.197971533298	0.249991692358	0.199266654361	0.11881916832	0.0484512841306	0.0134209499017	0.0484220254896	0.0134209499017	0.0134209499017	0.0134209499017
hhs10	201504	1.0791257578158	1.8595646019254	0.126355925645	0.302083611545	0.218089262255	0.16513872417	0.0873975480018	0.0488713651127	0.010412712654	0.010412712654	0.010412712654	0.010412712654	0.010412712654
hhs10	201505	1.1135793185105	1.4122806712308	0.143364006102	0.401724282727	0.284533431948	0.0807366240427	0.0804728997243	0.00152812590916	0.00152812590916	0.00152812590916	0.00152812590916	0.00152812590916	0.00152812590916
hhs10	201506	1.1030882386756	1.1168560477765	0.234192962925	0.38706688493	0.162086998483	0.121930954295	0.0819944026795	0.00212129944779	0.00212129944779	0.00212129944779	0.00212129944779	0.00212129944779	0.00212129944779
hhs10	201507	1.1697219326896	0.89020538076267	0.389167939062	0.198879853128	0.271470684421	0.0798909961561	0.0415010429227	0.0031815807183	0.0031815807183	0.0031815807183	0.0031815807183	0.0031815807183	0.0031815807183
hhs10	201508	0.85345496250622	0.68366673080308	0.524289725145	0.296341730789	0.0695512114901	0.0351792789304	0.000873554715339	0.0351792789304	0.0351792789304	0.000851485267167	0.000851485267167	0.000851485267167	0.000851485267167
hhs10	201509	0.94333459755539	0.49983792586622	0.63975097674	0.206052744571	0.153992689101	4.22462785793e-05	2.30490441182e-05	2.30490441182e-05	2.30490441182e-05	2.30490441182e-05	2.30490441182e-05	2.30490441182e-05	2.30490441182e-05
hhs10	201510	0.64507376001051	0.4039189138236	0.68930565985	0.272370933469	0.0381389710764	2.30544505764e-05	2.30544505764e-05	2.30544505764e-05	2.30544505764e-05	2.30544505764e-05	2.30544505764e-05	2.30544505764e-05	2.30544505764e-05
hhs10	201511	0.80334207357338	0.3381887415293	0.590189298492	0.271581438493	0.090175828726	0.0452856156914	0.000395402656751	0.000395402656751	0.000395402656751	0.000395402656751	0.000395402656751	0.000395402656751	0.000395402656751
hhs10	201512	0.91935994952552	0.30043310914896	0.708341835306	0.206208266807	0.0412700396157	0.000415688379386	0.0412700396157	0.000415688379386	0.000415688379386	0.000415688379386	0.000415688379386	0.000415688379386	0.000415688379386
hhs10	201513	0.82499060787238	0.28145397815029	0.780971970941	0.0987932201986	0.0657964584917	0.0343342373207	0.00287201614973	0.00287201614973	0.00287201614973	0.00287201614973	0.00287201614973	0.00287201614973	0.00287201614973
hhs10	201514	0.52908841619449	0.28923693905949	0.79064531096	0.128215472614	0.0332013972158	0.0332013972158	0.00210520314192	0.00210520314192	0.00210520314192	0.00210520314192	0.00210520314192	0.00210520314192	0.00210520314192
hhs10	201515	0.70226145335663	0.33208368111202	0.844704342566	0.0953209010652	0.0475970341692	0.00154721527499	0.00154721527499	0.00154721527499	0.00154721527499	0.00154721527499	0.00154721527499	0.00154721527499	0.00154721527499
hhs10	201516	0.62281064018105	0.32955289616931	0.852604103552	0.0904574021957	0.0447658029478	0.00152158641304	0.00152158641304	0.00152158641304	0.00152158641304	0.00152158641304	0.00152158641304	0.00152158641304	0.00152158641304
