# Supplementary material for: A human judgment approach to epidemiological forecasting
Source: PLoS Comput Biol. 2017 Mar 10;13(3):e1005248. doi: 10.1371/journal.pcbi.1005248 (PMC5345757; doi:10.1371/journal.pcbi.1005248)
Supplement: S1 Data — (ZIP) [file pcbi.1005248.s002.zip › S1_data/chikungunya_epicast_round3.csv]

country name	country code	counts available through week	prediction made on week	prediction made for week	effective leadtime	strict leadtime	ground truth	point prediction
Anguilla	AI	201442	201444	201445	3	1	51	48.0
Anguilla	AI	201442	201444	201446	4	2		51.0
Anguilla	AI	201442	201444	201447	5	3		52.0
Anguilla	AI	201442	201444	201448	6	4	82	57.0
Anguilla	AI	201442	201444	201449	7	5		59.0
Anguilla	AI	201442	201444	201450	8	6		60.0
Anguilla	AI	201442	201444	201451	9	7		61.0
Anguilla	AI	201442	201444	201452	10	8	100	62.0
Anguilla	AI	201442	201444	201453	11	9		64.0
Anguilla	AI	201442	201444	201501	12	10		64.0
Anguilla	AI	201442	201444	201502	13	11	110	64.0
Anguilla	AI	201442	201444	201503	14	12	115	65.0
Anguilla	AI	201442	201444	201504	15	13	118	67.0
Anguilla	AI	201442	201444	201505	16	14		68.0
Anguilla	AI	201442	201444	201506	17	15		70.0
Anguilla	AI	201442	201444	201507	18	16	121	73.0
Anguilla	AI	201442	201444	201508	19	17		74.0
Antigua & Barbuda	AG	201442	201444	201445	3	1	1417	1473.0
Antigua & Barbuda	AG	201442	201444	201446	4	2		1473.0
Antigua & Barbuda	AG	201442	201444	201447	5	3	1432	1607.0
Antigua & Barbuda	AG	201442	201444	201448	6	4		1748.0
Antigua & Barbuda	AG	201442	201444	201449	7	5		1827.0
Antigua & Barbuda	AG	201442	201444	201450	8	6		1866.0
Antigua & Barbuda	AG	201442	201444	201451	9	7		1866.0
Antigua & Barbuda	AG	201442	201444	201452	10	8	1444	1866.0
Antigua & Barbuda	AG	201442	201444	201453	11	9		1866.0
Antigua & Barbuda	AG	201442	201444	201501	12	10		1866.0
Antigua & Barbuda	AG	201442	201444	201502	13	11		1866.0
Antigua & Barbuda	AG	201442	201444	201503	14	12		1866.0
Antigua & Barbuda	AG	201442	201444	201504	15	13		1866.0
Antigua & Barbuda	AG	201442	201444	201505	16	14		1926.0
Antigua & Barbuda	AG	201442	201444	201506	17	15	1458	1977.0
Antigua & Barbuda	AG	201442	201444	201507	18	16	1446	2015.0
Antigua & Barbuda	AG	201442	201444	201508	19	17	1460	2054.0
Argentina	AR	201444	201444	201445	1	1		18.0
Argentina	AR	201444	201444	201446	2	2		20.0
Argentina	AR	201444	201444	201447	3	3		20.0
Argentina	AR	201444	201444	201448	4	4		22.0
Argentina	AR	201444	201444	201449	5	5	24	23.0
Argentina	AR	201444	201444	201450	6	6	28	24.0
Argentina	AR	201444	201444	201451	7	7		26.0
Argentina	AR	201444	201444	201452	8	8		28.0
Argentina	AR	201444	201444	201453	9	9	41	29.0
Argentina	AR	201444	201444	201501	10	10		31.0
Argentina	AR	201444	201444	201502	11	11		32.0
Argentina	AR	201444	201444	201503	12	12	46	33.0
Argentina	AR	201444	201444	201504	13	13	50	34.0
Argentina	AR	201444	201444	201505	14	14		35.0
Argentina	AR	201444	201444	201506	15	15	47	36.0
Argentina	AR	201444	201444	201507	16	16	53	37.0
Argentina	AR	201444	201444	201508	17	17		37.0
Aruba	AW	201444	201444	201445	1	1	242	165.0
Aruba	AW	201444	201444	201446	2	2	321	179.0
Aruba	AW	201444	201444	201447	3	3		191.0
Aruba	AW	201444	201444	201448	4	4	360	193.0
Aruba	AW	201444	201444	201449	5	5	428	195.0
Aruba	AW	201444	201444	201450	6	6	495	200.0
Aruba	AW	201444	201444	201451	7	7		211.0
Aruba	AW	201444	201444	201452	8	8		218.0
Aruba	AW	201444	201444	201453	9	9		229.0
Aruba	AW	201444	201444	201501	10	10		242.0
Aruba	AW	201444	201444	201502	11	11	1007	242.0
Aruba	AW	201444	201444	201503	12	12		242.0
Aruba	AW	201444	201444	201504	13	13		242.0
Aruba	AW	201444	201444	201505	14	14	1367	242.0
Aruba	AW	201444	201444	201506	15	15		242.0
Aruba	AW	201444	201444	201507	16	16		242.0
Aruba	AW	201444	201444	201508	17	17		242.0
Bahamas	BS	201437	201444	201445	8	1		118.0
Bahamas	BS	201437	201444	201446	9	2		134.0
Bahamas	BS	201437	201444	201447	10	3		147.0
Bahamas	BS	201437	201444	201448	11	4		161.0
Bahamas	BS	201437	201444	201449	12	5		174.0
Bahamas	BS	201437	201444	201450	13	6		183.0
Bahamas	BS	201437	201444	201451	14	7	97	189.0
Bahamas	BS	201437	201444	201452	15	8		195.0
Bahamas	BS	201437	201444	201453	16	9		196.0
Bahamas	BS	201437	201444	201501	17	10	100	200.0
Bahamas	BS	201437	201444	201502	18	11		206.0
Bahamas	BS	201437	201444	201503	19	12		208.0
Bahamas	BS	201437	201444	201504	20	13		208.0
Bahamas	BS	201437	201444	201505	21	14		208.0
Bahamas	BS	201437	201444	201506	22	15		208.0
Bahamas	BS	201437	201444	201507	23	16	105	221.0
Bahamas	BS	201437	201444	201508	24	17		221.0
Barbados	BB	201444	201444	201445	1	1	1435	643.0
Barbados	BB	201444	201444	201446	2	2		675.0
Barbados	BB	201444	201444	201447	3	3		721.0
Barbados	BB	201444	201444	201448	4	4		757.0
Barbados	BB	201444	201444	201449	5	5	1599	793.0
Barbados	BB	201444	201444	201450	6	6	1649	834.0
Barbados	BB	201444	201444	201451	7	7		850.0
Barbados	BB	201444	201444	201452	8	8	1787	865.0
Barbados	BB	201444	201444	201453	9	9		891.0
Barbados	BB	201444	201444	201501	10	10		916.0
Barbados	BB	201444	201444	201502	11	11		922.0
Barbados	BB	201444	201444	201503	12	12	1871	922.0
Barbados	BB	201444	201444	201504	13	13		922.0
Barbados	BB	201444	201444	201505	14	14	1872	951.0
Barbados	BB	201444	201444	201506	15	15		987.0
Barbados	BB	201444	201444	201507	16	16		1026.0
Barbados	BB	201444	201444	201508	17	17	2027	1026.0
Belize	BZ	201444	201444	201445	1	1		0.0
Belize	BZ	201444	201444	201446	2	2		1.0
Belize	BZ	201444	201444	201447	3	3		1.0
Belize	BZ	201444	201444	201448	4	4		1.0
Belize	BZ	201444	201444	201449	5	5		2.0
Belize	BZ	201444	201444	201450	6	6		2.0
Belize	BZ	201444	201444	201451	7	7		2.0
Belize	BZ	201444	201444	201452	8	8		2.0
Belize	BZ	201444	201444	201453	9	9		3.0
Belize	BZ	201444	201444	201501	10	10		3.0
Belize	BZ	201444	201444	201502	11	11		3.0
Belize	BZ	201444	201444	201503	12	12		3.0
Belize	BZ	201444	201444	201504	13	13		3.0
Belize	BZ	201444	201444	201505	14	14		3.0
Belize	BZ	201444	201444	201506	15	15		3.0
Belize	BZ	201444	201444	201507	16	16		3.0
Belize	BZ	201444	201444	201508	17	17		4.0
Bermuda	BM	201352	201444	201445	45	1		0.0
Bermuda	BM	201352	201444	201446	46	2	10	0.0
Bermuda	BM	201352	201444	201447	47	3		0.0
Bermuda	BM	201352	201444	201448	48	4		0.0
Bermuda	BM	201352	201444	201449	49	5		0.0
Bermuda	BM	201352	201444	201450	50	6		0.0
Bermuda	BM	201352	201444	201451	51	7		0.0
Bermuda	BM	201352	201444	201452	52	8		0.0
Bermuda	BM	201352	201444	201453	53	9		0.0
Bermuda	BM	201352	201444	201501	54	10		0.0
Bermuda	BM	201352	201444	201502	55	11		0.0
Bermuda	BM	201352	201444	201503	56	12	10	0.0
Bermuda	BM	201352	201444	201504	57	13		0.0
Bermuda	BM	201352	201444	201505	58	14		0.0
Bermuda	BM	201352	201444	201506	59	15		0.0
Bermuda	BM	201352	201444	201507	60	16		0.0
Bermuda	BM	201352	201444	201508	61	17		0.0
Bolivia	BO	201429	201444	201445	16	1		5.0
Bolivia	BO	201429	201444	201446	17	2	4	5.0
Bolivia	BO	201429	201444	201447	18	3		5.0
Bolivia	BO	201429	201444	201448	19	4		5.0
Bolivia	BO	201429	201444	201449	20	5	4	5.0
Bolivia	BO	201429	201444	201450	21	6		6.0
Bolivia	BO	201429	201444	201451	22	7		6.0
Bolivia	BO	201429	201444	201452	23	8		7.0
Bolivia	BO	201429	201444	201453	24	9		7.0
Bolivia	BO	201429	201444	201501	25	10		7.0
Bolivia	BO	201429	201444	201502	26	11		7.0
Bolivia	BO	201429	201444	201503	27	12		7.0
Bolivia	BO	201429	201444	201504	28	13		7.0
Bolivia	BO	201429	201444	201505	29	14		7.0
Bolivia	BO	201429	201444	201506	30	15	17	7.0
Bolivia	BO	201429	201444	201507	31	16	33	8.0
Bolivia	BO	201429	201444	201508	32	17		8.0
Bonaire	BQ-BO	201352	201444	201445	45	1		0.0
Bonaire	BQ-BO	201352	201444	201446	46	2		0.0
Bonaire	BQ-BO	201352	201444	201447	47	3		0.0
Bonaire	BQ-BO	201352	201444	201448	48	4		0.0
Bonaire	BQ-BO	201352	201444	201449	49	5		0.0
Bonaire	BQ-BO	201352	201444	201450	50	6		0.0
Bonaire	BQ-BO	201352	201444	201451	51	7		1.0
Bonaire	BQ-BO	201352	201444	201452	52	8		1.0
Bonaire	BQ-BO	201352	201444	201453	53	9		1.0
Bonaire	BQ-BO	201352	201444	201501	54	10		1.0
Bonaire	BQ-BO	201352	201444	201502	55	11		1.0
Bonaire	BQ-BO	201352	201444	201503	56	12		1.0
Bonaire	BQ-BO	201352	201444	201504	57	13		1.0
Bonaire	BQ-BO	201352	201444	201505	58	14		1.0
Bonaire	BQ-BO	201352	201444	201506	59	15		1.0
Bonaire	BQ-BO	201352	201444	201507	60	16		1.0
Bonaire	BQ-BO	201352	201444	201508	61	17		1.0
Brazil	BR	201441	201444	201445	4	1	210	270.0
Brazil	BR	201441	201444	201446	5	2	2166	298.0
Brazil	BR	201441	201444	201447	6	3		366.0
Brazil	BR	201441	201444	201448	7	4		426.0
Brazil	BR	201441	201444	201449	8	5		475.0
Brazil	BR	201441	201444	201450	9	6		520.0
Brazil	BR	201441	201444	201451	10	7		569.0
Brazil	BR	201441	201444	201452	11	8	3050	587.0
Brazil	BR	201441	201444	201453	12	9	2994	602.0
Brazil	BR	201441	201444	201501	13	10		624.0
Brazil	BR	201441	201444	201502	14	11		644.0
Brazil	BR	201441	201444	201503	15	12		669.0
Brazil	BR	201441	201444	201504	16	13	3580	685.0
Brazil	BR	201441	201444	201505	17	14	6743	709.0
Brazil	BR	201441	201444	201506	18	15	4116	735.0
Brazil	BR	201441	201444	201507	19	16		753.0
Brazil	BR	201441	201444	201508	20	17		753.0
British Virgin Islands	VG	201441	201444	201445	4	1		46.0
British Virgin Islands	VG	201441	201444	201446	5	2		48.0
British Virgin Islands	VG	201441	201444	201447	6	3	394	49.0
British Virgin Islands	VG	201441	201444	201448	7	4		50.0
British Virgin Islands	VG	201441	201444	201449	8	5		55.0
British Virgin Islands	VG	201441	201444	201450	9	6		59.0
British Virgin Islands	VG	201441	201444	201451	10	7		61.0
British Virgin Islands	VG	201441	201444	201452	11	8		63.0
British Virgin Islands	VG	201441	201444	201453	12	9		65.0
British Virgin Islands	VG	201441	201444	201501	13	10		67.0
British Virgin Islands	VG	201441	201444	201502	14	11		68.0
British Virgin Islands	VG	201441	201444	201503	15	12		68.0
British Virgin Islands	VG	201441	201444	201504	16	13		68.0
British Virgin Islands	VG	201441	201444	201505	17	14		70.0
British Virgin Islands	VG	201441	201444	201506	18	15		70.0
British Virgin Islands	VG	201441	201444	201507	19	16		72.0
British Virgin Islands	VG	201441	201444	201508	20	17		74.0
Canada	CA	201432	201444	201445	13	1		10.0
Canada	CA	201432	201444	201446	14	2		10.0
Canada	CA	201432	201444	201447	15	3		11.0
Canada	CA	201432	201444	201448	16	4		11.0
Canada	CA	201432	201444	201449	17	5		11.0
Canada	CA	201432	201444	201450	18	6		12.0
Canada	CA	201432	201444	201451	19	7		12.0
Canada	CA	201432	201444	201452	20	8		13.0
Canada	CA	201432	201444	201453	21	9		13.0
Canada	CA	201432	201444	201501	22	10		13.0
Canada	CA	201432	201444	201502	23	11	87	13.0
Canada	CA	201432	201444	201503	24	12		14.0
Canada	CA	201432	201444	201504	25	13	320	14.0
Canada	CA	201432	201444	201505	26	14		14.0
Canada	CA	201432	201444	201506	27	15		14.0
Canada	CA	201432	201444	201507	28	16		14.0
Canada	CA	201432	201444	201508	29	17		14.0
Cayman Islands	KY	201442	201444	201445	3	1		30.0
Cayman Islands	KY	201442	201444	201446	4	2		33.0
Cayman Islands	KY	201442	201444	201447	5	3		34.0
Cayman Islands	KY	201442	201444	201448	6	4	188	36.0
Cayman Islands	KY	201442	201444	201449	7	5	196	36.0
Cayman Islands	KY	201442	201444	201450	8	6	198	36.0
Cayman Islands	KY	201442	201444	201451	9	7		36.0
Cayman Islands	KY	201442	201444	201452	10	8	208	36.0
Cayman Islands	KY	201442	201444	201453	11	9		36.0
Cayman Islands	KY	201442	201444	201501	12	10	214	37.0
Cayman Islands	KY	201442	201444	201502	13	11	217	39.0
Cayman Islands	KY	201442	201444	201503	14	12	220	39.0
Cayman Islands	KY	201442	201444	201504	15	13		39.0
Cayman Islands	KY	201442	201444	201505	16	14		39.0
Cayman Islands	KY	201442	201444	201506	17	15	270	39.0
Cayman Islands	KY	201442	201444	201507	18	16		40.0
Cayman Islands	KY	201442	201444	201508	19	17		40.0
Chile	CL	201422	201444	201445	23	1		2.0
Chile	CL	201422	201444	201446	24	2		3.0
Chile	CL	201422	201444	201447	25	3		3.0
Chile	CL	201422	201444	201448	26	4	11	3.0
Chile	CL	201422	201444	201449	27	5		4.0
Chile	CL	201422	201444	201450	28	6	14	5.0
Chile	CL	201422	201444	201451	29	7	17	5.0
Chile	CL	201422	201444	201452	30	8		6.0
Chile	CL	201422	201444	201453	31	9	19	6.0
Chile	CL	201422	201444	201501	32	10		6.0
Chile	CL	201422	201444	201502	33	11		6.0
Chile	CL	201422	201444	201503	34	12		6.0
Chile	CL	201422	201444	201504	35	13		7.0
Chile	CL	201422	201444	201505	36	14		7.0
Chile	CL	201422	201444	201506	37	15		7.0
Chile	CL	201422	201444	201507	38	16		7.0
Chile	CL	201422	201444	201508	39	17		7.0
Colombia	CO	201443	201444	201445	2	1	19797	19469.0
Colombia	CO	201443	201444	201446	3	2	22398	21322.0
Colombia	CO	201443	201444	201447	4	3	39527	22086.0
Colombia	CO	201443	201444	201448	5	4	45916	23702.0
Colombia	CO	201443	201444	201449	6	5	53227	25829.0
Colombia	CO	201443	201444	201450	7	6		27552.0
Colombia	CO	201443	201444	201451	8	7	74592	29274.0
Colombia	CO	201443	201444	201452	9	8	83832	30231.0
Colombia	CO	201443	201444	201453	10	9	91084	30996.0
Colombia	CO	201443	201444	201501	11	10	113361	31953.0
Colombia	CO	201443	201444	201502	12	11	127370	34157.0
Colombia	CO	201443	201444	201503	13	12	143458	35161.0
Colombia	CO	201443	201444	201504	14	13		35602.0
Colombia	CO	201443	201444	201505	15	14	177213	37071.0
Colombia	CO	201443	201444	201506	16	15		37518.0
Colombia	CO	201443	201444	201507	17	16	185061	37859.0
Colombia	CO	201443	201444	201508	18	17	205450	38030.0
Costa Rica	CR	201439	201444	201445	6	1		27.0
Costa Rica	CR	201439	201444	201446	7	2		31.0
Costa Rica	CR	201439	201444	201447	8	3	18	31.0
Costa Rica	CR	201439	201444	201448	9	4		31.0
Costa Rica	CR	201439	201444	201449	10	5		31.0
Costa Rica	CR	201439	201444	201450	11	6	40	34.0
Costa Rica	CR	201439	201444	201451	12	7	238	37.0
Costa Rica	CR	201439	201444	201452	13	8		41.0
Costa Rica	CR	201439	201444	201453	14	9		44.0
Costa Rica	CR	201439	201444	201501	15	10		49.0
Costa Rica	CR	201439	201444	201502	16	11	106	51.0
Costa Rica	CR	201439	201444	201503	17	12	136	52.0
Costa Rica	CR	201439	201444	201504	18	13	210	54.0
Costa Rica	CR	201439	201444	201505	19	14	316	56.0
Costa Rica	CR	201439	201444	201506	20	15	322	58.0
Costa Rica	CR	201439	201444	201507	21	16	332	59.0
Costa Rica	CR	201439	201444	201508	22	17		59.0
Cuba	CU	201442	201444	201445	3	1		23.0
Cuba	CU	201442	201444	201446	4	2		24.0
Cuba	CU	201442	201444	201447	5	3		25.0
Cuba	CU	201442	201444	201448	6	4		26.0
Cuba	CU	201442	201444	201449	7	5		27.0
Cuba	CU	201442	201444	201450	8	6		28.0
Cuba	CU	201442	201444	201451	9	7		28.0
Cuba	CU	201442	201444	201452	10	8		30.0
Cuba	CU	201442	201444	201453	11	9		31.0
Cuba	CU	201442	201444	201501	12	10		32.0
Cuba	CU	201442	201444	201502	13	11		32.0
Cuba	CU	201442	201444	201503	14	12		32.0
Cuba	CU	201442	201444	201504	15	13		33.0
Cuba	CU	201442	201444	201505	16	14		33.0
Cuba	CU	201442	201444	201506	17	15		34.0
Cuba	CU	201442	201444	201507	18	16		34.0
Cuba	CU	201442	201444	201508	19	17		34.0
Curacao	CW	201444	201444	201445	1	1		1155.0
Curacao	CW	201444	201444	201446	2	2		1201.0
Curacao	CW	201444	201444	201447	3	3		1224.0
Curacao	CW	201444	201444	201448	4	4		1394.0
Curacao	CW	201444	201444	201449	5	5		1463.0
Curacao	CW	201444	201444	201450	6	6		1571.0
Curacao	CW	201444	201444	201451	7	7		1701.0
Curacao	CW	201444	201444	201452	8	8		1748.0
Curacao	CW	201444	201444	201453	9	9		1809.0
Curacao	CW	201444	201444	201501	10	10		1809.0
Curacao	CW	201444	201444	201502	11	11		1901.0
Curacao	CW	201444	201444	201503	12	12		1955.0
Curacao	CW	201444	201444	201504	13	13		1986.0
Curacao	CW	201444	201444	201505	14	14		1994.0
Curacao	CW	201444	201444	201506	15	15		1994.0
Curacao	CW	201444	201444	201507	16	16		2009.0
Curacao	CW	201444	201444	201508	17	17		2025.0
Dominica	DM	201441	201444	201445	4	1		4179.0
Dominica	DM	201441	201444	201446	5	2	3761	4808.0
Dominica	DM	201441	201444	201447	6	3		4897.0
Dominica	DM	201441	201444	201448	7	4		4985.0
Dominica	DM	201441	201444	201449	8	5		5161.0
Dominica	DM	201441	201444	201450	9	6		5250.0
Dominica	DM	201441	201444	201451	10	7		5470.0
Dominica	DM	201441	201444	201452	11	8	3763	5470.0
Dominica	DM	201441	201444	201453	12	9		5603.0
Dominica	DM	201441	201444	201501	13	10		5636.0
Dominica	DM	201441	201444	201502	14	11		5675.0
Dominica	DM	201441	201444	201503	15	12		5794.0
Dominica	DM	201441	201444	201504	16	13		5834.0
Dominica	DM	201441	201444	201505	17	14	3771	5952.0
Dominica	DM	201441	201444	201506	18	15		6031.0
Dominica	DM	201441	201444	201507	19	16		6110.0
Dominica	DM	201441	201444	201508	20	17		6190.0
Dominican Republic	DO	201441	201444	201445	4	1	524381	571459.0
Dominican Republic	DO	201441	201444	201446	5	2		579235.0
Dominican Republic	DO	201441	201444	201447	6	3		619926.0
Dominican Republic	DO	201441	201444	201448	7	4		657209.0
Dominican Republic	DO	201441	201444	201449	8	5		670513.0
Dominican Republic	DO	201441	201444	201450	9	6		746322.0
Dominican Republic	DO	201441	201444	201451	10	7	537712	774170.0
Dominican Republic	DO	201441	201444	201452	11	8	539004	779739.0
Dominican Republic	DO	201441	201444	201453	12	9	539183	779739.0
Dominican Republic	DO	201441	201444	201501	13	10		824296.0
Dominican Republic	DO	201441	201444	201502	14	11		841004.0
Dominican Republic	DO	201441	201444	201503	15	12		852143.0
Dominican Republic	DO	201441	201444	201504	16	13		859751.0
Dominican Republic	DO	201441	201444	201505	17	14		897618.0
Dominican Republic	DO	201441	201444	201506	18	15	539213	901826.0
Dominican Republic	DO	201441	201444	201507	19	16		901826.0
Dominican Republic	DO	201441	201444	201508	20	17	539222	914448.0
Ecuador	EC	201440	201444	201445	5	1		2.0
Ecuador	EC	201440	201444	201446	6	2		2.0
Ecuador	EC	201440	201444	201447	7	3		2.0
Ecuador	EC	201440	201444	201448	8	4		2.0
Ecuador	EC	201440	201444	201449	9	5	7	2.0
Ecuador	EC	201440	201444	201450	10	6		3.0
Ecuador	EC	201440	201444	201451	11	7	10	3.0
Ecuador	EC	201440	201444	201452	12	8		3.0
Ecuador	EC	201440	201444	201453	13	9		3.0
Ecuador	EC	201440	201444	201501	14	10		3.0
Ecuador	EC	201440	201444	201502	15	11		3.0
Ecuador	EC	201440	201444	201503	16	12		3.0
Ecuador	EC	201440	201444	201504	17	13		3.0
Ecuador	EC	201440	201444	201505	18	14	85	3.0
Ecuador	EC	201440	201444	201506	19	15		3.0
Ecuador	EC	201440	201444	201507	20	16		3.0
Ecuador	EC	201440	201444	201508	21	17		3.0
El Salvador	SV	201444	201444	201445	1	1		27793.0
El Salvador	SV	201444	201444	201446	2	2	123229	30758.0
El Salvador	SV	201444	201444	201447	3	3	135383	31512.0
El Salvador	SV	201444	201444	201448	4	4		33771.0
El Salvador	SV	201444	201444	201449	5	5		35466.0
El Salvador	SV	201444	201444	201450	6	6		39113.0
El Salvador	SV	201444	201444	201451	7	7		41582.0
El Salvador	SV	201444	201444	201452	8	8		47983.0
El Salvador	SV	201444	201444	201453	9	9		49547.0
El Salvador	SV	201444	201444	201501	10	10		51112.0
El Salvador	SV	201444	201444	201502	11	11		52250.0
El Salvador	SV	201444	201444	201503	12	12	137655	52961.0
El Salvador	SV	201444	201444	201504	13	13		54241.0
El Salvador	SV	201444	201444	201505	14	14	138774	55521.0
El Salvador	SV	201444	201444	201506	15	15	143172	55521.0
El Salvador	SV	201444	201444	201507	16	16		55781.0
El Salvador	SV	201444	201444	201508	17	17	143503	55781.0
Falkland Islands	FK	201352	201444	201445	45	1		0.0
Falkland Islands	FK	201352	201444	201446	46	2		0.0
Falkland Islands	FK	201352	201444	201447	47	3		0.0
Falkland Islands	FK	201352	201444	201448	48	4		0.0
Falkland Islands	FK	201352	201444	201449	49	5		0.0
Falkland Islands	FK	201352	201444	201450	50	6		0.0
Falkland Islands	FK	201352	201444	201451	51	7		0.0
Falkland Islands	FK	201352	201444	201452	52	8		0.0
Falkland Islands	FK	201352	201444	201453	53	9		0.0
Falkland Islands	FK	201352	201444	201501	54	10		0.0
Falkland Islands	FK	201352	201444	201502	55	11		0.0
Falkland Islands	FK	201352	201444	201503	56	12		0.0
Falkland Islands	FK	201352	201444	201504	57	13		0.0
Falkland Islands	FK	201352	201444	201505	58	14		0.0
Falkland Islands	FK	201352	201444	201506	59	15		0.0
Falkland Islands	FK	201352	201444	201507	60	16		0.0
Falkland Islands	FK	201352	201444	201508	61	17		0.0
French Guiana	GF	201444	201444	201445	1	1		10685.0
French Guiana	GF	201444	201444	201446	2	2	7870	11229.0
French Guiana	GF	201444	201444	201447	3	3		11982.0
French Guiana	GF	201444	201444	201448	4	4	13192	12482.0
French Guiana	GF	201444	201444	201449	5	5		12732.0
French Guiana	GF	201444	201444	201450	6	6	14070	13485.0
French Guiana	GF	201444	201444	201451	7	7		13610.0
French Guiana	GF	201444	201444	201452	8	8		14112.0
French Guiana	GF	201444	201444	201453	9	9		14739.0
French Guiana	GF	201444	201444	201501	10	10		15575.0
French Guiana	GF	201444	201444	201502	11	11		15933.0
French Guiana	GF	201444	201444	201503	12	12		16023.0
French Guiana	GF	201444	201444	201504	13	13	16279	16112.0
French Guiana	GF	201444	201444	201505	14	14		16112.0
French Guiana	GF	201444	201444	201506	15	15	18499	16292.0
French Guiana	GF	201444	201444	201507	16	16		16381.0
French Guiana	GF	201444	201444	201508	17	17	19148	16471.0
Grenada	GD	201441	201444	201445	4	1		3462.0
Grenada	GD	201441	201444	201446	5	2	3096	3660.0
Grenada	GD	201441	201444	201447	6	3		3956.0
Grenada	GD	201441	201444	201448	7	4		4104.0
Grenada	GD	201441	201444	201449	8	5		4350.0
Grenada	GD	201441	201444	201450	9	6		4498.0
Grenada	GD	201441	201444	201451	10	7		4597.0
Grenada	GD	201441	201444	201452	11	8		4622.0
Grenada	GD	201441	201444	201453	12	9		4844.0
Grenada	GD	201441	201444	201501	13	10		5091.0
Grenada	GD	201441	201444	201502	14	11		5288.0
Grenada	GD	201441	201444	201503	15	12		5510.0
Grenada	GD	201441	201444	201504	16	13		5559.0
Grenada	GD	201441	201444	201505	17	14		5559.0
Grenada	GD	201441	201444	201506	18	15		5559.0
Grenada	GD	201441	201444	201507	19	16		5559.0
Grenada	GD	201441	201444	201508	20	17		5559.0
Guadeloupe	GP	201442	201444	201445	3	1		85495.0
Guadeloupe	GP	201442	201444	201446	4	2	81392	87915.0
Guadeloupe	GP	201442	201444	201447	5	3		91616.0
Guadeloupe	GP	201442	201444	201448	6	4		94392.0
Guadeloupe	GP	201442	201444	201449	7	5		96242.0
Guadeloupe	GP	201442	201444	201450	8	6	81630	96242.0
Guadeloupe	GP	201442	201444	201451	9	7		98091.0
Guadeloupe	GP	201442	201444	201452	10	8		102284.0
Guadeloupe	GP	201442	201444	201453	11	9		102983.0
Guadeloupe	GP	201442	201444	201501	12	10		104381.0
Guadeloupe	GP	201442	201444	201502	13	11		104700.0
Guadeloupe	GP	201442	201444	201503	14	12		104700.0
Guadeloupe	GP	201442	201444	201504	15	13		104700.0
Guadeloupe	GP	201442	201444	201505	16	14		104700.0
Guadeloupe	GP	201442	201444	201506	17	15		104700.0
Guadeloupe	GP	201442	201444	201507	18	16		104700.0
Guadeloupe	GP	201442	201444	201508	19	17		104700.0
Guatemala	GT	201440	201444	201445	5	1		719.0
Guatemala	GT	201440	201444	201446	6	2		797.0
Guatemala	GT	201440	201444	201447	7	3		828.0
Guatemala	GT	201440	201444	201448	8	4	22057	850.0
Guatemala	GT	201440	201444	201449	9	5		930.0
Guatemala	GT	201440	201444	201450	10	6		989.0
Guatemala	GT	201440	201444	201451	11	7		989.0
Guatemala	GT	201440	201444	201452	12	8	27212	1048.0
Guatemala	GT	201440	201444	201453	13	9	27541	1103.0
Guatemala	GT	201440	201444	201501	14	10		1103.0
Guatemala	GT	201440	201444	201502	15	11		1130.0
Guatemala	GT	201440	201444	201503	16	12		1168.0
Guatemala	GT	201440	201444	201504	17	13		1192.0
Guatemala	GT	201440	201444	201505	18	14		1192.0
Guatemala	GT	201440	201444	201506	19	15		1192.0
Guatemala	GT	201440	201444	201507	20	16		1197.0
Guatemala	GT	201440	201444	201508	21	17		1202.0
Guyana	GY	201431	201444	201445	14	1		86.0
Guyana	GY	201431	201444	201446	15	2		140.0
Guyana	GY	201431	201444	201447	16	3		152.0
Guyana	GY	201431	201444	201448	17	4		157.0
Guyana	GY	201431	201444	201449	18	5		159.0
Guyana	GY	201431	201444	201450	19	6		163.0
Guyana	GY	201431	201444	201451	20	7		168.0
Guyana	GY	201431	201444	201452	21	8		172.0
Guyana	GY	201431	201444	201453	22	9		178.0
Guyana	GY	201431	201444	201501	23	10		183.0
Guyana	GY	201431	201444	201502	24	11	5415	187.0
Guyana	GY	201431	201444	201503	25	12		188.0
Guyana	GY	201431	201444	201504	26	13		193.0
Guyana	GY	201431	201444	201505	27	14		197.0
Guyana	GY	201431	201444	201506	28	15		203.0
Guyana	GY	201431	201444	201507	29	16		215.0
Guyana	GY	201431	201444	201508	30	17		227.0
Haiti	HT	201428	201444	201445	17	1		87512.0
Haiti	HT	201428	201444	201446	18	2		89192.0
Haiti	HT	201428	201444	201447	19	3		91431.0
Haiti	HT	201428	201444	201448	20	4		94434.0
Haiti	HT	201428	201444	201449	21	5		101587.0
Haiti	HT	201428	201444	201450	22	6		106544.0
Haiti	HT	201428	201444	201451	23	7		116060.0
Haiti	HT	201428	201444	201452	24	8		116645.0
Haiti	HT	201428	201444	201453	25	9		118104.0
Haiti	HT	201428	201444	201501	26	10		121750.0
Haiti	HT	201428	201444	201502	27	11		123208.0
Haiti	HT	201428	201444	201503	28	12		125576.0
Haiti	HT	201428	201444	201504	29	13		128375.0
Haiti	HT	201428	201444	201505	30	14		130054.0
Haiti	HT	201428	201444	201506	31	15		131733.0
Haiti	HT	201428	201444	201507	32	16		135651.0
Haiti	HT	201428	201444	201508	33	17		141249.0
Honduras	HN	201441	201444	201445	4	1		0.0
Honduras	HN	201441	201444	201446	5	2		0.0
Honduras	HN	201441	201444	201447	6	3	1395	0.0
Honduras	HN	201441	201444	201448	7	4		0.0
Honduras	HN	201441	201444	201449	8	5		0.0
Honduras	HN	201441	201444	201450	9	6	4086	0.0
Honduras	HN	201441	201444	201451	10	7		0.0
Honduras	HN	201441	201444	201452	11	8		0.0
Honduras	HN	201441	201444	201453	12	9	5352	0.0
Honduras	HN	201441	201444	201501	13	10		0.0
Honduras	HN	201441	201444	201502	14	11		0.0
Honduras	HN	201441	201444	201503	15	12		0.0
Honduras	HN	201441	201444	201504	16	13		0.0
Honduras	HN	201441	201444	201505	17	14		0.0
Honduras	HN	201441	201444	201506	18	15	6908	0.0
Honduras	HN	201441	201444	201507	19	16		0.0
Honduras	HN	201441	201444	201508	20	17		0.0
Jamaica	JM	201444	201444	201445	1	1	1100	1023.0
Jamaica	JM	201444	201444	201446	2	2		1076.0
Jamaica	JM	201444	201444	201447	3	3		1210.0
Jamaica	JM	201444	201444	201448	4	4		1281.0
Jamaica	JM	201444	201444	201449	5	5	1283	1397.0
Jamaica	JM	201444	201444	201450	6	6		1495.0
Jamaica	JM	201444	201444	201451	7	7	1459	1531.0
Jamaica	JM	201444	201444	201452	8	8	1511	1718.0
Jamaica	JM	201444	201444	201453	9	9		1762.0
Jamaica	JM	201444	201444	201501	10	10		1832.0
Jamaica	JM	201444	201444	201502	11	11	1645	1902.0
Jamaica	JM	201444	201444	201503	12	12	1669	1920.0
Jamaica	JM	201444	201444	201504	13	13	1703	1920.0
Jamaica	JM	201444	201444	201505	14	14	1732	1920.0
Jamaica	JM	201444	201444	201506	15	15		1920.0
Jamaica	JM	201444	201444	201507	16	16	1758	1920.0
Jamaica	JM	201444	201444	201508	17	17		1920.0
Martinique	MQ	201442	201444	201445	3	1		78022.0
Martinique	MQ	201442	201444	201446	4	2	79860	80001.0
Martinique	MQ	201442	201444	201447	5	3		81403.0
Martinique	MQ	201442	201444	201448	6	4		87621.0
Martinique	MQ	201442	201444	201449	7	5		90820.0
Martinique	MQ	201442	201444	201450	8	6	73715	91620.0
Martinique	MQ	201442	201444	201451	9	7		94020.0
Martinique	MQ	201442	201444	201452	10	8		94020.0
Martinique	MQ	201442	201444	201453	11	9		94820.0
Martinique	MQ	201442	201444	201501	12	10		94820.0
Martinique	MQ	201442	201444	201502	13	11		94820.0
Martinique	MQ	201442	201444	201503	14	12		96127.0
Martinique	MQ	201442	201444	201504	15	13		97529.0
Martinique	MQ	201442	201444	201505	16	14		98230.0
Martinique	MQ	201442	201444	201506	17	15		98230.0
Martinique	MQ	201442	201444	201507	18	16		98230.0
Martinique	MQ	201442	201444	201508	19	17		98230.0
Mexico	MX	201438	201444	201445	7	1	12	8.0
Mexico	MX	201438	201444	201446	8	2	25	9.0
Mexico	MX	201438	201444	201447	9	3		9.0
Mexico	MX	201438	201444	201448	10	4		10.0
Mexico	MX	201438	201444	201449	11	5	87	10.0
Mexico	MX	201438	201444	201450	12	6		11.0
Mexico	MX	201438	201444	201451	13	7	95	11.0
Mexico	MX	201438	201444	201452	14	8	144	11.0
Mexico	MX	201438	201444	201453	15	9	168	11.0
Mexico	MX	201438	201444	201501	16	10	171	12.0
Mexico	MX	201438	201444	201502	17	11	183	14.0
Mexico	MX	201438	201444	201503	18	12	214	15.0
Mexico	MX	201438	201444	201504	19	13		16.0
Mexico	MX	201438	201444	201505	20	14	224	17.0
Mexico	MX	201438	201444	201506	21	15	261	17.0
Mexico	MX	201438	201444	201507	22	16		17.0
Mexico	MX	201438	201444	201508	23	17		17.0
Montserrat	MS	201444	201444	201445	1	1		6.0
Montserrat	MS	201444	201444	201446	2	2		7.0
Montserrat	MS	201444	201444	201447	3	3		7.0
Montserrat	MS	201444	201444	201448	4	4	73	7.0
Montserrat	MS	201444	201444	201449	5	5		7.0
Montserrat	MS	201444	201444	201450	6	6		8.0
Montserrat	MS	201444	201444	201451	7	7		8.0
Montserrat	MS	201444	201444	201452	8	8	119	8.0
Montserrat	MS	201444	201444	201453	9	9		9.0
Montserrat	MS	201444	201444	201501	10	10		9.0
Montserrat	MS	201444	201444	201502	11	11		9.0
Montserrat	MS	201444	201444	201503	12	12		10.0
Montserrat	MS	201444	201444	201504	13	13	131	10.0
Montserrat	MS	201444	201444	201505	14	14		10.0
Montserrat	MS	201444	201444	201506	15	15		10.0
Montserrat	MS	201444	201444	201507	16	16		11.0
Montserrat	MS	201444	201444	201508	17	17		11.0
Nicaragua	NI	201444	201444	201445	1	1	334	33.0
Nicaragua	NI	201444	201444	201446	2	2	582	36.0
Nicaragua	NI	201444	201444	201447	3	3		38.0
Nicaragua	NI	201444	201444	201448	4	4		41.0
Nicaragua	NI	201444	201444	201449	5	5	2180	42.0
Nicaragua	NI	201444	201444	201450	6	6	3556	45.0
Nicaragua	NI	201444	201444	201451	7	7		47.0
Nicaragua	NI	201444	201444	201452	8	8		48.0
Nicaragua	NI	201444	201444	201453	9	9		49.0
Nicaragua	NI	201444	201444	201501	10	10		50.0
Nicaragua	NI	201444	201444	201502	11	11	4685	51.0
Nicaragua	NI	201444	201444	201503	12	12		53.0
Nicaragua	NI	201444	201444	201504	13	13		53.0
Nicaragua	NI	201444	201444	201505	14	14		54.0
Nicaragua	NI	201444	201444	201506	15	15		55.0
Nicaragua	NI	201444	201444	201507	16	16		55.0
Nicaragua	NI	201444	201444	201508	17	17		56.0
Panama	PA	201444	201444	201445	1	1		34.0
Panama	PA	201444	201444	201446	2	2		35.0
Panama	PA	201444	201444	201447	3	3	60	38.0
Panama	PA	201444	201444	201448	4	4	54	40.0
Panama	PA	201444	201444	201449	5	5		41.0
Panama	PA	201444	201444	201450	6	6		49.0
Panama	PA	201444	201444	201451	7	7		50.0
Panama	PA	201444	201444	201452	8	8		51.0
Panama	PA	201444	201444	201453	9	9		53.0
Panama	PA	201444	201444	201501	10	10		53.0
Panama	PA	201444	201444	201502	11	11		54.0
Panama	PA	201444	201444	201503	12	12		54.0
Panama	PA	201444	201444	201504	13	13		55.0
Panama	PA	201444	201444	201505	14	14		56.0
Panama	PA	201444	201444	201506	15	15		57.0
Panama	PA	201444	201444	201507	16	16		57.0
Panama	PA	201444	201444	201508	17	17		58.0
Paraguay	PY	201444	201444	201445	1	1	7	1.0
Paraguay	PY	201444	201444	201446	2	2	5	2.0
Paraguay	PY	201444	201444	201447	3	3		2.0
Paraguay	PY	201444	201444	201448	4	4	8	2.0
Paraguay	PY	201444	201444	201449	5	5		2.0
Paraguay	PY	201444	201444	201450	6	6		2.0
Paraguay	PY	201444	201444	201451	7	7		2.0
Paraguay	PY	201444	201444	201452	8	8		3.0
Paraguay	PY	201444	201444	201453	9	9		3.0
Paraguay	PY	201444	201444	201501	10	10		3.0
Paraguay	PY	201444	201444	201502	11	11		3.0
Paraguay	PY	201444	201444	201503	12	12		3.0
Paraguay	PY	201444	201444	201504	13	13		3.0
Paraguay	PY	201444	201444	201505	14	14	136	3.0
Paraguay	PY	201444	201444	201506	15	15		4.0
Paraguay	PY	201444	201444	201507	16	16		4.0
Paraguay	PY	201444	201444	201508	17	17		4.0
Peru	PE	201442	201444	201445	3	1		7.0
Peru	PE	201442	201444	201446	4	2		8.0
Peru	PE	201442	201444	201447	5	3		8.0
Peru	PE	201442	201444	201448	6	4		8.0
Peru	PE	201442	201444	201449	7	5		9.0
Peru	PE	201442	201444	201450	8	6		9.0
Peru	PE	201442	201444	201451	9	7		9.0
Peru	PE	201442	201444	201452	10	8	11	9.0
Peru	PE	201442	201444	201453	11	9		9.0
Peru	PE	201442	201444	201501	12	10		9.0
Peru	PE	201442	201444	201502	13	11		10.0
Peru	PE	201442	201444	201503	14	12	29	11.0
Peru	PE	201442	201444	201504	15	13		11.0
Peru	PE	201442	201444	201505	16	14	32	11.0
Peru	PE	201442	201444	201506	17	15	34	11.0
Peru	PE	201442	201444	201507	18	16		12.0
Peru	PE	201442	201444	201508	19	17		12.0
Puerto Rico	PR	201442	201444	201445	3	1	24476	22975.0
Puerto Rico	PR	201442	201444	201446	4	2	26212	24474.0
Puerto Rico	PR	201442	201444	201447	5	3		25594.0
Puerto Rico	PR	201442	201444	201448	6	4	28305	26858.0
Puerto Rico	PR	201442	201444	201449	7	5		28715.0
Puerto Rico	PR	201442	201444	201450	8	6	24380	29618.0
Puerto Rico	PR	201442	201444	201451	9	7		30568.0
Puerto Rico	PR	201442	201444	201452	10	8	25827	32544.0
Puerto Rico	PR	201442	201444	201453	11	9		32965.0
Puerto Rico	PR	201442	201444	201501	12	10	26395	33733.0
Puerto Rico	PR	201442	201444	201502	13	11		33733.0
Puerto Rico	PR	201442	201444	201503	14	12	27612	34222.0
Puerto Rico	PR	201442	201444	201504	15	13	28620	34584.0
Puerto Rico	PR	201442	201444	201505	16	14	29047	34735.0
Puerto Rico	PR	201442	201444	201506	17	15	30747	34735.0
Puerto Rico	PR	201442	201444	201507	18	16	31165	35054.0
Puerto Rico	PR	201442	201444	201508	19	17	31234	35611.0
Saba	BQ-SA	201352	201444	201445	45	1		0.0
Saba	BQ-SA	201352	201444	201446	46	2		0.0
Saba	BQ-SA	201352	201444	201447	47	3		0.0
Saba	BQ-SA	201352	201444	201448	48	4		0.0
Saba	BQ-SA	201352	201444	201449	49	5		0.0
Saba	BQ-SA	201352	201444	201450	50	6		0.0
Saba	BQ-SA	201352	201444	201451	51	7		0.0
Saba	BQ-SA	201352	201444	201452	52	8		0.0
Saba	BQ-SA	201352	201444	201453	53	9		0.0
Saba	BQ-SA	201352	201444	201501	54	10		0.0
Saba	BQ-SA	201352	201444	201502	55	11		0.0
Saba	BQ-SA	201352	201444	201503	56	12		0.0
Saba	BQ-SA	201352	201444	201504	57	13		0.0
Saba	BQ-SA	201352	201444	201505	58	14		0.0
Saba	BQ-SA	201352	201444	201506	59	15		0.0
Saba	BQ-SA	201352	201444	201507	60	16		0.0
Saba	BQ-SA	201352	201444	201508	61	17		0.0
Saint Barthelemy	BL	201442	201444	201445	3	1		1272.0
Saint Barthelemy	BL	201442	201444	201446	4	2	1156	1390.0
Saint Barthelemy	BL	201442	201444	201447	5	3		1426.0
Saint Barthelemy	BL	201442	201444	201448	6	4		1459.0
Saint Barthelemy	BL	201442	201444	201449	7	5		1521.0
Saint Barthelemy	BL	201442	201444	201450	8	6	1535	1521.0
Saint Barthelemy	BL	201442	201444	201451	9	7		1563.0
Saint Barthelemy	BL	201442	201444	201452	10	8		1563.0
Saint Barthelemy	BL	201442	201444	201453	11	9		1563.0
Saint Barthelemy	BL	201442	201444	201501	12	10		1563.0
Saint Barthelemy	BL	201442	201444	201502	13	11		1645.0
Saint Barthelemy	BL	201442	201444	201503	14	12		1645.0
Saint Barthelemy	BL	201442	201444	201504	15	13	1807	1645.0
Saint Barthelemy	BL	201442	201444	201505	16	14		1645.0
Saint Barthelemy	BL	201442	201444	201506	17	15	1832	1645.0
Saint Barthelemy	BL	201442	201444	201507	18	16		1645.0
Saint Barthelemy	BL	201442	201444	201508	19	17		1645.0
Saint Kitts & Nevis	KN	201444	201444	201445	1	1		67.0
Saint Kitts & Nevis	KN	201444	201444	201446	2	2		76.0
Saint Kitts & Nevis	KN	201444	201444	201447	3	3		93.0
Saint Kitts & Nevis	KN	201444	201444	201448	4	4		110.0
Saint Kitts & Nevis	KN	201444	201444	201449	5	5		132.0
Saint Kitts & Nevis	KN	201444	201444	201450	6	6		148.0
Saint Kitts & Nevis	KN	201444	201444	201451	7	7		157.0
Saint Kitts & Nevis	KN	201444	201444	201452	8	8		164.0
Saint Kitts & Nevis	KN	201444	201444	201453	9	9	655	171.0
Saint Kitts & Nevis	KN	201444	201444	201501	10	10		177.0
Saint Kitts & Nevis	KN	201444	201444	201502	11	11		182.0
Saint Kitts & Nevis	KN	201444	201444	201503	12	12		185.0
Saint Kitts & Nevis	KN	201444	201444	201504	13	13		187.0
Saint Kitts & Nevis	KN	201444	201444	201505	14	14		193.0
Saint Kitts & Nevis	KN	201444	201444	201506	15	15		196.0
Saint Kitts & Nevis	KN	201444	201444	201507	16	16		199.0
Saint Kitts & Nevis	KN	201444	201444	201508	17	17		199.0
Saint Lucia	LC	201435	201444	201445	10	1	897	363.0
Saint Lucia	LC	201435	201444	201446	11	2		375.0
Saint Lucia	LC	201435	201444	201447	12	3		403.0
Saint Lucia	LC	201435	201444	201448	13	4		452.0
Saint Lucia	LC	201435	201444	201449	14	5	877	501.0
Saint Lucia	LC	201435	201444	201450	15	6		567.0
Saint Lucia	LC	201435	201444	201451	16	7		613.0
Saint Lucia	LC	201435	201444	201452	17	8	883	645.0
Saint Lucia	LC	201435	201444	201453	18	9		674.0
Saint Lucia	LC	201435	201444	201501	19	10		709.0
Saint Lucia	LC	201435	201444	201502	20	11		724.0
Saint Lucia	LC	201435	201444	201503	21	12		730.0
Saint Lucia	LC	201435	201444	201504	22	13		746.0
Saint Lucia	LC	201435	201444	201505	23	14		771.0
Saint Lucia	LC	201435	201444	201506	24	15		795.0
Saint Lucia	LC	201435	201444	201507	25	16		795.0
Saint Lucia	LC	201435	201444	201508	26	17		804.0
Saint Martin (French part)	MF	201442	201444	201445	3	1		5288.0
Saint Martin (French part)	MF	201442	201444	201446	4	2	4564	5554.0
Saint Martin (French part)	MF	201442	201444	201447	5	3		5730.0
Saint Martin (French part)	MF	201442	201444	201448	6	4		5998.0
Saint Martin (French part)	MF	201442	201444	201449	7	5		6330.0
Saint Martin (French part)	MF	201442	201444	201450	8	6	5623	6433.0
Saint Martin (French part)	MF	201442	201444	201451	9	7		6587.0
Saint Martin (French part)	MF	201442	201444	201452	10	8		6793.0
Saint Martin (French part)	MF	201442	201444	201453	11	9		6844.0
Saint Martin (French part)	MF	201442	201444	201501	12	10		6895.0
Saint Martin (French part)	MF	201442	201444	201502	13	11		6895.0
Saint Martin (French part)	MF	201442	201444	201503	14	12		6895.0
Saint Martin (French part)	MF	201442	201444	201504	15	13	6073	6895.0
Saint Martin (French part)	MF	201442	201444	201505	16	14		6895.0
Saint Martin (French part)	MF	201442	201444	201506	17	15	6073	6895.0
Saint Martin (French part)	MF	201442	201444	201507	18	16		6895.0
Saint Martin (French part)	MF	201442	201444	201508	19	17		6895.0
Saint Vincent & the Grenadines	VC	201442	201444	201445	3	1		529.0
Saint Vincent & the Grenadines	VC	201442	201444	201446	4	2		586.0
Saint Vincent & the Grenadines	VC	201442	201444	201447	5	3	1389	625.0
Saint Vincent & the Grenadines	VC	201442	201444	201448	6	4		666.0
Saint Vincent & the Grenadines	VC	201442	201444	201449	7	5	1393	691.0
Saint Vincent & the Grenadines	VC	201442	201444	201450	8	6		721.0
Saint Vincent & the Grenadines	VC	201442	201444	201451	9	7		756.0
Saint Vincent & the Grenadines	VC	201442	201444	201452	10	8		771.0
Saint Vincent & the Grenadines	VC	201442	201444	201453	11	9		801.0
Saint Vincent & the Grenadines	VC	201442	201444	201501	12	10		831.0
Saint Vincent & the Grenadines	VC	201442	201444	201502	13	11	1418	861.0
Saint Vincent & the Grenadines	VC	201442	201444	201503	14	12		896.0
Saint Vincent & the Grenadines	VC	201442	201444	201504	15	13		906.0
Saint Vincent & the Grenadines	VC	201442	201444	201505	16	14		921.0
Saint Vincent & the Grenadines	VC	201442	201444	201506	17	15		941.0
Saint Vincent & the Grenadines	VC	201442	201444	201507	18	16		950.0
Saint Vincent & the Grenadines	VC	201442	201444	201508	19	17	1398	950.0
Sint Eustatius	BQ-SE	201352	201444	201445	45	1		0.0
Sint Eustatius	BQ-SE	201352	201444	201446	46	2		0.0
Sint Eustatius	BQ-SE	201352	201444	201447	47	3		0.0
Sint Eustatius	BQ-SE	201352	201444	201448	48	4		0.0
Sint Eustatius	BQ-SE	201352	201444	201449	49	5		0.0
Sint Eustatius	BQ-SE	201352	201444	201450	50	6		0.0
Sint Eustatius	BQ-SE	201352	201444	201451	51	7		0.0
Sint Eustatius	BQ-SE	201352	201444	201452	52	8		0.0
Sint Eustatius	BQ-SE	201352	201444	201453	53	9		0.0
Sint Eustatius	BQ-SE	201352	201444	201501	54	10		0.0
Sint Eustatius	BQ-SE	201352	201444	201502	55	11		0.0
Sint Eustatius	BQ-SE	201352	201444	201503	56	12		0.0
Sint Eustatius	BQ-SE	201352	201444	201504	57	13		0.0
Sint Eustatius	BQ-SE	201352	201444	201505	58	14		0.0
Sint Eustatius	BQ-SE	201352	201444	201506	59	15		0.0
Sint Eustatius	BQ-SE	201352	201444	201507	60	16		0.0
Sint Eustatius	BQ-SE	201352	201444	201508	61	17		0.0
Sint Maarten (Dutch part)	SX	201444	201444	201445	1	1		405.0
Sint Maarten (Dutch part)	SX	201444	201444	201446	2	2		448.0
Sint Maarten (Dutch part)	SX	201444	201444	201447	3	3		522.0
Sint Maarten (Dutch part)	SX	201444	201444	201448	4	4		583.0
Sint Maarten (Dutch part)	SX	201444	201444	201449	5	5		598.0
Sint Maarten (Dutch part)	SX	201444	201444	201450	6	6		620.0
Sint Maarten (Dutch part)	SX	201444	201444	201451	7	7		643.0
Sint Maarten (Dutch part)	SX	201444	201444	201452	8	8	470	669.0
Sint Maarten (Dutch part)	SX	201444	201444	201453	9	9		695.0
Sint Maarten (Dutch part)	SX	201444	201444	201501	10	10		725.0
Sint Maarten (Dutch part)	SX	201444	201444	201502	11	11		751.0
Sint Maarten (Dutch part)	SX	201444	201444	201503	12	12		781.0
Sint Maarten (Dutch part)	SX	201444	201444	201504	13	13		799.0
Sint Maarten (Dutch part)	SX	201444	201444	201505	14	14		826.0
Sint Maarten (Dutch part)	SX	201444	201444	201506	15	15		844.0
Sint Maarten (Dutch part)	SX	201444	201444	201507	16	16		863.0
Sint Maarten (Dutch part)	SX	201444	201444	201508	17	17		878.0
Suriname	SR	201443	201444	201445	2	1		1181.0
Suriname	SR	201443	201444	201446	3	2		1269.0
Suriname	SR	201443	201444	201447	4	3		1436.0
Suriname	SR	201443	201444	201448	5	4		1607.0
Suriname	SR	201443	201444	201449	6	5		1670.0
Suriname	SR	201443	201444	201450	7	6		1733.0
Suriname	SR	201443	201444	201451	8	7		1805.0
Suriname	SR	201443	201444	201452	9	8		1863.0
Suriname	SR	201443	201444	201453	10	9		1906.0
Suriname	SR	201443	201444	201501	11	10		1988.0
Suriname	SR	201443	201444	201502	12	11		2056.0
Suriname	SR	201443	201444	201503	13	12		2134.0
Suriname	SR	201443	201444	201504	14	13		2159.0
Suriname	SR	201443	201444	201505	15	14		2176.0
Suriname	SR	201443	201444	201506	16	15		2194.0
Suriname	SR	201443	201444	201507	17	16		2194.0
Suriname	SR	201443	201444	201508	18	17		2194.0
Trinidad & Tobago	TT	201442	201444	201445	3	1		131.0
Trinidad & Tobago	TT	201442	201444	201446	4	2		136.0
Trinidad & Tobago	TT	201442	201444	201447	5	3		148.0
Trinidad & Tobago	TT	201442	201444	201448	6	4		169.0
Trinidad & Tobago	TT	201442	201444	201449	7	5	281	193.0
Trinidad & Tobago	TT	201442	201444	201450	8	6		220.0
Trinidad & Tobago	TT	201442	201444	201451	9	7	294	231.0
Trinidad & Tobago	TT	201442	201444	201452	10	8		242.0
Trinidad & Tobago	TT	201442	201444	201453	11	9		254.0
Trinidad & Tobago	TT	201442	201444	201501	12	10		264.0
Trinidad & Tobago	TT	201442	201444	201502	13	11		265.0
Trinidad & Tobago	TT	201442	201444	201503	14	12	306	265.0
Trinidad & Tobago	TT	201442	201444	201504	15	13		265.0
Trinidad & Tobago	TT	201442	201444	201505	16	14		265.0
Trinidad & Tobago	TT	201442	201444	201506	17	15		265.0
Trinidad & Tobago	TT	201442	201444	201507	18	16		265.0
Trinidad & Tobago	TT	201442	201444	201508	19	17		265.0
Turks & Caicos Islands	TC	201444	201444	201445	1	1		32.0
Turks & Caicos Islands	TC	201444	201444	201446	2	2		33.0
Turks & Caicos Islands	TC	201444	201444	201447	3	3		34.0
Turks & Caicos Islands	TC	201444	201444	201448	4	4		35.0
Turks & Caicos Islands	TC	201444	201444	201449	5	5		36.0
Turks & Caicos Islands	TC	201444	201444	201450	6	6		36.0
Turks & Caicos Islands	TC	201444	201444	201451	7	7		36.0
Turks & Caicos Islands	TC	201444	201444	201452	8	8		36.0
Turks & Caicos Islands	TC	201444	201444	201453	9	9		36.0
Turks & Caicos Islands	TC	201444	201444	201501	10	10		39.0
Turks & Caicos Islands	TC	201444	201444	201502	11	11		41.0
Turks & Caicos Islands	TC	201444	201444	201503	12	12		43.0
Turks & Caicos Islands	TC	201444	201444	201504	13	13		44.0
Turks & Caicos Islands	TC	201444	201444	201505	14	14		46.0
Turks & Caicos Islands	TC	201444	201444	201506	15	15		47.0
Turks & Caicos Islands	TC	201444	201444	201507	16	16		48.0
Turks & Caicos Islands	TC	201444	201444	201508	17	17		49.0
United States of America	US	201444	201444	201445	1	1	1627	1482.0
United States of America	US	201444	201444	201446	2	2		1645.0
United States of America	US	201444	201444	201447	3	3	1850	1684.0
United States of America	US	201444	201444	201448	4	4		1722.0
United States of America	US	201444	201444	201449	5	5	1911	1786.0
United States of America	US	201444	201444	201450	6	6		1889.0
United States of America	US	201444	201444	201451	7	7	2021	2017.0
United States of America	US	201444	201444	201452	8	8		2145.0
United States of America	US	201444	201444	201453	9	9		2363.0
United States of America	US	201444	201444	201501	10	10		2517.0
United States of America	US	201444	201444	201502	11	11	2344	2748.0
United States of America	US	201444	201444	201503	12	12		2911.0
United States of America	US	201444	201444	201504	13	13		2986.0
United States of America	US	201444	201444	201505	14	14		3076.0
United States of America	US	201444	201444	201506	15	15	2369	3181.0
United States of America	US	201444	201444	201507	16	16	2517	3286.0
United States of America	US	201444	201444	201508	17	17	2535	3363.0
Uruguay	UY	201352	201444	201445	45	1		0.0
Uruguay	UY	201352	201444	201446	46	2		0.0
Uruguay	UY	201352	201444	201447	47	3		0.0
Uruguay	UY	201352	201444	201448	48	4		0.0
Uruguay	UY	201352	201444	201449	49	5		0.0
Uruguay	UY	201352	201444	201450	50	6		0.0
Uruguay	UY	201352	201444	201451	51	7		0.0
Uruguay	UY	201352	201444	201452	52	8		0.0
Uruguay	UY	201352	201444	201453	53	9		0.0
Uruguay	UY	201352	201444	201501	54	10		0.0
Uruguay	UY	201352	201444	201502	55	11		0.0
Uruguay	UY	201352	201444	201503	56	12		0.0
Uruguay	UY	201352	201444	201504	57	13		0.0
Uruguay	UY	201352	201444	201505	58	14		0.0
Uruguay	UY	201352	201444	201506	59	15		0.0
Uruguay	UY	201352	201444	201507	60	16		0.0
Uruguay	UY	201352	201444	201508	61	17		0.0
Venezuela	VE	201443	201444	201445	2	1		8479.0
Venezuela	VE	201443	201444	201446	3	2	28387	9770.0
Venezuela	VE	201443	201444	201447	4	3		10619.0
Venezuela	VE	201443	201444	201448	5	4		11136.0
Venezuela	VE	201443	201444	201449	6	5		11847.0
Venezuela	VE	201443	201444	201450	7	6		12493.0
Venezuela	VE	201443	201444	201451	8	7	37015	13010.0
Venezuela	VE	201443	201444	201452	9	8		13527.0
Venezuela	VE	201443	201444	201453	10	9		14303.0
Venezuela	VE	201443	201444	201501	11	10		15143.0
Venezuela	VE	201443	201444	201502	12	11		15850.0
Venezuela	VE	201443	201444	201503	13	12		16823.0
Venezuela	VE	201443	201444	201504	14	13		17857.0
Venezuela	VE	201443	201444	201505	15	14		18438.0
Venezuela	VE	201443	201444	201506	16	15		18438.0
Venezuela	VE	201443	201444	201507	17	16		18438.0
Venezuela	VE	201443	201444	201508	18	17		18438.0
Virgin Islands (US)	VI	201443	201444	201445	2	1		1135.0
Virgin Islands (US)	VI	201443	201444	201446	3	2	1452	1162.0
Virgin Islands (US)	VI	201443	201444	201447	4	3	1483	1292.0
Virgin Islands (US)	VI	201443	201444	201448	5	4	2282	1428.0
Virgin Islands (US)	VI	201443	201444	201449	6	5	1556	1588.0
Virgin Islands (US)	VI	201443	201444	201450	7	6		1680.0
Virgin Islands (US)	VI	201443	201444	201451	8	7	1592	1777.0
Virgin Islands (US)	VI	201443	201444	201452	9	8		1858.0
Virgin Islands (US)	VI	201443	201444	201453	10	9	1605	1939.0
Virgin Islands (US)	VI	201443	201444	201501	11	10		1980.0
Virgin Islands (US)	VI	201443	201444	201502	12	11		2006.0
Virgin Islands (US)	VI	201443	201444	201503	13	12		2015.0
Virgin Islands (US)	VI	201443	201444	201504	14	13	1912	2015.0
Virgin Islands (US)	VI	201443	201444	201505	15	14		2015.0
Virgin Islands (US)	VI	201443	201444	201506	16	15		2015.0
Virgin Islands (US)	VI	201443	201444	201507	17	16		2015.0
Virgin Islands (US)	VI	201443	201444	201508	18	17		2015.0
