# Supplementary material for: A human judgment approach to epidemiological forecasting
Source: PLoS Comput Biol. 2017 Mar 10;13(3):e1005248. doi: 10.1371/journal.pcbi.1005248 (PMC5345757; doi:10.1371/journal.pcbi.1005248)
Supplement: S1 Data — (ZIP) [file pcbi.1005248.s002.zip › S1_data/influenza_2015-2016_spline_3wk-ahead-wili.csv]

region	wILI available through week	ground truth	Point Prediction
nat	201441	1.4444284664589	1.4934664290963
nat	201442	1.6512334800477	1.7336968485359
nat	201443	1.6470577836877	1.7400617597951
nat	201444	2.0909911283138	1.9389622607572
nat	201445	2.589878710568	2.1017186548717
nat	201446	2.5799783274289	2.121455415307
nat	201447	3.6596964981309	2.8058342806521
nat	201448	4.9680468627453	3.2110131781561
nat	201449	6.0024441008653	2.7486008653195
nat	201450	5.5159877425985	4.4142803800957
nat	201451	4.2378013458129	5.5768070961631
nat	201452	4.2601773728469	4.5224820104584
nat	201453	4.2597402264885	4.2556996082616
nat	201501	3.9655033194908	3.1702070940487
nat	201502	3.6246257387459	3.7704800001968
nat	201503	3.2623189795769	3.7704800001968
nat	201504	2.9763348577353	3.1649024812474
nat	201505	2.5815670977073	2.909563144187
nat	201506	2.5268749029576	2.4188313942523
nat	201507	2.4125990384563	2.2084802096902
nat	201508	2.2158369168876	1.7898771980794
nat	201509	2.0895468198209	1.7549717636041
nat	201510	2.0021483275998	1.6260834312025
nat	201511	1.766024340235	1.4499429575957
nat	201512	1.5857652868922	1.2872027331959
nat	201513	1.4116709898483	1.1434461094165
nat	201514	1.5030891348427	1.1463938386224
nat	201515	1.4330036322435	0.89578434812759
nat	201516	1.3874125192496	0.78442386138799
nat	201517	1.2955703064159	1.0488146524406
hhs1	201441	1.0352895716596	0.76200362840172
hhs1	201442	1.1703850109372	0.75301506199668
hhs1	201443	1.1282370005091	0.77503159936194
hhs1	201444	1.0011093357091	0.92139312152481
hhs1	201445	1.1402683397368	1.2210138502623
hhs1	201446	1.1029856082789	1.4116977527994
hhs1	201447	1.2321288179604	1.3010451289769
hhs1	201448	1.3110212434663	1.421834784438
hhs1	201449	1.9658563167533	1.2724294700404
hhs1	201450	1.8932628740567	1.9055966748023
hhs1	201451	1.943921422249	1.9986677182122
hhs1	201452	2.6124066538328	2.219699532736
hhs1	201453	3.9377303242699	2.5108512110196
hhs1	201501	3.5946198319951	2.5157831003468
hhs1	201502	3.5581823925827	3.2130780786996
hhs1	201503	3.2627497172208	3.2130780786996
hhs1	201504	2.9363657335872	2.3100508952595
hhs1	201505	1.9444539140704	2.0635627432002
hhs1	201506	1.7686611611108	1.9562041375786
hhs1	201507	1.7271898044647	1.312093201679
hhs1	201508	1.5121407895988	1.037356275066
hhs1	201509	1.520299879428	1.3509613715041
hhs1	201510	1.5831163781769	1.072838251333
hhs1	201511	1.387455040274	0.83620103491538
hhs1	201512	1.2974431088323	1.0047909813655
hhs1	201513	1.2587908125444	1.5377627317002
hhs1	201514	1.0156354348946	0.98254296639716
hhs1	201515	1.0059255966228	-0.043772372582928
hhs1	201516	0.78041372935497	0.27636816887739
hhs1	201517	0.79537377784342	0.89485900357707
hhs2	201441	1.9157809268508	2.1676888670748
hhs2	201442	2.5049250336112	2.5121370865124
hhs2	201443	2.2873799383322	1.9896524710831
hhs2	201444	2.7541957845724	2.1284011743433
hhs2	201445	2.9133942268119	2.2700359315277
hhs2	201446	2.4201118646958	2.2637299183712
hhs2	201447	2.866398701976	2.5173128386088
hhs2	201448	3.5759063100149	3.1007451131201
hhs2	201449	5.2031043187612	2.9682322882723
hhs2	201450	4.487904943928	3.29764878605
hhs2	201451	4.0139490175688	3.3064127172222
hhs2	201452	4.5772782202713	3.6723402300651
hhs2	201453	5.0405704022141	3.5654290573502
hhs2	201501	5.2197739722474	4.2125409195741
hhs2	201502	5.1724609850228	4.5842510809639
hhs2	201503	4.8556098126063	4.5842510809639
hhs2	201504	3.6801810758918	4.5246061963649
hhs2	201505	3.3675446190536	4.8144877577379
hhs2	201506	2.7755180820416	3.9428111034131
hhs2	201507	2.4594799603762	3.027453340721
hhs2	201508	2.7938916205806	2.4496244851973
hhs2	201509	2.613003609607	2.0433101944703
hhs2	201510	2.4923303836166	1.687506290891
hhs2	201511	2.2702867639352	1.2538505108189
hhs2	201512	1.9421382331712	1.7939495770092
hhs2	201513	1.9284167287775	1.6984637565129
hhs2	201514	1.8402558953088	1.8811159657032
hhs2	201515	1.8578277737435	1.3866229845422
hhs2	201516	1.7865209698078	1.4178347060345
hhs2	201517	1.6292459351176	1.7945930104996
hhs3	201441	1.3338045206522	1.5951307911499
hhs3	201442	1.5074799429752	1.6932838230044
hhs3	201443	1.3433130736249	1.665855716102
hhs3	201444	1.6673315406864	1.9223218368755
hhs3	201445	2.2084791951134	1.8981015788284
hhs3	201446	2.1143457634051	1.864960470468
hhs3	201447	2.8642375229886	2.5657794979831
hhs3	201448	4.5140049426961	2.9378488083705
hhs3	201449	7.2489778388211	2.9408475003899
hhs3	201450	6.9251857773692	3.6561271227847
hhs3	201451	4.8415267314043	5.6192404576115
hhs3	201452	4.0930488015732	5.5989438779538
hhs3	201453	4.5048495438264	5.2216443950599
hhs3	201501	4.2236670850729	3.9466224225987
hhs3	201502	3.5139116630264	3.043434099064
hhs3	201503	2.6406316141255	3.043434099064
hhs3	201504	2.5416137983432	3.7215814182928
hhs3	201505	1.8026749168619	2.8541592771343
hhs3	201506	2.0600328658684	2.739427305022
hhs3	201507	1.6838821021458	2.588033081436
hhs3	201508	1.6021794574577	1.8093849154642
hhs3	201509	1.7521941260015	1.7876514941704
hhs3	201510	1.7018420053168	1.662258998068
hhs3	201511	1.6627876812741	1.6443856081377
hhs3	201512	1.4752976561449	1.4374986576633
hhs3	201513	1.3397616580024	1.4744311441015
hhs3	201514	1.4659544851811	1.4859277757656
hhs3	201515	1.3311740222735	1.1043602642483
hhs3	201516	1.2001549653734	1.2139705620896
hhs3	201517	1.2193098952623	1.2862593033224
hhs4	201441	1.307559363868	1.328081117602
hhs4	201442	1.4846110902278	1.4621817037722
hhs4	201443	1.6845652846224	1.7244408051102
hhs4	201444	2.1862063703185	1.7456805854763
hhs4	201445	3.0520791550419	2.052655272064
hhs4	201446	2.9035764112516	1.9648228795839
hhs4	201447	3.7873594863816	2.6622290725168
hhs4	201448	5.7029867857231	3.3824479705729
hhs4	201449	7.5150246371843	2.5090264654728
hhs4	201450	5.2125882989522	3.8963556949636
hhs4	201451	3.3645500924925	6.3328059978534
hhs4	201452	2.9986065374259	3.6576072769693
hhs4	201453	3.1397722141044	2.9443697145331
hhs4	201501	2.8446646022475	1.9354508264397
hhs4	201502	2.5525099940947	2.3144639192009
hhs4	201503	2.3920356947578	2.3144639192009
hhs4	201504	2.6104083665691	2.3339514947099
hhs4	201505	2.3288968165022	2.2223107221797
hhs4	201506	2.2568880383896	1.8030738954201
hhs4	201507	1.9032478155613	1.8627102252138
hhs4	201508	1.4414701717928	1.7119467525683
hhs4	201509	1.3683897098434	1.4215909870754
hhs4	201510	1.3082946924962	1.1140128136687
hhs4	201511	1.1081799644329	0.97880520829569
hhs4	201512	0.9397760297558	0.87578998176087
hhs4	201513	0.9152625302498	0.85125137664701
hhs4	201514	0.9719160524795	0.65995183479585
hhs4	201515	0.93930830034528	0.87964428894465
hhs4	201516	1.0046819535989	0.40583584585896
hhs4	201517	0.92633108197092	0.73896593489481
hhs5	201441	1.0407407032437	1.0471625056059
hhs5	201442	1.1706960128229	1.1629018934044
hhs5	201443	1.2344246698565	1.2548764490587
hhs5	201444	1.4690069037933	1.370669140822
hhs5	201445	1.8585573276797	1.2407107129653
hhs5	201446	2.3989527624954	1.8868604662122
hhs5	201447	3.8730872697533	1.938197665359
hhs5	201448	4.9404536613652	2.6639362243936
hhs5	201449	6.6067503110174	2.6846612241906
hhs5	201450	4.8275531473676	4.2038064431167
hhs5	201451	3.1961269947075	3.8745828784791
hhs5	201452	2.6265067965045	2.7961929862549
hhs5	201453	2.2572987616463	2.669656617269
hhs5	201501	1.9183964018308	2.1481227779167
hhs5	201502	1.9104995362029	2.3486771973791
hhs5	201503	1.8787381575691	2.3486771973791
hhs5	201504	1.8300110648985	2.0219833348534
hhs5	201505	1.6288439666843	2.1152866679184
hhs5	201506	1.7726079614428	1.9378803604094
hhs5	201507	1.8388324047014	1.6567901684313
hhs5	201508	1.8891670736512	1.3853258273126
hhs5	201509	2.0120096638144	1.4593801904519
hhs5	201510	1.8004552291852	1.4087801737707
hhs5	201511	1.6716917601086	1.2327266720597
hhs5	201512	1.4242576724417	1.3323481603196
hhs5	201513	1.219209091654	0.97491931256283
hhs5	201514	1.2371922260825	0.91535845177044
hhs5	201515	1.0601152519365	0.74110191997758
hhs5	201516	1.0089988509474	0.5203417784292
hhs5	201517	0.85200575582545	0.93740840344945
hhs6	201441	2.3164011291538	2.4454314200064
hhs6	201442	2.4418727493578	2.6562724295469
hhs6	201443	2.304940326743	2.7938176356229
hhs6	201444	3.8736443983623	3.0828653348402
hhs6	201445	4.6910790210367	3.1765710368092
hhs6	201446	4.7999027625748	2.7377708776086
hhs6	201447	8.0709849202283	4.4718058553839
hhs6	201448	11.088893902613	5.3264378404916
hhs6	201449	7.7866075885066	4.8941184846298
hhs6	201450	9.985360069309	9.9298150695281
hhs6	201451	8.32554468951	8.6545584992565
hhs6	201452	9.3536892584628	4.5886868996431
hhs6	201453	7.6871823741155	6.2301362909814
hhs6	201501	6.6830045821505	4.963576027412
hhs6	201502	6.2619197963623	7.6890319617274
hhs6	201503	5.861047417224	7.6890319617274
hhs6	201504	5.3733530622535	4.3372563901603
hhs6	201505	4.676526514084	4.0247946637571
hhs6	201506	4.6389821980753	3.8305402004472
hhs6	201507	4.6510039097869	3.9997867063544
hhs6	201508	4.0143717119372	3.0928130770501
hhs6	201509	3.6249055056714	3.0617038411984
hhs6	201510	3.3479389671364	2.6757303821125
hhs6	201511	2.7940450555291	2.2303340688702
hhs6	201512	2.7163651832082	2.0643076199959
hhs6	201513	1.8122139335987	1.9083252599569
hhs6	201514	2.4889920195419	1.6361831650807
hhs6	201515	2.4143266145565	-0.27597964582773
hhs6	201516	2.2584937990779	-1.0439114555107
hhs6	201517	2.2392109116576	0.89156270862191
hhs7	201441	0.7080001787845	1.3987494208247
hhs7	201442	0.77134855531586	1.5446720834225
hhs7	201443	1.0937051697004	1.342097599781
hhs7	201444	1.0239211226211	1.4540814655724
hhs7	201445	1.8416136106018	1.2360342676862
hhs7	201446	1.7896828949712	1.6681805068535
hhs7	201447	3.6920380495559	1.6794637348598
hhs7	201448	4.8878393308093	3.2417238503391
hhs7	201449	6.3790795047332	2.4992617051641
hhs7	201450	5.800726426909	3.4630231127529
hhs7	201451	4.4915329259181	6.4170318607401
hhs7	201452	3.5907039382754	3.547071664101
hhs7	201453	4.1871560309897	4.2455178353462
hhs7	201501	4.1554242046684	3.3931307613241
hhs7	201502	3.2420576438997	3.0469930875816
hhs7	201503	2.6765215315202	3.0469930875816
hhs7	201504	2.3860002455796	3.4593576673141
hhs7	201505	2.4233310778915	2.4417400164728
hhs7	201506	2.3099564682521	1.7406315327485
hhs7	201507	2.4821153040736	1.7557650947329
hhs7	201508	2.1529490886104	1.7979945567571
hhs7	201509	1.8738554135975	1.3913960752596
hhs7	201510	1.8170322102632	1.359904309725
hhs7	201511	1.4663329221465	1.0290550732005
hhs7	201512	1.150176462646	0.9116608098366
hhs7	201513	1.0849567578102	0.86377798137115
hhs7	201514	1.0759391180812	0.68396146296863
hhs7	201515	0.81953956059267	0.46707634429164
hhs7	201516	0.84728977710439	0.32562048638546
hhs7	201517	0.61554787160138	0.83966715542957
hhs8	201441	0.7664045669129	0.90224867406179
hhs8	201442	0.79643212837612	1.0016823318177
hhs8	201443	0.78817539544702	1.078207741055
hhs8	201444	0.74671747693945	1.0458334451986
hhs8	201445	0.98878518505356	1.2099498179913
hhs8	201446	1.3198003908935	1.1326479165924
hhs8	201447	1.8339608885755	1.257245984974
hhs8	201448	2.4056390404276	1.5418047664556
hhs8	201449	3.7839397350295	1.7445553491704
hhs8	201450	4.3901884124618	2.3495466928517
hhs8	201451	3.4045873854848	2.4499533090781
hhs8	201452	3.3466445473621	3.1033689761556
hhs8	201453	3.1880777223019	3.6804495944423
hhs8	201501	3.0139043767554	2.076303753549
hhs8	201502	2.7842588914358	2.4538720305209
hhs8	201503	2.0734185623617	2.4538720305209
hhs8	201504	1.9869667457491	2.3293530450125
hhs8	201505	1.5245598027321	1.9460845489037
hhs8	201506	1.5115590214746	1.3416095980991
hhs8	201507	1.4639912705532	1.3857861098165
hhs8	201508	1.5191532956349	1.0240532273854
hhs8	201509	1.1582592971454	1.0432465111724
hhs8	201510	1.2320451262248	1.0027817308915
hhs8	201511	0.9798649876269	0.80345639379654
hhs8	201512	1.0009526550107	0.71518452619099
hhs8	201513	0.94231934651575	0.68832537498836
hhs8	201514	0.8411887512448	0.5371601627507
hhs8	201515	0.87371996549473	0.51303036480656
hhs8	201516	0.67815267652343	0.32440122161972
hhs8	201517	0.5556342533161	0.52062582596377
hhs9	201441	1.7435284955958	2.3514153945731
hhs9	201442	2.0540987100283	2.5414588299835
hhs9	201443	1.9717774434859	2.2557204206917
hhs9	201444	2.2336680660767	2.428076569236
hhs9	201445	2.5134955844396	2.8095274803689
hhs9	201446	2.2420891049387	2.9039686387968
hhs9	201447	2.4189538751262	2.7237740195948
hhs9	201448	2.7639719119958	3.3629262990535
hhs9	201449	4.2527795104453	2.9898478380784
hhs9	201450	4.6876490578322	3.5916116313426
hhs9	201451	4.0139060897197	4.0511638377468
hhs9	201452	4.4177969694297	4.5273149065453
hhs9	201453	4.9609222229438	4.4721649819023
hhs9	201501	4.97752317635	3.8480342173584
hhs9	201502	4.4315366812076	3.6005370282558
hhs9	201503	3.9036329279682	3.6005370282558
hhs9	201504	3.4100786097185	4.0178998253855
hhs9	201505	3.0609770277217	3.8759021367702
hhs9	201506	2.981338367782	3.3710127681004
hhs9	201507	3.0277179572524	3.0134004949597
hhs9	201508	2.7597580159073	1.961571020658
hhs9	201509	2.4889580985574	2.2439381474801
hhs9	201510	2.5129983942957	1.988869341935
hhs9	201511	2.2851671705998	1.9941940535616
hhs9	201512	2.0529783360579	1.2674850518678
hhs9	201513	2.0089409063393	0.98657454908793
hhs9	201514	2.0654499067518	1.6833839387046
hhs9	201515	2.1188768918253	1.2074585793499
hhs9	201516	2.1049169100039	1.2622259375293
hhs9	201517	1.9917056555024	1.5783180835955
hhs10	201441	0.85038859675656	1.3024066317301
hhs10	201442	0.88643511968125	1.4216768909999
hhs10	201443	0.92645425526823	1.3958565905772
hhs10	201444	1.0052180895459	1.4561101276948
hhs10	201445	1.0565336645639	1.5111807216845
hhs10	201446	1.3065212013769	1.4974081455436
hhs10	201447	1.4737765008778	1.8569627964162
hhs10	201448	2.0441604416393	2.0923929187265
hhs10	201449	2.6012025447849	2.306619296031
hhs10	201450	3.1860889417117	2.4616150600244
hhs10	201451	3.1145991420406	2.8550782652732
hhs10	201452	3.6323305131919	3.0889090133031
hhs10	201453	3.3902294791801	3.147389768558
hhs10	201501	2.756924236914	3.2626919612218
hhs10	201502	2.1791801469649	3.4899201650318
hhs10	201503	1.7891024434623	3.4899201650318
hhs10	201504	1.17147157755	2.7603617309716
hhs10	201505	1.0791257578158	2.2488711797495
hhs10	201506	1.1135793185105	2.0901399180684
hhs10	201507	1.1030882386756	1.5458467800969
hhs10	201508	1.1697219326896	1.0932531081797
hhs10	201509	0.85345496250622	1.0101351229535
hhs10	201510	0.94333459755539	1.1725659690805
hhs10	201511	0.64507376001051	1.1308531252248
hhs10	201512	0.80334207357338	1.2176149627854
hhs10	201513	0.91935994952552	0.96179844687349
hhs10	201514	0.82499060787238	0.8511848840567
hhs10	201515	0.52908841619449	0.82896106392814
hhs10	201516	0.70226145335663	0.86771163070965
hhs10	201517	0.62281064018105	0.71560136757139
