# Supplementary material for: A human judgment approach to epidemiological forecasting
Source: PLoS Comput Biol. 2017 Mar 10;13(3):e1005248. doi: 10.1371/journal.pcbi.1005248 (PMC5345757; doi:10.1371/journal.pcbi.1005248)
Supplement: S1 Data — (ZIP) [file pcbi.1005248.s002.zip › S1_data/influenza_2015-2016_epicast_2wk-ahead-wili.csv]

region	wILI available through week	ground truth	Point Prediction	Pr(0.0<=wILI<0.5)	Pr(0.5<=wILI<1.0)	Pr(1.0<=wILI<1.5)	Pr(1.5<=wILI<2.0)	Pr(2.0<=wILI<2.5)	Pr(2.5<=wILI<3.0)	Pr(3.0<=wILI<3.5)	Pr(3.5<=wILI<4.0)	Pr(4.0<=wILI<4.5)	Pr(4.5<=wILI<5.0)	Pr(5.0<=wILI<5.5)	Pr(5.5<=wILI<6.0)	Pr(6.0<=wILI<6.5)	Pr(6.5<=wILI<7.0)	Pr(7.0<=wILI<7.5)	Pr(7.5<=wILI<8.0)	Pr(8.0<=wILI<8.5)	Pr(8.5<=wILI<9.0)	Pr(9.0<=wILI<9.5)	Pr(9.5<=wILI<10.0)	Pr(10.0<=wILI<10.5)	Pr(10.5<=wILI<11.0)	Pr(11.0<=wILI<11.5)	Pr(11.5<=wILI<12.0)	Pr(12.0<=wILI<12.5)	Pr(12.5<=wILI<13.0)	Pr(13.0<=wILI)
nat	201542	1.47967	1.50418	2.37604218449e-05	8.4355470782e-05	0.472027447455	0.527273337257	9.0473743898e-05	2.38157920371e-05	2.27901873325e-05	2.27145029474e-05	2.27034358169e-05	2.27010451283e-05	2.27003787854e-05	2.27001563134e-05	2.2700071301e-05	2.27000352202e-05	2.27000185643e-05	2.27000103273e-05	2.27000060124e-05	2.27000036394e-05	2.27000022784e-05	2.27000014691e-05	2.27000009721e-05	2.27000006583e-05	2.2700000455e-05	2.27000003204e-05	2.27000002293e-05	2.27000001669e-05	2.27000005456e-05
nat	201543	1.54529	1.58854	2.85313595236e-05	0.000780356547163	0.264593500058	0.727584842195	0.00648590371116	4.95846542724e-05	2.32478610658e-05	2.27300366906e-05	2.27030090171e-05	2.27004488381e-05	2.27000886883e-05	2.27000215948e-05	2.27000061776e-05	2.27000020089e-05	2.27000007251e-05	2.27000002854e-05	2.27000001207e-05	2.27000000545e-05	2.27000000259e-05	2.2700000013e-05	2.27000000068e-05	2.27000000036e-05	2.2700000002e-05	2.27000000011e-05	2.27000000008e-05	2.27000000004e-05	2.27000000007e-05
nat	201544	1.64003	1.68638	2.30003287445e-05	0.000107834156251	0.0905845808381	0.891998346602	0.0167698085066	3.96345731333e-05	2.27929704994e-05	2.27019248395e-05	2.2700091038e-05	2.27000074145e-05	2.2700000884e-05	2.27000001395e-05	2.27000000273e-05	2.27000000064e-05	2.27000000017e-05	2.27000000004e-05	2.27000000002e-05	2.27000000001e-05	2.27e-05	2.27e-05	2.27e-05	2.27e-05	2.27e-05	2.27e-05	2.27e-05	2.27e-05	2.27e-05
nat	201545	1.9437	2.006	2.58034495399e-05	0.000202251544129	0.016956027908	0.471708925424	0.491583821647	0.0188433406574	0.000222314636247	2.60921162492e-05	2.28150862124e-05	2.27068234064e-05	2.27006159878e-05	2.27000765069e-05	2.27000121711e-05	2.27000023569e-05	2.27000005351e-05	2.27000001387e-05	2.27000000402e-05	2.27000000128e-05	2.27000000043e-05	2.27000000017e-05	2.27000000007e-05	2.27000000002e-05	2.27000000001e-05	2.27e-05	2.27000000001e-05	2.27e-05	2.27e-05
nat	201546	1.72274	2.136	2.39906326323e-05	7.62658391213e-05	0.00456941006724	0.257736666995	0.685160667507	0.0513864032219	0.000583364627844	3.16122556169e-05	2.29986711767e-05	2.27181880095e-05	2.27017200858e-05	2.27002258216e-05	2.27000381037e-05	2.27000078306e-05	2.27000018857e-05	2.27000005172e-05	2.27000001581e-05	2.27000000529e-05	2.27000000192e-05	2.27000000074e-05	2.27000000031e-05	2.27000000013e-05	2.27000000007e-05	2.27000000002e-05	2.27000000001e-05	2.27000000001e-05	2.27000000001e-05
nat	201547	1.83327	2.41923	2.30775077319e-05	3.40357887311e-05	0.000655798861366	0.0437524445248	0.590346320475	0.352785288199	0.0117832197297	0.000184830999249	2.6231168336e-05	2.28421915357e-05	2.27094762487e-05	2.27009293117e-05	2.27001226822e-05	2.27000204469e-05	2.27000041068e-05	2.27000009606e-05	2.27000002549e-05	2.27000000752e-05	2.27000000244e-05	2.27000000084e-05	2.27000000032e-05	2.27000000012e-05	2.27000000006e-05	2.27000000002e-05	2.27000000001e-05	2.27e-05	2.27000000001e-05
nat	201548	1.92522	2.365	0.000981574296951	0.006589859385	0.0418356001809	0.182997813685	0.374764449728	0.285419614067	0.0884626911236	0.0157789394775	0.00233756033914	0.0003716727503	8.188781586e-05	3.42806174057e-05	2.53061260764e-05	2.33660695778e-05	2.28904934275e-05	2.27601125439e-05	2.27206711604e-05	2.27076635259e-05	2.27030353174e-05	2.27012745075e-05	2.270056364e-05	2.27002610734e-05	2.27001260535e-05	2.27000631829e-05	2.27000327608e-05	2.27000175182e-05	2.27000231082e-05
nat	201549	2.36388	2.891285	0.00126917364854	0.00505435767683	0.0200398388635	0.0699947576237	0.181002209359	0.287777939442	0.252191845065	0.125821200843	0.0416883711617	0.0110883535407	0.0027576032412	0.000710626295808	0.000206730100756	7.59621613781e-05	3.94320642796e-05	2.8387147708e-05	2.47793320707e-05	2.35124129295e-05	2.30370067319e-05	2.28475366469e-05	2.27677971807e-05	2.27325453803e-05	2.27162516118e-05	2.27084104437e-05	2.27044961276e-05	2.27024757558e-05	2.27035003197e-05
nat	201550	2.46456	2.987	0.00633956052433	0.0167260837648	0.0408360790818	0.0869174493904	0.150971608876	0.201701970794	0.200116188788	0.147585830142	0.0839412780552	0.0390941912999	0.01592623133	0.00602060294762	0.00221420615977	0.000822753891586	0.000320316417005	0.000136819142446	6.80788445321e-05	4.1460738093e-05	3.07671404823e-05	2.63047995012e-05	2.43712621543e-05	2.35023515399e-05	2.30980470121e-05	2.29036295987e-05	2.28072009011e-05	2.27579649729e-05	2.27774167533e-05
nat	201551	1.9957	2.811	0.000144106044479	0.000753666730001	0.00520608506594	0.037960630059	0.198479105788	0.422685678506	0.264644477232	0.0598223183422	0.00849996151265	0.00118664750526	0.000207636195125	5.80362031242e-05	3.07351396947e-05	2.48257892758e-05	2.33395678465e-05	2.29145281277e-05	2.27789199385e-05	2.27314180394e-05	2.27133881782e-05	2.27060524703e-05	2.27028814549e-05	2.27014358138e-05	2.27007450089e-05	2.27004007911e-05	2.27002227225e-05	2.27001274455e-05	2.27001991192e-05
nat	201552	2.04205	2.8838999999999997	0.000238714424124	0.00122736003594	0.00734706379397	0.0424150394813	0.176410648103	0.36246296001	0.289416632387	0.0970908593249	0.019164410228	0.00317451463048	0.00055698608728	0.000124314631863	4.4865320216e-05	2.8222839565e-05	2.42519796751e-05	2.31848260186e-05	2.28661074061e-05	2.27616790756e-05	2.27245710036e-05	2.27104114496e-05	2.27046585314e-05	2.2702187593e-05	2.27010724934e-05	2.27005465063e-05	2.27002883389e-05	2.27001569935e-05	2.27002173666e-05
nat	201601	2.15848	2.56865	0.000630525299544	0.00410729728607	0.0254703352741	0.117562798848	0.300772354464	0.339190866222	0.163360910131	0.0404068625492	0.00687558263998	0.00104705223452	0.000179457924032	4.90513025277e-05	2.76875498888e-05	2.37656196114e-05	2.29552537171e-05	2.27678553259e-05	2.27198053939e-05	2.27062831183e-05	2.27021468476e-05	2.27007837471e-05	2.27003035716e-05	2.2700123999e-05	2.2700053132e-05	2.2700023773e-05	2.27000110629e-05	2.27000053355e-05	2.27000056534e-05
nat	201602	2.28065	2.6528600000000004	2.71942600543e-05	7.30848494073e-05	0.000878297833536	0.019752135782	0.278899301771	0.577470473221	0.116379845606	0.00579648719112	0.00029349903882	4.14960363538e-05	2.46410742329e-05	2.29767647668e-05	2.27508130266e-05	2.27113862993e-05	2.27029928524e-05	2.27008958484e-05	2.27002986164e-05	2.27001089543e-05	2.27000429309e-05	2.27000180731e-05	2.27000080587e-05	2.27000037792e-05	2.27000018529e-05	2.27000009453e-05	2.27000004996e-05	2.27000002727e-05	2.27000003804e-05
nat	201603	2.41735	2.849635	5.85979355189e-05	0.000326881339238	0.00299822273076	0.0283580010587	0.177553107187	0.427855782281	0.290322082814	0.0638058298708	0.00747140696984	0.000768837789069	0.000105013492112	3.35715782732e-05	2.44358719193e-05	2.30298960922e-05	2.27730241029e-05	2.27184358093e-05	2.27052116376e-05	2.27016242673e-05	2.27005509235e-05	2.27002011878e-05	2.27000783954e-05	2.27000323512e-05	2.27000140492e-05	2.27000063859e-05	2.27000030242e-05	2.27000014862e-05	2.27000016483e-05
nat	201604	2.84303	2.7371350000000003	0.00010673586908	0.000633875151741	0.00525915632619	0.0443389780024	0.237496533972	0.443945732014	0.222498536519	0.0399686527411	0.00470115885236	0.000571980643051	9.8990053342e-05	3.56370957578e-05	2.53414242468e-05	2.33334767491e-05	2.28741626413e-05	2.27537534422e-05	2.27183045696e-05	2.2706780668e-05	2.27027010544e-05	2.27011461264e-05	2.27005140155e-05	2.27002420689e-05	2.27001190557e-05	2.270006087e-05	2.2700032225e-05	2.27000176053e-05	2.27000245791e-05
nat	201605	3.16348	2.80868	7.96965333046e-05	0.000462420534309	0.00395991099512	0.0345858613921	0.199001721181	0.433282052306	0.26545999868	0.0552649363916	0.00665929562364	0.000750940362224	0.00011324465081	3.62674410972e-05	2.51493865506e-05	2.32225509211e-05	2.28287902159e-05	2.273591507e-05	2.27111322976e-05	2.2703779012e-05	2.27013878634e-05	2.27005458835e-05	2.27002280298e-05	2.27001004556e-05	2.27000463961e-05	2.27000223532e-05	2.27000111865e-05	2.27000057935e-05	2.27000071753e-05
nat	201606	3.18489	3.25105	3.07176304206e-05	7.64993187366e-05	0.000464918037972	0.00428395977869	0.0398481677006	0.22931161975	0.449999056356	0.230563742554	0.0401995392483	0.00432533760107	0.000469026084292	7.69546032633e-05	3.07786008622e-05	2.41600745554e-05	2.30128353704e-05	2.27775309113e-05	2.27217474436e-05	2.27067796166e-05	2.27023139568e-05	2.27008541171e-05	2.27003375168e-05	2.27001415953e-05	2.27000626239e-05	2.2700029028e-05	2.27000140321e-05	2.27000070437e-05	2.27000082152e-05
nat	201607	3.34816	2.976745	2.36422859276e-05	2.91482517818e-05	8.91062745348e-05	0.00121011273586	0.0357787008012	0.500847710594	0.434690274452	0.0259568270557	0.000907203729678	7.50423466248e-05	2.80105849928e-05	2.35010165433e-05	2.2861192575e-05	2.27402315024e-05	2.27118516807e-05	2.27039804042e-05	2.27014864127e-05	2.27006058245e-05	2.27002657097e-05	2.27001240348e-05	2.27000610903e-05	2.27000315242e-05	2.27000169462e-05	2.27000094449e-05	2.27000054363e-05	2.27000032204e-05	2.27000055385e-05
nat	201608	3.5665	2.74346	2.77320999961e-05	7.30288953502e-05	0.00075364824194	0.014233614811	0.200930266754	0.579384976479	0.190268819945	0.0131655350713	0.000701035461058	6.98679675807e-05	2.74597402651e-05	2.33606160722e-05	2.28182862812e-05	2.27259308922e-05	2.27066883703e-05	2.27019698026e-05	2.27006474735e-05	2.2700233386e-05	2.27000909889e-05	2.27000379482e-05	2.27000167815e-05	2.27000078121e-05	2.27000038051e-05	2.27000019296e-05	2.27000010145e-05	2.27000005509e-05	2.27000007607e-05
nat	201609	3.07877	2.77301	0.000644014315502	0.00328035128444	0.0170022165784	0.0751303500624	0.220968242873	0.336574086491	0.236839460643	0.0847508345183	0.019688614231	0.00382249012676	0.000744729257513	0.000169486263658	5.56966735756e-05	3.09607703282e-05	2.49935363552e-05	2.3400213925e-05	2.29328317991e-05	2.2783546143e-05	2.27320800256e-05	2.2713084074e-05	2.27056316893e-05	2.27025437888e-05	2.27011999257e-05	2.27005886025e-05	2.27002991478e-05	2.27001570183e-05	2.27001992319e-05
nat	201610	2.78923	2.808045	0.00250427764179	0.00853658008873	0.0290343150962	0.0878834230171	0.19923952489	0.281774773066	0.22648088434	0.109834749179	0.038148541037	0.011381491228	0.00331663513037	0.00101704314678	0.00034421880522	0.000134972224756	6.49813335231e-05	3.97824839546e-05	3.00562571268e-05	2.60545040522e-05	2.43100067932e-05	2.35088922064e-05	2.31233836199e-05	2.29298990256e-05	2.28290365799e-05	2.27746238664e-05	2.27443428652e-05	2.27270080369e-05	2.27493381199e-05
nat	201611	2.47548	2.21241	5.55790804704e-05	0.000564656195379	0.0128038729052	0.217588548267	0.606380725074	0.153876825359	0.00790499432596	0.000368532999495	4.51035962691e-05	2.48924563475e-05	2.30002209245e-05	2.27534499e-05	2.27116940065e-05	2.27030157763e-05	2.27008888663e-05	2.27002925288e-05	2.27001055952e-05	2.27000412299e-05	2.27000172214e-05	2.27000076268e-05	2.27000035553e-05	2.27000017341e-05	2.27000008804e-05	2.27000004635e-05	2.2700000252e-05	2.2700000141e-05	2.27000002077e-05
nat	201612	2.05142	2.016	5.56168865583e-05	0.000727969395404	0.025467730004	0.447021505132	0.493273332918	0.0320577287705	0.000899200708059	6.20241117083e-05	2.5824633577e-05	2.30835040749e-05	2.27647820796e-05	2.27139030016e-05	2.27035882514e-05	2.27010715761e-05	2.27003600942e-05	2.27001333716e-05	2.2700053594e-05	2.27000230806e-05	2.27000105498e-05	2.27000050781e-05	2.27000025578e-05	2.2700001341e-05	2.27000007286e-05	2.27000004088e-05	2.2700000236e-05	2.27000001398e-05	2.27000002369e-05
nat	201613	1.99807	1.64557	0.000139328151588	0.00460180993224	0.23386369099	0.708626889762	0.0513462020628	0.000909978044592	5.52289689279e-05	2.5184730917e-05	2.30133610739e-05	2.27558633782e-05	2.27127828835e-05	2.27035284116e-05	2.27011266848e-05	2.27004041409e-05	2.2700159399e-05	2.27000680309e-05	2.27000310353e-05	2.27000149883e-05	2.2700007604e-05	2.27000040276e-05	2.27000022156e-05	2.27000012606e-05	2.27000007391e-05	2.27000004453e-05	2.27000002747e-05	2.27000001735e-05	2.27000003481e-05
nat	201614	1.89846	1.541	2.27367091327e-05	3.21090579114e-05	0.275681168388	0.72370744454	5.70639781558e-05	2.27753747778e-05	2.27018090993e-05	2.27001235699e-05	2.27000151115e-05	2.2700002681e-05	2.27000006162e-05	2.27000001714e-05	2.27000000551e-05	2.270000002e-05	2.27000000079e-05	2.27000000034e-05	2.27000000016e-05	2.27000000008e-05	2.27000000003e-05	2.27000000003e-05	2.27000000001e-05	2.27e-05	2.27000000001e-05	2.26999999999e-05	2.27000000001e-05	2.27e-05	2.27e-05
nat	201615	1.72666	1.428	0.00203692846481	0.058076248765	0.549034848447	0.367014673952	0.0224966245032	0.000815577469881	6.6457009375e-05	2.6680449235e-05	2.32345883382e-05	2.27961742182e-05	2.27216138822e-05	2.27057772725e-05	2.27017733181e-05	2.27006091998e-05	2.27002297547e-05	2.27000937287e-05	2.27000408841e-05	2.27000188933e-05	2.27000091811e-05	2.2700004663e-05	2.27000024627e-05	2.27000013468e-05	2.27000007599e-05	2.2700000441e-05	2.27000002625e-05	2.270000016e-05	2.27000002898e-05
nat	201616	1.59993	1.42557	0.00167927714528	0.0537709536361	0.561167771687	0.362877245914	0.019351854033	0.000640267750763	5.52573259472e-05	2.55976106423e-05	2.30846905961e-05	2.2768747012e-05	2.27153862944e-05	2.2704101584e-05	2.27012566548e-05	2.2700431147e-05	2.27001624506e-05	2.27000662258e-05	2.27000288723e-05	2.2700013337e-05	2.27000064789e-05	2.27000032898e-05	2.27000017371e-05	2.27000009498e-05	2.2700000536e-05	2.27000003109e-05	2.27000001852e-05	2.27000001127e-05	2.27000002043e-05
nat	201617	1.40294	1.33346	0.00145594837865	0.0693003213381	0.707936082907	0.21554668982	0.00510203735042	0.000171715133833	3.1984171708e-05	2.3711235439e-05	2.28621757018e-05	2.27342954993e-05	2.27089088637e-05	2.27027113156e-05	2.27009354291e-05	2.27003572801e-05	2.27001484287e-05	2.27000661762e-05	2.27000313338e-05	2.27000156258e-05	2.27000081523e-05	2.27000044251e-05	2.27000024881e-05	2.27000014432e-05	2.27000008612e-05	2.27000005268e-05	2.27000003299e-05	2.27000002109e-05	2.2700000438e-05
nat	201618	1.33246	1.34	0.00318444098298	0.0868934075501	0.654731342944	0.243895864081	0.0102726773383	0.000497630357494	6.34769402613e-05	2.83563060485e-05	2.38007928319e-05	2.29735388552e-05	2.27816036962e-05	2.27280363413e-05	2.27107749745e-05	2.27045357387e-05	2.27020587386e-05	2.2700995564e-05	2.27005081466e-05	2.27002717258e-05	2.27001513167e-05	2.27000873213e-05	2.27000520069e-05	2.27000318583e-05	2.27000200149e-05	2.2700012864e-05	2.27000084405e-05	2.27000056434e-05	2.27000134853e-05
hhs1	201542	0.923337	0.835181	0.0229080118906	0.844008304128	0.131259502911	0.00123780054846	7.86400005794e-05	2.92438415798e-05	2.39697440489e-05	2.30369812648e-05	2.28106089148e-05	2.27423359046e-05	2.27182028097e-05	2.27085731097e-05	2.27043449076e-05	2.27023388511e-05	2.27013241319e-05	2.27007824592e-05	2.27004797177e-05	2.27003036741e-05	2.2700197706e-05	2.27001319502e-05	2.27000900326e-05	2.27000626602e-05	2.27000443955e-05	2.27000319678e-05	2.27000233605e-05	2.27000173021e-05	2.27000604639e-05
hhs1	201543	0.767975	0.773	0.00386726981832	0.985572411988	0.0100131175422	2.50824866222e-05	2.2717507945e-05	2.27006030918e-05	2.27000465621e-05	2.27000058847e-05	2.27000010369e-05	2.27000002322e-05	2.27000000622e-05	2.27000000193e-05	2.27000000065e-05	2.27000000027e-05	2.2700000001e-05	2.27000000004e-05	2.27000000002e-05	2.27000000001e-05	2.27000000001e-05	2.27e-05	2.27e-05	2.27e-05	2.27e-05	2.27e-05	2.27e-05	2.27e-05	2.27e-05
hhs1	201544	0.736201	0.8115159999999999	0.00201299500203	0.970138269248	0.0273022775237	2.43552627624e-05	2.27029254716e-05	2.27000367392e-05	2.27000013258e-05	2.27000000913e-05	2.27000000098e-05	2.27000000014e-05	2.27000000002e-05	2.27000000001e-05	2.27e-05	2.27e-05	2.27e-05	2.27e-05	2.27e-05	2.27e-05	2.27e-05	2.27e-05	2.27e-05	2.27e-05	2.27e-05	2.27e-05	2.27e-05	2.27e-05	2.27e-05
hhs1	201545	0.954736	0.8534489999999999	0.00150922660075	0.9205644013	0.077373810628	3.04489333816e-05	2.27123891358e-05	2.27001436864e-05	2.27000049203e-05	2.27000003269e-05	2.2700000034e-05	2.27000000049e-05	2.27000000009e-05	2.27000000001e-05	2.27000000001e-05	2.27e-05	2.27e-05	2.27e-05	2.27e-05	2.27e-05	2.27e-05	2.27e-05	2.27e-05	2.27e-05	2.27e-05	2.27e-05	2.27e-05	2.27e-05	2.27e-05
hhs1	201546	0.807851	0.8811995	0.00200879917899	0.849377725781	0.148030235513	6.10719149009e-05	2.27668159215e-05	2.27007675638e-05	2.27000258296e-05	2.27000016901e-05	2.27000001732e-05	2.27000000244e-05	2.27000000043e-05	2.2700000001e-05	2.27000000002e-05	2.27000000001e-05	2.27e-05	2.27e-05	2.27e-05	2.27e-05	2.27e-05	2.27e-05	2.27e-05	2.27e-05	2.27e-05	2.27e-05	2.27e-05	2.27e-05	2.27e-05
hhs1	201547	0.975831	0.861336	0.0757837727225	0.637127672218	0.277231909752	0.0091777412863	0.000175395756809	2.66174781838e-05	2.28765397451e-05	2.27127097339e-05	2.27013167837e-05	2.27001810391e-05	2.2700031125e-05	2.27000064062e-05	2.27000015282e-05	2.27000004121e-05	2.27000001233e-05	2.27000000403e-05	2.27000000142e-05	2.27000000053e-05	2.27000000022e-05	2.27000000009e-05	2.27000000004e-05	2.27000000001e-05	2.27000000001e-05	2.27e-05	2.27000000001e-05	2.27e-05	2.27e-05
hhs1	201548	1.03668	0.933	0.0716454987455	0.5190860787	0.375468914982	0.0320100839272	0.00123003634284	7.83208435037e-05	2.6597954507e-05	2.30999433738e-05	2.27557556558e-05	2.27099031226e-05	2.27021335069e-05	2.27005373498e-05	2.27001538854e-05	2.2700049055e-05	2.27000171212e-05	2.27000064577e-05	2.27000026047e-05	2.27000011139e-05	2.27000005017e-05	2.27000002365e-05	2.27000001161e-05	2.27000000591e-05	2.27000000312e-05	2.27000000169e-05	2.27000000093e-05	2.27000000053e-05	2.27000000082e-05
hhs1	201549	1.38302	1.085505	0.134539141546	0.280678252736	0.314642788641	0.183893084556	0.0641576480013	0.0165892936419	0.00384981795361	0.000912154531678	0.000243094555667	8.22434489894e-05	4.03168127064e-05	2.83866740013e-05	2.46889965384e-05	2.34480077237e-05	2.30002064866e-05	2.28277009217e-05	2.27572230422e-05	2.27268667379e-05	2.27131548102e-05	2.27066895797e-05	2.27035204871e-05	2.27019113317e-05	2.2701067592e-05	2.27006120119e-05	2.2700359312e-05	2.27002156347e-05	2.27003703795e-05
hhs1	201550	1.59869	1.284	0.0516450544884	0.219683231322	0.398728812272	0.252439807279	0.0651491563561	0.0102296067218	0.00142235592646	0.000227446301991	5.71048674495e-05	2.94375521131e-05	2.42246707135e-05	2.30925966407e-05	2.28131891923e-05	2.27360045921e-05	2.27124757094e-05	2.27046582508e-05	2.27018572204e-05	2.27007845885e-05	2.27003489231e-05	2.27001624514e-05	2.2700078808e-05	2.27000396743e-05	2.27000206543e-05	2.27000110857e-05	2.27000061179e-05	2.27000034634e-05	2.27000051568e-05
hhs1	201551	1.32779	1.486	0.0324992288234	0.140429343623	0.334016297617	0.325264133637	0.130956873483	0.0296524155293	0.00544384127023	0.00102930916157	0.000231136846092	7.20186081895e-05	3.59845340493e-05	2.67216772948e-05	2.40486850089e-05	2.3194315749e-05	2.2895698932e-05	2.27828572886e-05	2.27372036507e-05	2.27175909189e-05	2.27087067661e-05	2.27044885277e-05	2.27023997615e-05	2.2701325731e-05	2.27007543852e-05	2.27004409528e-05	2.27002641293e-05	2.27001617931e-05	2.27002960874e-05
hhs1	201552	1.40757	1.58055	0.0397742533407	0.129390695632	0.271753686549	0.303393627837	0.174366964917	0.0601126651933	0.0157129562705	0.00378478358979	0.000948495603678	0.000268478442323	9.4233877555e-05	4.55337282962e-05	3.06451333823e-05	2.56891159327e-05	2.3905820916e-05	2.32175567098e-05	2.29347298649e-05	2.28118121637e-05	2.27556470414e-05	2.27288041992e-05	2.27154462461e-05	2.27085518846e-05	2.27048739652e-05	2.2702852052e-05	2.27017096129e-05	2.27010476886e-05	2.27019170199e-05
hhs1	201601	1.51447	1.585	0.0229386225069	0.111277480794	0.298962776616	0.348335852585	0.168947386724	0.0411189401024	0.00680397051025	0.00100698259171	0.000169479856728	4.68560825808e-05	2.71950473284e-05	2.36474523718e-05	2.29244865612e-05	2.27591498321e-05	2.27171391397e-05	2.27054044165e-05	2.27018372182e-05	2.27006678108e-05	2.27002577053e-05	2.27001049259e-05	2.27000448332e-05	2.27000200104e-05	2.27000092915e-05	2.27000044726e-05	2.27000022249e-05	2.27000011407e-05	2.27000013572e-05
hhs1	201602	1.70551	1.764205	0.000594986055341	0.0116117110628	0.181147591738	0.5870717141	0.204571235583	0.0138015317807	0.000697142259691	6.76486262265e-05	2.71032963042e-05	2.32985736379e-05	2.28055771923e-05	2.27228855419e-05	2.27058517738e-05	2.27017115829e-05	2.27005594668e-05	2.27002007375e-05	2.27000779592e-05	2.27000324076e-05	2.27000142911e-05	2.27000066365e-05	2.27000032256e-05	2.27000016325e-05	2.27000008569e-05	2.27000004647e-05	2.27000002595e-05	2.27000001488e-05	2.27000002312e-05
hhs1	201603	1.80717	1.91388	0.000137008594367	0.00293110532462	0.0759834419825	0.540920612154	0.352360023215	0.0262287866299	0.000940593125622	6.39139612911e-05	2.55698396075e-05	2.29945241311e-05	2.27411587428e-05	2.27073325229e-05	2.27015844863e-05	2.27004002034e-05	2.27001149053e-05	2.27000367143e-05	2.27000128407e-05	2.27000048522e-05	2.27000019605e-05	2.27000008398e-05	2.27000003786e-05	2.27000001787e-05	2.27000000878e-05	2.27000000448e-05	2.27000000236e-05	2.27000000129e-05	2.27000000174e-05
hhs1	201604	1.9911	2.056865	0.00211038371821	0.0157709192891	0.0995694860596	0.332341575069	0.380014990135	0.141198597853	0.0246866352986	0.00332543117998	0.000481027272501	9.65585544673e-05	3.68316937784e-05	2.5876260899e-05	2.35224839607e-05	2.29405860164e-05	2.277812159e-05	2.27277481901e-05	2.27106499893e-05	2.27043723713e-05	2.27019040943e-05	2.27008734103e-05	2.27004195171e-05	2.2700209952e-05	2.27001090158e-05	2.27000585164e-05	2.27000323691e-05	2.27000184016e-05	2.27000279666e-05
hhs1	201605	1.98808	1.994	5.84241782643e-05	0.00103052975362	0.037045401466	0.470851029983	0.455454261947	0.0341231486127	0.000947828677602	5.58819652668e-05	2.4681305692e-05	2.28831863159e-05	2.27237868241e-05	2.27040157373e-05	2.27008330604e-05	2.2700203807e-05	2.27000570411e-05	2.27000178491e-05	2.27000061352e-05	2.27000022846e-05	2.27000009116e-05	2.27000003863e-05	2.27000001725e-05	2.27000000807e-05	2.27000000394e-05	2.270000002e-05	2.27000000105e-05	2.27000000055e-05	2.27000000077e-05
hhs1	201606	1.97011	1.8356	8.66770864063e-05	0.00237561631394	0.0933406716331	0.64848980261	0.246243125143	0.00877133657403	0.000230081027772	3.07870883482e-05	2.32383785225e-05	2.27546946054e-05	2.27076645376e-05	2.27013757004e-05	2.27002999431e-05	2.27000764478e-05	2.270002214e-05	2.27000071311e-05	2.27000025126e-05	2.27000009558e-05	2.27000003887e-05	2.27000001673e-05	2.27000000758e-05	2.27000000361e-05	2.27000000178e-05	2.27000000091e-05	2.27000000048e-05	2.27000000026e-05	2.27000000037e-05
hhs1	201607	2.00001	1.8625	3.97142404131e-05	0.000528064838362	0.0380491882861	0.726745083166	0.230824990352	0.00326244442409	9.22975494554e-05	2.64617945701e-05	2.30804605634e-05	2.275839319e-05	2.271200057e-05	2.27030559747e-05	2.27009166139e-05	2.27003127584e-05	2.27001184231e-05	2.27000488556e-05	2.27000216576e-05	2.27000102059e-05	2.27000050691e-05	2.27000026355e-05	2.27000014262e-05	2.27000007999e-05	2.27000004629e-05	2.27000002755e-05	2.27000001684e-05	2.27000001052e-05	2.27000002062e-05
hhs1	201608	2.54487	1.2204000000000002	0.000576419727607	0.103620895846	0.836232350205	0.0587370799352	0.000329489183627	2.68931089562e-05	2.28585564081e-05	2.27117748746e-05	2.27013777084e-05	2.27002224909e-05	2.27000456371e-05	2.27000112531e-05	2.27000032106e-05	2.27000010314e-05	2.27000003654e-05	2.27000001406e-05	2.2700000058e-05	2.27000000255e-05	2.27000000117e-05	2.27000000058e-05	2.27000000029e-05	2.27000000014e-05	2.27000000009e-05	2.27000000004e-05	2.27000000002e-05	2.27000000002e-05	2.27000000002e-05
hhs1	201609	2.20908	1.5664	0.00121609140409	0.0318339299817	0.375086776238	0.517493864009	0.07087967956	0.00288542978477	0.000141972602138	3.01526083317e-05	2.33948362365e-05	2.27898077199e-05	2.27150262444e-05	2.27030860928e-05	2.2700747624e-05	2.27002073319e-05	2.27000643353e-05	2.27000219464e-05	2.27000081163e-05	2.27000032184e-05	2.27000013561e-05	2.27000006026e-05	2.27000002807e-05	2.27000001364e-05	2.27000000689e-05	2.27000000358e-05	2.27000000194e-05	2.27000000107e-05	2.27000000152e-05
hhs1	201610	2.01418	1.713935	0.0151362506079	0.0742386314908	0.246832878782	0.372509817858	0.216101965714	0.0598725785922	0.01191008625	0.00231061879272	0.000509793602773	0.000141620622043	5.5923164007e-05	3.3173467298e-05	2.63666823601e-05	2.41047672609e-05	2.32815654648e-05	2.29574318539e-05	2.28207752208e-05	2.27596172416e-05	2.27307748424e-05	2.2716528233e-05	2.27091957082e-05	2.2705280492e-05	2.27031197955e-05	2.27018913057e-05	2.27011737068e-05	2.2700744096e-05	2.27015076901e-05
hhs1	201611	2.03999	1.5314450000000002	0.00231716634779	0.0465015619891	0.409240413974	0.471905442749	0.065975808002	0.00338112060319	0.000207608092118	3.7534889204e-05	2.44099175489e-05	2.29646388932e-05	2.27517090943e-05	2.2712162335e-05	2.27033225389e-05	2.2701026191e-05	2.27003510438e-05	2.27001309007e-05	2.27000525422e-05	2.27000224745e-05	2.27000101611e-05	2.27000048234e-05	2.27000023905e-05	2.27000012312e-05	2.27000006564e-05	2.2700000361e-05	2.27000002042e-05	2.27000001185e-05	2.2700000189e-05
hhs1	201612	1.71331	1.574	0.00312370627863	0.0461831485615	0.36006064298	0.486635324826	0.0960161003357	0.00694731517028	0.000521934945377	7.21610362609e-05	2.94771401463e-05	2.39146434411e-05	2.29696380152e-05	2.27710066661e-05	2.272146818e-05	2.27072696867e-05	2.27027053827e-05	2.27010902801e-05	2.27004703239e-05	2.27002151616e-05	2.27001036003e-05	2.27000521786e-05	2.27000273475e-05	2.27000148513e-05	2.27000083259e-05	2.27000048036e-05	2.27000028445e-05	2.27000017246e-05	2.27000030839e-05
hhs1	201613	1.57636	1.3616450000000002	0.000859749701048	0.0483425671906	0.701098628779	0.24420656552	0.00486363562078	0.000144304730239	2.96779043971e-05	2.3425335661e-05	2.28129639536e-05	2.27234182577e-05	2.27059969473e-05	2.27018056036e-05	2.27006177688e-05	2.27002343832e-05	2.27000968432e-05	2.2700042982e-05	2.27000202738e-05	2.27000100773e-05	2.27000052427e-05	2.27000028389e-05	2.27000015925e-05	2.27000009221e-05	2.27000005492e-05	2.27000003354e-05	2.27000002098e-05	2.2700000134e-05	2.27000002772e-05
hhs1	201614	1.62583	1.037	0.0288621658448	0.412170574753	0.510101785362	0.0461169328216	0.00207759074353	0.00017201231472	4.07325291968e-05	2.58636817408e-05	2.34270743079e-05	2.29042180979e-05	2.27668970448e-05	2.27247382781e-05	2.27100882636e-05	2.27044588981e-05	2.27021081243e-05	2.27010553484e-05	2.27005549156e-05	2.27003044927e-05	2.27001734412e-05	2.27001021079e-05	2.27000619035e-05	2.2700038529e-05	2.27000245548e-05	2.27000159879e-05	2.27000106147e-05	2.27000071738e-05	2.27000176864e-05
hhs1	201615	1.13344	1.1467049999999999	0.0159422988376	0.275040369888	0.606494082568	0.0974486414058	0.00431040225267	0.000261701147474	4.46899848136e-05	2.57470709659e-05	2.32729726723e-05	2.28354989875e-05	2.27382210277e-05	2.27123891736e-05	2.2704492255e-05	2.27017860931e-05	2.27007669825e-05	2.27003515687e-05	2.27001704326e-05	2.27000867321e-05	2.27000460531e-05	2.27000253873e-05	2.27000144694e-05	2.27000084962e-05	2.27000051243e-05	2.27000031666e-05	2.27000020003e-05	2.27000012893e-05	2.27000027342e-05
hhs1	201616	1.05605	0.878496	0.0849313326925	0.588311850626	0.307143365501	0.0183216238366	0.000743682696033	6.64538983342e-05	2.69475439363e-05	2.32965408934e-05	2.28108048575e-05	2.27255007111e-05	2.2706941886e-05	2.27021618009e-05	2.27007513908e-05	2.27002861268e-05	2.27001176733e-05	2.27000516828e-05	2.27000240251e-05	2.2700011735e-05	2.27000059869e-05	2.27000031746e-05	2.27000017422e-05	2.27000009862e-05	2.2700000574e-05	2.27000003426e-05	2.27000002093e-05	2.27000001305e-05	2.27000002506e-05
hhs1	201617	0.89892	0.7424999999999999	0.0943001114837	0.82166249901	0.0826613404123	0.000832163010771	4.30457722653e-05	2.39681744815e-05	2.28417288575e-05	2.27233501804e-05	2.27050562516e-05	2.27013400613e-05	2.27004147835e-05	2.27001451667e-05	2.27000561267e-05	2.27000235641e-05	2.27000106024e-05	2.27000050605e-05	2.27000025415e-05	2.27000013343e-05	2.27000007284e-05	2.27000004116e-05	2.27000002398e-05	2.27000001437e-05	2.27000000883e-05	2.27000000554e-05	2.27000000356e-05	2.27000000232e-05	2.27000000512e-05
hhs1	201618	0.895756	0.703447	0.107891059335	0.84815267017	0.0430209099612	0.000399574567441	3.51860359656e-05	2.37182634308e-05	2.28425620165e-05	2.27283679034e-05	2.2707215807e-05	2.27021993395e-05	2.27007700723e-05	2.27003008932e-05	2.27001285037e-05	2.2700059069e-05	2.27000288843e-05	2.27000148887e-05	2.27000080317e-05	2.27000045078e-05	2.27000026197e-05	2.27000015702e-05	2.27000009676e-05	2.2700000611e-05	2.27000003947e-05	2.27000002601e-05	2.27000001746e-05	2.27000001193e-05	2.27000003031e-05
hhs2	201542	1.21684	1.69533	0.0021420764433	0.020805078836	0.231265276763	0.587371658939	0.144070143287	0.0121812276237	0.00139008256766	0.000258986711801	7.90858745882e-05	3.96619443372e-05	2.87496712652e-05	2.51555338962e-05	2.38027383806e-05	2.32370302645e-05	2.29794689915e-05	2.28536959121e-05	2.27885672647e-05	2.27531187509e-05	2.27329800605e-05	2.27211051305e-05	2.27138706727e-05	2.27093342858e-05	2.27064157321e-05	2.27044943332e-05	2.27032029052e-05	2.27023184489e-05	2.27074632143e-05
hhs2	201543	1.07336	1.52595	0.000205248992462	0.0112738665062	0.436928073497	0.533051759854	0.0177620395645	0.000292295715766	3.19759020196e-05	2.33498769833e-05	2.27745389074e-05	2.27120919221e-05	2.27025280935e-05	2.27006408813e-05	2.27001889387e-05	2.27000628845e-05	2.270002312e-05	2.27000092367e-05	2.27000039594e-05	2.27000018029e-05	2.27000008651e-05	2.27000004345e-05	2.27000002273e-05	2.27000001233e-05	2.2700000069e-05	2.27000000398e-05	2.27000000235e-05	2.27000000143e-05	2.27000000255e-05
hhs2	201544	1.3633	1.814395	2.33762482576e-05	0.000111097526978	0.0334346164349	0.836361848875	0.12918198218	0.000408242053828	2.47965107696e-05	2.27383994105e-05	2.27016326379e-05	2.27001224159e-05	2.27000136872e-05	2.27000020544e-05	2.27000003863e-05	2.27000000868e-05	2.27000000225e-05	2.27000000065e-05	2.27000000021e-05	2.27000000008e-05	2.27000000002e-05	2.27000000001e-05	2.27000000001e-05	2.27e-05	2.27e-05	2.27e-05	2.27e-05	2.27e-05	2.27e-05
hhs2	201545	1.35069	1.814435	2.27535835839e-05	3.32066321264e-05	0.0133915215404	0.903833624728	0.0821632199658	7.87928237784e-05	2.28779299758e-05	2.27026834911e-05	2.27001045967e-05	2.27000074926e-05	2.27000008155e-05	2.27000001204e-05	2.27000000224e-05	2.27000000049e-05	2.27000000013e-05	2.27000000003e-05	2.27000000002e-05	2.27e-05	2.27e-05	2.27e-05	2.27e-05	2.27e-05	2.27e-05	2.27e-05	2.27e-05	2.27e-05	2.27e-05
hhs2	201546	1.57092	2.04665	2.35677253168e-05	7.12241569955e-05	0.00638574160482	0.39813044071	0.578569089716	0.0162274755096	0.000136677459742	2.44193752272e-05	2.27595234581e-05	2.27037850998e-05	2.27003723037e-05	2.27000505262e-05	2.27000087644e-05	2.27000018433e-05	2.27000004527e-05	2.27000001262e-05	2.27000000392e-05	2.27000000133e-05	2.27000000049e-05	2.27000000019e-05	2.27000000008e-05	2.27000000003e-05	2.27000000001e-05	2.27000000001e-05	2.27e-05	2.27000000001e-05	2.27e-05
hhs2	201547	1.86092	2.2997	2.3318730529e-05	4.50063365371e-05	0.00153884762011	0.0995847906384	0.705215337249	0.189397143023	0.00369104252581	7.19566313717e-05	2.38988759095e-05	2.27539496521e-05	2.27039341623e-05	2.27004140946e-05	2.27000578133e-05	2.27000100789e-05	2.27000021003e-05	2.27000005065e-05	2.27000001379e-05	2.27000000416e-05	2.27000000138e-05	2.27000000048e-05	2.27000000019e-05	2.27000000008e-05	2.27000000002e-05	2.27000000002e-05	2.27000000001e-05	2.27e-05	2.27e-05
hhs2	201548	1.74541	2.81506	2.55358886924e-05	5.35228362531e-05	0.000501152647265	0.00976214979981	0.151108074385	0.560083232372	0.255683792774	0.0212532021436	0.00105414073557	8.34787563109e-05	2.78070106052e-05	2.3296406559e-05	2.27913558686e-05	2.27174134806e-05	2.27039616073e-05	2.27010417524e-05	2.27003089264e-05	2.27001013504e-05	2.27000362349e-05	2.27000139488e-05	2.27000057258e-05	2.27000024864e-05	2.27000011346e-05	2.27000005412e-05	2.27000002684e-05	2.2700000138e-05	2.27000001688e-05
hhs2	201549	2.29498	3.751215	0.000700743866244	0.00204529168588	0.00614585104951	0.0181156213247	0.0490462509382	0.111694378655	0.19368019989	0.235387143538	0.194040544734	0.112076341144	0.0492673254477	0.0182084035285	0.00617878673056	0.00205618469288	0.000704303096217	0.000259643321453	0.000109032736872	5.57986959832e-05	3.6053645353e-05	2.83588238611e-05	2.52116429371e-05	2.38638626151e-05	2.32612324549e-05	2.29807488428e-05	2.28452617891e-05	2.27775297501e-05	2.28021763224e-05
hhs2	201550	2.30133	3.294	0.00110361717243	0.00373337826052	0.0125574905283	0.0389698533551	0.101005558678	0.194695641027	0.252325771178	0.210201214912	0.116216109022	0.0468369237543	0.0154554840997	0.00463237340263	0.00136444795105	0.000420732034058	0.000146012575704	6.30543836997e-05	3.67029097206e-05	2.78502359618e-05	2.47027424245e-05	2.35205317687e-05	2.3052838373e-05	2.2858638262e-05	2.27743040996e-05	2.273613474e-05	2.27181888103e-05	2.27094500804e-05	2.27116908308e-05
hhs2	201551	1.77591	3.78752	0.000198237136331	0.000607257022046	0.00211173009674	0.00781223740789	0.0284296146252	0.0898237763717	0.206291480474	0.288043824263	0.224689117029	0.104350985233	0.0342243377592	0.00951629450266	0.00256374967131	0.000727484790163	0.000231927232397	8.98876834615e-05	4.60377202155e-05	3.14278536957e-05	2.61922149786e-05	2.41852076641e-05	2.3367209616e-05	2.30148263073e-05	2.28552495392e-05	2.27796560995e-05	2.27423597841e-05	2.27232680912e-05	2.27331357515e-05
hhs2	201552	2.37764	3.501	0.000592784250651	0.00187917166005	0.00630500094518	0.0210721899136	0.0639267822109	0.153758426301	0.251622753151	0.251880478897	0.154194785791	0.0641878483381	0.0211716413442	0.00633586121239	0.00188814392782	0.000595418864143	0.000209471943427	8.78746196867e-05	4.70323725101e-05	3.23844682177e-05	2.67889467327e-05	2.45218607418e-05	2.3552292034e-05	2.31166787591e-05	2.29119935224e-05	2.28118199888e-05	2.27609459552e-05	2.27342231e-05	2.27510288851e-05
hhs2	201601	2.18428	2.66	0.00452579384022	0.0161094946627	0.0504232895848	0.124988465373	0.220116213231	0.254024269034	0.187896438263	0.0932572589026	0.034149779546	0.0103009182547	0.00282484078165	0.000764028814408	0.000221677702666	7.82874104332e-05	3.90746867744e-05	2.78131119007e-05	2.43937779987e-05	2.32942365243e-05	2.29201518539e-05	2.27858294523e-05	2.27350855674e-05	2.27149850304e-05	2.27066644335e-05	2.27030767201e-05	2.27014702288e-05	2.2700725298e-05	2.2700797333e-05
hhs2	201602	2.32815	3.41824	0.000651463228711	0.00219266105146	0.00766180303672	0.0258913060956	0.0764523658457	0.172395420021	0.258868649534	0.238622153619	0.137343249643	0.054881284792	0.0175458867263	0.0050878241349	0.00146390811826	0.000446230587081	0.000154300069254	6.63288029185e-05	3.81531012812e-05	2.8533136826e-05	2.50367785185e-05	2.36887773692e-05	2.31398238508e-05	2.29047410269e-05	2.27993308287e-05	2.27500376787e-05	2.27260852026e-05	2.27140307945e-05	2.27188506166e-05
hhs2	201603	2.50124	2.94348	3.86759033159e-05	0.000150907526537	0.00129825719126	0.0141322065156	0.121170654736	0.41992611299	0.355164732511	0.0786234870256	0.00824863756383	0.000769536065549	0.000101186378337	3.29934919577e-05	2.43762850929e-05	2.30300559219e-05	2.27763557255e-05	2.27202372961e-05	2.27060177291e-05	2.27019737111e-05	2.27007042016e-05	2.27002702541e-05	2.27001105311e-05	2.27000478078e-05	2.27000217285e-05	2.27000103213e-05	2.27000051007e-05	2.27000026121e-05	2.27000031663e-05
hhs2	201604	3.22646	3.030005	4.32902678502e-05	0.000160620298972	0.00116624457203	0.0109639685614	0.0913438493351	0.366612939315	0.399462880448	0.113771376548	0.0143663098683	0.0015152697489	0.000198543690975	4.82779914148e-05	2.72857186335e-05	2.36877205804e-05	2.29485093872e-05	2.27712494113e-05	2.27228067581e-05	2.27080165118e-05	2.27030529515e-05	2.27012460394e-05	2.27005401871e-05	2.27002469197e-05	2.27001182767e-05	2.27000590653e-05	2.27000306166e-05	2.27000164118e-05	2.27000220366e-05
hhs2	201605	2.76832	3.19377	2.3030402294e-05	2.5605723691e-05	5.89584284922e-05	0.000694833019248	0.0162581358824	0.24114537918	0.585665532935	0.147400937813	0.00796001680224	0.000359815718538	4.25678956631e-05	2.44326541319e-05	2.29111194311e-05	2.2733627826e-05	2.27066313628e-05	2.27015531581e-05	2.27004187024e-05	2.27001268444e-05	2.270004239e-05	2.27000154011e-05	2.27000060132e-05	2.27000024992e-05	2.27000010973e-05	2.27000005057e-05	2.27000002434e-05	2.27000001217e-05	2.27000001412e-05
hhs2	201606	3.17342	4.02389	2.67370853841e-05	4.10569182747e-05	0.000118614986662	0.000597181089133	0.00382300081838	0.0247646455337	0.123590151773	0.327873227238	0.343781654389	0.140272540477	0.0293601648346	0.0045838075974	0.00070863034593	0.000135864424537	4.40681727368e-05	2.73389375047e-05	2.38465765003e-05	2.30181758491e-05	2.27977492873e-05	2.27328256597e-05	2.27119167935e-05	2.2704632792e-05	2.27019132551e-05	2.27008336522e-05	2.27003810253e-05	2.27001817696e-05	2.27001926585e-05
hhs2	201607	3.69465	3.0627	0.00016248334313	0.00066348641114	0.00344679991417	0.0200955373522	0.104821992528	0.318653164111	0.365339036903	0.148718583488	0.0311410156229	0.00533716564231	0.000985140768247	0.000224443588723	7.21734748116e-05	3.66945701736e-05	2.71787821111e-05	2.42922868285e-05	2.33190546024e-05	2.29597981666e-05	2.28164418161e-05	2.27552514911e-05	2.27275552195e-05	2.27143576476e-05	2.27077768269e-05	2.27043603721e-05	2.27025216548e-05	2.27014995238e-05	2.27025955601e-05
hhs2	201608	4.01335	3.173	2.41606619401e-05	3.34456636052e-05	0.000130557808496	0.00154205964865	0.0259640443249	0.268519259983	0.543512764976	0.148248024142	0.0109088871082	0.000673091646728	7.38278126817e-05	2.83368678982e-05	2.35336349414e-05	2.2856402753e-05	2.2735522317e-05	2.2709418526e-05	2.27028356025e-05	2.27009489254e-05	2.27003471684e-05	2.2700137052e-05	2.27000577721e-05	2.2700025784e-05	2.2700012099e-05	2.27000059347e-05	2.27000030284e-05	2.2700001601e-05	2.27000020925e-05
hhs2	201609	4.07985	4.04797	0.000938743846649	0.00245575950722	0.00645949444396	0.0164935311467	0.0391259614523	0.081671644887	0.141253309644	0.191616807242	0.196929778461	0.152831895906	0.0922276836595	0.0455920248474	0.0196084297614	0.00775959734774	0.00295820360923	0.00112680638672	0.00044306574534	0.000186798120443	8.8856347883e-05	5.03407676565e-05	3.46821230278e-05	2.8087528353e-05	2.52096724692e-05	2.39092463885e-05	2.33015686319e-05	2.30083890619e-05	2.30683416171e-05
hhs2	201610	3.34526	3.6981450000000002	0.0108825371876	0.0192359850917	0.0328934927124	0.0533439253917	0.0802007665866	0.10920049987	0.13189379155	0.139334016519	0.128189033095	0.103379110801	0.0742427709332	0.048517243086	0.0295370141156	0.0171288236104	0.00964482011889	0.00535514911553	0.00296731808135	0.00165610495839	0.000937929672464	0.00054258602823	0.000322744719518	0.00019885120221	0.000127950847569	8.67055992011e-05	6.23038653686e-05	4.76213327956e-05	7.09039081216e-05
hhs2	201611	2.27089	3.4645	0.00494988258852	0.011420561676	0.0253150344346	0.0519223677811	0.0942124004591	0.14425579048	0.179034793635	0.17605710758	0.137427306072	0.0873759053309	0.0471865659667	0.022694796013	0.0101591247336	0.00438937339485	0.00188308629945	0.000820656270652	0.000371224557593	0.000178769219618	9.46135492142e-05	5.6849917669e-05	3.94167856843e-05	3.11302988838e-05	2.70751606147e-05	2.50335975238e-05	2.39773400177e-05	2.34164559982e-05	2.37404010017e-05
hhs2	201612	1.9742	3.1042	0.000456489722383	0.00180787095572	0.00784475793967	0.0335444185578	0.118455133394	0.268531117061	0.312705604985	0.17853627614	0.0588689584509	0.0145170352295	0.00331297054107	0.000796819333168	0.000221122034905	7.89057297867e-05	4.02671877117e-05	2.87123326568e-05	2.49323372921e-05	2.35909864955e-05	2.30790980278e-05	2.28706910517e-05	2.27808134772e-05	2.27400118254e-05	2.27206193094e-05	2.27110147222e-05	2.27060779669e-05	2.27034538377e-05	2.2705301153e-05
hhs2	201613	2.22224	2.139635	0.000233103301925	0.00228257670016	0.0316809298786	0.296690227306	0.531942461868	0.126074974212	0.00978504616118	0.000780701266486	0.000105408049873	3.52835592948e-05	2.52017395971e-05	2.33130796974e-05	2.2877158253e-05	2.27584153518e-05	2.27214490421e-05	2.2708609599e-05	2.27037245694e-05	2.27017173096e-05	2.27008364656e-05	2.27004273292e-05	2.27002276379e-05	2.27001258302e-05	2.27000718814e-05	2.27000422913e-05	2.27000255513e-05	2.2700015813e-05	2.27000301835e-05
hhs2	201614	2.00991	1.98	9.61774161208e-05	0.0011206729377	0.0310725994109	0.501941804452	0.440873110819	0.0234863377968	0.000885384249305	8.34825562346e-05	3.00803510647e-05	2.40107663334e-05	2.30049910761e-05	2.27866156729e-05	2.27286447792e-05	2.2710679563e-05	2.27043857851e-05	2.27019502599e-05	2.27009269456e-05	2.27004661916e-05	2.27002461334e-05	2.27001355493e-05	2.2700077461e-05	2.27000457358e-05	2.27000278008e-05	2.27000173447e-05	2.27000110781e-05	2.27000072274e-05	2.27000161258e-05
hhs2	201615	1.6754	2.3221049999999996	0.00328926039725	0.014881766291	0.0638730213507	0.201781536118	0.339630582165	0.253360277777	0.0931663408516	0.022974742069	0.00506180553716	0.00117650227795	0.000315425768689	0.000106081770945	4.92216949069e-05	3.20141500115e-05	2.6268013908e-05	2.41743205297e-05	2.33507349928e-05	2.30042667521e-05	2.28496554059e-05	2.277697361e-05	2.27411928635e-05	2.27228390773e-05	2.27130715445e-05	2.27076984857e-05	2.27046530438e-05	2.27028793875e-05	2.27054816348e-05
hhs2	201616	1.4765	1.93012	5.58646243646e-05	0.000890978493153	0.0392790647438	0.58025143371	0.365262490487	0.0134423024921	0.00034740130127	3.7714940602e-05	2.39522076023e-05	2.28603652002e-05	2.27280379911e-05	2.27061861159e-05	2.27016328575e-05	2.270049673e-05	2.27001695197e-05	2.27000636124e-05	2.27000258494e-05	2.27000112405e-05	2.27000051814e-05	2.27000025127e-05	2.2700001274e-05	2.27000006719e-05	2.27000003669e-05	2.27000002068e-05	2.27000001199e-05	2.27000000713e-05	2.27000001221e-05
hhs2	201617	1.28867	1.72859	0.000300357287819	0.00657550013708	0.17461011897	0.675709470983	0.137170305726	0.00491979834015	0.000240450906468	4.00068778792e-05	2.48828669982e-05	2.30851187079e-05	2.27870218818e-05	2.27237277658e-05	2.27074924196e-05	2.27026608264e-05	2.27010402224e-05	2.27004404964e-05	2.27001995577e-05	2.27000957781e-05	2.27000483223e-05	2.27000254664e-05	2.27000139464e-05	2.27000079025e-05	2.27000046159e-05	2.27000027711e-05	2.27000017053e-05	2.27000010731e-05	2.27000021377e-05
hhs2	201618	1.25627	1.66774	0.000364193262631	0.00796640645768	0.22672701167	0.678594288439	0.0830771795199	0.00263591561782	0.000163943849942	3.68927009192e-05	2.49122752993e-05	2.31688967117e-05	2.28242289838e-05	2.27389433621e-05	2.27139163207e-05	2.27055217859e-05	2.27023865584e-05	2.27011075254e-05	2.27005457844e-05	2.27002831427e-05	2.27001535665e-05	2.27000865867e-05	2.27000505199e-05	2.27000303853e-05	2.27000187778e-05	2.2700011891e-05	2.27000076977e-05	2.27000050839e-05	2.27000117337e-05
hhs3	201542	1.53198	1.535	0.00253230554777	0.0341925708489	0.408996933228	0.498918725383	0.0508415555649	0.00352013175511	0.000436942729989	9.96916578412e-05	4.22172266867e-05	2.88552409498e-05	2.497831387e-05	2.36525565462e-05	2.31382025167e-05	2.29176947595e-05	2.28151968613e-05	2.27642601788e-05	2.27374854965e-05	2.27227223332e-05	2.27142397734e-05	2.27091878915e-05	2.27060828641e-05	2.27041204267e-05	2.27028488838e-05	2.27020064028e-05	2.27014368485e-05	2.27010447092e-05	2.27034156891e-05
hhs3	201543	1.57587	1.666	0.000660917161223	0.014956196887	0.257543657474	0.607472565257	0.113571313858	0.00505587723565	0.000264364458093	4.12095635572e-05	2.48547164449e-05	2.30464726123e-05	2.27712825956e-05	2.27177555194e-05	2.27051462666e-05	2.27016861049e-05	2.27006111209e-05	2.27002410273e-05	2.27001021265e-05	2.27000460194e-05	2.27000218741e-05	2.2700010895e-05	2.27000056552e-05	2.27000030448e-05	2.27000016942e-05	2.27000009709e-05	2.27000005714e-05	2.27000003446e-05	2.27000006084e-05
hhs3	201544	1.72001	1.670825	5.21091196468e-05	0.00269810676474	0.203014005103	0.730695503579	0.0624347130961	0.000620292815865	3.09983499402e-05	2.29549445136e-05	2.27146831841e-05	2.27013371798e-05	2.27001708858e-05	2.27000282612e-05	2.27000057187e-05	2.27000013602e-05	2.27000003694e-05	2.27000001121e-05	2.27000000372e-05	2.27000000135e-05	2.27000000051e-05	2.27000000021e-05	2.27000000009e-05	2.27000000006e-05	2.27000000001e-05	2.27000000001e-05	2.27000000001e-05	2.27e-05	2.27e-05
hhs3	201545	2.17414	1.8565	2.36219044928e-05	0.000118773396485	0.0261322462372	0.770396301696	0.201830984284	0.00101548584459	2.84781254733e-05	2.28038574368e-05	2.27042978471e-05	2.27003147368e-05	2.27000345208e-05	2.27000051015e-05	2.2700000947e-05	2.27000002106e-05	2.27000000541e-05	2.27000000156e-05	2.2700000005e-05	2.27000000018e-05	2.27000000007e-05	2.27000000002e-05	2.27000000001e-05	2.27e-05	2.27000000001e-05	2.27e-05	2.27e-05	2.27e-05	2.27e-05
hhs3	201546	1.83996	1.9925000000000002	2.33511174713e-05	6.7477234685e-05	0.00803524579396	0.508110669696	0.47640490538	0.00684220122562	6.15451771486e-05	2.32821303933e-05	2.27207270711e-05	2.27013572361e-05	2.2700136885e-05	2.27000189646e-05	2.2700003346e-05	2.27000007138e-05	2.27000001773e-05	2.270000005e-05	2.27000000156e-05	2.27000000053e-05	2.27000000019e-05	2.27000000008e-05	2.27000000003e-05	2.27000000002e-05	2.27000000001e-05	2.27e-05	2.27e-05	2.27e-05	2.27e-05
hhs3	201547	2.02023	2.307	2.49006927955e-05	8.80046977964e-05	0.00310790381253	0.117979220512	0.650644334307	0.219944984704	0.00759962826668	0.000174925998662	2.72494320587e-05	2.29276952908e-05	2.27176216553e-05	2.27019224095e-05	2.27002746161e-05	2.27000486181e-05	2.27000102407e-05	2.27000024887e-05	2.27000006817e-05	2.27000002066e-05	2.27000000682e-05	2.27000000243e-05	2.27000000093e-05	2.27000000038e-05	2.27000000016e-05	2.27000000007e-05	2.27000000003e-05	2.27000000001e-05	2.27000000002e-05
hhs3	201548	2.27837	2.41199	6.70505221509e-05	0.000581836417743	0.00877024120598	0.112226480941	0.479276175381	0.345962245983	0.0491270196291	0.00331366917067	0.000244432775213	4.22085724367e-05	2.50014850161e-05	2.3051103564e-05	2.27662946788e-05	2.27149149724e-05	2.27038780782e-05	2.27011377142e-05	2.27003695382e-05	2.27001309103e-05	2.2700049974e-05	2.27000203571e-05	2.27000087784e-05	2.27000039805e-05	2.27000018875e-05	2.27000009315e-05	2.27000004766e-05	2.27000002518e-05	2.2700000325e-05
hhs3	201549	2.81511	3.1466849999999997	0.00657676381696	0.0158794212136	0.0361534110557	0.0739195109506	0.128312912419	0.179155699579	0.193732974715	0.160721793832	0.104592826625	0.0559224421047	0.0259918469618	0.0110833213349	0.00453323658922	0.00184027753982	0.000761800606648	0.000329961593381	0.00015425729524	8.09255069242e-05	4.93724738534e-05	3.5344262548e-05	2.88967166465e-05	2.58348842538e-05	2.43342852218e-05	2.35763971579e-05	2.31825758424e-05	2.29723788796e-05	2.31022867196e-05
hhs3	201550	2.97706	3.538	0.000829577244287	0.00263930030682	0.0084813074573	0.0259012503542	0.0693814176991	0.147641852365	0.226072220791	0.233210436025	0.161248194758	0.0791885197415	0.0304106594926	0.0101003487972	0.00315396084384	0.000986390523092	0.000326555138255	0.000122664194673	5.7306206818e-05	3.53404122719e-05	2.75688352346e-05	2.46731818376e-05	2.35388078707e-05	2.30727879372e-05	2.28726288063e-05	2.27830283226e-05	2.27413525532e-05	2.27212689753e-05	2.27257571073e-05
hhs3	201551	2.38365	3.47836	0.005652128843	0.012439552466	0.0264636464221	0.0525233500049	0.0931262273751	0.140795561497	0.174303776892	0.172598634125	0.136857028592	0.0891237457215	0.0496857356769	0.0248436909914	0.0116289804478	0.00527558216717	0.00238110301607	0.00109060283096	0.000515464853172	0.000255803621394	0.000136094546264	7.94904822185e-05	5.19811327142e-05	3.82312257811e-05	3.11650181241e-05	2.74343610064e-05	2.54131624729e-05	2.42908785029e-05	2.52836497076e-05
hhs3	201552	2.32746	3.27955	0.00149395234539	0.00457156101529	0.0141325056484	0.0412885961354	0.103279772702	0.195449367219	0.250040951329	0.205726686131	0.113280059485	0.0464932646117	0.0161150135328	0.00522665244423	0.00170145817207	0.000583142032164	0.000219743208005	9.61259959185e-05	5.1712753914e-05	3.48255288166e-05	2.80401178149e-05	2.51678931885e-05	2.38918631533e-05	2.3299173784e-05	2.30124261529e-05	2.28684230103e-05	2.27935947609e-05	2.2753477256e-05	2.27827405085e-05
hhs3	201601	2.28403	2.90316	0.00299154179858	0.0103544445175	0.0327409754317	0.0865850505775	0.173512783058	0.241501924952	0.222790751243	0.137834421026	0.0610611794331	0.0212995466887	0.00644241646949	0.00183394012272	0.000527159475134	0.00016620755638	6.52171863732e-05	3.59478324565e-05	2.70578783721e-05	2.42138867115e-05	2.32544844629e-05	2.29135572793e-05	2.27862232727e-05	2.27363765678e-05	2.27159857435e-05	2.27072954391e-05	2.27034479249e-05	2.27016831634e-05	2.27018121842e-05
hhs3	201602	2.23747	3.159585	0.00027090945015	0.0011485382233	0.00547949473449	0.0259676682521	0.101980648403	0.256895472595	0.327548905202	0.196949581357	0.0645093467738	0.0149470357286	0.00309445485644	0.000667721130769	0.000169795716233	5.98916823983e-05	3.31379970936e-05	2.59297831948e-05	2.37915950681e-05	2.30991414821e-05	2.28564991501e-05	2.27652807485e-05	2.27287707843e-05	2.27133174221e-05	2.27064410007e-05	2.27032405494e-05	2.27016894392e-05	2.2700909643e-05	2.27012290648e-05
hhs3	201603	1.97779	2.627	0.00129465343186	0.00637740518564	0.0300497239315	0.112615843849	0.264558044027	0.318423383975	0.187037809613	0.0613704249458	0.0142348644498	0.00290048986306	0.00060595747826	0.000149281257072	5.2899649346e-05	3.06636122783e-05	2.50118982525e-05	2.34332812446e-05	2.29519393786e-05	2.27929881818e-05	2.27365892666e-05	2.2715244964e-05	2.27066858716e-05	2.27030703643e-05	2.27014697853e-05	2.27007305228e-05	2.27003756897e-05	2.27001993088e-05	2.27002582896e-05
hhs3	201604	2.25924	2.69702	0.00193319554663	0.00798281944989	0.0316863923794	0.104289174358	0.233933846319	0.299422593342	0.205582853466	0.0830742222861	0.0238903437856	0.005907230933	0.00143832020953	0.00037890687362	0.000119355852425	5.12487959707e-05	3.18708502124e-05	2.58871959136e-05	2.38902367249e-05	2.31742947167e-05	2.29003504679e-05	2.27891792714e-05	2.274160655e-05	2.27202512697e-05	2.27102412755e-05	2.2705361743e-05	2.27028969355e-05	2.27016108266e-05	2.27023261223e-05
hhs3	201605	2.5782	2.31724	0.00898277353602	0.0313360691262	0.0917717332163	0.196306288881	0.269888757555	0.224285542928	0.116824184009	0.0427970971883	0.0126990485489	0.00344724965547	0.000936664392917	0.000275066394993	9.64669342404e-05	4.57338463935e-05	3.03951093777e-05	2.54441885038e-05	2.37404246e-05	2.31174214078e-05	2.28763799873e-05	2.27781398785e-05	2.27361436597e-05	2.27173892427e-05	2.27086723424e-05	2.27044696367e-05	2.27023741173e-05	2.27012964829e-05	2.27017793867e-05
hhs3	201606	2.92751	2.86977	0.00151079652672	0.00605247396424	0.0233932006958	0.0772843324836	0.186361693232	0.28061154074	0.242309599007	0.123824877185	0.0426750485669	0.0116944904569	0.00293253177227	0.000745412744019	0.000210471659329	7.48928775064e-05	3.83384087819e-05	2.7750313986e-05	2.44512769061e-05	2.33486716209e-05	2.29552024801e-05	2.28060609248e-05	2.27463259313e-05	2.27211681495e-05	2.27100770094e-05	2.27049792925e-05	2.27025454674e-05	2.27013423576e-05	2.27017154287e-05
hhs3	201607	3.28807	2.55191	0.00453664405209	0.0157404726566	0.0518738124052	0.140133407791	0.256213873048	0.272113412521	0.165072738795	0.0652051711911	0.0203281897292	0.00586900934023	0.00173231274726	0.000553540323664	0.000200526760479	8.70957594753e-05	4.78055806113e-05	3.31713016741e-05	2.73410940242e-05	2.4871893424e-05	2.37669035272e-05	2.32473192554e-05	2.2991893737e-05	2.28612014488e-05	2.27918725631e-05	2.27538739529e-05	2.273242014e-05	2.27199756383e-05	2.27375503424e-05
hhs3	201608	3.98252	2.803905	0.00753760155826	0.0203785463606	0.0506090530448	0.107284816565	0.179018111294	0.219690749704	0.192360987774	0.122587938348	0.0604787238734	0.0250301970648	0.00937849433689	0.0033796045664	0.00122471808189	0.000462791857556	0.000189677489181	8.87749208753e-05	5.00286009522e-05	3.45106323814e-05	2.80247062381e-05	2.51985422061e-05	2.39171086137e-05	2.33138835553e-05	2.30197808662e-05	2.28716270826e-05	2.27946927804e-05	2.27535986516e-05	2.27799882777e-05
hhs3	201609	3.21284	2.93148	3.69015211173e-05	0.000139433233304	0.00122344549626	0.0138816392318	0.123721941925	0.430884773986	0.349643752398	0.0722295949815	0.00713412036211	0.00064448971148	8.67118551152e-05	3.10029984093e-05	2.40441219378e-05	2.29638079978e-05	2.27609272447e-05	2.27161349691e-05	2.27047963786e-05	2.27015731111e-05	2.27005613644e-05	2.27002154952e-05	2.2700088164e-05	2.27000381473e-05	2.27000173443e-05	2.27000082418e-05	2.27000040745e-05	2.27000020874e-05	2.27000025322e-05
hhs3	201610	2.99606	2.82719	0.00413435745866	0.0124704869902	0.0365027969265	0.0941580535777	0.187511596698	0.252707281152	0.215428770372	0.120537359521	0.0498525349521	0.0174938408421	0.00580804640905	0.00195603503877	0.00069735312374	0.000272115637602	0.000120761019506	6.36431740125e-05	4.07862783207e-05	3.11140781314e-05	2.68031413539e-05	2.47880713183e-05	2.38043902911e-05	2.33048633197e-05	2.30419270243e-05	2.28989283805e-05	2.28188058031e-05	2.27726732181e-05	2.28339495606e-05
hhs3	201611	2.50929	2.6325450000000004	2.51725129412e-05	5.26806948203e-05	0.000604815545496	0.0167524853802	0.294361017404	0.593112753112	0.0911181359151	0.00339599064403	0.000158521745732	3.14955843561e-05	2.35788779914e-05	2.2823239717e-05	2.2722426815e-05	2.27050012984e-05	2.27013111513e-05	2.27003919384e-05	2.27001305679e-05	2.27000476325e-05	2.27000187707e-05	2.27000079045e-05	2.27000035259e-05	2.27000016543e-05	2.27000008115e-05	2.27000004142e-05	2.2700000219e-05	2.27000001196e-05	2.2700000167e-05
hhs3	201612	2.09474	2.51653	5.91476827737e-05	0.00036525905049	0.00447099691923	0.063261967125	0.411491770192	0.439764073413	0.0743663298608	0.00533787685162	0.000424721496738	6.45398423824e-05	2.8664856832e-05	2.38024067914e-05	2.29506469643e-05	2.27672678827e-05	2.27206510212e-05	2.27070812712e-05	2.27026629814e-05	2.27010827266e-05	2.27004706138e-05	2.27002167079e-05	2.27001049427e-05	2.2700053121e-05	2.2700027966e-05	2.27000152475e-05	2.27000085788e-05	2.27000049653e-05	2.27000079681e-05
hhs3	201613	2.18209	1.86342	6.38690265074e-05	0.00107340351341	0.0530888614736	0.685512329169	0.253625032223	0.00598709158602	0.000184635276178	3.22671387596e-05	2.37073717119e-05	2.28579238623e-05	2.27328612256e-05	2.27084343612e-05	2.2702543242e-05	2.27008710166e-05	2.27003306981e-05	2.27001367079e-05	2.27000606974e-05	2.2700028638e-05	2.27000142378e-05	2.27000074082e-05	2.2700004012e-05	2.27000022509e-05	2.27000013033e-05	2.27000007763e-05	2.27000004743e-05	2.27000002966e-05	2.27000005813e-05
hhs3	201614	2.29309	1.69532	7.71429533194e-05	0.00182271976972	0.142558340489	0.797847004107	0.0564036925722	0.000782478816814	5.16638303486e-05	2.51974303791e-05	2.30594708436e-05	2.27726806546e-05	2.27186763124e-05	2.27057321284e-05	2.27020171042e-05	2.27007911129e-05	2.27003388459e-05	2.27001561162e-05	2.27000764822e-05	2.27000394846e-05	2.27000213273e-05	2.27000119833e-05	2.27000069707e-05	2.27000041817e-05	2.27000025783e-05	2.27000016294e-05	2.27000010528e-05	2.27000006944e-05	2.27000015954e-05
hhs3	201615	2.15393	1.6970100000000001	0.000199143533468	0.00522321542067	0.188991504312	0.706463732032	0.0961237420152	0.00241912059593	0.000117181604835	2.99455834055e-05	2.36046260511e-05	2.28593423799e-05	2.27360563535e-05	2.27098556891e-05	2.27031207042e-05	2.27011113091e-05	2.27004355779e-05	2.27001848924e-05	2.2700083945e-05	2.270004037e-05	2.27000204049e-05	2.27000107714e-05	2.27000059078e-05	2.27000033521e-05	2.27000019607e-05	2.27000011785e-05	2.27000007259e-05	2.27000004572e-05	2.27000009134e-05
hhs3	201616	1.88369	1.72277	0.00148310024883	0.0214723463172	0.226386122288	0.54861579905	0.184334734879	0.0160149107285	0.0011244660358	0.000122060348297	3.51808685999e-05	2.47834057572e-05	2.31368993667e-05	2.28098978458e-05	2.27320070086e-05	2.27105082271e-05	2.2703810429e-05	2.2701502153e-05	2.2700635852e-05	2.2700286152e-05	2.2700135818e-05	2.27000675443e-05	2.2700035005e-05	2.27000188195e-05	2.27000104555e-05	2.27000059833e-05	2.27000035168e-05	2.2700002118e-05	2.27000037259e-05
hhs3	201617	1.7241	1.89193	0.00728175454603	0.0397916180538	0.170184747574	0.367899812192	0.294667916624	0.096076737641	0.0192688589034	0.00349903628983	0.000706358699511	0.000177740237129	6.33667916978e-05	3.486307147e-05	2.67759068134e-05	2.42054458057e-05	2.33043072164e-05	2.29605627756e-05	2.28195155952e-05	2.27578523083e-05	2.27293574337e-05	2.27155313679e-05	2.27085265149e-05	2.27048382637e-05	2.27028281466e-05	2.27016980622e-05	2.27010446245e-05	2.27006570208e-05	2.27013043838e-05
hhs3	201618	1.66207	1.51082	0.0021615011849	0.0404983762068	0.440958480326	0.467193482888	0.0460537985075	0.00243410996964	0.000215669958956	4.73067068298e-05	2.71624351692e-05	2.37481738457e-05	2.29989440927e-05	2.27990343107e-05	2.27369381673e-05	2.27151653754e-05	2.27067394638e-05	2.27032006214e-05	2.27016082564e-05	2.27008483215e-05	2.27004667553e-05	2.27002664935e-05	2.27001572127e-05	2.27000954843e-05	2.27000595257e-05	2.2700037991e-05	2.27000247685e-05	2.27000164635e-05	2.27000386844e-05
hhs4	201542	1.08652	1.39666	6.02597547844e-05	0.00293229184714	0.836845566014	0.159278588725	0.000371476168186	3.37175202091e-05	2.38189372776e-05	2.29019934888e-05	2.27513231304e-05	2.27163632743e-05	2.27061343443e-05	2.27025967754e-05	2.27012083051e-05	2.27006064778e-05	2.27003238914e-05	2.27001821648e-05	2.27001070469e-05	2.27000653165e-05	2.27000411764e-05	2.27000267109e-05	2.27000177702e-05	2.27000120906e-05	2.27000083935e-05	2.27000059333e-05	2.27000042635e-05	2.27000031097e-05	2.27000102847e-05
hhs4	201543	1.15319	1.40714	0.00341590457256	0.0773429176198	0.550041255291	0.342438378566	0.0251085978325	0.00110166039738	8.9642156058e-05	2.92103785324e-05	2.36108006641e-05	2.28683024256e-05	2.27385346255e-05	2.27104407967e-05	2.27032378271e-05	2.27011212423e-05	2.27004255763e-05	2.27001745207e-05	2.27000764547e-05	2.27000354597e-05	2.27000172849e-05	2.27000088022e-05	2.27000046597e-05	2.27000025534e-05	2.27000014432e-05	2.2700000839e-05	2.27000005003e-05	2.27000003053e-05	2.27000005544e-05
hhs4	201544	1.33035	1.4371749999999999	0.000178731044552	0.0205743662775	0.603801193342	0.368872391492	0.00602289347557	7.27329677465e-05	2.36494938215e-05	2.27387901275e-05	2.27027685511e-05	2.27002959143e-05	2.27000427321e-05	2.27000077767e-05	2.2700001699e-05	2.27000004303e-05	2.27000001232e-05	2.27000000389e-05	2.27000000135e-05	2.2700000005e-05	2.2700000002e-05	2.27000000008e-05	2.27000000004e-05	2.27000000002e-05	2.27e-05	2.27e-05	2.27000000001e-05	2.27e-05	2.27e-05
hhs4	201545	1.67569	1.7316449999999999	6.21189672074e-05	0.00260504412763	0.15158315014	0.724635406463	0.118714898893	0.00189195342012	5.24395590807e-05	2.36300302568e-05	2.27529441025e-05	2.27047373665e-05	2.27005949804e-05	2.27000968739e-05	2.27000193367e-05	2.27000045456e-05	2.27000012216e-05	2.27000003671e-05	2.27000001212e-05	2.27000000434e-05	2.27000000166e-05	2.27000000069e-05	2.27000000029e-05	2.27000000013e-05	2.27000000006e-05	2.27000000003e-05	2.27000000001e-05	2.27000000001e-05	2.27000000001e-05
hhs4	201546	1.37942	2.0845000000000002	2.90291473355e-05	0.0002519466472	0.0132024409247	0.348452305074	0.587816663786	0.0488715600015	0.000901300038052	4.25746347169e-05	2.35167447983e-05	2.27562582432e-05	2.27057629576e-05	2.27007994513e-05	2.27001403916e-05	2.27000297333e-05	2.27000073298e-05	2.27000020483e-05	2.27000006357e-05	2.27000002158e-05	2.27000000791e-05	2.2700000031e-05	2.27000000129e-05	2.27000000055e-05	2.27000000026e-05	2.27000000012e-05	2.27000000007e-05	2.27000000003e-05	2.27000000003e-05
hhs4	201547	1.39241	2.461	0.000210476815572	0.00190329392164	0.0185982457393	0.12901536928	0.385713836834	0.349969652178	0.0995254801251	0.0131750833472	0.00132929708832	0.000155143733529	3.82652600278e-05	2.48925008765e-05	2.30683108278e-05	2.27725141099e-05	2.27164070415e-05	2.27041887627e-05	2.27011875638e-05	2.27003688559e-05	2.27001240881e-05	2.27000447831e-05	2.27000171988e-05	2.2700006981e-05	2.27000029773e-05	2.27000013276e-05	2.27000006164e-05	2.27000002967e-05	2.27000003139e-05
hhs4	201548	1.54633	2.25919	0.00770547923167	0.0298623745178	0.0958394784741	0.215162420113	0.289852058218	0.219671430128	0.0994649418343	0.0313044969376	0.00811232330689	0.00198180715254	0.000504028984055	0.000147733733124	5.76490812765e-05	3.32604258659e-05	2.6143398473e-05	2.3905932275e-05	2.31510254139e-05	2.28790905202e-05	2.27750778356e-05	2.27330591721e-05	2.27152197764e-05	2.27072957989e-05	2.27036282661e-05	2.27018658707e-05	2.27009894064e-05	2.27005396022e-05	2.27007393022e-05
hhs4	201549	1.91839	2.27568	0.0245273694625	0.0571455813854	0.11363248827	0.179600442645	0.21308285679	0.185348599403	0.120509174191	0.0618511541949	0.0268947022609	0.0106044919886	0.0040060604295	0.00151088129865	0.00058777679553	0.000243802010061	0.000112485542752	6.06511442945e-05	3.94044440559e-05	3.0348667323e-05	2.63367034493e-05	2.44916788851e-05	2.36125342179e-05	2.3179387401e-05	2.29591928889e-05	2.28439345251e-05	2.27819373577e-05	2.27477318735e-05	2.27759740571e-05
hhs4	201550	1.79477	2.39873	0.0149993616154	0.0404205738775	0.0932900007824	0.169432867361	0.224650413941	0.208891880152	0.137679053634	0.0680989643073	0.0274361864631	0.00977648425794	0.00329865574175	0.00111062862955	0.000390533420286	0.000151450768912	6.97512460322e-05	4.07123314829e-05	2.99259053919e-05	2.57335482509e-05	2.40297710129e-05	2.33070562447e-05	2.29878164163e-05	2.28413394902e-05	2.27717058548e-05	2.27374924183e-05	2.27201587718e-05	2.27111232129e-05	2.27155535382e-05
hhs4	201551	1.42303	2.368	0.00833476480112	0.0279142010359	0.0823025601411	0.184185690264	0.268437983255	0.233889485974	0.125837092594	0.0476384131061	0.01486488217	0.00434339993332	0.00129215521191	0.000414400244232	0.000151758473127	6.82999774704e-05	3.9947166225e-05	2.96523392782e-05	2.56709356231e-05	2.40386285774e-05	2.33327290311e-05	2.30122825633e-05	2.28602663364e-05	2.27852113126e-05	2.27467837247e-05	2.2726447427e-05	2.27153552819e-05	2.2709135662e-05	2.27155370384e-05
hhs4	201552	1.52679	2.56709	0.0122534791606	0.0316628637622	0.0735810282052	0.141532289513	0.206941907818	0.216814878748	0.161511577108	0.0896749103241	0.0402474198655	0.0159094870757	0.00594438032723	0.00220829922549	0.000845162283177	0.000343329506372	0.000153160626369	7.82405645398e-05	4.74308640802e-05	3.41965031246e-05	2.82652352682e-05	2.54975222747e-05	2.41561637011e-05	2.34827393865e-05	2.31334056376e-05	2.29466205291e-05	2.28439118109e-05	2.27859520777e-05	2.2846968215e-05
hhs4	201601	1.79656	2.00246	0.00425650609519	0.0282512712756	0.134436090731	0.330581739292	0.332114072816	0.136139888995	0.028749776215	0.00433941194885	0.000618252630539	0.000109512058845	3.68886652377e-05	2.53440616599e-05	2.32604124077e-05	2.28337702422e-05	2.27355325804e-05	2.27103796168e-05	2.27032986745e-05	2.2701129707e-05	2.27004134896e-05	2.27001605938e-05	2.27000657775e-05	2.27000282613e-05	2.27000126785e-05	2.2700005915e-05	2.27000028597e-05	2.27000014284e-05	2.27000016165e-05
hhs4	201602	1.88104	2.11572	0.00206398756883	0.0143953102892	0.0869532215111	0.299158437062	0.38646793874	0.170152150648	0.0344337882711	0.00506219585527	0.000753960884095	0.000142835325953	4.58360202506e-05	2.7901705193e-05	2.40434634906e-05	2.30914511697e-05	2.28265552112e-05	2.2744752263e-05	2.27171024109e-05	2.27069927774e-05	2.27030335991e-05	2.27013865668e-05	2.27006637997e-05	2.2700331191e-05	2.27001714813e-05	2.27000918048e-05	2.27000506589e-05	2.27000287342e-05	2.27000434447e-05
hhs4	201603	2.08679	2.30209	0.00291100397478	0.0152502737384	0.0690349176006	0.211064393292	0.336884907062	0.2472200777	0.0908371288966	0.0212932320071	0.00412105266842	0.000795001438931	0.000178154558004	5.73075769174e-05	3.12880571014e-05	2.50659828894e-05	2.34174723592e-05	2.2937176359e-05	2.27846722315e-05	2.27323679053e-05	2.27131499454e-05	2.27056405258e-05	2.270253998e-05	2.27011948547e-05	2.27005846781e-05	2.27002964967e-05	2.27001553154e-05	2.2700083804e-05	2.27001124877e-05
hhs4	201604	2.31595	2.387975	0.0301827413019	0.059761577997	0.104127182682	0.152737245046	0.18195432939	0.17289981572	0.131755595308	0.0827253840494	0.0445839565881	0.0215730208297	0.00976723772524	0.00428062412563	0.00186480844866	0.000825039625327	0.000378329426047	0.000184151203279	9.80378203351e-05	5.88895854683e-05	4.06008492686e-05	3.18129926117e-05	2.74700095556e-05	2.52639431553e-05	2.41132987697e-05	2.34977825075e-05	2.31605266395e-05	2.29714937254e-05	2.31422333733e-05
hhs4	201605	2.93973	2.417	0.00092713338952	0.00597947889752	0.0369576112564	0.163405699748	0.35776143528	0.304248261082	0.105917089574	0.0205988435452	0.00320005818317	0.000513114756529	0.000106609184682	3.91374879019e-05	2.63901692136e-05	2.3639311767e-05	2.29673878304e-05	2.27839750196e-05	2.27287430043e-05	2.27106092852e-05	2.27041848379e-05	2.27017505083e-05	2.27007714308e-05	2.27003561635e-05	2.2700171452e-05	2.27000857011e-05	2.27000443234e-05	2.27000236449e-05	2.27000310353e-05
hhs4	201606	3.35643	2.527	0.000156413550558	0.0012182929729	0.0118464702317	0.0959867272644	0.364624084884	0.392586023155	0.116318025621	0.0151092814178	0.00155127595786	0.000190631274557	4.50098927263e-05	2.63294491958e-05	2.34097756683e-05	2.28627374636e-05	2.27427265658e-05	2.27125887383e-05	2.2704093304e-05	2.2701448806e-05	2.2700551944e-05	2.27002242275e-05	2.27000963911e-05	2.27000435643e-05	2.27000205875e-05	2.2700010126e-05	2.27000051631e-05	2.270000272e-05	2.27000034848e-05
hhs4	201607	3.30509	2.720675	2.71408749789e-05	5.82776906678e-05	0.000468145611554	0.00932812884134	0.194136727007	0.645325440079	0.14347048956	0.00640024651689	0.000345092062515	4.99995748846e-05	2.62627545761e-05	2.33414715865e-05	2.28468603397e-05	2.27404055081e-05	2.27128416211e-05	2.27045826762e-05	2.27017982588e-05	2.27007637515e-05	2.27003468288e-05	2.27001667879e-05	2.27000842865e-05	2.27000444815e-05	2.27000243887e-05	2.27000138333e-05	2.27000080877e-05	2.27000048591e-05	2.2700008635e-05
hhs4	201608	3.62162	2.9777649999999998	0.00187718265053	0.00656320958113	0.0224174270443	0.0678649612839	0.159561093401	0.253277731811	0.247709893404	0.149965082062	0.0619985438925	0.0201616340095	0.00587051579143	0.00168160753656	0.00050687746293	0.00017188323936	7.1727249663e-05	3.99188047354e-05	2.91484267613e-05	2.52645755825e-05	2.37780211146e-05	2.31766583125e-05	2.29206880731e-05	2.28065429664e-05	2.27534320311e-05	2.27277419764e-05	2.27148668519e-05	2.27082012054e-05	2.27116209246e-05
hhs4	201609	2.89153	3.0156	4.31851473753e-05	0.000172916576042	0.00135346180477	0.0129321860134	0.101330440821	0.36911168802	0.384984462465	0.113068258493	0.01486352762	0.00155489818999	0.000193938809937	4.57598845095e-05	2.64906110529e-05	2.34472283503e-05	2.28723936009e-05	2.27454858906e-05	2.27134553433e-05	2.27043894602e-05	2.27015578835e-05	2.27005948711e-05	2.27002421442e-05	2.27001042706e-05	2.27000471955e-05	2.27000223324e-05	2.27000109971e-05	2.27000056131e-05	2.27000067585e-05
hhs4	201610	2.78649	2.56252	0.0168221457668	0.0384586395927	0.0797213820547	0.139739015423	0.193062056124	0.200373171909	0.155302907051	0.093457886141	0.0466938152796	0.020807625263	0.00878075130479	0.00366397154239	0.00155636334532	0.000686935633837	0.000320734420227	0.000161636784664	9.0010149062e-05	5.65479363376e-05	4.03331132859e-05	3.2194904441e-05	2.79723351599e-05	2.57121425342e-05	2.44667295963e-05	2.37617316078e-05	2.33525410983e-05	2.3109465487e-05	2.35013150043e-05
hhs4	201611	2.66511	2.03435	0.00713642168874	0.0348162750505	0.133061317612	0.299559849453	0.31663509685	0.154503148319	0.042722578319	0.00892272629331	0.00176346883895	0.000381720939731	0.000104531117773	4.35536265284e-05	2.8620180914e-05	2.4555180885e-05	2.33349909635e-05	2.29350085938e-05	2.2793191691e-05	2.2739281333e-05	2.27174791805e-05	2.27081622745e-05	2.27039796695e-05	2.27020170889e-05	2.27010587663e-05	2.27005736468e-05	2.27003198995e-05	2.27001831546e-05	2.27002823673e-05
hhs4	201612	2.1409	1.69115	0.000274869317442	0.00765329227029	0.212504005951	0.667122963522	0.108533204743	0.00330296863029	0.000145419481154	3.09176919294e-05	2.35860071374e-05	2.28358496223e-05	2.27270785393e-05	2.27065963217e-05	2.27018808288e-05	2.27006085936e-05	2.27002184385e-05	2.27000854808e-05	2.27000359884e-05	2.27000161308e-05	2.2700007633e-05	2.27000037874e-05	2.27000019594e-05	2.27000010519e-05	2.27000005839e-05	2.27000003339e-05	2.27000001962e-05	2.27000001181e-05	2.27000002075e-05
hhs4	201613	2.02803	1.4791750000000001	0.00954499367653	0.0926532835943	0.419944588525	0.390750467977	0.0778089809138	0.00785507923253	0.000848879056268	0.000135927593353	4.29107197169e-05	2.72032321707e-05	2.39003048735e-05	2.30697483789e-05	2.28281744967e-05	2.27489883967e-05	2.27203189301e-05	2.27090329251e-05	2.27042617276e-05	2.27021169756e-05	2.27011000148e-05	2.2700594711e-05	2.27003330404e-05	2.27001924581e-05	2.27001144025e-05	2.27000697598e-05	2.27000435332e-05	2.27000277451e-05	2.27000570757e-05
hhs4	201614	2.01489	1.41908	0.00290600109246	0.0628906715905	0.556626715627	0.35279245457	0.023022544296	0.00117191262243	0.000119378287445	3.56927708457e-05	2.51582072042e-05	2.32968276786e-05	2.2874713578e-05	2.2759101362e-05	2.27224229765e-05	2.27093371701e-05	2.27041991316e-05	2.27020145501e-05	2.27010211766e-05	2.27005427705e-05	2.27003006438e-05	2.27001726723e-05	2.27001024038e-05	2.2700062491e-05	2.27000391239e-05	2.27000250668e-05	2.27000164001e-05	2.27000109363e-05	2.27000259347e-05
hhs4	201615	1.79108	1.357	0.00928336261566	0.125223296562	0.54024205291	0.292942012763	0.0295650220392	0.002052136115	0.000208133517806	4.70173540456e-05	2.70097098548e-05	2.36664428171e-05	2.2960468037e-05	2.27812244352e-05	2.2728497087e-05	2.2711014909e-05	2.27046161153e-05	2.27020715166e-05	2.27009857137e-05	2.27004934478e-05	2.27002582117e-05	2.2700140495e-05	2.27000791384e-05	2.27000459776e-05	2.27000274646e-05	2.27000168231e-05	2.2700010542e-05	2.27000067449e-05	2.27000140209e-05
hhs4	201616	1.68524	1.54864	0.00272819157875	0.0460840730918	0.388217258389	0.480386844838	0.077043685091	0.00471610223356	0.000334956952858	5.26064832749e-05	2.67400688601e-05	2.34199480434e-05	2.28595150064e-05	2.27420017166e-05	2.27127081412e-05	2.27043081758e-05	2.27016053449e-05	2.27006478262e-05	2.2700279827e-05	2.27001281762e-05	2.27000617912e-05	2.27000311566e-05	2.2700016347e-05	2.2700008886e-05	2.27000049864e-05	2.27000028793e-05	2.27000017064e-05	2.27000010354e-05	2.2700001855e-05
hhs4	201617	1.42266	1.2939850000000002	0.00932634870211	0.151518052159	0.597482904531	0.224544505872	0.0156197580548	0.000938729525003	0.000102810412679	3.31385869132e-05	2.45596530098e-05	2.31205528681e-05	2.28143525924e-05	2.27359589562e-05	2.27127120166e-05	2.27049469955e-05	2.27020857488e-05	2.27009410495e-05	2.27004499495e-05	2.27002262177e-05	2.27001188354e-05	2.27000648864e-05	2.27000366656e-05	2.27000213638e-05	2.27000127954e-05	2.27000078567e-05	2.27000049343e-05	2.27000031635e-05	2.2700006613e-05
hhs4	201618	1.22093	1.30039	0.0194008438489	0.175814624912	0.520658349041	0.248906634103	0.0311996554803	0.00307399819124	0.000406395088556	8.80421700468e-05	3.70497358173e-05	2.65512432434e-05	2.39105206406e-05	2.3131652975e-05	2.28705245439e-05	2.27733084515e-05	2.27338274835e-05	2.27165758608e-05	2.27085522061e-05	2.2704614248e-05	2.27025889115e-05	2.2701503566e-05	2.27009004174e-05	2.27005542055e-05	2.27003496265e-05	2.27002255362e-05	2.27001484633e-05	2.27000995498e-05	2.27002397492e-05
hhs5	201542	1.21334	1.031	0.00160380945083	0.394243798362	0.600665420167	0.00289750926332	8.38463390117e-05	2.7800777115e-05	2.35233082735e-05	2.28946805903e-05	2.27590393444e-05	2.27213316908e-05	2.27087780704e-05	2.27039939764e-05	2.27019685236e-05	2.27010355727e-05	2.27005750916e-05	2.27003343063e-05	2.27002020849e-05	2.27001263624e-05	2.27000813844e-05	2.27000538001e-05	2.27000363975e-05	2.27000251389e-05	2.27000176888e-05	2.27000126578e-05	2.27000091972e-05	2.27000067766e-05	2.27000232364e-05
hhs5	201543	1.30389	1.10898	0.0113578575242	0.309548022162	0.620198318342	0.0569234558232	0.00141572824061	7.56768306588e-05	2.64335372506e-05	2.31216678916e-05	2.27671176541e-05	2.27137822124e-05	2.27034384867e-05	2.27009997053e-05	2.27003287408e-05	2.2700119602e-05	2.2700047346e-05	2.27000201318e-05	2.27000091015e-05	2.27000043395e-05	2.27000021676e-05	2.2700001128e-05	2.2700000609e-05	2.27000003395e-05	2.2700000195e-05	2.2700000115e-05	2.27000000695e-05	2.2700000043e-05	2.27000000802e-05
hhs5	201544	1.24021	1.28809	2.62726475584e-05	0.0105272648959	0.951070779121	0.0378433192548	3.29358223666e-05	2.27278308558e-05	2.27004102001e-05	2.27000160109e-05	2.27000011544e-05	2.27000001265e-05	2.27000000188e-05	2.27000000036e-05	2.27000000008e-05	2.27000000002e-05	2.27000000001e-05	2.27e-05	2.27e-05	2.27e-05	2.27e-05	2.27e-05	2.27e-05	2.27e-05	2.27e-05	2.27e-05	2.27e-05	2.27e-05	2.27e-05
hhs5	201545	1.42927	1.53605	3.41366807033e-05	0.00280444324687	0.410514329923	0.579540440703	0.00658354265833	4.6124823012e-05	2.29729104327e-05	2.270848588e-05	2.27005124334e-05	2.2700049017e-05	2.27000065444e-05	2.27000011236e-05	2.27000002348e-05	2.27000000574e-05	2.2700000016e-05	2.27000000049e-05	2.27000000018e-05	2.27000000006e-05	2.27000000002e-05	2.27000000001e-05	2.27000000001e-05	2.27e-05	2.27e-05	2.27e-05	2.27e-05	2.27e-05	2.27e-05
hhs5	201546	1.14107	1.5514999999999999	3.01460967299e-05	0.001953278943	0.372188946476	0.618483617537	0.00682337151157	4.37064597135e-05	2.29258155915e-05	2.27067218044e-05	2.27003953854e-05	2.27000371728e-05	2.27000049031e-05	2.27000008344e-05	2.27000001731e-05	2.27000000421e-05	2.27000000117e-05	2.27000000036e-05	2.27000000012e-05	2.27000000004e-05	2.27000000002e-05	2.27000000001e-05	2.27e-05	2.27e-05	2.27e-05	2.27e-05	2.27e-05	2.27e-05	2.27e-05
hhs5	201547	1.3763	1.633	0.000478986846615	0.0172000494196	0.298240355799	0.584484239395	0.0958276804625	0.0032001327925	0.000110718841981	2.62857069757e-05	2.29267952817e-05	2.27208451499e-05	2.2702585835e-05	2.27004076212e-05	2.27000779756e-05	2.27000174792e-05	2.27000044703e-05	2.27000012775e-05	2.27000004014e-05	2.27000001367e-05	2.27000000502e-05	2.27000000195e-05	2.2700000008e-05	2.27000000036e-05	2.27000000014e-05	2.27000000008e-05	2.27000000004e-05	2.27000000001e-05	2.27000000002e-05
hhs5	201548	1.4454	1.56555	0.0553170807889	0.143522534128	0.25208911209	0.269883922904	0.173713147649	0.0731693585661	0.0232112140726	0.00637387660386	0.00168678602972	0.000466589435354	0.000147258628036	6.00025690615e-05	3.46724022202e-05	2.68134151934e-05	2.42073185783e-05	2.32863374063e-05	2.29409272617e-05	2.28040739064e-05	2.27470522164e-05	2.27221736294e-05	2.27108523311e-05	2.27054981472e-05	2.27028750593e-05	2.27015476816e-05	2.27008556768e-05	2.27004848728e-05	2.27007210667e-05
hhs5	201549	1.82185	1.96686	0.0389885640782	0.0876461886941	0.159252652732	0.217055545966	0.212230702945	0.149371341361	0.0795499355143	0.0346145183208	0.0133201202696	0.00484179962142	0.00174609216321	0.000648647706763	0.000257443104129	0.000114360229546	6.00896962291e-05	3.86394345687e-05	2.97924346896e-05	2.59870015836e-05	2.42827086297e-05	2.34897049909e-05	2.3107264266e-05	2.29165575709e-05	2.28184580308e-05	2.27665172957e-05	2.27382688127e-05	2.2722518031e-05	2.27367305831e-05
hhs5	201550	1.73102	2.23232	0.0289540237267	0.0642168797028	0.120567938996	0.180570316837	0.206309412023	0.176984481144	0.116098691721	0.0609881709277	0.0272395844764	0.010977043231	0.00419746632362	0.00158492612255	0.000611004292829	0.0002491194648	0.000112558999165	5.96433701975e-05	3.8462182991e-05	2.96795761984e-05	2.59044813993e-05	2.42231303488e-05	2.34481294952e-05	2.30789993548e-05	2.28976432409e-05	2.28058991389e-05	2.27581962945e-05	2.27327464201e-05	2.27476555332e-05
hhs5	201551	1.40568	2.126	0.0148534739289	0.0479104356597	0.127142966237	0.236438897271	0.270024054262	0.18351947833	0.0810793508696	0.0272128357151	0.00805874788261	0.00234186959225	0.000714856284663	0.000242104320452	9.72613943941e-05	4.98799379451e-05	3.32906676823e-05	2.70884940369e-05	2.46232225874e-05	2.35866325687e-05	2.31278722098e-05	2.29151835686e-05	2.28123336847e-05	2.27606592029e-05	2.27337775337e-05	2.27193428447e-05	2.27113639301e-05	2.27068348204e-05	2.27119301621e-05
hhs5	201552	1.35701	2.08892	0.0148287743533	0.0493917956944	0.133754633833	0.247747596269	0.273433354254	0.175488330274	0.0727147889023	0.0230663449673	0.00654671711058	0.0018496693719	0.000557021802853	0.000189817167645	7.89945356136e-05	4.31035535863e-05	3.06208349139e-05	2.597451769e-05	2.41330047303e-05	2.33601191708e-05	2.30184503367e-05	2.28601457735e-05	2.27836150579e-05	2.2745164844e-05	2.27251595276e-05	2.27144142811e-05	2.2708472599e-05	2.27050984818e-05	2.27089134373e-05
hhs5	201601	1.40602	2.08461	0.013280082495	0.048641109818	0.135972716609	0.250835084013	0.275125635351	0.176414908755	0.071530297973	0.0210481706365	0.00519194267741	0.00121027254537	0.000296679834337	8.87997119318e-05	3.9708974844e-05	2.74032364484e-05	2.40985257332e-05	2.31459803217e-05	2.28518652844e-05	2.27549509131e-05	2.27210243648e-05	2.27084656049e-05	2.27035717851e-05	2.27015728126e-05	2.2700720231e-05	2.27003418737e-05	2.27001677259e-05	2.2700084829e-05	2.27000980093e-05
hhs5	201602	1.41173	2.0485499999999996	0.000768099798847	0.00793476887702	0.077260949542	0.363532881834	0.422785991501	0.113346996795	0.0126013515813	0.0011896284137	0.000149423038619	4.01441540752e-05	2.57112649564e-05	2.33314395267e-05	2.28557835094e-05	2.27440086943e-05	2.2713926824e-05	2.27048511148e-05	2.27018340132e-05	2.2700744063e-05	2.27003209615e-05	2.27001460946e-05	2.27000697294e-05	2.27000347141e-05	2.27000179456e-05	2.27000095969e-05	2.27000052917e-05	2.27000030003e-05	2.27000045357e-05
hhs5	201603	1.54293	1.71895	0.0147052469817	0.0759619725678	0.24589318157	0.365224428799	0.220546689056	0.0630956364151	0.0117981255355	0.00194200217381	0.000346233035595	8.33412643395e-05	3.56042880715e-05	2.58120742557e-05	2.35419963481e-05	2.29524401655e-05	2.27828644775e-05	2.27294594856e-05	2.27112360714e-05	2.2704560336e-05	2.27019558805e-05	2.27008811663e-05	2.27004148768e-05	2.27002032411e-05	2.27001031998e-05	2.27000541357e-05	2.27000292529e-05	2.27000162419e-05	2.27000231701e-05
hhs5	201604	1.7761	1.823	0.00571806060339	0.0403431961337	0.19652274354	0.406351935457	0.27072117362	0.0679981931305	0.0102467347423	0.00141135143379	0.000231018733988	5.94407068179e-05	3.03473467569e-05	2.45498587947e-05	2.32100311171e-05	2.285736769e-05	2.27534802183e-05	2.27197531997e-05	2.27078421885e-05	2.27033158852e-05	2.2701481828e-05	2.27006954182e-05	2.27003408747e-05	2.270017372e-05	2.27000916869e-05	2.2700049946e-05	2.27000280003e-05	2.27000161135e-05	2.27000251608e-05
hhs5	201605	2.11811	1.682	0.00409635269853	0.0443614459211	0.271294386561	0.47043247956	0.183203898107	0.0238248942844	0.00211136789901	0.000217398193014	4.51599948188e-05	2.59641488375e-05	2.32839918138e-05	2.28247552534e-05	2.27309400095e-05	2.27087008505e-05	2.27027217956e-05	2.27009325378e-05	2.27003455657e-05	2.27001370835e-05	2.27000577238e-05	2.27000256203e-05	2.27000119156e-05	2.27000057781e-05	2.27000029091e-05	2.2700001515e-05	2.27000008137e-05	2.27000004494e-05	2.2700000635e-05
hhs5	201606	2.60695	2.47798	0.000547373803714	0.00373449595425	0.0259307318922	0.135344647269	0.352406426124	0.336373154644	0.119587853847	0.0219950830421	0.00314020135465	0.000466244107839	9.36129608729e-05	3.58619825058e-05	2.55317055107e-05	2.33968362984e-05	2.28930450093e-05	2.27592985765e-05	2.27199284812e-05	2.27072438968e-05	2.27028205139e-05	2.27011667821e-05	2.27005092772e-05	2.27002331705e-05	2.27001114231e-05	2.27000553346e-05	2.27000284532e-05	2.27000151003e-05	2.27000196188e-05
hhs5	201607	2.87521	2.451065	0.000664648877776	0.00381998585713	0.0247878118616	0.136443601447	0.377072255151	0.335103937249	0.101236704819	0.0171973931675	0.00267260430378	0.000484991856527	0.000118864452991	4.63963193919e-05	2.94677527643e-05	2.48900296724e-05	2.34872633301e-05	2.30093017946e-05	2.2831068517e-05	2.27592674829e-05	2.27283496656e-05	2.27142424003e-05	2.2707470478e-05	2.27040709403e-05	2.27022951611e-05	2.27013340389e-05	2.27007969817e-05	2.27004881155e-05	2.27009069628e-05
hhs5	201608	3.24155	2.41936	0.00197534050806	0.0101042258769	0.0482060517678	0.169322808905	0.327111776247	0.286847678862	0.118872181402	0.0297116790666	0.00596237544534	0.00118035225039	0.000264882893992	7.90627515653e-05	3.73845803249e-05	2.69579507792e-05	2.40603892338e-05	2.31738083038e-05	2.28780982643e-05	2.27716067544e-05	2.27305570282e-05	2.27137475395e-05	2.27064833612e-05	2.27031892807e-05	2.27016295037e-05	2.27008615707e-05	2.27004699073e-05	2.2700263639e-05	2.27003887237e-05
hhs5	201609	2.54507	2.63095	0.000392901064356	0.00245787649954	0.0163891420574	0.0903438128906	0.286476797217	0.372104150633	0.181673602892	0.0418985509002	0.00667870684882	0.00100522901698	0.000179466129902	5.12605072794e-05	2.86968458446e-05	2.41389862208e-05	2.30891678022e-05	2.28169225729e-05	2.27385124391e-05	2.27137479009e-05	2.27052664881e-05	2.2702146932e-05	2.27009247888e-05	2.27004183795e-05	2.27001977707e-05	2.27000972514e-05	2.27000495581e-05	2.27000260844e-05	2.27000333234e-05
hhs5	201610	2.27153	2.691905	0.00137886458282	0.00570241305471	0.0245400883093	0.0938706356047	0.245038659804	0.329605681288	0.206184606439	0.0703195178539	0.0175345056509	0.00406996014482	0.00100673386535	0.000286640007574	0.000101563657167	4.88101930325e-05	3.21814790027e-05	2.64353388974e-05	2.4280412388e-05	2.34117585527e-05	2.30386102525e-05	2.28690638222e-05	2.27881023517e-05	2.27476947812e-05	2.27267152116e-05	2.27154296428e-05	2.27091616441e-05	2.27055781948e-05	2.27101999989e-05
hhs5	201611	1.98195	1.9188649999999998	0.00114489387714	0.0129923007378	0.123225732413	0.448325102472	0.34421451718	0.0631972479816	0.00585581385334	0.000544844783302	8.07168179549e-05	3.09986701021e-05	2.41893180911e-05	2.3023444551e-05	2.27822693069e-05	2.27238596188e-05	2.27077233041e-05	2.27027434223e-05	2.27010549967e-05	2.27004344488e-05	2.27001898872e-05	2.27000874474e-05	2.27000421747e-05	2.27000211935e-05	2.27000110489e-05	2.27000059539e-05	2.2700003306e-05	2.27000018863e-05	2.27000028922e-05
hhs5	201612	1.56295	1.592	3.47140616109e-05	0.00131448603893	0.273688553961	0.714056653676	0.010348468383	7.91069345702e-05	2.39387536922e-05	2.27697706954e-05	2.27070744439e-05	2.2701061858e-05	2.27002105622e-05	2.27000513799e-05	2.27000147184e-05	2.27000047906e-05	2.27000017302e-05	2.27000006811e-05	2.27000002885e-05	2.270000013e-05	2.27000000618e-05	2.27000000308e-05	2.2700000016e-05	2.27000000088e-05	2.27000000048e-05	2.27000000028e-05	2.27000000017e-05	2.27000000009e-05	2.27000000018e-05
hhs5	201613	1.43914	1.4089999999999998	0.00049359050353	0.0291934351281	0.648590935093	0.315012598105	0.00607261942858	0.00015257912431	2.94549021152e-05	2.33613578912e-05	2.27990424713e-05	2.27199776988e-05	2.27050139262e-05	2.27014865643e-05	2.27005024741e-05	2.27001887778e-05	2.27000773709e-05	2.27000341071e-05	2.2700015995e-05	2.27000079111e-05	2.2700004098e-05	2.27000022106e-05	2.27000012358e-05	2.27000007135e-05	2.27000004239e-05	2.27000002583e-05	2.27000001611e-05	2.27000001027e-05	2.27000002114e-05
hhs5	201614	1.45661	1.23435	2.90812724448e-05	0.0083810958653	0.986472070442	0.00459088117611	2.73689316418e-05	2.27948022839e-05	2.27064662391e-05	2.2700830012e-05	2.27001571294e-05	2.27000387158e-05	2.2700011545e-05	2.27000039788e-05	2.27000015362e-05	2.270000065e-05	2.27000002965e-05	2.27000001442e-05	2.27000000738e-05	2.27000000398e-05	2.27000000221e-05	2.27000000129e-05	2.27000000078e-05	2.27000000048e-05	2.27000000029e-05	2.27000000019e-05	2.27000000013e-05	2.27000000008e-05	2.27000000021e-05
hhs5	201615	1.35283	1.33235	0.000528817366227	0.0446964422283	0.772430178559	0.179744198726	0.00205474349532	6.62176404709e-05	2.51044008812e-05	2.29478973003e-05	2.27386154065e-05	2.27080270371e-05	2.27020624886e-05	2.27006230824e-05	2.27002138535e-05	2.27000813697e-05	2.27000337078e-05	2.27000149953e-05	2.27000070879e-05	2.27000035297e-05	2.27000018395e-05	2.27000009975e-05	2.27000005604e-05	2.27000003249e-05	2.27000001937e-05	2.27000001185e-05	2.27000000741e-05	2.27000000475e-05	2.27000000983e-05
hhs5	201616	1.01145	1.11752	0.000428349704982	0.194652747842	0.796761023715	0.00761036198979	4.7637180579e-05	2.31534405758e-05	2.27234417455e-05	2.27022676969e-05	2.27003305636e-05	2.27000642641e-05	2.27000154595e-05	2.27000043815e-05	2.27000014142e-05	2.27000005073e-05	2.27000001987e-05	2.27000000838e-05	2.27000000376e-05	2.27000000179e-05	2.27000000089e-05	2.27000000045e-05	2.27000000024e-05	2.27000000014e-05	2.27000000008e-05	2.27000000004e-05	2.27000000002e-05	2.27000000002e-05	2.27000000003e-05
hhs5	201617	1.13769	1.0005	0.00313728121495	0.495214829518	0.497924512863	0.00317214546095	5.07434999623e-05	2.36940836169e-05	2.2780008666e-05	2.27106718483e-05	2.27019958249e-05	2.27004750546e-05	2.27001354498e-05	2.27000444323e-05	2.27000163026e-05	2.27000065548e-05	2.27000028442e-05	2.27000013163e-05	2.27000006437e-05	2.27000003302e-05	2.27000001766e-05	2.2700000098e-05	2.27000000563e-05	2.27000000332e-05	2.27000000202e-05	2.27000000124e-05	2.2700000008e-05	2.27000000051e-05	2.2700000011e-05
hhs5	201618	1.01095	0.834	0.0100863297232	0.8949159551	0.0942411552281	0.000230479874152	2.64174091927e-05	2.29286707666e-05	2.27273622379e-05	2.2704929619e-05	2.27011710149e-05	2.27003395388e-05	2.27001144498e-05	2.27000434012e-05	2.2700018093e-05	2.27000081527e-05	2.27000039206e-05	2.27000019925e-05	2.27000010618e-05	2.27000005896e-05	2.27000003394e-05	2.27000002018e-05	2.27000001234e-05	2.27000000774e-05	2.27000000497e-05	2.27000000326e-05	2.27000000217e-05	2.27000000149e-05	2.27000000371e-05
hhs6	201542	3.04959	3.445	8.5501080835e-05	0.000211659588585	0.000703161505758	0.00309849263651	0.0179487116072	0.116214930354	0.417912550724	0.350388057868	0.0782049836747	0.0119484030679	0.00218219726962	0.000526964914232	0.000168950449621	7.29800973456e-05	4.24422766491e-05	3.1312234639e-05	2.67898210683e-05	2.47823027524e-05	2.38235547912e-05	2.33367177795e-05	2.30762869955e-05	2.29305904784e-05	2.28458502951e-05	2.27948564357e-05	2.27632334696e-05	2.27430917641e-05	2.28143450185e-05
hhs6	201543	3.46367	3.484	0.000894939583346	0.00271478062626	0.00852097709608	0.0261374125328	0.0718547883526	0.157134018941	0.240615884713	0.237134224888	0.150873080908	0.0677200464456	0.0243811979711	0.00791915366601	0.0025248307366	0.000835421028402	0.000299827703162	0.000122868208629	6.11553728168e-05	3.83512191429e-05	2.94286547947e-05	2.57426052391e-05	2.41408514176e-05	2.34116350666e-05	2.30651813838e-05	2.28940339114e-05	2.28064199424e-05	2.27600824174e-05	2.27905432532e-05
hhs6	201544	3.44926	3.55064	2.28207028631e-05	2.3641575451e-05	3.24726584159e-05	0.000163184446558	0.00272354486138	0.0506488872114	0.384242724664	0.471186727226	0.085282912785	0.00501840380754	0.000273468498147	3.90219523974e-05	2.41755913196e-05	2.28792565737e-05	2.27278470148e-05	2.27052915661e-05	2.27011866883e-05	2.27003053676e-05	2.27000882e-05	2.27000281001e-05	2.27000097387e-05	2.27000036305e-05	2.27000014424e-05	2.27000006063e-05	2.27000002678e-05	2.27000001236e-05	2.27000001228e-05
hhs6	201545	4.21557	4.023515	2.54835036468e-05	3.65289527781e-05	0.000101601034975	0.000535653366374	0.00365145264033	0.0246412946744	0.124309589552	0.327879867839	0.343372072644	0.140786811986	0.0292021810545	0.00438783597663	0.00063781941291	0.000116301422352	3.88937874134e-05	2.59179610003e-05	2.34295094309e-05	2.28863243708e-05	2.27528989113e-05	2.27164847642e-05	2.27055759706e-05	2.27020274738e-05	2.2700785927e-05	2.27003224918e-05	2.27001392281e-05	2.27000629129e-05	2.27000599633e-05
hhs6	201546	3.90919	4.333075	5.17647455394e-05	0.000129410593722	0.000440545969152	0.00173376740803	0.00705399942082	0.0269376795672	0.085530114752	0.194820058104	0.27789905218	0.232119814217	0.117536250203	0.0406442742761	0.0111468799121	0.00276618185609	0.000687903668403	0.000189567511591	6.71316398419e-05	3.53897183925e-05	2.65954079831e-05	2.39824440113e-05	2.31509088324e-05	2.2868484187e-05	2.27665670531e-05	2.27276752452e-05	2.27120534605e-05	2.2705477108e-05	2.27052384836e-05
hhs6	201547	4.00152	4.86306	3.51741599579e-05	6.56075776969e-05	0.000178965517852	0.000618187154967	0.00234007469859	0.00883872906387	0.0305919448138	0.0875627861675	0.184414858577	0.25773157241	0.226800544858	0.12827030062	0.0507413461699	0.0157542977888	0.00429015893196	0.00112303687152	0.000307577510156	9.91764894719e-05	4.43471668322e-05	2.92072666352e-05	2.47808079757e-05	2.34067875701e-05	2.29542619789e-05	2.27965209134e-05	2.27385151651e-05	2.27160938931e-05	2.2713197245e-05
hhs6	201548	4.07754	5.10542	0.00014138668303	0.000324939103822	0.000814504190011	0.0021338469901	0.00564854788775	0.0145907891378	0.0352265544779	0.0753251814597	0.134238005309	0.188304632611	0.200083198864	0.159865345138	0.0986149290408	0.0494284217612	0.0213954217024	0.00847231988365	0.00321892088515	0.00121847664993	0.000475008584979	0.000198039408282	9.2895501322e-05	5.18308485574e-05	3.5247654986e-05	2.83082754947e-05	2.52981176601e-05	2.39455030346e-05	2.40043300032e-05
hhs6	201549	4.5488	5.995915	0.00149849757581	0.00255866585546	0.00436659126039	0.0073959748629	0.0123329313593	0.0200574553743	0.0314736176601	0.0470865426147	0.0663247690023	0.0868861509257	0.104715666606	0.115164817442	0.115073921828	0.104471772248	0.0865593098257	0.0659908777177	0.0467986702334	0.0312536888469	0.0199038020927	0.0122324383161	0.00733331255162	0.00432879530292	0.00253635993323	0.0014855015013	0.00087523483392	0.000522039719712	0.000772594511227
hhs6	201550	4.99108	5.90955	0.000301627894132	0.000597253810034	0.00121861986112	0.00252082836661	0.00520851614671	0.0105788871544	0.0207293273832	0.0383267903598	0.0651949455699	0.0993540670396	0.132340593155	0.15119745497	0.146780606535	0.121335198379	0.0865387049038	0.0544064993806	0.0309395400505	0.016340344562	0.00821194308004	0.00401015370746	0.00193664742817	0.000939250864394	0.000464409438391	0.000238214965568	0.000129582056338	7.67122898031e-05	8.32806486436e-05
hhs6	201551	4.10939	5.25955	0.000221127748143	0.000466201779803	0.00104451897718	0.00243287349138	0.0057696018727	0.0135871711024	0.0307102368399	0.0636349987041	0.114283123169	0.167826866064	0.192540597089	0.169513426418	0.116443395776	0.0652703085935	0.0316378543324	0.0140312124343	0.00596335955922	0.00251398236503	0.00107817659017	0.000480328289288	0.000227195088553	0.000117189722793	6.78883179882e-05	4.50568299058e-05	3.41286985889e-05	2.8726536478e-05	3.04536117373e-05
hhs6	201552	3.8326	5.826	0.00139999297955	0.00242168502377	0.00420563600408	0.00727833671426	0.0124404587857	0.0207744055591	0.0334566152803	0.0511974391087	0.073261452598	0.0964912064185	0.115367167697	0.123993668327	0.119298270066	0.102981442502	0.0804171570358	0.0575394542073	0.0383100010966	0.0241206947068	0.0145829567354	0.00858173076939	0.00497242986978	0.00286382953385	0.00165241253574	0.000961644650412	0.000568031399744	0.00034278946206	0.000519090933027
hhs6	201601	4.07882	4.411	0.00113295019096	0.00270714450564	0.00639085512726	0.014532545085	0.0309329316937	0.059658664066	0.100713528587	0.144052712945	0.170237208693	0.164140446326	0.129485354075	0.0850531798957	0.0478600418555	0.0238655180998	0.0109127656219	0.00472091581907	0.00198559154639	0.000832343823689	0.000357107378888	0.000162387939213	8.21070718523e-05	4.85315090309e-05	3.42123841191e-05	2.79652241431e-05	2.51720927554e-05	2.38912923145e-05	2.39271515675e-05
hhs6	201602	4.49916	4.98931	4.10494942956e-05	7.51809603241e-05	0.000183119974274	0.00054555566186	0.00181982437754	0.00636263492715	0.0217741382355	0.0662234650862	0.156936562563	0.25178123115	0.249103205147	0.152323283111	0.0634052854711	0.0206912874629	0.00603032600403	0.00172604356413	0.000519195960664	0.000175429046022	7.28069147555e-05	4.02688748002e-05	2.92693443841e-05	2.53089519845e-05	2.37952566084e-05	2.31837116629e-05	2.29237161342e-05	2.28079010586e-05	2.28171323682e-05
hhs6	201603	4.45398	4.81211	7.24856009067e-05	0.000168229877481	0.000469132479462	0.00144401529081	0.00461505769065	0.0144969326236	0.0418188736208	0.101382635824	0.186759981107	0.239727502787	0.206055265252	0.121532867528	0.0531670877067	0.0190712857973	0.00615715785743	0.00192444777446	0.000616274783501	0.000214152943351	8.73762677282e-05	4.57132219292e-05	3.13348258419e-05	2.61118777051e-05	2.41160253451e-05	2.33153468597e-05	2.29790654217e-05	2.28316498865e-05	2.28351752107e-05
hhs6	201604	5.13729	5.268405	0.00013018534177	0.00028149739991	0.000667073208063	0.00166961168292	0.00428486916291	0.0109399484824	0.0267455352401	0.0595301271504	0.11342872602	0.173553124087	0.20276000946	0.177255397353	0.11800255963	0.0628055440658	0.0284790597228	0.0117077561655	0.00459365938922	0.00178866257462	0.000712632254476	0.000299175529369	0.000137226774124	7.19176617403e-05	4.46654845793e-05	3.2875194334e-05	2.75857074138e-05	2.5127175646e-05	2.54480823457e-05
hhs6	201605	5.63083	4.77595	4.16428124685e-05	8.25371179603e-05	0.000224700586387	0.000746114052224	0.00271719449562	0.0100411548218	0.0345821492406	0.0989154732106	0.204384058367	0.269575567402	0.21513594487	0.108544177103	0.0389911557969	0.0114733353989	0.00311389974683	0.000850808792035	0.000252717490708	9.03860700882e-05	4.39779128518e-05	2.98542432345e-05	2.52665233744e-05	2.36783669395e-05	2.30944643135e-05	2.28674252659e-05	2.27744729726e-05	2.27345738104e-05	2.27346418901e-05
hhs6	201606	4.47446	5.327	2.2937713966e-05	2.34848438741e-05	2.55669244778e-05	3.44286433673e-05	7.69912637602e-05	0.000307787828732	0.00169011530288	0.0101874928969	0.0551621215727	0.201472047559	0.359341312799	0.263225504591	0.0870897909312	0.0175333596116	0.00293433242289	0.000509137876928	0.000111998734586	4.12501413379e-05	2.70689768251e-05	2.38565041441e-05	2.30399862411e-05	2.28096682536e-05	2.2738389105e-05	2.2714441979e-05	2.27057902599e-05	2.27024564184e-05	2.27021282654e-05
hhs6	201607	4.74938	5.021	0.000130055917471	0.000274538010808	0.000643923446695	0.00162921434814	0.00433443796187	0.0117657293353	0.0311283866427	0.0747645781713	0.147950361535	0.217428574297	0.220958907726	0.154778760678	0.0798871612479	0.0336710681967	0.012790513367	0.0047124193697	0.00176600143797	0.000694369542143	0.000293859367057	0.00013780421891	7.40519267413e-05	4.67204136712e-05	3.44424801875e-05	2.86784180581e-05	2.5859196176e-05	2.44271719421e-05	2.51555756272e-05
hhs6	201608	4.43197	3.815005	6.73190526569e-05	0.000198394444579	0.000786672070516	0.00360654670389	0.0169997200898	0.0706070224552	0.205225314502	0.325357375103	0.247326056291	0.097477316651	0.0251187420592	0.00541001616141	0.0011581936478	0.000277843399129	8.57938652444e-05	3.99855882809e-05	2.79241685526e-05	2.4427331394e-05	2.3319077459e-05	2.29383806506e-05	2.27978288717e-05	2.27424876925e-05	2.27194083756e-05	2.27092754244e-05	2.27046163365e-05	2.27023831298e-05	2.27029583385e-05
hhs6	201609	3.87817	4.069	0.00470200739618	0.00939294945472	0.0181868532788	0.0334566903579	0.0571549546759	0.0884835089795	0.121257584513	0.144300804462	0.147423425358	0.129113148001	0.0977968186695	0.0651877052407	0.0391138585993	0.0216493235243	0.0113161743385	0.00570345647125	0.00282125215113	0.00139046062758	0.000692284616163	0.000353302037047	0.000188111588029	0.000106827132003	6.6275572808e-05	4.57110236307e-05	3.50935233803e-05	2.95078899019e-05	3.19105184697e-05
hhs6	201610	3.63245	3.66674	0.000133089243355	0.000403349660255	0.00148378764083	0.00615746722975	0.0264293283358	0.0997232417973	0.252961753853	0.327349303817	0.197627683156	0.0659682387517	0.0163359263604	0.00379905387141	0.000945599214023	0.000271735806148	9.7543510411e-05	4.76092191045e-05	3.17870464212e-05	2.62943094622e-05	2.42260503951e-05	2.33893685153e-05	2.30288336748e-05	2.28645685691e-05	2.27859384613e-05	2.27466096869e-05	2.27261508052e-05	2.27151262499e-05	2.27245314532e-05
hhs6	201611	3.32203	2.9912549999999998	3.21342768458e-05	9.29254386178e-05	0.000703844278012	0.0081897372808	0.0887894319615	0.411582045439	0.399584507233	0.0824145585914	0.00749986257826	0.000649091475693	8.78745966436e-05	3.15347294723e-05	2.42199605254e-05	2.30193141623e-05	2.27790964499e-05	2.27224526733e-05	2.27071407234e-05	2.27024993716e-05	2.27009492356e-05	2.27003867468e-05	2.27001674848e-05	2.27000765119e-05	2.27000366402e-05	2.27000182968e-05	2.27000094856e-05	2.27000050859e-05	2.27000068358e-05
hhs6	201612	2.86151	2.615	2.88660189206e-05	8.47511362744e-05	0.000995901679968	0.0222141326863	0.316623446084	0.566853723173	0.0885178790668	0.00402289113265	0.00023033514292	3.96617309237e-05	2.47686773493e-05	2.30440741466e-05	2.27725982561e-05	2.27184376362e-05	2.27054265189e-05	2.27018000793e-05	2.27006591174e-05	2.27002621854e-05	2.27001118992e-05	2.27000507378e-05	2.27000242475e-05	2.27000121344e-05	2.27000063246e-05	2.27000034182e-05	2.27000019082e-05	2.27000010969e-05	2.27000017336e-05
hhs6	201613	3.14237	2.52908	0.000460350405766	0.00260163780087	0.0173212809132	0.105143934256	0.34810259942	0.374244584078	0.126191506144	0.0216238989619	0.00322640017633	0.000555697417111	0.000129014279067	4.80113165586e-05	2.97310284239e-05	2.49245886748e-05	2.34850734295e-05	2.3003757174e-05	2.28270745619e-05	2.27568369265e-05	2.27269330201e-05	2.27134209888e-05	2.27069896723e-05	2.27037850941e-05	2.27021221439e-05	2.27012273493e-05	2.2700729971e-05	2.27004452723e-05	2.2700819311e-05
hhs6	201614	2.94122	2.28103	0.000141926080673	0.00104334871685	0.012953102886	0.16793591832	0.580069640583	0.217763961063	0.0180834693132	0.00139329382613	0.000175103086633	4.71051807322e-05	2.78840959491e-05	2.40646752173e-05	2.31238733928e-05	2.28499968539e-05	2.27589565384e-05	2.27252580125e-05	2.27116271706e-05	2.27056878616e-05	2.2702931118e-05	2.2701580116e-05	2.27008860255e-05	2.27005143648e-05	2.2700307943e-05	2.27001895039e-05	2.27001195377e-05	2.27000771071e-05	2.27001667839e-05
hhs6	201615	2.80193	2.29457	3.57561613853e-05	0.000185888963906	0.00374194919209	0.115272442349	0.679661782985	0.193434889027	0.00691873291944	0.000294699567806	4.24102524462e-05	2.50340766771e-05	2.30940258017e-05	2.27862169298e-05	2.2722943043e-05	2.27071082536e-05	2.27024862536e-05	2.27009599415e-05	2.27004023044e-05	2.27001806639e-05	2.27000860613e-05	2.27000431387e-05	2.27000226056e-05	2.27000123179e-05	2.27000069487e-05	2.27000040428e-05	2.27000024184e-05	2.27000014835e-05	2.2700002771e-05
hhs6	201616	2.69724	2.40901	0.000134368719728	0.00104162456628	0.0117418185025	0.1202484375	0.46721378888	0.33929661905	0.0546194384787	0.00476712265341	0.000463779004255	7.6280935982e-05	3.12284741993e-05	2.44070158625e-05	2.31118590529e-05	2.28156836109e-05	2.27368104586e-05	2.27129917624e-05	2.27050026591e-05	2.270207453e-05	2.27009168756e-05	2.27004282737e-05	2.27002099731e-05	2.27001074389e-05	2.27000571016e-05	2.27000313962e-05	2.27000177976e-05	2.27000103712e-05	2.2700016894e-05
hhs6	201617	2.29806	2.2920100000000003	0.000696166610705	0.00468627228593	0.0355894744982	0.203396576644	0.445356236585	0.252678091192	0.0494659368731	0.00657813976778	0.00094264534358	0.000179715948511	5.55962586917e-05	3.09482439454e-05	2.51034485568e-05	2.34932802623e-05	2.29904625938e-05	2.28160431112e-05	2.27499203489e-05	2.27228806306e-05	2.27110782715e-05	2.27056266637e-05	2.27029805504e-05	2.2701638769e-05	2.27009314429e-05	2.27005454067e-05	2.27003280463e-05	2.27002021632e-05	2.27003815572e-05
hhs6	201618	2.33777	1.97	4.68175034015e-05	0.000450581289484	0.0186351043112	0.541521471088	0.427177824797	0.0113811929227	0.000312526306699	4.06424326496e-05	2.47645491067e-05	2.30571932438e-05	2.27819344081e-05	2.27230735379e-05	2.27075905078e-05	2.27028202028e-05	2.27011554796e-05	2.2700512988e-05	2.2700243543e-05	2.27001223865e-05	2.27000645784e-05	2.27000355493e-05	2.27000203089e-05	2.27000119885e-05	2.27000072862e-05	2.27000045454e-05	2.2700002903e-05	2.27000018938e-05	2.27000042257e-05
hhs7	201542	1.15375	1.381	0.00174015759603	0.0458458113073	0.67213240534	0.27059209456	0.00861712321711	0.000518136657945	8.34337436543e-05	3.46052506632e-05	2.58605292638e-05	2.37346280162e-05	2.30946312102e-05	2.28690764038e-05	2.27793655847e-05	2.27401001218e-05	2.2721526088e-05	2.27121565284e-05	2.27071674214e-05	2.27043853541e-05	2.27027709472e-05	2.27018010057e-05	2.27012001758e-05	2.27008177688e-05	2.27005684203e-05	2.27004022608e-05	2.27002893419e-05	2.27002112254e-05	2.27007005739e-05
hhs7	201543	1.20878	1.24624	0.016017941844	0.201686421377	0.569727230862	0.195676934819	0.0153525584961	0.000971173572371	0.000102232806072	3.22340043625e-05	2.42428063842e-05	2.30166093368e-05	2.27783977622e-05	2.27225639456e-05	2.2707340155e-05	2.27026422286e-05	2.27010354444e-05	2.27004361455e-05	2.27001954688e-05	2.27000924509e-05	2.27000458385e-05	2.27000236935e-05	2.27000127089e-05	2.27000070463e-05	2.2700004025e-05	2.2700002362e-05	2.27000014204e-05	2.27000008735e-05	2.27000016169e-05
hhs7	201544	1.05016	1.53877	0.0021314960836	0.0468381082063	0.400728823029	0.474279051469	0.071899706816	0.00348275934117	0.000175835198685	3.19969610548e-05	2.35085370541e-05	2.27960282839e-05	2.27147131752e-05	2.27027713526e-05	2.27006179129e-05	2.27001583839e-05	2.27000456226e-05	2.27000145078e-05	2.27000050212e-05	2.270000187e-05	2.27000007426e-05	2.27000003118e-05	2.27000001378e-05	2.27000000636e-05	2.27000000306e-05	2.27000000151e-05	2.27000000079e-05	2.27000000042e-05	2.27000000053e-05
hhs7	201545	1.31092	1.83049	0.0238441564294	0.0820358445248	0.199212959145	0.292178521778	0.239518866677	0.114337591118	0.036481844012	0.00921463230206	0.00212948622073	0.000503726158814	0.000137762124784	5.22205088943e-05	3.08901746527e-05	2.51575717205e-05	2.34946103732e-05	2.297537656e-05	2.28016985752e-05	2.27397975857e-05	2.27164154411e-05	2.27071024218e-05	2.27032094763e-05	2.27015088758e-05	2.27007354743e-05	2.27003705488e-05	2.27001924437e-05	2.27001027749e-05	2.27001335515e-05
hhs7	201546	0.95359	1.788605	8.21826119031e-05	0.00284791242226	0.121581218742	0.678680171762	0.190935480257	0.00528808661454	0.000127242030006	2.61841286442e-05	2.29008450267e-05	2.27179043567e-05	2.27022291532e-05	2.27003594048e-05	2.27000710589e-05	2.27000165574e-05	2.27000044148e-05	2.2700001317e-05	2.27000004321e-05	2.27000001537e-05	2.27000000587e-05	2.27000000239e-05	2.27000000102e-05	2.27000000047e-05	2.27000000021e-05	2.2700000001e-05	2.27000000007e-05	2.27000000002e-05	2.27000000003e-05
hhs7	201547	0.912263	2.1	0.00226756277317	0.0170093290369	0.0979203710629	0.301999473564	0.369399465695	0.169039313201	0.0360411389658	0.00513704578018	0.000673751183314	0.000110328565395	3.60527523797e-05	2.50458737565e-05	2.31734778173e-05	2.28085230965e-05	2.27278657147e-05	2.27079110139e-05	2.27024539259e-05	2.27008231166e-05	2.27002959069e-05	2.27001131399e-05	2.27000457077e-05	2.2700019401e-05	2.27000086098e-05	2.27000039781e-05	2.27000019067e-05	2.27000009449e-05	2.27000010538e-05
hhs7	201548	1.19874	1.517	0.0255862552628	0.126622485139	0.331620913698	0.342972628006	0.138541469077	0.02887652472	0.00450995673125	0.000699128589968	0.00013462263682	4.38930145829e-05	2.73123607459e-05	2.38424504622e-05	2.3017610934e-05	2.27977282824e-05	2.27328626509e-05	2.27119440548e-05	2.27046480733e-05	2.27019212618e-05	2.27008377928e-05	2.27003831827e-05	2.27001829113e-05	2.27000907385e-05	2.2700046608e-05	2.27000247092e-05	2.27000134827e-05	2.27000075536e-05	2.27000109901e-05
hhs7	201549	1.39056	1.59809	0.0920708450238	0.14044402744	0.179009194778	0.186446490652	0.158065289817	0.110787545096	0.066200308159	0.0350397703236	0.0170716059349	0.00791843807806	0.00359325988525	0.00162977849284	0.00075217562934	0.000359499071251	0.000181692168328	9.96607207169e-05	6.09480616155e-05	4.2221117731e-05	3.29276493834e-05	2.81962683944e-05	2.57263888605e-05	2.44054463472e-05	2.3682381263e-05	2.32777285387e-05	2.30464624037e-05	2.29116338339e-05	2.30755926623e-05
hhs7	201550	1.55082	1.806	0.0823339827052	0.116259209364	0.145190244456	0.158283719657	0.14983259755	0.123574212877	0.0898244075491	0.0585608959347	0.0349597639281	0.0195218159641	0.0104015649113	0.00538119945452	0.00274344901602	0.00139597317575	0.000717329973617	0.000376875042156	0.000205478539431	0.000118433294398	7.3677527912e-05	5.03246010656e-05	3.79406690752e-05	3.12610226953e-05	2.7595168583e-05	2.55481179758e-05	2.43852829166e-05	2.3713576015e-05	2.44006401873e-05
hhs7	201551	1.41906	1.79405	0.0786105977363	0.117990665999	0.153702667446	0.170058769049	0.158400979388	0.124988922346	0.0852093257902	0.0516281842833	0.0286795505362	0.0150396346648	0.00763205463058	0.00382231917937	0.00191826874658	0.000976547637936	0.000509857882984	0.000276202895264	0.000157396155758	9.58506994942e-05	6.331313063e-05	4.57447628859e-05	3.60558012168e-05	3.05997017864e-05	2.74643149796e-05	2.5627017871e-05	2.45300726267e-05	2.38633749134e-05	2.50067561254e-05
hhs7	201552	1.1452	1.72893	0.0739389098779	0.125325149223	0.17565272981	0.196124127944	0.172163399064	0.120678092135	0.070219666603	0.0356615721229	0.0166086286327	0.00739423105191	0.00324792172812	0.00144076461861	0.000657459474009	0.000314163035017	0.000160522321096	8.99199771475e-05	5.65195404859e-05	4.02387151213e-05	3.20636673665e-05	2.78387955681e-05	2.55943395351e-05	2.43703678087e-05	2.36862121897e-05	2.32948092824e-05	2.30659540945e-05	2.29293774729e-05	2.31406024007e-05
hhs7	201601	1.15409	1.952	0.0221016193311	0.0706899954811	0.167910832671	0.262003782751	0.249627520665	0.146430971136	0.0576295820788	0.0172771433936	0.00447273524244	0.00110869694417	0.000289329087057	9.09069065644e-05	4.12025330301e-05	2.80601040622e-05	2.43600593659e-05	2.32485031328e-05	2.28926505641e-05	2.27716240466e-05	2.27280643021e-05	2.27115405528e-05	2.27049609102e-05	2.27022211667e-05	2.27010324053e-05	2.27004966716e-05	2.27002466418e-05	2.27001261205e-05	2.27001487833e-05
hhs7	201602	1.175	1.7385950000000001	0.00646417529751	0.0492053234322	0.23817506214	0.428184318812	0.225659059536	0.0451105276347	0.0058757464329	0.000762472244582	0.000130545738993	4.1577516587e-05	2.66372866688e-05	2.36583068659e-05	2.29662675174e-05	2.27828220928e-05	2.27283691394e-05	2.27105565418e-05	2.27042201077e-05	2.27017957785e-05	2.27008072211e-05	2.27003808662e-05	2.27001876122e-05	2.27000960469e-05	2.27000509038e-05	2.27000278365e-05	2.27000156612e-05	2.27000090422e-05	2.27000142271e-05
hhs7	201603	1.12489	1.67777	0.0399888264767	0.116339688629	0.23342422535	0.283467074565	0.200079877685	0.0881558677868	0.0280401569421	0.0075114168567	0.00191335366587	0.000507064670105	0.000153438427746	6.04942068719e-05	3.44562954434e-05	2.66298479978e-05	2.41059551272e-05	2.32355728165e-05	2.29160647004e-05	2.2791837863e-05	2.27409311495e-05	2.27190456594e-05	2.27092163396e-05	2.27046220535e-05	2.27023948903e-05	2.27012785547e-05	2.27007015777e-05	2.270039483e-05	2.27005785265e-05
hhs7	201604	1.50883	1.77414	0.019119792255	0.0783761809396	0.219912975437	0.329841732166	0.235798718127	0.0884074059906	0.022117278568	0.00470837893443	0.00100883085656	0.000245112097814	7.80233536851e-05	3.79546827814e-05	2.73395660885e-05	2.4243100983e-05	2.32560306003e-05	2.2915146471e-05	2.27886806194e-05	2.27386662876e-05	2.27177254249e-05	2.27084982595e-05	2.27042418094e-05	2.27021955515e-05	2.27011743993e-05	2.27006472423e-05	2.27003665709e-05	2.27002128566e-05	2.27003386574e-05
hhs7	201605	1.81036	1.51108	0.0405145903768	0.144459685422	0.301790383508	0.306896705845	0.151229647221	0.0431974036451	0.0092099201017	0.00180912009591	0.000380217090661	0.000100474224931	4.14344306781e-05	2.7703047024e-05	2.41721575366e-05	2.31731856406e-05	2.28646397174e-05	2.27614839263e-05	2.27244557221e-05	2.27102909438e-05	2.27045543205e-05	2.27021089095e-05	2.27010172364e-05	2.27005091311e-05	2.27002635173e-05	2.27001406277e-05	2.27000771759e-05	2.27000434551e-05	2.27000638555e-05
hhs7	201606	1.8449	1.86383	0.0053593491047	0.0374743823902	0.180487096718	0.388992479584	0.289468959767	0.0824133467669	0.0132643371099	0.00180559088561	0.000274874752652	6.36067413859e-05	3.04584798004e-05	2.44077805518e-05	2.31295080182e-05	2.2821376884e-05	2.27379552882e-05	2.27129602014e-05	2.2704778175e-05	2.27018841018e-05	2.27007882655e-05	2.2700347569e-05	2.27001605938e-05	2.27000773784e-05	2.27000387168e-05	2.2700020045e-05	2.27000107047e-05	2.27000058807e-05	2.27000082067e-05
hhs7	201607	2.40642	1.922745	0.00221091515193	0.018056143233	0.13132582296	0.424732301557	0.337838735752	0.074633633109	0.00934472762155	0.00119758741181	0.000204521719088	5.79226523252e-05	3.10070602723e-05	2.50067769403e-05	2.34326491075e-05	2.29600155507e-05	2.28012377292e-05	2.27426225083e-05	2.27191819684e-05	2.27091430733e-05	2.27045811749e-05	2.27023981199e-05	2.27013048294e-05	2.27007347932e-05	2.270042671e-05	2.27002547515e-05	2.27001559433e-05	2.27000976537e-05	2.27001918946e-05
hhs7	201608	2.50362	1.699885	0.00561956917962	0.0490230097445	0.259730397532	0.448836778625	0.199868605906	0.0323863416423	0.00360185411441	0.000433237017373	7.93528084028e-05	3.23142774289e-05	2.46700334286e-05	2.31746009847e-05	2.28310907686e-05	2.27406400935e-05	2.27138962574e-05	2.2705167091e-05	2.27020653418e-05	2.27008790977e-05	2.27003953678e-05	2.27001866694e-05	2.27000920224e-05	2.27000471486e-05	2.27000250093e-05	2.27000136876e-05	2.27000077073e-05	2.27000044536e-05	2.2700007022e-05
hhs7	201609	1.99971	2.27496	0.000628224399622	0.00523067337083	0.0424542110933	0.218865355619	0.427309966359	0.24624209853	0.0514845678664	0.00649016832891	0.000770259290655	0.000119874005368	3.77783980511e-05	2.54965869917e-05	2.33092686094e-05	2.28526699869e-05	2.27431439296e-05	2.27135187777e-05	2.270463054e-05	2.27017134631e-05	2.27006782822e-05	2.27002848997e-05	2.2700126109e-05	2.2700058488e-05	2.27000282828e-05	2.27000142002e-05	2.27000073758e-05	2.27000039511e-05	2.27000052349e-05
hhs7	201610	2.05839	2.0435	0.00430565769236	0.0238370377278	0.114946519696	0.321126689383	0.351334352152	0.14486953525	0.0319499490253	0.0057867018274	0.00111358173936	0.000258836258127	8.19688659351e-05	3.97541346894e-05	2.82285200547e-05	2.46850346845e-05	2.34777863902e-05	2.30284624002e-05	2.28479720267e-05	2.27705110643e-05	2.27352911908e-05	2.27184443602e-05	2.27100164904e-05	2.27056288484e-05	2.27032616809e-05	2.27019429741e-05	2.27011867596e-05	2.27007415583e-05	2.27014478765e-05
hhs7	201611	2.09375	1.648535	0.00856097146813	0.0657994750476	0.289904733672	0.424781097771	0.176621595502	0.0297511069817	0.00360132470303	0.000467861468191	8.82060402696e-05	3.43709263969e-05	2.51813779229e-05	2.33150465248e-05	2.28737279687e-05	2.27548329741e-05	2.27190256426e-05	2.27071606653e-05	2.2702891505e-05	2.27012414606e-05	2.27005625145e-05	2.27002673102e-05	2.27001325246e-05	2.27000682407e-05	2.27000363582e-05	2.27000199783e-05	2.27000112895e-05	2.27000065446e-05	2.27000103928e-05
hhs7	201612	1.54483	1.53637	0.00286337914734	0.0487683761328	0.400925226685	0.470571996956	0.0717593770795	0.00431676144484	0.000308718498217	5.0245180941e-05	2.64418553091e-05	2.33699855276e-05	2.2849028701e-05	2.27393675158e-05	2.27119430893e-05	2.27040579256e-05	2.27015149796e-05	2.27006123596e-05	2.27002648817e-05	2.27001214805e-05	2.27000586269e-05	2.27000295895e-05	2.27000155382e-05	2.27000084529e-05	2.27000047466e-05	2.27000027427e-05	2.27000016263e-05	2.27000009874e-05	2.27000017711e-05
hhs7	201613	1.39301	1.330725	0.00107791760103	0.0619484995337	0.731232675156	0.201355269193	0.00377996293836	0.000122238775557	2.86668475951e-05	2.33388425301e-05	2.28015549557e-05	2.27213687168e-05	2.27055339253e-05	2.27016808574e-05	2.27005791373e-05	2.27002209914e-05	2.27000917478e-05	2.27000408854e-05	2.27000193518e-05	2.2700009648e-05	2.27000050325e-05	2.27000027312e-05	2.27000015354e-05	2.27000008907e-05	2.27000005313e-05	2.27000003251e-05	2.27000002035e-05	2.27000001302e-05	2.27000002702e-05
hhs7	201614	1.20827	0.993304	0.0208331287259	0.4912005545	0.468044108831	0.0188076651295	0.000574886182605	5.79439550298e-05	2.67770206171e-05	2.34046195225e-05	2.28611862853e-05	2.27452546393e-05	2.27148446265e-05	2.27055010166e-05	2.27022485916e-05	2.27009962174e-05	2.27004720864e-05	2.27002368458e-05	2.27001247901e-05	2.27000686042e-05	2.2700039146e-05	2.27000230835e-05	2.27000140154e-05	2.27000087355e-05	2.27000055745e-05	2.27000036339e-05	2.27000024154e-05	2.27000016341e-05	2.27000040418e-05
hhs7	201615	0.986163	0.9492715	0.013115794268	0.600649511443	0.380667918944	0.00496475776573	9.88650936224e-05	2.60914160427e-05	2.30059080976e-05	2.27436110689e-05	2.27085158647e-05	2.27020889608e-05	2.27006089527e-05	2.27002031711e-05	2.27000755482e-05	2.2700030706e-05	2.27000134429e-05	2.27000062679e-05	2.27000030847e-05	2.2700001591e-05	2.27000008552e-05	2.27000004765e-05	2.27000002744e-05	2.27000001625e-05	2.27000000989e-05	2.27000000615e-05	2.27000000391e-05	2.27000000254e-05	2.27000000548e-05
hhs7	201616	0.908619	0.746	0.0678496638255	0.868930584454	0.0623922364228	0.000300962426308	2.69439461874e-05	2.28895924635e-05	2.27165472883e-05	2.27022398696e-05	2.27004119957e-05	2.27000949599e-05	2.27000260134e-05	2.27000081675e-05	2.27000028638e-05	2.27000011001e-05	2.27000004562e-05	2.27000002019e-05	2.27000000946e-05	2.27000000465e-05	2.27000000239e-05	2.27000000128e-05	2.2700000007e-05	2.2700000004e-05	2.27000000024e-05	2.27000000013e-05	2.27000000009e-05	2.27000000004e-05	2.27000000011e-05
hhs7	201617	0.704888	0.6685	0.195946515204	0.746175620426	0.0564524445965	0.000872401583134	5.12277309204e-05	2.47771581269e-05	2.29545552539e-05	2.27445358262e-05	2.27100576401e-05	2.27027493678e-05	2.27008714184e-05	2.27003107464e-05	2.27001219815e-05	2.27000518574e-05	2.27000235792e-05	2.27000113554e-05	2.27000057471e-05	2.27000030376e-05	2.27000016679e-05	2.27000009475e-05	2.27000005547e-05	2.27000003337e-05	2.27000002057e-05	2.27000001298e-05	2.27000000834e-05	2.27000000548e-05	2.27000001214e-05
hhs7	201618	0.59335	0.587494	0.318888113779	0.652868019798	0.0271459915371	0.000546505303062	4.88014020914e-05	2.53256721551e-05	2.31160472858e-05	2.27897608738e-05	2.27241655412e-05	2.27076812023e-05	2.27027776527e-05	2.27011134171e-05	2.27004854765e-05	2.27002270215e-05	2.27001126259e-05	2.27000587735e-05	2.27000320436e-05	2.27000181521e-05	2.27000106355e-05	2.27000064209e-05	2.27000039816e-05	2.27000025294e-05	2.2700001642e-05	2.27000010874e-05	2.27000007331e-05	2.27000005025e-05	2.27000012928e-05
hhs8	201542	0.721433	0.801	0.000351224051842	0.996427142666	0.00267403652555	2.53818334179e-05	2.28005571087e-05	2.27112954167e-05	2.27021702725e-05	2.27005751332e-05	2.27001890073e-05	2.27000724926e-05	2.27000312395e-05	2.27000147457e-05	2.27000074888e-05	2.27000040387e-05	2.27000022905e-05	2.27000013556e-05	2.27000008323e-05	2.27000005277e-05	2.27000003438e-05	2.27000002298e-05	2.27000001569e-05	2.27000001093e-05	2.27000000774e-05	2.27000000559e-05	2.27000000408e-05	2.27000000303e-05	2.27000001061e-05
hhs8	201543	0.744407	0.832289	0.00374688958824	0.934467949527	0.0612140890516	4.87932957782e-05	2.28725988709e-05	2.2705478655e-05	2.27004005925e-05	2.27000487465e-05	2.27000083548e-05	2.27000018315e-05	2.27000004833e-05	2.27000001475e-05	2.27000000506e-05	2.2700000019e-05	2.27000000079e-05	2.27000000033e-05	2.27000000016e-05	2.27000000008e-05	2.27000000004e-05	2.27000000001e-05	2.27000000001e-05	2.27000000001e-05	2.27000000001e-05	2.27e-05	2.27e-05	2.27e-05	2.27e-05
hhs8	201544	0.776688	0.899887	0.00518398176559	0.761010223508	0.232959372287	0.000323513808763	2.3498012137e-05	2.27102348431e-05	2.27003573973e-05	2.2700023721e-05	2.27000024428e-05	2.27000003457e-05	2.27000000621e-05	2.27000000135e-05	2.27000000034e-05	2.2700000001e-05	2.27000000003e-05	2.27000000001e-05	2.27e-05	2.27e-05	2.27e-05	2.27e-05	2.27e-05	2.27e-05	2.27e-05	2.27e-05	2.27e-05	2.27e-05	2.27e-05
hhs8	201545	0.997922	0.9880720000000001	0.00300626305322	0.52803289696	0.466217637332	0.00221477498906	2.89526434142e-05	2.27725466221e-05	2.27023163034e-05	2.2700143644e-05	2.27000140516e-05	2.27000019108e-05	2.27000003331e-05	2.27000000705e-05	2.27000000174e-05	2.27000000049e-05	2.27000000016e-05	2.27000000004e-05	2.27000000002e-05	2.27000000001e-05	2.27e-05	2.27e-05	2.27e-05	2.27e-05	2.27e-05	2.27e-05	2.27e-05	2.27e-05	2.27e-05
hhs8	201546	0.725679	1.0072125	0.00302320369595	0.478500511301	0.514329794725	0.00361288809121	3.40649000458e-05	2.28327930057e-05	2.27042058672e-05	2.27002584187e-05	2.27000250744e-05	2.27000033866e-05	2.27000005868e-05	2.27000001237e-05	2.27000000304e-05	2.27000000084e-05	2.27000000027e-05	2.27000000009e-05	2.27000000003e-05	2.27000000001e-05	2.27e-05	2.27000000001e-05	2.27e-05	2.27e-05	2.27e-05	2.27e-05	2.27e-05	2.27e-05	2.27e-05
hhs8	201547	0.891982	1.273	0.00891184509627	0.171852817196	0.595502486363	0.210690161064	0.0121264768639	0.000422057982109	3.90653103195e-05	2.36914478211e-05	2.27865374785e-05	2.27102263045e-05	2.27015446401e-05	2.27002847898e-05	2.27000618473e-05	2.27000153903e-05	2.27000042951e-05	2.27000013216e-05	2.27000004425e-05	2.27000001593e-05	2.27000000612e-05	2.27000000249e-05	2.27000000107e-05	2.27000000048e-05	2.27000000022e-05	2.27000000011e-05	2.27000000004e-05	2.27000000003e-05	2.27000000003e-05
hhs8	201548	0.895779	1.219	0.0248722677614	0.236615500092	0.52869539086	0.190264909236	0.0178379164193	0.00114533304216	0.000105255460325	3.08376929703e-05	2.37644685009e-05	2.28770622578e-05	2.27358990021e-05	2.27085648798e-05	2.27023384587e-05	2.27007148081e-05	2.27002404291e-05	2.27000877676e-05	2.27000343877e-05	2.27000143305e-05	2.27000063048e-05	2.27000029102e-05	2.2700001402e-05	2.27000007019e-05	2.27000003638e-05	2.27000001945e-05	2.27000001069e-05	2.27000000605e-05	2.27000000896e-05
hhs8	201549	1.15229	1.448545	0.0680634827547	0.170860118014	0.277259383865	0.261812923977	0.145766258075	0.0541492889111	0.0158631641464	0.00423336270231	0.00113749542833	0.000331557741085	0.000114237643234	5.19219339472e-05	3.27410589306e-05	2.63983155308e-05	2.41521206533e-05	2.33043425833e-05	2.29651272988e-05	2.28219879149e-05	2.27585989287e-05	2.27292691e-05	2.27151465502e-05	2.27080950926e-05	2.27044556681e-05	2.27025194524e-05	2.27014603036e-05	2.27008659075e-05	2.27014440637e-05
hhs8	201550	1.49666	1.28642	0.0236694370653	0.197551215732	0.494069517304	0.247580483399	0.0336832773892	0.00271903117755	0.000246021654238	4.59402703468e-05	2.58122207071e-05	2.32223148455e-05	2.28060962973e-05	2.27252731124e-05	2.27068781483e-05	2.27020941996e-05	2.27007014428e-05	2.2700254985e-05	2.27000994982e-05	2.27000413036e-05	2.27000181051e-05	2.27000083285e-05	2.27000039994e-05	2.27000019961e-05	2.27000010315e-05	2.27000005501e-05	2.27000003019e-05	2.27000001701e-05	2.27000002508e-05
hhs8	201551	1.11457	1.28507	0.0709351508821	0.220343863755	0.351215586448	0.246393405681	0.0856099089824	0.0198565526042	0.00406767641125	0.000874403955716	0.000220496396646	7.42617608681e-05	3.77442505333e-05	2.75639500566e-05	2.44223809151e-05	2.33606425344e-05	2.29717745277e-05	2.28188904832e-05	2.2754905356e-05	2.27266021502e-05	2.27134511047e-05	2.27070660612e-05	2.27038414263e-05	2.27021540345e-05	2.27012422267e-05	2.2700734924e-05	2.2700445061e-05	2.27002753528e-05	2.27005163281e-05
hhs8	201552	1.1948	1.73508	0.0390663721576	0.107460459355	0.215480817075	0.274031101901	0.209143390564	0.101902713759	0.036536699418	0.0112120995	0.00330055234686	0.00100313668065	0.000332042949164	0.000126989998238	6.03635013515e-05	3.72347161811e-05	2.86663821675e-05	2.52914954229e-05	2.38848096929e-05	2.32673779669e-05	2.29833239406e-05	2.28469422078e-05	2.27788720336e-05	2.2743676864e-05	2.2724884506e-05	2.27145509807e-05	2.27087136312e-05	2.27053335144e-05	2.27097154242e-05
hhs8	201601	1.223	1.39762	0.0707918522431	0.185243173735	0.29463425069	0.2608172856	0.131609775783	0.0428542094995	0.0106361438635	0.00234226039008	0.000517801655103	0.000132226935525	4.85712656273e-05	2.93041722199e-05	2.45262199648e-05	2.32456625029e-05	2.28753319473e-05	2.27602472392e-05	2.2722013329e-05	2.2708506557e-05	2.27034591461e-05	2.2701473534e-05	2.27006548726e-05	2.2700302535e-05	2.27001448118e-05	2.27000716113e-05	2.27000364908e-05	2.27000191164e-05	2.27000236924e-05
hhs8	201602	1.27726	1.607075	0.000419678864649	0.0145116710908	0.31919339744	0.597999069331	0.0655272167303	0.00180543968029	8.52564911728e-05	2.65321367747e-05	2.30740227332e-05	2.27519108848e-05	2.27094055754e-05	2.27020943008e-05	2.27005489841e-05	2.27001642046e-05	2.27000547543e-05	2.27000199972e-05	2.27000078898e-05	2.27000033263e-05	2.27000014855e-05	2.27000006978e-05	2.27000003425e-05	2.27000001751e-05	2.27000000926e-05	2.27000000507e-05	2.27000000284e-05	2.27000000164e-05	2.2700000026e-05
hhs8	201603	1.56575	1.6881	0.00100909344192	0.0205606794846	0.252398632915	0.562688660598	0.152583000008	0.0097757852397	0.000496671364074	5.29865338256e-05	2.54709983691e-05	2.30478722406e-05	2.27565096414e-05	2.27112959443e-05	2.27026716567e-05	2.2700725493e-05	2.27002210156e-05	2.27000741853e-05	2.27000270478e-05	2.27000105905e-05	2.27000044123e-05	2.27000019412e-05	2.27000008961e-05	2.2700000432e-05	2.27000002163e-05	2.27000001121e-05	2.270000006e-05	2.27000000331e-05	2.27000000463e-05
hhs8	201604	1.82146	1.623415	0.00119341414024	0.0255346760886	0.311558601109	0.552115416607	0.103473603342	0.00535893253107	0.000289441106603	4.21554112242e-05	2.47806689816e-05	2.30041580376e-05	2.27568760705e-05	2.27129237564e-05	2.27034341628e-05	2.27010369463e-05	2.270034812e-05	2.27001277706e-05	2.27000505972e-05	2.27000213915e-05	2.27000095738e-05	2.2700004504e-05	2.27000022147e-05	2.27000011326e-05	2.27000006001e-05	2.27000003281e-05	2.27000001846e-05	2.27000001067e-05	2.27000001682e-05
hhs8	201605	2.14436	1.713	6.89980502824e-05	0.00279850443918	0.164597218641	0.731633682096	0.0989158583815	0.00148108325738	4.95558383173e-05	2.37206296674e-05	2.27699477111e-05	2.27073850521e-05	2.27010734494e-05	2.27001989737e-05	2.27000446016e-05	2.27000116419e-05	2.27000034415e-05	2.27000011284e-05	2.27000004039e-05	2.27000001557e-05	2.2700000064e-05	2.2700000028e-05	2.27000000128e-05	2.27000000061e-05	2.2700000003e-05	2.27000000017e-05	2.27000000008e-05	2.27000000004e-05	2.27000000007e-05
hhs8	201606	2.17828	1.787	2.34564229226e-05	0.000112099137763	0.0378766641077	0.87400900538	0.0872718885287	0.000228745442575	2.41055238788e-05	2.27334800022e-05	2.27017877728e-05	2.27001624975e-05	2.27000214138e-05	2.27000037066e-05	2.27000007902e-05	2.27000001986e-05	2.27000000569e-05	2.27000000182e-05	2.27000000064e-05	2.27000000024e-05	2.2700000001e-05	2.27000000003e-05	2.27000000002e-05	2.27000000001e-05	2.27e-05	2.27000000001e-05	2.27e-05	2.27e-05	2.27e-05
hhs8	201607	2.03079	2.033925	0.000108358071751	0.00132617239321	0.0310835956567	0.415649424384	0.501468069003	0.0477880140854	0.00198779365366	0.000142860151495	3.48222650489e-05	2.45040905837e-05	2.30581044247e-05	2.27882874259e-05	2.27257336236e-05	2.27085642634e-05	2.27031732044e-05	2.27012845804e-05	2.27005600902e-05	2.27002601035e-05	2.27001275234e-05	2.27000655388e-05	2.27000351034e-05	2.27000195011e-05	2.27000111912e-05	2.27000066121e-05	2.27000040104e-05	2.27000024908e-05	2.27000047988e-05
hhs8	201608	2.14672	1.8315000000000001	0.000132346665529	0.00319409884775	0.101566938121	0.638562885099	0.245463599768	0.0102760419521	0.00033331681207	3.80367603613e-05	2.39527685473e-05	2.28516392741e-05	2.27247250827e-05	2.27050678949e-05	2.27012431496e-05	2.27003522106e-05	2.2700112273e-05	2.27000394764e-05	2.27000150782e-05	2.27000061816e-05	2.2700002694e-05	2.27000012385e-05	2.27000005968e-05	2.27000002997e-05	2.27000001563e-05	2.27000000842e-05	2.27000000468e-05	2.27000000267e-05	2.27000000411e-05
hhs8	201609	2.16058	1.72857	0.00489865191678	0.0444687119714	0.243167386537	0.44745403163	0.217816441225	0.0372262321016	0.004030440429	0.000444915791251	7.48529852389e-05	3.0574194802e-05	2.41394885882e-05	2.30113123288e-05	2.27777448381e-05	2.27219456824e-05	2.27068776913e-05	2.2702357961e-05	2.27008736983e-05	2.2700346398e-05	2.27001457405e-05	2.27000646206e-05	2.27000300206e-05	2.27000145409e-05	2.27000073122e-05	2.27000038038e-05	2.27000020406e-05	2.27000011258e-05	2.27000015866e-05
hhs8	201610	1.85893	1.610875	0.00892819865598	0.0685925002259	0.314450173772	0.4314296478	0.150294981455	0.0224883393297	0.0028513852077	0.000435525366345	9.75414398371e-05	3.9324120518e-05	2.70864802496e-05	2.40346619178e-05	2.31568786776e-05	2.28725334863e-05	2.27707682357e-05	2.27311408839e-05	2.27145562349e-05	2.27071697939e-05	2.27036969936e-05	2.27019847807e-05	2.27011043945e-05	2.27006344823e-05	2.27003751313e-05	2.27002276166e-05	2.27001413953e-05	2.27000897366e-05	2.2700182508e-05
hhs8	201611	1.75981	1.6688900000000002	0.000814479767758	0.0180782098816	0.262630011491	0.584315958643	0.126847725336	0.00651005485444	0.000326196018292	4.35569672722e-05	2.48332842956e-05	2.30017545013e-05	2.27550460089e-05	2.2712270872e-05	2.2703211668e-05	2.27009579604e-05	2.27003183749e-05	2.27001158708e-05	2.27000455573e-05	2.27000191426e-05	2.27000085216e-05	2.27000039903e-05	2.27000019541e-05	2.27000009956e-05	2.27000005257e-05	2.27000002867e-05	2.27000001609e-05	2.27000000927e-05	2.27000001455e-05
hhs8	201612	1.64976	1.213	0.00620059809495	0.187290228414	0.680326873333	0.121906932636	0.00363746606249	0.000151799173627	3.10542797725e-05	2.35800627568e-05	2.283276524e-05	2.27261523957e-05	2.2706313914e-05	2.27017877626e-05	2.27005752496e-05	2.27002055271e-05	2.27000801222e-05	2.27000336238e-05	2.27000150294e-05	2.27000070951e-05	2.27000035129e-05	2.27000018141e-05	2.27000009724e-05	2.27000005389e-05	2.27000003077e-05	2.27000001806e-05	2.27000001085e-05	2.27000000668e-05	2.27000001236e-05
hhs8	201613	1.29679	1.143555	0.00419486746584	0.232801868239	0.714099866386	0.0475864046809	0.000787827697168	5.00720975946e-05	2.47718725739e-05	2.29602487197e-05	2.27463026309e-05	2.27105837805e-05	2.27029196193e-05	2.27009319535e-05	2.27003342206e-05	2.27001318051e-05	2.27000562501e-05	2.27000256602e-05	2.27000123922e-05	2.27000062871e-05	2.27000033299e-05	2.27000018319e-05	2.27000010423e-05	2.27000006111e-05	2.27000003682e-05	2.27000002273e-05	2.27000001435e-05	2.27000000923e-05	2.27000001955e-05
hhs8	201614	1.14872	1.004	0.00914108240487	0.481475924578	0.498840941819	0.00982113065502	0.000209996962404	3.28862247137e-05	2.379677361e-05	2.28824593161e-05	2.27407961287e-05	2.27112847041e-05	2.27036636737e-05	2.27013475256e-05	2.27005477135e-05	2.27002415989e-05	2.27001140906e-05	2.27000570779e-05	2.27000300035e-05	2.27000164624e-05	2.27000093781e-05	2.27000055221e-05	2.27000033488e-05	2.27000020849e-05	2.27000013293e-05	2.27000008658e-05	2.2700000575e-05	2.27000003889e-05	2.27000009598e-05
hhs8	201615	0.983857	0.863	0.0324042289229	0.742460541269	0.222046337518	0.00251514612922	7.14939831852e-05	2.52488374763e-05	2.2953844693e-05	2.27386435367e-05	2.2707903448e-05	2.27020063954e-05	2.27006005305e-05	2.27002045988e-05	2.27000773831e-05	2.27000318974e-05	2.27000141308e-05	2.27000066554e-05	2.27000033041e-05	2.27000017173e-05	2.27000009291e-05	2.27000005209e-05	2.27000003014e-05	2.27000001794e-05	2.27000001097e-05	2.27000000685e-05	2.27000000437e-05	2.27000000284e-05	2.27000000619e-05
hhs8	201616	0.967427	0.863	0.0525731512766	0.687355091222	0.253985000883	0.00544243996181	0.000138959531837	2.8117266883e-05	2.31644096386e-05	2.2761087888e-05	2.2710925612e-05	2.27024562049e-05	2.27006584774e-05	2.27002029314e-05	2.27000700179e-05	2.27000265212e-05	2.27000108645e-05	2.27000047577e-05	2.27000022066e-05	2.2700001076e-05	2.27000005482e-05	2.27000002903e-05	2.27000001593e-05	2.27000000901e-05	2.27000000524e-05	2.27000000312e-05	2.27000000191e-05	2.27000000119e-05	2.27000000229e-05
hhs8	201617	0.818413	0.675	0.144168994693	0.822025280908	0.0330135829779	0.000263309692921	2.89616175462e-05	2.31114676006e-05	2.27479464766e-05	2.2708152756e-05	2.27018087206e-05	2.27004885879e-05	2.2700153565e-05	2.27000544241e-05	2.27000212641e-05	2.27000090069e-05	2.27000040834e-05	2.2700001962e-05	2.27000009909e-05	2.2700000523e-05	2.27000002868e-05	2.27000001627e-05	2.27000000951e-05	2.27000000573e-05	2.27000000352e-05	2.27000000221e-05	2.27000000143e-05	2.27000000093e-05	2.27000000208e-05
hhs8	201618	0.73938	0.694858	0.163102317438	0.764067326496	0.0709221598449	0.00132513949113	7.77824858593e-05	2.76435467359e-05	2.34252185513e-05	2.28481709926e-05	2.27383172178e-05	2.27118092157e-05	2.27041675115e-05	2.27016378782e-05	2.2700702605e-05	2.27003240902e-05	2.27001589196e-05	2.27000821036e-05	2.2700044374e-05	2.27000249448e-05	2.27000145165e-05	2.27000087111e-05	2.27000053727e-05	2.27000033962e-05	2.2700002195e-05	2.27000014476e-05	2.27000009725e-05	2.27000006642e-05	2.27000016916e-05
hhs9	201542	1.85319	1.47695	0.0010530461294	0.0231615373229	0.520973883699	0.436650614364	0.0167406291724	0.000832975649286	0.000111003063908	3.87824772588e-05	2.67650155576e-05	2.39851727113e-05	2.31776490658e-05	2.29005871607e-05	2.27926694227e-05	2.27462190524e-05	2.27245454447e-05	2.2713736614e-05	2.27080365785e-05	2.27048843644e-05	2.27030682918e-05	2.27019840473e-05	2.27013161415e-05	2.27008931421e-05	2.27006185452e-05	2.270043629e-05	2.27003128791e-05	2.27002277842e-05	2.27007482691e-05
hhs9	201543	1.78976	1.549	7.53968786268e-05	0.00459181024853	0.385164959651	0.597309807006	0.0122398668746	0.000138002817241	2.59252417112e-05	2.29046192779e-05	2.27222116443e-05	2.27034823442e-05	2.27007115855e-05	2.27001774768e-05	2.27000516926e-05	2.27000170454e-05	2.27000062209e-05	2.27000024705e-05	2.27000010538e-05	2.27000004779e-05	2.27000002286e-05	2.27000001144e-05	2.27000000597e-05	2.27000000323e-05	2.27000000181e-05	2.27000000103e-05	2.27000000062e-05	2.27000000037e-05	2.27000000067e-05
hhs9	201544	2.04532	1.43789	0.000630662112715	0.038188061311	0.565835903195	0.38048370917	0.014133995519	0.000244985942713	2.8390314862e-05	2.29689152776e-05	2.27207646056e-05	2.27023253684e-05	2.270034593e-05	2.27000642287e-05	2.2700014232e-05	2.27000036419e-05	2.270000105e-05	2.27000003346e-05	2.27000001162e-05	2.27000000435e-05	2.27000000173e-05	2.27000000073e-05	2.27000000032e-05	2.27000000016e-05	2.27000000007e-05	2.27000000003e-05	2.27000000002e-05	2.27000000001e-05	2.27000000001e-05
hhs9	201545	2.3103	1.9607299999999999	0.000144336383153	0.00296685377014	0.0676248650999	0.481071556433	0.402787445842	0.043087593544	0.00178230772928	9.85566741236e-05	2.74012153625e-05	2.3121569086e-05	2.27515775737e-05	2.27081117203e-05	2.2701562469e-05	2.27003550761e-05	2.27000925078e-05	2.27000270229e-05	2.27000086981e-05	2.27000030426e-05	2.27000011437e-05	2.27000004579e-05	2.27000001937e-05	2.27000000862e-05	2.27000000399e-05	2.27000000194e-05	2.27000000097e-05	2.2700000005e-05	2.27000000061e-05
hhs9	201546	2.00403	1.77044	0.000315149411652	0.00847879731699	0.169769656579	0.604849169702	0.204557263962	0.0111524686211	0.000404740102525	4.01165608919e-05	2.38994095109e-05	2.28190379942e-05	2.27158813004e-05	2.27026838561e-05	2.27005487083e-05	2.27001310595e-05	2.27000356089e-05	2.27000107808e-05	2.27000035787e-05	2.27000012856e-05	2.27000004949e-05	2.27000002023e-05	2.27000000871e-05	2.27000000394e-05	2.27000000186e-05	2.2700000009e-05	2.27000000047e-05	2.27000000024e-05	2.2700000003e-05
hhs9	201547	2.0343	1.93049	0.00039638093135	0.00716278363572	0.1029505796	0.469647746727	0.363227717189	0.0528134941488	0.00316675631747	0.000190812012611	3.39735076914e-05	2.37140664883e-05	2.28198244938e-05	2.27178733371e-05	2.27032389652e-05	2.27006904972e-05	2.27001687234e-05	2.27000462811e-05	2.27000140149e-05	2.27000046221e-05	2.27000016423e-05	2.27000006227e-05	2.27000002502e-05	2.27000001059e-05	2.27000000468e-05	2.27000000215e-05	2.27000000104e-05	2.27000000051e-05	2.27000000058e-05
hhs9	201548	2.13484	2.29354	0.0159590258175	0.0448927712267	0.105848175163	0.189848832691	0.238719424037	0.203041129813	0.11983292203	0.05293455282	0.0192748869509	0.00632816795884	0.00200987123612	0.000652254854126	0.000228419280431	9.29758014385e-05	4.79443334723e-05	3.22487677936e-05	2.64990615516e-05	2.42860354015e-05	2.33927309869e-05	2.30155426456e-05	2.28494287388e-05	2.27733496533e-05	2.27372171386e-05	2.27194696587e-05	2.27104768339e-05	2.27057867698e-05	2.27081179182e-05
hhs9	201549	2.80184	2.37982	0.00207220973235	0.0108482877469	0.0524657227193	0.182484539321	0.337642446274	0.27634060884	0.106489598071	0.0251730205364	0.0048873872231	0.000954806535725	0.000216323530114	6.76846108045e-05	3.44320537198e-05	2.61097433462e-05	2.3792538804e-05	2.30816845596e-05	2.28439060904e-05	2.27580280286e-05	2.27248305821e-05	2.27111998883e-05	2.27052944732e-05	2.27026101971e-05	2.27013363586e-05	2.27007079133e-05	2.27003867791e-05	2.27002173538e-05	2.2700321652e-05
hhs9	201550	3.03653	3.244	0.00547779820169	0.0135056523953	0.0313819167202	0.0656447958547	0.117330772561	0.170313377462	0.193332522501	0.169265007115	0.115967399837	0.0645973677603	0.0307850128021	0.0132232899258	0.00535826659999	0.00212504133922	0.000850074684674	0.0003531605517	0.000157977112724	7.97717794849e-05	4.7581238896e-05	3.39185101738e-05	2.79296197932e-05	2.52178911454e-05	2.39503397799e-05	2.33393699574e-05	2.30361150504e-05	2.28813494488e-05	2.29403622774e-05
hhs9	201551	2.42695	2.90007	0.00115507852764	0.00449651971965	0.0179460775118	0.065116885491	0.178027563173	0.295126139013	0.259132832136	0.124986561563	0.0397647553971	0.0103544205403	0.00259137412941	0.000687849143067	0.000208787077916	7.95554765575e-05	4.16475811626e-05	2.95455959574e-05	2.5360937536e-05	2.38043268418e-05	2.31858680102e-05	2.29251875367e-05	2.28093351585e-05	2.27553427074e-05	2.27290815563e-05	2.27158067412e-05	2.27088582987e-05	2.27051042557e-05	2.27080747822e-05
hhs9	201552	2.40393	3.25816	9.40124164984e-05	0.000357274743509	0.00183305969797	0.0107989758642	0.0604004076849	0.228454692749	0.384404026117	0.235834261988	0.0636187562398	0.011448131224	0.00193960319905	0.000375466141658	9.75282500634e-05	4.10425587709e-05	2.78283839865e-05	2.43085941419e-05	2.32572217405e-05	2.29102665738e-05	2.27854369181e-05	2.27370216889e-05	2.27169708068e-05	2.27081744401e-05	2.27041139916e-05	2.27021529753e-05	2.27011668507e-05	2.27006526442e-05	2.27009694919e-05
hhs9	201601	2.64512	2.83977	0.000335365170339	0.00194837047605	0.0116983977662	0.0593628125085	0.198639182706	0.340896910658	0.263191671503	0.0974637083953	0.0216239679956	0.00373149088406	0.000620407025327	0.000123470262887	4.13672546359e-05	2.65615907123e-05	2.35922880105e-05	2.29287849916e-05	2.27645073395e-05	2.27198136127e-05	2.27065709552e-05	2.2702334036e-05	2.27008816623e-05	2.27003519604e-05	2.27001476748e-05	2.27000648133e-05	2.27000296317e-05	2.270001406e-05	2.27000144547e-05
hhs9	201602	2.82762	2.538655	0.000971623750944	0.00531027401087	0.0290220117561	0.125603202142	0.309812222119	0.332028866529	0.151129424682	0.0372382500457	0.00693648659882	0.00125517391953	0.000260001618204	7.4160163382e-05	3.53472058376e-05	2.61955492692e-05	2.37735083679e-05	2.3061793045e-05	2.28322871311e-05	2.27519554022e-05	2.2721730329e-05	2.27096081935e-05	2.27044632073e-05	2.27021665573e-05	2.27010940348e-05	2.27005724359e-05	2.27003093036e-05	2.27001720784e-05	2.27002492657e-05
hhs9	201603	3.24343	2.515	0.000114639387114	0.000915721178944	0.00994774027375	0.0922246946081	0.381407758869	0.398830820329	0.103496041881	0.0114810005023	0.00105234745946	0.000127446941289	3.59676152505e-05	2.47943679448e-05	2.31016081708e-05	2.27908699817e-05	2.27236395783e-05	2.27069195859e-05	2.2702239238e-05	2.27007897668e-05	2.27003000712e-05	2.27001216557e-05	2.2700052215e-05	2.27000235698e-05	2.27000111279e-05	2.2700005469e-05	2.2700002787e-05	2.27000014675e-05	2.27000018788e-05
hhs9	201604	3.96877	2.255715	0.000105204172507	0.00109592317714	0.0174898709674	0.201234705903	0.549651224453	0.210097453772	0.0186314545069	0.00116482094841	0.000109865696264	3.19436369447e-05	2.40192884224e-05	2.29401914739e-05	2.27532074895e-05	2.27138175834e-05	2.27040881386e-05	2.27013480302e-05	2.27004869901e-05	2.27001901621e-05	2.27000794009e-05	2.27000351418e-05	2.27000163687e-05	2.27000079765e-05	2.27000040463e-05	2.27000021277e-05	2.27000011557e-05	2.27000006463e-05	2.27000009493e-05
hhs9	201605	4.3744	2.57692	3.69306551995e-05	0.000193872487772	0.00279623403373	0.0465943984972	0.358068179019	0.484673736706	0.100009527066	0.00677022842266	0.000415168194538	5.22457488366e-05	2.57627722386e-05	2.31219316618e-05	2.27735178964e-05	2.2715513363e-05	2.27038295223e-05	2.27010764394e-05	2.27003373646e-05	2.27001159525e-05	2.27000431322e-05	2.27000171809e-05	2.27000072651e-05	2.27000032382e-05	2.27000015121e-05	2.27000007361e-05	2.2700000372e-05	2.27000001944e-05	2.27000002455e-05
hhs9	201606	3.93795	4.21112	0.00010810226582	0.000307966991263	0.00102678711723	0.00366260238605	0.0130178964619	0.042363879799	0.112669693909	0.214755251919	0.263154262617	0.199548944394	0.0985826072611	0.0356171268132	0.0107235021269	0.00300059026458	0.000846071042989	0.000258282223184	9.38831727211e-05	4.56003283942e-05	3.0555139785e-05	2.55669752993e-05	2.38093150186e-05	2.31530858079e-05	2.28944892659e-05	2.27873720003e-05	2.27409177488e-05	2.27199050669e-05	2.272170731e-05
hhs9	201607	3.84237	3.522595	0.000187130614482	0.0006047831177	0.00230691289502	0.00968294575412	0.0404000373618	0.138314424846	0.292944576668	0.303284733649	0.151650156468	0.0456931168105	0.0110429354918	0.00261883738751	0.000678665525301	0.000206224574731	7.97602723583e-05	4.2273637297e-05	3.00315610221e-05	2.56671288696e-05	2.39850743823e-05	2.32906642464e-05	2.29860634908e-05	2.28450924905e-05	2.27766716699e-05	2.27420253128e-05	2.27238028062e-05	2.27138858306e-05	2.27229561028e-05
hhs9	201608	3.80214	3.17372	4.04090759075e-05	0.000130755658185	0.000826701468749	0.00698129970503	0.057148767761	0.275434483443	0.436643806998	0.187366884906	0.0309447643764	0.00359455211317	0.000449868105331	8.36258340517e-05	3.33006090823e-05	2.49135705292e-05	2.32410864359e-05	2.28511725588e-05	2.27472966517e-05	2.27162934944e-05	2.27060960263e-05	2.27024493312e-05	2.27010471532e-05	2.27004727407e-05	2.2700223937e-05	2.27001107131e-05	2.27000568696e-05	2.27000302338e-05	2.27000399139e-05
hhs9	201609	3.33737	3.269	2.44877207204e-05	3.60224367481e-05	0.000152074101168	0.00165164784914	0.0227209922132	0.204590699	0.509040234677	0.231672412205	0.0275385857546	0.00201324968347	0.000178210706236	3.83832717901e-05	2.47647401675e-05	2.30432499074e-05	2.27693500434e-05	2.27164695852e-05	2.2704474695e-05	2.27013612367e-05	2.27004557747e-05	2.2700165673e-05	2.27000646571e-05	2.27000268477e-05	2.27000117726e-05	2.27000054176e-05	2.27000026027e-05	2.27000012995e-05	2.27000015018e-05
hhs9	201610	3.00567	2.931	7.69530510427e-05	0.00032188563003	0.00209675241581	0.0172015755712	0.127070333222	0.421905350283	0.343468131476	0.0765014393535	0.00953096074344	0.00121123163033	0.000205305443989	5.78752082209e-05	3.09600308762e-05	2.4986034005e-05	2.34241405869e-05	2.2956448933e-05	2.27996750362e-05	2.27419037541e-05	2.2718835439e-05	2.2708968528e-05	2.27044896703e-05	2.27023483756e-05	2.27012768824e-05	2.27007186166e-05	2.2700417089e-05	2.27002488864e-05	2.2700434744e-05
hhs9	201611	2.7971	2.7125	2.29089291469e-05	2.54140258073e-05	8.63774293169e-05	0.0031152757007	0.165418903076	0.729973388342	0.0992073355172	0.00167921922432	6.06200960099e-05	2.44872125695e-05	2.28480494275e-05	2.27184220385e-05	2.27030904934e-05	2.27006501266e-05	2.2700163161e-05	2.27000471561e-05	2.27000152943e-05	2.27000054597e-05	2.27000021132e-05	2.27000008766e-05	2.27000003861e-05	2.27000001791e-05	2.27000000871e-05	2.2700000044e-05	2.27000000231e-05	2.27000000125e-05	2.27000000173e-05
hhs9	201612	2.25245	2.27138	2.27753890264e-05	2.44109233175e-05	0.00014333576168	0.0396434373603	0.894116310949	0.0653837004547	0.000209589253886	2.50352456421e-05	2.27954314335e-05	2.27079391361e-05	2.2701043474e-05	2.27001881759e-05	2.27000427631e-05	2.27000115909e-05	2.27000036096e-05	2.27000012573e-05	2.27000004803e-05	2.27000001983e-05	2.27000000875e-05	2.27000000408e-05	2.270000002e-05	2.27000000103e-05	2.27000000054e-05	2.2700000003e-05	2.27000000017e-05	2.2700000001e-05	2.27000000017e-05
hhs9	201613	2.04339	1.851535	7.05740058644e-05	0.00124879346165	0.0598901010548	0.693554121247	0.238827835217	0.0057584224203	0.000185045739198	3.25396892507e-05	2.37522854683e-05	2.28666473649e-05	2.27349227063e-05	2.27090101443e-05	2.27027276517e-05	2.27009370941e-05	2.27003566831e-05	2.27001477562e-05	2.2700065717e-05	2.2700031052e-05	2.27000154577e-05	2.27000080519e-05	2.27000043647e-05	2.27000024509e-05	2.27000014203e-05	2.27000008465e-05	2.27000005175e-05	2.27000003238e-05	2.27000006355e-05
hhs9	201614	1.77389	1.535	0.000347659605429	0.0120385490142	0.418050472898	0.547375019022	0.0211461340102	0.000532531881844	5.17839049491e-05	2.58584714598e-05	2.32248853372e-05	2.28169425199e-05	2.27322181137e-05	2.27104197165e-05	2.27038190512e-05	2.27015474368e-05	2.27006806859e-05	2.27003206483e-05	2.27001600627e-05	2.27000839727e-05	2.27000459932e-05	2.2700026159e-05	2.27000153812e-05	2.27000093153e-05	2.27000057928e-05	2.27000036891e-05	2.27000024003e-05	2.27000015929e-05	2.27000037255e-05
hhs9	201615	1.75851	1.467	0.000218290512746	0.0135035655767	0.55763206066	0.420662203014	0.00735741810206	0.000143763024313	2.8124422364e-05	2.31873722253e-05	2.27691225757e-05	2.27134335175e-05	2.27032818955e-05	2.27009534233e-05	2.27003171763e-05	2.27001176486e-05	2.27000477156e-05	2.27000208509e-05	2.27000097063e-05	2.27000047701e-05	2.27000024573e-05	2.27000013193e-05	2.27000007344e-05	2.27000004223e-05	2.27000002501e-05	2.27000001519e-05	2.27000000945e-05	2.270000006e-05	2.27000001229e-05
hhs9	201616	1.81944	1.732	0.000185089374816	0.00501294932904	0.165582081214	0.690971245037	0.133777900315	0.00385497631499	0.000152648800016	3.08174734613e-05	2.35356287692e-05	2.28240938403e-05	2.27241700206e-05	2.27057862912e-05	2.27016277113e-05	2.27005210394e-05	2.27001853748e-05	2.2700072014e-05	2.27000301323e-05	2.2700013435e-05	2.27000063285e-05	2.27000031276e-05	2.27000016124e-05	2.2700000863e-05	2.27000004777e-05	2.27000002724e-05	2.27000001598e-05	2.27000000959e-05	2.27000001679e-05
hhs9	201617	1.53821	1.365	0.00213445720419	0.0710070771802	0.640891435592	0.274479648277	0.0105879938206	0.00039493825164	4.71765253607e-05	2.54093661384e-05	2.313622063e-05	2.27922090763e-05	2.27239047803e-05	2.27072567425e-05	2.27024970918e-05	2.27009513396e-05	2.27003942925e-05	2.27001754107e-05	2.27000828897e-05	2.27000412608e-05	2.27000214906e-05	2.27000116477e-05	2.27000065396e-05	2.27000037885e-05	2.27000022577e-05	2.270000138e-05	2.27000008632e-05	2.27000005515e-05	2.27000011417e-05
hhs9	201618	1.54246	1.8238	0.00173241651314	0.0169520312852	0.159764957732	0.516318163161	0.266854951577	0.0341299660843	0.00330186558079	0.000426287171025	9.02638527918e-05	3.73480821711e-05	2.65932277611e-05	2.39145355858e-05	2.31305108393e-05	2.2869256063e-05	2.27724752213e-05	2.27333323094e-05	2.27162873804e-05	2.27083831294e-05	2.27045135807e-05	2.27025278035e-05	2.27014657106e-05	2.27008764908e-05	2.27005387882e-05	2.27003395091e-05	2.27002187817e-05	2.27001438807e-05	2.27003279672e-05
hhs10	201542	0.526763	0.853003	0.019453566358	0.821435239405	0.157068882007	0.00144825202365	8.55362323077e-05	2.9884759522e-05	2.40753979697e-05	2.30617946889e-05	2.28180110664e-05	2.27449588704e-05	2.27192610078e-05	2.27090454933e-05	2.27045736016e-05	2.2702457176e-05	2.27013888407e-05	2.27008195467e-05	2.2700501846e-05	2.27003173454e-05	2.27002064135e-05	2.27001376475e-05	2.27000938504e-05	2.27000652737e-05	2.27000462195e-05	2.27000332627e-05	2.27000242947e-05	2.27000179858e-05	2.27000627475e-05
hhs10	201543	0.891904	0.944591	0.00601051673326	0.638157443168	0.353607780074	0.00168858909852	3.58466876082e-05	2.30935758538e-05	2.27269063894e-05	2.27030992226e-05	2.27005086743e-05	2.27001077379e-05	2.27000276514e-05	2.27000082441e-05	2.27000027714e-05	2.2700001028e-05	2.2700000414e-05	2.27000001786e-05	2.27000000819e-05	2.27000000396e-05	2.27000000199e-05	2.27000000105e-05	2.27000000058e-05	2.27000000032e-05	2.27000000018e-05	2.27000000011e-05	2.27000000007e-05	2.27000000004e-05	2.27000000008e-05
hhs10	201544	0.694108	0.866723	0.0344084720586	0.722901317903	0.239863642	0.00228616999551	4.06199620922e-05	2.30610652614e-05	2.27156846711e-05	2.27011759955e-05	2.27001306215e-05	2.2700019443e-05	2.27000036254e-05	2.27000008079e-05	2.27000002081e-05	2.27000000603e-05	2.27000000194e-05	2.27000000068e-05	2.27000000024e-05	2.27000000011e-05	2.27000000004e-05	2.27000000002e-05	2.27e-05	2.27e-05	2.27000000001e-05	2.27e-05	2.27e-05	2.27e-05	2.27e-05
hhs10	201545	0.82039	1.0730849999999998	0.0257067327838	0.368741007448	0.536649628024	0.0662015618031	0.00212996290778	9.07208052605e-05	2.60916842151e-05	2.29608431158e-05	2.27285859227e-05	2.2704144293e-05	2.27007502296e-05	2.27001623997e-05	2.27000406916e-05	2.27000115134e-05	2.27000036088e-05	2.27000012344e-05	2.27000004552e-05	2.27000001793e-05	2.27000000747e-05	2.27000000329e-05	2.27000000151e-05	2.27000000071e-05	2.27000000036e-05	2.27000000019e-05	2.2700000001e-05	2.27000000004e-05	2.27000000008e-05
hhs10	201546	0.812498	1.0935	0.00592550558064	0.320421910056	0.63970947989	0.0330999148568	0.000338529176158	2.77725580866e-05	2.28756219217e-05	2.27110181764e-05	2.2701067444e-05	2.27001428592e-05	2.27000244808e-05	2.27000050949e-05	2.27000012399e-05	2.2700000343e-05	2.27000001056e-05	2.27000000357e-05	2.2700000013e-05	2.27000000051e-05	2.2700000002e-05	2.27000000009e-05	2.27000000004e-05	2.27000000002e-05	2.27000000001e-05	2.27000000001e-05	2.27e-05	2.27e-05	2.27e-05
hhs10	201547	0.594886	1.07087	0.0193697846371	0.371278891441	0.553847965537	0.0537819124751	0.00119383852528	4.97977683589e-05	2.3738176383e-05	2.27646087983e-05	2.2705941718e-05	2.27007420226e-05	2.27001179879e-05	2.27000227737e-05	2.27000051491e-05	2.27000013274e-05	2.27000003822e-05	2.27000001209e-05	2.27000000414e-05	2.27000000153e-05	2.27000000059e-05	2.27000000026e-05	2.27000000011e-05	2.27000000004e-05	2.27000000002e-05	2.27000000001e-05	2.27000000001e-05	2.27e-05	2.27e-05
hhs10	201548	0.658719	1.25027	0.010341321246	0.186988264339	0.603916015894	0.187445027915	0.0103776842927	0.000430667139009	4.49403306032e-05	2.45253092744e-05	2.29125426627e-05	2.27327131861e-05	2.27062822537e-05	2.27014408655e-05	2.27003819085e-05	2.27001140972e-05	2.27000376885e-05	2.27000135587e-05	2.27000052491e-05	2.27000021658e-05	2.27000009448e-05	2.2700000433e-05	2.27000002074e-05	2.27000001032e-05	2.27000000533e-05	2.27000000283e-05	2.27000000155e-05	2.27000000088e-05	2.27000000129e-05
hhs10	201549	0.66188	1.2343	0.0259830077444	0.227229285714	0.517852474029	0.204456879492	0.022163207839	0.00167498732202	0.000166476842711	3.92658564723e-05	2.51953036715e-05	2.31712450139e-05	2.28071374725e-05	2.2728359828e-05	2.27085134287e-05	2.27028392177e-05	2.27010350085e-05	2.27004071355e-05	2.27001710316e-05	2.2700076083e-05	2.27000355919e-05	2.27000174082e-05	2.27000088591e-05	2.27000046716e-05	2.27000025437e-05	2.27000014258e-05	2.27000008206e-05	2.27000004838e-05	2.27000007991e-05
hhs10	201550	0.791975	1.67545	0.0361644581467	0.113104398976	0.239063647058	0.294206016494	0.201300760918	0.0831886663638	0.0245072069055	0.006107093798	0.00146739560503	0.000375218873491	0.000114324976931	4.84268669303e-05	3.05240340296e-05	2.52696288563e-05	2.36065742296e-05	2.30415063717e-05	2.28365326828e-05	2.2757604989e-05	2.27255172678e-05	2.27118129171e-05	2.27056918132e-05	2.27028440698e-05	2.27014690393e-05	2.27007821638e-05	2.27004281941e-05	2.27002404867e-05	2.27003509794e-05
hhs10	201551	0.888661	1.12459	0.148626499959	0.225385523365	0.245795780427	0.190005429848	0.108550347762	0.0496070638556	0.0197797466162	0.00740240569602	0.00274065755156	0.00104095662898	0.00041746475518	0.000182379841525	9.02827271613e-05	5.26247311296e-05	3.65380645006e-05	2.93662173665e-05	2.60359788332e-05	2.44293115374e-05	2.3626065319e-05	2.32109940459e-05	2.29898479311e-05	2.28686428749e-05	2.28004519506e-05	2.27611463749e-05	2.27379758848e-05	2.27240292032e-05	2.27475097712e-05
hhs10	201552	1.07718	1.167	0.130162113388	0.236747824301	0.277684451679	0.202853489998	0.098684806964	0.0364470798813	0.0116910852793	0.00360478356199	0.00114139470417	0.000389133735194	0.000150211714316	6.99888773728e-05	4.13601607097e-05	3.05048972139e-05	2.61444191643e-05	2.4296310708e-05	2.34734341961e-05	2.30901592231e-05	2.29041527082e-05	2.28104375942e-05	2.27615801373e-05	2.27353007422e-05	2.27207554444e-05	2.27124906044e-05	2.27076795356e-05	2.27048158135e-05	2.27093224264e-05
hhs10	201601	1.3789	1.05825	0.161039199729	0.250437538482	0.262615763591	0.184437189234	0.0910886927342	0.0344691293824	0.0109936983837	0.00321610340023	0.000925109028356	0.000280276716289	9.87351772199e-05	4.62082718928e-05	3.03559184351e-05	2.53302450441e-05	2.36524096013e-05	2.3062677919e-05	2.28448285457e-05	2.27604622813e-05	2.27263067722e-05	2.27118934101e-05	2.27055715943e-05	2.27026974454e-05	2.27013464248e-05	2.27006913723e-05	2.27003644771e-05	2.27001969073e-05	2.27002592958e-05
hhs10	201602	1.41403	1.39526	0.0212254419177	0.14954467023	0.428405351352	0.320089675774	0.0708062003736	0.00840255112518	0.000934106246987	0.000138176719241	4.07211569444e-05	2.61317359039e-05	2.34770957901e-05	2.29037710312e-05	2.27604655809e-05	2.27199211538e-05	2.27071754976e-05	2.27027904562e-05	2.27011596906e-05	2.27005107428e-05	2.27002367177e-05	2.27001147885e-05	2.27000579528e-05	2.27000303355e-05	2.27000164051e-05	2.27000091373e-05	2.27000052279e-05	2.27000030653e-05	2.27000049966e-05
hhs10	201603	1.65259	1.66343	0.0127632229896	0.0776824104907	0.275494372001	0.388731428398	0.194102533597	0.0432249741082	0.00648277678682	0.000920419734388	0.000158948851136	4.65715132943e-05	2.7563250581e-05	2.38398714802e-05	2.30026089652e-05	2.27895746849e-05	2.27291493801e-05	2.27103019756e-05	2.27039135335e-05	2.27015841142e-05	2.27006782258e-05	2.27003052276e-05	2.27001436247e-05	2.27000703425e-05	2.27000357186e-05	2.27000187407e-05	2.27000101302e-05	2.27000056271e-05	2.2700008039e-05
hhs10	201604	1.73793	1.46325	0.0140825406754	0.114751712607	0.406794855026	0.365408373935	0.0872513531097	0.0100670582183	0.00104613023882	0.000144375102525	4.07208109006e-05	2.59928642121e-05	2.34217594951e-05	2.28844066081e-05	2.27535799123e-05	2.27173496532e-05	2.27061596639e-05	2.27023663593e-05	2.27009732342e-05	2.27004247808e-05	2.27001953363e-05	2.27000940706e-05	2.27000472038e-05	2.27000245748e-05	2.27000132251e-05	2.27000073337e-05	2.27000041793e-05	2.27000024416e-05	2.27000039474e-05
hhs10	201605	2.44289	1.70963	0.0109930612266	0.0677120726298	0.253258893657	0.3911032278	0.215466657138	0.0516446508595	0.00803377805524	0.00114831689963	0.000193184977495	5.23507018598e-05	2.86867689942e-05	2.40906818443e-05	2.30661163174e-05	2.28075544123e-05	2.27347634233e-05	2.27122119034e-05	2.27046140932e-05	2.27018586937e-05	2.270079235e-05	2.27003552027e-05	2.27001665542e-05	2.27000813133e-05	2.27000411696e-05	2.27000215438e-05	2.27000116172e-05	2.27000064386e-05	2.27000091544e-05
hhs10	201606	2.13499	1.55069	0.0103511928886	0.0871057263045	0.352712242174	0.405763312782	0.125351599441	0.0163971881973	0.00166028494357	0.000199416561634	4.5791420932e-05	2.64049275899e-05	2.34164096743e-05	2.2862757441e-05	2.27424110628e-05	2.27124178833e-05	2.27040166015e-05	2.27014153313e-05	2.27005371318e-05	2.27002174877e-05	2.27000932234e-05	2.27000420252e-05	2.27000198153e-05	2.27000097266e-05	2.27000049505e-05	2.27000026037e-05	2.27000014108e-05	2.27000007855e-05	2.27000011288e-05
hhs10	201607	1.98941	2.00246	0.000159496469043	0.00204962387116	0.0432331273366	0.450738404165	0.456564503185	0.0445336695812	0.00210910492912	0.000162839155451	3.76760043716e-05	2.50122931087e-05	2.31705783882e-05	2.28181066072e-05	2.27348870255e-05	2.27117306784e-05	2.27043820758e-05	2.27017857654e-05	2.27007828969e-05	2.27003652549e-05	2.27001797816e-05	2.27000927096e-05	2.27000498028e-05	2.27000277387e-05	2.27000159552e-05	2.27000094459e-05	2.27000057395e-05	2.27000035708e-05	2.27000069074e-05
hhs10	201608	2.21239	1.7464849999999998	0.00362993635967	0.0357818591455	0.228537462924	0.468879036218	0.224081420662	0.0346978966532	0.00351409596427	0.000389919396386	7.01073579908e-05	3.03577319207e-05	2.42123838942e-05	2.30542760006e-05	2.27957429656e-05	2.27291710434e-05	2.27098352482e-05	2.27036149054e-05	2.27014309652e-05	2.27006040922e-05	2.2700269778e-05	2.27001265982e-05	2.27000620774e-05	2.2700031657e-05	2.27000167222e-05	2.27000091182e-05	2.27000051172e-05	2.2700002948e-05	2.27000046176e-05
hhs10	201609	2.17566	1.641	0.0757385474368	0.137344072352	0.196586427218	0.213269560247	0.173647791646	0.108730030247	0.0550526799653	0.0239612199835	0.00950457129034	0.00360687566925	0.00136049289511	0.000527083347477	0.000217506500386	0.000100391749433	5.48205722348e-05	3.64855494814e-05	2.88406057681e-05	2.55356910507e-05	2.40553831093e-05	2.33692824972e-05	2.30407638509e-05	2.28785468374e-05	2.27960933004e-05	2.27530282064e-05	2.27299552717e-05	2.27172950829e-05	2.27266841268e-05
hhs10	201610	1.707	2.042835	0.00183187953723	0.0133260243079	0.0926833618039	0.351137342082	0.394670182541	0.124035203866	0.0188476711824	0.00254630108806	0.00041452654084	9.73670696961e-05	3.99370255466e-05	2.7386063757e-05	2.41597130106e-05	2.32091814732e-05	2.28952588408e-05	2.27811142961e-05	2.27360769111e-05	2.27170174522e-05	2.27084478756e-05	2.27043857e-05	2.27023685749e-05	2.2701324893e-05	2.27007647247e-05	2.27004540299e-05	2.27002765275e-05	2.27001723642e-05	2.27003346879e-05
hhs10	201611	1.77751	1.495	0.0112321873525	0.0991710942862	0.393829120827	0.38794439052	0.0954415900249	0.0107205833224	0.00106652911353	0.000142089345706	3.98546101798e-05	2.57628768917e-05	2.33594912495e-05	2.28661612281e-05	2.27477434768e-05	2.27153203043e-05	2.27053986111e-05	2.27020610105e-05	2.27008431466e-05	2.2700366323e-05	2.27001677876e-05	2.27000805238e-05	2.27000402828e-05	2.27000209147e-05	2.2700011228e-05	2.27000062128e-05	2.27000035336e-05	2.27000020606e-05	2.27000033181e-05
hhs10	201612	1.71131	1.43734	0.00148671189764	0.0487333677414	0.549083812664	0.379071653962	0.0204535553746	0.000658136208208	5.54303744674e-05	2.55676234715e-05	2.30766534638e-05	2.27667997355e-05	2.27148662497e-05	2.27039458056e-05	2.27012047932e-05	2.27004122106e-05	2.27001549613e-05	2.27000630518e-05	2.27000274438e-05	2.27000126594e-05	2.27000061423e-05	2.27000031156e-05	2.27000016436e-05	2.27000008979e-05	2.27000005062e-05	2.27000002936e-05	2.27000001747e-05	2.27000001063e-05	2.27000001924e-05
hhs10	201613	0.994849	1.081275	0.00612199369248	0.330461794103	0.637053223286	0.0254285064115	0.000418402999606	3.79524534833e-05	2.39266817066e-05	2.28609295307e-05	2.27295539511e-05	2.27069186303e-05	2.27019442997e-05	2.27006298815e-05	2.27002286326e-05	2.2700091073e-05	2.27000391967e-05	2.27000180104e-05	2.27000087522e-05	2.27000044646e-05	2.27000023761e-05	2.27000013127e-05	2.27000007498e-05	2.2700000441e-05	2.27000002667e-05	2.27000001649e-05	2.27000001044e-05	2.27000000674e-05	2.27000001436e-05
hhs10	201614	0.797965	1.17606	0.00624252889202	0.209251457372	0.700951702221	0.080681207433	0.00224786347993	0.000135391001762	3.36755183413e-05	2.43817585255e-05	2.30527306225e-05	2.27928017174e-05	2.27289482978e-05	2.27103069019e-05	2.27040781891e-05	2.27017587364e-05	2.27008147192e-05	2.27004009019e-05	2.27002077254e-05	2.27001125456e-05	2.27000634009e-05	2.27000369634e-05	2.27000222165e-05	2.27000137214e-05	2.27000086846e-05	2.27000056193e-05	2.27000037096e-05	2.27000024942e-05	2.27000060578e-05
hhs10	201615	0.74733	0.865262	0.00516021623212	0.862424963989	0.131705951624	0.000185033281553	2.43573331756e-05	2.27700052992e-05	2.27063607538e-05	2.27009232844e-05	2.27001836382e-05	2.27000457981e-05	2.27000135438e-05	2.27000045749e-05	2.27000017196e-05	2.27000007055e-05	2.27000003113e-05	2.27000001461e-05	2.27000000725e-05	2.27000000375e-05	2.27000000203e-05	2.27000000113e-05	2.27000000067e-05	2.27000000039e-05	2.27000000023e-05	2.27000000016e-05	2.27000000009e-05	2.27000000007e-05	2.27000000013e-05
hhs10	201616	0.940669	0.771	0.0088337738058	0.97186223037	0.0187503215103	3.14986617916e-05	2.27728122395e-05	2.27026036266e-05	2.2700204366e-05	2.27000260581e-05	2.27000046163e-05	2.27000010372e-05	2.27000002791e-05	2.27000000864e-05	2.270000003e-05	2.27000000114e-05	2.27000000048e-05	2.2700000002e-05	2.2700000001e-05	2.27000000004e-05	2.27000000002e-05	2.27000000002e-05	2.27e-05	2.27000000001e-05	2.27e-05	2.27e-05	2.27e-05	2.27e-05	2.27e-05
hhs10	201617	0.529396	0.689898	0.094726567683	0.881762239601	0.0228707344662	0.000116202739761	2.47160797957e-05	2.28226982308e-05	2.27137484328e-05	2.27022843478e-05	2.27004992291e-05	2.27001334518e-05	2.27000416241e-05	2.27000146659e-05	2.2700005704e-05	2.27000024072e-05	2.2700001088e-05	2.27000005214e-05	2.27000002628e-05	2.27000001384e-05	2.27000000759e-05	2.27000000428e-05	2.27000000251e-05	2.27000000151e-05	2.27000000092e-05	2.27000000059e-05	2.27000000038e-05	2.27000000024e-05	2.27000000054e-05
hhs10	201618	0.530742	0.782	0.0250747571872	0.917848584605	0.0563427593627	0.000207365648427	2.6808770255e-05	2.29799355782e-05	2.27354860144e-05	2.27066334828e-05	2.27016166225e-05	2.27004776412e-05	2.27001633354e-05	2.27000626481e-05	2.27000263588e-05	2.27000119682e-05	2.27000057925e-05	2.27000029598e-05	2.27000015848e-05	2.27000008836e-05	2.27000005106e-05	2.27000003046e-05	2.27000001866e-05	2.27000001175e-05	2.27000000757e-05	2.27000000496e-05	2.27000000333e-05	2.27000000226e-05	2.2700000057e-05
