# Supplementary material for: A human judgment approach to epidemiological forecasting
Source: PLoS Comput Biol. 2017 Mar 10;13(3):e1005248. doi: 10.1371/journal.pcbi.1005248 (PMC5345757; doi:10.1371/journal.pcbi.1005248)
Supplement: S1 Data — (ZIP) [file pcbi.1005248.s002.zip › S1_data/influenza_2014-2015_epicast_peak-wili.csv]

region	wILI available through week	ground truth	Point Prediction	Pr(0.0<=wILI<1.0)	Pr(1.0<=wILI<2.0)	Pr(2.0<=wILI<3.0)	Pr(3.0<=wILI<4.0)	Pr(4.0<=wILI<5.0)	Pr(5.0<=wILI<6.0)	Pr(6.0<=wILI<7.0)	Pr(7.0<=wILI<8.0)	Pr(8.0<=wILI<9.0)	Pr(9.0<=wILI<10.0)	Pr(10.0<=wILI)
nat	201441	6.0024441008653	4.086	0.00236785590234	0.0188523579355	0.111537561917	0.33114131103	0.36291595123	0.14283309503	0.0264118367815	0.00340492850919	0.000427412985744	7.5360732449e-05	3.23279463774e-05
nat	201442	6.0024441008653	4.41829	8.77909418656e-05	0.00106681241651	0.0201552686891	0.236725070714	0.556688993502	0.171969524175	0.0125187032852	0.000672492843898	6.53970152534e-05	2.66471812676e-05	2.32992350084e-05
nat	201443	6.0024441008653	4.51431	3.31174324013e-05	0.000470427598368	0.0153134946295	0.206510499476	0.542581172157	0.217714498594	0.0167758696283	0.000520909333832	3.42904184866e-05	2.30093166654e-05	2.27114152714e-05
nat	201444	6.0024441008653	4.451015	2.73079463004e-05	9.37549415712e-05	0.00244359772156	0.137965312577	0.761289228382	0.0963631508883	0.00166999536139	7.53829981267e-05	2.63438994419e-05	2.31296035072e-05	2.27956815178e-05
nat	201445	6.0024441008653	4.5	2.91231789014e-05	0.000201778388872	0.00702771495799	0.176626030586	0.632184907502	0.176626030586	0.00702771495799	0.000201778388872	2.91231789014e-05	2.30634877376e-05	2.27347853705e-05
nat	201446	6.0024441008653	4.339	5.68991511718e-05	0.000878060741858	0.022409763954	0.272171887557	0.553771312526	0.142213782923	0.0080981926311	0.000318201907531	3.56270651284e-05	2.34944030015e-05	2.27771402094e-05
nat	201447	6.0024441008653	4.484500000000001	0.000267030986446	0.00323424053621	0.0373276287656	0.23489776496	0.460896252443	0.225264983098	0.0348085198889	0.00298774016934	0.000248555029468	4.22034879609e-05	2.50806351239e-05
nat	201448	6.0024441008653	4.927	0.000294288143323	0.00269901897286	0.0237228036156	0.138617240426	0.365630665056	0.337690243378	0.111583694268	0.0175557361397	0.00194123912138	0.000217710952324	4.73599256445e-05
nat	201449	6.0024441008653	4.908	3.7600641034e-05	0.000346542557473	0.00721318302947	0.101090634048	0.442111163572	0.378359396265	0.0664314967037	0.0041508066139	0.000204581028359	3.13343740244e-05	2.32611678886e-05
nat	201450	6.0024441008653	5.80906	3.45355284699e-05	0.00015664087073	0.00172897923827	0.0201898329564	0.149397002658	0.418241684395	0.325450495599	0.0759476690771	0.00810803955704	0.000664843596484	8.02765239038e-05
nat	201451	6.0024441008653	5.934945	2.3363337366e-05	2.88110241231e-05	0.000107410010232	0.00189829702228	0.0515170997631	0.493932139006	0.4169945387	0.034143073583	0.00124616748605	8.1309078549e-05	2.77909900279e-05
nat	201452	6.0024441008653	5.95003	2.27000661643e-05	2.27024829193e-05	2.28917738851e-05	5.84449183277e-05	0.0112861852037	0.540034431786	0.441960668563	0.00650336554763	4.30883645992e-05	2.28195651741e-05	2.27017285689e-05
nat	201453	6.0024441008653	5.9532263791273	2.27e-05	2.27e-05	2.27e-05	2.27e-05	2.27e-05	0.941994883673	0.0578008163271	2.27e-05	2.27e-05	2.27e-05	2.27e-05
nat	201501	6.0024441008653	6.0795482061387	2.27e-05	2.27000000001e-05	2.27000000087e-05	2.2700007216e-05	2.28976860552e-05	0.287853390925	0.711940403292	2.44080625672e-05	2.27000270941e-05	2.2700000022e-05	2.27000000001e-05
nat	201502	6.0024441008653	6.0424419273739	2.27e-05	2.27e-05	2.27e-05	2.27e-05	2.27e-05	2.27e-05	0.999773	2.27e-05	2.27e-05	2.27e-05	2.27e-05
nat	201503	6.0024441008653	6.0054261394069	2.27e-05	2.27e-05	2.27e-05	2.27e-05	2.27e-05	4.53858558633e-05	0.999750314144	2.27e-05	2.27e-05	2.27e-05	2.27e-05
nat	201504	6.0024441008653	5.9873958415836	2.27e-05	2.27e-05	2.27e-05	2.27e-05	2.27e-05	0.999772999764	2.27002364005e-05	2.27e-05	2.27e-05	2.27e-05	2.27e-05
nat	201505	6.0024441008653	5.9781884604366	2.27e-05	2.27e-05	2.27e-05	2.27e-05	2.27e-05	0.999772999998	2.27000016543e-05	2.27e-05	2.27e-05	2.27e-05	2.27e-05
nat	201506	6.0024441008653	5.9873112105589	2.27e-05	2.27e-05	2.27e-05	2.27e-05	2.27e-05	0.999772999544	2.27004562808e-05	2.27e-05	2.27e-05	2.27e-05	2.27e-05
nat	201507	6.0024441008653	6.0030900166468	2.27e-05	2.27e-05	2.27e-05	2.27e-05	2.27e-05	0.00353444233024	0.99626125767	2.27e-05	2.27e-05	2.27e-05	2.27e-05
nat	201508	6.0024441008653	6.0285617555159	2.27e-05	2.27e-05	2.27e-05	2.27e-05	2.27e-05	2.27000000411e-05	0.999773	2.27e-05	2.27e-05	2.27e-05	2.27e-05
nat	201509	6.0024441008653	6.0183890304634	2.27e-05	2.27e-05	2.27e-05	2.27e-05	2.27e-05	2.27000167273e-05	0.999772999983	2.27e-05	2.27e-05	2.27e-05	2.27e-05
nat	201510	6.0024441008653	6.0197569773383	2.27e-05	2.27e-05	2.27e-05	2.27e-05	2.27e-05	2.27000005775e-05	0.999772999999	2.27e-05	2.27e-05	2.27e-05	2.27e-05
nat	201511	6.0024441008653	6.0173623457145	2.27e-05	2.27e-05	2.27e-05	2.27e-05	2.27e-05	2.27000041828e-05	0.999772999996	2.27e-05	2.27e-05	2.27e-05	2.27e-05
nat	201512	6.0024441008653	6.017075478123	2.27e-05	2.27e-05	2.27e-05	2.27e-05	2.27e-05	2.27001381411e-05	0.999772999862	2.27e-05	2.27e-05	2.27e-05	2.27e-05
nat	201513	6.0024441008653	6.0171059726604	2.27e-05	2.27e-05	2.27e-05	2.27e-05	2.27e-05	2.2701418734e-05	0.999772998581	2.27e-05	2.27e-05	2.27e-05	2.27e-05
nat	201514	6.0024441008653	6.016193058899	2.27e-05	2.27e-05	2.27e-05	2.27e-05	2.27e-05	2.27000920468e-05	0.999772999908	2.27e-05	2.27e-05	2.27e-05	2.27e-05
nat	201515	6.0024441008653	6.0157951644548	2.27e-05	2.27e-05	2.27e-05	2.27e-05	2.27e-05	2.27010746771e-05	0.999772998925	2.27e-05	2.27e-05	2.27e-05	2.27e-05
nat	201516	6.0024441008653	6.006230759881	2.27e-05	2.27e-05	2.27e-05	2.27e-05	2.27e-05	5.48500436229e-05	0.999740849956	2.27e-05	2.27e-05	2.27e-05	2.27e-05
nat	201517	6.0024441008653	5.9938262489728	2.27e-05	2.27e-05	2.27e-05	2.27e-05	2.27e-05	0.999749146907	4.65530929277e-05	2.27e-05	2.27e-05	2.27e-05	2.27e-05
nat	201518	6.0024441008653	5.9938262489728	2.27e-05	2.27e-05	2.27e-05	2.27e-05	2.27e-05	0.999756218213	3.94817870633e-05	2.27e-05	2.27e-05	2.27e-05	2.27e-05
nat	201519	6.0024441008653	5.9938262489728	2.27e-05	2.27e-05	2.27e-05	2.27e-05	2.27e-05	0.999720513589	7.51864106474e-05	2.27e-05	2.27e-05	2.27e-05	2.27e-05
hhs1	201441	3.9377303242699	2.26211	0.151353982021	0.206782731843	0.221000950148	0.183547649759	0.120642953669	0.0651778578013	0.0303601690741	0.0127947684459	0.00508985878142	0.00197937753807	0.00126970091864
hhs1	201442	3.9377303242699	2.86256	0.00369231391962	0.0785191560873	0.50884815921	0.371407754319	0.0357839198776	0.00155285321382	9.87880716667e-05	2.82671167007e-05	2.3285893299e-05	2.27829888195e-05	2.27193021574e-05
hhs1	201443	3.9377303242699	2.5388599999999997	0.00262574283815	0.141304276085	0.675257061686	0.176890243217	0.00375508929624	5.37630259786e-05	2.30182222044e-05	2.27054656682e-05	2.27001563275e-05	2.27000068929e-05	2.27000004742e-05
hhs1	201444	3.9377303242699	2.4475	0.00197248384451	0.131223664832	0.777852676868	0.0874742891461	0.00129922565459	6.11862287281e-05	2.53025402643e-05	2.30036776067e-05	2.27513477451e-05	2.27113106318e-05	2.2704549475e-05
hhs1	201445	3.9377303242699	2.556	0.00272701920042	0.127808265287	0.686538464324	0.178368349379	0.0043476338022	9.46686209533e-05	2.46941020488e-05	2.27969166547e-05	2.27074190889e-05	2.2700806789e-05	2.27001415004e-05
hhs1	201446	3.9377303242699	2.426	0.0147409598049	0.22689711269	0.583492714214	0.16529546201	0.00909971685044	0.000345068157857	3.71271841801e-05	2.36396313755e-05	2.278668972e-05	2.27106880555e-05	2.27020795123e-05
hhs1	201447	3.9377303242699	2.50902	0.0170602656432	0.207384192326	0.542241482852	0.214373301199	0.0179989715016	0.000793041163152	5.59250844855e-05	2.45622087273e-05	2.28416073208e-05	2.27142421243e-05	2.27021728823e-05
hhs1	201448	3.9377303242699	2.469	0.0316268004131	0.23683012669	0.486438525463	0.21592705226	0.0271159233721	0.0018301206499	0.000132132203341	3.04399140817e-05	2.33889159825e-05	2.2777244522e-05	2.27128746575e-05
hhs1	201449	3.9377303242699	2.426	0.00477882112671	0.194324314661	0.671288106666	0.126951883068	0.00249225823092	5.06409822998e-05	2.31615675926e-05	2.27130565787e-05	2.2700596134e-05	2.270004019e-05	2.27000042225e-05
hhs1	201450	3.9377303242699	2.722	0.00604693810392	0.121370019495	0.544607852715	0.301301638101	0.0256137573234	0.000914297808064	5.31803514178e-05	2.41134409657e-05	2.279309529e-05	2.2708400717e-05	2.27011652604e-05
hhs1	201451	3.9377303242699	2.512715	0.00884255076222	0.175294171848	0.619516455972	0.186182692803	0.00960956620801	0.000414676570284	4.65050046089e-05	2.49211276618e-05	2.29937879524e-05	2.27509743952e-05	2.27149420081e-05
hhs1	201452	3.9377303242699	2.655	0.0187144130579	0.176096086325	0.480106706511	0.280826777251	0.0413110951173	0.00268801859056	0.000158021676	3.02146101008e-05	2.3216267979e-05	2.27449333589e-05	2.27056596825e-05
hhs1	201453	3.9377303242699	2.538	0.00364776259248	0.152611437147	0.651412334404	0.18705498674	0.00508651827086	7.29133486525e-05	2.32382958425e-05	2.27089515002e-05	2.27002391935e-05	2.27000097173e-05	2.27000006089e-05
hhs1	201501	3.9377303242699	2.68261	0.000350555595634	0.05611206404	0.719207157643	0.221780367289	0.00240223314979	3.40197338e-05	2.28005796002e-05	2.27018993192e-05	2.27000662084e-05	2.27000036973e-05	2.27000003341e-05
hhs1	201502	3.9377303242699	3.74248	2.27000032282e-05	2.27065745749e-05	0.000385792161702	0.909944092275	0.0894876770525	2.35318397254e-05	2.27000933686e-05	2.27000001511e-05	2.27000000011e-05	2.27e-05	2.27e-05
hhs1	201503	3.9377303242699	4.1216162120109	2.27e-05	2.27e-05	2.27e-05	2.27613203535e-05	0.99977293868	2.27e-05	2.27e-05	2.27e-05	2.27e-05	2.27e-05	2.27e-05
hhs1	201504	3.9377303242699	4.0994503930388	2.27e-05	2.27e-05	2.27e-05	2.27e-05	0.999773	2.27e-05	2.27e-05	2.27e-05	2.27e-05	2.27e-05	2.27e-05
hhs1	201505	3.9377303242699	4.0912583843151	2.27e-05	2.27e-05	2.27e-05	2.27e-05	0.999773	2.27e-05	2.27e-05	2.27e-05	2.27e-05	2.27e-05	2.27e-05
hhs1	201506	3.9377303242699	4.0714060673481	2.27e-05	2.27e-05	2.27e-05	2.27e-05	0.999773	2.27e-05	2.27e-05	2.27e-05	2.27e-05	2.27e-05	2.27e-05
hhs1	201507	3.9377303242699	4.0039132701583	2.27000000446e-05	2.27000224492e-05	2.30945801807e-05	0.487985017417	0.511809851733	2.3136223879e-05	2.27000238127e-05	2.27000000464e-05	2.27000000006e-05	2.27e-05	2.27e-05
hhs1	201508	3.9377303242699	4.0004950028226	2.27e-05	2.27e-05	2.27e-05	0.314082352359	0.685713347641	2.27e-05	2.27e-05	2.27e-05	2.27e-05	2.27e-05	2.27e-05
hhs1	201509	3.9377303242699	3.9926197300425	2.27e-05	2.27e-05	2.27e-05	0.999771854951	2.38450487691e-05	2.27e-05	2.27e-05	2.27e-05	2.27e-05	2.27e-05	2.27e-05
hhs1	201510	3.9377303242699	3.9941384088091	2.27e-05	2.27e-05	2.27e-05	0.999757365257	3.83347425588e-05	2.27e-05	2.27e-05	2.27e-05	2.27e-05	2.27e-05	2.27e-05
hhs1	201511	3.9377303242699	3.9941384088091	2.27e-05	2.27e-05	2.27e-05	0.999760957383	3.47426171705e-05	2.27e-05	2.27e-05	2.27e-05	2.27e-05	2.27e-05	2.27e-05
hhs1	201512	3.9377303242699	3.9941384088091	2.27e-05	2.27e-05	2.27e-05	0.999745118469	5.05815308934e-05	2.27e-05	2.27e-05	2.27e-05	2.27e-05	2.27e-05	2.27e-05
hhs1	201513	3.9377303242699	3.9941384088091	2.27e-05	2.27e-05	2.27e-05	0.999718496536	7.72034641549e-05	2.27e-05	2.27e-05	2.27e-05	2.27e-05	2.27e-05	2.27e-05
hhs1	201514	3.9377303242699	3.9941384088091	2.27e-05	2.27e-05	2.27e-05	0.999745118469	5.05815308934e-05	2.27e-05	2.27e-05	2.27e-05	2.27e-05	2.27e-05	2.27e-05
hhs1	201515	3.9377303242699	3.9941384088091	2.27e-05	2.27e-05	2.27e-05	0.999734519649	6.11803506139e-05	2.27e-05	2.27e-05	2.27e-05	2.27e-05	2.27e-05	2.27e-05
hhs1	201516	3.9377303242699	3.9941384088091	2.27e-05	2.27e-05	2.27e-05	0.999718496536	7.72034641549e-05	2.27e-05	2.27e-05	2.27e-05	2.27e-05	2.27e-05	2.27e-05
hhs1	201517	3.9377303242699	4.0384902864807	2.27e-05	2.27e-05	2.27e-05	2.27000000304e-05	0.999773	2.27e-05	2.27e-05	2.27e-05	2.27e-05	2.27e-05	2.27e-05
hhs1	201518	3.9377303242699	4.0384902864807	2.27e-05	2.27e-05	2.27e-05	2.27000000304e-05	0.999773	2.27e-05	2.27e-05	2.27e-05	2.27e-05	2.27e-05	2.27e-05
hhs1	201519	3.9377303242699	4.0384902864807	2.27e-05	2.27e-05	2.27e-05	2.27000016713e-05	0.999772999998	2.27e-05	2.27e-05	2.27e-05	2.27e-05	2.27e-05	2.27e-05
hhs2	201441	5.2197739722474	3.701065	0.00658672146883	0.0434516907255	0.189787159628	0.378674650162	0.280238358004	0.0844129034655	0.0144393952599	0.00201131577739	0.000299593571452	6.57192631763e-05	3.24926739307e-05
hhs2	201442	5.2197739722474	4.10118	0.000249110778275	0.00359816285301	0.0559278907254	0.380263547025	0.461714003477	0.0913573740667	0.00637642438596	0.000411074691528	5.31868331135e-05	2.59604501083e-05	2.32647144092e-05
hhs2	201443	5.2197739722474	4.34429	0.000202074646178	0.00345580803184	0.0473612600497	0.281654432328	0.460764461771	0.182690542649	0.0223154080675	0.00141283093928	9.36213712361e-05	2.65819470056e-05	2.29781990576e-05
hhs2	201444	5.2197739722474	4.08446	0.00155787658181	0.0118841996023	0.0885951924299	0.356524271953	0.402341460023	0.119555097826	0.0169033760027	0.00216864824196	0.000345058386111	8.28923384975e-05	4.19266142171e-05
hhs2	201445	5.2197739722474	4.101	0.000617802690758	0.00777349128843	0.0800717406684	0.360520845363	0.418389747506	0.118562709918	0.0128836785517	0.00102084555953	0.000104397261194	3.08379515823e-05	2.39032414553e-05
hhs2	201446	5.2197739722474	4.0845	0.00122498539724	0.0120512327156	0.09490362797	0.352182068567	0.393138897107	0.126849588357	0.0175714189858	0.00179856772492	0.00020748476779	4.53132395878e-05	2.68151687669e-05
hhs2	201447	5.2197739722474	4.093	0.000445585125271	0.00671379309142	0.0781259058701	0.366844371705	0.422218994929	0.113792955395	0.0110086454248	0.000731233962132	6.90494514749e-05	2.63513861906e-05	2.31136603424e-05
hhs2	201448	5.2197739722474	4.49519	0.00104874374471	0.00890193281182	0.060690719714	0.236991479524	0.387950293671	0.234783710642	0.0597044865398	0.00872539651467	0.00102731833871	0.000136644950293	3.92735494769e-05
hhs2	201449	5.2197739722474	4.0812	0.000266292247904	0.00506775929004	0.0726283951272	0.378336090042	0.431482291365	0.103587645669	0.00811958470793	0.000422790735028	4.24637037745e-05	2.38860293083e-05	2.28010834397e-05
hhs2	201450	5.2197739722474	4.11344	0.000433629963401	0.00647158041035	0.0753398948535	0.359640791456	0.426502560781	0.118896624721	0.0117994084251	0.00079237618133	7.32936763703e-05	2.66883426122e-05	2.3151189704e-05
hhs2	201451	5.2197739722474	5.3259502452491	2.83772901265e-05	8.420869345e-05	0.00100988117087	0.0208711067632	0.27153736108	0.570533422184	0.128279259369	0.00720004405323	0.000382060028192	4.84064370366e-05	2.58729314605e-05
hhs2	201452	5.2197739722474	4.94453	2.32294045775e-05	4.35938281611e-05	0.00117185204675	0.0501952777806	0.48819930469	0.424919727132	0.0346093721459	0.000755550960912	3.63144855396e-05	2.30617298013e-05	2.27157949857e-05
hhs2	201453	5.2197739722474	4.49328923554	2.27008622944e-05	2.29533272185e-05	0.000212374578937	0.0899450391878	0.825093044631	0.084417149861	0.000195703620611	2.29331192032e-05	2.2700804453e-05	2.27000071069e-05	2.27000001354e-05
hhs2	201501	5.2197739722474	5.8364077696357	2.27e-05	2.27e-05	2.27e-05	2.27e-05	2.27e-05	0.999773	2.27e-05	2.27e-05	2.27e-05	2.27e-05	2.27e-05
hhs2	201502	5.2197739722474	5.7301989785808	2.27e-05	2.27e-05	2.27000000006e-05	2.27000023126e-05	2.46675751315e-05	0.985279210205	0.0145145217519	2.27004651843e-05	2.27000000179e-05	2.27e-05	2.27e-05
hhs2	201503	5.2197739722474	6.2040634056094	2.27e-05	2.27e-05	2.27e-05	2.27000000009e-05	2.27000109664e-05	0.00696985942245	0.992825835731	2.27048352105e-05	2.27000000232e-05	2.27e-05	2.27e-05
hhs2	201504	5.2197739722474	6.3538905789698	2.27e-05	2.27e-05	2.27e-05	2.27e-05	2.27000000944e-05	4.77933192055e-05	0.999747896537	2.27101432295e-05	2.27000000038e-05	2.27e-05	2.27e-05
hhs2	201505	5.2197739722474	6.4219883574856	2.27000000167e-05	2.27000002866e-05	2.27000097086e-05	2.27009877089e-05	2.3448856215e-05	0.0168209625576	0.979929097037	0.00306737116303	2.29189480968e-05	2.27004344123e-05	2.27000054766e-05
hhs2	201506	5.2197739722474	5.572411979344	2.27e-05	2.27e-05	2.27e-05	2.27e-05	2.27e-05	0.999773	2.27e-05	2.27e-05	2.27e-05	2.27e-05	2.27e-05
hhs2	201507	5.2197739722474	5.527620382825	2.27004425214e-05	2.27159743753e-05	2.40018855589e-05	0.000311576581418	0.0793342399593	0.817791106046	0.102001928177	0.000421902013929	2.44084658265e-05	2.27198957743e-05	2.270055829e-05
hhs2	201508	5.2197739722474	5.4919242261752	2.27e-05	2.27e-05	2.27e-05	2.27e-05	2.27e-05	0.999773	2.27e-05	2.27e-05	2.27e-05	2.27e-05	2.27e-05
hhs2	201509	5.2197739722474	5.379503512468	2.27000000015e-05	2.27000000698e-05	2.27000115515e-05	2.27220511797e-05	0.0070693832115	0.99253111151	0.000217880674456	2.2702538782e-05	2.27000028735e-05	2.27000000252e-05	2.27000000008e-05
hhs2	201510	5.2197739722474	5.3635959870455	2.27e-05	2.27e-05	2.27e-05	2.27e-05	2.27e-05	0.999773	2.27e-05	2.27e-05	2.27e-05	2.27e-05	2.27e-05
hhs2	201511	5.2197739722474	5.3635959870455	2.27e-05	2.27e-05	2.27e-05	2.27e-05	2.27e-05	0.999773	2.27e-05	2.27e-05	2.27e-05	2.27e-05	2.27e-05
hhs2	201512	5.2197739722474	5.3635959870455	2.27e-05	2.27e-05	2.27e-05	2.27e-05	2.27e-05	0.999773	2.27e-05	2.27e-05	2.27e-05	2.27e-05	2.27e-05
hhs2	201513	5.2197739722474	5.3635959870455	2.27e-05	2.27e-05	2.27e-05	2.27e-05	2.27e-05	0.999773	2.27e-05	2.27e-05	2.27e-05	2.27e-05	2.27e-05
hhs2	201514	5.2197739722474	5.3389445385359	2.27e-05	2.27e-05	2.27e-05	2.27e-05	2.27e-05	0.999773	2.27e-05	2.27e-05	2.27e-05	2.27e-05	2.27e-05
hhs2	201515	5.2197739722474	5.3389445385359	2.27e-05	2.27e-05	2.27e-05	2.27e-05	2.27e-05	0.999773	2.27e-05	2.27e-05	2.27e-05	2.27e-05	2.27e-05
hhs2	201516	5.2197739722474	5.2197739722474	2.27e-05	2.27e-05	2.27e-05	2.27e-05	2.27e-05	0.999773	2.27e-05	2.27e-05	2.27e-05	2.27e-05	2.27e-05
hhs2	201517	5.2197739722474	5.2197739722474	2.27e-05	2.27e-05	2.27e-05	2.27e-05	2.27e-05	0.999773	2.27e-05	2.27e-05	2.27e-05	2.27e-05	2.27e-05
hhs2	201518	5.2197739722474	5.2197739722474	2.27e-05	2.27e-05	2.27e-05	2.27e-05	2.27e-05	0.999773	2.27e-05	2.27e-05	2.27e-05	2.27e-05	2.27e-05
hhs2	201519	5.2197739722474	5.2197739722474	2.27e-05	2.27e-05	2.27e-05	2.27e-05	2.27e-05	0.999773	2.27e-05	2.27e-05	2.27e-05	2.27e-05	2.27e-05
hhs3	201441	7.2489778388211	3.821	0.0240453669998	0.0759435141998	0.177374458563	0.268680103266	0.244958194364	0.136754549434	0.0517024876507	0.0152047705618	0.0039571060347	0.00100805388481	0.000371395042382
hhs3	201442	7.2489778388211	3.7622	0.0067684220284	0.0415377590685	0.177777744819	0.366706313872	0.290556988639	0.0953686500458	0.0179424831684	0.00275908404198	0.000445527833243	9.55056094975e-05	4.15208735391e-05
hhs3	201443	7.2489778388211	3.89755	0.0110225447529	0.0527617459048	0.167385489668	0.30122364388	0.281277648528	0.137756211996	0.0393603467887	0.00772264422809	0.00123822687663	0.000198682969105	5.28144082541e-05
hhs3	201444	7.2489778388211	3.746	0.00625565651094	0.0373503065794	0.174170523938	0.38741390837	0.291872130507	0.0845359669874	0.0151614106341	0.00255373717844	0.000497225218553	0.000127220779818	6.19132965379e-05
hhs3	201445	7.2489778388211	4.05371	0.00176946059502	0.0160919298008	0.108991283632	0.349260183911	0.372020777223	0.129084265132	0.0201933764129	0.00224856010944	0.000261083728117	5.14310412282e-05	2.76484154091e-05
hhs3	201446	7.2489778388211	4.091	0.00309396707232	0.0216634679644	0.115345506617	0.322943199146	0.353895655486	0.147560715981	0.0302778789613	0.00443702810085	0.000628095639408	0.000112638119015	4.1846912818e-05
hhs3	201447	7.2489778388211	4.4259	0.0060986017977	0.0283453958021	0.101049151877	0.233190234746	0.303786284178	0.213039638589	0.0856817174911	0.0228619596837	0.0047950107844	0.000920786590904	0.000231218460127
hhs3	201448	7.2489778388211	4.50885	0.0119798092608	0.040392939157	0.107932271294	0.205989393737	0.258871598236	0.207613917074	0.109525807073	0.0411978919658	0.0122577619676	0.00319181163476	0.00104679859982
hhs3	201449	7.2489778388211	4.426	0.00320133943922	0.019649731828	0.0893730992189	0.243420834284	0.334434875836	0.218433850007	0.0733989327187	0.0152310102421	0.00241586810092	0.000361077789578	7.93805359477e-05
hhs3	201450	7.2489778388211	5.00923	0.00478057231062	0.0190459334642	0.0633168003936	0.155834491265	0.253751837683	0.254915997687	0.157880647188	0.0645782153786	0.0195118480647	0.0049089392003	0.0014747173648
hhs3	201451	7.2489778388211	5.9849250000000005	0.000356064091716	0.00162925287002	0.00821452792708	0.0395421308385	0.145844977091	0.309698809154	0.305961998169	0.141149923405	0.0378085248547	0.00782206708119	0.00197172451824
hhs3	201452	7.2489778388211	7.92483	2.27060478531e-05	2.27632647058e-05	2.35475097078e-05	3.74062993147e-05	0.000338924690972	0.00698520205122	0.0980061320732	0.436043496951	0.384196295451	0.0696609300023	0.00466259565822
hhs3	201453	7.2489778388211	7.0363297524882	2.27000846083e-05	2.27023514911e-05	2.2799436208e-05	2.91893146223e-05	0.00058284197514	0.0345143815492	0.438545365311	0.480916660398	0.0445155162342	0.000796085891388	3.17574542823e-05
hhs3	201501	7.2489778388211	6.9910851431054	2.27000342362e-05	2.27006744688e-05	2.2721560372e-05	2.39616368403e-05	0.00016407868697	0.0191107508682	0.488567927864	0.474257967972	0.0176312232193	0.000152080164429	2.3887319973e-05
hhs3	201502	7.2489778388211	7.0214215109444	2.27e-05	2.27e-05	2.27e-05	2.27e-05	2.27e-05	2.27e-05	0.271347172222	0.728448527778	2.27e-05	2.27e-05	2.27e-05
hhs3	201503	7.2489778388211	7.0214215109444	2.27e-05	2.27e-05	2.27e-05	2.27e-05	2.27e-05	2.27e-05	2.27000001655e-05	0.999773	2.27e-05	2.27e-05	2.27e-05
hhs3	201504	7.2489778388211	6.9552198687455	2.27000000053e-05	2.27000001118e-05	2.27000044135e-05	2.27004356136e-05	2.28792702029e-05	0.000582537722765	0.571003321683	0.427979041949	0.000275921809993	2.27968466759e-05	2.27002781757e-05
hhs3	201505	7.2489778388211	6.9450052571888	2.27e-05	2.27e-05	2.27e-05	2.27e-05	2.27e-05	2.27e-05	0.999773	2.27e-05	2.27e-05	2.27e-05	2.27e-05
hhs3	201506	7.2489778388211	7.0859907168263	2.27e-05	2.27e-05	2.27e-05	2.27e-05	2.27e-05	2.27e-05	2.27e-05	0.999773	2.27e-05	2.27e-05	2.27e-05
hhs3	201507	7.2489778388211	7.24468307675	2.27e-05	2.27e-05	2.27e-05	2.27e-05	2.27e-05	2.27e-05	2.27e-05	0.999773	2.27e-05	2.27e-05	2.27e-05
hhs3	201508	7.2489778388211	7.24468307675	2.27e-05	2.27e-05	2.27e-05	2.27e-05	2.27e-05	2.27e-05	2.27e-05	0.999773	2.27e-05	2.27e-05	2.27e-05
hhs3	201509	7.2489778388211	7.24468307675	2.27e-05	2.27e-05	2.27e-05	2.27e-05	2.27e-05	2.27e-05	2.27e-05	0.999773	2.27e-05	2.27e-05	2.27e-05
hhs3	201510	7.2489778388211	7.24468307675	2.27e-05	2.27e-05	2.27e-05	2.27e-05	2.27e-05	2.27e-05	2.27e-05	0.999773	2.27e-05	2.27e-05	2.27e-05
hhs3	201511	7.2489778388211	7.2478506582374	2.27e-05	2.27e-05	2.27e-05	2.27e-05	2.27e-05	2.27e-05	2.27e-05	0.999773	2.27e-05	2.27e-05	2.27e-05
hhs3	201512	7.2489778388211	7.2478506582374	2.27e-05	2.27e-05	2.27e-05	2.27e-05	2.27e-05	2.27e-05	2.27e-05	0.999773	2.27e-05	2.27e-05	2.27e-05
hhs3	201513	7.2489778388211	7.2481716138561	2.27e-05	2.27e-05	2.27e-05	2.27e-05	2.27e-05	2.27e-05	2.27e-05	0.999773	2.27e-05	2.27e-05	2.27e-05
hhs3	201514	7.2489778388211	7.2481716138561	2.27e-05	2.27e-05	2.27e-05	2.27e-05	2.27e-05	2.27e-05	2.27e-05	0.999773	2.27e-05	2.27e-05	2.27e-05
hhs3	201515	7.2489778388211	7.2481716138561	2.27e-05	2.27e-05	2.27e-05	2.27e-05	2.27e-05	2.27e-05	2.27e-05	0.999773	2.27e-05	2.27e-05	2.27e-05
hhs3	201516	7.2489778388211	7.2481716138561	2.27e-05	2.27e-05	2.27e-05	2.27e-05	2.27e-05	2.27e-05	2.27e-05	0.999773	2.27e-05	2.27e-05	2.27e-05
hhs3	201517	7.2489778388211	7.2481716138561	2.27e-05	2.27e-05	2.27e-05	2.27e-05	2.27e-05	2.27e-05	2.27e-05	0.999773	2.27e-05	2.27e-05	2.27e-05
hhs3	201518	7.2489778388211	7.2481716138561	2.27e-05	2.27e-05	2.27e-05	2.27e-05	2.27e-05	2.27e-05	2.27e-05	0.999773	2.27e-05	2.27e-05	2.27e-05
hhs3	201519	7.2489778388211	7.2481716138561	2.27e-05	2.27e-05	2.27e-05	2.27e-05	2.27e-05	2.27e-05	2.27e-05	0.999773	2.27e-05	2.27e-05	2.27e-05
hhs4	201441	7.5150246371843	3.81846	0.0100254388011	0.0500113933086	0.174521153951	0.32839383742	0.284248101272	0.117532962305	0.0286809068147	0.00537248509669	0.000954860508329	0.000192216107504	6.66444145072e-05
hhs4	201442	7.5150246371843	4.15633	0.000333940871608	0.00430909374777	0.0567688223243	0.351653250159	0.462264322945	0.113908804194	0.00991159417755	0.000715918229818	8.12036144838e-05	2.91983125763e-05	2.38514236168e-05
hhs4	201443	7.5150246371843	4.46953	9.80879117157e-05	0.00172436745663	0.0299808921153	0.236853944017	0.488079393735	0.216100503257	0.0255954406424	0.00143370853339	8.50671513958e-05	2.57027325589e-05	2.2892446774e-05
hhs4	201444	7.5150246371843	3.936	0.00131458458336	0.0117500372325	0.102860510694	0.417873736841	0.376430366314	0.0797176229274	0.00879854836484	0.00101116085601	0.000163913273013	4.85830717276e-05	3.09358422093e-05
hhs4	201445	7.5150246371843	4.259	0.000498199883455	0.00588186677192	0.0606856153118	0.30710728506	0.443135731826	0.159987663941	0.0207068692678	0.00176598443386	0.000168775219476	3.72003630912e-05	2.48079208925e-05
hhs4	201446	7.5150246371843	4.119265	0.000421852511851	0.00559570281904	0.067736376179	0.362285161772	0.440311367526	0.112285023133	0.0104651806752	0.000764153572398	8.2614028783e-05	2.8882571607e-05	2.36852119595e-05
hhs4	201447	7.5150246371843	4.4045000000000005	0.000624042078223	0.00642364631588	0.0558427097919	0.260711427172	0.425140224091	0.208460239009	0.0381842410017	0.00411809571696	0.000405839565417	6.14483815135e-05	2.80868768809e-05
hhs4	201448	7.5150246371843	5.01888	0.00104074087366	0.00664925998508	0.0369116637899	0.142829811104	0.30582528075	0.310341959121	0.148783314813	0.0391606977538	0.00712104770089	0.0011164165884	0.000219807519965
hhs4	201449	7.5150246371843	4.389	0.000419744574729	0.00535311131637	0.0539296627494	0.266512634225	0.433113899996	0.203543814044	0.0337661608499	0.00305274467444	0.000244292512642	3.95660451427e-05	2.43690122534e-05
hhs4	201450	7.5150246371843	4.9951	0.000115370238582	0.00116342109816	0.0136222078609	0.110769052745	0.376615495854	0.374234516523	0.108888552631	0.0133106065221	0.00113543016553	0.000113163453698	3.21829080824e-05
hhs4	201451	7.5150246371843	6.5403747879056	2.27000003387e-05	2.27000031365e-05	2.27000489785e-05	2.27017881224e-05	2.30257528518e-05	0.00229544912034	0.9916737604	0.00584830265634	2.32576371659e-05	2.27025250332e-05	2.27000673705e-05
hhs4	201452	7.5150246371843	7.5405742632535	2.27000118441e-05	2.27001851508e-05	2.27043888071e-05	2.28759444005e-05	3.58317514452e-05	0.00165156965028	0.123400162413	0.711863694642	0.160477832109	0.00243783032766	4.20985753825e-05
hhs4	201453	7.5150246371843	7.5159006696083	2.27e-05	2.27e-05	2.27e-05	2.27e-05	2.27000000177e-05	2.27003605848e-05	0.00103337062793	0.997071409912	0.00171361856776	2.2700531553e-05	2.2700000023e-05
hhs4	201501	7.5150246371843	7.516909560887	2.27e-05	2.27e-05	2.27e-05	2.27e-05	2.27e-05	2.27e-05	2.27e-05	0.999773	2.27e-05	2.27e-05	2.27e-05
hhs4	201502	7.5150246371843	7.5078751599527	2.27e-05	2.27e-05	2.27e-05	2.27e-05	2.27e-05	2.27e-05	2.27e-05	0.999773	2.27e-05	2.27e-05	2.27e-05
hhs4	201503	7.5150246371843	7.4579599592927	2.27e-05	2.27e-05	2.27e-05	2.27e-05	2.27e-05	2.27e-05	2.27e-05	0.999773	2.27e-05	2.27e-05	2.27e-05
hhs4	201504	7.5150246371843	7.4487376458164	2.27e-05	2.27e-05	2.27e-05	2.27e-05	2.27e-05	2.27e-05	2.27e-05	0.999773	2.27e-05	2.27e-05	2.27e-05
hhs4	201505	7.5150246371843	7.4403064380353	2.27e-05	2.27e-05	2.27e-05	2.27e-05	2.27e-05	2.27e-05	2.27e-05	0.999773	2.27e-05	2.27e-05	2.27e-05
hhs4	201506	7.5150246371843	7.4291473461383	2.27e-05	2.27e-05	2.27e-05	2.27e-05	2.27e-05	2.27e-05	2.27e-05	0.999773	2.27e-05	2.27e-05	2.27e-05
hhs4	201507	7.5150246371843	7.4274538534547	2.27e-05	2.27e-05	2.27e-05	2.27e-05	2.27e-05	2.27e-05	2.27e-05	0.999773	2.27e-05	2.27e-05	2.27e-05
hhs4	201508	7.5150246371843	7.5635403869132	2.27e-05	2.27e-05	2.27e-05	2.27e-05	2.27e-05	2.27e-05	2.27e-05	0.999773	2.27e-05	2.27e-05	2.27e-05
hhs4	201509	7.5150246371843	7.5394193333125	2.27e-05	2.27e-05	2.27e-05	2.27e-05	2.27e-05	2.27e-05	2.27e-05	0.999773	2.27e-05	2.27e-05	2.27e-05
hhs4	201510	7.5150246371843	7.547118486034	2.27e-05	2.27e-05	2.27e-05	2.27e-05	2.27e-05	2.27e-05	2.27e-05	0.999773	2.27e-05	2.27e-05	2.27e-05
hhs4	201511	7.5150246371843	7.547118486034	2.27e-05	2.27e-05	2.27e-05	2.27e-05	2.27e-05	2.27e-05	2.27e-05	0.999773	2.27e-05	2.27e-05	2.27e-05
hhs4	201512	7.5150246371843	7.5417616038298	2.27e-05	2.27e-05	2.27e-05	2.27e-05	2.27e-05	2.27e-05	2.27e-05	0.999773	2.27e-05	2.27e-05	2.27e-05
hhs4	201513	7.5150246371843	7.5417616038298	2.27e-05	2.27e-05	2.27e-05	2.27e-05	2.27e-05	2.27e-05	2.27e-05	0.999773	2.27e-05	2.27e-05	2.27e-05
hhs4	201514	7.5150246371843	7.5417616038298	2.27e-05	2.27e-05	2.27e-05	2.27e-05	2.27e-05	2.27e-05	2.27e-05	0.999773	2.27e-05	2.27e-05	2.27e-05
hhs4	201515	7.5150246371843	7.5417616038298	2.27e-05	2.27e-05	2.27e-05	2.27e-05	2.27e-05	2.27e-05	2.27e-05	0.999773	2.27e-05	2.27e-05	2.27e-05
hhs4	201516	7.5150246371843	7.5417616038298	2.27e-05	2.27e-05	2.27e-05	2.27e-05	2.27e-05	2.27e-05	2.27e-05	0.999773	2.27e-05	2.27e-05	2.27e-05
hhs4	201517	7.5150246371843	7.5417616038298	2.27e-05	2.27e-05	2.27e-05	2.27e-05	2.27e-05	2.27e-05	2.27e-05	0.999773	2.27e-05	2.27e-05	2.27e-05
hhs4	201518	7.5150246371843	7.5417616038298	2.27e-05	2.27e-05	2.27e-05	2.27e-05	2.27e-05	2.27e-05	2.27e-05	0.999773	2.27e-05	2.27e-05	2.27e-05
hhs4	201519	7.5150246371843	7.5417616038298	2.27e-05	2.27e-05	2.27e-05	2.27e-05	2.27e-05	2.27e-05	2.27e-05	0.999773	2.27e-05	2.27e-05	2.27e-05
hhs5	201441	6.6067503110174	3.202095	0.0244411472393	0.110323030389	0.288336876551	0.342717528433	0.176638169779	0.0470778732753	0.00867550139826	0.00143136893924	0.000258129808593	6.59232060771e-05	3.44509812092e-05
hhs5	201442	6.6067503110174	3.70438	7.04409183263e-05	0.00183818304464	0.0801268199047	0.645146824038	0.263498354039	0.0090005110988	0.000220226640444	3.00143428787e-05	2.31711819864e-05	2.27468397462e-05	2.27079514306e-05
hhs5	201443	6.6067503110174	3.65939	0.000570395214483	0.0134977998488	0.164945773064	0.504771830587	0.280986621203	0.0334819312776	0.00159596126042	7.92130167677e-05	2.49520012075e-05	2.2814238549e-05	2.27082877644e-05
hhs5	201444	6.6067503110174	3.368865	0.00278157549014	0.0321218273452	0.261741523868	0.518763416185	0.165924187944	0.0168610438329	0.00151089712832	0.000193699701637	4.92359120727e-05	2.80111348924e-05	2.45814572164e-05
hhs5	201445	6.6067503110174	3.512	0.00191119532211	0.0269886956974	0.218961349906	0.493999978308	0.227207024393	0.0286505216004	0.002038926542	0.000161142011949	3.43132684397e-05	2.39481570278e-05	2.29047932918e-05
hhs5	201446	6.6067503110174	3.675465	0.0043635847724	0.0355852790276	0.189190027113	0.410662327508	0.280774494222	0.0688243254634	0.00930644601896	0.00107624175359	0.000150134566985	4.06627123087e-05	2.64768421275e-05
hhs5	201447	6.6067503110174	3.8625	0.00449837761418	0.0325879036205	0.157498912826	0.360247895219	0.314294212285	0.108516106836	0.0193980158433	0.00253765158402	0.000328488560251	6.25816159261e-05	2.9853995554e-05
hhs5	201448	6.6067503110174	4.094	0.0109593831649	0.0462689480263	0.142037076547	0.270303563734	0.286253228493	0.166981424143	0.0588339101094	0.0146100992664	0.00300345378053	0.000589538768343	0.000159373967227
hhs5	201449	6.6067503110174	4.18432	0.000707089294829	0.00892646506909	0.0806193301109	0.325089765105	0.409563223679	0.151649717118	0.0214170305027	0.00181734016511	0.000153374996507	3.29104988187e-05	2.37534599522e-05
hhs5	201450	6.6067503110174	5.51447	6.84296183677e-05	0.000503467334766	0.00526496559776	0.0468433538842	0.231247001808	0.421258926015	0.238990267656	0.0495755932647	0.00563228825712	0.000538009945325	7.76966191818e-05
hhs5	201451	6.6067503110174	5.58573	2.70536801691e-05	6.45329177338e-05	0.000602366374092	0.010936457619	0.163858720956	0.571943407873	0.233323227045	0.0181613145409	0.000966298582168	8.66144815575e-05	3.00059306839e-05
hhs5	201452	6.6067503110174	6.186614694007	2.27000295645e-05	2.27009627394e-05	2.27617464186e-05	3.20546169937e-05	0.0029638313082	0.311736072579	0.661931699305	0.0231234469591	9.89671043826e-05	2.30611229197e-05	2.27042654363e-05
hhs5	201453	6.6067503110174	6.6204352248989	2.27e-05	2.27e-05	2.27e-05	2.27e-05	2.27e-05	2.27e-05	0.999773	2.27e-05	2.27e-05	2.27e-05	2.27e-05
hhs5	201501	6.6067503110174	6.5585677883155	2.27e-05	2.27e-05	2.27e-05	2.27e-05	2.27e-05	2.27e-05	0.999773	2.27e-05	2.27e-05	2.27e-05	2.27e-05
hhs5	201502	6.6067503110174	6.5884636670515	2.27e-05	2.27e-05	2.27e-05	2.27e-05	2.27e-05	2.27e-05	0.999773	2.27e-05	2.27e-05	2.27e-05	2.27e-05
hhs5	201503	6.6067503110174	6.5866374402092	2.27e-05	2.27e-05	2.27e-05	2.27e-05	2.27e-05	2.27e-05	0.999773	2.27e-05	2.27e-05	2.27e-05	2.27e-05
hhs5	201504	6.6067503110174	6.6090164554526	2.27e-05	2.27e-05	2.27e-05	2.27e-05	2.27e-05	2.27e-05	0.999773	2.27e-05	2.27e-05	2.27e-05	2.27e-05
hhs5	201505	6.6067503110174	6.6090164554526	2.27e-05	2.27e-05	2.27e-05	2.27e-05	2.27e-05	2.27e-05	0.999773	2.27e-05	2.27e-05	2.27e-05	2.27e-05
hhs5	201506	6.6067503110174	6.6115386245071	2.27e-05	2.27e-05	2.27e-05	2.27e-05	2.27e-05	2.27e-05	0.999773	2.27e-05	2.27e-05	2.27e-05	2.27e-05
hhs5	201507	6.6067503110174	6.6115386245071	2.27e-05	2.27e-05	2.27e-05	2.27e-05	2.27e-05	2.27e-05	0.999773	2.27e-05	2.27e-05	2.27e-05	2.27e-05
hhs5	201508	6.6067503110174	6.6115386245071	2.27e-05	2.27e-05	2.27e-05	2.27e-05	2.27e-05	2.27e-05	0.999773	2.27e-05	2.27e-05	2.27e-05	2.27e-05
hhs5	201509	6.6067503110174	6.6058996102774	2.27e-05	2.27e-05	2.27e-05	2.27e-05	2.27e-05	2.27e-05	0.999773	2.27e-05	2.27e-05	2.27e-05	2.27e-05
hhs5	201510	6.6067503110174	6.6058996102774	2.27e-05	2.27e-05	2.27e-05	2.27e-05	2.27e-05	2.27e-05	0.999773	2.27e-05	2.27e-05	2.27e-05	2.27e-05
hhs5	201511	6.6067503110174	6.6016722963165	2.27e-05	2.27e-05	2.27e-05	2.27e-05	2.27e-05	2.27e-05	0.999773	2.27e-05	2.27e-05	2.27e-05	2.27e-05
hhs5	201512	6.6067503110174	6.6016722963165	2.27e-05	2.27e-05	2.27e-05	2.27e-05	2.27e-05	2.27e-05	0.999773	2.27e-05	2.27e-05	2.27e-05	2.27e-05
hhs5	201513	6.6067503110174	6.6016722963165	2.27e-05	2.27e-05	2.27e-05	2.27e-05	2.27e-05	2.27e-05	0.999773	2.27e-05	2.27e-05	2.27e-05	2.27e-05
hhs5	201514	6.6067503110174	6.6016722963165	2.27e-05	2.27e-05	2.27e-05	2.27e-05	2.27e-05	2.27e-05	0.999773	2.27e-05	2.27e-05	2.27e-05	2.27e-05
hhs5	201515	6.6067503110174	6.6016722963165	2.27e-05	2.27e-05	2.27e-05	2.27e-05	2.27e-05	2.27e-05	0.999773	2.27e-05	2.27e-05	2.27e-05	2.27e-05
hhs5	201516	6.6067503110174	6.6016722963165	2.27e-05	2.27e-05	2.27e-05	2.27e-05	2.27e-05	2.27e-05	0.999773	2.27e-05	2.27e-05	2.27e-05	2.27e-05
hhs5	201517	6.6067503110174	6.6016722963165	2.27e-05	2.27e-05	2.27e-05	2.27e-05	2.27e-05	2.27e-05	0.999773	2.27e-05	2.27e-05	2.27e-05	2.27e-05
hhs5	201518	6.6067503110174	6.6016722963165	2.27e-05	2.27e-05	2.27e-05	2.27e-05	2.27e-05	2.27e-05	0.999773	2.27e-05	2.27e-05	2.27e-05	2.27e-05
hhs5	201519	6.6067503110174	6.6016722963165	2.27e-05	2.27e-05	2.27e-05	2.27e-05	2.27e-05	2.27e-05	0.999773	2.27e-05	2.27e-05	2.27e-05	2.27e-05
hhs6	201441	11.088893902613	6.965515	0.000380142767819	0.00141520644862	0.00550089880679	0.0204713288167	0.065684416372	0.159419958812	0.256657072369	0.252200027852	0.151746378166	0.0610578293179	0.0254667402716
hhs6	201442	11.088893902613	7.16954	5.19078699615e-05	0.000163990592433	0.000788972012937	0.00450287300992	0.0254418985888	0.113348328393	0.293122297282	0.339786524243	0.168920431911	0.043987049157	0.00988572693897
hhs6	201443	11.088893902613	7.34421	2.8273833548e-05	6.67956889438e-05	0.000388250522204	0.00295886819018	0.020036169385	0.095805756968	0.260201828214	0.340589006231	0.204913692666	0.0619046778313	0.01310668047
hhs6	201444	11.088893902613	6.9375	0.00143757599737	0.00397063263549	0.0112607517613	0.0312032879544	0.078079215203	0.158151498372	0.23076356462	0.224836861795	0.147089256693	0.0702572816628	0.042950073306
hhs6	201445	11.088893902613	7.008	2.72949849e-05	5.40116320169e-05	0.000272453135182	0.00224902436325	0.0192949620089	0.120315687472	0.354357650246	0.357582666303	0.123280890679	0.0199397224035	0.00262563677261
hhs6	201446	11.088893902613	6.430485	0.00116741451048	0.00415908965358	0.0144615931361	0.0452093789022	0.114547300317	0.210008966006	0.254518408741	0.197567495723	0.102368941234	0.0389721465474	0.0170192652292
hhs6	201447	11.088893902613	7.668615	0.00010004224336	0.000359878158021	0.00153662987605	0.00669305073839	0.0266492620259	0.0858807706192	0.195215821275	0.27746995583	0.23269452179	0.118592273414	0.0548077940306
hhs6	201448	11.088893902613	8.18447	0.000201612055053	0.000666035722717	0.00232979659477	0.00797074962548	0.0249597049768	0.0665323366702	0.139528630507	0.214136567949	0.229330610049	0.170018216446	0.144325739404
hhs6	201449	11.088893902613	8.107	6.69939950315e-05	0.000227237781106	0.000977065521751	0.00432370547084	0.0175193377734	0.0586805905588	0.145826789601	0.243427978528	0.256134080546	0.168752573821	0.104063646403
hhs6	201450	11.088893902613	10.0825	2.28518374093e-05	2.33975381469e-05	2.62641984205e-05	4.29800755016e-05	0.000149920889429	0.000874594181036	0.0056837223267	0.0326173907014	0.13230172959	0.299153643607	0.529103505056
hhs6	201451	11.088893902613	12.400454009889	2.27000000048e-05	2.27000000139e-05	2.27000000442e-05	2.27000001599e-05	2.27000006751e-05	2.27000034764e-05	2.27000232609e-05	2.27002235904e-05	2.27036625716e-05	2.28411680154e-05	0.999772854918
hhs6	201452	11.088893902613	11.591919503986	2.27000000047e-05	2.2700000027e-05	2.27000001861e-05	2.27000015796e-05	2.27000173382e-05	2.2700262032e-05	2.27059225241e-05	2.29214473315e-05	3.75966086596e-05	0.00162704336899	0.998153532371
hhs6	201453	11.088893902613	11.345934885988	2.27e-05	2.27e-05	2.27e-05	2.27e-05	2.27e-05	2.27e-05	2.27e-05	2.27e-05	2.27e-05	2.27e-05	0.999773
hhs6	201501	11.088893902613	11.310262737803	2.27e-05	2.27e-05	2.27e-05	2.27e-05	2.27e-05	2.27e-05	2.27e-05	2.27e-05	2.27e-05	2.27e-05	0.999773
hhs6	201502	11.088893902613	11.262665585148	2.27e-05	2.27e-05	2.27e-05	2.27e-05	2.27e-05	2.27e-05	2.27e-05	2.27e-05	2.27e-05	2.27e-05	0.999773
hhs6	201503	11.088893902613	11.256142571246	2.27e-05	2.27e-05	2.27e-05	2.27e-05	2.27e-05	2.27e-05	2.27e-05	2.27e-05	2.27e-05	2.27e-05	0.999773
hhs6	201504	11.088893902613	11.094966027205	2.27e-05	2.27e-05	2.27e-05	2.27e-05	2.27e-05	2.27e-05	2.27e-05	2.27e-05	2.27e-05	2.27e-05	0.999773
hhs6	201505	11.088893902613	11.094966027205	2.27e-05	2.27e-05	2.27e-05	2.27e-05	2.27e-05	2.27e-05	2.27e-05	2.27e-05	2.27e-05	2.27e-05	0.999773
hhs6	201506	11.088893902613	11.09144635059	2.27e-05	2.27e-05	2.27e-05	2.27e-05	2.27e-05	2.27e-05	2.27e-05	2.27e-05	2.27e-05	2.27e-05	0.999773
hhs6	201507	11.088893902613	11.09144635059	2.27e-05	2.27e-05	2.27e-05	2.27e-05	2.27e-05	2.27e-05	2.27e-05	2.27e-05	2.27e-05	2.27e-05	0.999773
hhs6	201508	11.088893902613	11.09144635059	2.27e-05	2.27e-05	2.27e-05	2.27e-05	2.27e-05	2.27e-05	2.27e-05	2.27e-05	2.27e-05	2.27e-05	0.999773
hhs6	201509	11.088893902613	11.09144635059	2.27e-05	2.27e-05	2.27e-05	2.27e-05	2.27e-05	2.27e-05	2.27e-05	2.27e-05	2.27e-05	2.27e-05	0.999773
hhs6	201510	11.088893902613	11.09144635059	2.27e-05	2.27e-05	2.27e-05	2.27e-05	2.27e-05	2.27e-05	2.27e-05	2.27e-05	2.27e-05	2.27e-05	0.999773
hhs6	201511	11.088893902613	11.09144635059	2.27e-05	2.27e-05	2.27e-05	2.27e-05	2.27e-05	2.27e-05	2.27e-05	2.27e-05	2.27e-05	2.27e-05	0.999773
hhs6	201512	11.088893902613	11.09144635059	2.27e-05	2.27e-05	2.27e-05	2.27e-05	2.27e-05	2.27e-05	2.27e-05	2.27e-05	2.27e-05	2.27e-05	0.999773
hhs6	201513	11.088893902613	11.09144635059	2.27e-05	2.27e-05	2.27e-05	2.27e-05	2.27e-05	2.27e-05	2.27e-05	2.27e-05	2.27e-05	2.27e-05	0.999773
hhs6	201514	11.088893902613	11.09144635059	2.27e-05	2.27e-05	2.27e-05	2.27e-05	2.27e-05	2.27e-05	2.27e-05	2.27e-05	2.27e-05	2.27e-05	0.999773
hhs6	201515	11.088893902613	11.09144635059	2.27e-05	2.27e-05	2.27e-05	2.27e-05	2.27e-05	2.27e-05	2.27e-05	2.27e-05	2.27e-05	2.27e-05	0.999773
hhs6	201516	11.088893902613	11.09144635059	2.27e-05	2.27e-05	2.27e-05	2.27e-05	2.27e-05	2.27e-05	2.27e-05	2.27e-05	2.27e-05	2.27e-05	0.999773
hhs6	201517	11.088893902613	11.09144635059	2.27e-05	2.27e-05	2.27e-05	2.27e-05	2.27e-05	2.27e-05	2.27e-05	2.27e-05	2.27e-05	2.27e-05	0.999773
hhs6	201518	11.088893902613	11.09144635059	2.27e-05	2.27e-05	2.27e-05	2.27e-05	2.27e-05	2.27e-05	2.27e-05	2.27e-05	2.27e-05	2.27e-05	0.999773
hhs6	201519	11.088893902613	11.09144635059	2.27e-05	2.27e-05	2.27e-05	2.27e-05	2.27e-05	2.27e-05	2.27e-05	2.27e-05	2.27e-05	2.27e-05	0.999773
hhs7	201441	6.3790795047332	4.030695	0.00929045905567	0.0425740751308	0.144736340252	0.292004706628	0.298455525295	0.153730517464	0.0463971962373	0.0102484527543	0.00202002123628	0.00041335026834	0.000129355677957
hhs7	201442	6.3790795047332	4.48338	0.000281928560698	0.00291725735013	0.0330453171582	0.230305958571	0.480456592134	0.219364365434	0.0306006352494	0.00268859234427	0.000262705063414	4.93633965765e-05	2.72847392455e-05
hhs7	201443	6.3790795047332	4.06881	8.48601735916e-05	0.00226703019286	0.0552741446391	0.400651148944	0.458246482435	0.0796311582674	0.00364933566641	0.000124553761094	2.57582870035e-05	2.28206251236e-05	2.27070079563e-05
hhs7	201444	6.3790795047332	3.82313	0.00358342900424	0.0251608435397	0.147852029547	0.403818333119	0.321341023151	0.083339075528	0.0126017862846	0.0018424552955	0.000330381529338	8.57861857033e-05	4.48568156263e-05
hhs7	201445	6.3790795047332	4.069	0.000259820845807	0.0042992497346	0.0655830863831	0.390343498125	0.442013569974	0.0906329357507	0.00640118996171	0.000373432398999	4.55795401083e-05	2.46740702076e-05	2.29632156489e-05
hhs7	201446	6.3790795047332	4.0215700000000005	0.00249345235873	0.0198739243663	0.119138103098	0.349038961979	0.357554936054	0.127055691392	0.0216578034152	0.00273002791969	0.00035620246762	6.88737478635e-05	3.20232015788e-05
hhs7	201447	6.3790795047332	4.3469999999999995	0.00536904730641	0.0270152830509	0.104023069143	0.250006219207	0.317819209333	0.203327956575	0.0717116119282	0.0167998366365	0.00319367911952	0.000584121656497	0.000149966044253
hhs7	201448	6.3790795047332	4.98904	0.0050909268946	0.0199924622982	0.0653602684367	0.158123724148	0.253669911838	0.252311434281	0.15572108724	0.0638628568429	0.0194320474685	0.00493445750699	0.0015008230444
hhs7	201449	6.3790795047332	4.46281	0.00210028754644	0.0146049557432	0.0773184794155	0.240850967215	0.354289450399	0.226646480054	0.06933936627	0.0127236323272	0.00181040477624	0.000256051884785	5.99243686974e-05
hhs7	201450	6.3790795047332	6.66163	0.000146405315417	0.000703263923743	0.00376971031821	0.0188696992836	0.0753475930693	0.201091821098	0.306190309447	0.246395767755	0.109085164172	0.0305119848566	0.00788828076125
hhs7	201451	6.3790795047332	6.78530239062875	2.27843752933e-05	2.32987170716e-05	2.86760275319e-05	0.000115603000103	0.00242194585796	0.073642175975	0.5826354093	0.322768178058	0.0177070811168	0.000582820309857	5.20272626081e-05
hhs7	201452	6.3790795047332	7.5402620987519	2.27000040229e-05	2.27000647884e-05	2.27016105585e-05	2.27700280422e-05	2.87615160709e-05	0.00101092874985	0.109606354426	0.741680606644	0.146024440007	0.00152627725334	3.17596957181e-05
hhs7	201453	6.3790795047332	6.6663269823504	2.2700000027e-05	2.27000013691e-05	2.27001440668e-05	2.27396824342e-05	5.54380566379e-05	0.0311705878921	0.800521750309	0.167735368272	0.000380284862552	2.30299442319e-05	2.27008351299e-05
hhs7	201501	6.3790795047332	6.5384640894614	2.27e-05	2.27e-05	2.27e-05	2.27e-05	2.27e-05	2.27e-05	0.999773	2.27e-05	2.27e-05	2.27e-05	2.27e-05
hhs7	201502	6.3790795047332	6.551959093689	2.27e-05	2.27e-05	2.27e-05	2.27e-05	2.27e-05	2.27e-05	0.999773	2.27e-05	2.27e-05	2.27e-05	2.27e-05
hhs7	201503	6.3790795047332	6.551959093689	2.27e-05	2.27e-05	2.27e-05	2.27e-05	2.27e-05	2.27e-05	0.999773	2.27e-05	2.27e-05	2.27e-05	2.27e-05
hhs7	201504	6.3790795047332	6.551959093689	2.27e-05	2.27e-05	2.27e-05	2.27e-05	2.27e-05	2.27e-05	0.999773	2.27e-05	2.27e-05	2.27e-05	2.27e-05
hhs7	201505	6.3790795047332	6.4652931048441	2.27e-05	2.27e-05	2.27e-05	2.27e-05	2.27e-05	2.27e-05	0.999773	2.27e-05	2.27e-05	2.27e-05	2.27e-05
hhs7	201506	6.3790795047332	6.4652931048441	2.27e-05	2.27e-05	2.27e-05	2.27e-05	2.27e-05	2.27e-05	0.999773	2.27e-05	2.27e-05	2.27e-05	2.27e-05
hhs7	201507	6.3790795047332	6.4652931048441	2.27e-05	2.27e-05	2.27e-05	2.27e-05	2.27e-05	2.27e-05	0.999773	2.27e-05	2.27e-05	2.27e-05	2.27e-05
hhs7	201508	6.3790795047332	6.4652931048441	2.27e-05	2.27e-05	2.27e-05	2.27e-05	2.27e-05	2.27e-05	0.999773	2.27e-05	2.27e-05	2.27e-05	2.27e-05
hhs7	201509	6.3790795047332	6.3614420927621	2.27e-05	2.27e-05	2.27e-05	2.27e-05	2.27e-05	2.27e-05	0.999773	2.27e-05	2.27e-05	2.27e-05	2.27e-05
hhs7	201510	6.3790795047332	6.3614420927621	2.27e-05	2.27e-05	2.27e-05	2.27e-05	2.27e-05	2.27e-05	0.999773	2.27e-05	2.27e-05	2.27e-05	2.27e-05
hhs7	201511	6.3790795047332	6.3614420927621	2.27e-05	2.27e-05	2.27e-05	2.27e-05	2.27e-05	2.27e-05	0.999773	2.27e-05	2.27e-05	2.27e-05	2.27e-05
hhs7	201512	6.3790795047332	6.3790795047332	2.27e-05	2.27e-05	2.27e-05	2.27e-05	2.27e-05	2.27e-05	0.999773	2.27e-05	2.27e-05	2.27e-05	2.27e-05
hhs7	201513	6.3790795047332	6.3790795047332	2.27e-05	2.27e-05	2.27e-05	2.27e-05	2.27e-05	2.27e-05	0.999773	2.27e-05	2.27e-05	2.27e-05	2.27e-05
hhs7	201514	6.3790795047332	6.3790795047332	2.27e-05	2.27e-05	2.27e-05	2.27e-05	2.27e-05	2.27e-05	0.999773	2.27e-05	2.27e-05	2.27e-05	2.27e-05
hhs7	201515	6.3790795047332	6.3790795047332	2.27e-05	2.27e-05	2.27e-05	2.27e-05	2.27e-05	2.27e-05	0.999773	2.27e-05	2.27e-05	2.27e-05	2.27e-05
hhs7	201516	6.3790795047332	6.3790795047332	2.27e-05	2.27e-05	2.27e-05	2.27e-05	2.27e-05	2.27e-05	0.999773	2.27e-05	2.27e-05	2.27e-05	2.27e-05
hhs7	201517	6.3790795047332	6.3790795047332	2.27e-05	2.27e-05	2.27e-05	2.27e-05	2.27e-05	2.27e-05	0.999773	2.27e-05	2.27e-05	2.27e-05	2.27e-05
hhs7	201518	6.3790795047332	6.3790795047332	2.27e-05	2.27e-05	2.27e-05	2.27e-05	2.27e-05	2.27e-05	0.999773	2.27e-05	2.27e-05	2.27e-05	2.27e-05
hhs7	201519	6.3790795047332	6.3790795047332	2.27e-05	2.27e-05	2.27e-05	2.27e-05	2.27e-05	2.27e-05	0.999773	2.27e-05	2.27e-05	2.27e-05	2.27e-05
hhs8	201441	4.3901884124618	2.48853	0.0458746588345	0.237188764689	0.436736146727	0.230694721354	0.0438166371276	0.00499036529707	0.00053781965184	8.266767965e-05	3.10559266133e-05	2.4098913222e-05	2.30637999482e-05
hhs8	201442	4.3901884124618	2.84656	0.00500943559583	0.0899633413203	0.50201787469	0.361348675767	0.0394531269433	0.00197746128285	0.000129896809224	3.10172221195e-05	2.36075537192e-05	2.28316067866e-05	2.27312093293e-05
hhs8	201443	4.3901884124618	2.92363	0.000635778017684	0.0425462037263	0.515285696192	0.417185970452	0.0239013459593	0.000327953976597	2.61889666304e-05	2.2760885031e-05	2.27017420009e-05	2.2700077172e-05	2.27000053843e-05
hhs8	201444	4.3901884124618	3.0155000000000003	0.0113583041697	0.0933130877348	0.386514610702	0.395888413108	0.098970202106	0.0121550540367	0.00145215454388	0.00022992558313	6.07776864209e-05	3.13173015117e-05	2.61530275024e-05
hhs8	201445	4.3901884124618	2.8574	0.00635662050488	0.0994890910238	0.478420068962	0.363848480422	0.0489360858803	0.00269241009489	0.000156913954368	3.13632955265e-05	2.34611524429e-05	2.27885999509e-05	2.27161094114e-05
hhs8	201446	4.3901884124618	2.5564999999999998	0.0165266894397	0.19024508967	0.535846518344	0.233248069506	0.0226521751322	0.00128369646805	9.9845131133e-05	2.90020636137e-05	2.33931909794e-05	2.27987057977e-05	2.27223479221e-05
hhs8	201447	4.3901884124618	2.59	0.0127012498251	0.174673070638	0.544690870494	0.245052224657	0.0217390447197	0.00098350027567	6.63633406381e-05	2.53310096006e-05	2.29172397019e-05	2.27237865926e-05	2.27040136091e-05
hhs8	201448	4.3901884124618	2.84125	0.0102399665762	0.120254035173	0.454624052322	0.350287846436	0.0600688608249	0.00417149428557	0.000247956890653	3.64927272788e-05	2.37718407582e-05	2.28069915583e-05	2.2715931989e-05
hhs8	201449	4.3901884124618	3.0015	0.00425795151568	0.0742632804035	0.420460050339	0.421614531028	0.0748089956196	0.00429803665899	0.000197729929154	3.07904791288e-05	2.3189848437e-05	2.27394333646e-05	2.27047445776e-05
hhs8	201450	4.3901884124618	3.48475	0.00270745987283	0.0347355216484	0.233988805291	0.469227942023	0.224235954269	0.0323383632507	0.0024954636476	0.000188503749096	3.52585663477e-05	2.38694651912e-05	2.28582170932e-05
hhs8	201451	4.3901884124618	3.346195	0.000422429960537	0.0118510824443	0.246136205202	0.625416879044	0.111805747717	0.00409101933731	0.000175456294986	3.20354536931e-05	2.35946440769e-05	2.28217146285e-05	2.27281874979e-05
hhs8	201452	4.3901884124618	4.19193	2.27000911858e-05	2.27322799382e-05	9.94765236037e-05	0.226163229419	0.771247298693	0.0023305642431	2.31980256197e-05	2.27007192247e-05	2.27000048757e-05	2.27000000908e-05	2.27000000036e-05
hhs8	201453	4.3901884124618	4.430032760258	2.27e-05	2.27e-05	2.27000000027e-05	2.85855667731e-05	0.999767021208	2.27932252996e-05	2.27000000004e-05	2.27e-05	2.27e-05	2.27e-05	2.27e-05
hhs8	201501	4.3901884124618	4.4486172025677	2.27e-05	2.27e-05	2.27e-05	2.27e-05	0.999773	2.27e-05	2.27e-05	2.27e-05	2.27e-05	2.27e-05	2.27e-05
hhs8	201502	4.3901884124618	4.4685037923545	2.27e-05	2.27e-05	2.27e-05	2.27e-05	0.999773	2.27e-05	2.27e-05	2.27e-05	2.27e-05	2.27e-05	2.27e-05
hhs8	201503	4.3901884124618	4.4548654110509	2.27e-05	2.27e-05	2.27e-05	2.27e-05	0.999773	2.27e-05	2.27e-05	2.27e-05	2.27e-05	2.27e-05	2.27e-05
hhs8	201504	4.3901884124618	4.4502763048438	2.27e-05	2.27e-05	2.27e-05	2.27e-05	0.999773	2.27e-05	2.27e-05	2.27e-05	2.27e-05	2.27e-05	2.27e-05
hhs8	201505	4.3901884124618	4.4502763048438	2.27e-05	2.27e-05	2.27e-05	2.27e-05	0.999773	2.27e-05	2.27e-05	2.27e-05	2.27e-05	2.27e-05	2.27e-05
hhs8	201506	4.3901884124618	4.4502763048438	2.27e-05	2.27e-05	2.27e-05	2.27e-05	0.999773	2.27e-05	2.27e-05	2.27e-05	2.27e-05	2.27e-05	2.27e-05
hhs8	201507	4.3901884124618	4.4494575992007	2.27e-05	2.27e-05	2.27e-05	2.27e-05	0.999773	2.27e-05	2.27e-05	2.27e-05	2.27e-05	2.27e-05	2.27e-05
hhs8	201508	4.3901884124618	4.4494575992007	2.27e-05	2.27e-05	2.27e-05	2.27e-05	0.999773	2.27e-05	2.27e-05	2.27e-05	2.27e-05	2.27e-05	2.27e-05
hhs8	201509	4.3901884124618	4.4494575992007	2.27e-05	2.27e-05	2.27e-05	2.27e-05	0.999773	2.27e-05	2.27e-05	2.27e-05	2.27e-05	2.27e-05	2.27e-05
hhs8	201510	4.3901884124618	4.4485301622264	2.27e-05	2.27e-05	2.27e-05	2.27e-05	0.999773	2.27e-05	2.27e-05	2.27e-05	2.27e-05	2.27e-05	2.27e-05
hhs8	201511	4.3901884124618	4.4485301622264	2.27e-05	2.27e-05	2.27e-05	2.27e-05	0.999773	2.27e-05	2.27e-05	2.27e-05	2.27e-05	2.27e-05	2.27e-05
hhs8	201512	4.3901884124618	4.4485301622264	2.27e-05	2.27e-05	2.27e-05	2.27e-05	0.999773	2.27e-05	2.27e-05	2.27e-05	2.27e-05	2.27e-05	2.27e-05
hhs8	201513	4.3901884124618	4.4485301622264	2.27e-05	2.27e-05	2.27e-05	2.27e-05	0.999773	2.27e-05	2.27e-05	2.27e-05	2.27e-05	2.27e-05	2.27e-05
hhs8	201514	4.3901884124618	4.4485301622264	2.27e-05	2.27e-05	2.27e-05	2.27e-05	0.999773	2.27e-05	2.27e-05	2.27e-05	2.27e-05	2.27e-05	2.27e-05
hhs8	201515	4.3901884124618	4.4485301622264	2.27e-05	2.27e-05	2.27e-05	2.27e-05	0.999773	2.27e-05	2.27e-05	2.27e-05	2.27e-05	2.27e-05	2.27e-05
hhs8	201516	4.3901884124618	4.4485301622264	2.27e-05	2.27e-05	2.27e-05	2.27e-05	0.999773	2.27e-05	2.27e-05	2.27e-05	2.27e-05	2.27e-05	2.27e-05
hhs8	201517	4.3901884124618	4.4485301622264	2.27e-05	2.27e-05	2.27e-05	2.27e-05	0.999773	2.27e-05	2.27e-05	2.27e-05	2.27e-05	2.27e-05	2.27e-05
hhs8	201518	4.3901884124618	4.4485301622264	2.27e-05	2.27e-05	2.27e-05	2.27e-05	0.999773	2.27e-05	2.27e-05	2.27e-05	2.27e-05	2.27e-05	2.27e-05
hhs8	201519	4.3901884124618	4.4485301622264	2.27e-05	2.27e-05	2.27e-05	2.27e-05	0.999773	2.27e-05	2.27e-05	2.27e-05	2.27e-05	2.27e-05	2.27e-05
hhs9	201441	4.97752317635	4.356675	0.0013863254317	0.0108468697699	0.0715784375042	0.269664632748	0.396000511747	0.200244450723	0.0433002151814	0.00603451581411	0.000776829025323	0.000124827941399	4.23841147286e-05
hhs9	201442	4.97752317635	4.70334	2.35309003409e-05	4.24179899263e-05	0.000963882458596	0.0634145273714	0.683255091899	0.246734008194	0.00538569790396	0.000109768990569	2.54886700497e-05	2.28670393471e-05	2.27185833512e-05
hhs9	201443	4.97752317635	4.49318	7.89593668833e-05	0.00137929113302	0.0261440581565	0.226795451438	0.496913623318	0.222033903945	0.0252078262725	0.00132228934277	7.65806481208e-05	2.51647476591e-05	2.28516316758e-05
hhs9	201444	4.97752317635	4.34896	0.00070451631927	0.00546160643643	0.0476271519693	0.273633428972	0.466928785295	0.177227448116	0.0250178201262	0.00286692088703	0.00040339977701	8.74127089971e-05	4.15093919461e-05
hhs9	201445	4.97752317635	4.49705	0.000106510163818	0.00139409495293	0.0230616083863	0.218446166746	0.516464575358	0.216297227964	0.0227009521976	0.00137107038035	0.000105191743701	2.91363525428e-05	2.34657555364e-05
hhs9	201446	4.97752317635	4.5085	5.03649011771e-05	0.000553377475312	0.0127230438183	0.193910574015	0.577788242492	0.200876589022	0.0134160054702	0.000582274560227	5.17022821285e-05	2.48621517261e-05	2.29638113958e-05
hhs9	201447	4.97752317635	4.5535	0.000172392517264	0.00215684611915	0.0282896027525	0.210343732786	0.47428739557	0.245149547862	0.0364523556906	0.00286444406419	0.000220576263294	3.85841931752e-05	2.45221810687e-05
hhs9	201448	4.97752317635	4.52	2.92982367356e-05	0.000236480898694	0.00839809058638	0.179743920552	0.604668374038	0.196899330229	0.00967846796121	0.000270045393351	3.02281824066e-05	2.30391247259e-05	2.27247980763e-05
hhs9	201449	4.97752317635	4.48764	3.4188358358e-05	0.000388728157055	0.0123912505103	0.20387828466	0.577819427397	0.193642933219	0.0114081746504	0.000357832820674	3.32853548677e-05	2.31632529137e-05	2.2731619852e-05
hhs9	201450	4.97752317635	4.46782	0.0013818610599	0.0108945893312	0.0677099838195	0.242460159275	0.377080459866	0.228484673526	0.0609923025459	0.00957766291102	0.0012080792499	0.000165585127511	4.46432880816e-05
hhs9	201451	4.97752317635	4.7981300000000005	0.00112388197199	0.0067726064131	0.0397585875869	0.17005083674	0.361342890144	0.296495765396	0.10066489379	0.0198202692606	0.00325163350615	0.000564168787531	0.00015446640388
hhs9	201452	4.97752317635	5.19895	0.000407696055602	0.00316789384671	0.0222698497152	0.109525983868	0.290878696179	0.344903599155	0.176256891921	0.0444597313766	0.00706656768774	0.000916443250019	0.000146646945069
hhs9	201453	4.97752317635	4.968	4.90519222444e-05	0.0005852482	0.0103258050751	0.107833521871	0.397020838024	0.379673601805	0.0952818390827	0.00867607725198	0.000485749050673	4.43866035798e-05	2.38811144074e-05
hhs9	201501	4.97752317635	4.7019965995357	2.2704851007e-05	2.31795842184e-05	0.000141960444455	0.0378587780495	0.744644790232	0.215865342659	0.00134841747772	2.66983295233e-05	2.27278941773e-05	2.27004626807e-05	2.27000158233e-05
hhs9	201502	4.97752317635	4.6879052964242	2.29484044818e-05	3.72973697942e-05	0.0013596311489	0.0855549355771	0.648624443538	0.256980080793	0.0072515839427	9.98771581704e-05	2.37750547027e-05	2.27259047674e-05	2.27011083474e-05
hhs9	201503	4.97752317635	4.673	2.27013503418e-05	2.28139069038e-05	5.4917987582e-05	0.0234279528822	0.820885386997	0.155164611842	0.000330120233296	2.33890875899e-05	2.27055869586e-05	2.27001206836e-05	2.27000055411e-05
hhs9	201504	4.97752317635	4.7838322076174	2.2702843476e-05	2.29298237385e-05	7.33686282611e-05	0.0204207969997	0.704479784778	0.273280171203	0.00160509345498	2.70209395927e-05	2.27307578266e-05	2.27005503528e-05	2.27000207895e-05
hhs9	201505	4.97752317635	4.9902085494878	2.27e-05	2.27e-05	2.27e-05	2.27e-05	0.999772939414	2.27605858987e-05	2.27e-05	2.27e-05	2.27e-05	2.27e-05	2.27e-05
hhs9	201506	4.97752317635	4.9969884552234	2.27e-05	2.27e-05	2.27e-05	2.27000000065e-05	0.531148765539	0.468646934461	2.27000000059e-05	2.27e-05	2.27e-05	2.27e-05	2.27e-05
hhs9	201507	4.97752317635	5.0011834802091	2.27e-05	2.27e-05	2.27e-05	2.27e-05	0.126943553831	0.872852146169	2.27e-05	2.27e-05	2.27e-05	2.27e-05	2.27e-05
hhs9	201508	4.97752317635	4.9714257206973	2.27e-05	2.27e-05	2.27e-05	2.27e-05	0.999773	2.27000002027e-05	2.27e-05	2.27e-05	2.27e-05	2.27e-05	2.27e-05
hhs9	201509	4.97752317635	4.9840495286264	2.27e-05	2.27e-05	2.27e-05	2.27e-05	0.999772999887	2.27001125533e-05	2.27e-05	2.27e-05	2.27e-05	2.27e-05	2.27e-05
hhs9	201510	4.97752317635	4.9840495286264	2.27e-05	2.27e-05	2.27e-05	2.27e-05	0.999772999985	2.27000151489e-05	2.27e-05	2.27e-05	2.27e-05	2.27e-05	2.27e-05
hhs9	201511	4.97752317635	4.9814041765798	2.27e-05	2.27e-05	2.27e-05	2.27e-05	0.999772999999	2.2700001465e-05	2.27e-05	2.27e-05	2.27e-05	2.27e-05	2.27e-05
hhs9	201512	4.97752317635	4.9872509530734	2.27e-05	2.27e-05	2.27e-05	2.27e-05	0.999772994964	2.27050364074e-05	2.27e-05	2.27e-05	2.27e-05	2.27e-05	2.27e-05
hhs9	201513	4.97752317635	4.9007350750424	2.27e-05	2.27e-05	2.27e-05	2.27e-05	0.999773	2.27e-05	2.27e-05	2.27e-05	2.27e-05	2.27e-05	2.27e-05
hhs9	201514	4.97752317635	4.868278083593	2.27e-05	2.27e-05	2.27e-05	2.27e-05	0.999773	2.27e-05	2.27e-05	2.27e-05	2.27e-05	2.27e-05	2.27e-05
hhs9	201515	4.97752317635	4.8650994040821	2.27e-05	2.27e-05	2.27e-05	2.27e-05	0.999773	2.27e-05	2.27e-05	2.27e-05	2.27e-05	2.27e-05	2.27e-05
hhs9	201516	4.97752317635	4.8650994040821	2.27e-05	2.27e-05	2.27e-05	2.27e-05	0.999773	2.27e-05	2.27e-05	2.27e-05	2.27e-05	2.27e-05	2.27e-05
hhs9	201517	4.97752317635	4.8650994040821	2.27e-05	2.27e-05	2.27e-05	2.27e-05	0.999773	2.27e-05	2.27e-05	2.27e-05	2.27e-05	2.27e-05	2.27e-05
hhs9	201518	4.97752317635	4.8650994040821	2.27e-05	2.27e-05	2.27e-05	2.27e-05	0.999773	2.27e-05	2.27e-05	2.27e-05	2.27e-05	2.27e-05	2.27e-05
hhs9	201519	4.97752317635	4.8650994040821	2.27e-05	2.27e-05	2.27e-05	2.27e-05	0.999773	2.27e-05	2.27e-05	2.27e-05	2.27e-05	2.27e-05	2.27e-05
hhs10	201441	3.6323305131919	3.386635	0.0179910183927	0.0864506541255	0.254366030373	0.352903376972	0.211117398032	0.0625394309827	0.012136423595	0.00202074868136	0.000353923128932	8.2469747247e-05	3.85259691848e-05
hhs10	201442	3.6323305131919	3.82696	0.0102382641006	0.0496659844506	0.172625993394	0.327307161973	0.285042013691	0.118535310595	0.0294554302263	0.00573896400495	0.00107950011988	0.000229227652238	8.21497919204e-05
hhs10	201443	3.6323305131919	3.40908	0.033651006317	0.109480978296	0.231864480408	0.290982381725	0.209888867652	0.0908922828677	0.0261842594175	0.00571263431531	0.00107661109068	0.000205258225528	6.12396853928e-05
hhs10	201444	3.6323305131919	3.1885	0.0377184801041	0.124352765026	0.269638225247	0.307930341531	0.177398386533	0.0610800905699	0.0162346313089	0.00407209812017	0.00108020870346	0.00032384187031	0.000170930987315
hhs10	201445	3.6323305131919	3.827	0.0116378344172	0.0542163721843	0.175344685309	0.315998580063	0.278454169939	0.123525609148	0.0327929930212	0.00653289944439	0.00118801963672	0.000233637518378	7.51993185511e-05
hhs10	201446	3.6323305131919	3.3055	0.0226048169242	0.0997565243913	0.266667904538	0.341668516228	0.196477415591	0.0585144697764	0.0117600637908	0.00204787668728	0.000373275031526	8.83657502377e-05	4.07712902664e-05
hhs10	201447	3.6323305131919	3.621	0.0518529331395	0.110694152293	0.183526893915	0.224593057452	0.198439788794	0.128329582099	0.063541792637	0.0256654837539	0.00904106456467	0.00295060548782	0.0013646458642
hhs10	201448	3.6323305131919	3.4245	0.0496491215528	0.120310979223	0.211298868733	0.251633869065	0.198723719415	0.107232715665	0.0424715812243	0.0135215697725	0.00378233343278	0.0010060543697	0.000369187546725
hhs10	201449	3.6323305131919	3.6107699999999996	0.0272090340326	0.0903430892194	0.205360960091	0.285600775074	0.231173559976	0.112483478454	0.0364219633133	0.00897132913189	0.00191505767768	0.000401122224486	0.000119630805218
hhs10	201450	3.6323305131919	3.905	0.0221656023597	0.0714150024628	0.168387027319	0.26065139129	0.248727517315	0.147345247088	0.0583550041371	0.0173040011504	0.00432301122353	0.00101045774187	0.000315737911631
hhs10	201451	3.6323305131919	3.7975000000000003	0.0195368883581	0.0688803423594	0.180193686018	0.289787439762	0.256047615554	0.128148303544	0.0423980170513	0.0112307147602	0.00277907822173	0.000712709355328	0.000285205015671
hhs10	201452	3.6323305131919	4.47818	0.0226167645225	0.0577556902394	0.119435711739	0.189163311952	0.22051267233	0.186555900731	0.116311572016	0.0556606182796	0.0216264554296	0.0072490046592	0.00311229810196
hhs10	201453	3.6323305131919	4.16634	0.0333587955865	0.0774697681361	0.142930190158	0.201416475633	0.211683271715	0.165328754088	0.0976482479167	0.0451643593617	0.0171265362178	0.00559857469544	0.00227502649137
hhs10	201501	3.6323305131919	3.827	0.023278730695	0.0762557411608	0.177909328262	0.267348859197	0.245193711563	0.13886562919	0.0522512374681	0.0145745176904	0.00338454131069	0.000730463105536	0.000207240357488
hhs10	201502	3.6323305131919	4.24152	0.0142403886044	0.0500217000039	0.131978949594	0.235556425213	0.264663175601	0.184347261956	0.0834045932816	0.0268861439156	0.00689556804333	0.00156532139323	0.000440472394194
hhs10	201503	3.6323305131919	3.66	0.0160659342599	0.0705563662159	0.203169345516	0.320073250145	0.252604990555	0.104637431944	0.0266728863197	0.00511280663751	0.000884854930875	0.000167474538968	5.4658938195e-05
hhs10	201504	3.6323305131919	3.4727170384661	0.0275522591001	0.0980349930125	0.22734471609	0.302432915085	0.220087910665	0.0923613534463	0.025473551026	0.00541321734066	0.00102870398168	0.000204985412357	6.53948400531e-05
hhs10	201505	3.6323305131919	3.6185960922874	2.27e-05	2.27000000002e-05	2.27000958574e-05	0.999772950449	2.27494553984e-05	2.27000000017e-05	2.27e-05	2.27e-05	2.27e-05	2.27e-05	2.27e-05
hhs10	201506	3.6323305131919	3.6629877752916	3.60418883178e-05	0.00115874113266	0.0829809169498	0.678824993468	0.231755603581	0.00507531508241	7.66408663794e-05	2.3616642272e-05	2.27287483062e-05	2.27015084845e-05	2.27001332487e-05
hhs10	201507	3.6323305131919	3.6629877752916	2.27e-05	2.2700000001e-05	2.27012620259e-05	0.999763985251	3.17134866931e-05	2.2700000031e-05	2.27e-05	2.27e-05	2.27e-05	2.27e-05	2.27e-05
hhs10	201508	3.6323305131919	3.6323305131919	2.27e-05	2.27e-05	2.27e-05	0.999773	2.27e-05	2.27e-05	2.27e-05	2.27e-05	2.27e-05	2.27e-05	2.27e-05
hhs10	201509	3.6323305131919	3.6323305131919	2.27e-05	2.27e-05	2.27e-05	0.999773	2.27e-05	2.27e-05	2.27e-05	2.27e-05	2.27e-05	2.27e-05	2.27e-05
hhs10	201510	3.6323305131919	3.6323305131919	2.27e-05	2.27000000145e-05	2.27208235267e-05	0.99975462234	4.10568366302e-05	2.27000002269e-05	2.27000000001e-05	2.27e-05	2.27e-05	2.27e-05	2.27e-05
hhs10	201511	3.6323305131919	3.6323305131919	2.27e-05	2.27e-05	2.27e-05	0.999773	2.27000000017e-05	2.27e-05	2.27e-05	2.27e-05	2.27e-05	2.27e-05	2.27e-05
hhs10	201512	3.6323305131919	3.6323305131919	2.27e-05	2.27e-05	2.27e-05	0.999773	2.27e-05	2.27e-05	2.27e-05	2.27e-05	2.27e-05	2.27e-05	2.27e-05
hhs10	201513	3.6323305131919	3.6323305131919	2.27e-05	2.27e-05	2.27e-05	0.999773	2.27e-05	2.27e-05	2.27e-05	2.27e-05	2.27e-05	2.27e-05	2.27e-05
hhs10	201514	3.6323305131919	3.6323305131919	2.27e-05	2.27e-05	2.27e-05	0.999773	2.27e-05	2.27e-05	2.27e-05	2.27e-05	2.27e-05	2.27e-05	2.27e-05
hhs10	201515	3.6323305131919	3.6323305131919	2.27e-05	2.27e-05	2.27e-05	0.999773	2.27e-05	2.27e-05	2.27e-05	2.27e-05	2.27e-05	2.27e-05	2.27e-05
hhs10	201516	3.6323305131919	3.6323305131919	2.27e-05	2.27e-05	2.27e-05	0.999773	2.27e-05	2.27e-05	2.27e-05	2.27e-05	2.27e-05	2.27e-05	2.27e-05
hhs10	201517	3.6323305131919	3.6323305131919	2.27e-05	2.27e-05	2.27e-05	0.999773	2.27e-05	2.27e-05	2.27e-05	2.27e-05	2.27e-05	2.27e-05	2.27e-05
hhs10	201518	3.6323305131919	3.6323305131919	2.27e-05	2.27e-05	2.27e-05	0.999773	2.27e-05	2.27e-05	2.27e-05	2.27e-05	2.27e-05	2.27e-05	2.27e-05
hhs10	201519	3.6323305131919	3.6323305131919	2.27e-05	2.27e-05	2.27e-05	0.999773	2.27e-05	2.27e-05	2.27e-05	2.27e-05	2.27e-05	2.27e-05	2.27e-05
