# Supplementary material for: A human judgment approach to epidemiological forecasting
Source: PLoS Comput Biol. 2017 Mar 10;13(3):e1005248. doi: 10.1371/journal.pcbi.1005248 (PMC5345757; doi:10.1371/journal.pcbi.1005248)
Supplement: S1 Data — (ZIP) [file pcbi.1005248.s002.zip › S1_data/influenza_2015-2016_archefilter_4wk-ahead-wili.csv]

region	wILI available through week	ground truth	Point Prediction	Pr(0.0<=wILI<0.5)	Pr(0.5<=wILI<1.0)	Pr(1.0<=wILI<1.5)	Pr(1.5<=wILI<2.0)	Pr(2.0<=wILI<2.5)	Pr(2.5<=wILI<3.0)	Pr(3.0<=wILI<3.5)	Pr(3.5<=wILI<4.0)	Pr(4.0<=wILI<4.5)	Pr(4.5<=wILI<5.0)	Pr(5.0<=wILI<5.5)	Pr(5.5<=wILI<6.0)	Pr(6.0<=wILI<6.5)	Pr(6.5<=wILI<7.0)	Pr(7.0<=wILI<7.5)	Pr(7.5<=wILI<8.0)	Pr(8.0<=wILI<8.5)	Pr(8.5<=wILI<9.0)	Pr(9.0<=wILI<9.5)	Pr(9.5<=wILI<10.0)	Pr(10.0<=wILI<10.5)	Pr(10.5<=wILI<11.0)	Pr(11.0<=wILI<11.5)	Pr(11.5<=wILI<12.0)	Pr(12.0<=wILI<12.5)	Pr(12.5<=wILI<13.0)	Pr(13.0<=wILI)
nat	201542	1.64003	1.77614221	0.0123525385308	0.0393621944307	0.173461465924	0.316247620049	0.194193191864	0.0489250698456	0.0146885059617	0.0103815672603	0.0100895663345	0.0100165710999	0.0100165710999	0.0100165710999	0.0100165710999	0.0100165710999	0.0100165710999	0.0100165710999	0.0100165710999	0.0100165710999	0.0100165710999	0.0100165710999	0.0100165710999	0.0100165710999	0.0100165710999	0.0100165710999	0.0100165710999	0.0100165710999	0.0100165710999
nat	201543	1.9437	1.72231641	0.010153277364	0.0679200415571	0.237499875729	0.360803179255	0.231105856899	0.0632433895414	0.00841201520325	0.00143166594337	0.00103301042121	0.00102220704644	0.00102208711999	0.00102208711999	0.00102208711999	0.00102208711999	0.00102208711999	0.00102208711999	0.00102208711999	0.00102208711999	0.00102208711999	0.00102208711999	0.00102208711999	0.00102208711999	0.00102208711999	0.00102208711999	0.00102208711999	0.00102208711999	0.00102208711999
nat	201544	1.72274	1.77043809	0.0094493691342	0.0606476819809	0.219089837985	0.346412647799	0.237038720907	0.0737756613019	0.0124049566324	0.0027493379006	0.00204493986978	0.00202178406997	0.00202147425996	0.00202147425996	0.00202147425996	0.00202147425996	0.00202147425996	0.00202147425996	0.00202147425996	0.00202147425996	0.00202147425996	0.00202147425996	0.00202147425996	0.00202147425996	0.00202147425996	0.00202147425996	0.00202147425996	0.00202147425996	0.00202147425996
nat	201545	1.83327	1.88813032	0.006811766633	0.0458168569229	0.181103642862	0.322012181284	0.267015837564	0.110264024964	0.0242014125047	0.00425354545155	0.0021314967891	0.0020241426236	0.00202150424158	0.00202147425996	0.00202147425996	0.00202147425996	0.00202147425996	0.00202147425996	0.00202147425996	0.00202147425996	0.00202147425996	0.00202147425996	0.00202147425996	0.00202147425996	0.00202147425996	0.00202147425996	0.00202147425996	0.00202147425996	0.00202147425996
nat	201546	1.92522	2.35462319	0.00252928282338	0.0092769847556	0.0545595949294	0.186759762401	0.311208103726	0.254982924147	0.110105581028	0.0279231398916	0.00585608264388	0.00240824704928	0.00204591924893	0.00202225376193	0.00202148423385	0.00202147423998	0.00202147423998	0.00202147423998	0.00202147423998	0.00202147423998	0.00202147423998	0.00202147423998	0.00202147423998	0.00202147423998	0.00202147423998	0.00202147423998	0.00202147423998	0.00202147423998	0.00202147423998
nat	201547	2.36388	3.20845463	0.00202448241522	0.00213598403732	0.00419103378657	0.0222957011743	0.095402148948	0.222429180147	0.281196831129	0.200765685196	0.0915556577927	0.0329091625131	0.0107477728935	0.00378984981098	0.00224070981467	0.0020361552569	0.00202194397191	0.00202148425383	0.00202147425996	0.00202147425996	0.00202147425996	0.00202147425996	0.00202147425996	0.00202147425996	0.00202147425996	0.00202147425996	0.00202147425996	0.00202147425996	0.00202147425996
nat	201548	2.46456	3.83499781	0.00202147427995	0.00202243369161	0.00208776362895	0.00380404114604	0.0215125016832	0.0946503909073	0.214066770502	0.2668288549	0.205881889764	0.108542621693	0.0386585171318	0.00896829424089	0.00263118038631	0.00204378060092	0.00202179408384	0.00202147427995	0.00202147427995	0.00202147427995	0.00202147427995	0.00202147427995	0.00202147427995	0.00202147427995	0.00202147427995	0.00202147427995	0.00202147427995	0.00202147427995	0.00202147427995
nat	201549	1.9957	3.33928709	0.0020228534342	0.00208820335929	0.00354090251208	0.0176777732761	0.0767199265109	0.182078796674	0.248995151167	0.219312763471	0.136345901725	0.0593085937644	0.0171540344515	0.00425979166348	0.00218893158913	0.00202713081116	0.00202155423092	0.00202147427995	0.00202147427995	0.00202147427995	0.00202147427995	0.00202147427995	0.00202147427995	0.00202147427995	0.00202147427995	0.00202147427995	0.00202147427995	0.00202147427995	0.00202147427995
nat	201550	2.04205	3.22810679	0.00203058871075	0.00229809466918	0.00594981533968	0.0300705238978	0.10700651476	0.216801205817	0.263830446272	0.205265479823	0.0994239645754	0.02871320624	0.00596461626337	0.00231350521903	0.00203126829401	0.00202160422027	0.00202147429994	0.00202147429994	0.00202147429994	0.00202147429994	0.00202147429994	0.00202147429994	0.00202147429994	0.00202147429994	0.00202147429994	0.00202147429994	0.00202147429994	0.00202147429994	0.00202147429994
nat	201551	2.15848	3.40763553	0.00202627133822	0.0021722018484	0.00429064274449	0.0196651045733	0.0764537097646	0.181955582234	0.267610225736	0.242492458851	0.126833734927	0.0367374152203	0.00704455394741	0.00238387204465	0.00203342695015	0.00202163418189	0.00202147427995	0.00202147427995	0.00202147427995	0.00202147427995	0.00202147427995	0.00202147427995	0.00202147427995	0.00202147427995	0.00202147427995	0.00202147427995	0.00202147427995	0.00202147427995	0.00202147427995
nat	201552	2.28065	3.63159574	0.00202207391223	0.00204640898909	0.00254933057954	0.00782422582466	0.0366698066803	0.121872497336	0.247902181415	0.289700199372	0.182830525687	0.0613590063779	0.012026438877	0.00284380999421	0.0020523453487	0.00202198396739	0.00202147427995	0.00202147427995	0.00202147427995	0.00202147427995	0.00202147427995	0.00202147427995	0.00202147427995	0.00202147427995	0.00202147427995	0.00202147427995	0.00202147427995	0.00202147427995	0.00202147427995
nat	201601	2.41735	3.46289498	0.00202304333776	0.00207543121217	0.00296764408417	0.011207021485	0.0531911257471	0.163945458328	0.285281521918	0.270517555563	0.135194229325	0.0349772849451	0.00602718789283	0.002263266027	0.00202850998547	0.00202155425091	0.00202147429994	0.00202147429994	0.00202147429994	0.00202147429994	0.00202147429994	0.00202147429994	0.00202147429994	0.00202147429994	0.00202147429994	0.00202147429994	0.00202147429994	0.00202147429994	0.00202147429994
nat	201602	2.84303	3.6143731	0.00202153426317	0.00202665112538	0.00220111414015	0.00505616335018	0.028093436299	0.116483113464	0.261956815231	0.306775881021	0.18033569741	0.0529679426088	0.00922035975731	0.00252282685759	0.00203761440241	0.00202168417124	0.00202147429994	0.00202147429994	0.00202147429994	0.00202147429994	0.00202147429994	0.00202147429994	0.00202147429994	0.00202147429994	0.00202147429994	0.00202147429994	0.00202147429994	0.00202147429994	0.00202147429994
nat	201603	3.16348	3.64021123	0.00202153424318	0.00202655116662	0.00219412840225	0.0048764634982	0.0263363635181	0.110168824448	0.255135365767	0.309178664479	0.187836795663	0.0571292901915	0.0101457421876	0.00260856425533	0.00204081242111	0.00202173412061	0.00202147427995	0.00202147427995	0.00202147427995	0.00202147427995	0.00202147427995	0.00202147427995	0.00202147427995	0.00202147427995	0.00202147427995	0.00202147427995	0.00202147427995	0.00202147427995	0.00202147427995
nat	201604	3.18489	3.63527819	0.00202236373451	0.00205061640895	0.00250708648514	0.00682947584102	0.0322324678156	0.117401589057	0.254149530317	0.300272825858	0.182565088463	0.0566574495411	0.0103297093723	0.00263872575921	0.00204215159988	0.00202175410835	0.00202147427995	0.00202147427995	0.00202147427995	0.00202147427995	0.00202147427995	0.00202147427995	0.00202147427995	0.00202147427995	0.00202147427995	0.00202147427995	0.00202147427995	0.00202147427995	0.00202147427995
nat	201605	3.34816	3.57785393	0.00202855991471	0.00215876007001	0.00352676114901	0.0119931591655	0.0463360685186	0.135497470658	0.254827442047	0.279715359635	0.167271375442	0.0534183653294	0.0102254232222	0.0026570245114	0.00204329088101	0.0020217740761	0.00202147425996	0.00202147425996	0.00202147425996	0.00202147425996	0.00202147425996	0.00202147425996	0.00202147425996	0.00202147425996	0.00202147425996	0.00202147425996	0.00202147425996	0.00202147425996	0.00202147425996
nat	201606	3.5665	3.24072922	0.00203456625148	0.00236409417315	0.00631339232193	0.0296237375825	0.102055239988	0.217187656663	0.278703932677	0.210650435521	0.0912939491977	0.0227276565066	0.00453983992785	0.0021785979261	0.00202620138112	0.00202153424318	0.00202147427995	0.00202147427995	0.00202147427995	0.00202147427995	0.00202147427995	0.00202147427995	0.00202147427995	0.00202147427995	0.00202147427995	0.00202147427995	0.00202147427995	0.00202147427995	0.00202147427995
nat	201607	3.07877	2.77653945	0.00210597248347	0.00371498579492	0.0188387215293	0.0837038345655	0.207742330954	0.28700321613	0.225950145451	0.102905319718	0.0277778098493	0.00562595393986	0.00227950606819	0.00202997908458	0.00202158423253	0.00202147429994	0.00202147429994	0.00202147429994	0.00202147429994	0.00202147429994	0.00202147429994	0.00202147429994	0.00202147429994	0.00202147429994	0.00202147429994	0.00202147429994	0.00202147429994	0.00202147429994	0.00202147429994
nat	201608	2.78923	2.35661213	0.00252285681421	0.00923535047244	0.0546398568013	0.188197464488	0.315094786501	0.257568973392	0.107565490905	0.0242825429945	0.00437777930923	0.0021465175989	0.00202475226977	0.00202151425544	0.00202147427995	0.00202147427995	0.00202147427995	0.00202147427995	0.00202147427995	0.00202147427995	0.00202147427995	0.00202147427995	0.00202147427995	0.00202147427995	0.00202147427995	0.00202147427995	0.00202147427995	0.00202147427995	0.00202147427995
nat	201609	2.47548	2.1692306	0.0033325302603	0.0174449858554	0.0897868125298	0.246781796006	0.330300618434	0.204789337707	0.0590731275699	0.00958026886048	0.00250895531423	0.00203632515271	0.00202165414965	0.00202147425996	0.00202147425996	0.00202147425996	0.00202147425996	0.00202147425996	0.00202147425996	0.00202147425996	0.00202147425996	0.00202147425996	0.00202147425996	0.00202147425996	0.00202147425996	0.00202147425996	0.00202147425996	0.00202147425996	0.00202147425996
nat	201610	2.05142	2.03262436	0.00468374168213	0.0299655379782	0.132988480616	0.287007530613	0.305311625885	0.157495222204	0.0382619503207	0.00570933275292	0.00218660301709	0.00202489218397	0.00202149426769	0.00202147427995	0.00202147427995	0.00202147427995	0.00202147427995	0.00202147427995	0.00202147427995	0.00202147427995	0.00202147427995	0.00202147427995	0.00202147427995	0.00202147427995	0.00202147427995	0.00202147427995	0.00202147427995	0.00202147427995	0.00202147427995
nat	201611	1.99807	1.81457643	0.00706764985466	0.0515651828174	0.204608832496	0.343676142827	0.250745690182	0.0853101095561	0.0155181977603	0.00306404496866	0.00205712243958	0.00202196399964	0.00202147429994	0.00202147429994	0.00202147429994	0.00202147429994	0.00202147429994	0.00202147429994	0.00202147429994	0.00202147429994	0.00202147429994	0.00202147429994	0.00202147429994	0.00202147429994	0.00202147429994	0.00202147429994	0.00202147429994	0.00202147429994	0.00202147429994
nat	201612	1.89846	1.67488269	0.00807899950769	0.0598560674352	0.230930236909	0.363552536833	0.230046508852	0.059209703815	0.00767500725427	0.00223966045818	0.00202474225588	0.00202147425996	0.00202147425996	0.00202147425996	0.00202147425996	0.00202147425996	0.00202147425996	0.00202147425996	0.00202147425996	0.00202147425996	0.00202147425996	0.00202147425996	0.00202147425996	0.00202147425996	0.00202147425996	0.00202147425996	0.00202147425996	0.00202147425996	0.00202147425996
nat	201613	1.72666	1.59551914	0.0117134509294	0.0707337581515	0.2394618897	0.355142781188	0.21913608401	0.0558672646696	0.00730983134272	0.00222395013652	0.00202445247365	0.00202147429994	0.00202147429994	0.00202147429994	0.00202147429994	0.00202147429994	0.00202147429994	0.00202147429994	0.00202147429994	0.00202147429994	0.00202147429994	0.00202147429994	0.00202147429994	0.00202147429994	0.00202147429994	0.00202147429994	0.00202147429994	0.00202147429994	0.00202147429994
nat	201614	1.59993	1.44879415	0.0536269179717	0.196017788785	0.337121868704	0.257482796238	0.0938520504783	0.0180879417461	0.00333424923928	0.00206773591066	0.00202211388772	0.00202147427995	0.00202147427995	0.00202147427995	0.00202147427995	0.00202147427995	0.00202147427995	0.00202147427995	0.00202147427995	0.00202147427995	0.00202147427995	0.00202147427995	0.00202147427995	0.00202147427995	0.00202147427995	0.00202147427995	0.00202147427995	0.00202147427995	0.00202147427995
nat	201615	1.40294	1.3576147	0.064769845377	0.229325255746	0.363085330611	0.231519340277	0.060544586415	0.00804409107567	0.00227731741033	0.00202620140116	0.00202149428768	0.00202147429994	0.00202147429994	0.00202147429994	0.00202147429994	0.00202147429994	0.00202147429994	0.00202147429994	0.00202147429994	0.00202147429994	0.00202147429994	0.00202147429994	0.00202147429994	0.00202147429994	0.00202147429994	0.00202147429994	0.00202147429994	0.00202147429994	0.00202147429994
nat	201616	1.33246	1.27789981	0.0651823311261	0.230558225044	0.364046443947	0.230558225044	0.0593116113207	0.00767228892128	0.0022381913591	0.00202467229878	0.00202147425996	0.00202147425996	0.00202147425996	0.00202147425996	0.00202147425996	0.00202147425996	0.00202147425996	0.00202147425996	0.00202147425996	0.00202147425996	0.00202147425996	0.00202147425996	0.00202147425996	0.00202147425996	0.00202147425996	0.00202147425996	0.00202147425996	0.00202147425996	0.00202147425996
hhs1	201542	0.736201	1.30157714	0.0116945419409	0.132873225977	0.392593945525	0.169204944611	0.0518199340059	0.0239510253353	0.0149045733061	0.0116215866826	0.0108920340996	0.0101624815166	0.010016571	0.010016571	0.010016571	0.010016571	0.010016571	0.010016571	0.010016571	0.010016571	0.010016571	0.010016571	0.010016571	0.010016571	0.010016571	0.010016571	0.010016571	0.010016571	0.010016571
hhs1	201543	0.954736	0.82956555	0.271706173953	0.353618172579	0.252771435414	0.0836143386103	0.0145703488602	0.00219953508668	0.00107692351235	0.001023406331	0.00102209713385	0.00102208713998	0.00102208713998	0.00102208713998	0.00102208713998	0.00102208713998	0.00102208713998	0.00102208713998	0.00102208713998	0.00102208713998	0.00102208713998	0.00102208713998	0.00102208713998	0.00102208713998	0.00102208713998	0.00102208713998	0.00102208713998	0.00102208713998	0.00102208713998
hhs1	201544	0.807851	0.84383249	0.255928249542	0.339738883856	0.251666073262	0.0890703028174	0.0175621841595	0.0035055342012	0.00209729778226	0.00202344307262	0.00202149426769	0.00202147427995	0.00202147427995	0.00202147427995	0.00202147427995	0.00202147427995	0.00202147427995	0.00202147427995	0.00202147427995	0.00202147427995	0.00202147427995	0.00202147427995	0.00202147427995	0.00202147427995	0.00202147427995	0.00202147427995	0.00202147427995	0.00202147427995	0.00202147427995
hhs1	201545	0.975831	0.90463549	0.225102590689	0.320234011739	0.266261060428	0.113058901018	0.0273598655964	0.00528080548859	0.00226283624573	0.00203168799643	0.002021704119	0.00202147425996	0.00202147425996	0.00202147425996	0.00202147425996	0.00202147425996	0.00202147425996	0.00202147425996	0.00202147425996	0.00202147425996	0.00202147425996	0.00202147425996	0.00202147425996	0.00202147425996	0.00202147425996	0.00202147425996	0.00202147425996	0.00202147425996	0.00202147425996
hhs1	201546	1.03668	1.1667509	0.106425430031	0.231379273854	0.308013518988	0.209187992344	0.0787634733348	0.0203282079345	0.00511010022379	0.00236200545403	0.00204279120765	0.00202213387546	0.00202148427382	0.00202147427995	0.00202147427995	0.00202147427995	0.00202147427995	0.00202147427995	0.00202147427995	0.00202147427995	0.00202147427995	0.00202147427995	0.00202147427995	0.00202147427995	0.00202147427995	0.00202147427995	0.00202147427995	0.00202147427995	0.00202147427995
hhs1	201547	1.38302	1.35541096	0.0675746847011	0.177069218727	0.280556766453	0.238032034143	0.12520029661	0.0498890601601	0.0171109108964	0.0055867579202	0.00255137932318	0.00206239918333	0.00202288341582	0.00202149426769	0.00202147427995	0.00202147427995	0.00202147427995	0.00202147427995	0.00202147427995	0.00202147427995	0.00202147427995	0.00202147427995	0.00202147427995	0.00202147427995	0.00202147427995	0.00202147427995	0.00202147427995	0.00202147427995	0.00202147427995
hhs1	201548	1.59869	1.61178167	0.0290693475543	0.111210285786	0.22170825447	0.231191439041	0.158283738657	0.103378688402	0.0685885929362	0.031235539168	0.00833820063688	0.00260854426759	0.00204346079703	0.00202179408384	0.00202147427995	0.00202147427995	0.00202147427995	0.00202147427995	0.00202147427995	0.00202147427995	0.00202147427995	0.00202147427995	0.00202147427995	0.00202147427995	0.00202147427995	0.00202147427995	0.00202147427995	0.00202147427995	0.00202147427995
hhs1	201549	1.32779	1.46208649	0.0630391054503	0.151685543389	0.239437699743	0.225998801092	0.151693428554	0.0822052119149	0.0347653142357	0.0110751221479	0.00355730241971	0.00216950348166	0.00202917953474	0.00202167413739	0.00202147425996	0.00202147425996	0.00202147425996	0.00202147425996	0.00202147425996	0.00202147425996	0.00202147425996	0.00202147425996	0.00202147425996	0.00202147425996	0.00202147425996	0.00202147425996	0.00202147425996	0.00202147425996	0.00202147425996
hhs1	201550	1.40757	1.13588972	0.136292216011	0.236557880514	0.274382675372	0.192413441025	0.0872027889162	0.0262326973522	0.00609959349185	0.00239292651584	0.00203883365473	0.00202188404867	0.00202147429994	0.00202147429994	0.00202147429994	0.00202147429994	0.00202147429994	0.00202147429994	0.00202147429994	0.00202147429994	0.00202147429994	0.00202147429994	0.00202147429994	0.00202147429994	0.00202147429994	0.00202147429994	0.00202147429994	0.00202147429994	0.00202147429994
hhs1	201551	1.51447	1.23352343	0.114008038963	0.212313223716	0.270877469434	0.212145516561	0.106830640473	0.0347698014839	0.00800352579164	0.00261261174735	0.00205184563484	0.00202225378192	0.00202148425383	0.00202147425996	0.00202147425996	0.00202147425996	0.00202147425996	0.00202147425996	0.00202147425996	0.00202147425996	0.00202147425996	0.00202147425996	0.00202147425996	0.00202147425996	0.00202147425996	0.00202147425996	0.00202147425996	0.00202147425996	0.00202147425996
hhs1	201552	1.70551	1.60449732	0.0607779127253	0.13870304624	0.232947492167	0.253073829975	0.176275985166	0.0755453867808	0.0197543498449	0.00435096575226	0.00217938744194	0.00202651119114	0.00202154423705	0.00202147427995	0.00202147427995	0.00202147427995	0.00202147427995	0.00202147427995	0.00202147427995	0.00202147427995	0.00202147427995	0.00202147427995	0.00202147427995	0.00202147427995	0.00202147427995	0.00202147427995	0.00202147427995	0.00202147427995	0.00202147427995
hhs1	201601	1.80717	1.95992669	0.0232505258644	0.0727997105279	0.169031277881	0.254859754782	0.244561959759	0.14022151506	0.0463483314619	0.00977411008573	0.00273224840777	0.00205471389623	0.00202225380192	0.00202148427382	0.00202147427995	0.00202147427995	0.00202147427995	0.00202147427995	0.00202147427995	0.00202147427995	0.00202147427995	0.00202147427995	0.00202147427995	0.00202147427995	0.00202147427995	0.00202147427995	0.00202147427995	0.00202147427995	0.00202147427995
hhs1	201602	1.9911	2.28435059	0.00802224423259	0.0322419113797	0.100104654155	0.204660984372	0.268873665569	0.215924646865	0.100967305129	0.0271396203895	0.00542865476654	0.0022626363459	0.00202994904275	0.00202161415417	0.00202147423998	0.00202147423998	0.00202147423998	0.00202147423998	0.00202147423998	0.00202147423998	0.00202147423998	0.00202147423998	0.00202147423998	0.00202147423998	0.00202147423998	0.00202147423998	0.00202147423998	0.00202147423998	0.00202147423998
hhs1	201603	1.98808	2.23974748	0.0124089042116	0.0449135808532	0.116636227237	0.197768972917	0.23400316245	0.196138722661	0.111013805164	0.0401115356875	0.00971940353672	0.00287002389042	0.00207064410676	0.00202288339582	0.00202149424771	0.00202147425996	0.00202147425996	0.00202147425996	0.00202147425996	0.00202147425996	0.00202147425996	0.00202147425996	0.00202147425996	0.00202147425996	0.00202147425996	0.00202147425996	0.00202147425996	0.00202147425996	0.00202147425996
hhs1	201604	1.97011	1.91591968	0.0394269259159	0.097713072761	0.170496259501	0.199071716007	0.185092328669	0.144526445123	0.0848077067941	0.0330041545896	0.00866667920205	0.0027831172132	0.00206667656029	0.0020227834771	0.00202149426769	0.00202147427995	0.00202147427995	0.00202147427995	0.00202147427995	0.00202147427995	0.00202147427995	0.00202147427995	0.00202147427995	0.00202147427995	0.00202147427995	0.00202147427995	0.00202147427995	0.00202147427995	0.00202147427995
hhs1	201605	2.00001	1.30971321	0.0827318597779	0.177486532815	0.247164803601	0.201293283662	0.121541440352	0.0716230620909	0.0392420892644	0.0165106290108	0.00551139413597	0.00249541364334	0.00205480384107	0.00202256361193	0.00202148427382	0.00202147427995	0.00202147427995	0.00202147427995	0.00202147427995	0.00202147427995	0.00202147427995	0.00202147427995	0.00202147427995	0.00202147427995	0.00202147427995	0.00202147427995	0.00202147427995	0.00202147427995	0.00202147427995
hhs1	201606	2.54487	1.02887667	0.158562600822	0.273803343373	0.292491343595	0.162070559686	0.0515318737587	0.0144323137966	0.00563882610251	0.00291645550329	0.00215556209518	0.00203170804444	0.00202182410543	0.00202147431993	0.00202147431993	0.00202147431993	0.00202147431993	0.00202147431993	0.00202147431993	0.00202147431993	0.00202147431993	0.00202147431993	0.00202147431993	0.00202147431993	0.00202147431993	0.00202147431993	0.00202147431993	0.00202147431993	0.00202147431993
hhs1	201607	2.20908	1.02678164	0.158191263783	0.278056087177	0.300887096155	0.164504082473	0.0464596327433	0.00871329053135	0.00270307627035	0.00207459168592	0.00202426255006	0.00202155421093	0.00202147425996	0.00202147425996	0.00202147425996	0.00202147425996	0.00202147425996	0.00202147425996	0.00202147425996	0.00202147425996	0.00202147425996	0.00202147425996	0.00202147425996	0.00202147425996	0.00202147425996	0.00202147425996	0.00202147425996	0.00202147425996	0.00202147425996
hhs1	201608	2.01418	0.91697182	0.257153208354	0.342688325153	0.251916339789	0.0867110695838	0.0159345822633	0.00310764819916	0.00205883137124	0.00202198396739	0.00202147427995	0.00202147427995	0.00202147427995	0.00202147427995	0.00202147427995	0.00202147427995	0.00202147427995	0.00202147427995	0.00202147427995	0.00202147427995	0.00202147427995	0.00202147427995	0.00202147427995	0.00202147427995	0.00202147427995	0.00202147427995	0.00202147427995	0.00202147427995	0.00202147427995
hhs1	201609	2.03999	0.98187342	0.197916482458	0.30808818012	0.286516488871	0.1310981885	0.0293194938625	0.00451616440157	0.00211417741014	0.00202281343872	0.00202147425996	0.00202147425996	0.00202147425996	0.00202147425996	0.00202147425996	0.00202147425996	0.00202147425996	0.00202147425996	0.00202147425996	0.00202147425996	0.00202147425996	0.00202147425996	0.00202147425996	0.00202147425996	0.00202147425996	0.00202147425996	0.00202147425996	0.00202147425996	0.00202147425996
hhs1	201610	1.71331	0.97871291	0.200509962017	0.309244800827	0.284567554047	0.129390305852	0.0291450608328	0.00458522205225	0.00212574031923	0.00202333312002	0.00202148425383	0.00202147425996	0.00202147425996	0.00202147425996	0.00202147425996	0.00202147425996	0.00202147425996	0.00202147425996	0.00202147425996	0.00202147425996	0.00202147425996	0.00202147425996	0.00202147425996	0.00202147425996	0.00202147425996	0.00202147425996	0.00202147425996	0.00202147425996	0.00202147425996
hhs1	201611	1.57636	1.01149552	0.167898081118	0.290471783303	0.303950047813	0.153645841245	0.0361973160665	0.00526009818725	0.00214545822731	0.00202336310164	0.00202147425996	0.00202147425996	0.00202147425996	0.00202147425996	0.00202147425996	0.00202147425996	0.00202147425996	0.00202147425996	0.00202147425996	0.00202147425996	0.00202147425996	0.00202147425996	0.00202147425996	0.00202147425996	0.00202147425996	0.00202147425996	0.00202147425996	0.00202147425996	0.00202147425996
hhs1	201612	1.62583	1.08720784	0.10518087429	0.252943092678	0.339497964993	0.201229594732	0.0513976255678	0.00707817340135	0.00223902089474	0.00202562175661	0.00202149428768	0.00202147429994	0.00202147429994	0.00202147429994	0.00202147429994	0.00202147429994	0.00202147429994	0.00202147429994	0.00202147429994	0.00202147429994	0.00202147429994	0.00202147429994	0.00202147429994	0.00202147429994	0.00202147429994	0.00202147429994	0.00202147429994	0.00202147429994	0.00202147429994
hhs1	201613	1.13344	1.06587303	0.106776025034	0.254853078875	0.339751586067	0.199391340002	0.0499132553228	0.00668328549018	0.00219933520925	0.00202408268039	0.00202147427995	0.00202147427995	0.00202147427995	0.00202147427995	0.00202147427995	0.00202147427995	0.00202147427995	0.00202147427995	0.00202147427995	0.00202147427995	0.00202147427995	0.00202147427995	0.00202147427995	0.00202147427995	0.00202147427995	0.00202147427995	0.00202147427995	0.00202147427995	0.00202147427995
hhs1	201614	1.05605	1.03536679	0.136851460329	0.272420133402	0.322184535589	0.176855288148	0.0431175222787	0.00596815397497	0.00217123242139	0.00202366291778	0.00202147425996	0.00202147425996	0.00202147425996	0.00202147425996	0.00202147425996	0.00202147425996	0.00202147425996	0.00202147425996	0.00202147425996	0.00202147425996	0.00202147425996	0.00202147425996	0.00202147425996	0.00202147425996	0.00202147425996	0.00202147425996	0.00202147425996	0.00202147425996	0.00202147425996
hhs1	201615	0.89892	0.97771007	0.204658316008	0.312026082096	0.282578580949	0.126046415218	0.0277961277825	0.00435586266259	0.00210788125037	0.00202272347388	0.00202147423998	0.00202147423998	0.00202147423998	0.00202147423998	0.00202147423998	0.00202147423998	0.00202147423998	0.00202147423998	0.00202147423998	0.00202147423998	0.00202147423998	0.00202147423998	0.00202147423998	0.00202147423998	0.00202147423998	0.00202147423998	0.00202147423998	0.00202147423998	0.00202147423998
hhs1	201616	0.895756	0.89365468	0.273882099598	0.352459663019	0.242145001924	0.0741758166503	0.012154580296	0.00270987212971	0.00204320095637	0.00202175410835	0.00202147427995	0.00202147427995	0.00202147427995	0.00202147427995	0.00202147427995	0.00202147427995	0.00202147427995	0.00202147427995	0.00202147427995	0.00202147427995	0.00202147427995	0.00202147427995	0.00202147427995	0.00202147427995	0.00202147427995	0.00202147427995	0.00202147427995	0.00202147427995	0.00202147427995
hhs2	201542	1.3633	1.81914724	0.0137376590837	0.0483219097431	0.161632760066	0.287639094681	0.2070154684	0.0656140350728	0.0150509836665	0.0106732383883	0.0100165710999	0.0100165710999	0.0100165710999	0.0100165710999	0.0100165710999	0.0100165710999	0.0100165710999	0.0100165710999	0.0100165710999	0.0100165710999	0.0100165710999	0.0100165710999	0.0100165710999	0.0100165710999	0.0100165710999	0.0100165710999	0.0100165710999	0.0100165710999	0.0100165710999
hhs2	201543	1.35069	1.79584672	0.0126656067898	0.0688995115806	0.213467965575	0.326469188043	0.244596596071	0.0928736095643	0.0187737909711	0.0027483984767	0.00110573583276	0.00102409589811	0.00102210711772	0.00102208712998	0.00102208712998	0.00102208712998	0.00102208712998	0.00102208712998	0.00102208712998	0.00102208712998	0.00102208712998	0.00102208712998	0.00102208712998	0.00102208712998	0.00102208712998	0.00102208712998	0.00102208712998	0.00102208712998	0.00102208712998
hhs2	201544	1.57092	1.88684899	0.00909291781725	0.0512714624215	0.179946444309	0.309561199894	0.263407293125	0.115734661277	0.02748511906	0.00492065639753	0.00218892159525	0.00202621137499	0.00202152424931	0.00202147427995	0.00202147427995	0.00202147427995	0.00202147427995	0.00202147427995	0.00202147427995	0.00202147427995	0.00202147427995	0.00202147427995	0.00202147427995	0.00202147427995	0.00202147427995	0.00202147427995	0.00202147427995	0.00202147427995	0.00202147427995
hhs2	201545	1.86092	1.8764817	0.00944715058901	0.0526193358572	0.181897827651	0.308975499067	0.260383027713	0.114713127718	0.0281039095955	0.00523426408206	0.00223204515034	0.00202862989187	0.00202159420641	0.00202147427995	0.00202147427995	0.00202147427995	0.00202147427995	0.00202147427995	0.00202147427995	0.00202147427995	0.00202147427995	0.00202147427995	0.00202147427995	0.00202147427995	0.00202147427995	0.00202147427995	0.00202147427995	0.00202147427995	0.00202147427995
hhs2	201546	1.74541	2.1288064	0.00476495192855	0.0260017389818	0.11054271627	0.250729250264	0.299784178514	0.189161854982	0.0650942864214	0.0140786005585	0.00336954762653	0.00210522294311	0.00202403273104	0.00202150428155	0.00202147429994	0.00202147429994	0.00202147429994	0.00202147429994	0.00202147429994	0.00202147429994	0.00202147429994	0.00202147429994	0.00202147429994	0.00202147429994	0.00202147429994	0.00202147429994	0.00202147429994	0.00202147429994	0.00202147429994
hhs2	201547	2.29498	3.2755075	0.00211291818236	0.00307190009067	0.00846524264569	0.0291954099564	0.0901738351897	0.194306266408	0.258547810547	0.211401972537	0.113713239747	0.0430133061888	0.0120327548836	0.0035143687486	0.00214492855213	0.00202677101175	0.00202158419255	0.00202147425996	0.00202147425996	0.00202147425996	0.00202147425996	0.00202147425996	0.00202147425996	0.00202147425996	0.00202147425996	0.00202147425996	0.00202147425996	0.00202147425996	0.00202147425996
hhs2	201548	2.30133	4.37984028	0.00202147429994	0.00202179410383	0.00204410042501	0.00265252732192	0.00951107148537	0.0437794272439	0.124559111054	0.208359432531	0.214066772642	0.153119806897	0.102835282667	0.0685672367185	0.0312352196762	0.00833820072004	0.00260854429345	0.00204346081724	0.00202179410383	0.00202147429994	0.00202147429994	0.00202147429994	0.00202147429994	0.00202147429994	0.00202147429994	0.00202147429994	0.00202147429994	0.00202147429994	0.00202147429994
hhs2	201549	1.77591	4.09916732	0.00202701090475	0.00216305747747	0.00365915003485	0.0113009538832	0.032630334156	0.0733648147196	0.133269319729	0.190485633207	0.206626465231	0.167894726534	0.09765566894	0.0385824941376	0.0107317629258	0.0032349401713	0.00211252846317	0.00202486222238	0.00202153426317	0.00202147429994	0.00202147429994	0.00202147429994	0.00202147429994	0.00202147429994	0.00202147429994	0.00202147429994	0.00202147429994	0.00202147429994	0.00202147429994
hhs2	201550	2.37764	3.27899929	0.00202589157111	0.00217067278608	0.00449302863421	0.022832772046	0.0922173129579	0.21138984209	0.279109094217	0.218662782063	0.101128858079	0.0276580729985	0.00567716248088	0.00230113278333	0.00203251750785	0.00202169414512	0.00202147427995	0.00202147427995	0.00202147427995	0.00202147427995	0.00202147427995	0.00202147427995	0.00202147427995	0.00202147427995	0.00202147427995	0.00202147427995	0.00202147427995	0.00202147427995	0.00202147427995
hhs2	201551	2.18428	3.53580955	0.00202262357516	0.00206891518749	0.00299862505606	0.0119684144596	0.0534838557026	0.14882544882	0.251646195451	0.260600724213	0.16113726877	0.058434979496	0.0132034470933	0.00321820040459	0.00208876301609	0.00202335312777	0.00202149426769	0.00202147427995	0.00202147427995	0.00202147427995	0.00202147427995	0.00202147427995	0.00202147427995	0.00202147427995	0.00202147427995	0.00202147427995	0.00202147427995	0.00202147427995	0.00202147427995
hhs2	201552	2.32815	3.69986999	0.00202186404094	0.00204136208404	0.00250242934106	0.00755307210584	0.03449853818	0.110995087753	0.226059486139	0.279753369125	0.200039762366	0.0809607958578	0.0191455531808	0.00398635934199	0.00213824267339	0.00202487219623	0.00202151425544	0.00202147427995	0.00202147427995	0.00202147427995	0.00202147427995	0.00202147427995	0.00202147427995	0.00202147427995	0.00202147427995	0.00202147427995	0.00202147427995	0.00202147427995	0.00202147427995
hhs2	201601	2.50124	2.7512664	0.00217869786481	0.00462814577553	0.0242688014213	0.0971124910592	0.214914530625	0.274479003555	0.213581408144	0.10041136807	0.0280351017909	0.00574636004645	0.0022914287342	0.00203042878873	0.00202159420641	0.00202147427995	0.00202147427995	0.00202147427995	0.00202147427995	0.00202147427995	0.00202147427995	0.00202147427995	0.00202147427995	0.00202147427995	0.00202147427995	0.00202147427995	0.00202147427995	0.00202147427995	0.00202147427995
hhs2	201602	3.22646	3.16838111	0.00205690251338	0.00281918503915	0.0105388509088	0.0462989907933	0.128379824241	0.226361346498	0.260101205331	0.187037302198	0.0797384238648	0.0199731352786	0.00420990217371	0.00215863012832	0.00202561170265	0.00202152420933	0.00202147423998	0.00202147423998	0.00202147423998	0.00202147423998	0.00202147423998	0.00202147423998	0.00202147423998	0.00202147423998	0.00202147423998	0.00202147423998	0.00202147423998	0.00202147423998	0.00202147423998
hhs2	201603	2.76832	3.13416255	0.00217782837645	0.00403410002555	0.0156788289438	0.0551249487742	0.133425401346	0.22524168539	0.256168299772	0.179929652806	0.0738680446482	0.0179842451568	0.00390490925126	0.00213649372475	0.00202488217008	0.00202151423545	0.00202147425996	0.00202147425996	0.00202147425996	0.00202147425996	0.00202147425996	0.00202147425996	0.00202147425996	0.00202147425996	0.00202147425996	0.00202147425996	0.00202147425996	0.00202147425996	0.00202147425996
hhs2	201604	3.17342	3.2322693	0.00221533539736	0.0043927801102	0.0168881774845	0.0544990431533	0.120736294096	0.196140643446	0.235230602082	0.19290308883	0.10216343364	0.0340593575013	0.00784345403324	0.00257802298433	0.0020484677266	0.00202212388159	0.00202148427382	0.00202147427995	0.00202147427995	0.00202147427995	0.00202147427995	0.00202147427995	0.00202147427995	0.00202147427995	0.00202147427995	0.00202147427995	0.00202147427995	0.00202147427995	0.00202147427995
hhs2	201605	3.69465	3.43715414	0.00222035232081	0.00453071552326	0.0182970335235	0.0593302005144	0.119112120098	0.157111817321	0.170022779856	0.179023120525	0.150943370034	0.079427975838	0.0240836249782	0.00532155055486	0.0022663740986	0.00202968924224	0.00202158421254	0.00202147427995	0.00202147427995	0.00202147427995	0.00202147427995	0.00202147427995	0.00202147427995	0.00202147427995	0.00202147427995	0.00202147427995	0.00202147427995	0.00202147427995	0.00202147427995
hhs2	201606	4.01335	3.08920423	0.0021109893652	0.00355503381092	0.0155381751991	0.0618582895808	0.142568994076	0.198543238102	0.196173151548	0.163226585893	0.111983590448	0.0534488266491	0.0163106514812	0.00419030423396	0.00218586344897	0.00202706083402	0.00202155421093	0.00202147425996	0.00202147425996	0.00202147425996	0.00202147425996	0.00202147425996	0.00202147425996	0.00202147425996	0.00202147425996	0.00202147425996	0.00202147425996	0.00202147425996	0.00202147425996
hhs2	201607	4.07985	2.72141281	0.00214885614355	0.00433655454657	0.0230481897138	0.0940787405227	0.204666413091	0.245708983904	0.183414795557	0.108178963619	0.0609721929759	0.0291729537276	0.0103566927218	0.0034664181541	0.00214477864406	0.00202622134883	0.00202155421093	0.00202147425996	0.00202147425996	0.00202147425996	0.00202147425996	0.00202147425996	0.00202147425996	0.00202147425996	0.00202147425996	0.00202147425996	0.00202147425996	0.00202147425996	0.00202147425996
hhs2	201608	3.34526	2.77861291	0.00212654984385	0.00406103354908	0.0213422161084	0.0887682580421	0.197711070404	0.24774420829	0.196369513095	0.115433116195	0.0576174508339	0.0252710767901	0.0094987989164	0.00355112624253	0.00219443821227	0.00203167802265	0.00202177409609	0.00202147427995	0.00202147427995	0.00202147427995	0.00202147427995	0.00202147427995	0.00202147427995	0.00202147427995	0.00202147427995	0.00202147427995	0.00202147427995	0.00202147427995	0.00202147427995
hhs2	201609	2.27089	3.17237852	0.00202906960215	0.00225801919976	0.00553327066536	0.028646516563	0.10883183325	0.234023110218	0.282172952526	0.193918204385	0.0799984651932	0.0229078357853	0.00642455408949	0.00282123381073	0.00212636993313	0.00202913955925	0.00202173410062	0.00202147425996	0.00202147425996	0.00202147425996	0.00202147425996	0.00202147425996	0.00202147425996	0.00202147425996	0.00202147425996	0.00202147425996	0.00202147425996	0.00202147425996	0.00202147425996
hhs2	201610	1.9742	3.27502359	0.00202233375289	0.00206945485654	0.00323146227193	0.0158167545195	0.0769294480248	0.20811368115	0.296678230193	0.225614489027	0.0992502201271	0.0295172628766	0.00759300761596	0.0027824875993	0.00207854927951	0.00202342308487	0.00202150426157	0.00202147427995	0.00202147427995	0.00202147427995	0.00202147427995	0.00202147427995	0.00202147427995	0.00202147427995	0.00202147427995	0.00202147427995	0.00202147427995	0.00202147427995	0.00202147427995
hhs2	201611	2.22224	3.12529152	0.00202311325486	0.00210950027837	0.00414759042803	0.0245567146171	0.11019353819	0.25413053942	0.303294579776	0.188926865303	0.062701732343	0.0125315889756	0.00299233888126	0.00206861535088	0.00202263354903	0.00202148425383	0.00202147425996	0.00202147425996	0.00202147425996	0.00202147425996	0.00202147425996	0.00202147425996	0.00202147425996	0.00202147425996	0.00202147425996	0.00202147425996	0.00202147425996	0.00202147425996	0.00202147425996
hhs2	201612	2.00991	3.16833201	0.00202203391676	0.00206159965323	0.00317029974749	0.01633310771	0.0860895198792	0.24386041753	0.333130572977	0.2085111853	0.0602347452126	0.00971259771036	0.00251517150217	0.00203645507304	0.00202165414965	0.00202147425996	0.00202147425996	0.00202147425996	0.00202147425996	0.00202147425996	0.00202147425996	0.00202147425996	0.00202147425996	0.00202147425996	0.00202147425996	0.00202147425996	0.00202147425996	0.00202147425996	0.00202147425996
hhs2	201613	1.6754	2.8589671	0.00202452237069	0.00221541530448	0.00697130872495	0.0522030800759	0.206376712192	0.344864183938	0.24931385074	0.0836077110018	0.0150129571369	0.0030111673049	0.00205505364721	0.00202192396418	0.00202147423998	0.00202147423998	0.00202147423998	0.00202147423998	0.00202147423998	0.00202147423998	0.00202147423998	0.00202147423998	0.00202147423998	0.00202147423998	0.00202147423998	0.00202147423998	0.00202147423998	0.00202147423998	0.00202147423998
hhs2	201614	1.4765	2.56073549	0.00209166119741	0.00391787126338	0.0236340002317	0.112243939667	0.271819429062	0.322785233983	0.1776258938	0.0433498993409	0.00599260891835	0.00217219181154	0.00202368288551	0.00202147423998	0.00202147423998	0.00202147423998	0.00202147423998	0.00202147423998	0.00202147423998	0.00202147423998	0.00202147423998	0.00202147423998	0.00202147423998	0.00202147423998	0.00202147423998	0.00202147423998	0.00202147423998	0.00202147423998	0.00202147423998
hhs2	201615	1.28867	2.18638373	0.00263244955578	0.0112373025792	0.0710499021517	0.239380842216	0.354461988028	0.219024555828	0.056161122783	0.00742480061839	0.00223698207853	0.00202498208877	0.00202148423385	0.00202147423998	0.00202147423998	0.00202147423998	0.00202147423998	0.00202147423998	0.00202147423998	0.00202147423998	0.00202147423998	0.00202147423998	0.00202147423998	0.00202147423998	0.00202147423998	0.00202147423998	0.00202147423998	0.00202147423998	0.00202147423998
hhs2	201616	1.25627	1.84459421	0.00728777494097	0.053435896182	0.21063873691	0.348281492192	0.246018451509	0.079312947964	0.0137138143918	0.00287431134675	0.00204966703171	0.00202184409318	0.00202147431993	0.00202147431993	0.00202147431993	0.00202147431993	0.00202147431993	0.00202147431993	0.00202147431993	0.00202147431993	0.00202147431993	0.00202147431993	0.00202147431993	0.00202147431993	0.00202147431993	0.00202147431993	0.00202147431993	0.00202147431993	0.00202147431993
hhs3	201542	1.72001	1.72506752	0.0127159155571	0.0500690078067	0.195177016565	0.305120590823	0.171612468134	0.0478803500577	0.0159259469223	0.010746123583	0.0102354367749	0.0101624815166	0.010016571	0.010016571	0.0100895262583	0.010016571	0.010016571	0.010016571	0.010016571	0.010016571	0.010016571	0.010016571	0.010016571	0.010016571	0.010016571	0.010016571	0.010016571	0.010016571	0.010016571
hhs3	201543	2.17414	1.52726319	0.0329465499148	0.135145497856	0.285810364758	0.300325253708	0.162264847299	0.0492782747157	0.0115751156445	0.00297930690265	0.00126106059289	0.00103774753646	0.00102257683967	0.00102209713385	0.00102208713998	0.00102208713998	0.00102208713998	0.00102208713998	0.00102208713998	0.00102208713998	0.00102208713998	0.00102208713998	0.00102208713998	0.00102208713998	0.00102208713998	0.00102208713998	0.00102208713998	0.00102208713998	0.00102208713998
hhs3	201544	1.83996	1.56699109	0.0284144591554	0.117729917714	0.264099218811	0.298744912829	0.173353077598	0.057720567599	0.0159699805558	0.00508303682004	0.00246390296682	0.00205471389623	0.00202260358742	0.00202149426769	0.00202147427995	0.00202147427995	0.00202147427995	0.00202147427995	0.00202147427995	0.00202147427995	0.00202147427995	0.00202147427995	0.00202147427995	0.00202147427995	0.00202147427995	0.00202147427995	0.00202147427995	0.00202147427995	0.00202147427995
hhs3	201545	2.02023	1.66059466	0.0198399575455	0.0901060285746	0.234454270502	0.307016883232	0.201447800922	0.0759911941559	0.0238502283438	0.00777314722544	0.00303400339093	0.00211683582179	0.00202596154824	0.00202157423865	0.00202147429994	0.00202147429994	0.00202147429994	0.00202147429994	0.00202147429994	0.00202147429994	0.00202147429994	0.00202147429994	0.00202147429994	0.00202147429994	0.00202147429994	0.00202147429994	0.00202147429994	0.00202147429994	0.00202147429994
hhs3	201546	2.27837	1.73234471	0.0158412293524	0.0756835912718	0.212932713816	0.30060283048	0.21504358933	0.0932103530577	0.0343323597433	0.0117825882972	0.00395780681205	0.00223515322222	0.00203384667263	0.00202182404546	0.00202147425996	0.00202147425996	0.00202147425996	0.00202147425996	0.00202147425996	0.00202147425996	0.00202147425996	0.00202147425996	0.00202147425996	0.00202147425996	0.00202147425996	0.00202147425996	0.00202147425996	0.00202147425996	0.00202147425996
hhs3	201547	2.81511	2.1867771	0.00403426992136	0.0216104913763	0.0941582517628	0.2150858734	0.261948045367	0.186025944281	0.0995611784403	0.0518742822319	0.0228310228905	0.0075859918426	0.00287030371881	0.0020895025419	0.00202415261747	0.00202152422932	0.00202147425996	0.00202147425996	0.00202147425996	0.00202147425996	0.00202147425996	0.00202147425996	0.00202147425996	0.00202147425996	0.00202147425996	0.00202147425996	0.00202147425996	0.00202147425996	0.00202147425996
hhs3	201548	2.97706	3.39589275	0.00206609689532	0.00319562421736	0.0146533278281	0.060339001278	0.132179235552	0.172178606104	0.161304694485	0.130831212222	0.119416532227	0.104183303941	0.0540668976196	0.0140668974541	0.00317362770663	0.00206513748367	0.00202211386773	0.00202147425996	0.00202147425996	0.00202147425996	0.00202147425996	0.00202147425996	0.00202147425996	0.00202147425996	0.00202147425996	0.00202147425996	0.00202147425996	0.00202147425996	0.00202147425996
hhs3	201549	2.38365	2.70499481	0.00251756008731	0.00648312829839	0.0302946764416	0.103538071699	0.192724710147	0.208935069535	0.169853215538	0.128025065641	0.0803482023259	0.0342232073649	0.00966385779285	0.00300387186836	0.00208664433599	0.0020235230436	0.00202150428155	0.00202147429994	0.00202147429994	0.00202147429994	0.00202147429994	0.00202147429994	0.00202147429994	0.00202147429994	0.00202147429994	0.00202147429994	0.00202147429994	0.00202147429994	0.00202147429994
hhs3	201550	2.32746	2.71510412	0.0022522927115	0.00556039403207	0.0295921766409	0.106550012567	0.199665130107	0.218449680559	0.181229425726	0.128601919326	0.0670931992941	0.0225936484593	0.00569895905764	0.00237314859713	0.00203893355312	0.0020219139903	0.00202147425996	0.00202147425996	0.00202147425996	0.00202147425996	0.00202147425996	0.00202147425996	0.00202147425996	0.00202147425996	0.00202147425996	0.00202147425996	0.00202147425996	0.00202147425996	0.00202147425996
hhs3	201551	2.28403	3.36812783	0.0020747116329	0.00313617070814	0.0129908974364	0.052054532215	0.118729214909	0.172267593256	0.199029771729	0.193994989238	0.136495929723	0.0595384628005	0.0155637696589	0.00369306919802	0.00212700956193	0.0020246723188	0.00202151425544	0.00202147427995	0.00202147427995	0.00202147427995	0.00202147427995	0.00202147427995	0.00202147427995	0.00202147427995	0.00202147427995	0.00202147427995	0.00202147427995	0.00202147427995	0.00202147427995
hhs3	201552	2.23747	4.11869802	0.00202395278007	0.00209658823813	0.00308722075667	0.00972142249269	0.0324336047955	0.0754806872119	0.135521058904	0.20712696831	0.236944133653	0.171941914694	0.0730142996645	0.0182158634819	0.0039676408603	0.00214184048828	0.00202507209368	0.00202151427542	0.00202147429994	0.00202147429994	0.00202147429994	0.00202147429994	0.00202147429994	0.00202147429994	0.00202147429994	0.00202147429994	0.00202147429994	0.00202147429994	0.00202147429994
hhs3	201601	1.97779	4.33043696	0.0020218440332	0.00203579547754	0.00229733508945	0.00468479099201	0.0154522778753	0.0432828808732	0.0982045903624	0.185150471161	0.253311221863	0.218495252612	0.109292200931	0.0309618666842	0.00618437138055	0.00233398261551	0.00203321705874	0.00202168413126	0.00202147425996	0.00202147425996	0.00202147425996	0.00202147425996	0.00202147425996	0.00202147425996	0.00202147425996	0.00202147425996	0.00202147425996	0.00202147425996	0.00202147425996
hhs3	201602	2.25924	4.32295243	0.00202164415578	0.00202865985343	0.00217191200464	0.00359841720623	0.0109265532571	0.0346003154206	0.0933323682324	0.193910099355	0.267806112931	0.222356314832	0.105198961093	0.0280461647263	0.00546308370722	0.00225282238668	0.00202878977375	0.0020215642048	0.00202147425996	0.00202147425996	0.00202147425996	0.00202147425996	0.00202147425996	0.00202147425996	0.00202147425996	0.00202147425996	0.00202147425996	0.00202147425996	0.00202147425996
hhs3	201603	2.5782	4.27787556	0.00203238762771	0.00214450887319	0.00271534882509	0.00446467610989	0.00984047958205	0.0296093969688	0.0913265210507	0.207314375461	0.285622535657	0.219428576841	0.0917600651945	0.0212446863418	0.00408258041702	0.00213175669303	0.00202438253656	0.00202150430154	0.00202147431993	0.00202147431993	0.00202147431993	0.00202147431993	0.00202147431993	0.00202147431993	0.00202147431993	0.00202147431993	0.00202147431993	0.00202147431993	0.00202147431993
hhs3	201604	2.92751	4.40820604	0.00227820681978	0.00368184604384	0.00788505844125	0.0129759264875	0.0156239925719	0.0240257602227	0.0651361394529	0.166664287736	0.26869093032	0.244646465489	0.121268846303	0.0325284459859	0.00602067176865	0.00228590210069	0.00202972919766	0.00202157419868	0.00202147425996	0.00202147425996	0.00202147425996	0.00202147425996	0.00202147425996	0.00202147425996	0.00202147425996	0.00202147425996	0.00202147425996	0.00202147425996	0.00202147425996
hhs3	201605	3.28807	4.49128536	0.00204538961421	0.00226217667261	0.00306642347964	0.0041613520302	0.0052584292631	0.0115174610004	0.046687773304	0.150852076019	0.277698499245	0.275655092335	0.144786825448	0.0401361409998	0.00720412609205	0.00237723611404	0.00203314712175	0.00202163418189	0.00202147427995	0.00202147427995	0.00202147427995	0.00202147427995	0.00202147427995	0.00202147427995	0.00202147427995	0.00202147427995	0.00202147427995	0.00202147427995	0.00202147427995
hhs3	201606	3.98252	4.35572446	0.00203053870123	0.00211469709145	0.002457566828	0.00320011146558	0.0055290432578	0.0177489994203	0.0695628447942	0.191124237773	0.295773552015	0.244178052741	0.107422287648	0.0256980047257	0.00470223029743	0.00217435050924	0.00202574164301	0.00202152422932	0.00202147425996	0.00202147425996	0.00202147425996	0.00202147425996	0.00202147425996	0.00202147425996	0.00202147425996	0.00202147425996	0.00202147425996	0.00202147425996	0.00202147425996
hhs3	201607	3.21284	4.1799004	0.00203888354344	0.00220871938892	0.00298910080763	0.00506573727735	0.011131167556	0.0342460020169	0.10706888223	0.233213971752	0.292685639807	0.195206110676	0.0687589663937	0.0139511081826	0.003087770297	0.00206778581866	0.00202245361936	0.00202148421386	0.00202147421999	0.00202147421999	0.00202147421999	0.00202147421999	0.00202147421999	0.00202147421999	0.00202147421999	0.00202147421999	0.00202147421999	0.00202147421999	0.00202147421999
hhs3	201608	2.99606	3.43774548	0.00204368064199	0.00241155504454	0.00588622421806	0.024100984092	0.0780000607065	0.165222411961	0.228769631891	0.215640423324	0.145726817553	0.0712725663146	0.0240979759367	0.00609855400769	0.00240980611706	0.00203972306896	0.00202189400256	0.00202147425996	0.00202147425996	0.00202147425996	0.00202147425996	0.00202147425996	0.00202147425996	0.00202147425996	0.00202147425996	0.00202147425996	0.00202147425996	0.00202147425996	0.00202147425996
hhs3	201609	2.50929	3.02879332	0.00217238173809	0.00414329310458	0.0178372954514	0.0661644994772	0.152030403426	0.221741903835	0.218074013117	0.152223025304	0.0818111743752	0.0361396318025	0.0128648447364	0.0042102720307	0.00227108121203	0.00203655503189	0.00202192400416	0.00202148427382	0.00202147427995	0.00202147427995	0.00202147427995	0.00202147427995	0.00202147427995	0.00202147427995	0.00202147427995	0.00202147427995	0.00202147427995	0.00202147427995	0.00202147427995
hhs3	201610	2.09474	2.55513207	0.0024800430937	0.00792081667072	0.0407413003019	0.134607279258	0.246195900231	0.258379448964	0.168937507075	0.0747551521288	0.0241669641132	0.00671006913241	0.0026948213861	0.00208489540848	0.00202506209981	0.00202157423865	0.00202147429994	0.00202147429994	0.00202147429994	0.00202147429994	0.00202147429994	0.00202147429994	0.00202147429994	0.00202147429994	0.00202147429994	0.00202147429994	0.00202147429994	0.00202147429994	0.00202147429994
hhs3	201611	2.18209	2.12084263	0.00425417515007	0.0250561688299	0.113416613921	0.261947241102	0.307950230879	0.182850795087	0.055385819904	0.0100741861689	0.00265240739546	0.00204678877645	0.00202198398739	0.00202147429994	0.00202147429994	0.00202147429994	0.00202147429994	0.00202147429994	0.00202147429994	0.00202147429994	0.00202147429994	0.00202147429994	0.00202147429994	0.00202147429994	0.00202147429994	0.00202147429994	0.00202147429994	0.00202147429994	0.00202147429994
hhs3	201612	2.29309	1.53902754	0.0275230954964	0.117799433906	0.275429527903	0.317499098913	0.172520576392	0.0425308520518	0.00609131844487	0.00219479796992	0.00202474225588	0.00202149424771	0.00202147425996	0.00202147425996	0.00202147425996	0.00202147425996	0.00202147425996	0.00202147425996	0.00202147425996	0.00202147425996	0.00202147425996	0.00202147425996	0.00202147425996	0.00202147425996	0.00202147425996	0.00202147425996	0.00202147425996	0.00202147425996	0.00202147425996
hhs3	201613	2.15393	1.5390546	0.0258125544786	0.112877552229	0.272313338893	0.322291330097	0.176992284135	0.0431588269488	0.00597250130899	0.0021714023172	0.00202367291165	0.00202147425996	0.00202147425996	0.00202147425996	0.00202147425996	0.00202147425996	0.00202147425996	0.00202147425996	0.00202147425996	0.00202147425996	0.00202147425996	0.00202147425996	0.00202147425996	0.00202147425996	0.00202147425996	0.00202147425996	0.00202147425996	0.00202147425996	0.00202147425996
hhs3	201614	1.88369	1.4884152	0.0391496959233	0.152743765967	0.303389394666	0.291215270276	0.137126073296	0.0311371994734	0.00470744714509	0.00212169282235	0.0020229233913	0.00202147427995	0.00202147427995	0.00202147427995	0.00202147427995	0.00202147427995	0.00202147427995	0.00202147427995	0.00202147427995	0.00202147427995	0.00202147427995	0.00202147427995	0.00202147427995	0.00202147427995	0.00202147427995	0.00202147427995	0.00202147427995	0.00202147427995	0.00202147427995
hhs3	201615	1.7241	1.44304736	0.051111880283	0.188500058926	0.331261742344	0.263342932593	0.101369780337	0.020354901565	0.00357280294959	0.00207711016203	0.00202225380192	0.00202147427995	0.00202147427995	0.00202147427995	0.00202147427995	0.00202147427995	0.00202147427995	0.00202147427995	0.00202147427995	0.00202147427995	0.00202147427995	0.00202147427995	0.00202147427995	0.00202147427995	0.00202147427995	0.00202147427995	0.00202147427995	0.00202147427995	0.00202147427995
hhs3	201616	1.66207	1.35619269	0.0630969699652	0.224324847637	0.35918747369	0.235417195301	0.0655449887278	0.00955195622309	0.00243600005374	0.00203243753678	0.00202159418642	0.00202147425996	0.00202147425996	0.00202147425996	0.00202147425996	0.00202147425996	0.00202147425996	0.00202147425996	0.00202147425996	0.00202147425996	0.00202147425996	0.00202147425996	0.00202147425996	0.00202147425996	0.00202147425996	0.00202147425996	0.00202147425996	0.00202147425996	0.00202147425996
hhs4	201542	1.33035	1.55546137	0.0149780279588	0.0695540167293	0.273630277597	0.292746463719	0.109318609268	0.0262142568259	0.0125702646302	0.0105273075674	0.0100895360508	0.0100895360508	0.0100165708001	0.0100165708001	0.0100165708001	0.0100165708001	0.0100165708001	0.0100165708001	0.0100165708001	0.0100165708001	0.0100165708001	0.0100165708001	0.0100165708001	0.0100165708001	0.0100165708001	0.0100165708001	0.0100165708001	0.0100165708001	0.0100165708001
hhs4	201543	1.67569	1.59457048	0.0235422969399	0.106664383496	0.262440985699	0.321894246828	0.192992294126	0.0588671244892	0.0115846098224	0.00245582791873	0.0011536764447	0.0010288929664	0.00102226702966	0.00102208713998	0.00102208713998	0.00102208713998	0.00102208713998	0.00102208713998	0.00102208713998	0.00102208713998	0.00102208713998	0.00102208713998	0.00102208713998	0.00102208713998	0.00102208713998	0.00102208713998	0.00102208713998	0.00102208713998	0.00102208713998
hhs4	201544	1.37942	1.57346919	0.0273874683953	0.114234239104	0.260129717846	0.301291285273	0.180174400913	0.0598101150171	0.0143301058994	0.00400477796733	0.00223756172306	0.00203484603964	0.00202188398869	0.00202148423385	0.00202147423998	0.00202147423998	0.00202147423998	0.00202147423998	0.00202147423998	0.00202147423998	0.00202147423998	0.00202147423998	0.00202147423998	0.00202147423998	0.00202147423998	0.00202147423998	0.00202147423998	0.00202147423998	0.00202147423998
hhs4	201545	1.39241	1.58391192	0.0261582824623	0.109276510553	0.25085979519	0.2957774896	0.185063244652	0.0689894664161	0.0196434876332	0.00540393997687	0.00241586240307	0.00204609915885	0.00202222380031	0.00202148425383	0.00202147425996	0.00202147425996	0.00202147425996	0.00202147425996	0.00202147425996	0.00202147425996	0.00202147425996	0.00202147425996	0.00202147425996	0.00202147425996	0.00202147425996	0.00202147425996	0.00202147425996	0.00202147425996	0.00202147425996
hhs4	201546	1.54633	2.26585616	0.00318291204467	0.0151316546473	0.0727556175673	0.192534624786	0.269203788506	0.209116815992	0.11161333862	0.0556920815394	0.0256375520544	0.00927488622769	0.00336508033255	0.00216147842439	0.00202930947513	0.00202169414512	0.00202147427995	0.00202147427995	0.00202147427995	0.00202147427995	0.00202147427995	0.00202147427995	0.00202147427995	0.00202147427995	0.00202147427995	0.00202147427995	0.00202147427995	0.00202147427995	0.00202147427995
hhs4	201547	1.91839	3.35305496	0.00202956931578	0.00221742411649	0.00475535776458	0.0228466635273	0.0847623845873	0.175467411013	0.210974706666	0.169034226073	0.113427026401	0.080060947677	0.0568491419884	0.0326666515585	0.0135587192277	0.0046911971102	0.00237544721106	0.00204609917908	0.00202227378966	0.00202148427382	0.00202147427995	0.00202147427995	0.00202147427995	0.00202147427995	0.00202147427995	0.00202147427995	0.00202147427995	0.00202147427995	0.00202147427995
hhs4	201548	1.79477	3.69621859	0.00202147427995	0.00202275349549	0.00210944033601	0.00436848500883	0.0271984948283	0.11639557598	0.239376329773	0.249704186361	0.162059583174	0.0996028438856	0.0500758356227	0.0135674638652	0.00315291044273	0.00206481770021	0.00202211388772	0.00202147427995	0.00202147427995	0.00202147427995	0.00202147427995	0.00202147427995	0.00202147427995	0.00202147427995	0.00202147427995	0.00202147427995	0.00202147427995	0.00202147427995	0.00202147427995
hhs4	201549	1.42303	3.12259319	0.00323596944367	0.00510243482283	0.0106503125543	0.0379172109689	0.118351524155	0.214408236812	0.227665086971	0.166131342901	0.102698983167	0.0548816174472	0.0216290897548	0.0064188875005	0.00257146695372	0.00205753212726	0.00202260354742	0.00202148423385	0.00202147423998	0.00202147423998	0.00202147423998	0.00202147423998	0.00202147423998	0.00202147423998	0.00202147423998	0.00202147423998	0.00202147423998	0.00202147423998	0.00202147423998
hhs4	201550	1.52679	2.62437088	0.00218187591592	0.00490797417473	0.0278760793092	0.112619371684	0.236710024847	0.270549453296	0.185360923956	0.08673421539	0.0300529143959	0.00791204197265	0.00270849297546	0.00206325865627	0.00202271352	0.00202149426769	0.00202147427995	0.00202147427995	0.00202147427995	0.00202147427995	0.00202147427995	0.00202147427995	0.00202147427995	0.00202147427995	0.00202147427995	0.00202147427995	0.00202147427995	0.00202147427995	0.00202147427995
hhs4	201551	1.79656	2.72299375	0.00218609332965	0.00470038147801	0.0244309020154	0.095513801433	0.204862964606	0.255574656378	0.207025278597	0.116227918794	0.0435521561768	0.0106024820983	0.00293034692666	0.00206963474623	0.00202273350775	0.00202148427382	0.00202147427995	0.00202147427995	0.00202147427995	0.00202147427995	0.00202147427995	0.00202147427995	0.00202147427995	0.00202147427995	0.00202147427995	0.00202147427995	0.00202147427995	0.00202147427995	0.00202147427995
hhs4	201552	1.88104	2.88123669	0.00209207096683	0.00346684789057	0.0164656864067	0.0718531502739	0.178127477983	0.257172693831	0.23241239798	0.137822594785	0.0524024383424	0.0125973086733	0.00317768521838	0.00208575484016	0.00202323318131	0.00202149424771	0.00202147425996	0.00202147425996	0.00202147425996	0.00202147425996	0.00202147425996	0.00202147425996	0.00202147425996	0.00202147425996	0.00202147425996	0.00202147425996	0.00202147425996	0.00202147425996	0.00202147425996
hhs4	201601	2.08679	2.89654008	0.002162487784	0.00420552489995	0.0198351401032	0.0781983291192	0.182880573167	0.262846644305	0.238069918529	0.128853125275	0.0399623671645	0.00810402416143	0.00251829958389	0.00204108223545	0.0020218440332	0.00202147425996	0.00202147425996	0.00202147425996	0.00202147425996	0.00202147425996	0.00202147425996	0.00202147425996	0.00202147425996	0.00202147425996	0.00202147425996	0.00202147425996	0.00202147425996	0.00202147425996	0.00202147425996
hhs4	201602	2.31595	3.05771117	0.00206868530798	0.00290714112842	0.0108404160804	0.0489426800249	0.144263125157	0.258893908304	0.273732598538	0.161279399997	0.0518236033106	0.0101840286073	0.00269385192714	0.00204795801891	0.00202196395966	0.00202147425996	0.00202147425996	0.00202147425996	0.00202147425996	0.00202147425996	0.00202147425996	0.00202147425996	0.00202147425996	0.00202147425996	0.00202147425996	0.00202147425996	0.00202147425996	0.00202147425996	0.00202147425996
hhs4	201603	2.93973	3.28040881	0.00207648056867	0.00271354990129	0.00696907030619	0.0264191730005	0.0897517158483	0.208665374919	0.288714007029	0.223011557469	0.0936613783422	0.0215135512546	0.00405423775685	0.00212516071675	0.00202407270653	0.00202150428155	0.00202147429994	0.00202147429994	0.00202147429994	0.00202147429994	0.00202147429994	0.00202147429994	0.00202147429994	0.00202147429994	0.00202147429994	0.00202147429994	0.00202147429994	0.00202147429994	0.00202147429994
hhs4	201604	3.35643	3.15306651	0.00278576556149	0.00599994447958	0.015886611522	0.0435705544586	0.11672978986	0.230284992603	0.276373009317	0.186977250896	0.0701696126963	0.0154263437792	0.00338070071997	0.00209149132229	0.0020232731568	0.00202149424771	0.00202147425996	0.00202147425996	0.00202147425996	0.00202147425996	0.00202147425996	0.00202147425996	0.00202147425996	0.00202147425996	0.00202147425996	0.00202147425996	0.00202147425996	0.00202147425996	0.00202147425996
hhs4	201605	3.30509	3.23614563	0.00217300133661	0.00336511028074	0.0104122586462	0.038032200831	0.10863207575	0.214936075263	0.271143206472	0.203760348731	0.088209130037	0.0222650199894	0.00455875828105	0.00218557362671	0.00202654115271	0.00202153422319	0.00202147425996	0.00202147425996	0.00202147425996	0.00202147425996	0.00202147425996	0.00202147425996	0.00202147425996	0.00202147425996	0.00202147425996	0.00202147425996	0.00202147425996	0.00202147425996	0.00202147425996
hhs4	201606	3.62162	3.10470651	0.00215554202212	0.00377624811461	0.0143772469899	0.0531387762547	0.135782404565	0.229573906376	0.253055885915	0.176946840233	0.0752084818783	0.0192804200902	0.00421252056797	0.00216507617525	0.00202595149427	0.0020215342032	0.00202147423998	0.00202147423998	0.00202147423998	0.00202147423998	0.00202147423998	0.00202147423998	0.00202147423998	0.00202147423998	0.00202147423998	0.00202147423998	0.00202147423998	0.00202147423998	0.00202147423998
hhs4	201607	2.89153	2.89160458	0.00216900378809	0.00410168857715	0.0179637077513	0.0713541063105	0.178788702489	0.267996506173	0.239648650378	0.129746257566	0.0432294036679	0.009775369216	0.00283588482606	0.00206729615987	0.00202276346936	0.00202149424771	0.00202147425996	0.00202147425996	0.00202147425996	0.00202147425996	0.00202147425996	0.00202147425996	0.00202147425996	0.00202147425996	0.00202147425996	0.00202147425996	0.00202147425996	0.00202147425996	0.00202147425996
hhs4	201608	2.78649	2.52335725	0.00241437331624	0.00741709541763	0.0403950718102	0.143441568973	0.275173185105	0.283231243534	0.15607179354	0.046290916208	0.00865584575912	0.00252524532444	0.00203977303831	0.0020217740761	0.00202147425996	0.00202147425996	0.00202147425996	0.00202147425996	0.00202147425996	0.00202147425996	0.00202147425996	0.00202147425996	0.00202147425996	0.00202147425996	0.00202147425996	0.00202147425996	0.00202147425996	0.00202147425996	0.00202147425996
hhs4	201609	2.66511	2.17136874	0.00335324758881	0.0174511122727	0.0880205965349	0.238414969314	0.322293621917	0.21075462163	0.0679883410322	0.0124574245811	0.0028473778063	0.00205305491357	0.00202204393062	0.00202147427995	0.00202147427995	0.00202147427995	0.00202147427995	0.00202147427995	0.00202147427995	0.00202147427995	0.00202147427995	0.00202147427995	0.00202147427995	0.00202147427995	0.00202147427995	0.00202147427995	0.00202147427995	0.00202147427995	0.00202147427995
hhs4	201610	2.1409	1.90185987	0.00626621119262	0.0443117499236	0.180641856051	0.325041183761	0.269441589982	0.109260720237	0.0227384696483	0.00382377900404	0.00208697409246	0.00202240368999	0.00202147425996	0.00202147425996	0.00202147425996	0.00202147425996	0.00202147425996	0.00202147425996	0.00202147425996	0.00202147425996	0.00202147425996	0.00202147425996	0.00202147425996	0.00202147425996	0.00202147425996	0.00202147425996	0.00202147425996	0.00202147425996	0.00202147425996
hhs4	201611	2.02803	1.55399145	0.0240509250309	0.107594463138	0.26812962722	0.326322671159	0.182316301028	0.0448297826905	0.00616514323359	0.00218067665135	0.00202387280909	0.00202147427995	0.00202147427995	0.00202147427995	0.00202147427995	0.00202147427995	0.00202147427995	0.00202147427995	0.00202147427995	0.00202147427995	0.00202147427995	0.00202147427995	0.00202147427995	0.00202147427995	0.00202147427995	0.00202147427995	0.00202147427995	0.00202147427995	0.00202147427995
hhs4	201612	2.01489	1.45667683	0.0507624051014	0.187455451392	0.330447464994	0.264157215888	0.102414380775	0.020669908598	0.00360595265686	0.00207840938587	0.00202227380966	0.00202147429994	0.00202147429994	0.00202147429994	0.00202147429994	0.00202147429994	0.00202147429994	0.00202147429994	0.00202147429994	0.00202147429994	0.00202147429994	0.00202147429994	0.00202147429994	0.00202147429994	0.00202147429994	0.00202147429994	0.00202147429994	0.00202147429994	0.00202147429994
hhs4	201613	1.79108	1.37104735	0.0649589087887	0.229890366905	0.363525836844	0.231078828098	0.0599794723576	0.00787367550035	0.00225938838249	0.00202550181013	0.00202148427382	0.00202147427995	0.00202147427995	0.00202147427995	0.00202147427995	0.00202147427995	0.00202147427995	0.00202147427995	0.00202147427995	0.00202147427995	0.00202147427995	0.00202147427995	0.00202147427995	0.00202147427995	0.00202147427995	0.00202147427995	0.00202147427995	0.00202147427995	0.00202147427995
hhs4	201614	1.68524	1.27126112	0.0651823311261	0.230558225044	0.364046443947	0.230558225044	0.0593116113207	0.00767228892128	0.0022381913591	0.00202467229878	0.00202147425996	0.00202147425996	0.00202147425996	0.00202147425996	0.00202147425996	0.00202147425996	0.00202147425996	0.00202147425996	0.00202147425996	0.00202147425996	0.00202147425996	0.00202147425996	0.00202147425996	0.00202147425996	0.00202147425996	0.00202147425996	0.00202147425996	0.00202147425996	0.00202147425996
hhs4	201615	1.42266	1.24123505	0.0651823311261	0.230558225044	0.364046443947	0.230558225044	0.0593116113207	0.00767228892128	0.0022381913591	0.00202467229878	0.00202147425996	0.00202147425996	0.00202147425996	0.00202147425996	0.00202147425996	0.00202147425996	0.00202147425996	0.00202147425996	0.00202147425996	0.00202147425996	0.00202147425996	0.00202147425996	0.00202147425996	0.00202147425996	0.00202147425996	0.00202147425996	0.00202147425996	0.00202147425996	0.00202147425996
hhs4	201616	1.22093	1.19958961	0.0651823311261	0.230558225044	0.364046443947	0.230558225044	0.0593116113207	0.00767228892128	0.0022381913591	0.00202467229878	0.00202147425996	0.00202147425996	0.00202147425996	0.00202147425996	0.00202147425996	0.00202147425996	0.00202147425996	0.00202147425996	0.00202147425996	0.00202147425996	0.00202147425996	0.00202147425996	0.00202147425996	0.00202147425996	0.00202147425996	0.00202147425996	0.00202147425996	0.00202147425996	0.00202147425996
hhs5	201542	1.24021	1.35719325	0.016072466744	0.129675154683	0.352648715914	0.210663594805	0.0529915144439	0.0211798444103	0.0138835891737	0.011475825845	0.0106732380688	0.0103813870598	0.0100895360508	0.0100165708001	0.0100165708001	0.0100165708001	0.0100165708001	0.0100165708001	0.0100165708001	0.0100165708001	0.0100165708001	0.0100165708001	0.0100165708001	0.0100165708001	0.0100165708001	0.0100165708001	0.0100165708001	0.0100165708001	0.0100165708001
hhs5	201543	1.42927	1.2248146	0.0732292264009	0.229051868811	0.354872020124	0.23713104429	0.0716661449541	0.011607575623	0.00194914861337	0.0010718765968	0.00102350625971	0.00102210711772	0.00102208712998	0.00102208712998	0.00102208712998	0.00102208712998	0.00102208712998	0.00102208712998	0.00102208712998	0.00102208712998	0.00102208712998	0.00102208712998	0.00102208712998	0.00102208712998	0.00102208712998	0.00102208712998	0.00102208712998	0.00102208712998	0.00102208712998
hhs5	201544	1.14107	1.24654442	0.0676529560256	0.210774067597	0.334363866664	0.238695534873	0.0843657769574	0.0188782669017	0.00453928022588	0.00230259186576	0.00204049259705	0.00202209387998	0.00202148425383	0.00202147425996	0.00202147425996	0.00202147425996	0.00202147425996	0.00202147425996	0.00202147425996	0.00202147425996	0.00202147425996	0.00202147425996	0.00202147425996	0.00202147425996	0.00202147425996	0.00202147425996	0.00202147425996	0.00202147425996	0.00202147425996
hhs5	201545	1.3763	1.27985712	0.0620009321059	0.195818399098	0.318597615253	0.241809745096	0.0997522512657	0.0306295904512	0.00937075734255	0.00343803555961	0.00218562359606	0.00203167800256	0.00202178406997	0.00202147425996	0.00202147425996	0.00202147425996	0.00202147425996	0.00202147425996	0.00202147425996	0.00202147425996	0.00202147425996	0.00202147425996	0.00202147425996	0.00202147425996	0.00202147425996	0.00202147425996	0.00202147425996	0.00202147425996	0.00202147425996
hhs5	201546	1.4454	1.53247748	0.0333921266712	0.128645393953	0.259053033313	0.268400411166	0.163179416452	0.0707381847295	0.0271187537284	0.00946565923884	0.00345666417006	0.00217624936632	0.00203026888678	0.00202172412674	0.00202147427995	0.00202147427995	0.00202147427995	0.00202147427995	0.00202147427995	0.00202147427995	0.00202147427995	0.00202147427995	0.00202147427995	0.00202147427995	0.00202147427995	0.00202147427995	0.00202147427995	0.00202147427995	0.00202147427995
hhs5	201547	1.82185	2.12131253	0.00601460560861	0.0314671774337	0.116136226185	0.224475609675	0.241082765737	0.167937790127	0.0941252239002	0.0500596960208	0.0238420833385	0.00903090593529	0.00334669164241	0.00215244398594	0.00202798031029	0.00202163420188	0.00202147429994	0.00202147429994	0.00202147429994	0.00202147429994	0.00202147429994	0.00202147429994	0.00202147429994	0.00202147429994	0.00202147429994	0.00202147429994	0.00202147429994	0.00202147429994	0.00202147429994
hhs5	201548	1.73102	2.63872624	0.00211039972679	0.00434745786015	0.0266764347076	0.111775048335	0.227415592251	0.253480028343	0.188757219338	0.103378687369	0.0381151099873	0.00894694724234	0.00263086055634	0.0020437805807	0.00202179406384	0.00202147425996	0.00202147425996	0.00202147425996	0.00202147425996	0.00202147425996	0.00202147425996	0.00202147425996	0.00202147425996	0.00202147425996	0.00202147425996	0.00202147425996	0.00202147425996	0.00202147425996	0.00202147425996
hhs5	201549	1.40568	2.60923497	0.00315200096914	0.0125854359542	0.0534081316052	0.134932357211	0.203666856065	0.204103178492	0.158760344797	0.106966926896	0.0590853900499	0.0234784758426	0.00687021079237	0.00262776245624	0.00206103999644	0.00202270350613	0.00202149424771	0.00202147425996	0.00202147425996	0.00202147425996	0.00202147425996	0.00202147425996	0.00202147425996	0.00202147425996	0.00202147425996	0.00202147425996	0.00202147425996	0.00202147425996	0.00202147425996
hhs5	201550	1.35701	2.36688232	0.00492648277552	0.022347979115	0.0823970942439	0.177672626918	0.234830635006	0.211735537979	0.140015430038	0.0658057188361	0.0205731075477	0.00506647692469	0.00227519866452	0.00203141816191	0.00202165414965	0.00202147425996	0.00202147425996	0.00202147425996	0.00202147425996	0.00202147425996	0.00202147425996	0.00202147425996	0.00202147425996	0.00202147425996	0.00202147425996	0.00202147425996	0.00202147425996	0.00202147425996	0.00202147425996
hhs5	201551	1.40602	2.8777561	0.00266198149796	0.00829172913487	0.0347114076408	0.0976937046382	0.18065214155	0.236845851553	0.21887675085	0.129547780577	0.0455315223585	0.0100420657657	0.00276690715379	0.0020552835469	0.00202222382031	0.00202148427382	0.00202147427995	0.00202147427995	0.00202147427995	0.00202147427995	0.00202147427995	0.00202147427995	0.00202147427995	0.00202147427995	0.00202147427995	0.00202147427995	0.00202147427995	0.00202147427995	0.00202147427995
hhs5	201552	1.41173	2.9388143	0.00241837084081	0.00640900356189	0.0272150141539	0.0837349129944	0.171017506432	0.241979008875	0.232380785042	0.139506021035	0.049291505616	0.0108133325813	0.0028514052799	0.00206012053991	0.00202236369451	0.00202148423385	0.00202147423998	0.00202147423998	0.00202147423998	0.00202147423998	0.00202147423998	0.00202147423998	0.00202147423998	0.00202147423998	0.00202147423998	0.00202147423998	0.00202147423998	0.00202147423998	0.00202147423998
hhs5	201601	1.54293	3.02983372	0.00224120946386	0.00473399072619	0.0194284491164	0.0663400498327	0.154256443709	0.244185063556	0.251561549808	0.155287681286	0.0548496764865	0.0117885144276	0.00293998093117	0.00206427796991	0.00202246361323	0.00202148421386	0.00202147421999	0.00202147421999	0.00202147421999	0.00202147421999	0.00202147421999	0.00202147421999	0.00202147421999	0.00202147421999	0.00202147421999	0.00202147421999	0.00202147421999	0.00202147421999	0.00202147421999
hhs5	201602	1.7761	3.17619263	0.0020677558984	0.00272250438316	0.00812616066739	0.0346368933356	0.112964589984	0.236637599261	0.289650799665	0.193465264084	0.0696272759785	0.0145157623346	0.00318687961162	0.00207517135098	0.00202269353226	0.00202148427382	0.00202147427995	0.00202147427995	0.00202147427995	0.00202147427995	0.00202147427995	0.00202147427995	0.00202147427995	0.00202147427995	0.00202147427995	0.00202147427995	0.00202147427995	0.00202147427995	0.00202147427995
hhs5	201603	2.11811	3.13122679	0.00204264129958	0.00243859848443	0.00674079022621	0.0328050466897	0.118152878339	0.251337484764	0.296010489676	0.18387292645	0.0599245960097	0.0115053384344	0.00279515982823	0.00205139593092	0.00202201394901	0.00202147427995	0.00202147427995	0.00202147427995	0.00202147427995	0.00202147427995	0.00202147427995	0.00202147427995	0.00202147427995	0.00202147427995	0.00202147427995	0.00202147427995	0.00202147427995	0.00202147427995	0.00202147427995
hhs5	201604	2.60695	3.18479461	0.00204105225384	0.00236391426005	0.00573106936613	0.0271934276638	0.104230814805	0.238571071199	0.300669569552	0.199753885678	0.0699607707678	0.0140302099525	0.00306676324082	0.00206449787591	0.00202230375128	0.00202148425383	0.00202147425996	0.00202147425996	0.00202147425996	0.00202147425996	0.00202147425996	0.00202147425996	0.00202147425996	0.00202147425996	0.00202147425996	0.00202147425996	0.00202147425996	0.00202147425996	0.00202147425996
hhs5	201605	2.87521	3.13974903	0.00205883137124	0.00260131869856	0.00742144282564	0.0338145176459	0.117567407371	0.247681286875	0.293063886638	0.185615607775	0.0625450290663	0.0123532084901	0.00289787683848	0.00205680261535	0.00202214386933	0.00202147427995	0.00202147427995	0.00202147427995	0.00202147427995	0.00202147427995	0.00202147427995	0.00202147427995	0.00202147427995	0.00202147427995	0.00202147427995	0.00202147427995	0.00202147427995	0.00202147427995	0.00202147427995
hhs5	201606	3.24155	2.98551062	0.00216504627933	0.00388259305244	0.015504676207	0.0603611395131	0.15920392755	0.262465515908	0.258809317947	0.146506343909	0.0467381433502	0.00937208680792	0.002624134759	0.00204456016332	0.00202187407479	0.00202147431993	0.00202147431993	0.00202147431993	0.00202147431993	0.00202147431993	0.00202147431993	0.00202147431993	0.00202147431993	0.00202147431993	0.00202147431993	0.00202147431993	0.00202147431993	0.00202147431993	0.00202147431993
hhs5	201607	2.54507	2.72439967	0.00246368310165	0.00727524248093	0.0338557923348	0.108808128875	0.216743808846	0.268062838177	0.203674383486	0.0932865972345	0.0257878998557	0.00542081967948	0.00226887256645	0.00202970922998	0.00202158421254	0.00202147427995	0.00202147427995	0.00202147427995	0.00202147427995	0.00202147427995	0.00202147427995	0.00202147427995	0.00202147427995	0.00202147427995	0.00202147427995	0.00202147427995	0.00202147427995	0.00202147427995	0.00202147427995
hhs5	201608	2.27153	2.31996112	0.00336718897252	0.0163648181002	0.0763433559102	0.198210400231	0.284469341429	0.232598431569	0.111848981877	0.0328683572081	0.00705808550858	0.00248259145714	0.00204427026018	0.00202205388451	0.00202148423385	0.00202147423998	0.00202147423998	0.00202147423998	0.00202147423998	0.00202147423998	0.00202147423998	0.00202147423998	0.00202147423998	0.00202147423998	0.00202147423998	0.00202147423998	0.00202147423998	0.00202147423998	0.00202147423998
hhs5	201609	1.98195	2.12872034	0.00383461239865	0.0218293573759	0.103238374448	0.253447490832	0.314755304683	0.19360348932	0.059527539499	0.0106772862257	0.00267571307726	0.00204536962647	0.00202187403481	0.00202147427995	0.00202147427995	0.00202147427995	0.00202147427995	0.00202147427995	0.00202147427995	0.00202147427995	0.00202147427995	0.00202147427995	0.00202147427995	0.00202147427995	0.00202147427995	0.00202147427995	0.00202147427995	0.00202147427995	0.00202147427995
hhs5	201610	1.56295	1.99720852	0.00539331649168	0.0346591193593	0.146395057758	0.296469285359	0.294813770597	0.144366931498	0.0341321325318	0.00521942313106	0.00216158833559	0.00202429253167	0.00202149424771	0.00202147425996	0.00202147425996	0.00202147425996	0.00202147425996	0.00202147425996	0.00202147425996	0.00202147425996	0.00202147425996	0.00202147425996	0.00202147425996	0.00202147425996	0.00202147425996	0.00202147425996	0.00202147425996	0.00202147425996	0.00202147425996
hhs5	201611	1.43914	1.67282	0.0173147960398	0.0861633263415	0.246537820557	0.336547874065	0.206800398571	0.057098999338	0.00871024257435	0.00240768746404	0.00203219772406	0.0020215942264	0.00202147429994	0.00202147429994	0.00202147429994	0.00202147429994	0.00202147429994	0.00202147429994	0.00202147429994	0.00202147429994	0.00202147429994	0.00202147429994	0.00202147429994	0.00202147429994	0.00202147429994	0.00202147429994	0.00202147429994	0.00202147429994	0.00202147429994
hhs5	201612	1.45661	1.35923996	0.0586512574532	0.211036111122	0.348828793088	0.245775887793	0.0788337210449	0.0135591690873	0.00285768151606	0.00204900741592	0.00202183407931	0.00202147429994	0.00202147429994	0.00202147429994	0.00202147429994	0.00202147429994	0.00202147429994	0.00202147429994	0.00202147429994	0.00202147429994	0.00202147429994	0.00202147429994	0.00202147429994	0.00202147429994	0.00202147429994	0.00202147429994	0.00202147429994	0.00202147429994	0.00202147429994
hhs5	201613	1.35283	1.22084269	0.0651823311261	0.230558225044	0.364046443947	0.230558225044	0.0593116113207	0.00767228892128	0.0022381913591	0.00202467229878	0.00202147425996	0.00202147425996	0.00202147425996	0.00202147425996	0.00202147425996	0.00202147425996	0.00202147425996	0.00202147425996	0.00202147425996	0.00202147425996	0.00202147425996	0.00202147425996	0.00202147425996	0.00202147425996	0.00202147425996	0.00202147425996	0.00202147425996	0.00202147425996	0.00202147425996
hhs5	201614	1.01145	1.07641011	0.0857963496646	0.242598861174	0.352005807817	0.215111777514	0.0546537477362	0.0071821295095	0.0022189331691	0.00202438247651	0.00202147425996	0.00202147425996	0.00202147425996	0.00202147425996	0.00202147425996	0.00202147425996	0.00202147425996	0.00202147425996	0.00202147425996	0.00202147425996	0.00202147425996	0.00202147425996	0.00202147425996	0.00202147425996	0.00202147425996	0.00202147425996	0.00202147425996	0.00202147425996	0.00202147425996
hhs5	201615	1.13769	0.9692695	0.225592280389	0.324253606739	0.270351062251	0.110360225969	0.0230659688108	0.00385809795809	0.00208832326509	0.00202242367774	0.00202147425996	0.00202147425996	0.00202147425996	0.00202147425996	0.00202147425996	0.00202147425996	0.00202147425996	0.00202147425996	0.00202147425996	0.00202147425996	0.00202147425996	0.00202147425996	0.00202147425996	0.00202147425996	0.00202147425996	0.00202147425996	0.00202147425996	0.00202147425996	0.00202147425996
hhs5	201616	1.01095	0.88889387	0.288097085341	0.360762634948	0.23384203594	0.0635242791904	0.00894261008059	0.00237186942859	0.00202991912136	0.00202155425091	0.00202147429994	0.00202147429994	0.00202147429994	0.00202147429994	0.00202147429994	0.00202147429994	0.00202147429994	0.00202147429994	0.00202147429994	0.00202147429994	0.00202147429994	0.00202147429994	0.00202147429994	0.00202147429994	0.00202147429994	0.00202147429994	0.00202147429994	0.00202147429994	0.00202147429994
hhs6	201542	3.44926	2.69479271	0.0102354367749	0.0118404524575	0.0288390276414	0.0888812052223	0.187516714444	0.228590524867	0.153738429851	0.0704235248724	0.0289119828997	0.0169473205385	0.0122781840073	0.0109649893579	0.0105272578081	0.0100895262583	0.010016571	0.010016571	0.010016571	0.010016571	0.010016571	0.010016571	0.010016571	0.010016571	0.010016571	0.010016571	0.010016571	0.010016571	0.010016571
hhs6	201543	4.21557	3.79886881	0.00102209714384	0.00102367617554	0.0010985902363	0.00274789883764	0.018704893596	0.0849293730336	0.200929988458	0.2659364748	0.213783936085	0.115101220877	0.0498959064608	0.0206420556782	0.00781602093418	0.00276454862756	0.00131009053885	0.00104893068882	0.00102339634714	0.00102211713158	0.00102208714997	0.00102208714997	0.00102208714997	0.00102208714997	0.00102208714997	0.00102208714997	0.00102208714997	0.00102208714997	0.00102208714997
hhs6	201544	3.90919	4.10862819	0.00202147427995	0.00202182406545	0.00204455012901	0.0026484797777	0.00946416015813	0.04425956237	0.129737893992	0.2254785324	0.241555503425	0.170340654924	0.0887146908914	0.037592670747	0.0131164504428	0.0043911710969	0.00233207380918	0.00204336085832	0.00202219383869	0.00202148427382	0.00202147427995	0.00202147427995	0.00202147427995	0.00202147427995	0.00202147427995	0.00202147427995	0.00202147427995	0.00202147427995	0.00202147427995
hhs6	201545	4.00152	4.46433881	0.00202147429994	0.00202154425704	0.00202704088636	0.00218942131049	0.00434786769538	0.018595390746	0.0680133563722	0.155676109306	0.218699501733	0.202238436084	0.144836596376	0.0896852366151	0.0441592443303	0.0158525927007	0.00495522524803	0.00241226465719	0.00205253525256	0.00202286344808	0.00202150428155	0.00202147429994	0.00202147429994	0.00202147429994	0.00202147429994	0.00202147429994	0.00202147429994	0.00202147429994	0.00202147429994
hhs6	201546	4.07754	7.95240854	0.00202147423998	0.00202147423998	0.00202151421546	0.00202267350452	0.00203478607641	0.00208964243543	0.00224960433786	0.00294892547507	0.00603009592922	0.0144624447419	0.0285287085231	0.0429088098416	0.0558064802696	0.0794571563538	0.121205014235	0.160466287029	0.168404728733	0.140337481138	0.0911435795862	0.0436309769684	0.0151195017978	0.00464569492125	0.00233585144631	0.00204201164529	0.0020221238416	0.00202148423385	0.00202147423998
hhs6	201547	4.5488	11.30041178	0.00202147429994	0.00202147429994	0.00202147429994	0.00202147429994	0.00202147429994	0.0020218040977	0.00203043880267	0.00212039364004	0.00250548749054	0.0032387278486	0.00404555308251	0.00506795611855	0.00667216237781	0.0084482832146	0.00979518725823	0.0110109617139	0.0132524771587	0.0191030994059	0.0321495090104	0.0555993089869	0.0935552534208	0.145558193874	0.188907680848	0.183195813512	0.123651967338	0.0565746009127	0.0213877683879
hhs6	201548	4.99108	11.42367339	0.00202147431993	0.00202147431993	0.00202147431993	0.00202147431993	0.00202147431993	0.00202147431993	0.00202147431993	0.00202147431993	0.00202147431993	0.00202147431993	0.00202147431993	0.00202147431993	0.00202147431993	0.00202211392771	0.00206481774105	0.00315164128364	0.0134798178822	0.0477511321694	0.0750355309439	0.0546319827228	0.0489647079855	0.0976499933973	0.154510535612	0.172135907455	0.137885940077	0.0831923590477	0.0812443535955
hhs6	201549	4.10939	7.95237614	0.00202147425996	0.00202152422932	0.00202286340807	0.00203976304444	0.00213736319156	0.00238779961246	0.00263600740006	0.00279524974535	0.00313669035831	0.0037775173738	0.00559398343351	0.0126576416743	0.0340589374184	0.0810461626971	0.159454409165	0.236944248841	0.233536328734	0.138649927427	0.0477272253974	0.0103689552018	0.00281746612125	0.00206014054802	0.00202241368387	0.00202148425383	0.00202147425996	0.00202147425996	0.00202147425996
hhs6	201550	3.8326	6.25166764	0.00202147429994	0.00202147429994	0.00202147429994	0.00202147429994	0.00202148429381	0.00202227380966	0.00204917731174	0.00250768614227	0.00681093727745	0.0298226359091	0.0978536275467	0.198686404282	0.248787590939	0.201922030112	0.114925468652	0.0477108763777	0.0143857522052	0.00402991267362	0.00219830586225	0.00202943941552	0.00202165418963	0.00202147429994	0.00202147429994	0.00202147429994	0.00202147429994	0.00202147429994	0.00202147429994
hhs6	201551	4.07882	5.94834224	0.00202147425996	0.00202147425996	0.00202147425996	0.00202147425996	0.00202151423545	0.00202434250103	0.00211236851944	0.00340536559433	0.0135137166899	0.0580650157902	0.162745041198	0.265369117408	0.249095357225	0.140541397491	0.0523988305549	0.0153655210785	0.00466905064471	0.00236845147762	0.00204637898724	0.00202230375128	0.00202148425383	0.00202147425996	0.00202147425996	0.00202147425996	0.00202147425996	0.00202147425996	0.00202147425996
hhs6	201552	4.49916	5.95541823	0.00202147425996	0.00202147425996	0.00202147425996	0.00202147425996	0.00202149424771	0.00202308327324	0.0020803781374	0.00310110218261	0.0124687974823	0.0567469041168	0.161178252025	0.263368944007	0.251511275673	0.146566402681	0.0538302727289	0.0132742635335	0.00343105983745	0.00211557655212	0.00202446242748	0.00202151423545	0.00202147425996	0.00202147425996	0.00202147425996	0.00202147425996	0.00202147425996	0.00202147425996	0.00202147425996
hhs6	201601	4.45398	6.09589951	0.00202147427995	0.00202147427995	0.00202147427995	0.00202147427995	0.00202148427382	0.00202219383869	0.00205215546515	0.00267736206605	0.00913798018339	0.0426402353994	0.131618370817	0.243394385757	0.269192645339	0.177278940119	0.0691523272341	0.0166312750263	0.00376696388315	0.00213114702469	0.00202480223913	0.00202151425544	0.00202147427995	0.00202147427995	0.00202147427995	0.00202147427995	0.00202147427995	0.00202147427995	0.00202147427995
hhs6	201602	5.13729	6.74162787	0.00202147425996	0.00202147425996	0.00202147425996	0.00202147425996	0.00202147425996	0.00202147425996	0.00202157419868	0.00202922950409	0.00225703980037	0.00532030126796	0.0258030702947	0.0970843173651	0.219528419027	0.287462448765	0.213733522723	0.0890092793488	0.0211127166346	0.00418692630546	0.00214691733252	0.00202503207815	0.00202151423545	0.00202147425996	0.00202147425996	0.00202147425996	0.00202147425996	0.00202147425996	0.00202147425996
hhs6	201603	5.63083	7.17409218	0.00202147427995	0.00202147427995	0.00202147427995	0.00202147427995	0.00202147427995	0.00202147427995	0.00202148427382	0.00202200395514	0.0020407824395	0.0023915773195	0.00613417222612	0.0293491159903	0.10859246113	0.239487991298	0.295253903641	0.196202985216	0.0702769375827	0.0146535578334	0.00321461260475	0.00207790967175	0.00202280346485	0.00202148427382	0.00202147427995	0.00202147427995	0.00202147427995	0.00202147427995	0.00202147427995
hhs6	201604	4.47446	7.4542375	0.00202147427995	0.00202147427995	0.00202147427995	0.00202147427995	0.00202147427995	0.00202147427995	0.00202150426157	0.00202294337905	0.00205424418427	0.00242572637807	0.0051042937845	0.0185374261062	0.0655610095589	0.166373657629	0.267491788366	0.25486486165	0.136581597188	0.0404125015256	0.00778993685189	0.00246283362258	0.00203771432098	0.00202174411448	0.00202147427995	0.00202147427995	0.00202147427995	0.00202147427995	0.00202147427995
hhs6	201605	4.74938	7.34626536	0.00202147427995	0.00202147427995	0.00202147427995	0.00202147427995	0.00202147427995	0.00202147427995	0.00202151425544	0.0020235530052	0.00207265289539	0.00267891111611	0.00695165091888	0.0265130551645	0.0857478702522	0.191515679639	0.271250023681	0.23086673816	0.112712594516	0.0310327235418	0.00602408973265	0.00230062309589	0.0020305087397	0.00202159420641	0.00202147427995	0.00202147427995	0.00202147427995	0.00202147427995	0.00202147427995
hhs6	201606	4.43197	7.33765758	0.00202147427995	0.00202147427995	0.00202147427995	0.00202148427382	0.00202207391223	0.00203869372037	0.00223955054777	0.0034072045005	0.00719200352604	0.0154473710387	0.0307389436981	0.0574960852596	0.0997991634954	0.158280650551	0.209069355096	0.19957665636	0.125332665437	0.0492624044479	0.0124821794005	0.00329500330629	0.00210272445443	0.00202396275393	0.00202150426157	0.00202147427995	0.00202147427995	0.00202147427995	0.00202147427995
hhs6	201607	3.87817	6.8449067	0.00202147421999	0.00202149420773	0.00202262351516	0.00205697245013	0.00253332032224	0.00581143996335	0.0173777467421	0.0384979944151	0.058495660529	0.065744275201	0.0630791496315	0.0697399347993	0.0990057470755	0.137380832945	0.158298105096	0.138502515056	0.0819578719554	0.0306226241109	0.0079377959418	0.00269961833735	0.00206270893215	0.00202270346613	0.00202149420773	0.00202147421999	0.00202147421999	0.00202147421999	0.00202147421999
hhs6	201608	3.63245	2.19419804	0.00273057940417	0.012095076665	0.0735145714142	0.239821844168	0.350577483731	0.217484782279	0.0571770303436	0.00791160216342	0.00229458677484	0.00202734066242	0.00202151423545	0.00202147425996	0.00202147425996	0.00202147425996	0.00202147425996	0.00202147425996	0.00202147425996	0.00202147425996	0.00202147425996	0.00202147425996	0.00202147425996	0.00202147425996	0.00202147425996	0.00202147425996	0.00202147425996	0.00202147425996	0.00202147425996
hhs6	201609	3.32203	2.06290419	0.00322349715643	0.0166471952635	0.0890742703843	0.253758480123	0.340846194814	0.200795568879	0.050336695654	0.00672783816888	0.00220108413675	0.002024112662	0.00202147427995	0.00202147427995	0.00202147427995	0.00202147427995	0.00202147427995	0.00202147427995	0.00202147427995	0.00202147427995	0.00202147427995	0.00202147427995	0.00202147427995	0.00202147427995	0.00202147427995	0.00202147427995	0.00202147427995	0.00202147427995	0.00202147427995
hhs6	201610	2.86151	2.05807373	0.00336194225693	0.0179123594195	0.0932698175244	0.257028944557	0.33757573038	0.196600021739	0.049071531498	0.00659470980796	0.00219584734813	0.00202403271103	0.00202147427995	0.00202147427995	0.00202147427995	0.00202147427995	0.00202147427995	0.00202147427995	0.00202147427995	0.00202147427995	0.00202147427995	0.00202147427995	0.00202147427995	0.00202147427995	0.00202147427995	0.00202147427995	0.00202147427995	0.00202147427995	0.00202147427995
hhs6	201611	3.14237	1.93550391	0.00699880186462	0.0511474374549	0.203484136081	0.342941952757	0.251662710288	0.0863856973854	0.0158364621176	0.00309732446851	0.00205843157567	0.00202198392741	0.00202147423998	0.00202147423998	0.00202147423998	0.00202147423998	0.00202147423998	0.00202147423998	0.00202147423998	0.00202147423998	0.00202147423998	0.00202147423998	0.00202147423998	0.00202147423998	0.00202147423998	0.00202147423998	0.00202147423998	0.00202147423998	0.00202147423998
hhs6	201612	2.94122	1.92621078	0.00713047111768	0.0523506295903	0.207474179164	0.346052225364	0.248552437681	0.0823956543027	0.0146332699823	0.00297071211428	0.00205345462782	0.00202190397644	0.00202147423998	0.00202147423998	0.00202147423998	0.00202147423998	0.00202147423998	0.00202147423998	0.00202147423998	0.00202147423998	0.00202147423998	0.00202147423998	0.00202147423998	0.00202147423998	0.00202147423998	0.00202147423998	0.00202147423998	0.00202147423998	0.00202147423998
hhs6	201613	2.80193	1.81723417	0.00788484864857	0.0592444830794	0.23033560387	0.363872914004	0.230731760932	0.0595342353929	0.00773941783196	0.00224525704833	0.00202494215333	0.00202147427995	0.00202147427995	0.00202147427995	0.00202147427995	0.00202147427995	0.00202147427995	0.00202147427995	0.00202147427995	0.00202147427995	0.00202147427995	0.00202147427995	0.00202147427995	0.00202147427995	0.00202147427995	0.00202147427995	0.00202147427995	0.00202147427995	0.00202147427995
hhs6	201614	2.69724	1.73401183	0.00789220398053	0.0593116107278	0.230558222739	0.364046440306	0.230558222739	0.0593116107278	0.00767228884478	0.00223819133694	0.00202467227876	0.00202147423998	0.00202147423998	0.00202147423998	0.00202147423998	0.00202147423998	0.00202147423998	0.00202147423998	0.00202147423998	0.00202147423998	0.00202147423998	0.00202147423998	0.00202147423998	0.00202147423998	0.00202147423998	0.00202147423998	0.00202147423998	0.00202147423998	0.00202147423998
hhs6	201615	2.29806	1.68926853	0.00790938352399	0.0593629798192	0.230598270486	0.364006398504	0.230506846552	0.0592961208202	0.00767065992025	0.00223813139587	0.00202467229878	0.00202147425996	0.00202147425996	0.00202147425996	0.00202147425996	0.00202147425996	0.00202147425996	0.00202147425996	0.00202147425996	0.00202147425996	0.00202147425996	0.00202147425996	0.00202147425996	0.00202147425996	0.00202147425996	0.00202147425996	0.00202147425996	0.00202147425996	0.00202147425996
hhs6	201616	2.33777	1.62439804	0.00942184601264	0.0638838973852	0.234122359353	0.360482309637	0.22598593898	0.0579328368484	0.00752719789774	0.00223249485246	0.00202458235394	0.00202147425996	0.00202147425996	0.00202147425996	0.00202147425996	0.00202147425996	0.00202147425996	0.00202147425996	0.00202147425996	0.00202147425996	0.00202147425996	0.00202147425996	0.00202147425996	0.00202147425996	0.00202147425996	0.00202147425996	0.00202147425996	0.00202147425996	0.00202147425996
hhs7	201542	1.05016	1.60998723	0.0105272578081	0.038469121737	0.263098362043	0.317814805768	0.107703661864	0.0345295377888	0.0190630230292	0.0135184233984	0.0127159155571	0.0110379446162	0.0106731683247	0.0104543025498	0.0101624815166	0.010016571	0.010016571	0.010016571	0.010016571	0.010016571	0.010016571	0.010016571	0.010016571	0.010016571	0.010016571	0.010016571	0.010016571	0.010016571	0.010016571
hhs7	201543	1.31092	1.16036027	0.112678714166	0.24894517932	0.324901389489	0.204023367436	0.0667162904319	0.0165714715344	0.00488995517592	0.00176929890545	0.00110225796555	0.00102647443948	0.00102220705644	0.00102208712998	0.00102208712998	0.00102208712998	0.00102208712998	0.00102208712998	0.00102208712998	0.00102208712998	0.00102208712998	0.00102208712998	0.00102208712998	0.00102208712998	0.00102208712998	0.00102208712998	0.00102208712998	0.00102208712998	0.00102208712998
hhs7	201544	0.95359	1.27910689	0.0752708736162	0.207060203037	0.315847568547	0.230137360835	0.0909225751185	0.0276945700634	0.00996001588276	0.00427133449998	0.00241453319427	0.00205468387397	0.00202267350452	0.00202149422772	0.00202147423998	0.00202147423998	0.00202147423998	0.00202147423998	0.00202147423998	0.00202147423998	0.00202147423998	0.00202147423998	0.00202147423998	0.00202147423998	0.00202147423998	0.00202147423998	0.00202147423998	0.00202147423998	0.00202147423998
hhs7	201545	0.912263	1.45887202	0.0453468456089	0.151246793964	0.275777527253	0.255924202024	0.137951077374	0.0564956887386	0.0247913209936	0.0110921618092	0.00454894434469	0.00242695562425	0.0020537444907	0.00202260358742	0.00202149426769	0.00202147427995	0.00202147427995	0.00202147427995	0.00202147427995	0.00202147427995	0.00202147427995	0.00202147427995	0.00202147427995	0.00202147427995	0.00202147427995	0.00202147427995	0.00202147427995	0.00202147427995	0.00202147427995
hhs7	201546	1.19874	2.19030318	0.0070393871159	0.0304805521531	0.105198452458	0.209716338343	0.240797518249	0.171070397419	0.0899170235779	0.0478834001028	0.0300102905344	0.0193208057097	0.0113031324344	0.00578338733999	0.00301583450261	0.0021723417626	0.00203303718916	0.00202187403481	0.00202148427382	0.00202147427995	0.00202147427995	0.00202147427995	0.00202147427995	0.00202147427995	0.00202147427995	0.00202147427995	0.00202147427995	0.00202147427995	0.00202147427995
hhs7	201547	1.39056	3.17725987	0.00255260859466	0.00479380423557	0.0155065149245	0.0525596230009	0.123958299487	0.186151910757	0.185446463356	0.134871137453	0.0835077747944	0.0538281850859	0.0407829147828	0.033415842462	0.0256802761112	0.017385082938	0.0103705544282	0.00560705552886	0.00312193946626	0.00223948061283	0.00204705861098	0.00202310330099	0.0020215242693	0.00202147429994	0.00202147429994	0.00202147429994	0.00202147429994	0.00202147429994	0.00202147429994
hhs7	201548	1.55082	4.43493	0.00833820072004	0.0249184932561	0.03935413095	0.0363341328908	0.0535228523238	0.0766871173978	0.0649595290581	0.0826276045375	0.118053220634	0.0992088564853	0.0782873161146	0.0633596401513	0.0369632770834	0.036899216367	0.0616643997165	0.0610996360442	0.0306044864581	0.00831556460109	0.00260822448956	0.00204346081724	0.00202179410383	0.00202147429994	0.00202147429994	0.00202147429994	0.00202147429994	0.00202147429994	0.00202147429994
hhs7	201549	1.41906	2.34359523	0.00823625315473	0.0303608255737	0.0935887119669	0.175574575296	0.204705191358	0.167686072809	0.116259359513	0.0793880603156	0.0511984571909	0.0270076118846	0.0110820280236	0.00422506296037	0.0023565987696	0.0020506363967	0.00202283344646	0.00202150426157	0.00202147427995	0.00202147427995	0.00202147427995	0.00202147427995	0.00202147427995	0.00202147427995	0.00202147427995	0.00202147427995	0.00202147427995	0.00202147427995	0.00202147427995
hhs7	201550	1.1452	1.93844738	0.0202020550941	0.0716783974403	0.162789733791	0.220052357724	0.200694388918	0.144607893729	0.0869332124882	0.0403564754792	0.013785879787	0.00427004533307	0.00227055151437	0.00203644507917	0.0020219139903	0.00202148425383	0.00202147425996	0.00202147425996	0.00202147425996	0.00202147425996	0.00202147425996	0.00202147425996	0.00202147425996	0.00202147425996	0.00202147425996	0.00202147425996	0.00202147425996	0.00202147425996	0.00202147425996
hhs7	201551	1.15409	2.2018399	0.0152482731327	0.0542632277637	0.128822715213	0.191942128126	0.205586360993	0.175844449799	0.116960479561	0.0546671200825	0.0172991554581	0.00470812672835	0.00229811463417	0.00203727459063	0.00202192400416	0.00202148427382	0.00202147427995	0.00202147427995	0.00202147427995	0.00202147427995	0.00202147427995	0.00202147427995	0.00202147427995	0.00202147427995	0.00202147427995	0.00202147427995	0.00202147427995	0.00202147427995	0.00202147427995
hhs7	201552	1.175	2.27827151	0.0144449057863	0.0497749601304	0.118522321783	0.184724574189	0.212779549872	0.18896837174	0.12213780464	0.0537414977073	0.0160623039398	0.00427205414369	0.00221886323397	0.00203046876421	0.00202168415125	0.00202147427995	0.00202147427995	0.00202147427995	0.00202147427995	0.00202147427995	0.00202147427995	0.00202147427995	0.00202147427995	0.00202147427995	0.00202147427995	0.00202147427995	0.00202147427995	0.00202147427995	0.00202147427995
hhs7	201601	1.12489	2.79423854	0.00451900270598	0.0160016011649	0.0502654093693	0.111268030375	0.183125234961	0.226475141244	0.198626129257	0.116658914492	0.0449968002693	0.0121400292193	0.00345939249695	0.00213712335979	0.00202644123404	0.00202158421254	0.00202147427995	0.00202147427995	0.00202147427995	0.00202147427995	0.00202147427995	0.00202147427995	0.00202147427995	0.00202147427995	0.00202147427995	0.00202147427995	0.00202147427995	0.00202147427995	0.00202147427995
hhs7	201602	1.50883	2.90752398	0.00366084892024	0.0113141455678	0.0358849975945	0.0883592179962	0.168226209894	0.234684274761	0.221736165136	0.134757974151	0.0518688155843	0.0134457683589	0.00358747391716	0.0021462977125	0.00202704084628	0.00202160418029	0.00202147425996	0.00202147425996	0.00202147425996	0.00202147425996	0.00202147425996	0.00202147425996	0.00202147425996	0.00202147425996	0.00202147425996	0.00202147425996	0.00202147425996	0.00202147425996	0.00202147425996
hhs7	201603	1.81036	3.3337977	0.00245840631319	0.00406787931054	0.0107702191284	0.0336288311792	0.0924361978052	0.185990805829	0.250915391096	0.218024631219	0.118804567512	0.0402835701881	0.00941381094011	0.00283384607631	0.00206976464608	0.00202289338969	0.00202149424771	0.00202147425996	0.00202147425996	0.00202147425996	0.00202147425996	0.00202147425996	0.00202147425996	0.00202147425996	0.00202147425996	0.00202147425996	0.00202147425996	0.00202147425996	0.00202147425996
hhs7	201604	1.8449	3.4819154	0.00296171765959	0.00420594464255	0.00798258863126	0.0225629372928	0.0680372703464	0.156040292857	0.240476962419	0.239127360057	0.150358787017	0.0590355805954	0.0150459370621	0.00371893330024	0.00214078109554	0.00202567168591	0.00202154421706	0.00202147425996	0.00202147425996	0.00202147425996	0.00202147425996	0.00202147425996	0.00202147425996	0.00202147425996	0.00202147425996	0.00202147425996	0.00202147425996	0.00202147425996	0.00202147425996
hhs7	201605	2.40642	3.36323587	0.00544905258324	0.00850538845083	0.0139373176145	0.0312824016814	0.0830692362105	0.175157048348	0.247771511462	0.222794107502	0.124673734506	0.0435120824921	0.0104458185872	0.00301475528418	0.00208492545196	0.00202343315877	0.00202149434765	0.0020214743599	0.0020214743599	0.0020214743599	0.0020214743599	0.0020214743599	0.0020214743599	0.0020214743599	0.0020214743599	0.0020214743599	0.0020214743599	0.0020214743599	0.0020214743599
hhs7	201606	2.50362	3.25632856	0.0042136599531	0.00809961694495	0.0177009590577	0.0426717860514	0.102526321105	0.193039655083	0.246924121197	0.202925932463	0.105390214862	0.0349659615392	0.00842032027817	0.00275221616283	0.00206717625386	0.00202287342195	0.00202149426769	0.00202147427995	0.00202147427995	0.00202147427995	0.00202147427995	0.00202147427995	0.00202147427995	0.00202147427995	0.00202147427995	0.00202147427995	0.00202147427995	0.00202147427995	0.00202147427995
hhs7	201607	1.99971	3.06072084	0.00569070417663	0.0145362097955	0.0369345843092	0.0781837388487	0.13925449807	0.201676928397	0.218257100841	0.162488849932	0.0790728636056	0.0249981141806	0.00611994095325	0.00244031743031	0.00204483995128	0.00202213387546	0.00202148427382	0.00202147427995	0.00202147427995	0.00202147427995	0.00202147427995	0.00202147427995	0.00202147427995	0.00202147427995	0.00202147427995	0.00202147427995	0.00202147427995	0.00202147427995	0.00202147427995
hhs7	201608	2.05839	2.7504793	0.00663410564902	0.0225221125536	0.0622918043527	0.120402388859	0.175917564963	0.204435646652	0.184135475445	0.11958535989	0.0522424669667	0.0152548590939	0.00405462747752	0.00219362870868	0.00202914957319	0.00202164417576	0.00202147427995	0.00202147427995	0.00202147427995	0.00202147427995	0.00202147427995	0.00202147427995	0.00202147427995	0.00202147427995	0.00202147427995	0.00202147427995	0.00202147427995	0.00202147427995	0.00202147427995
hhs7	201609	2.09375	1.79166207	0.0331093500799	0.0989974651256	0.192688640338	0.228025140729	0.188158498383	0.120686834427	0.0632358854084	0.0273511911894	0.00972846807504	0.00349086319799	0.00217543986274	0.0020298791258	0.00202170413899	0.00202147427995	0.00202147427995	0.00202147427995	0.00202147427995	0.00202147427995	0.00202147427995	0.00202147427995	0.00202147427995	0.00202147427995	0.00202147427995	0.00202147427995	0.00202147427995	0.00202147427995	0.00202147427995
hhs7	201610	1.54483	1.2283207	0.0868164940653	0.205995837826	0.299591390741	0.228024368921	0.100160610841	0.0302091882611	0.00786137296627	0.00285594252576	0.00209458942239	0.00202505206589	0.0020215642048	0.00202147425996	0.00202147425996	0.00202147425996	0.00202147425996	0.00202147425996	0.00202147425996	0.00202147425996	0.00202147425996	0.00202147425996	0.00202147425996	0.00202147425996	0.00202147425996	0.00202147425996	0.00202147425996	0.00202147425996	0.00202147425996
hhs7	201611	1.39301	0.89291818	0.234133390246	0.328842889091	0.264878045906	0.104222848648	0.0215951205866	0.00380081305002	0.00209594856816	0.0020229233513	0.00202148423385	0.00202147423998	0.00202147423998	0.00202147423998	0.00202147423998	0.00202147423998	0.00202147423998	0.00202147423998	0.00202147423998	0.00202147423998	0.00202147423998	0.00202147423998	0.00202147423998	0.00202147423998	0.00202147423998	0.00202147423998	0.00202147423998	0.00202147423998	0.00202147423998
hhs7	201612	1.20827	0.82300748	0.276533123895	0.354008133441	0.240596541495	0.0721893548199	0.0115555576382	0.00264684078279	0.00204072247627	0.00202171413286	0.00202147427995	0.00202147427995	0.00202147427995	0.00202147427995	0.00202147427995	0.00202147427995	0.00202147427995	0.00202147427995	0.00202147427995	0.00202147427995	0.00202147427995	0.00202147427995	0.00202147427995	0.00202147427995	0.00202147427995	0.00202147427995	0.00202147427995	0.00202147427995	0.00202147427995
hhs7	201613	0.986163	0.75738709	0.292667819521	0.363432394146	0.231172270796	0.060099348845	0.0079098233332	0.0022631960475	0.0020256517182	0.00202148427382	0.00202147427995	0.00202147427995	0.00202147427995	0.00202147427995	0.00202147427995	0.00202147427995	0.00202147427995	0.00202147427995	0.00202147427995	0.00202147427995	0.00202147427995	0.00202147427995	0.00202147427995	0.00202147427995	0.00202147427995	0.00202147427995	0.00202147427995	0.00202147427995	0.00202147427995
hhs7	201614	0.908619	0.67032133	0.29371908191	0.364046443947	0.230558225044	0.0593116113207	0.00767228892128	0.0022381913591	0.00202467229878	0.00202147425996	0.00202147425996	0.00202147425996	0.00202147425996	0.00202147425996	0.00202147425996	0.00202147425996	0.00202147425996	0.00202147425996	0.00202147425996	0.00202147425996	0.00202147425996	0.00202147425996	0.00202147425996	0.00202147425996	0.00202147425996	0.00202147425996	0.00202147425996	0.00202147425996	0.00202147425996
hhs7	201615	0.704888	0.65385634	0.293863896044	0.363993050332	0.230489729355	0.0592909545814	0.00767011033381	0.00223811143028	0.00202466232493	0.00202147427995	0.00202147427995	0.00202147427995	0.00202147427995	0.00202147427995	0.00202147427995	0.00202147427995	0.00202147427995	0.00202147427995	0.00202147427995	0.00202147427995	0.00202147427995	0.00202147427995	0.00202147427995	0.00202147427995	0.00202147427995	0.00202147427995	0.00202147427995	0.00202147427995	0.00202147427995
hhs7	201616	0.59335	0.60882856	0.29875123895	0.362190955441	0.228177897053	0.058593822088	0.00759675531773	0.00223522320145	0.00202462234944	0.00202147427995	0.00202147427995	0.00202147427995	0.00202147427995	0.00202147427995	0.00202147427995	0.00202147427995	0.00202147427995	0.00202147427995	0.00202147427995	0.00202147427995	0.00202147427995	0.00202147427995	0.00202147427995	0.00202147427995	0.00202147427995	0.00202147427995	0.00202147427995	0.00202147427995	0.00202147427995
hhs8	201542	0.776688	1.35189546	0.0117676769714	0.106254179733	0.394967006232	0.202272902806	0.0516052251655	0.019501703802	0.0121324832409	0.0108191586843	0.010308421912	0.0100165709001	0.0100895361515	0.0100165709001	0.0100165709001	0.0100165709001	0.0100165709001	0.0100165709001	0.0100165709001	0.0100165709001	0.0100165709001	0.0100165709001	0.0100165709001	0.0100165709001	0.0100165709001	0.0100165709001	0.0100165709001	0.0100165709001	0.0100165709001
hhs8	201543	0.997922	0.82074402	0.26519393749	0.341314847419	0.256361343953	0.0939244760643	0.0187647966744	0.00287011386373	0.00112579354349	0.00102500535042	0.00102211712159	0.00102208713998	0.00102208713998	0.00102208713998	0.00102208713998	0.00102208713998	0.00102208713998	0.00102208713998	0.00102208713998	0.00102208713998	0.00102208713998	0.00102208713998	0.00102208713998	0.00102208713998	0.00102208713998	0.00102208713998	0.00102208713998	0.00102208713998	0.00102208713998
hhs8	201544	0.725679	0.85672079	0.238919330021	0.32014180149	0.25804672042	0.107765778082	0.0268061254433	0.00554317464702	0.00233103444656	0.00203757440678	0.00202191401029	0.00202148427382	0.00202147427995	0.00202147427995	0.00202147427995	0.00202147427995	0.00202147427995	0.00202147427995	0.00202147427995	0.00202147427995	0.00202147427995	0.00202147427995	0.00202147427995	0.00202147427995	0.00202147427995	0.00202147427995	0.00202147427995	0.00202147427995	0.00202147427995
hhs8	201545	0.891982	0.88486802	0.22277779636	0.305877835605	0.261010810122	0.121952337155	0.0364039493495	0.00863851638628	0.00284939654005	0.00207940873189	0.00202338308938	0.00202150424158	0.00202147425996	0.00202147425996	0.00202147425996	0.00202147425996	0.00202147425996	0.00202147425996	0.00202147425996	0.00202147425996	0.00202147425996	0.00202147425996	0.00202147425996	0.00202147425996	0.00202147425996	0.00202147425996	0.00202147425996	0.00202147425996	0.00202147425996
hhs8	201546	0.895779	1.02813603	0.164840757658	0.26494511008	0.276602151564	0.165624886802	0.0638044067707	0.0183482021451	0.0050327676469	0.00237056020794	0.00204391052124	0.00202217385095	0.00202148427382	0.00202147427995	0.00202147427995	0.00202147427995	0.00202147427995	0.00202147427995	0.00202147427995	0.00202147427995	0.00202147427995	0.00202147427995	0.00202147427995	0.00202147427995	0.00202147427995	0.00202147427995	0.00202147427995	0.00202147427995	0.00202147427995
hhs8	201547	1.15229	1.29726436	0.0922342625638	0.190180568378	0.261937004758	0.215820704927	0.121939676139	0.05370600947	0.0191129831539	0.00602014215345	0.00261170233095	0.00206982462978	0.00202349304197	0.00202151425544	0.00202147427995	0.00202147427995	0.00202147427995	0.00202147427995	0.00202147427995	0.00202147427995	0.00202147427995	0.00202147427995	0.00202147427995	0.00202147427995	0.00202147427995	0.00202147427995	0.00202147427995	0.00202147427995	0.00202147427995
hhs8	201548	1.49666	1.61654271	0.0359505170555	0.139227571796	0.275013740132	0.266828849564	0.144934911736	0.0639654267478	0.0272438364784	0.0078387767451	0.00258783691474	0.00204315094661	0.00202179404385	0.00202147423998	0.00202147423998	0.00202147423998	0.00202147423998	0.00202147423998	0.00202147423998	0.00202147423998	0.00202147423998	0.00202147423998	0.00202147423998	0.00202147423998	0.00202147423998	0.00202147423998	0.00202147423998	0.00202147423998	0.00202147423998
hhs8	201549	1.11457	1.42557664	0.0809097263661	0.169047326348	0.24784454428	0.229298337665	0.144189310423	0.0641112479634	0.0203793263832	0.00542530687371	0.00238649041532	0.0020427012426	0.00202208388611	0.00202148425383	0.00202147425996	0.00202147425996	0.00202147425996	0.00202147425996	0.00202147425996	0.00202147425996	0.00202147425996	0.00202147425996	0.00202147425996	0.00202147425996	0.00202147425996	0.00202147425996	0.00202147425996	0.00202147425996	0.00202147425996
hhs8	201550	1.1948	1.46041425	0.0745314270862	0.163369366699	0.250293210142	0.238140812671	0.148438742991	0.0628105150042	0.0187576806632	0.00493345844858	0.00232077069467	0.00203846382102	0.00202195394579	0.00202148423385	0.00202147423998	0.00202147423998	0.00202147423998	0.00202147423998	0.00202147423998	0.00202147423998	0.00202147423998	0.00202147423998	0.00202147423998	0.00202147423998	0.00202147423998	0.00202147423998	0.00202147423998	0.00202147423998	0.00202147423998
hhs8	201551	1.223	1.63162112	0.0535690834379	0.12874570244	0.222599887689	0.246789074012	0.182335109494	0.0901281341173	0.029582512863	0.00724359189021	0.00258637786082	0.00205449403106	0.00202243369161	0.00202148427382	0.00202147427995	0.00202147427995	0.00202147427995	0.00202147427995	0.00202147427995	0.00202147427995	0.00202147427995	0.00202147427995	0.00202147427995	0.00202147427995	0.00202147427995	0.00202147427995	0.00202147427995	0.00202147427995	0.00202147427995
hhs8	201552	1.27726	2.19994477	0.0114658227814	0.0422237812063	0.118103739655	0.215808634488	0.256909680264	0.194807592869	0.0915958749623	0.0265850912551	0.00579871799648	0.00232399878411	0.00203325707444	0.00202169416511	0.00202147429994	0.00202147429994	0.00202147429994	0.00202147429994	0.00202147429994	0.00202147429994	0.00202147429994	0.00202147429994	0.00202147429994	0.00202147429994	0.00202147429994	0.00202147429994	0.00202147429994	0.00202147429994	0.00202147429994
hhs8	201601	1.56575	2.28429821	0.00757035158497	0.031092757038	0.0987405636545	0.201647708334	0.263106540189	0.2151454012	0.107007524141	0.0320419049959	0.00683024543719	0.00243339170154	0.00203962317058	0.0020218740548	0.00202147429994	0.00202147429994	0.00202147429994	0.00202147429994	0.00202147429994	0.00202147429994	0.00202147429994	0.00202147429994	0.00202147429994	0.00202147429994	0.00202147429994	0.00202147429994	0.00202147429994	0.00202147429994	0.00202147429994
hhs8	201602	1.82146	2.47100053	0.00583978258179	0.0215413933198	0.0704221264345	0.16247072617	0.251280032453	0.245457053488	0.144103180359	0.0501105628232	0.011323519593	0.00302647788554	0.00207985841495	0.00202315319033	0.00202149420773	0.00202147421999	0.00202147421999	0.00202147421999	0.00202147421999	0.00202147421999	0.00202147421999	0.00202147421999	0.00202147421999	0.00202147421999	0.00202147421999	0.00202147421999	0.00202147421999	0.00202147421999	0.00202147421999
hhs8	201603	2.14436	2.4766538	0.00929820174416	0.0296008610193	0.0794248961376	0.16012758474	0.238221343285	0.237590070417	0.144886601363	0.0518195852564	0.0116113032211	0.00300118342757	0.00207338240699	0.0020228533942	0.00202149422772	0.00202147423998	0.00202147423998	0.00202147423998	0.00202147423998	0.00202147423998	0.00202147423998	0.00202147423998	0.00202147423998	0.00202147423998	0.00202147423998	0.00202147423998	0.00202147423998	0.00202147423998	0.00202147423998
hhs8	201604	2.17828	2.28769346	0.0178059145173	0.0478787624679	0.108973936106	0.188561119595	0.240637274109	0.206789990815	0.1100136585	0.0349066675514	0.00754147913983	0.0025045080415	0.00204264127938	0.00202193397804	0.00202147425996	0.00202147425996	0.00202147425996	0.00202147425996	0.00202147425996	0.00202147425996	0.00202147425996	0.00202147425996	0.00202147425996	0.00202147425996	0.00202147425996	0.00202147425996	0.00202147425996	0.00202147425996	0.00202147425996
hhs8	201605	2.03079	2.0648104	0.0199033386785	0.0620598072424	0.144473858816	0.221698002975	0.232800544609	0.169080679278	0.0818773945857	0.0254521759881	0.00591657572307	0.0023579779472	0.00203576553618	0.00202176412221	0.00202147429994	0.00202147429994	0.00202147429994	0.00202147429994	0.00202147429994	0.00202147429994	0.00202147429994	0.00202147429994	0.00202147429994	0.00202147429994	0.00202147429994	0.00202147429994	0.00202147429994	0.00202147429994	0.00202147429994
hhs8	201606	2.14672	1.83668001	0.0267387167807	0.0856228968903	0.188013777132	0.25283340741	0.218534880497	0.125972193255	0.0489411114762	0.0132376461213	0.00359636849835	0.00213956186441	0.00202578163852	0.00202154423705	0.00202147427995	0.00202147427995	0.00202147427995	0.00202147427995	0.00202147427995	0.00202147427995	0.00202147427995	0.00202147427995	0.00202147427995	0.00202147427995	0.00202147427995	0.00202147427995	0.00202147427995	0.00202147427995	0.00202147427995
hhs8	201607	2.16058	1.48373524	0.0494418349092	0.147834188175	0.267399597576	0.263998892976	0.154904532457	0.0583906872416	0.015432670208	0.00401050457517	0.00219237949645	0.00202945940327	0.0020216641835	0.00202147429994	0.00202147429994	0.00202147429994	0.00202147429994	0.00202147429994	0.00202147429994	0.00202147429994	0.00202147429994	0.00202147429994	0.00202147429994	0.00202147429994	0.00202147429994	0.00202147429994	0.00202147429994	0.00202147429994	0.00202147429994
hhs8	201608	1.85893	1.3033026	0.0657537413688	0.199912050684	0.324771192581	0.248441090936	0.095703575057	0.0208202861745	0.00404938069503	0.00213734322496	0.00202476226364	0.00202151425544	0.00202147427995	0.00202147427995	0.00202147427995	0.00202147427995	0.00202147427995	0.00202147427995	0.00202147427995	0.00202147427995	0.00202147427995	0.00202147427995	0.00202147427995	0.00202147427995	0.00202147427995	0.00202147427995	0.00202147427995	0.00202147427995	0.00202147427995
hhs8	201609	1.75981	1.15483801	0.093909646098	0.24250163565	0.341406844419	0.212210990656	0.0583768757112	0.00875393578055	0.00240021204816	0.00203173800597	0.00202158423253	0.00202147429994	0.00202147429994	0.00202147429994	0.00202147429994	0.00202147429994	0.00202147429994	0.00202147429994	0.00202147429994	0.00202147429994	0.00202147429994	0.00202147429994	0.00202147429994	0.00202147429994	0.00202147429994	0.00202147429994	0.00202147429994	0.00202147429994	0.00202147429994
hhs8	201610	1.64976	1.09103976	0.11264281618	0.257494506481	0.335373167715	0.195511437341	0.0494899344234	0.00683036522749	0.00222451974316	0.0020252219617	0.00202149424771	0.00202147425996	0.00202147425996	0.00202147425996	0.00202147425996	0.00202147425996	0.00202147425996	0.00202147425996	0.00202147425996	0.00202147425996	0.00202147425996	0.00202147425996	0.00202147425996	0.00202147425996	0.00202147425996	0.00202147425996	0.00202147425996	0.00202147425996	0.00202147425996
hhs8	201611	1.29679	1.07564572	0.120224886507	0.262240086274	0.331328478104	0.18962177915	0.0474126283227	0.00653443670444	0.00220506167574	0.00202462232942	0.00202148425383	0.00202147425996	0.00202147425996	0.00202147425996	0.00202147425996	0.00202147425996	0.00202147425996	0.00202147425996	0.00202147425996	0.00202147425996	0.00202147425996	0.00202147425996	0.00202147425996	0.00202147425996	0.00202147425996	0.00202147425996	0.00202147425996	0.00202147425996	0.00202147425996
hhs8	201612	1.14872	1.03776095	0.145650127498	0.277559427306	0.317045243582	0.170262294681	0.0411294023077	0.00575894238791	0.00216300750812	0.00202354303134	0.00202147429994	0.00202147429994	0.00202147429994	0.00202147429994	0.00202147429994	0.00202147429994	0.00202147429994	0.00202147429994	0.00202147429994	0.00202147429994	0.00202147429994	0.00202147429994	0.00202147429994	0.00202147429994	0.00202147429994	0.00202147429994	0.00202147429994	0.00202147429994	0.00202147429994
hhs8	201613	0.983857	1.08045744	0.111700963767	0.257702179127	0.336841537243	0.195719109987	0.0488320978389	0.00657623107421	0.00219580735092	0.00202406267263	0.00202147425996	0.00202147425996	0.00202147425996	0.00202147425996	0.00202147425996	0.00202147425996	0.00202147425996	0.00202147425996	0.00202147425996	0.00202147425996	0.00202147425996	0.00202147425996	0.00202147425996	0.00202147425996	0.00202147425996	0.00202147425996	0.00202147425996	0.00202147425996	0.00202147425996
hhs8	201614	0.967427	0.95650554	0.222027108937	0.322171186998	0.272433477944	0.113031678843	0.0238715450332	0.00394286601365	0.00209165124492	0.00202247366709	0.00202147427995	0.00202147427995	0.00202147427995	0.00202147427995	0.00202147427995	0.00202147427995	0.00202147427995	0.00202147427995	0.00202147427995	0.00202147427995	0.00202147427995	0.00202147427995	0.00202147427995	0.00202147427995	0.00202147427995	0.00202147427995	0.00202147427995	0.00202147427995	0.00202147427995
hhs8	201615	0.818413	0.87145636	0.278155736068	0.354955888692	0.239648770305	0.0709735097098	0.0111889223604	0.00260825441946	0.00203921338152	0.00202169412513	0.00202147425996	0.00202147425996	0.00202147425996	0.00202147425996	0.00202147425996	0.00202147425996	0.00202147425996	0.00202147425996	0.00202147425996	0.00202147425996	0.00202147425996	0.00202147425996	0.00202147425996	0.00202147425996	0.00202147425996	0.00202147425996	0.00202147425996	0.00202147425996	0.00202147425996
hhs8	201616	0.73938	0.81808247	0.290222476189	0.362004066426	0.232600592571	0.0619316845716	0.00846236441075	0.00232134036831	0.00202794029469	0.00202152422932	0.00202147425996	0.00202147425996	0.00202147425996	0.00202147425996	0.00202147425996	0.00202147425996	0.00202147425996	0.00202147425996	0.00202147425996	0.00202147425996	0.00202147425996	0.00202147425996	0.00202147425996	0.00202147425996	0.00202147425996	0.00202147425996	0.00202147425996	0.00202147425996	0.00202147425996
hhs9	201542	2.04532	1.70564336	0.0146136718549	0.0552578761516	0.202875897057	0.303939138421	0.168871940524	0.0413206333869	0.0124245743537	0.0103814173522	0.0100165710999	0.0100165710999	0.0100165710999	0.0100165710999	0.0100165710999	0.0100165710999	0.0100165710999	0.0100165710999	0.0100165710999	0.0100165710999	0.0100165710999	0.0100165710999	0.0100165710999	0.0100165710999	0.0100165710999	0.0100165710999	0.0100165710999	0.0100165710999	0.0100165710999
hhs9	201543	2.3103	1.69454122	0.0212612357684	0.0952204113503	0.24099391781	0.313373941784	0.209313605313	0.0767901534453	0.0188339642583	0.00428506616425	0.00148522312838	0.00106472099537	0.00102430577943	0.0010221471032	0.00102208713998	0.00102208713998	0.00102208713998	0.00102208713998	0.00102208713998	0.00102208713998	0.00102208713998	0.00102208713998	0.00102208713998	0.00102208713998	0.00102208713998	0.00102208713998	0.00102208713998	0.00102208713998	0.00102208713998
hhs9	201544	2.00403	1.68327248	0.0230186680479	0.0962474215509	0.235644248419	0.301198937933	0.201844025927	0.0766538170516	0.0206525590308	0.00572523300231	0.0025754145839	0.00207206325698	0.00202396275393	0.00202153424318	0.00202147427995	0.00202147427995	0.00202147427995	0.00202147427995	0.00202147427995	0.00202147427995	0.00202147427995	0.00202147427995	0.00202147427995	0.00202147427995	0.00202147427995	0.00202147427995	0.00202147427995	0.00202147427995	0.00202147427995
hhs9	201545	2.0343	1.93472519	0.00906517492067	0.0478137632848	0.162040776328	0.281518599439	0.256383353022	0.134604251114	0.0492672919434	0.0165315163671	0.00571690816438	0.00263419856158	0.00207780975358	0.00202417264524	0.00202154425704	0.00202147429994	0.00202147429994	0.00202147429994	0.00202147429994	0.00202147429994	0.00202147429994	0.00202147429994	0.00202147429994	0.00202147429994	0.00202147429994	0.00202147429994	0.00202147429994	0.00202147429994	0.00202147429994
hhs9	201546	2.13484	2.3318065	0.00344493136503	0.015831715345	0.0721458015284	0.188083154587	0.269541011708	0.220048792112	0.116160480149	0.0500681703234	0.0208028168873	0.00802248424549	0.00332473507371	0.00219153998956	0.00203332701143	0.00202186404094	0.00202148427382	0.00202147427995	0.00202147427995	0.00202147427995	0.00202147427995	0.00202147427995	0.00202147427995	0.00202147427995	0.00202147427995	0.00202147427995	0.00202147427995	0.00202147427995	0.00202147427995
hhs9	201547	2.80184	2.77889402	0.00228996958363	0.00557470520025	0.0265662620049	0.0936736480069	0.194441381603	0.238880269195	0.185710955588	0.108401256215	0.0597663218735	0.032211699907	0.0151380804043	0.00613112397318	0.00282219319438	0.00210792122585	0.00202638123073	0.00202161415417	0.00202147423998	0.00202147423998	0.00202147423998	0.00202147423998	0.00202147423998	0.00202147423998	0.00202147423998	0.00202147423998	0.00202147423998	0.00202147423998	0.00202147423998
hhs9	201548	3.03653	3.78427633	0.00202147429994	0.0020224337116	0.00208744384571	0.00378205466655	0.0209257517084	0.0883562915586	0.185484410086	0.207794668859	0.147412466786	0.0862540307193	0.0609471095774	0.0674377193677	0.0616653591282	0.0306261531715	0.00831588440498	0.00260822448956	0.00204346081724	0.00202179410383	0.00202147429994	0.00202147429994	0.00202147429994	0.00202147429994	0.00202147429994	0.00202147429994	0.00202147429994	0.00202147429994	0.00202147429994
hhs9	201549	2.42695	3.16123021	0.00219395848473	0.0039434756006	0.0155213055443	0.0568238469319	0.130684702068	0.186972863586	0.18553041816	0.152564334474	0.113511863241	0.0712419850684	0.0348162729855	0.0130773542873	0.00446968290615	0.00234524570846	0.00204424029878	0.00202222380031	0.00202148425383	0.00202147425996	0.00202147425996	0.00202147425996	0.00202147425996	0.00202147425996	0.00202147425996	0.00202147425996	0.00202147425996	0.00202147425996	0.00202147425996
hhs9	201550	2.40393	2.8815109	0.0025800017453	0.00825730016555	0.0363682812228	0.102139587242	0.174737336972	0.20595467307	0.191974856135	0.140507798095	0.0726017911729	0.0251758649258	0.00674510751144	0.00259599193938	0.00205954091574	0.00202268351839	0.00202149424771	0.00202147425996	0.00202147425996	0.00202147425996	0.00202147425996	0.00202147425996	0.00202147425996	0.00202147425996	0.00202147425996	0.00202147425996	0.00202147425996	0.00202147425996	0.00202147425996
hhs9	201551	2.64512	2.76657491	0.00343105983745	0.0136334432681	0.0531904351066	0.124334106545	0.186261849613	0.207843904507	0.183475738184	0.120079995361	0.0541208945063	0.0166425179655	0.0044237011043	0.00223091582079	0.00203059866446	0.00202167413739	0.00202147425996	0.00202147425996	0.00202147425996	0.00202147425996	0.00202147425996	0.00202147425996	0.00202147425996	0.00202147425996	0.00202147425996	0.00202147425996	0.00202147425996	0.00202147425996	0.00202147425996
hhs9	201552	2.82762	3.55717887	0.00217303133973	0.00382825629644	0.0128878406345	0.0385113273938	0.0821058236857	0.139868951265	0.200883784781	0.219042139427	0.16227466128	0.0775670470263	0.0241221213708	0.00596880363607	0.0024400775774	0.00204622909941	0.00202220383256	0.00202148427382	0.00202147427995	0.00202147427995	0.00202147427995	0.00202147427995	0.00202147427995	0.00202147427995	0.00202147427995	0.00202147427995	0.00202147427995	0.00202147427995	0.00202147427995
hhs9	201601	3.24343	3.0270501	0.00295302299156	0.00943613724859	0.034845115298	0.0858293094521	0.1495082586	0.204772128261	0.214771136411	0.158308092139	0.0768627781403	0.0241392206436	0.00584634867157	0.00238725994341	0.00204006286058	0.00202195396579	0.00202148425383	0.00202147425996	0.00202147425996	0.00202147425996	0.00202147425996	0.00202147425996	0.00202147425996	0.00202147425996	0.00202147425996	0.00202147425996	0.00202147425996	0.00202147425996	0.00202147425996
hhs9	201602	3.96877	3.04167043	0.00292318129186	0.00889084164886	0.0321554147458	0.0809725078656	0.147880916561	0.211359628504	0.224167294256	0.160249441614	0.0728148105397	0.0210352741259	0.0049518772025	0.00226595433357	0.00203198781257	0.002021704119	0.00202147425996	0.00202147425996	0.00202147425996	0.00202147425996	0.00202147425996	0.00202147425996	0.00202147425996	0.00202147425996	0.00202147425996	0.00202147425996	0.00202147425996	0.00202147425996	0.00202147425996
hhs9	201603	4.3744	3.01490123	0.00276654734698	0.00805280557102	0.0301061314603	0.0802358196366	0.152520141576	0.218117474283	0.225344052614	0.156044090528	0.0693606088146	0.0200239942891	0.00483274026273	0.00226243649087	0.00203226764097	0.00202172410675	0.00202147425996	0.00202147425996	0.00202147425996	0.00202147425996	0.00202147425996	0.00202147425996	0.00202147425996	0.00202147425996	0.00202147425996	0.00202147425996	0.00202147425996	0.00202147425996	0.00202147425996
hhs9	201604	3.93795	3.20616735	0.00267936081376	0.00603564258786	0.0186247523684	0.0520179541258	0.117212933575	0.20046035244	0.241725916504	0.192323092581	0.0974607765031	0.0312900554238	0.00727367337061	0.00254479333671	0.00204929719766	0.00202222380031	0.00202148425383	0.00202147425996	0.00202147425996	0.00202147425996	0.00202147425996	0.00202147425996	0.00202147425996	0.00202147425996	0.00202147425996	0.00202147425996	0.00202147425996	0.00202147425996	0.00202147425996
hhs9	201605	3.84237	3.72197598	0.00235505969008	0.00578121861231	0.0223838071437	0.0595425896742	0.0983365394451	0.118629624795	0.137410407557	0.164720919499	0.167325202433	0.119190660742	0.0548630593767	0.0165461270768	0.00438329588263	0.00224085972274	0.00203264740808	0.00202176408223	0.00202147425996	0.00202147425996	0.00202147425996	0.00202147425996	0.00202147425996	0.00202147425996	0.00202147425996	0.00202147425996	0.00202147425996	0.00202147425996	0.00202147425996
hhs9	201606	3.80214	3.37082553	0.00204310101766	0.00259404316019	0.00869212359863	0.0385467856495	0.106127682621	0.172088133307	0.184424498206	0.158790877661	0.12469745497	0.0886580056528	0.0526021663861	0.0235385692259	0.00790423675909	0.00293900161929	0.00209312034402	0.00202395276006	0.00202150426157	0.00202147427995	0.00202147427995	0.00202147427995	0.00202147427995	0.00202147427995	0.00202147427995	0.00202147427995	0.00202147427995	0.00202147427995	0.00202147427995
hhs9	201607	3.33737	2.76938635	0.00208313648709	0.0034989882502	0.0179599704022	0.0811794825633	0.198114754832	0.262963887668	0.203485721217	0.108465180268	0.0509051075926	0.0240941687532	0.0112309867889	0.00500425518161	0.00263768642274	0.00209300043826	0.00202585161566	0.00202160422027	0.00202147429994	0.00202147429994	0.00202147429994	0.00202147429994	0.00202147429994	0.00202147429994	0.00202147429994	0.00202147429994	0.00202147429994	0.00202147429994	0.00202147429994
hhs9	201608	3.00567	2.46538728	0.00221638473192	0.00594345911899	0.0388999886637	0.156720465744	0.300211000768	0.282530793082	0.13583865143	0.0345687447811	0.00630302861449	0.00238151346741	0.0020417618187	0.00202208388611	0.00202148425383	0.00202147425996	0.00202147425996	0.00202147425996	0.00202147425996	0.00202147425996	0.00202147425996	0.00202147425996	0.00202147425996	0.00202147425996	0.00202147425996	0.00202147425996	0.00202147425996	0.00202147425996	0.00202147425996
hhs9	201609	2.7971	2.48370242	0.00218539375865	0.00553795784615	0.0364208993192	0.150924191795	0.299247864401	0.291029564158	0.140107894736	0.0329175377062	0.00510277471605	0.00215804053263	0.00202427256394	0.00202149426769	0.00202147427995	0.00202147427995	0.00202147427995	0.00202147427995	0.00202147427995	0.00202147427995	0.00202147427995	0.00202147427995	0.00202147427995	0.00202147427995	0.00202147427995	0.00202147427995	0.00202147427995	0.00202147427995	0.00202147427995
hhs9	201610	2.25245	2.24912553	0.00274588007559	0.0118933006409	0.069520542127	0.223753232655	0.336507828622	0.229573663416	0.0737776615513	0.0129834021625	0.00283062810591	0.00204843776524	0.00202183407931	0.00202147429994	0.00202147429994	0.00202147429994	0.00202147429994	0.00202147429994	0.00202147429994	0.00202147429994	0.00202147429994	0.00202147429994	0.00202147429994	0.00202147429994	0.00202147429994	0.00202147429994	0.00202147429994	0.00202147429994	0.00202147429994
hhs9	201611	2.04339	2.14260311	0.00355228549631	0.0195333551715	0.0974922172222	0.255827268908	0.32832498998	0.195185037505	0.053137917313	0.00817574018188	0.00237476760428	0.00203124826609	0.00202158419255	0.00202147425996	0.00202147425996	0.00202147425996	0.00202147425996	0.00202147425996	0.00202147425996	0.00202147425996	0.00202147425996	0.00202147425996	0.00202147425996	0.00202147425996	0.00202147425996	0.00202147425996	0.00202147425996	0.00202147425996	0.00202147425996
hhs9	201612	1.77389	2.01660206	0.00484117513829	0.0314187668062	0.137948888716	0.291424392035	0.302174659586	0.152191044915	0.0361123085581	0.00534192805865	0.00215786064294	0.0020239027907	0.00202148427382	0.00202147427995	0.00202147427995	0.00202147427995	0.00202147427995	0.00202147427995	0.00202147427995	0.00202147427995	0.00202147427995	0.00202147427995	0.00202147427995	0.00202147427995	0.00202147427995	0.00202147427995	0.00202147427995	0.00202147427995	0.00202147427995
hhs9	201613	1.75851	1.93979761	0.0059260098197	0.0409562976408	0.16921040634	0.315963980318	0.278305474241	0.120749464811	0.0262099907524	0.00418934482232	0.00210134527939	0.00202262355516	0.00202147425996	0.00202147425996	0.00202147425996	0.00202147425996	0.00202147425996	0.00202147425996	0.00202147425996	0.00202147425996	0.00202147425996	0.00202147425996	0.00202147425996	0.00202147425996	0.00202147425996	0.00202147425996	0.00202147425996	0.00202147425996	0.00202147425996
hhs9	201614	1.81944	1.72381309	0.0118946695638	0.069923713493	0.233734817012	0.349015671506	0.223130040348	0.0621672900875	0.00928056265407	0.00243384137754	0.00203273735292	0.00202159418642	0.00202147425996	0.00202147425996	0.00202147425996	0.00202147425996	0.00202147425996	0.00202147425996	0.00202147425996	0.00202147425996	0.00202147425996	0.00202147425996	0.00202147425996	0.00202147425996	0.00202147425996	0.00202147425996	0.00202147425996	0.00202147425996	0.00202147425996
hhs9	201615	1.53821	1.68712976	0.0146693183151	0.0786865612871	0.242333938486	0.344530468932	0.213262236005	0.057423240505	0.00832748728979	0.00235042258035	0.00202970925005	0.00202155425091	0.00202147429994	0.00202147429994	0.00202147429994	0.00202147429994	0.00202147429994	0.00202147429994	0.00202147429994	0.00202147429994	0.00202147429994	0.00202147429994	0.00202147429994	0.00202147429994	0.00202147429994	0.00202147429994	0.00202147429994	0.00202147429994	0.00202147429994
hhs9	201616	1.54246	1.64097436	0.0194247417782	0.0932555053682	0.255026689859	0.334946009667	0.197858428059	0.0514421072615	0.00735517339106	0.00227748726105	0.00202727070532	0.00202152422932	0.00202147425996	0.00202147425996	0.00202147425996	0.00202147425996	0.00202147425996	0.00202147425996	0.00202147425996	0.00202147425996	0.00202147425996	0.00202147425996	0.00202147425996	0.00202147425996	0.00202147425996	0.00202147425996	0.00202147425996	0.00202147425996	0.00202147425996
hhs10	201542	0.694108	1.07644635	0.0384947556314	0.280997412176	0.353215162049	0.0880759981553	0.017391687845	0.0112579295923	0.0100895961147	0.0101626113355	0.0100165709001	0.0100165709001	0.0100165709001	0.0100165709001	0.0100165709001	0.0100165709001	0.0100165709001	0.0100165709001	0.0100165709001	0.0100165709001	0.0100165709001	0.0100165709001	0.0100165709001	0.0100165709001	0.0100165709001	0.0100165709001	0.0100165709001	0.0100165709001	0.0100165709001
hhs10	201543	0.82039	0.94572539	0.211219824238	0.303224452781	0.281062163713	0.137466683047	0.0376670147799	0.00712449485372	0.00173757835795	0.0010759141208	0.00102426579392	0.00102212710547	0.00102208712998	0.00102208712998	0.00102208712998	0.00102208712998	0.00102208712998	0.00102208712998	0.00102208712998	0.00102208712998	0.00102208712998	0.00102208712998	0.00102208712998	0.00102208712998	0.00102208712998	0.00102208712998	0.00102208712998	0.00102208712998	0.00102208712998
hhs10	201544	0.812498	0.91702908	0.218960049768	0.304503321567	0.269115942376	0.124758337635	0.0329196064375	0.0067558210088	0.00252300672228	0.00205480384107	0.00202256361193	0.00202148427382	0.00202147427995	0.00202147427995	0.00202147427995	0.00202147427995	0.00202147427995	0.00202147427995	0.00202147427995	0.00202147427995	0.00202147427995	0.00202147427995	0.00202147427995	0.00202147427995	0.00202147427995	0.00202147427995	0.00202147427995	0.00202147427995	0.00202147427995
hhs10	201545	0.594886	0.95629621	0.199440749702	0.296550418572	0.278839459567	0.136883192239	0.0374493286495	0.00769822309405	0.00266266108122	0.00206642671351	0.00202298335453	0.00202149426769	0.00202147427995	0.00202147427995	0.00202147427995	0.00202147427995	0.00202147427995	0.00202147427995	0.00202147427995	0.00202147427995	0.00202147427995	0.00202147427995	0.00202147427995	0.00202147427995	0.00202147427995	0.00202147427995	0.00202147427995	0.00202147427995	0.00202147427995
hhs10	201546	0.658719	1.43791609	0.0646762614712	0.165015358935	0.27200094047	0.251171304159	0.137198627431	0.0495841366542	0.0153504503206	0.00562014738857	0.00285902063812	0.00214839642547	0.00203141816191	0.00202182404546	0.00202147425996	0.00202147425996	0.00202147425996	0.00202147425996	0.00202147425996	0.00202147425996	0.00202147425996	0.00202147425996	0.00202147425996	0.00202147425996	0.00202147425996	0.00202147425996	0.00202147425996	0.00202147425996	0.00202147425996
hhs10	201547	0.66188	1.95390267	0.0198693395277	0.0678335266485	0.161925077278	0.235975937376	0.218248328404	0.13776916031	0.0670396134965	0.03071229035	0.0153532189296	0.00798784556687	0.00422478317399	0.0026169391455	0.00213006770765	0.00203388668834	0.00202227380966	0.00202149428768	0.00202147429994	0.00202147429994	0.00202147429994	0.00202147429994	0.00202147429994	0.00202147429994	0.00202147429994	0.00202147429994	0.00202147429994	0.00202147429994	0.00202147429994
hhs10	201548	0.791975	2.83194998	0.00204505977601	0.00269555085854	0.0106195614126	0.0546720459681	0.164515773658	0.257345665183	0.217842610662	0.118870485898	0.0620339312488	0.0451918297663	0.0254851749879	0.00777279720744	0.00258687750311	0.00204315094661	0.00202179404385	0.00202147423998	0.00202147423998	0.00202147423998	0.00202147423998	0.00202147423998	0.00202147423998	0.00202147423998	0.00202147423998	0.00202147423998	0.00202147423998	0.00202147423998	0.00202147423998
hhs10	201549	0.888661	1.38448259	0.0761408308715	0.170182490213	0.249726170381	0.215349911479	0.130161862697	0.0682316711309	0.0331319958614	0.0142137873744	0.00563218000962	0.0027622899578	0.0021163860557	0.00202809020276	0.00202169412513	0.00202147425996	0.00202147425996	0.00202147425996	0.00202147425996	0.00202147425996	0.00202147425996	0.00202147425996	0.00202147425996	0.00202147425996	0.00202147425996	0.00202147425996	0.00202147425996	0.00202147425996	0.00202147425996
hhs10	201550	1.07718	0.96736914	0.18753296011	0.26164975829	0.250914801458	0.152398026462	0.0702682422122	0.026693094491	0.00873369801654	0.00325504777611	0.00215909986163	0.00202994906283	0.00202173410062	0.00202147425996	0.00202147425996	0.00202147425996	0.00202147425996	0.00202147425996	0.00202147425996	0.00202147425996	0.00202147425996	0.00202147425996	0.00202147425996	0.00202147425996	0.00202147425996	0.00202147425996	0.00202147425996	0.00202147425996	0.00202147425996
hhs10	201551	1.3789	0.91092664	0.206985303112	0.265908389363	0.243948505951	0.144603567828	0.065887079601	0.0240186348325	0.00736075004463	0.00281638681109	0.00208270673002	0.00202358298682	0.00202150426157	0.00202147427995	0.00202147427995	0.00202147427995	0.00202147427995	0.00202147427995	0.00202147427995	0.00202147427995	0.00202147427995	0.00202147427995	0.00202147427995	0.00202147427995	0.00202147427995	0.00202147427995	0.00202147427995	0.00202147427995	0.00202147427995
hhs10	201552	1.41403	0.90360339	0.215098287939	0.261699340502	0.241273396424	0.145618975144	0.0656914995377	0.0227747776103	0.00670531198275	0.00267967065034	0.00207052420078	0.0020231332626	0.00202149426769	0.00202147427995	0.00202147427995	0.00202147427995	0.00202147427995	0.00202147427995	0.00202147427995	0.00202147427995	0.00202147427995	0.00202147427995	0.00202147427995	0.00202147427995	0.00202147427995	0.00202147427995	0.00202147427995	0.00202147427995	0.00202147427995
hhs10	201601	1.65259	0.90563484	0.219863847726	0.261570991827	0.24344797533	0.146502434841	0.0627521926538	0.0196450570635	0.0053708004066	0.00241255447946	0.00204680876419	0.00202226381579	0.00202148429381	0.00202147429994	0.00202147429994	0.00202147429994	0.00202147429994	0.00202147429994	0.00202147429994	0.00202147429994	0.00202147429994	0.00202147429994	0.00202147429994	0.00202147429994	0.00202147429994	0.00202147429994	0.00202147429994	0.00202147429994	0.00202147429994
hhs10	201602	1.73793	1.40714487	0.105315479639	0.176828034861	0.229530365375	0.206997343657	0.139490551917	0.0699862451457	0.0254365150832	0.00724822897428	0.00272536260335	0.00207466164302	0.00202358296681	0.00202151423545	0.00202147425996	0.00202147425996	0.00202147425996	0.00202147425996	0.00202147425996	0.00202147425996	0.00202147425996	0.00202147425996	0.00202147425996	0.00202147425996	0.00202147425996	0.00202147425996	0.00202147425996	0.00202147425996	0.00202147425996
hhs10	201603	2.44289	1.86073623	0.0419489384884	0.0996111168193	0.177684847646	0.217593773263	0.196275746668	0.132900571866	0.0661985072981	0.0238523863051	0.00685916749622	0.00266308077101	0.00206676646425	0.00202296332678	0.00202149422772	0.00202147423998	0.00202147423998	0.00202147423998	0.00202147423998	0.00202147423998	0.00202147423998	0.00202147423998	0.00202147423998	0.00202147423998	0.00202147423998	0.00202147423998	0.00202147423998	0.00202147423998	0.00202147423998
hhs10	201604	2.13499	2.27475763	0.0236332004859	0.0592623203626	0.119042619146	0.175591219819	0.200329758517	0.178247001119	0.120792346098	0.0601031047383	0.0216307085458	0.00636296173387	0.00261336123588	0.00206735608221	0.00202336306163	0.00202151419547	0.00202147421999	0.00202147421999	0.00202147421999	0.00202147421999	0.00202147421999	0.00202147421999	0.00202147421999	0.00202147421999	0.00202147421999	0.00202147421999	0.00202147421999	0.00202147421999	0.00202147421999
hhs10	201605	1.98941	2.70911207	0.0288194008306	0.0556444107728	0.0859867937357	0.112365337467	0.142754611675	0.166122001953	0.159165018225	0.117306187561	0.0642709106938	0.0259116539653	0.00821025909522	0.003023419851	0.00211455719817	0.00202615141177	0.00202159420641	0.00202147427995	0.00202147427995	0.00202147427995	0.00202147427995	0.00202147427995	0.00202147427995	0.00202147427995	0.00202147427995	0.00202147427995	0.00202147427995	0.00202147427995	0.00202147427995
hhs10	201606	2.21239	2.79637354	0.0236506202757	0.0511401724217	0.0862863091989	0.112306592368	0.133574389979	0.151435836521	0.15240101463	0.124913631154	0.0788834389784	0.0372348298155	0.013223754508	0.00432551131878	0.00230394103838	0.00204019278091	0.00202206389837	0.00202148425383	0.00202147425996	0.00202147425996	0.00202147425996	0.00202147425996	0.00202147425996	0.00202147425996	0.00202147425996	0.00202147425996	0.00202147425996	0.00202147425996	0.00202147425996
hhs10	201607	2.17566	1.22133102	0.11847112318	0.19215010059	0.207003441988	0.139149902212	0.0826443434461	0.0660516586753	0.0617515956281	0.0495861958874	0.0305000102207	0.014220183594	0.00550267948011	0.00259794077003	0.00206849544489	0.00202314325647	0.00202149426769	0.00202147427995	0.00202147427995	0.00202147427995	0.00202147427995	0.00202147427995	0.00202147427995	0.00202147427995	0.00202147427995	0.00202147427995	0.00202147427995	0.00202147427995	0.00202147427995
hhs10	201608	1.707	1.16498018	0.110749799281	0.220810757057	0.277732681062	0.186792687816	0.078086469279	0.0335127630278	0.0227982134665	0.0172472474623	0.01098544736	0.00576204048807	0.00301545476543	0.00217235177797	0.00203303720926	0.0020218740548	0.00202148429381	0.00202147429994	0.00202147429994	0.00202147429994	0.00202147429994	0.00202147429994	0.00202147429994	0.00202147429994	0.00202147429994	0.00202147429994	0.00202147429994	0.00202147429994	0.00202147429994
hhs10	201609	1.77751	0.89634083	0.222971147788	0.319662891976	0.270957940086	0.114275135167	0.0252295719901	0.00433565509815	0.00213510457664	0.00202450240297	0.00202151423545	0.00202147425996	0.00202147425996	0.00202147425996	0.00202147425996	0.00202147425996	0.00202147425996	0.00202147425996	0.00202147425996	0.00202147425996	0.00202147425996	0.00202147425996	0.00202147425996	0.00202147425996	0.00202147425996	0.00202147425996	0.00202147425996	0.00202147425996	0.00202147425996
hhs10	201610	1.71131	0.81454038	0.240839829892	0.332007781524	0.261377944978	0.0996715207734	0.0200162890143	0.00357519144933	0.00208096777581	0.00202246365322	0.00202147425996	0.00202147425996	0.00202147425996	0.00202147425996	0.00202147425996	0.00202147425996	0.00202147425996	0.00202147425996	0.00202147425996	0.00202147425996	0.00202147425996	0.00202147425996	0.00202147425996	0.00202147425996	0.00202147425996	0.00202147425996	0.00202147425996	0.00202147425996	0.00202147425996
hhs10	201611	0.994849	0.671582	0.295490231673	0.350110277249	0.231268903851	0.0675165110506	0.0105864420403	0.00256040381443	0.00203755443918	0.0020216641835	0.00202147429994	0.00202147429994	0.00202147429994	0.00202147429994	0.00202147429994	0.00202147429994	0.00202147429994	0.00202147429994	0.00202147429994	0.00202147429994	0.00202147429994	0.00202147429994	0.00202147429994	0.00202147429994	0.00202147429994	0.00202147429994	0.00202147429994	0.00202147429994	0.00202147429994
hhs10	201612	0.797965	0.64388865	0.306655481785	0.350457340914	0.225467079424	0.0630816100156	0.00943057075636	0.00244518444569	0.00203311714013	0.00202160420028	0.00202147427995	0.00202147427995	0.00202147427995	0.00202147427995	0.00202147427995	0.00202147427995	0.00202147427995	0.00202147427995	0.00202147427995	0.00202147427995	0.00202147427995	0.00202147427995	0.00202147427995	0.00202147427995	0.00202147427995	0.00202147427995	0.00202147427995	0.00202147427995	0.00202147427995
hhs10	201613	0.74733	0.64255073	0.308028649709	0.354915846799	0.224238762672	0.0597245586798	0.0083107974415	0.00232354903688	0.00202829010025	0.00202153424318	0.00202147427995	0.00202147427995	0.00202147427995	0.00202147427995	0.00202147427995	0.00202147427995	0.00202147427995	0.00202147427995	0.00202147427995	0.00202147427995	0.00202147427995	0.00202147427995	0.00202147427995	0.00202147427995	0.00202147427995	0.00202147427995	0.00202147427995	0.00202147427995	0.00202147427995
hhs10	201614	0.940669	0.64405174	0.309599893068	0.355730123895	0.223333065843	0.0586130896862	0.00797867103371	0.00228871037852	0.00202692091982	0.00202151423545	0.00202147425996	0.00202147425996	0.00202147425996	0.00202147425996	0.00202147425996	0.00202147425996	0.00202147425996	0.00202147425996	0.00202147425996	0.00202147425996	0.00202147425996	0.00202147425996	0.00202147425996	0.00202147425996	0.00202147425996	0.00202147425996	0.00202147425996	0.00202147425996	0.00202147425996
hhs10	201615	0.529396	0.57807144	0.365653452114	0.337522333125	0.196531523744	0.0490508741658	0.006592531144	0.00219576739716	0.00202403271103	0.00202147427995	0.00202147427995	0.00202147427995	0.00202147427995	0.00202147427995	0.00202147427995	0.00202147427995	0.00202147427995	0.00202147427995	0.00202147427995	0.00202147427995	0.00202147427995	0.00202147427995	0.00202147427995	0.00202147427995	0.00202147427995	0.00202147427995	0.00202147427995	0.00202147427995	0.00202147427995
hhs10	201616	0.530742	0.57575133	0.377889894508	0.333010426656	0.190743391326	0.0473054640408	0.00640886371155	0.00218855180035	0.00202392275843	0.00202147425996	0.00202147425996	0.00202147425996	0.00202147425996	0.00202147425996	0.00202147425996	0.00202147425996	0.00202147425996	0.00202147425996	0.00202147425996	0.00202147425996	0.00202147425996	0.00202147425996	0.00202147425996	0.00202147425996	0.00202147425996	0.00202147425996	0.00202147425996	0.00202147425996	0.00202147425996
