# Supplementary material for: A human judgment approach to epidemiological forecasting
Source: PLoS Comput Biol. 2017 Mar 10;13(3):e1005248. doi: 10.1371/journal.pcbi.1005248 (PMC5345757; doi:10.1371/journal.pcbi.1005248)
Supplement: S1 Data — (ZIP) [file pcbi.1005248.s002.zip › S1_data/influenza_2014-2015_empbayes_2wk-ahead-wili.csv]

region	wILI available through week	ground truth	Point Prediction	Pr(0.0<=wILI<1.0)	Pr(1.0<=wILI<2.0)	Pr(2.0<=wILI<3.0)	Pr(3.0<=wILI<4.0)	Pr(4.0<=wILI<5.0)	Pr(5.0<=wILI<6.0)	Pr(6.0<=wILI<7.0)	Pr(7.0<=wILI<8.0)	Pr(8.0<=wILI<9.0)	Pr(9.0<=wILI<10.0)	Pr(10.0<=wILI)
nat	201441	1.449572302206	1.4282835606374	0.0634025477021	0.913995436855	0.0120212796921	0.000800894667617	0.00552357489148	0.000709377698594	0.000709377698594	0.000709377698594	0.000709377698594	0.000709377698594	0.000709377698594
nat	201442	1.4444284664589	1.5436513593945	0.0077250822045	0.96281642451	0.0154246632439	0.00179101019325	0.00179101019325	0.0017419682758	0.0017419682758	0.0017419682758	0.0017419682758	0.0017419682758	0.0017419682758
nat	201443	1.6512334800477	1.5436513593945	0.00696905597079	0.97074084205	0.0147386154272	0.000981051548941	0.000981051548941	0.000931563909091	0.000931563909091	0.000931563909091	0.000931563909091	0.000931563909091	0.000931563909091
nat	201444	1.6470577836877	1.6696923582204	0.00177267124965	0.972991495316	0.0122021554163	0.0016292097523	0.0016292097523	0.0016292097523	0.0016292097523	0.0016292097523	0.0016292097523	0.0016292097523	0.0016292097523
nat	201445	2.0909911283138	1.7606931609677	0.0068427759764	0.899014627038	0.0383122879151	0.0085586561133	0.00675309327955	0.00675309327955	0.00675309327955	0.00675309327955	0.00675309327955	0.00675309327955	0.00675309327955
nat	201446	2.589878710568	1.9264320611571	0.00308841973658	0.646744762227	0.318044168074	0.00325844034448	0.0103336911991	0.00308841973658	0.00308841973658	0.00308841973658	0.00308841973658	0.00308841973658	0.00308841973658
nat	201447	2.5799783274289	2.5278574935543	0.00229422992612	0.190569511592	0.673189200591	0.103038305973	0.00274082353992	0.0166967787474	0.00229422992612	0.00229422992612	0.00229422992612	0.00229422992612	0.00229422992612
nat	201448	3.6596964981309	5.1478176307156	0.00708158716471	0.0867945895202	0.0803352471853	0.10967181485	0.189611347865	0.47978401454	0.00708158716471	0.0183950502165	0.00708158716471	0.00708158716471	0.00708158716471
nat	201449	4.9680468627453	3.6654900891173	0.0193300033135	0.0788286486737	0.110501554624	0.58110934966	0.0641988237959	0.0345206819052	0.0193300033135	0.0341909247731	0.0193300033135	0.0193300033135	0.0193300033135
nat	201450	6.0024441008653	6.4210756358455	0.0208912260407	0.0349003663887	0.0915102805619	0.184966783927	0.124619376393	0.0216829989293	0.409654665307	0.0491006243304	0.0208912260407	0.0208912260407	0.0208912260407
nat	201451	5.5159877425985	6.9481790445629	0.0110757046779	0.0362015473577	0.212082446117	0.0613273900375	0.0613273900375	0.0613750054141	0.343749264601	0.179634137724	0.0110757046779	0.0110757046779	0.0110757046779
nat	201452	4.2378013458129	5.7798342429908	0.00391317395016	0.160076918826	0.238158791264	0.081995046388	0.128828420117	0.270779063559	0.099366379699	0.00514268434623	0.00391317395016	0.00391317395016	0.00391317395016
nat	201453	4.2601773728469	5.8048487096207	0.00304454068049	0.0707974824313	0.240179836808	0.104673953307	0.113757964803	0.319904949119	0.133871285685	0.00461514079897	0.00306576500642	0.00304454068049	0.00304454068049
nat	201501	4.2597402264885	5.2090360530059	0.0120802817864	0.0934860574355	0.0934860574355	0.148557537147	0.222159618764	0.359524762726	0.0223629099209	0.0121019294246	0.0120802817864	0.0120802817864	0.0120802817864
nat	201502	3.9655033194908	4.556759392006	0.0150347037671	0.0735124666278	0.131990229489	0.153447804596	0.446187816441	0.0754145788144	0.0442735851974	0.0150347037671	0.0150347037671	0.0150347037671	0.0150347037671
nat	201503	3.6246257387459	4.180876335997	0.0201056471718	0.101867156247	0.102227071572	0.26260126612	0.281510110253	0.103906676419	0.0201056471718	0.0473594835303	0.0201056471718	0.0201056471718	0.0201056471718
nat	201504	3.2623189795769	3.6962934653276	0.0209950596326	0.0731221672952	0.111401421778	0.444255998286	0.146029129971	0.0731573710435	0.0470586134639	0.0209950596326	0.0209950596326	0.0209950596326	0.0209950596326
nat	201505	2.9763348577353	3.2560374549491	0.0105591172829	0.0679218073062	0.223826904665	0.500996979128	0.0759990538091	0.0392298343386	0.0392298343386	0.0105591172829	0.0105591172829	0.0105591172829	0.0105591172829
nat	201506	2.5815670977073	2.8501859843394	0.00653367035794	0.0937703241609	0.501946546737	0.29417441258	0.0354882952348	0.03541839914	0.00653367035794	0.00653367035794	0.00653367035794	0.00653367035794	0.00653367035794
nat	201507	2.5268749029576	2.5826945604442	0.0339130045699	0.139401251195	0.614827258844	0.162739891618	0.0339130045699	0.00253426486711	0.00253426486711	0.00253426486711	0.00253426486711	0.00253426486711	0.00253426486711
nat	201508	2.4125990384563	2.3442616275688	0.00189268069654	0.229074101425	0.692293147456	0.0634913055462	0.00189268069654	0.00189268069654	0.00189268069654	0.00189268069654	0.00189268069654	0.00189268069654	0.00189268069654
nat	201509	2.2158369168876	2.1207521539846	0.0261836489752	0.351496082701	0.617609046626	0.00115062242999	0.000508657038242	0.000508657038242	0.000508657038242	0.000508657038242	0.000508657038242	0.000508657038242	0.000508657038242
nat	201510	2.0895468198209	1.927215006946	0.0501510366414	0.607905187337	0.336045559515	0.000737277063326	0.000737277063326	0.000737277063326	0.000737277063326	0.000737277063326	0.000737277063326	0.000737277063326	0.000737277063326
nat	201511	2.0021483275998	1.7449217154706	0.104509143536	0.810973225655	0.0843327190792	2.31139663085e-05	2.31139663085e-05	2.31139663085e-05	2.31139663085e-05	2.31139663085e-05	2.31139663085e-05	2.31139663085e-05	2.31139663085e-05
nat	201512	1.766024340235	1.579675849633	0.108723626611	0.856254355573	0.034836970654	2.31308953265e-05	2.31308953265e-05	2.31308953265e-05	2.31308953265e-05	2.31308953265e-05	2.31308953265e-05	2.31308953265e-05	2.31308953265e-05
nat	201513	1.5857652868922	1.4276623407443	0.254948931217	0.736383888258	0.00848273869658	2.30552285577e-05	2.30552285577e-05	2.30552285577e-05	2.30552285577e-05	2.30552285577e-05	2.30552285577e-05	2.30552285577e-05	2.30552285577e-05
nat	201514	1.4116709898483	1.3018084632864	0.322553426032	0.671092515284	0.00273315389365	0.000452613098824	0.000452613098824	0.000452613098824	0.000452613098824	0.000452613098824	0.000452613098824	0.000452613098824	0.000452613098824
nat	201515	1.5030891348427	1.1780723437139	0.294870710852	0.6582769022	0.0247674788367	0.00276061351388	0.00276061351388	0.00276061351388	0.00276061351388	0.00276061351388	0.00276061351388	0.00276061351388	0.00276061351388
nat	201516	1.4330036322435	1.069845987821	0.407817296484	0.550772055461	0.0232796432287	0.00226637560328	0.00226637560328	0.00226637560328	0.00226637560328	0.00226637560328	0.00226637560328	0.00226637560328	0.00226637560328
nat	201517	1.3874125192496	0.99330867045087	0.500815664271	0.492228338043	0.000772888631829	0.000772888631829	0.000772888631829	0.000772888631829	0.000772888631829	0.000772888631829	0.000772888631829	0.000772888631829	0.000772888631829
nat	201518	1.2955703064159	0.98569655418484	0.498328416457	0.485059955817	0.0018890443231	0.0018403229254	0.0018403229254	0.0018403229254	0.0018403229254	0.0018403229254	0.0018403229254	0.0018403229254	0.0018403229254
hhs1	201441	0.78598538069205	0.87381614374025	0.0634025477021	0.913995436855	0.0120212796921	0.000800894667617	0.00552357489148	0.000709377698594	0.000709377698594	0.000709377698594	0.000709377698594	0.000709377698594	0.000709377698594
hhs1	201442	1.0352895716596	1.2474104617384	0.134008019634	0.830158037813	0.0211135256679	0.00213430361539	0.00208526169794	0.00179101019325	0.0017419682758	0.0017419682758	0.0017419682758	0.0017419682758	0.0017419682758
hhs1	201443	1.1703850109372	1.2474104617384	0.134399728585	0.836876776255	0.0204791816498	0.00132746502789	0.00127797738804	0.000981051548941	0.000931563909091	0.000931563909091	0.000931563909091	0.000931563909091	0.000931563909091
hhs1	201444	1.1282370005091	0.92542113850089	0.770737001983	0.21440882825	0.00177267124965	0.0016292097523	0.00167703025142	0.0016292097523	0.0016292097523	0.0016292097523	0.0016292097523	0.0016292097523	0.0016292097523
hhs1	201445	1.0011093357091	0.93494421634231	0.710244459048	0.228843177391	0.0068427759764	0.00679793462797	0.00675309327955	0.00675309327955	0.00675309327955	0.00675309327955	0.00675309327955	0.00675309327955	0.00675309327955
hhs1	201446	1.1402683397368	0.94652927989675	0.696047024619	0.275944671992	0.00313092488855	0.0032159351925	0.00313092488855	0.00308841973658	0.00308841973658	0.00308841973658	0.00308841973658	0.00308841973658	0.00308841973658
hhs1	201447	1.1029856082789	1.1064089930088	0.368500231454	0.595890908373	0.0170689400922	0.00244309446406	0.0023314460606	0.00229422992612	0.00229422992612	0.00229422992612	0.00229422992612	0.00229422992612	0.00229422992612
hhs1	201448	1.2321288179604	1.2618456374385	0.216830211176	0.707232736731	0.00797089172354	0.00708158716471	0.00708158716471	0.0183950502165	0.00708158716471	0.00708158716471	0.00708158716471	0.00708158716471	0.00708158716471
hhs1	201449	1.3110212434663	1.3112714536999	0.214721029641	0.565791864284	0.0499586783459	0.0193574830745	0.0193300033135	0.0193300033135	0.0341909247731	0.0193300033135	0.0193300033135	0.0193300033135	0.0193300033135
hhs1	201450	1.9658563167533	1.418249607454	0.0816149668148	0.64437067828	0.050711472621	0.0490460193036	0.0349003663887	0.0208912260407	0.0349003663887	0.0208912260407	0.0208912260407	0.0208912260407	0.0208912260407
hhs1	201451	1.8932628740567	1.7014371934349	0.0967857694323	0.613700684374	0.0752548876833	0.0864770404057	0.0613273900375	0.0110757046779	0.0110757046779	0.0110757046779	0.0110757046779	0.0110757046779	0.0110757046779
hhs1	201452	1.943921422249	1.976938376654	0.160691674024	0.424014241134	0.188784012146	0.160076918826	0.0429541101691	0.00391317395016	0.00391317395016	0.00391317395016	0.00391317395016	0.00391317395016	0.00391317395016
hhs1	201453	2.6124066538328	2.8567393027369	0.139441845871	0.32893752113	0.218181648356	0.248657333686	0.0462597149631	0.00327800826567	0.00304454068049	0.00306576500642	0.00304454068049	0.00304454068049	0.00304454068049
hhs1	201501	3.9377303242699	3.4304425189875	0.0663507988858	0.283562753112	0.125124136538	0.372372691891	0.0799780430248	0.0121885199773	0.0121019294246	0.0120802817864	0.0120802817864	0.0120802817864	0.0120802817864
hhs1	201502	3.5946198319951	3.4769457796831	0.0735124666278	0.190559691388	0.227454156826	0.245639446841	0.142983658513	0.0154198397305	0.0150530435748	0.0150347037671	0.0442735851974	0.0150347037671	0.0150347037671
hhs1	201503	3.5581823925827	3.5450825031434	0.0746133198888	0.184588439521	0.148193400138	0.348666235797	0.0683000229837	0.0477708153296	0.0201913412966	0.0473594835303	0.0201056471718	0.0201056471718	0.0201056471718
hhs1	201504	3.2627497172208	2.8402799871779	0.0991857211265	0.159814533997	0.353792008753	0.185914976765	0.0492236439828	0.0470938172122	0.0209950596326	0.0209950596326	0.0209950596326	0.0209950596326	0.0209950596326
hhs1	201505	2.9363657335872	2.2407824830414	0.0966350361856	0.254346886052	0.442954099925	0.103415672066	0.0392298343386	0.0106016291066	0.0105803731947	0.0105591172829	0.0105591172829	0.0105591172829	0.0105591172829
hhs1	201506	1.9444539140704	1.6905715637602	0.100084271394	0.642164440423	0.147432883376	0.0356979835193	0.03541839914	0.00653367035794	0.00653367035794	0.00653367035794	0.00653367035794	0.00653367035794	0.00653367035794
hhs1	201507	1.7686611611108	1.2244466396363	0.305737168006	0.573698742047	0.10028997101	0.00253426486711	0.00253426486711	0.00253426486711	0.00253426486711	0.00253426486711	0.00253426486711	0.00253426486711	0.00253426486711
hhs1	201508	1.7271898044647	0.92790291392682	0.482478735019	0.416841576201	0.0855382432081	0.00189268069654	0.00189268069654	0.00189268069654	0.00189268069654	0.00189268069654	0.00189268069654	0.00189268069654	0.00189268069654
hhs1	201509	1.5121407895988	0.92007064129706	0.530309000814	0.439175471699	0.026446271181	0.000508657038242	0.000508657038242	0.000508657038242	0.000508657038242	0.000508657038242	0.000508657038242	0.000508657038242	0.000508657038242
hhs1	201510	1.520299879428	0.74982060387734	0.714955202193	0.278349382594	0.000797198706122	0.000737277063326	0.000737277063326	0.000737277063326	0.000737277063326	0.000737277063326	0.000737277063326	0.000737277063326	0.000737277063326
hhs1	201511	1.5831163781769	0.71102061123542	0.744655167437	0.25502296727	0.000136953562734	2.31139663085e-05	2.31139663085e-05	2.31139663085e-05	2.31139663085e-05	2.31139663085e-05	2.31139663085e-05	2.31139663085e-05	2.31139663085e-05
hhs1	201512	1.387455040274	0.6751863214325	0.795595081522	0.204054546384	0.000165324931101	2.31308953265e-05	2.31308953265e-05	2.31308953265e-05	2.31308953265e-05	2.31308953265e-05	2.31308953265e-05	2.31308953265e-05	2.31308953265e-05
hhs1	201513	1.2974431088323	0.63750855547087	0.829978786318	0.168602399362	0.00117576036623	8.16673542021e-05	2.30552285577e-05	2.30552285577e-05	2.30552285577e-05	2.30552285577e-05	2.30552285577e-05	2.30552285577e-05	2.30552285577e-05
hhs1	201514	1.2587908125444	0.28529472578538	0.865891128063	0.113009937424	0.0163967388281	0.00151424415848	0.000472272933262	0.000452613098824	0.000452613098824	0.000452613098824	0.000452613098824	0.000452613098824	0.000452613098824
hhs1	201515	1.0156354348946	0.14351171295216	0.811566146837	0.146074267406	0.0190856494392	0.00394964172104	0.00276061351388	0.00276061351388	0.00276061351388	0.00276061351388	0.00276061351388	0.00276061351388	0.00276061351388
hhs1	201516	1.0059255966228	0.12870992321966	0.807544626352	0.149986261538	0.0228580786285	0.00371422972224	0.00229855013926	0.00226637560328	0.00226637560328	0.00226637560328	0.00226637560328	0.00226637560328	0.00226637560328
hhs1	201517	0.78041372935497	0.55731270475904	0.886100717402	0.106943284912	0.000772888631829	0.000772888631829	0.000772888631829	0.000772888631829	0.000772888631829	0.000772888631829	0.000772888631829	0.000772888631829	0.000772888631829
hhs1	201518	0.79537377784342	0.54447406198558	0.874896707157	0.108524146049	0.0018565633913	0.0018403229254	0.0018403229254	0.0018403229254	0.0018403229254	0.0018403229254	0.0018403229254	0.0018403229254	0.0018403229254
hhs2	201441	2.293085670803	2.0356022269572	0.0630822383105	0.421359592605	0.456839507628	0.028301743859	0.0159107508756	0.00542250160328	0.00354640373831	0.00249395859454	0.00162454738882	0.000709377698594	0.000709377698594
hhs2	201442	1.9157809268508	3.1989125221908	0.0250368790638	0.161079158065	0.277406586253	0.150535145814	0.141903768343	0.10948706091	0.079326281679	0.0402398734727	0.0111580164259	0.00203621978049	0.00179101019326
hhs2	201443	2.5049250336112	3.1989125221908	0.0244381928378	0.161716905782	0.279101587506	0.151077063214	0.1423672386	0.10965590866	0.0792210101518	0.0397793611913	0.0104331907603	0.00122848974819	0.000981051548941
hhs2	201444	2.2873799383322	2.2598703067951	0.00804177199316	0.246519459953	0.706194841161	0.0260438822308	0.00172485075054	0.00332914515057	0.0016292097523	0.0016292097523	0.0016292097523	0.0016292097523	0.0016292097523
hhs2	201445	2.7541957845724	2.301949479614	0.0103971513989	0.207952697499	0.701324556893	0.0294428155847	0.00675309327955	0.0085586561133	0.00675309327955	0.0085586561133	0.00675309327955	0.00675309327955	0.00675309327955
hhs2	201446	2.9133942268119	2.3238712870477	0.0109712684787	0.219532907524	0.712295134369	0.0283364800096	0.00308841973658	0.00308841973658	0.0103336911991	0.00308841973658	0.00308841973658	0.00308841973658	0.00308841973658
hhs2	201447	2.4201118646958	2.3512839670947	0.00262917513647	0.216956322284	0.737163069201	0.0271918238957	0.00229422992612	0.00229422992612	0.00229422992612	0.00229422992612	0.00229422992612	0.00229422992612	0.00229422992612
hhs2	201448	2.866398701976	2.3161811600163	0.0074891850875	0.265049813419	0.608632495277	0.0576104438017	0.0187285394261	0.00708158716471	0.00708158716471	0.00708158716471	0.00708158716471	0.00708158716471	0.00708158716471
hhs2	201449	3.5759063100149	2.0089480497748	0.156964867719	0.244669006369	0.195557044197	0.165483593632	0.0790872250165	0.0387307145865	0.03954947817	0.0198246390117	0.0198521187727	0.0197147199677	0.020566592559
hhs2	201450	5.2031043187612	2.6599436520775	0.0264882412876	0.202798276151	0.355307165025	0.205407513541	0.0561963268401	0.0353372066031	0.0349003663887	0.0208912260407	0.0208912260407	0.0208912260407	0.0208912260407
hhs2	201451	4.487904943928	2.5130211656199	0.0175990112675	0.188278715505	0.416739679206	0.241220669641	0.069350580989	0.0112661661841	0.0111947431193	0.0111233200544	0.0110757046779	0.0110757046779	0.0110757046779
hhs2	201452	4.0139490175688	4.7050952537055	0.00422885905185	0.277947402723	0.203122071335	0.132404972627	0.205482092525	0.144272412807	0.0165571930232	0.0042454740572	0.00391317395016	0.00391317395016	0.00391317395016
hhs2	201453	4.5772782202713	4.5681477772965	0.00304454068049	0.206600506496	0.181914168746	0.196087125067	0.204548291016	0.145674457598	0.0492523449186	0.00361759748048	0.00310821365827	0.00308698933235	0.00306576500642
hhs2	201501	5.0405704022141	3.1709117274721	0.0138337404788	0.151534143303	0.295198638163	0.279201145362	0.100738128037	0.0446707451569	0.0122318152537	0.0663507988858	0.0120802817864	0.0120802817864	0.0120802817864
hhs2	201502	5.2197739722474	1.6819121020723	0.0895493427927	0.297286917044	0.181148798511	0.17984401582	0.0742277191314	0.0442919250052	0.0442735851974	0.0442735851974	0.0150347037671	0.0150347037671	0.0150347037671
hhs2	201503	5.1724609850228	2.1766097188555	0.0974703030805	0.18003733693	0.239035381789	0.187135915125	0.103543656436	0.0313315775263	0.0509586367737	0.0219052237935	0.0480107588791	0.0203798683713	0.0201913412966
hhs2	201504	4.8556098126063	1.5470011764551	0.150861687016	0.182741817655	0.192118794804	0.216822182561	0.115907501557	0.0284054486443	0.0253075187962	0.0233889145153	0.0220159683326	0.021294291493	0.0211358746257
hhs2	201505	3.6801810758918	2.3258936494982	0.170587861541	0.207013478392	0.150649816226	0.223228231104	0.112495454455	0.0364913297397	0.0510693772389	0.015065370595	0.0116856806109	0.010962979608	0.0107504204895
hhs2	201506	3.3675446190536	1.9748975197769	0.191444124422	0.259622443034	0.228827220994	0.192947225646	0.0712517970908	0.019045071333	0.0095857998323	0.00732582609938	0.00672005994416	0.00667346254761	0.00655696905622
hhs2	201507	2.7755180820416	1.5945159035467	0.201725585254	0.33446005034	0.21957053869	0.15545189354	0.0602835529632	0.0119825362166	0.00540165069953	0.00321585658137	0.00276929649272	0.00258127119223	0.00255776802967
hhs2	201508	2.4594799603762	1.9081551032018	0.188591163135	0.261331974506	0.28300476485	0.191688153019	0.0408307265883	0.0183284378849	0.00707729353318	0.00309529707617	0.00218665358933	0.00191940550497	0.00194613031341
hhs2	201509	2.7938916205806	3.2309999711988	0.108001432445	0.237576405911	0.250039994293	0.186146128767	0.130473844889	0.0558927621989	0.0218685964363	0.00701585169094	0.00176340757665	0.000654558263639	0.0005670175284
hhs2	201510	2.613003609607	3.8045536101421	0.0730411041895	0.201619718994	0.253002527692	0.173495555791	0.134003010642	0.0859458531195	0.03773889149	0.0366045628231	0.0028045737398	0.000917041991715	0.00082715952752
hhs2	201511	2.4923303836166	4.034111811212	0.114982386407	0.306550816582	0.172721829714	0.174170037919	0.108443945602	0.0734041178223	0.0355183001318	0.0108151077075	0.00289187179624	0.000410168594156	9.14177241639e-05
hhs2	201512	2.2702867639352	3.8594905950272	0.121070808717	0.336504782653	0.145633160107	0.14218328645	0.104843834267	0.102605946493	0.0334624283082	0.0108298776142	0.00239303149156	0.000402314990724	7.05289072512e-05
hhs2	201513	1.9421382331712	3.2942147422464	0.30455795048	0.318312262632	0.155352435373	0.087550496191	0.071725222267	0.0401332865446	0.0170987211663	0.00412590402367	0.000980386614084	0.000101204729417	6.21299789873e-05
hhs2	201514	1.9284167287775	2.4959135124197	0.413430725138	0.302436643235	0.12924896067	0.0781875984672	0.0474985969093	0.0196602713449	0.00621294458919	0.00180914167505	0.000609891774329	0.000452613098824	0.000452613098824
hhs2	201515	1.8402558953088	1.7828020664727	0.348788522383	0.277967228772	0.189425593121	0.089463264944	0.042319903325	0.0149722545604	0.00520294172318	0.00308197248879	0.00282488530886	0.00276061351388	0.0231928198596
hhs2	201516	1.8578277737435	1.7007809756322	0.374809518204	0.253948778545	0.189914860686	0.103876855851	0.0551967829178	0.00960216980601	0.0034890079704	0.00236289921121	0.00226637560328	0.00226637560328	0.00226637560328
hhs2	201517	1.7865209698078	1.205152706973	0.510181642427	0.246553490962	0.147912868419	0.039458158758	0.0125540233832	0.00358597825828	0.001111305429	0.000794039681652	0.000772888631829	0.000772888631829	0.0363027154188
hhs2	201518	1.6292459351176	1.1016189008452	0.524353864376	0.245642602268	0.137399694418	0.028653332125	0.0102204033294	0.00339940765173	0.00201896805029	0.0018565633913	0.0018403229254	0.0018403229254	0.0427745185401
hhs3	201441	1.3178149158751	1.2985539404742	0.222367522895	0.713435999241	0.0493602030535	0.00437005645951	0.00620995215915	0.000709377698594	0.000709377698594	0.000709377698594	0.000709377698594	0.000709377698594	0.000709377698594
hhs3	201442	1.3338045206522	1.1935062197306	0.115224965251	0.859779355951	0.0105204714991	0.00213430361539	0.00188909402815	0.0017419682758	0.00174196827581	0.0017419682758	0.0017419682758	0.0017419682758	0.0017419682758
hhs3	201443	1.5074799429752	1.1935062197306	0.115445962522	0.866767310725	0.00978985144224	0.00132746502789	0.00108002682864	0.000931563909091	0.000931563909091	0.000931563909091	0.000931563909091	0.000931563909091	0.000931563909091
hhs3	201444	1.3433130736249	1.3526885367493	0.00858940005335	0.957010217892	0.0187581791545	0.00263344023375	0.00323350415234	0.0016292097523	0.0016292097523	0.0016292097523	0.0016292097523	0.0016292097523	0.0016292097523
hhs3	201445	1.6673315406864	1.4007688734805	0.0116527091549	0.91063765094	0.0179094743797	0.00891738690073	0.0085586561133	0.00675309327955	0.0085586561133	0.00675309327955	0.00675309327955	0.00675309327955	0.00675309327955
hhs3	201446	2.2084791951134	1.4143006299404	0.0109943780039	0.920988002769	0.0283521617381	0.0108012478708	0.0103336911991	0.00308841973658	0.00308841973658	0.00308841973658	0.00308841973658	0.00308841973658	0.00308841973658
hhs3	201447	2.1143457634051	1.7077073644758	0.033220837682	0.625514856198	0.206200954642	0.0846533450906	0.0222048618749	0.0166967787474	0.0023314460606	0.00229422992612	0.00229422992612	0.00229422992612	0.00229422992612
hhs3	201448	2.8642375229886	1.9488314106268	0.00919368549193	0.517241764561	0.372040428272	0.0385274501434	0.00919368549193	0.00708158716471	0.00708158716471	0.0183950502165	0.00708158716471	0.00708158716471	0.00708158716471
hhs3	201449	4.5140049426961	2.2485907796989	0.0194399223576	0.157234036082	0.575096244773	0.0829780925862	0.0344107628611	0.0193300033135	0.0193300033135	0.0341909247731	0.0193300033135	0.0193300033135	0.0193300033135
hhs3	201450	7.2489778388211	2.9388904151335	0.0208912260407	0.0539848232547	0.375592932481	0.307388303036	0.0866747847161	0.0229389145457	0.0349549714155	0.0349003663887	0.0208912260407	0.0208912260407	0.0208912260407
hhs3	201451	6.9251857773692	5.0878933399529	0.0110757046779	0.0613273900375	0.136895379583	0.158536568233	0.251265127162	0.271850045986	0.0393830460467	0.0112899738724	0.036225355046	0.0110757046779	0.0110757046779
hhs3	201452	4.8415267314043	6.488591575611	0.00391317395016	0.160110148837	0.160442448944	0.163283614859	0.0277390916253	0.161697227063	0.163063983861	0.123271046042	0.0261440511115	0.00633896473159	0.00399624897692
hhs3	201453	4.0930488015732	6.7258464389182	0.00304454068049	0.104673953307	0.104801299262	0.140354491886	0.0894536649197	0.121860763909	0.221851010042	0.15764497742	0.0443046302795	0.00862653839887	0.0033841298953
hhs3	201501	4.5048495438264	6.1980161359178	0.0120802817864	0.0934860574355	0.0671517614984	0.102361589088	0.170021226307	0.194569759812	0.15281157758	0.120437478779	0.0601704540922	0.0147429412823	0.0121668723392
hhs3	201502	4.2236670850729	5.2159246750092	0.0150897231904	0.0447870998154	0.167317927103	0.113364868942	0.210424359557	0.200809072455	0.139389056187	0.0613479462442	0.0171988010855	0.0152364416527	0.0150347037671
hhs3	201503	3.5139116630264	4.4874952623084	0.0201570636467	0.0765157294604	0.14889919662	0.185950231544	0.234898715654	0.155697100816	0.0684573770668	0.0218023908437	0.0201570636467	0.0201056471718	0.0473594835303
hhs3	201504	2.6406316141255	4.0430796841942	0.0211886802482	0.0786139520259	0.141130987195	0.221465940756	0.250116970086	0.0963438610476	0.0545746137204	0.0214175046119	0.0210302633809	0.0470586134639	0.0470586134639
hhs3	201505	2.5416137983432	3.5763759596209	0.0114518655805	0.0851603518164	0.19194654492	0.29650086728	0.262742971233	0.0680953626307	0.013088570793	0.0106653968421	0.0105591172829	0.0392298343386	0.0105591172829
hhs3	201506	1.8026749168619	3.2076358237717	0.00998187770302	0.135474994078	0.32538901119	0.214585388894	0.202825873716	0.0492578259168	0.00741902089249	0.0354649965365	0.00653367035794	0.00653367035794	0.00653367035794
hhs3	201507	2.0600328658684	2.9306739900082	0.0112774413397	0.195808841341	0.300844474826	0.224572676948	0.150939286329	0.0721076614153	0.0343125583334	0.00253426486711	0.00253426486711	0.00253426486711	0.00253426486711
hhs3	201508	1.6838821021458	2.6579251733349	0.0212948916213	0.222555306763	0.411683688173	0.178168487844	0.0679553778531	0.0610593479785	0.0297121769807	0.00189268069654	0.00189268069654	0.00189268069654	0.00189268069654
hhs3	201509	1.6021794574577	2.3927869774579	0.0386180571119	0.289958569561	0.36296754275	0.227107945393	0.0508701363124	0.02793446368	0.000508657038242	0.000508657038242	0.000508657038242	0.000508657038242	0.000508657038242
hhs3	201510	1.7521941260015	2.1214739596317	0.066711005782	0.374587723471	0.370089417715	0.119086704132	0.0641727010557	0.00166606252667	0.000737277063326	0.000737277063326	0.000737277063326	0.000737277063326	0.000737277063326
hhs3	201511	1.7018420053168	1.7949631803199	0.0794603843522	0.527053224199	0.272750237763	0.0801068247219	0.0401718942957	0.0003418648363	2.31139663085e-05	2.31139663085e-05	2.31139663085e-05	2.31139663085e-05	2.31139663085e-05
hhs3	201512	1.6627876812741	1.5116163910824	0.121930817566	0.575725885417	0.237185756719	0.0610615890411	0.00383867085527	0.000141625925138	2.31308953265e-05	2.31308953265e-05	2.31308953265e-05	2.31308953265e-05	2.31308953265e-05
hhs3	201513	1.4752976561449	1.3267635116712	0.12883297002	0.675692134246	0.141813034349	0.0518984100173	0.00158604524574	6.21299789873e-05	2.30552285577e-05	2.30552285577e-05	2.30552285577e-05	2.30552285577e-05	2.30552285577e-05
hhs3	201514	1.3397616580024	1.2999259079021	0.171399645705	0.677029214117	0.098029143582	0.0492924140099	0.00143560482073	0.000550912271014	0.000452613098824	0.000452613098824	0.000452613098824	0.000452613098824	0.000452613098824
hhs3	201515	1.4659544851811	1.173922902912	0.295281239456	0.541193378724	0.131446209589	0.0119514801962	0.00356401095115	0.00276061351388	0.00276061351388	0.00276061351388	0.00276061351388	0.00276061351388	0.00276061351388
hhs3	201516	1.3311740222735	1.017589624683	0.378686158894	0.507278674086	0.0954537186899	0.00268464457098	0.00229855013926	0.00226637560328	0.00226637560328	0.00226637560328	0.00226637560328	0.00226637560328	0.00226637560328
hhs3	201517	1.2001549653734	1.0874120793819	0.329867476214	0.630244341525	0.0315899682239	0.00280338941483	0.000857492831121	0.000772888631829	0.000772888631829	0.000772888631829	0.000772888631829	0.000772888631829	0.000772888631829
hhs3	201518	1.2193098952623	1.0164696773519	0.323629319516	0.641618452349	0.0186329646652	0.00313956019734	0.0019377657208	0.0018403229254	0.0018403229254	0.0018403229254	0.0018403229254	0.0018403229254	0.0018403229254
hhs4	201441	1.3131611574672	1.090917748406	0.34220899383	0.640954559775	0.00634722761268	0.000709377698594	0.00552357489148	0.000709377698594	0.000709377698594	0.000709377698594	0.000709377698594	0.000709377698594	0.000709377698594
hhs4	201442	1.307559363868	1.158799015065	0.251267244253	0.731093364567	0.00365460305629	0.00179101019325	0.0017419682758	0.0017419682758	0.0017419682758	0.0017419682758	0.0017419682758	0.0017419682758	0.0017419682758
hhs4	201443	1.4846110902278	1.158799015065	0.252724675466	0.736911743758	0.00286158186324	0.000981051548941	0.000931563909091	0.000931563909091	0.000931563909091	0.000931563909091	0.000931563909091	0.000931563909091	0.000931563909091
hhs4	201444	1.6845652846224	1.5621505640046	0.0102152970233	0.903843053594	0.0665478449822	0.00798933613476	0.0016292097523	0.0016292097523	0.0016292097523	0.0016292097523	0.0016292097523	0.0016292097523	0.0016292097523
hhs4	201445	2.1862063703185	1.8192896528434	0.00909675229445	0.667486836202	0.254100765453	0.0214162142159	0.00738087215755	0.00675309327955	0.00675309327955	0.00675309327955	0.00675309327955	0.00675309327955	0.00675309327955
hhs4	201446	3.0520791550419	1.7700553819731	0.0108862581748	0.669419403856	0.291756588526	0.00470361551162	0.00470361551162	0.00308841973658	0.00308841973658	0.00308841973658	0.00308841973658	0.00308841973658	0.00308841973658
hhs4	201447	2.9035764112516	2.7158561154967	0.0167339948819	0.16489066447	0.710442455985	0.0612818030827	0.0328484858893	0.0023314460606	0.00229422992612	0.00229422992612	0.00229422992612	0.00229422992612	0.00229422992612
hhs4	201448	3.7873594863816	4.5190161931206	0.0183950502165	0.0976634002926	0.0425412049416	0.141501507185	0.474015419191	0.166822918545	0.0279180198674	0.00989771826767	0.00708158716471	0.00708158716471	0.00708158716471
hhs4	201449	5.7029867857231	1.8585125492048	0.0341909247731	0.636931336292	0.0690845920088	0.0789385677177	0.0498762390629	0.0194674021186	0.0341909247731	0.0193300033135	0.0193300033135	0.0193300033135	0.0193300033135
hhs4	201450	7.5150246371843	4.2855810301107	0.0208912260407	0.0909369277805	0.0771735100532	0.160167248839	0.467538944687	0.0508177317004	0.0349003663887	0.0349003663887	0.0208912260407	0.0208912260407	0.0208912260407
hhs4	201451	5.2125882989522	4.992393578399	0.0110757046779	0.237208288796	0.036225355046	0.0868579634182	0.303999156709	0.269207392586	0.0111233200544	0.0110757046779	0.0110757046779	0.0110757046779	0.0110757046779
hhs4	201452	3.3645500924925	4.8339859585742	0.00391317395016	0.316240663702	0.121035982607	0.160542138976	0.283888302782	0.0948138682324	0.00391317395016	0.00391317395016	0.00391317395016	0.00391317395016	0.00391317395016
hhs4	201453	2.9986065374259	3.996463506207	0.00304454068049	0.307932778559	0.0369422358818	0.386877484208	0.246914492262	0.00306576500642	0.00304454068049	0.00304454068049	0.00304454068049	0.00304454068049	0.00304454068049
hhs4	201501	3.1397722141044	3.3730227546245	0.0120802817864	0.147756574535	0.240256820656	0.455986638446	0.0443027353079	0.0392155403361	0.0120802817864	0.0120802817864	0.0120802817864	0.0120802817864	0.0120802817864
hhs4	201502	2.8446646022475	2.9131033245316	0.0150347037671	0.10289806652	0.4473589078	0.211702918279	0.103558299601	0.0442735851974	0.0150347037671	0.0150347037671	0.0150347037671	0.0150347037671	0.0150347037671
hhs4	201503	2.5525099940947	2.6101302641361	0.0201056471718	0.134245501272	0.463091240604	0.160039432849	0.0473766223553	0.0473594835303	0.0473594835303	0.0201056471718	0.0201056471718	0.0201056471718	0.0201056471718
hhs4	201504	2.3920356947578	2.3655677724341	0.0209950596326	0.132206837008	0.49200988282	0.129632141618	0.0731221672952	0.0470586134639	0.0209950596326	0.0209950596326	0.0209950596326	0.0209950596326	0.0209950596326
hhs4	201505	2.6104083665691	2.1918384848074	0.0392510902504	0.198302062563	0.505609511999	0.154252797151	0.0105591172829	0.0105591172829	0.0392298343386	0.0105591172829	0.0105591172829	0.0105591172829	0.0105591172829
hhs4	201506	2.3288968165022	2.102388427419	0.0358843731055	0.315562617599	0.451533820746	0.122398767262	0.03541839914	0.00653367035794	0.00653367035794	0.00653367035794	0.00653367035794	0.00653367035794	0.00653367035794
hhs4	201507	2.2568880383896	2.0110693456364	0.0658793233367	0.386186475768	0.402098116822	0.128096230003	0.00253426486711	0.00253426486711	0.00253426486711	0.00253426486711	0.00253426486711	0.00253426486711	0.00253426486711
hhs4	201508	1.9032478155613	1.910039256897	0.0578256461577	0.533201392133	0.393804791329	0.00191940550497	0.00189268069654	0.00189268069654	0.00189268069654	0.00189268069654	0.00189268069654	0.00189268069654	0.00189268069654
hhs4	201509	1.4414701717928	1.8078248259073	0.0781464179959	0.701527807742	0.216256517957	0.000508657038242	0.000508657038242	0.000508657038242	0.000508657038242	0.000508657038242	0.000508657038242	0.000508657038242	0.000508657038242
hhs4	201510	1.3683897098434	1.694575521688	0.101662053717	0.78806378895	0.104375940826	0.000737277063326	0.000737277063326	0.000737277063326	0.000737277063326	0.000737277063326	0.000737277063326	0.000737277063326	0.000737277063326
hhs4	201511	1.3082946924962	1.5732525276496	0.280071726454	0.693332229398	0.0264111324178	2.31139663085e-05	2.31139663085e-05	2.31139663085e-05	2.31139663085e-05	2.31139663085e-05	2.31139663085e-05	2.31139663085e-05	2.31139663085e-05
hhs4	201512	1.1081799644329	1.4452164940745	0.318706829176	0.670586333125	0.0105217905367	2.31308953265e-05	2.31308953265e-05	2.31308953265e-05	2.31308953265e-05	2.31308953265e-05	2.31308953265e-05	2.31308953265e-05	2.31308953265e-05
hhs4	201513	0.9397760297558	1.3091966022081	0.505224911903	0.492477091892	0.00211355437654	2.30552285577e-05	2.30552285577e-05	2.30552285577e-05	2.30552285577e-05	2.30552285577e-05	2.30552285577e-05	2.30552285577e-05	2.30552285577e-05
hhs4	201514	0.9152625302498	1.1690058411988	0.594398929974	0.401016396441	0.000963768794215	0.000452613098824	0.000452613098824	0.000452613098824	0.000452613098824	0.000452613098824	0.000452613098824	0.000452613098824	0.000452613098824
hhs4	201515	0.9719160524795	1.024012745479	0.546939479917	0.427957911278	0.00301770069381	0.00276061351388	0.00276061351388	0.00276061351388	0.00276061351388	0.00276061351388	0.00276061351388	0.00276061351388	0.00276061351388
hhs4	201516	0.93930830034528	0.86351945537613	0.698916801629	0.280685817941	0.00226637560328	0.00226637560328	0.00226637560328	0.00226637560328	0.00226637560328	0.00226637560328	0.00226637560328	0.00226637560328	0.00226637560328
hhs4	201517	1.0046819535989	0.70634740789332	0.861882765354	0.131161236959	0.000772888631829	0.000772888631829	0.000772888631829	0.000772888631829	0.000772888631829	0.000772888631829	0.000772888631829	0.000772888631829	0.000772888631829
hhs4	201518	0.92633108197092	0.53530871478172	0.886167590491	0.0972695031808	0.0018403229254	0.0018403229254	0.0018403229254	0.0018403229254	0.0018403229254	0.0018403229254	0.0018403229254	0.0018403229254	0.0018403229254
hhs5	201441	1.0010351329274	0.85361850580792	0.797780465627	0.185474604948	0.00625571064366	0.000709377698594	0.00552357489148	0.000709377698594	0.000709377698594	0.000709377698594	0.000709377698594	0.000709377698594	0.000709377698594
hhs5	201442	1.0407407032437	0.8682719038977	0.812601031366	0.171623170317	0.0018400521107	0.0017419682758	0.0017419682758	0.0017419682758	0.0017419682758	0.0017419682758	0.0017419682758	0.0017419682758	0.0017419682758
hhs5	201443	1.1706960128229	0.8682719038977	0.819160201189	0.172356748349	0.00103053918879	0.000931563909091	0.000931563909091	0.000931563909091	0.000931563909091	0.000931563909091	0.000931563909091	0.000931563909091	0.000931563909091
hhs5	201444	1.2344246698565	1.010244288083	0.451799016581	0.532677326664	0.0024899787364	0.0016292097523	0.0016292097523	0.0016292097523	0.0016292097523	0.0016292097523	0.0016292097523	0.0016292097523	0.0016292097523
hhs5	201445	1.4690069037933	1.0108404894218	0.423487562026	0.511642126855	0.0108455648832	0.00675309327955	0.00675309327955	0.00675309327955	0.00675309327955	0.00675309327955	0.00675309327955	0.00675309327955	0.00675309327955
hhs5	201446	1.8585573276797	1.297167517663	0.0342178727106	0.890619928632	0.0354311264911	0.0178996082506	0.00330094549645	0.00308841973658	0.00308841973658	0.00308841973658	0.00308841973658	0.00308841973658	0.00308841973658
hhs5	201447	2.3989527624954	1.3412811569959	0.062435122356	0.85178876341	0.0411105629686	0.012900828254	0.0179993434543	0.00229422992612	0.00229422992612	0.00229422992612	0.00229422992612	0.00229422992612	0.00229422992612
hhs5	201448	3.8730872697533	3.4104044802365	0.029745567625	0.122031881157	0.165561668913	0.391224102223	0.128953366081	0.104608653783	0.0182349485067	0.00708158716471	0.0183950502165	0.00708158716471	0.00708158716471
hhs5	201449	4.9404536613652	3.7550194579671	0.0341909247731	0.168021657192	0.0492167247987	0.502830769036	0.114898982859	0.0193300033135	0.0193300033135	0.0193300033135	0.0193300033135	0.0341909247731	0.0193300033135
hhs5	201450	6.6067503110174	4.2911233834142	0.0208912260407	0.104946068128	0.104946068128	0.0923448545807	0.509196678186	0.049209834384	0.0208912260407	0.0208912260407	0.0208912260407	0.0349003663887	0.0208912260407
hhs5	201451	4.8275531473676	4.2542142787962	0.0362015473577	0.111579075397	0.161830760757	0.111252112368	0.487485010309	0.0362729704226	0.0110757046779	0.0110757046779	0.0110757046779	0.0110757046779	0.0110757046779
hhs5	201452	3.1961269947075	4.276510489621	0.0429541101691	0.35528159992	0.160076918826	0.117667462879	0.300241794408	0.0042122440465	0.00391317395016	0.00391317395016	0.00391317395016	0.00391317395016	0.00391317395016
hhs5	201453	2.6265067965045	3.7235010766074	0.00304454068049	0.138550424182	0.34204271702	0.455530838481	0.0425642355536	0.00304454068049	0.00304454068049	0.00304454068049	0.00304454068049	0.00304454068049	0.00304454068049
hhs5	201501	2.2572987616463	3.2420358769542	0.0120802817864	0.124279766837	0.185607525795	0.539113345424	0.0664373894385	0.0120802817864	0.0120802817864	0.0120802817864	0.0120802817864	0.0120802817864	0.0120802817864
hhs5	201502	1.9183964018308	1.2520767839598	0.0283127246025	0.459905992663	0.150990270353	0.138592560291	0.0735124666278	0.0150347037671	0.0735124666278	0.0150347037671	0.0150347037671	0.0150347037671	0.0150347037671
hhs5	201503	1.9104995362029	2.5556496053459	0.0201056471718	0.103992370544	0.51634467444	0.109802432208	0.0201056471718	0.0746133198888	0.0473594835303	0.0201056471718	0.0201056471718	0.0473594835303	0.0201056471718
hhs5	201504	1.8787381575691	2.3545837991398	0.0470586134639	0.1175796796	0.458241529882	0.125900544301	0.0209950596326	0.0731221672952	0.0470586134639	0.0209950596326	0.0209950596326	0.0470586134639	0.0209950596326
hhs5	201505	1.8300110648985	2.173321075438	0.0392298343386	0.189523370969	0.428673635192	0.182647187353	0.0105591172829	0.0679005513943	0.0105591172829	0.0392298343386	0.0105591172829	0.0105591172829	0.0105591172829
hhs5	201506	1.6288439666843	2.0054089073079	0.03541839914	0.350399828606	0.417488765481	0.064303127922	0.064303127922	0.00653367035794	0.00653367035794	0.03541839914	0.00653367035794	0.00653367035794	0.00653367035794
hhs5	201507	1.7726079614428	1.8509267980548	0.0653152474353	0.481771820219	0.307123854598	0.0966704839755	0.0339130045699	0.00253426486711	0.00253426486711	0.00253426486711	0.00253426486711	0.00253426486711	0.00253426486711
hhs5	201508	1.8388324047014	1.7036183586289	0.057905820583	0.60065789652	0.215123751422	0.0852709951237	0.00189268069654	0.0296854521723	0.00189268069654	0.00189268069654	0.00189268069654	0.00189268069654	0.00189268069654
hhs5	201509	1.8891670736512	1.5527871742722	0.0812103437292	0.773493539573	0.115551868455	0.0261836489752	0.000508657038242	0.000508657038242	0.000508657038242	0.000508657038242	0.000508657038242	0.000508657038242	0.000508657038242
hhs5	201510	2.0120096638144	1.4151641006175	0.117031955095	0.800369321453	0.0767005069464	0.000737277063326	0.000737277063326	0.000737277063326	0.000737277063326	0.000737277063326	0.000737277063326	0.000737277063326	0.000737277063326
hhs5	201511	1.8004552291852	1.2786437095818	0.251616718007	0.7480614167	0.000136953562734	2.31139663085e-05	2.31139663085e-05	2.31139663085e-05	2.31139663085e-05	2.31139663085e-05	2.31139663085e-05	2.31139663085e-05	2.31139663085e-05
hhs5	201512	1.6716917601086	1.1543046078214	0.375594624698	0.624197197244	2.31308953265e-05	2.31308953265e-05	2.31308953265e-05	2.31308953265e-05	2.31308953265e-05	2.31308953265e-05	2.31308953265e-05	2.31308953265e-05	2.31308953265e-05
hhs5	201513	1.4242576724417	1.0375817386706	0.511817673946	0.487974828997	2.30552285577e-05	2.30552285577e-05	2.30552285577e-05	2.30552285577e-05	2.30552285577e-05	2.30552285577e-05	2.30552285577e-05	2.30552285577e-05	2.30552285577e-05
hhs5	201514	1.219209091654	0.93439323316315	0.770025003176	0.225901478934	0.000452613098824	0.000452613098824	0.000452613098824	0.000452613098824	0.000452613098824	0.000452613098824	0.000452613098824	0.000452613098824	0.000452613098824
hhs5	201515	1.2371922260825	0.84302650558225	0.760315614797	0.214838863578	0.00276061351388	0.00276061351388	0.00276061351388	0.00276061351388	0.00276061351388	0.00276061351388	0.00276061351388	0.00276061351388	0.00276061351388
hhs5	201516	1.0601152519365	0.77466127574174	0.855581208566	0.124021411005	0.00226637560328	0.00226637560328	0.00226637560328	0.00226637560328	0.00226637560328	0.00226637560328	0.00226637560328	0.00226637560328	0.00226637560328
hhs5	201517	1.0089988509474	0.76009796438865	0.863976719287	0.129067283027	0.000772888631829	0.000772888631829	0.000772888631829	0.000772888631829	0.000772888631829	0.000772888631829	0.000772888631829	0.000772888631829	0.000772888631829
hhs5	201518	0.85200575582545	0.76107774740741	0.855830400191	0.127606693481	0.0018403229254	0.0018403229254	0.0018403229254	0.0018403229254	0.0018403229254	0.0018403229254	0.0018403229254	0.0018403229254	0.0018403229254
hhs6	201441	2.225345921546	2.2400971407975	0.0605197631778	0.270951454016	0.55128501966	0.0878792906929	0.0190680863069	0.00409550555244	0.00258547556356	0.00125847951273	0.000938170121152	0.000709377698594	0.000709377698594
hhs6	201442	2.3164011291538	2.3386393352626	0.00787220795686	0.18079400888	0.670526596518	0.0985507133188	0.0193970585572	0.00850975288367	0.00551819591933	0.00311514196436	0.00218334553284	0.00179101019325	0.0017419682758
hhs6	201443	2.4418727493578	2.3386393352626	0.00711751889034	0.181610937001	0.675794508544	0.098620164973	0.0187471142551	0.00776085820839	0.00474211217754	0.00231721782489	0.00137695266774	0.000981051548941	0.000931563909091
hhs6	201444	2.304940326743	2.4342618574469	0.00186831224789	0.0316527267052	0.93559900614	0.0173451667509	0.00215523524258	0.0016292097523	0.0016292097523	0.0016292097523	0.0016292097523	0.00323350415234	0.0016292097523
hhs6	201445	3.8736443983623	2.441053393282	0.0085586561133	0.0166658255203	0.907675327706	0.0160380466423	0.00873802150702	0.00675309327955	0.00675309327955	0.00675309327955	0.00675309327955	0.00675309327955	0.0085586561133
hhs6	201446	4.6910790210367	2.5711816883623	0.00308841973658	0.0491565766806	0.857685863648	0.053577112486	0.0107162375669	0.00308841973658	0.00308841973658	0.00308841973658	0.0103336911991	0.00308841973658	0.00308841973658
hhs6	201447	4.7999027625748	4.3222493519676	0.0166967787474	0.0744186224358	0.0487024639555	0.26284400655	0.501101889962	0.0699159462829	0.00274082353992	0.00229422992612	0.0166967787474	0.00229422992612	0.00229422992612
hhs6	201448	8.0709849202283	5.32178901657	0.0183950502165	0.0297085132684	0.0636489024239	0.0442827597026	0.217351775182	0.512045073364	0.0737423747204	0.00826732657648	0.0183950502165	0.00708158716471	0.00708158716471
hhs6	201449	11.088893902613	6.3209967434672	0.0193300033135	0.0193300033135	0.0639127676921	0.0787736891517	0.0661111485729	0.155052542942	0.405332576973	0.0742838960866	0.0792133653278	0.0193300033135	0.0193300033135
hhs6	201450	7.7866075885066	8.0856290777945	0.0209185285541	0.0350914839825	0.063765025	0.0518854806972	0.0472137999317	0.0916408911806	0.0729025140663	0.171764915085	0.271916436182	0.108623054515	0.0642778708063
hhs6	201451	9.985360069309	8.8624577530713	0.0362015473577	0.0110995123662	0.0614702361672	0.112459959864	0.0404869312487	0.10264246075	0.0794839246568	0.141154568851	0.145859759591	0.113829687309	0.155311411839
hhs6	201452	8.32554468951	9.1959130737841	0.00391317395016	0.081995046388	0.121069212618	0.0824104215218	0.123162703292	0.0118551465085	0.104225923549	0.168139522781	0.114332173162	0.0790296131478	0.109867063082
hhs6	201453	9.3536892584628	9.6431991346632	0.00304454068049	0.00304454068049	0.0708399310832	0.104822523588	0.139887556715	0.110043707766	0.0894112162679	0.0817255635844	0.115302447198	0.101631534604	0.180246437832
hhs6	201501	7.6871823741155	9.6346432066239	0.0120802817864	0.0120802817864	0.0663507988858	0.120794497091	0.0948282110025	0.0990927957235	0.0862016830948	0.112698392224	0.0902499032461	0.115750821019	0.18987233414
hhs6	201502	6.6830045821505	9.4290277592646	0.0150347037671	0.0150347037671	0.102788027674	0.0444936628908	0.0748145929805	0.167574684412	0.0636587620249	0.118023180119	0.0899711583717	0.130012186587	0.178594337406
hhs6	201503	6.2619197963623	8.2372961522301	0.0201056471718	0.0746647363638	0.0752645952377	0.0499474461006	0.138324541614	0.0703083701634	0.0680600794342	0.143905589237	0.123044534592	0.0793888427385	0.156985617347
hhs6	201504	5.861047417224	7.3396187226666	0.0471114190863	0.0734742047779	0.0490300233673	0.107018555117	0.0694657992404	0.0950941279839	0.11639239569	0.149637514169	0.111375861561	0.110156510479	0.0712435885282
hhs6	201505	5.3733530622535	6.3745394153798	0.0398037439585	0.0989731864891	0.0190614820228	0.122737295937	0.0933686418201	0.153030478353	0.192541710452	0.115347254673	0.114791092935	0.0304546507743	0.0198904625849
hhs6	201506	4.676526514084	5.3177614851177	0.0390063986747	0.104114946196	0.0655436160128	0.155418679803	0.185404104486	0.172176100947	0.174523612391	0.0550881575683	0.027362706618	0.0134067863498	0.00795489095287
hhs6	201507	4.6389821980753	4.0684086781632	0.0834126826071	0.133805480822	0.106161726282	0.227702632936	0.200413443519	0.110721339819	0.074902520076	0.018328390108	0.0384726181067	0.00340388188186	0.00267528384247
hhs6	201508	4.6510039097869	3.0181896283607	0.150426078091	0.111810788497	0.203073950711	0.260877652763	0.197220188365	0.0450799711296	0.0184620619271	0.00632899889697	0.00282804899181	0.00197285512184	0.00191940550497
hhs6	201509	4.0143717119372	2.1149743611091	0.229621070203	0.203300489141	0.231981046321	0.202246376586	0.103595215438	0.0193299151144	0.00651978752459	0.00167586684142	0.000712918753797	0.000508657038242	0.000508657038242
hhs6	201510	3.6249055056714	1.3529679224473	0.39954090515	0.159953264519	0.306880449658	0.0913429835175	0.028181389464	0.00819752159145	0.00238512224022	0.00124661102709	0.000797198706122	0.000737277063326	0.000737277063326
hhs6	201511	3.3479389671364	0.76384913951446	0.491303542951	0.161807057747	0.267258278556	0.0650344621551	0.0113160019317	0.00250481716839	0.000615079867722	6.86498048788e-05	4.58818855936e-05	2.31139663085e-05	2.31139663085e-05
hhs6	201512	2.7940450555291	0.3114795769397	0.508850798645	0.216970504634	0.213168482466	0.05290913099	0.00642186250516	0.00127917821133	0.000283819960912	2.31308953265e-05	2.31308953265e-05	4.68299012888e-05	2.31308953265e-05
hhs6	201513	2.7163651832082	0.11851341344405	0.499029359775	0.258383885661	0.225092198295	0.0127418864934	0.00381330602023	0.000706863361076	0.000140279479847	2.30552285577e-05	2.30552285577e-05	2.30552285577e-05	2.30552285577e-05
hhs6	201514	1.8122139335987	0.08241890228662	0.541092145646	0.326308454409	0.110281992604	0.0146076938943	0.004050362801	0.00127832614523	0.000550912271014	0.000472272933262	0.000452613098824	0.000452613098824	0.000452613098824
hhs6	201515	2.4889920195419	0.10716650791742	0.594820953573	0.254501799145	0.0803304455982	0.0236168109854	0.0289772814079	0.00382109813108	0.00288915710384	0.00276061351388	0.00276061351388	0.00276061351388	0.00276061351388
hhs6	201516	2.4143266145565	0.32703938250427	0.573998774804	0.247263066326	0.108481110128	0.0472818470675	0.00786474486326	0.00352118250638	0.00249159735512	0.00229855013926	0.00226637560328	0.00226637560328	0.00226637560328
hhs6	201517	2.2584937990779	0.11552319002031	0.544898389018	0.284300241065	0.109142994093	0.0514045649923	0.00487619229748	0.00144972222616	0.000815190731475	0.000794039681652	0.000772888631829	0.000772888631829	0.000772888631829
hhs6	201518	2.2392109116576	0.10473962284292	0.51641207392	0.300876629422	0.111902162956	0.0539966804765	0.00523458029834	0.00231129643648	0.0018890443231	0.0018565633913	0.0018403229254	0.0018403229254	0.0018403229254
hhs7	201441	0.90446901493942	0.94891393585648	0.579420977538	0.40072251609	0.0088181857763	0.00102968709017	0.00575236731403	0.000709377698594	0.000709377698594	0.000709377698594	0.000709377698594	0.000709377698594	0.000709377698594
hhs7	201442	0.7080001787845	1.2050231756973	0.250188322069	0.676313542777	0.0330307116078	0.0164545435103	0.00963771698498	0.00502777674484	0.00237951320263	0.0017419682758	0.0017419682758	0.0017419682758	0.0017419682758
hhs7	201443	0.77134855531586	1.2050231756973	0.251635947389	0.681634050046	0.0325046781334	0.0157778558641	0.00889907392494	0.00424723577904	0.00157490322714	0.000931563909091	0.000931563909091	0.000931563909091	0.000931563909091
hhs7	201444	1.0937051697004	0.99604406936178	0.501254643386	0.482934776865	0.0024899787364	0.00186831224789	0.0016292097523	0.00167703025142	0.0016292097523	0.0016292097523	0.0016292097523	0.0016292097523	0.0016292097523
hhs7	201445	1.0239211226211	0.99528992478349	0.476728945746	0.458478516935	0.0107229497345	0.00679793462797	0.00675309327955	0.00675309327955	0.00675309327955	0.00675309327955	0.00675309327955	0.00675309327955	0.00675309327955
hhs7	201446	1.8416136106018	1.1023857431276	0.32977187612	0.62029087597	0.0178996082506	0.00313092488855	0.00313092488855	0.0103336911991	0.00308841973658	0.00308841973658	0.00308841973658	0.00308841973658	0.00308841973658
hhs7	201447	1.7896828949712	1.2729917459701	0.171180572093	0.697825805499	0.0807084348353	0.0197113808645	0.00236866219509	0.0167339948819	0.00229422992612	0.00229422992612	0.00229422992612	0.00229422992612	0.00229422992612
hhs7	201448	3.6920380495559	4.0106322218497	0.0299678937647	0.125144447113	0.0303384373309	0.364100313179	0.395423128804	0.00819321786324	0.00715569587794	0.00711864152132	0.00708158716471	0.00708158716471	0.0183950502165
hhs7	201449	4.8878393308093	3.4005264948594	0.0513051866354	0.164185749144	0.0733658054795	0.399869733779	0.0936296478375	0.0890130479879	0.0340041956928	0.0209513092131	0.0198521187727	0.0344657223832	0.0193574830745
hhs7	201450	6.3790795047332	6.5583203966044	0.0489095067366	0.104946068128	0.0629186470846	0.0350095764423	0.0392687685326	0.14369793131	0.285018691639	0.150168626986	0.0809080524405	0.0272527116627	0.0219014190365
hhs7	201451	5.800726426909	7.4520866412648	0.0613273900375	0.186956603437	0.0864532327174	0.0110757046779	0.0613750054141	0.0528431214677	0.166048679255	0.212750632126	0.122733762727	0.0266459328152	0.0117899353264
hhs7	201452	4.4915329259181	6.1957695273588	0.0429541101691	0.433363472358	0.0429541101691	0.0430205701905	0.0210930894844	0.205295001107	0.121929556967	0.0667843542032	0.0147627724452	0.00392978895551	0.00391317395016
hhs7	201453	3.5907039382754	3.8265796645198	0.0369210115559	0.206303365933	0.18934268282	0.34041254136	0.0628971397901	0.122264026102	0.0295749480872	0.00315066231012	0.00304454068049	0.00304454068049	0.00304454068049
hhs7	201501	4.1871560309897	2.5278610720533	0.0392155403361	0.13013550887	0.49658661613	0.167986348318	0.039323778527	0.0392155403361	0.0392155403361	0.0120802817864	0.0120802817864	0.0120802817864	0.0120802817864
hhs7	201502	4.1554242046684	1.7777342753119	0.0227741026518	0.35894012299	0.234583114231	0.0737875637446	0.131990229489	0.0735124666278	0.0150347037671	0.0150347037671	0.0442735851974	0.0150347037671	0.0150347037671
hhs7	201503	3.2420576438997	1.7689427675068	0.0562031172142	0.316116502523	0.221464981537	0.101952850372	0.101867156247	0.0746133198888	0.0201056471718	0.0201056471718	0.0473594835303	0.0201056471718	0.0201056471718
hhs7	201504	2.6765215315202	1.2044143822772	0.123402763362	0.395221998706	0.104642302109	0.0733861954072	0.125249274958	0.0470586134639	0.0470586134639	0.0209950596326	0.0209950596326	0.0209950596326	0.0209950596326
hhs7	201505	2.3860002455796	1.1929975111857	0.197331306678	0.253861508109	0.203506252937	0.156704243073	0.09657126845	0.0105591172829	0.0392298343386	0.0105591172829	0.0105591172829	0.0105591172829	0.0105591172829
hhs7	201506	2.4233310778915	2.4994669934424	0.0648156992841	0.107260270464	0.615504402141	0.137799206823	0.00653367035794	0.00653367035794	0.03541839914	0.00653367035794	0.00653367035794	0.00653367035794	0.00653367035794
hhs7	201507	2.3099564682521	2.1282284043614	0.0652917442727	0.369033202467	0.45102968359	0.0655267758983	0.0339130045699	0.00253426486711	0.00253426486711	0.00253426486711	0.00253426486711	0.00253426486711	0.00253426486711
hhs7	201508	2.4821153040736	1.8243191851994	0.0859123905262	0.648543606748	0.194817014202	0.057478223648	0.00189268069654	0.00189268069654	0.00189268069654	0.00189268069654	0.00189268069654	0.00189268069654	0.00189268069654
hhs7	201509	2.1529490886104	1.4326740734023	0.164395974985	0.767157802658	0.0643769660513	0.000508657038242	0.000508657038242	0.000508657038242	0.000508657038242	0.000508657038242	0.000508657038242	0.000508657038242	0.000508657038242
hhs7	201510	1.8738554135975	1.3445294086861	0.262927924667	0.700861068497	0.0303127903295	0.000737277063326	0.000737277063326	0.000737277063326	0.000737277063326	0.000737277063326	0.000737277063326	0.000737277063326	0.000737277063326
hhs7	201511	1.8170322102632	1.2011609604867	0.478543726832	0.520451370296	0.000819991141288	2.31139663085e-05	2.31139663085e-05	2.31139663085e-05	2.31139663085e-05	2.31139663085e-05	2.31139663085e-05	2.31139663085e-05	2.31139663085e-05
hhs7	201512	1.4663329221465	1.0645217599937	0.555558031343	0.444138994575	0.000117926919176	2.31308953265e-05	2.31308953265e-05	2.31308953265e-05	2.31308953265e-05	2.31308953265e-05	2.31308953265e-05	2.31308953265e-05	2.31308953265e-05
hhs7	201513	1.150176462646	0.93865740960728	0.763692095807	0.236080869761	4.25926037725e-05	2.30552285577e-05	2.30552285577e-05	2.30552285577e-05	2.30552285577e-05	2.30552285577e-05	2.30552285577e-05	2.30552285577e-05	2.30552285577e-05
hhs7	201514	1.0849567578102	0.84522236345596	0.846113334619	0.149813147492	0.000452613098824	0.000452613098824	0.000452613098824	0.000452613098824	0.000452613098824	0.000452613098824	0.000452613098824	0.000452613098824	0.000452613098824
hhs7	201515	1.0759391180812	0.77701162880031	0.841054451816	0.134100026559	0.00276061351388	0.00276061351388	0.00276061351388	0.00276061351388	0.00276061351388	0.00276061351388	0.00276061351388	0.00276061351388	0.00276061351388
hhs7	201516	0.81953956059267	0.73341717278986	0.853975777399	0.125626842171	0.00226637560328	0.00226637560328	0.00226637560328	0.00226637560328	0.00226637560328	0.00226637560328	0.00226637560328	0.00226637560328	0.00226637560328
hhs7	201517	0.84728977710439	0.71663008801989	0.825189630827	0.167854371486	0.000772888631829	0.000772888631829	0.000772888631829	0.000772888631829	0.000772888631829	0.000772888631829	0.000772888631829	0.000772888631829	0.000772888631829
hhs7	201518	0.61554787160138	0.7124025090373	0.813109753327	0.170327340344	0.0018403229254	0.0018403229254	0.0018403229254	0.0018403229254	0.0018403229254	0.0018403229254	0.0018403229254	0.0018403229254	0.0018403229254
hhs8	201441	0.77017958547468	0.72548413254136	0.839695237439	0.143376799198	0.00611843519013	0.00089241163664	0.0056150918605	0.000755136183106	0.000709377698594	0.000709377698594	0.000709377698594	0.000709377698594	0.000709377698594
hhs8	201442	0.7664045669129	0.73142771497005	0.876404565966	0.106936881202	0.00272280662477	0.0017419682758	0.0017419682758	0.0017419682758	0.0017419682758	0.0017419682758	0.0017419682758	0.0017419682758	0.0017419682758
hhs8	201443	0.79643212837612	0.73142771497005	0.883543620634	0.107082551387	0.00192131670609	0.000931563909091	0.000931563909091	0.000931563909091	0.000931563909091	0.000931563909091	0.000931563909091	0.000931563909091	0.000931563909091
hhs8	201444	0.78817539544702	0.78566757422075	0.888313763232	0.0937931576271	0.00229869673993	0.00418991413466	0.0016292097523	0.0016292097523	0.0016292097523	0.0016292097523	0.0016292097523	0.0016292097523	0.0016292097523
hhs8	201445	0.74671747693945	0.8482589789515	0.74325680615	0.192040339227	0.00688761732483	0.00873802150702	0.00675309327955	0.0085586561133	0.00675309327955	0.00675309327955	0.00675309327955	0.00675309327955	0.00675309327955
hhs8	201446	0.98878518505356	0.81018163921769	0.810323982653	0.154464947647	0.00325844034448	0.00308841973658	0.00308841973658	0.00308841973658	0.0103336911991	0.00308841973658	0.00308841973658	0.00308841973658	0.00308841973658
hhs8	201447	1.3198003908935	0.81551567302783	0.81315851104	0.122985773161	0.0166967787474	0.00229422992612	0.00229422992612	0.00229422992612	0.0166967787474	0.0166967787474	0.00229422992612	0.00229422992612	0.00229422992612
hhs8	201448	1.8339608885755	0.93150149796821	0.60912468469	0.29245955454	0.0304496004007	0.00708158716471	0.00708158716471	0.0183950502165	0.00708158716471	0.00708158716471	0.00708158716471	0.00708158716471	0.00708158716471
hhs8	201449	2.4056390404276	2.0281496082545	0.0802301164852	0.362979969537	0.357402244525	0.0343558033391	0.0490518462326	0.0193300033135	0.0193300033135	0.0193300033135	0.0193300033135	0.0193300033135	0.0193300033135
hhs8	201450	3.7839397350295	2.8792776745115	0.0629186470846	0.105737841017	0.411050044464	0.245872789373	0.0350641814691	0.0349003663887	0.0208912260407	0.0208912260407	0.0208912260407	0.0208912260407	0.0208912260407
hhs8	201451	4.3901884124618	2.4870348284603	0.136704918077	0.231872979686	0.260201741809	0.257874932964	0.0468911993969	0.0110757046779	0.0110757046779	0.0110757046779	0.0110757046779	0.0110757046779	0.0110757046779
hhs8	201452	3.4045873854848	3.6984392193017	0.160076918826	0.277199727483	0.160110148837	0.348753283678	0.0183183835906	0.00429531907326	0.0155935227128	0.00391317395016	0.00391317395016	0.00391317395016	0.00391317395016
hhs8	201453	3.3466445473621	2.5980139121189	0.104673953307	0.206621730822	0.523620922748	0.076018666609	0.0707974824313	0.00304454068049	0.00304454068049	0.00304454068049	0.00304454068049	0.00304454068049	0.00304454068049
hhs8	201501	3.1880777223019	1.7419335675352	0.0663507988858	0.603222769982	0.125243142642	0.0663507988858	0.0392155403361	0.0120802817864	0.0120802817864	0.0120802817864	0.0120802817864	0.0392155403361	0.0120802817864
hhs8	201502	3.0139043767554	1.2211284578826	0.0848779196308	0.545641937714	0.102751348058	0.13206358872	0.0150897231904	0.0150713833826	0.0151080629982	0.0150530435748	0.0442735851974	0.0150347037671	0.0150347037671
hhs8	201503	2.7842588914358	4.9357254753907	0.0509243591238	0.222622596785	0.158068467978	0.157345532671	0.0967333336068	0.121570595645	0.0724476186262	0.0470650188475	0.0304574974529	0.0222822779428	0.0204827013211
hhs8	201504	2.0734185623617	4.3781926263474	0.0560707730221	0.197900167864	0.253939713351	0.113681707073	0.1223066254	0.0871253007655	0.0604056558255	0.0379808681749	0.0270677062099	0.0223504039412	0.021171078374
hhs8	201505	1.9869667457491	2.9487510391099	0.0654808854731	0.323673146417	0.288586652012	0.0839345249885	0.103805294538	0.0520506572138	0.0304546507743	0.0183600369317	0.0120470311123	0.0110480032554	0.0105591172829
hhs8	201506	1.5245598027321	1.6726005088097	0.108337667666	0.492784501232	0.277947204415	0.0397110167051	0.0281781610578	0.0159929418586	0.00993528030646	0.00739572219421	0.00662686515105	0.00655696905622	0.00653367035794
hhs8	201507	1.5115590214746	1.2362127770753	0.184875835382	0.70222412335	0.0794876544595	0.0103373148373	0.00634177720197	0.00373292615771	0.00279279965528	0.00258127119223	0.00255776802967	0.00253426486711	0.00253426486711
hhs8	201508	1.4639912705532	0.94855231068253	0.386619935052	0.509119251837	0.0874089797986	0.00290822341712	0.00250735129057	0.00197285512184	0.00189268069654	0.00189268069654	0.00189268069654	0.00189268069654	0.00189268069654
hhs8	201509	1.5191532956349	0.71749712502783	0.626928416005	0.367443181828	0.00115062242999	0.000858819979194	0.0005670175284	0.000508657038242	0.000508657038242	0.000508657038242	0.000508657038242	0.000508657038242	0.000508657038242
hhs8	201510	1.1582592971454	0.52166365858892	0.752607589598	0.239378719048	0.00181586663366	0.000917041991715	0.00082715952752	0.000767237884724	0.000737277063326	0.000737277063326	0.000737277063326	0.000737277063326	0.000737277063326
hhs8	201511	1.2320451262248	0.35956598174847	0.814916966351	0.183167414006	0.00116150993057	0.000455704432726	0.000114185643449	4.58818855936e-05	2.31139663085e-05	4.58818855936e-05	2.31139663085e-05	2.31139663085e-05	2.31139663085e-05
hhs8	201512	0.9798649876269	0.24182283002985	0.860364464817	0.138076513785	0.000947392127858	0.000331217972837	0.000141625925138	2.31308953265e-05	2.31308953265e-05	2.31308953265e-05	2.31308953265e-05	2.31308953265e-05	2.31308953265e-05
hhs8	201513	1.0009526550107	0.15875040002364	0.938711526575	0.0522110080207	0.0062750152973	0.00226985337826	0.000374727982424	4.25926037725e-05	2.30552285577e-05	2.30552285577e-05	2.30552285577e-05	2.30552285577e-05	2.30552285577e-05
hhs8	201514	0.94231934651575	0.11848003774545	0.885585510004	0.0966773871725	0.0100662721391	0.00359818660892	0.00129798597966	0.0004919327677	0.000472272933262	0.000452613098824	0.000452613098824	0.000452613098824	0.000452613098824
hhs8	201515	0.8411887512448	0.1699696892414	0.782926837714	0.123039053363	0.0526033905221	0.017896621232	0.00635983403285	0.00333905966871	0.00279274941137	0.00276061351388	0.00276061351388	0.00276061351388	0.00276061351388
hhs8	201516	0.87371996549473	0.37495587751971	0.764533863016	0.112592859468	0.0628510268477	0.0311591089105	0.0120474345402	0.00471164033752	0.00290986632282	0.00239507374719	0.00226637560328	0.00226637560328	0.00226637560328
hhs8	201517	0.67815267652343	0.45117070780472	0.842056357839	0.0843618375321	0.0463957030999	0.0172284053941	0.00462237969961	0.00140742012652	0.000836341781298	0.000772888631829	0.000772888631829	0.000772888631829	0.000772888631829
hhs8	201518	0.5556342533161	0.60986235485174	0.860004402558	0.0705050127474	0.037358221847	0.0153199096218	0.00516961843474	0.00232753690238	0.0019377657208	0.0018565633913	0.0018403229254	0.0018403229254	0.0018403229254
hhs9	201441	1.698461669273	1.9606402626795	0.0737897236862	0.496861092049	0.399458368051	0.0169078812157	0.00739967275645	0.00130423799724	0.0011212040592	0.000846653152129	0.000800894667617	0.000755136183106	0.000755136183106
hhs9	201442	1.7435284955958	1.9764607359452	0.0149832859869	0.511581742068	0.442481680384	0.0164545435103	0.00306610004692	0.00213430361539	0.00208526169794	0.0018400521107	0.0018400521107	0.00179101019325	0.0017419682758
hhs9	201443	2.0540987100283	1.9764607359452	0.0142932266686	0.51540506779	0.445676983241	0.0157778558641	0.00226773018504	0.00132746502789	0.00127797738804	0.00103053918879	0.00103053918879	0.000981051548941	0.000931563909091
hhs9	201444	1.9717774434859	2.0968217043184	0.00330292722137	0.303246943756	0.666091903839	0.0137756165278	0.00205959424435	0.00177267124965	0.00323350415234	0.0016292097523	0.0016292097523	0.0016292097523	0.0016292097523
hhs9	201445	2.2336680660767	2.138775203253	0.00715666541541	0.233318197575	0.678413422084	0.0312273548632	0.00742571350598	0.00869318015859	0.00675309327955	0.00675309327955	0.00675309327955	0.00675309327955	0.00675309327955
hhs9	201446	2.5134955844396	2.2947410450719	0.0032159351925	0.193944806035	0.688727884548	0.0659535395074	0.0146692167005	0.0107162375669	0.0103761963511	0.00313092488855	0.00308841973658	0.00308841973658	0.00308841973658
hhs9	201447	2.2420891049387	2.3173506635588	0.00229422992612	0.207466303215	0.627636366311	0.117515096616	0.00248031059854	0.0167339948819	0.00229422992612	0.0166967787474	0.00229422992612	0.00229422992612	0.00229422992612
hhs9	201448	2.4189538751262	3.0106171804886	0.00708158716471	0.0888710349973	0.392395154338	0.411861977353	0.0232862252901	0.0184691589298	0.00708158716471	0.0183950502165	0.00708158716471	0.0183950502165	0.00708158716471
hhs9	201449	2.7639719119958	2.6587636688845	0.0193300033135	0.0577904102338	0.566066661894	0.146401380997	0.0349053985593	0.0342733640561	0.0341909247731	0.0341909247731	0.0193300033135	0.0193300033135	0.0341909247731
hhs9	201450	4.2527795104453	2.7875963354504	0.0208912260407	0.036156282005	0.445393655346	0.183155965121	0.0909915328073	0.0489095067366	0.0489095067366	0.0349003663887	0.0349003663887	0.0208912260407	0.0349003663887
hhs9	201451	4.6876490578322	3.0677606192956	0.0110757046779	0.0110757046779	0.268644739609	0.414129565036	0.102990844533	0.0613273900375	0.0362015473577	0.0110757046779	0.0110757046779	0.0110757046779	0.0613273900375
hhs9	201452	4.0139060897197	3.7915786882985	0.00391317395016	0.00407932400368	0.311667901301	0.302213963256	0.237125025003	0.00431193407861	0.0429541101691	0.00391317395016	0.081995046388	0.00391317395016	0.00391317395016
hhs9	201453	4.4177969694297	4.5812558775922	0.00304454068049	0.0369210115559	0.173275868095	0.112526953899	0.479752687759	0.110993909036	0.0374303953781	0.00304454068049	0.00304454068049	0.00304454068049	0.0369210115559
hhs9	201501	4.9609222229438	5.1727144637885	0.0120802817864	0.0392371879743	0.0942653724099	0.0792094959634	0.347564163103	0.306325747811	0.0458397176185	0.0392371879743	0.0120802817864	0.0120802817864	0.0120802817864
hhs9	201502	4.97752317635	4.4069685485901	0.0150347037671	0.0443469444286	0.111554455794	0.213193670532	0.335989139291	0.174496676108	0.0160067135796	0.0150347037671	0.0442735851974	0.0150347037671	0.0150347037671
hhs9	201503	4.4315366812076	4.7898965255304	0.0201056471718	0.0746133198888	0.102021405672	0.0678575181929	0.420507469874	0.185810016286	0.0214081978694	0.0473594835303	0.0201056471718	0.0201056471718	0.0201056471718
hhs9	201504	3.9036329279682	4.4402831965163	0.0209950596326	0.0731221672952	0.0473050397018	0.245614026884	0.376186414421	0.0534353136672	0.0993617398678	0.0209950596326	0.0209950596326	0.0209950596326	0.0209950596326
hhs9	201505	3.4100786097185	4.1128265284276	0.0105591172829	0.0679005513943	0.0395274171045	0.342725459494	0.409323739349	0.0484974119051	0.0392298343386	0.0105591172829	0.0105591172829	0.0105591172829	0.0105591172829
hhs9	201506	3.0609770277217	3.5457111242333	0.00653367035794	0.064303127922	0.125363359025	0.587423813635	0.118262913133	0.0654214654393	0.00655696905622	0.00653367035794	0.00653367035794	0.00653367035794	0.00653367035794
hhs9	201507	2.981338367782	3.195519075799	0.0339130045699	0.0654327632481	0.358080728714	0.392949333534	0.0716375981641	0.00255776802967	0.0652917442727	0.00253426486711	0.00253426486711	0.00253426486711	0.00253426486711
hhs9	201508	3.0277179572524	2.7861588929483	0.00191940550497	0.0621016155075	0.609446241304	0.252994863572	0.0342821192233	0.029792351406	0.00189268069654	0.00189268069654	0.00189268069654	0.00189268069654	0.00189268069654
hhs9	201509	2.7597580159073	2.4805662048624	0.0261836489752	0.136386563441	0.7247041698	0.0575815926806	0.0520920828729	0.000508657038242	0.000508657038242	0.000508657038242	0.000508657038242	0.000508657038242	0.000508657038242
hhs9	201510	2.4889580985574	2.2297277467598	0.0253093331561	0.28595943123	0.604682649263	0.0543455516371	0.000737277063326	0.0252793723347	0.000737277063326	0.000737277063326	0.000737277063326	0.000737277063326	0.000737277063326
hhs9	201511	2.5129983942957	2.0364985089962	0.102255119527	0.34260221413	0.520091131558	0.000865526979859	0.034047324008	2.31139663085e-05	2.31139663085e-05	2.31139663085e-05	2.31139663085e-05	2.31139663085e-05	2.31139663085e-05
hhs9	201512	2.2851671705998	1.8749731692546	0.0998128003689	0.538464374885	0.361395583548	0.000165324931101	2.31308953265e-05	2.31308953265e-05	2.31308953265e-05	2.31308953265e-05	2.31308953265e-05	2.31308953265e-05	2.31308953265e-05
hhs9	201513	2.0529783360579	1.7136142495196	0.156551462448	0.660790159959	0.182434861014	6.21299789873e-05	2.30552285577e-05	2.30552285577e-05	2.30552285577e-05	2.30552285577e-05	2.30552285577e-05	2.30552285577e-05	2.30552285577e-05
hhs9	201514	2.0089409063393	1.6926766323257	0.118465255897	0.690796441558	0.18638998388	0.00118002697303	0.000452613098824	0.000452613098824	0.000452613098824	0.000452613098824	0.000452613098824	0.000452613098824	0.000452613098824
hhs9	201515	2.0654499067518	1.5753961433607	0.125295804252	0.689435260244	0.122287478804	0.0232249557571	0.00276061351388	0.0231928198596	0.00276061351388	0.00276061351388	0.00276061351388	0.00276061351388	0.00276061351388
hhs9	201516	2.1188768918253	1.562280456043	0.161746445332	0.715820833758	0.0835780192819	0.0229900724049	0.00226637560328	0.00226637560328	0.00226637560328	0.00226637560328	0.00226637560328	0.00226637560328	0.00226637560328
hhs9	201517	2.1049169100039	1.6400836496305	0.262172306034	0.598596967602	0.130784454978	0.00303605096289	0.000772888631829	0.000772888631829	0.000772888631829	0.000772888631829	0.000772888631829	0.000772888631829	0.000772888631829
hhs9	201518	1.9917056555024	1.5233350059459	0.302411454766	0.620407998621	0.0623442799487	0.0019540061867	0.0018403229254	0.0018403229254	0.0018403229254	0.0018403229254	0.0018403229254	0.0018403229254	0.0018403229254
hhs10	201441	0.72935633599348	0.73269555892329	0.726580263727	0.225879346772	0.0320634959081	0.0047361243356	0.00625571064366	0.000938170121152	0.000709377698594	0.000709377698594	0.000709377698594	0.000709377698594	0.000709377698594
hhs10	201442	0.85038859675656	0.75567253870242	0.760959892293	0.210317243183	0.0129725673715	0.00331130963416	0.0019381359456	0.00179101019325	0.0017419682758	0.0017419682758	0.0017419682758	0.0017419682758	0.0017419682758
hhs10	201443	0.88643511968125	0.75567253870242	0.767049716427	0.211402496191	0.0122642334347	0.00251516838429	0.00112951446849	0.000981051548941	0.000931563909091	0.000931563909091	0.000931563909091	0.000931563909091	0.000931563909091
hhs10	201444	0.92645425526823	0.8639527729017	0.688610743564	0.281823360152	0.0130845269703	0.00502908054884	0.00167703025142	0.0016292097523	0.0016292097523	0.0016292097523	0.0016292097523	0.0016292097523	0.0016292097523
hhs10	201445	1.0052180895459	0.95242624482992	0.525659971541	0.392720076582	0.0229527289591	0.00950032443031	0.0068427759764	0.00675309327955	0.0085586561133	0.00675309327955	0.00675309327955	0.00675309327955	0.00675309327955
hhs10	201446	1.0565336645639	1.1549997555021	0.322758526044	0.615298377562	0.0220651131442	0.0108862581748	0.0032159351925	0.00308841973658	0.00308841973658	0.00308841973658	0.0103336911991	0.00308841973658	0.00308841973658
hhs10	201447	1.3065212013769	1.2578394378872	0.238095181895	0.672965427664	0.0417804533893	0.0166967787474	0.00229422992612	0.00229422992612	0.00229422992612	0.0166967787474	0.00229422992612	0.00229422992612	0.00229422992612
hhs10	201448	1.4737765008778	1.2707895219058	0.163474740659	0.701599073019	0.0443330998491	0.0297085132684	0.00708158716471	0.00708158716471	0.00708158716471	0.0183950502165	0.00708158716471	0.00708158716471	0.00708158716471
hhs10	201449	2.0441604416393	1.4737229888103	0.0834621362639	0.594540657074	0.122691976492	0.0194124425966	0.0341909247731	0.0341909247731	0.0341909247731	0.0193300033135	0.0193300033135	0.0193300033135	0.0193300033135
hhs10	201450	2.6012025447849	1.9683012687373	0.0271708041225	0.387008334056	0.346051612983	0.0655123858575	0.0208912260407	0.0349003663887	0.0208912260407	0.0208912260407	0.0208912260407	0.0208912260407	0.0349003663887
hhs10	201451	3.1860889417117	2.3207040574367	0.0114090123138	0.259966051861	0.523112430456	0.0777308872647	0.0362015473577	0.0110757046779	0.0362015473577	0.0110757046779	0.0110757046779	0.0110757046779	0.0110757046779
hhs10	201452	3.1145991420406	2.4453579658623	0.0429707251744	0.242350098971	0.449937975843	0.159250494917	0.00392978895551	0.0429541101691	0.0429541101691	0.00391317395016	0.00391317395016	0.00391317395016	0.00391317395016
hhs10	201453	3.6323305131919	2.86817741239	0.0369210115559	0.187663514374	0.34676106151	0.37331758664	0.00319311096197	0.00304454068049	0.0369210115559	0.00304454068049	0.00304454068049	0.00304454068049	0.00304454068049
hhs10	201501	3.3902294791801	3.1640475057778	0.0120802817864	0.155073476239	0.271775893655	0.366690130963	0.0132925495244	0.0392804832507	0.0120802817864	0.0934860574355	0.0120802817864	0.0120802817864	0.0120802817864
hhs10	201502	2.756924236914	3.1312196496295	0.0442735851974	0.161320809958	0.283225512297	0.286432407175	0.0755481852918	0.0447137405842	0.0151080629982	0.0150347037671	0.0442735851974	0.0150347037671	0.0150347037671
hhs10	201503	2.1791801469649	2.986604982129	0.0201056471718	0.129292380856	0.332647643768	0.240294340861	0.0752645952377	0.0473594835303	0.0473594835303	0.0473594835303	0.0201056471718	0.0201056471718	0.0201056471718
hhs10	201504	1.7891024434623	2.6182690582919	0.0470586134639	0.134050212026	0.397695904616	0.143700860819	0.0733333897848	0.0470586134639	0.0209950596326	0.0731221672952	0.0209950596326	0.0209950596326	0.0209950596326
hhs10	201505	1.17147157755	2.0907936170055	0.0679643191299	0.283024619167	0.276513086348	0.155166801361	0.0966350361856	0.0392298343386	0.0105591172829	0.0392298343386	0.0105591172829	0.0105591172829	0.0105591172829
hhs10	201506	1.0791257578158	1.7238433959833	0.0951449473593	0.483697338533	0.16669524977	0.122072585486	0.064303127922	0.03541839914	0.00653367035794	0.00653367035794	0.00653367035794	0.00653367035794	0.00653367035794
hhs10	201507	1.1135793185105	1.3758548140253	0.137965540595	0.48809013558	0.227802698639	0.0655502790609	0.0653857569229	0.00253426486711	0.00253426486711	0.00253426486711	0.00253426486711	0.00253426486711	0.00253426486711
hhs10	201508	1.1030882386756	1.0680800162367	0.303211807922	0.429378599252	0.113277565067	0.0852977199321	0.057478223648	0.00189268069654	0.00189268069654	0.00189268069654	0.00189268069654	0.00189268069654	0.00189268069654
hhs10	201509	1.1697219326896	0.79826687684233	0.546106384601	0.192507422195	0.180291961087	0.0518586409122	0.0261836489752	0.000508657038242	0.000508657038242	0.000508657038242	0.000508657038242	0.000508657038242	0.000508657038242
hhs10	201510	0.85345496250622	0.64027235529312	0.639159189599	0.231494840474	0.049821467606	0.0252793723347	0.000737277063326	0.0252793723347	0.0252793723347	0.000737277063326	0.000737277063326	0.000737277063326	0.000737277063326
hhs10	201511	0.94333459755539	0.51980034405485	0.676133511708	0.187561622428	0.136119954133	2.31139663085e-05	2.31139663085e-05	2.31139663085e-05	2.31139663085e-05	2.31139663085e-05	2.31139663085e-05	2.31139663085e-05	2.31139663085e-05
hhs10	201512	0.64507376001051	0.42488534084414	0.729136395645	0.237795086241	0.0328834709518	2.31308953265e-05	2.31308953265e-05	2.31308953265e-05	2.31308953265e-05	2.31308953265e-05	2.31308953265e-05	2.31308953265e-05	2.31308953265e-05
hhs10	201513	0.80334207357338	0.35029664248851	0.654530952703	0.231074258704	0.0761479162522	0.0380854857404	2.30552285577e-05	2.30552285577e-05	2.30552285577e-05	2.30552285577e-05	2.30552285577e-05	2.30552285577e-05	2.30552285577e-05
hhs10	201514	0.91935994952552	0.30061013383448	0.730170317771	0.190528093446	0.0380666485457	0.000452613098824	0.0380666485457	0.000452613098824	0.000452613098824	0.000452613098824	0.000452613098824	0.000452613098824	0.000452613098824
hhs10	201515	0.82499060787238	0.28214198959055	0.847165483193	0.0666923761453	0.0436250262053	0.0231928198596	0.00276061351388	0.00276061351388	0.00276061351388	0.00276061351388	0.00276061351388	0.00276061351388	0.00276061351388
hhs10	201516	0.52908841619449	0.28903112760525	0.849680085952	0.0884751400155	0.0229900724049	0.0229900724049	0.00226637560328	0.00226637560328	0.00226637560328	0.00226637560328	0.00226637560328	0.00226637560328	0.00226637560328
hhs10	201517	0.70226145335663	0.32816120954994	0.881451423356	0.0760627521703	0.0363027154188	0.000772888631829	0.000772888631829	0.000772888631829	0.000772888631829	0.000772888631829	0.000772888631829	0.000772888631829	0.000772888631829
hhs10	201518	0.62281064018105	0.33930545071172	0.855919621438	0.0865832766191	0.0427745185401	0.0018403229254	0.0018403229254	0.0018403229254	0.0018403229254	0.0018403229254	0.0018403229254	0.0018403229254	0.0018403229254
