# Supplementary material for: A human judgment approach to epidemiological forecasting
Source: PLoS Comput Biol. 2017 Mar 10;13(3):e1005248. doi: 10.1371/journal.pcbi.1005248 (PMC5345757; doi:10.1371/journal.pcbi.1005248)
Supplement: S1 Data — (ZIP) [file pcbi.1005248.s002.zip › S1_data/influenza_2015-2016_spline_peak-week.csv]

region	wILI available through week	ground truth	Point Prediction
nat	201441	201452	201504
nat	201442	201452	201503
nat	201443	201452	201503
nat	201444	201452	201503
nat	201445	201452	201503
nat	201446	201452	201504
nat	201447	201452	201503
nat	201448	201452	201502
nat	201449	201452	201504
nat	201450	201452	201452
nat	201451	201452	201452
nat	201452	201452	201452
nat	201453	201452	201452
nat	201501	201452	201452
nat	201502	201452	201452
nat	201503	201452	201452
nat	201504	201452	201452
nat	201505	201452	201452
nat	201506	201452	201452
nat	201507	201452	201452
nat	201508	201452	201452
nat	201509	201452	201452
nat	201510	201452	201452
nat	201511	201452	201452
nat	201512	201452	201452
nat	201513	201452	201452
nat	201514	201452	201452
nat	201515	201452	201452
nat	201516	201452	201452
nat	201517	201452	201452
nat	201518	201452	201452
nat	201519	201452	201452
hhs1	201441	201503	201504
hhs1	201442	201503	201504
hhs1	201443	201503	201504
hhs1	201444	201503	201504
hhs1	201445	201503	201504
hhs1	201446	201503	201504
hhs1	201447	201503	201504
hhs1	201448	201503	201504
hhs1	201449	201503	201505
hhs1	201450	201503	201504
hhs1	201451	201503	201504
hhs1	201452	201503	201503
hhs1	201453	201503	201502
hhs1	201501	201503	201502
hhs1	201502	201503	201502
hhs1	201503	201503	201502
hhs1	201504	201503	201503
hhs1	201505	201503	201504
hhs1	201506	201503	201503
hhs1	201507	201503	201503
hhs1	201508	201503	201503
hhs1	201509	201503	201503
hhs1	201510	201503	201503
hhs1	201511	201503	201503
hhs1	201512	201503	201503
hhs1	201513	201503	201503
hhs1	201514	201503	201503
hhs1	201515	201503	201503
hhs1	201516	201503	201503
hhs1	201517	201503	201503
hhs1	201518	201503	201503
hhs1	201519	201503	201503
hhs2	201441	201504	201503
hhs2	201442	201504	201443
hhs2	201443	201504	201504
hhs2	201444	201504	201504
hhs2	201445	201504	201504
hhs2	201446	201504	201504
hhs2	201447	201504	201504
hhs2	201448	201504	201448
hhs2	201449	201504	201448
hhs2	201450	201504	201453
hhs2	201451	201504	201451
hhs2	201452	201504	201452
hhs2	201453	201504	201452
hhs2	201501	201504	201452
hhs2	201502	201504	201502
hhs2	201503	201504	201502
hhs2	201504	201504	201504
hhs2	201505	201504	201505
hhs2	201506	201504	201504
hhs2	201507	201504	201504
hhs2	201508	201504	201505
hhs2	201509	201504	201504
hhs2	201510	201504	201504
hhs2	201511	201504	201504
hhs2	201512	201504	201504
hhs2	201513	201504	201504
hhs2	201514	201504	201504
hhs2	201515	201504	201504
hhs2	201516	201504	201504
hhs2	201517	201504	201504
hhs2	201518	201504	201504
hhs2	201519	201504	201504
hhs3	201441	201452	201505
hhs3	201442	201452	201504
hhs3	201443	201452	201505
hhs3	201444	201452	201504
hhs3	201445	201452	201504
hhs3	201446	201452	201505
hhs3	201447	201452	201504
hhs3	201448	201452	201504
hhs3	201449	201452	201505
hhs3	201450	201452	201504
hhs3	201451	201452	201453
hhs3	201452	201452	201452
hhs3	201453	201452	201453
hhs3	201501	201452	201452
hhs3	201502	201452	201452
hhs3	201503	201452	201452
hhs3	201504	201452	201452
hhs3	201505	201452	201452
hhs3	201506	201452	201452
hhs3	201507	201452	201452
hhs3	201508	201452	201452
hhs3	201509	201452	201452
hhs3	201510	201452	201452
hhs3	201511	201452	201452
hhs3	201512	201452	201452
hhs3	201513	201452	201452
hhs3	201514	201452	201452
hhs3	201515	201452	201452
hhs3	201516	201452	201452
hhs3	201517	201452	201452
hhs3	201518	201452	201452
hhs3	201519	201452	201452
hhs4	201441	201452	201503
hhs4	201442	201452	201503
hhs4	201443	201452	201503
hhs4	201444	201452	201503
hhs4	201445	201452	201502
hhs4	201446	201452	201503
hhs4	201447	201452	201501
hhs4	201448	201452	201452
hhs4	201449	201452	201448
hhs4	201450	201452	201452
hhs4	201451	201452	201452
hhs4	201452	201452	201452
hhs4	201453	201452	201452
hhs4	201501	201452	201452
hhs4	201502	201452	201452
hhs4	201503	201452	201452
hhs4	201504	201452	201452
hhs4	201505	201452	201452
hhs4	201506	201452	201452
hhs4	201507	201452	201452
hhs4	201508	201452	201452
hhs4	201509	201452	201452
hhs4	201510	201452	201452
hhs4	201511	201452	201452
hhs4	201512	201452	201452
hhs4	201513	201452	201452
hhs4	201514	201452	201452
hhs4	201515	201452	201452
hhs4	201516	201452	201452
hhs4	201517	201452	201452
hhs4	201518	201452	201452
hhs4	201519	201452	201452
hhs5	201441	201452	201505
hhs5	201442	201452	201505
hhs5	201443	201452	201505
hhs5	201444	201452	201505
hhs5	201445	201452	201505
hhs5	201446	201452	201504
hhs5	201447	201452	201504
hhs5	201448	201452	201503
hhs5	201449	201452	201504
hhs5	201450	201452	201451
hhs5	201451	201452	201451
hhs5	201452	201452	201452
hhs5	201453	201452	201452
hhs5	201501	201452	201452
hhs5	201502	201452	201452
hhs5	201503	201452	201452
hhs5	201504	201452	201452
hhs5	201505	201452	201452
hhs5	201506	201452	201452
hhs5	201507	201452	201452
hhs5	201508	201452	201452
hhs5	201509	201452	201452
hhs5	201510	201452	201452
hhs5	201511	201452	201452
hhs5	201512	201452	201452
hhs5	201513	201452	201452
hhs5	201514	201452	201452
hhs5	201515	201452	201452
hhs5	201516	201452	201452
hhs5	201517	201452	201452
hhs5	201518	201452	201452
hhs5	201519	201452	201452
hhs6	201441	201451	201503
hhs6	201442	201451	201503
hhs6	201443	201451	201503
hhs6	201444	201451	201503
hhs6	201445	201451	201503
hhs6	201446	201451	201504
hhs6	201447	201451	201502
hhs6	201448	201451	201453
hhs6	201449	201451	201502
hhs6	201450	201451	201452
hhs6	201451	201451	201451
hhs6	201452	201451	201451
hhs6	201453	201451	201451
hhs6	201501	201451	201451
hhs6	201502	201451	201451
hhs6	201503	201451	201451
hhs6	201504	201451	201451
hhs6	201505	201451	201451
hhs6	201506	201451	201451
hhs6	201507	201451	201451
hhs6	201508	201451	201451
hhs6	201509	201451	201451
hhs6	201510	201451	201451
hhs6	201511	201451	201451
hhs6	201512	201451	201451
hhs6	201513	201451	201451
hhs6	201514	201451	201451
hhs6	201515	201451	201451
hhs6	201516	201451	201451
hhs6	201517	201451	201451
hhs6	201518	201451	201451
hhs6	201519	201451	201451
hhs7	201441	201452	201503
hhs7	201442	201452	201503
hhs7	201443	201452	201504
hhs7	201444	201452	201504
hhs7	201445	201452	201505
hhs7	201446	201452	201504
hhs7	201447	201452	201504
hhs7	201448	201452	201452
hhs7	201449	201452	201504
hhs7	201450	201452	201450
hhs7	201451	201452	201452
hhs7	201452	201452	201452
hhs7	201453	201452	201452
hhs7	201501	201452	201452
hhs7	201502	201452	201452
hhs7	201503	201452	201452
hhs7	201504	201452	201452
hhs7	201505	201452	201452
hhs7	201506	201452	201452
hhs7	201507	201452	201452
hhs7	201508	201452	201452
hhs7	201509	201452	201452
hhs7	201510	201452	201452
hhs7	201511	201452	201452
hhs7	201512	201452	201452
hhs7	201513	201452	201452
hhs7	201514	201452	201452
hhs7	201515	201452	201452
hhs7	201516	201452	201452
hhs7	201517	201452	201452
hhs7	201518	201452	201452
hhs7	201519	201452	201452
hhs8	201441	201453	201503
hhs8	201442	201453	201503
hhs8	201443	201453	201503
hhs8	201444	201453	201504
hhs8	201445	201453	201504
hhs8	201446	201453	201504
hhs8	201447	201453	201504
hhs8	201448	201453	201504
hhs8	201449	201453	201504
hhs8	201450	201453	201502
hhs8	201451	201453	201451
hhs8	201452	201453	201452
hhs8	201453	201453	201453
hhs8	201501	201453	201453
hhs8	201502	201453	201453
hhs8	201503	201453	201453
hhs8	201504	201453	201453
hhs8	201505	201453	201453
hhs8	201506	201453	201453
hhs8	201507	201453	201453
hhs8	201508	201453	201453
hhs8	201509	201453	201453
hhs8	201510	201453	201453
hhs8	201511	201453	201453
hhs8	201512	201453	201453
hhs8	201513	201453	201453
hhs8	201514	201453	201453
hhs8	201515	201453	201453
hhs8	201516	201453	201453
hhs8	201517	201453	201453
hhs8	201518	201453	201453
hhs8	201519	201453	201453
hhs9	201441	201504	201502
hhs9	201442	201504	201502
hhs9	201443	201504	201503
hhs9	201444	201504	201503
hhs9	201445	201504	201503
hhs9	201446	201504	201503
hhs9	201447	201504	201504
hhs9	201448	201504	201503
hhs9	201449	201504	201504
hhs9	201450	201504	201503
hhs9	201451	201504	201503
hhs9	201452	201504	201502
hhs9	201453	201504	201501
hhs9	201501	201504	201453
hhs9	201502	201504	201453
hhs9	201503	201504	201453
hhs9	201504	201504	201503
hhs9	201505	201504	201504
hhs9	201506	201504	201504
hhs9	201507	201504	201504
hhs9	201508	201504	201504
hhs9	201509	201504	201504
hhs9	201510	201504	201504
hhs9	201511	201504	201504
hhs9	201512	201504	201504
hhs9	201513	201504	201504
hhs9	201514	201504	201504
hhs9	201515	201504	201504
hhs9	201516	201504	201504
hhs9	201517	201504	201504
hhs9	201518	201504	201504
hhs9	201519	201504	201504
hhs10	201441	201502	201504
hhs10	201442	201502	201504
hhs10	201443	201502	201504
hhs10	201444	201502	201504
hhs10	201445	201502	201505
hhs10	201446	201502	201505
hhs10	201447	201502	201505
hhs10	201448	201502	201504
hhs10	201449	201502	201504
hhs10	201450	201502	201505
hhs10	201451	201502	201504
hhs10	201452	201502	201504
hhs10	201453	201502	201504
hhs10	201501	201502	201503
hhs10	201502	201502	201503
hhs10	201503	201502	201503
hhs10	201504	201502	201502
hhs10	201505	201502	201502
hhs10	201506	201502	201502
hhs10	201507	201502	201502
hhs10	201508	201502	201502
hhs10	201509	201502	201502
hhs10	201510	201502	201502
hhs10	201511	201502	201502
hhs10	201512	201502	201502
hhs10	201513	201502	201502
hhs10	201514	201502	201502
hhs10	201515	201502	201502
hhs10	201516	201502	201502
hhs10	201517	201502	201502
hhs10	201518	201502	201502
hhs10	201519	201502	201502
