# Supplementary material for: A human judgment approach to epidemiological forecasting
Source: PLoS Comput Biol. 2017 Mar 10;13(3):e1005248. doi: 10.1371/journal.pcbi.1005248 (PMC5345757; doi:10.1371/journal.pcbi.1005248)
Supplement: S1 Data — (ZIP) [file pcbi.1005248.s002.zip › S1_data/influenza_2014-2015_empbayes_peak-week.csv]

region	wILI available through week	ground truth	Point Prediction	Pr(week=201440)	Pr(week=201441)	Pr(week=201442)	Pr(week=201443)	Pr(week=201444)	Pr(week=201445)	Pr(week=201446)	Pr(week=201447)	Pr(week=201448)	Pr(week=201449)	Pr(week=201450)	Pr(week=201451)	Pr(week=201452)	Pr(week=201453)	Pr(week=201501)	Pr(week=201502)	Pr(week=201503)	Pr(week=201504)	Pr(week=201505)	Pr(week=201506)	Pr(week=201507)	Pr(week=201508)	Pr(week=201509)	Pr(week=201510)	Pr(week=201511)	Pr(week=201512)	Pr(week=201513)	Pr(week=201514)	Pr(week=201515)	Pr(week=201516)	Pr(week=201517)	Pr(week=201518)	Pr(week=201519)	Pr(week=201520)
nat	201441	201452	201503	0.00138406385372	0.00138406385372	0.00138406385372	0.00138406385372	0.00138406385372	0.00144360009971	0.00147336822271	0.0015329044687	0.0237923106646	0.00197942631365	0.00790328279001	0.036272304006	0.0684147270368	0.075440004064	0.0567825407507	0.0621110347672	0.126478035392	0.0781191351337	0.0821973679843	0.103891179843	0.0986519901958	0.0430594360492	0.0140950523733	0.0261439923813	0.0251021080764	0.0242983687555	0.00162220883769	0.00150313634571	0.0237327744186	0.00144360009971	0.00138406385372	0.00141383197672	0.00141383197672	0.00138406385372
nat	201442	201452	201503	0.00139786334726	0.00139786334726	0.00139786334726	0.00139786334726	0.00139786334726	0.00139786334726	0.0015144951067	0.00145617922698	0.00163112686615	0.00206849596407	0.0067337663419	0.0418399259351	0.169380206719	0.0637958546508	0.065224593704	0.0861198637746	0.0591014263331	0.0799092225841	0.12286608032	0.166785150071	0.0431520332288	0.0290979062156	0.00752103071816	0.0271041934951	0.00288491828019	0.00201018008435	0.00157281098643	0.00142702128712	0.00139786334726	0.00139786334726	0.00139786334726	0.00142702128712	0.00139786334726	0.00139786334726
nat	201443	201452	201503	0.000300782220191	0.000300782220191	0.000300782220191	0.000300782220191	0.000300782220191	0.000300782220191	0.000498736901094	0.000399759560643	0.000696691581997	0.00143902163538	0.00935720887149	0.0689415678232	0.0895288546371	0.106206536503	0.108631481344	0.104919831077	0.0982388605968	0.0943787443192	0.0889349905944	0.085124362987	0.0711685579834	0.0473150189346	0.0106934029676	0.0047547625405	0.0028247044017	0.00134004429493	0.000597714241546	0.000350270890417	0.000300782220191	0.000300782220191	0.000300782220191	0.000350270890417	0.000300782220191	0.000300782220191
nat	201444	201452	201505	0.0077469132149	0.0077469132149	0.0077469132149	0.0077469132149	0.0077469132149	0.0077469132149	0.0077469132149	0.0077469132149	0.0077469132149	0.0085957199649	0.014362954869	0.0185139687012	0.174961475951	0.0170256500162	0.0177465543792	0.047343093325	0.0150489767628	0.0596682324346	0.135639778001	0.206971955166	0.0418735955606	0.0255020900265	0.0180488691121	0.0476686630374	0.0110607477868	0.00827015025257	0.0077469132149	0.0077469132149	0.0077469132149	0.0077469132149	0.0077469132149	0.0077469132149	0.0077469132149	0.0077469132149
nat	201445	201452	201506	0.00807979095997	0.00807979095997	0.00807979095997	0.00807979095997	0.00807979095997	0.00807979095997	0.00807979095997	0.00807979095997	0.00807979095997	0.00917359639588	0.0169696410224	0.0171626655111	0.176588746584	0.0173342428344	0.0169696410224	0.049013566261	0.0128732324291	0.0569490174627	0.126924114845	0.206282347094	0.047992965788	0.0213341391834	0.0177417389772	0.0483487041333	0.0120689637262	0.00890550682825	0.00809051454267	0.00807979095997	0.00807979095997	0.00807979095997	0.00807979095997	0.00807979095997	0.00807979095997	0.00807979095997
nat	201446	201452	201505	0.0148184507629	0.0148184507629	0.0148184507629	0.0148184507629	0.0148184507629	0.0148184507629	0.0148184507629	0.0148184507629	0.0148184507629	0.0198491032934	0.0506679552035	0.0427800874008	0.0381870205968	0.0341107590109	0.0350631641016	0.0355271563253	0.0352829498918	0.0472490651342	0.0709106826884	0.0921566424046	0.0918900011815	0.0406799120725	0.0381645858073	0.0335490842138	0.0254414306209	0.0165523164408	0.0148428714062	0.0148184507629	0.0148184507629	0.0148184507629	0.0148184507629	0.0148184507629	0.0148184507629	0.0148184507629
nat	201447	201452	201453	0.0147526421694	0.0147526421694	0.0147526421694	0.0147526421694	0.0147526421694	0.0147526421694	0.0147526421694	0.0147526421694	0.0147526421694	0.0175667207468	0.0390026584316	0.0806265511278	0.118522857576	0.0751452154641	0.0323222805915	0.0271835284067	0.0741174650271	0.0474448941636	0.0453323443162	0.0669395737405	0.0483992338551	0.0167347322978	0.0151931066424	0.0151196958969	0.0148015826664	0.0147526421694	0.0147526421694	0.0147526421694	0.0147526421694	0.0147526421694	0.0147526421694	0.0147526421694	0.0147526421694	0.0147526421694
nat	201448	201452	201452	0.0141596026743	0.0141596026743	0.0141596026743	0.0141596026743	0.0141596026743	0.0141596026743	0.0141596026743	0.0141596026743	0.0141596026743	0.0141596026743	0.0214613242283	0.239037361614	0.238850333501	0.0575628673819	0.0178231842205	0.0180267165287	0.0157369780623	0.0147956411372	0.0181958699557	0.0182467530327	0.014541225752	0.0142104857513	0.0141596026743	0.0141596026743	0.0141596026743	0.0141596026743	0.0141596026743	0.0141596026743	0.0141596026743	0.0141596026743	0.0141596026743	0.0141596026743	0.0141596026743	0.0141596026743
nat	201449	201452	201453	0.0137062778708	0.0137062778708	0.0137062778708	0.0137062778708	0.0137062778708	0.0137062778708	0.0137062778708	0.0137062778708	0.0137062778708	0.0137062778708	0.0137062778708	0.0137062778708	0.14852711681	0.40206721845	0.0151580451332	0.0160818970275	0.0147885043755	0.0147357128387	0.0161259424782	0.0160467551729	0.0138118609444	0.0137062778708	0.0137062778708	0.0137062778708	0.0137062778708	0.0137062778708	0.0137062778708	0.0137062778708	0.0137062778708	0.0137062778708	0.0137062778708	0.0137062778708	0.0137062778708	0.0137062778708
nat	201450	201452	201453	0.0149591035573	0.0149591035573	0.0149591035573	0.0149591035573	0.0149591035573	0.0149591035573	0.0149591035573	0.0149591035573	0.0149591035573	0.0149591035573	0.0169412898736	0.0154667366383	0.0454982173136	0.338780663222	0.0595341226691	0.0650697405523	0.03879368536	0.0229120218262	0.0200198712487	0.017940992917	0.0149832765612	0.0149591035573	0.0149591035573	0.0149591035573	0.0149591035573	0.0149591035573	0.0149591035573	0.0149591035573	0.0149591035573	0.0149591035573	0.0149591035573	0.0149591035573	0.0149591035573	0.0149591035573
nat	201451	201452	201453	0.0141888534212	0.0141888534212	0.0141888534212	0.0141888534212	0.0141888534212	0.0141888534212	0.0141888534212	0.0141888534212	0.0141888534212	0.0141888534212	0.0141888534212	0.0141888534212	0.0540600039773	0.486499034753	0.0142143313682	0.0142143313682	0.0141888534212	0.0141888534212	0.0168622013694	0.0168622013694	0.0141888534212	0.0141888534212	0.0141888534212	0.0141888534212	0.0141888534212	0.0141888534212	0.0141888534212	0.0141888534212	0.0141888534212	0.0141888534212	0.0141888534212	0.0141888534212	0.0141888534212	0.0141888534212
nat	201452	201452	201501	0.0102080474375	0.0102080474375	0.0102080474375	0.0102080474375	0.0102080474375	0.0102080474375	0.0102080474375	0.0102080474375	0.0102080474375	0.0102080474375	0.0102080474375	0.0102080474375	0.140313975044	0.200474195413	0.0926545594718	0.181654181116	0.0751903609555	0.0181492541565	0.013480636836	0.0126736036329	0.0102080474375	0.0102080474375	0.0102080474375	0.0102080474375	0.0102080474375	0.0102080474375	0.0102080474375	0.0102080474375	0.0102080474375	0.0102080474375	0.0102080474375	0.0102080474375	0.0102080474375	0.0102080474375
nat	201453	201452	201501	0.00741019754183	0.00741019754183	0.00741019754183	0.00741019754183	0.00741019754183	0.00741019754183	0.00741019754183	0.00741019754183	0.00741019754183	0.00741019754183	0.00741019754183	0.00741019754183	0.363409773821	0.00741019754183	0.109153738696	0.2113791254	0.0804653959442	0.015786897105	0.0100687254349	0.00966100996947	0.00741019754183	0.00741019754183	0.00741019754183	0.00741019754183	0.00741019754183	0.00741019754183	0.00741019754183	0.00741019754183	0.00741019754183	0.00741019754183	0.00741019754183	0.00741019754183	0.00741019754183	0.00741019754183
nat	201501	201452	201452	0.00581715329567	0.00581715329567	0.00581715329567	0.00581715329567	0.00581715329567	0.00581715329567	0.00581715329567	0.00581715329567	0.00581715329567	0.00581715329567	0.00581715329567	0.00581715329567	0.750052187106	0.00581715329567	0.00581715329567	0.048078777045	0.0166412226552	0.00649365763064	0.00792693164245	0.00792693164245	0.00581715329567	0.00581715329567	0.00581715329567	0.00581715329567	0.00581715329567	0.00581715329567	0.00581715329567	0.00581715329567	0.00581715329567	0.00581715329567	0.00581715329567	0.00581715329567	0.00581715329567	0.00581715329567
nat	201502	201452	201452	0.00583631626604	0.00583631626604	0.00583631626604	0.00583631626604	0.00583631626604	0.00583631626604	0.00583631626604	0.00583631626604	0.00583631626604	0.00583631626604	0.00583631626604	0.00583631626604	0.802166040147	0.00583631626604	0.00583631626604	0.00583631626604	0.00651183271751	0.00583631626604	0.00811631957687	0.00811631957687	0.00583631626604	0.00583631626604	0.00583631626604	0.00583631626604	0.00583631626604	0.00583631626604	0.00583631626604	0.00583631626604	0.00583631626604	0.00583631626604	0.00583631626604	0.00583631626604	0.00583631626604	0.00583631626604
nat	201503	201452	201452	0.00506102781255	0.00506102781255	0.00506102781255	0.00506102781255	0.00506102781255	0.00506102781255	0.00506102781255	0.00506102781255	0.00506102781255	0.00506102781255	0.00506102781255	0.00506102781255	0.829481097757	0.00506102781255	0.00506102781255	0.00506102781255	0.00506102781255	0.00506102781255	0.00681352002706	0.00681352002706	0.00506102781255	0.00506102781255	0.00506102781255	0.00506102781255	0.00506102781255	0.00506102781255	0.00506102781255	0.00506102781255	0.00506102781255	0.00506102781255	0.00506102781255	0.00506102781255	0.00506102781255	0.00506102781255
nat	201504	201452	201452	0.00411774696481	0.00411774696481	0.00411774696481	0.00411774696481	0.00411774696481	0.00411774696481	0.00411774696481	0.00411774696481	0.00411774696481	0.00411774696481	0.00411774696481	0.00411774696481	0.859975916245	0.00411774696481	0.00411774696481	0.00411774696481	0.00411774696481	0.00411774696481	0.00618696392296	0.00618696392296	0.00411774696481	0.00411774696481	0.00411774696481	0.00411774696481	0.00411774696481	0.00411774696481	0.00411774696481	0.00411774696481	0.00411774696481	0.00411774696481	0.00411774696481	0.00411774696481	0.00411774696481	0.00411774696481
nat	201505	201452	201452	0.00315473111757	0.00315473111757	0.00315473111757	0.00315473111757	0.00315473111757	0.00315473111757	0.00315473111757	0.00315473111757	0.00315473111757	0.00315473111757	0.00315473111757	0.00315473111757	0.891829154236	0.00315473111757	0.00315473111757	0.00315473111757	0.00315473111757	0.00315473111757	0.00518709055967	0.00518709055967	0.00315473111757	0.00315473111757	0.00315473111757	0.00315473111757	0.00315473111757	0.00315473111757	0.00315473111757	0.00315473111757	0.00315473111757	0.00315473111757	0.00315473111757	0.00315473111757	0.00315473111757	0.00315473111757
nat	201506	201452	201452	0.00187864733662	0.00187864733662	0.00187864733662	0.00187864733662	0.00187864733662	0.00187864733662	0.00187864733662	0.00187864733662	0.00187864733662	0.00187864733662	0.00187864733662	0.00187864733662	0.934248527848	0.00187864733662	0.00187864733662	0.00187864733662	0.00187864733662	0.00187864733662	0.00375670235841	0.00375670235841	0.00187864733662	0.00187864733662	0.00187864733662	0.00187864733662	0.00187864733662	0.00187864733662	0.00187864733662	0.00187864733662	0.00187864733662	0.00187864733662	0.00187864733662	0.00187864733662	0.00187864733662	0.00187864733662
nat	201507	201452	201452	0.00154306443001	0.00154306443001	0.00154306443001	0.00154306443001	0.00154306443001	0.00154306443001	0.00154306443001	0.00154306443001	0.00154306443001	0.00154306443001	0.00154306443001	0.00154306443001	0.946717035763	0.00154306443001	0.00154306443001	0.00154306443001	0.00154306443001	0.00154306443001	0.00272398345326	0.00272398345326	0.00154306443001	0.00154306443001	0.00154306443001	0.00154306443001	0.00154306443001	0.00154306443001	0.00154306443001	0.00154306443001	0.00154306443001	0.00154306443001	0.00154306443001	0.00154306443001	0.00154306443001	0.00154306443001
nat	201508	201452	201452	0.00109445469668	0.00109445469668	0.00109445469668	0.00109445469668	0.00109445469668	0.00109445469668	0.00109445469668	0.00109445469668	0.00109445469668	0.00109445469668	0.00109445469668	0.00109445469668	0.962845912828	0.00109445469668	0.00109445469668	0.00109445469668	0.00109445469668	0.00109445469668	0.0016129957874	0.0016129957874	0.00109445469668	0.00109445469668	0.00109445469668	0.00109445469668	0.00109445469668	0.00109445469668	0.00109445469668	0.00109445469668	0.00109445469668	0.00109445469668	0.00109445469668	0.00109445469668	0.00109445469668	0.00109445469668
nat	201509	201452	201452	0.000961706032124	0.000961706032124	0.000961706032124	0.000961706032124	0.000961706032124	0.000961706032124	0.000961706032124	0.000961706032124	0.000961706032124	0.000961706032124	0.000961706032124	0.000961706032124	0.96755323166	0.000961706032124	0.000961706032124	0.000961706032124	0.000961706032124	0.000961706032124	0.00131694067183	0.00131694067183	0.000961706032124	0.000961706032124	0.000961706032124	0.000961706032124	0.000961706032124	0.000961706032124	0.000961706032124	0.000961706032124	0.000961706032124	0.000961706032124	0.000961706032124	0.000961706032124	0.000961706032124	0.000961706032124
nat	201510	201452	201452	0.000469682139987	0.000469682139987	0.000469682139987	0.000469682139987	0.000469682139987	0.000469682139987	0.000469682139987	0.000469682139987	0.000469682139987	0.000469682139987	0.000469682139987	0.000469682139987	0.98450048938	0.000469682139987	0.000469682139987	0.000469682139987	0.000469682139987	0.000469682139987	0.000469682139987	0.000469682139987	0.000469682139987	0.000469682139987	0.000469682139987	0.000469682139987	0.000469682139987	0.000469682139987	0.000469682139987	0.000469682139987	0.000469682139987	0.000469682139987	0.000469682139987	0.000469682139987	0.000469682139987	0.000469682139987
nat	201511	201452	201452	0.000425756613199	0.000425756613199	0.000425756613199	0.000425756613199	0.000425756613199	0.000425756613199	0.000425756613199	0.000425756613199	0.000425756613199	0.000425756613199	0.000425756613199	0.000425756613199	0.985950031764	0.000425756613199	0.000425756613199	0.000425756613199	0.000425756613199	0.000425756613199	0.000425756613199	0.000425756613199	0.000425756613199	0.000425756613199	0.000425756613199	0.000425756613199	0.000425756613199	0.000425756613199	0.000425756613199	0.000425756613199	0.000425756613199	0.000425756613199	0.000425756613199	0.000425756613199	0.000425756613199	0.000425756613199
nat	201512	201452	201452	0.000362454406038	0.000362454406038	0.000362454406038	0.000362454406038	0.000362454406038	0.000362454406038	0.000362454406038	0.000362454406038	0.000362454406038	0.000362454406038	0.000362454406038	0.000362454406038	0.988039004601	0.000362454406038	0.000362454406038	0.000362454406038	0.000362454406038	0.000362454406038	0.000362454406038	0.000362454406038	0.000362454406038	0.000362454406038	0.000362454406038	0.000362454406038	0.000362454406038	0.000362454406038	0.000362454406038	0.000362454406038	0.000362454406038	0.000362454406038	0.000362454406038	0.000362454406038	0.000362454406038	0.000362454406038
nat	201513	201452	201452	0.000362153290786	0.000362153290786	0.000362153290786	0.000362153290786	0.000362153290786	0.000362153290786	0.000362153290786	0.000362153290786	0.000362153290786	0.000362153290786	0.000362153290786	0.000362153290786	0.988048941404	0.000362153290786	0.000362153290786	0.000362153290786	0.000362153290786	0.000362153290786	0.000362153290786	0.000362153290786	0.000362153290786	0.000362153290786	0.000362153290786	0.000362153290786	0.000362153290786	0.000362153290786	0.000362153290786	0.000362153290786	0.000362153290786	0.000362153290786	0.000362153290786	0.000362153290786	0.000362153290786	0.000362153290786
nat	201514	201452	201452	0.000470830270652	0.000470830270652	0.000470830270652	0.000470830270652	0.000470830270652	0.000470830270652	0.000470830270652	0.000470830270652	0.000470830270652	0.000470830270652	0.000470830270652	0.000470830270652	0.984462601068	0.000470830270652	0.000470830270652	0.000470830270652	0.000470830270652	0.000470830270652	0.000470830270652	0.000470830270652	0.000470830270652	0.000470830270652	0.000470830270652	0.000470830270652	0.000470830270652	0.000470830270652	0.000470830270652	0.000470830270652	0.000470830270652	0.000470830270652	0.000470830270652	0.000470830270652	0.000470830270652	0.000470830270652
nat	201515	201452	201452	0.000501625231907	0.000501625231907	0.000501625231907	0.000501625231907	0.000501625231907	0.000501625231907	0.000501625231907	0.000501625231907	0.000501625231907	0.000501625231907	0.000501625231907	0.000501625231907	0.983446367347	0.000501625231907	0.000501625231907	0.000501625231907	0.000501625231907	0.000501625231907	0.000501625231907	0.000501625231907	0.000501625231907	0.000501625231907	0.000501625231907	0.000501625231907	0.000501625231907	0.000501625231907	0.000501625231907	0.000501625231907	0.000501625231907	0.000501625231907	0.000501625231907	0.000501625231907	0.000501625231907	0.000501625231907
nat	201516	201452	201452	0.000381903285021	0.000381903285021	0.000381903285021	0.000381903285021	0.000381903285021	0.000381903285021	0.000381903285021	0.000381903285021	0.000381903285021	0.000381903285021	0.000381903285021	0.000381903285021	0.987397191594	0.000381903285021	0.000381903285021	0.000381903285021	0.000381903285021	0.000381903285021	0.000381903285021	0.000381903285021	0.000381903285021	0.000381903285021	0.000381903285021	0.000381903285021	0.000381903285021	0.000381903285021	0.000381903285021	0.000381903285021	0.000381903285021	0.000381903285021	0.000381903285021	0.000381903285021	0.000381903285021	0.000381903285021
nat	201517	201452	201452	0.000182231044467	0.000182231044467	0.000182231044467	0.000182231044467	0.000182231044467	0.000182231044467	0.000182231044467	0.000182231044467	0.000182231044467	0.000182231044467	0.000182231044467	0.000182231044467	0.993986375533	0.000182231044467	0.000182231044467	0.000182231044467	0.000182231044467	0.000182231044467	0.000182231044467	0.000182231044467	0.000182231044467	0.000182231044467	0.000182231044467	0.000182231044467	0.000182231044467	0.000182231044467	0.000182231044467	0.000182231044467	0.000182231044467	0.000182231044467	0.000182231044467	0.000182231044467	0.000182231044467	0.000182231044467
nat	201518	201452	201452	0.000182209412422	0.000182209412422	0.000182209412422	0.000182209412422	0.000182209412422	0.000182209412422	0.000182209412422	0.000182209412422	0.000182209412422	0.000182209412422	0.000182209412422	0.000182209412422	0.99398708939	0.000182209412422	0.000182209412422	0.000182209412422	0.000182209412422	0.000182209412422	0.000182209412422	0.000182209412422	0.000182209412422	0.000182209412422	0.000182209412422	0.000182209412422	0.000182209412422	0.000182209412422	0.000182209412422	0.000182209412422	0.000182209412422	0.000182209412422	0.000182209412422	0.000182209412422	0.000182209412422	0.000182209412422
nat	201519	201452	201452	0.000182195856912	0.000182195856912	0.000182195856912	0.000182195856912	0.000182195856912	0.000182195856912	0.000182195856912	0.000182195856912	0.000182195856912	0.000182195856912	0.000182195856912	0.000182195856912	0.993987536722	0.000182195856912	0.000182195856912	0.000182195856912	0.000182195856912	0.000182195856912	0.000182195856912	0.000182195856912	0.000182195856912	0.000182195856912	0.000182195856912	0.000182195856912	0.000182195856912	0.000182195856912	0.000182195856912	0.000182195856912	0.000182195856912	0.000182195856912	0.000182195856912	0.000182195856912	0.000182195856912	0.000182195856912
hhs1	201441	201503	201501	0.00456925301437	0.00138406385372	0.00308084686454	0.00352736870949	0.00379528181646	0.00477762987535	0.00531345608929	0.00605765916421	0.0307282833228	0.00980844266181	0.0217752281065	0.0598486574194	0.0903240655624	0.0889249637815	0.0593128312055	0.054014105312	0.117488062247	0.0654379147371	0.0607345513036	0.0771594053921	0.0737956074935	0.0201379813417	0.0112968488116	0.0283766016061	0.0275133260392	0.0263226011193	0.00397389055444	0.00281293375756	0.0253997893064	0.00317015123353	0.0025152525276	0.0025152525276	0.00230687566662	0.00180081757567
hhs1	201442	201503	201452	0.00139786334726	0.00139786334726	0.00142702128712	0.00979535002736	0.0105242985239	0.00836661097414	0.00708366162024	0.00603397578523	0.00734608307899	0.00909555947068	0.0387783422496	0.123015630509	0.181269433862	0.0836524116964	0.0845453350221	0.043531086447	0.0316054890437	0.0880515001253	0.0814618057167	0.0547057897338	0.0530146292219	0.0050717637698	0.0265210346978	0.0259378759006	0.00230175948296	0.00180607450532	0.00171860068573	0.00163112686615	0.00163112686615	0.0015144951067	0.00142702128712	0.00145617922698	0.00145617922698	0.00142702128712
hhs1	201443	201503	201452	0.000300782220191	0.000300782220191	0.000350270890417	0.0145535192452	0.0157907360008	0.0121285744041	0.0099510729142	0.00816948078607	0.0103964709462	0.0133657911598	0.0637452574495	0.206718025731	0.188060797056	0.139908320927	0.102247442885	0.0718119106963	0.051571044574	0.0298455183449	0.0186610788739	0.0124255064255	0.00955516355239	0.00653635466863	0.00376498913599	0.00277521573148	0.00183493099719	0.000993623603351	0.000845157592674	0.000696691581997	0.000696691581997	0.000498736901094	0.000350270890417	0.000399759560643	0.000399759560643	0.000350270890417
hhs1	201444	201503	201505	0.0077469132149	0.0077469132149	0.0077469132149	0.0077469132149	0.0077469132149	0.0077469132149	0.0077469132149	0.0077469132149	0.0077469132149	0.00790969807107	0.00783993313271	0.00775854070463	0.102350274915	0.00809573790668	0.0406572867326	0.0100026462217	0.0104910007902	0.205614011172	0.215741554723	0.0730095407435	0.0722770088907	0.00945615420462	0.0403200895306	0.0399828923285	0.00829340523203	0.00824689527312	0.00793295305052	0.00781667815326	0.0077469132149	0.0077469132149	0.0077469132149	0.0077469132149	0.0077469132149	0.0077469132149
hhs1	201445	201503	201505	0.00807979095997	0.00807979095997	0.00807979095997	0.00807979095997	0.00807979095997	0.00807979095997	0.00807979095997	0.00807979095997	0.00807979095997	0.00810123812538	0.00810123812538	0.00809051454267	0.103889859194	0.0083586041103	0.041088838642	0.0100207594296	0.0100529301777	0.201056242085	0.212262386011	0.0739906504969	0.0721032999408	0.00820847395243	0.0401987812775	0.0402095048602	0.00833715694489	0.008369327693	0.00818702678702	0.0081548560389	0.00810123812538	0.00807979095997	0.00807979095997	0.00807979095997	0.00807979095997	0.00807979095997
hhs1	201446	201503	201505	0.0148184507629	0.0148184507629	0.0148184507629	0.0148184507629	0.0148184507629	0.0148184507629	0.0148184507629	0.0148184507629	0.0148184507629	0.0148428714062	0.0148672920496	0.0148672920496	0.0175515769644	0.0160639035738	0.0194827936431	0.021558548328	0.0222423263418	0.228987492959	0.257875128191	0.0265872150047	0.0155999113501	0.0156487526368	0.0152091810565	0.0150138159097	0.01545338749	0.0157952764969	0.0151603397698	0.0149161333363	0.0148184507629	0.0148184507629	0.0148184507629	0.0148184507629	0.0148184507629	0.0148184507629
hhs1	201447	201503	201506	0.0147526421694	0.0147526421694	0.0147526421694	0.0147526421694	0.0147526421694	0.0147526421694	0.0147526421694	0.0147526421694	0.0148505231634	0.0148260529149	0.0150218149029	0.0152909876364	0.0189534164347	0.0181295364623	0.0222160679615	0.0298752557416	0.0420614394939	0.0650390028341	0.0876169337218	0.093563204107	0.0928372051286	0.0815564205707	0.0620536325173	0.041082629554	0.0279176358617	0.0193285786387	0.0160740355884	0.0150462851514	0.0148260529149	0.0148015826664	0.0147526421694	0.0147526421694	0.0147526421694	0.0147526421694
hhs1	201448	201503	201505	0.0141596026743	0.0141596026743	0.0141596026743	0.0141596026743	0.0141596026743	0.0141596026743	0.0141596026743	0.0141596026743	0.0141596026743	0.0142104857513	0.0143631349824	0.0146175503676	0.0191117653422	0.0231150242318	0.0436209042753	0.063388979702	0.0735401535697	0.0758298920361	0.0777799531592	0.0747778516143	0.0730567643379	0.0621169027762	0.0460378504343	0.0339276781009	0.0258627103915	0.0207744026883	0.0166783149873	0.0147701995987	0.0141850442128	0.0141596026743	0.0141596026743	0.0141596026743	0.0141596026743	0.0141596026743
hhs1	201449	201503	201505	0.0137062778708	0.0137062778708	0.0137062778708	0.0137062778708	0.0137062778708	0.0137062778708	0.0137062778708	0.0137062778708	0.0137062778708	0.0137062778708	0.013785465176	0.0138910482496	0.025311669884	0.0594237487525	0.0487598583159	0.0611922652358	0.0513730393882	0.0573648788167	0.0697093523453	0.0794229951193	0.078956617374	0.0680023734849	0.0484695048634	0.0349284756704	0.0234727121816	0.0177976219739	0.0149204832175	0.0138910482496	0.0137326736392	0.0137062778708	0.0137062778708	0.0137062778708	0.0137062778708	0.0137062778708
hhs1	201450	201503	201505	0.0149591035573	0.0149591035573	0.0149591035573	0.0149591035573	0.0149591035573	0.0149591035573	0.0149591035573	0.0149591035573	0.0149591035573	0.0149591035573	0.0149591035573	0.0152008335959	0.0182552419671	0.0192135522361	0.040655006657	0.0675353869457	0.0753190941875	0.0667618508222	0.0692361071009	0.0785427135857	0.0754399592068	0.0629908622206	0.0474959667484	0.0327987804036	0.0243140560499	0.0198662233402	0.0168445978581	0.0152250065997	0.0149591035573	0.0149591035573	0.0149591035573	0.0149591035573	0.0149591035573	0.0149591035573
hhs1	201451	201503	201503	0.0141888534212	0.0141888534212	0.0141888534212	0.0141888534212	0.0141888534212	0.0141888534212	0.0141888534212	0.0141888534212	0.0141888534212	0.0141888534212	0.0141888534212	0.0141888534212	0.0171934146803	0.0218577154657	0.07001103528	0.120712149793	0.123056120917	0.0775779855365	0.0500344883526	0.0471809582895	0.0451955149101	0.0400744475648	0.0308769087008	0.0233354363912	0.0225965759285	0.0223417964586	0.0177812439471	0.0147238903081	0.0142398093152	0.0141888534212	0.0141888534212	0.0141888534212	0.0141888534212	0.0141888534212
hhs1	201452	201503	201502	0.0102080474375	0.0102080474375	0.0102080474375	0.0102080474375	0.0102080474375	0.0102080474375	0.0102080474375	0.0102080474375	0.0102080474375	0.0102080474375	0.0102080474375	0.0102080474375	0.0741372523852	0.058952852908	0.12438710502	0.189659950491	0.139301078614	0.0700899111116	0.0241980377739	0.0200983091019	0.0179878475159	0.0162123744689	0.0147597147033	0.0124677404063	0.0148242773595	0.0162769371252	0.0125000217344	0.0104017354062	0.0102080474375	0.0102080474375	0.0102080474375	0.0102080474375	0.0102080474375	0.0102080474375
hhs1	201453	201503	201503	0.00741019754183	0.00741019754183	0.00741019754183	0.00741019754183	0.00741019754183	0.00741019754183	0.00741019754183	0.00741019754183	0.00741019754183	0.00741019754183	0.00741019754183	0.00741019754183	0.00966100996947	0.262417688667	0.028389011492	0.0962551039703	0.161193058106	0.143031187371	0.0575861096824	0.0231897504144	0.0188632956171	0.0154533117241	0.0118209375773	0.00885573419211	0.00766965283804	0.00741019754183	0.00741019754183	0.00741019754183	0.00741019754183	0.00741019754183	0.00741019754183	0.00741019754183	0.00741019754183	0.00741019754183
hhs1	201501	201503	201504	0.00581715329567	0.00581715329567	0.00581715329567	0.00581715329567	0.00581715329567	0.00581715329567	0.00581715329567	0.00581715329567	0.00581715329567	0.00581715329567	0.00581715329567	0.00581715329567	0.00792693164245	0.00581715329567	0.00597633078625	0.124165617543	0.274389374279	0.294087588739	0.117281867672	0.0189499728652	0.00585694766831	0.00589674204096	0.00585694766831	0.00581715329567	0.00581715329567	0.00581715329567	0.00581715329567	0.00581715329567	0.00581715329567	0.00581715329567	0.00581715329567	0.00581715329567	0.00581715329567	0.00581715329567
hhs1	201502	201503	201503	0.00583631626604	0.00583631626604	0.00583631626604	0.00583631626604	0.00583631626604	0.00583631626604	0.00583631626604	0.00583631626604	0.00583631626604	0.00583631626604	0.00583631626604	0.00583631626604	0.00811631957687	0.00583631626604	0.00583631626604	0.303262236222	0.21715375679	0.221206855499	0.0749129757486	0.0119310007146	0.00583631626604	0.00583631626604	0.00583631626604	0.00583631626604	0.00583631626604	0.00583631626604	0.00583631626604	0.00583631626604	0.00583631626604	0.00583631626604	0.00583631626604	0.00583631626604	0.00583631626604	0.00583631626604
hhs1	201503	201503	201503	0.00506102781255	0.00506102781255	0.00506102781255	0.00506102781255	0.00506102781255	0.00506102781255	0.00506102781255	0.00506102781255	0.00506102781255	0.00506102781255	0.00506102781255	0.00506102781255	0.00681352002706	0.00506102781255	0.00506102781255	0.00506102781255	0.586193404721	0.191189567274	0.0572841759208	0.0115027252201	0.00526669470699	0.00506102781255	0.00506102781255	0.00510216119144	0.00506102781255	0.00506102781255	0.00506102781255	0.00506102781255	0.00506102781255	0.00506102781255	0.00506102781255	0.00506102781255	0.00506102781255	0.00506102781255
hhs1	201504	201503	201503	0.00411774696481	0.00411774696481	0.00411774696481	0.00411774696481	0.00411774696481	0.00411774696481	0.00411774696481	0.00411774696481	0.00411774696481	0.00411774696481	0.00411774696481	0.00411774696481	0.00618696392296	0.00411774696481	0.00411774696481	0.00411774696481	0.803264206338	0.00411774696481	0.0583107794622	0.0086629518847	0.00411774696481	0.00416043641242	0.00411774696481	0.00411774696481	0.00411774696481	0.00411774696481	0.00411774696481	0.00411774696481	0.00411774696481	0.00411774696481	0.00411774696481	0.00411774696481	0.00411774696481	0.00411774696481
hhs1	201505	201503	201504	0.00315473111757	0.00315473111757	0.00315473111757	0.00315473111757	0.00315473111757	0.00315473111757	0.00315473111757	0.00315473111757	0.00315473111757	0.00315473111757	0.00315473111757	0.00315473111757	0.00518709055967	0.00315473111757	0.00315473111757	0.00315473111757	0.00315473111757	0.886205894436	0.00518709055967	0.00868932671119	0.00324339532394	0.00315473111757	0.00315473111757	0.00315473111757	0.00315473111757	0.00315473111757	0.00315473111757	0.00315473111757	0.00315473111757	0.00315473111757	0.00315473111757	0.00315473111757	0.00315473111757	0.00315473111757
hhs1	201506	201503	201503	0.00187864733662	0.00187864733662	0.00187864733662	0.00187864733662	0.00187864733662	0.00187864733662	0.00187864733662	0.00187864733662	0.00187864733662	0.00187864733662	0.00187864733662	0.00187864733662	0.00375670235841	0.00187864733662	0.00187864733662	0.00187864733662	0.932323948235	0.00187864733662	0.00375670235841	0.00375670235841	0.0019251719279	0.00187864733662	0.00187864733662	0.00187864733662	0.00187864733662	0.00187864733662	0.00187864733662	0.00187864733662	0.00187864733662	0.00187864733662	0.00187864733662	0.00187864733662	0.00187864733662	0.00187864733662
hhs1	201507	201503	201503	0.00154306443001	0.00154306443001	0.00154306443001	0.00154306443001	0.00154306443001	0.00154306443001	0.00154306443001	0.00154306443001	0.00154306443001	0.00154306443001	0.00154306443001	0.00154306443001	0.00272398345326	0.00154306443001	0.00154306443001	0.00154306443001	0.94553611674	0.00154306443001	0.00272398345326	0.00272398345326	0.00154306443001	0.00154306443001	0.00154306443001	0.00154306443001	0.00154306443001	0.00154306443001	0.00154306443001	0.00154306443001	0.00154306443001	0.00154306443001	0.00154306443001	0.00154306443001	0.00154306443001	0.00154306443001
hhs1	201508	201503	201503	0.00109445469668	0.00109445469668	0.00109445469668	0.00109445469668	0.00109445469668	0.00109445469668	0.00109445469668	0.00109445469668	0.00109445469668	0.00109445469668	0.00109445469668	0.00109445469668	0.0016129957874	0.00109445469668	0.00109445469668	0.00109445469668	0.962327371737	0.00109445469668	0.0016129957874	0.0016129957874	0.00109445469668	0.00109445469668	0.00109445469668	0.00109445469668	0.00109445469668	0.00109445469668	0.00109445469668	0.00109445469668	0.00109445469668	0.00109445469668	0.00109445469668	0.00109445469668	0.00109445469668	0.00109445469668
hhs1	201509	201503	201503	0.000961706032124	0.000961706032124	0.000961706032124	0.000961706032124	0.000961706032124	0.000961706032124	0.000961706032124	0.000961706032124	0.000961706032124	0.000961706032124	0.000961706032124	0.000961706032124	0.00131694067183	0.000961706032124	0.000961706032124	0.000961706032124	0.967149685206	0.000961706032124	0.00131694067183	0.00131694067183	0.000961706032124	0.000961706032124	0.000961706032124	0.00101001784667	0.000961706032124	0.000961706032124	0.000961706032124	0.000961706032124	0.000961706032124	0.000961706032124	0.000961706032124	0.000961706032124	0.000961706032124	0.000961706032124
hhs1	201510	201503	201503	0.000469682139987	0.000469682139987	0.000469682139987	0.000469682139987	0.000469682139987	0.000469682139987	0.000469682139987	0.000469682139987	0.000469682139987	0.000469682139987	0.000469682139987	0.000469682139987	0.000469682139987	0.000469682139987	0.000469682139987	0.000469682139987	0.98450048938	0.000469682139987	0.000469682139987	0.000469682139987	0.000469682139987	0.000469682139987	0.000469682139987	0.000469682139987	0.000469682139987	0.000469682139987	0.000469682139987	0.000469682139987	0.000469682139987	0.000469682139987	0.000469682139987	0.000469682139987	0.000469682139987	0.000469682139987
hhs1	201511	201503	201503	0.000425756613199	0.000425756613199	0.000425756613199	0.000425756613199	0.000425756613199	0.000425756613199	0.000425756613199	0.000425756613199	0.000425756613199	0.000425756613199	0.000425756613199	0.000425756613199	0.000425756613199	0.000425756613199	0.000425756613199	0.000425756613199	0.985950031764	0.000425756613199	0.000425756613199	0.000425756613199	0.000425756613199	0.000425756613199	0.000425756613199	0.000425756613199	0.000425756613199	0.000425756613199	0.000425756613199	0.000425756613199	0.000425756613199	0.000425756613199	0.000425756613199	0.000425756613199	0.000425756613199	0.000425756613199
hhs1	201512	201503	201503	0.000362454406038	0.000362454406038	0.000362454406038	0.000362454406038	0.000362454406038	0.000362454406038	0.000362454406038	0.000362454406038	0.000362454406038	0.000362454406038	0.000362454406038	0.000362454406038	0.000362454406038	0.000362454406038	0.000362454406038	0.000362454406038	0.988039004601	0.000362454406038	0.000362454406038	0.000362454406038	0.000362454406038	0.000362454406038	0.000362454406038	0.000362454406038	0.000362454406038	0.000362454406038	0.000362454406038	0.000362454406038	0.000362454406038	0.000362454406038	0.000362454406038	0.000362454406038	0.000362454406038	0.000362454406038
hhs1	201513	201503	201503	0.000362153290786	0.000362153290786	0.000362153290786	0.000362153290786	0.000362153290786	0.000362153290786	0.000362153290786	0.000362153290786	0.000362153290786	0.000362153290786	0.000362153290786	0.000362153290786	0.000362153290786	0.000362153290786	0.000362153290786	0.000362153290786	0.987950172725	0.000362153290786	0.000362153290786	0.000362153290786	0.000362153290786	0.000362153290786	0.000362153290786	0.000362153290786	0.000362153290786	0.000362153290786	0.000362153290786	0.000411537630191	0.000362153290786	0.000362153290786	0.000362153290786	0.000362153290786	0.000411537630191	0.000362153290786
hhs1	201514	201503	201503	0.000470830270652	0.000470830270652	0.000470830270652	0.000470830270652	0.000470830270652	0.000470830270652	0.000470830270652	0.000470830270652	0.000470830270652	0.000470830270652	0.000470830270652	0.000470830270652	0.000470830270652	0.000470830270652	0.000470830270652	0.000470830270652	0.983921405595	0.000470830270652	0.000470830270652	0.000470830270652	0.000470830270652	0.000470830270652	0.000470830270652	0.000470830270652	0.000470830270652	0.000470830270652	0.000470830270652	0.000470830270652	0.000815227390431	0.000520029859192	0.000569229447732	0.000470830270652	0.000470830270652	0.000520029859192
hhs1	201515	201503	201503	0.000501625231907	0.000501625231907	0.000501625231907	0.000501625231907	0.000501625231907	0.000501625231907	0.000501625231907	0.000501625231907	0.000501625231907	0.000501625231907	0.000501625231907	0.000501625231907	0.000501625231907	0.000501625231907	0.000501625231907	0.000501625231907	0.983298925636	0.000501625231907	0.000501625231907	0.000501625231907	0.000501625231907	0.000501625231907	0.000501625231907	0.000501625231907	0.000501625231907	0.000501625231907	0.000501625231907	0.000501625231907	0.000501625231907	0.000550772469013	0.000501625231907	0.000550772469013	0.000501625231907	0.000550772469013
hhs1	201516	201503	201503	0.000381903285021	0.000381903285021	0.000381903285021	0.000381903285021	0.000381903285021	0.000381903285021	0.000381903285021	0.000381903285021	0.000381903285021	0.000381903285021	0.000381903285021	0.000381903285021	0.000381903285021	0.000381903285021	0.000381903285021	0.000381903285021	0.987051736243	0.000381903285021	0.000381903285021	0.000381903285021	0.000381903285021	0.000381903285021	0.000381903285021	0.000381903285021	0.000381903285021	0.000381903285021	0.000381903285021	0.000381903285021	0.000381903285021	0.000381903285021	0.000579306342682	0.000431254049436	0.000431254049436	0.000431254049436
hhs1	201517	201503	201503	0.000182231044467	0.000182231044467	0.000182231044467	0.000182231044467	0.000182231044467	0.000182231044467	0.000182231044467	0.000182231044467	0.000182231044467	0.000182231044467	0.000182231044467	0.000182231044467	0.000182231044467	0.000182231044467	0.000182231044467	0.000182231044467	0.993986375533	0.000182231044467	0.000182231044467	0.000182231044467	0.000182231044467	0.000182231044467	0.000182231044467	0.000182231044467	0.000182231044467	0.000182231044467	0.000182231044467	0.000182231044467	0.000182231044467	0.000182231044467	0.000182231044467	0.000182231044467	0.000182231044467	0.000182231044467
hhs1	201518	201503	201503	0.000182209412422	0.000182209412422	0.000182209412422	0.000182209412422	0.000182209412422	0.000182209412422	0.000182209412422	0.000182209412422	0.000182209412422	0.000182209412422	0.000182209412422	0.000182209412422	0.000182209412422	0.000182209412422	0.000182209412422	0.000182209412422	0.99398708939	0.000182209412422	0.000182209412422	0.000182209412422	0.000182209412422	0.000182209412422	0.000182209412422	0.000182209412422	0.000182209412422	0.000182209412422	0.000182209412422	0.000182209412422	0.000182209412422	0.000182209412422	0.000182209412422	0.000182209412422	0.000182209412422	0.000182209412422
hhs1	201519	201503	201503	0.000182195856912	0.000182195856912	0.000182195856912	0.000182195856912	0.000182195856912	0.000182195856912	0.000182195856912	0.000182195856912	0.000182195856912	0.000182195856912	0.000182195856912	0.000182195856912	0.000182195856912	0.000182195856912	0.000182195856912	0.000182195856912	0.993987536722	0.000182195856912	0.000182195856912	0.000182195856912	0.000182195856912	0.000182195856912	0.000182195856912	0.000182195856912	0.000182195856912	0.000182195856912	0.000182195856912	0.000182195856912	0.000182195856912	0.000182195856912	0.000182195856912	0.000182195856912	0.000182195856912	0.000182195856912
hhs2	201441	201504	201447	0.123552440633	0.00138406385372	0.0417794067604	0.0374034926798	0.0311521868505	0.0305865925136	0.0306758968826	0.0282646789198	0.0484105483829	0.0225194311814	0.0193044738978	0.0185900389459	0.0396289520989	0.0370093572752	0.0143331973573	0.0133508492984	0.0801290678861	0.0337348637455	0.0335264868845	0.0558751974494	0.0547737768985	0.00912377583288	0.00775444217503	0.0315915588897	0.0315320226437	0.0312641095368	0.00891539897191	0.00814142777399	0.0303710658469	0.00832003651197	0.00885586272591	0.008022355282	0.00837957275796	0.0117433706566
hhs2	201442	201504	201447	0.00139786334726	0.00139786334726	0.110058532401	0.0340255980522	0.0475257242081	0.0773251387465	0.0427729800107	0.0287771688772	0.0268527448463	0.0507512827227	0.0219833688894	0.0655817013022	0.0853398117182	0.0147521998038	0.0246658993567	0.014285672766	0.0106117723435	0.054880737373	0.0616745373607	0.0566010558248	0.00720029337969	0.029640934263	0.00722945131955	0.00632555518384	0.00693787192093	0.00679208222163	0.00740439895872	0.00641302900343	0.00720029337969	0.00743355689858	0.0299616716015	0.00755018865802	0.00725860925941	0.0313904106547
hhs2	201443	201504	201447	0.000300782220191	0.000300782220191	0.145550029333	0.0556786042027	0.0785918585172	0.129169279488	0.0705252052704	0.0467706435621	0.0435043913272	0.0448900740935	0.0352397833995	0.0308847804197	0.0252430720139	0.0229665931836	0.0397927410603	0.0221747744599	0.0159392020115	0.0127224384468	0.0242532986094	0.0156422699902	0.0101490275951	0.00906027685014	0.0101985162653	0.00866436748833	0.00970362956307	0.00945618621194	0.0104954482867	0.00881283349901	0.0101490275951	0.0105449369569	0.00960465222262	0.0107428916378	0.0102480049356	0.0120295970637
hhs2	201444	201504	201501	0.0077469132149	0.0077469132149	0.0392968704347	0.0077469132149	0.0077469132149	0.0140490126464	0.0162582356943	0.0186302435984	0.0202348371806	0.0535986827976	0.0211999188279	0.0858579168907	0.116849754604	0.0218859407217	0.0226301000642	0.0254323250881	0.0277113130744	0.0912298171441	0.0906135601886	0.0856951320345	0.0165489229375	0.0431571970237	0.00924685938956	0.00822364029367	0.00787481560189	0.00779342317381	0.00775854070463	0.0077469132149	0.0077469132149	0.0077469132149	0.0392503604758	0.0077469132149	0.0077469132149	0.0392503604758
hhs2	201445	201504	201453	0.00807979095997	0.00807979095997	0.040070098285	0.00807979095997	0.00807979095997	0.00807979095997	0.0165728684623	0.0190821868153	0.0211947326082	0.0544718698578	0.0231464246605	0.0872235515549	0.119428330534	0.0225030096982	0.0223421559576	0.023564644386	0.0247335149009	0.08958273975	0.0886819588028	0.0843174606419	0.0161546487368	0.043705392822	0.00950602745974	0.00848728710276	0.00820847395243	0.00811196170808	0.00810123812538	0.00807979095997	0.00807979095997	0.00807979095997	0.0400057567888	0.00807979095997	0.00807979095997	0.0400057567888
hhs2	201446	201504	201501	0.01640772929	0.01640772929	0.01640772929	0.01640772929	0.01640772929	0.0277925941431	0.01640772929	0.0364461731289	0.0410704293994	0.044315521519	0.0438287577011	0.0442073517817	0.0456384017469	0.0428552300652	0.0454513037609	0.0520767001719	0.0646514321356	0.0642998804893	0.060214273851	0.03882590735	0.0272517454565	0.0211401552978	0.0175975964005	0.0167592809363	0.016569983896	0.0164347717243	0.01640772929	0.01640772929	0.01640772929	0.01640772929	0.01640772929	0.01640772929	0.01640772929	0.0192720282747
hhs2	201447	201504	201453	0.0147526421694	0.0147526421694	0.0147526421694	0.0147526421694	0.0147526421694	0.0479832396306	0.0147526421694	0.0147526421694	0.0533422240518	0.0551774926892	0.0567680588416	0.0554711356712	0.0570291230985	0.048937579322	0.0473470131696	0.050258972741	0.0559116001441	0.0559360703926	0.0508136799799	0.0356502343873	0.0249812060419	0.0188147034202	0.0162208570794	0.0153888686304	0.0148749934119	0.0148015826664	0.0147526421694	0.0147526421694	0.0147526421694	0.0147526421694	0.0147526421694	0.0147526421694	0.0147526421694	0.0177543742582
hhs2	201448	201504	201448	0.0141596026743	0.0141596026743	0.0141596026743	0.0141596026743	0.0141596026743	0.0141596026743	0.0141596026743	0.0141596026743	0.428118875861	0.0148719657527	0.015279030369	0.0151772642149	0.0191372068808	0.0168055226799	0.0179249503746	0.0229369334622	0.0304421873243	0.0335969381002	0.0372515823039	0.0262697750077	0.0195277673011	0.0157624196008	0.0145921088291	0.0141850442128	0.0141596026743	0.0141596026743	0.0141596026743	0.0141596026743	0.0141596026743	0.0141596026743	0.0141596026743	0.0141596026743	0.0141596026743	0.0174071822617
hhs2	201449	201504	201502	0.0137062778708	0.0137062778708	0.0137062778708	0.0137062778708	0.0137062778708	0.0137062778708	0.0137062778708	0.0137062778708	0.0151316493648	0.0137062778708	0.104982845024	0.0215194253194	0.0157300059521	0.0137062778708	0.125413169771	0.163317493204	0.0344797476075	0.0324208776717	0.043841499306	0.0445101396023	0.038465508637	0.0283559293369	0.0224168814453	0.0182727458053	0.0163194589431	0.0160555012591	0.0150260662912	0.0148676916807	0.0147621086071	0.0142341932389	0.014498150923	0.0148412959123	0.0160555012591	0.0174193351301
hhs2	201450	201504	201501	0.0149591035573	0.0149591035573	0.0149591035573	0.0149591035573	0.0149591035573	0.0149591035573	0.0149591035573	0.0149591035573	0.0396155674912	0.0149591035573	0.0149591035573	0.0474476207407	0.0681966679351	0.0917325638062	0.0896778584784	0.0747147690911	0.0590023165842	0.047737696787	0.0441928751054	0.0356995408664	0.0303331340102	0.0248700351386	0.0218000636488	0.0190201682052	0.0171830199121	0.0160952347386	0.0154183906306	0.0152008335959	0.0149832765612	0.0149832765612	0.0149832765612	0.0149591035573	0.0149591035573	0.017602570863
hhs2	201451	201504	201451	0.0141888534212	0.0141888534212	0.0141888534212	0.0141888534212	0.0141888534212	0.0141888534212	0.0141888534212	0.0141888534212	0.0141888534212	0.0141888534212	0.0141888534212	0.517072571143	0.0173462823623	0.0145200667321	0.0166347363324	0.0161251773926	0.014927713884	0.0144181549442	0.0170405469984	0.0143417211032	0.0142398093152	0.0142652872622	0.0142143313682	0.0142143313682	0.0141888534212	0.0141888534212	0.0141888534212	0.0141888534212	0.0141888534212	0.0141888534212	0.0141888534212	0.0141888534212	0.0141888534212	0.0168622013694
hhs2	201452	201504	201501	0.0102080474375	0.0102080474375	0.0102080474375	0.0102080474375	0.0102080474375	0.0102080474375	0.0102080474375	0.0102080474375	0.0102080474375	0.0102080474375	0.0102080474375	0.0102080474375	0.101737787933	0.0519478047047	0.268103577838	0.25067166065	0.0194082259534	0.0128228350157	0.0145782019923	0.010853674	0.0102403287656	0.0102080474375	0.0103694540781	0.0106277047031	0.010853674	0.0104985793906	0.0104340167344	0.01033717275	0.0102080474375	0.0103048914219	0.0102080474375	0.0102403287656	0.0102080474375	0.0126413223047
hhs2	201453	201504	201501	0.00741019754183	0.00741019754183	0.00741019754183	0.00741019754183	0.00741019754183	0.00741019754183	0.00741019754183	0.00741019754183	0.00741019754183	0.00741019754183	0.00741019754183	0.00741019754183	0.16563070803	0.00741019754183	0.298222519543	0.288956258965	0.0183443850247	0.00804030326118	0.00984633518105	0.00759552275341	0.00741019754183	0.00741019754183	0.00755845771109	0.00755845771109	0.00755845771109	0.00755845771109	0.00759552275341	0.00752139266878	0.00744726258415	0.00748432762646	0.00744726258415	0.00741019754183	0.00741019754183	0.00966100996947
hhs2	201501	201504	201452	0.00581715329567	0.00581715329567	0.00581715329567	0.00581715329567	0.00581715329567	0.00581715329567	0.00581715329567	0.00581715329567	0.00581715329567	0.00581715329567	0.00581715329567	0.00581715329567	0.643681829025	0.00581715329567	0.00581715329567	0.165392587604	0.0063742745127	0.00581715329567	0.00792693164245	0.00581715329567	0.00581715329567	0.00581715329567	0.00581715329567	0.00581715329567	0.00581715329567	0.00581715329567	0.00581715329567	0.00581715329567	0.00581715329567	0.00581715329567	0.00581715329567	0.00581715329567	0.00581715329567	0.00792693164245
hhs2	201502	201504	201502	0.00583631626604	0.00583631626604	0.00583631626604	0.00583631626604	0.00583631626604	0.00583631626604	0.00583631626604	0.00583631626604	0.00583631626604	0.00583631626604	0.00583631626604	0.00583631626604	0.00811631957687	0.00583631626604	0.00583631626604	0.800203926931	0.0061939426227	0.00583631626604	0.00811631957687	0.00583631626604	0.00583631626604	0.00583631626604	0.00583631626604	0.00583631626604	0.00583631626604	0.00583631626604	0.00583631626604	0.00583631626604	0.00583631626604	0.00583631626604	0.00583631626604	0.00583631626604	0.00583631626604	0.00811631957687
hhs2	201503	201504	201503	0.00506102781255	0.00506102781255	0.00506102781255	0.00506102781255	0.00506102781255	0.00506102781255	0.00506102781255	0.00506102781255	0.00506102781255	0.00506102781255	0.00506102781255	0.00506102781255	0.00681352002706	0.00506102781255	0.00506102781255	0.00506102781255	0.518940330241	0.0640874265147	0.0145877286366	0.00687089648356	0.00604822890583	0.0142749046831	0.0378443307851	0.0712857678198	0.0707510338943	0.0462355400779	0.0199513109695	0.0104083670678	0.00670636296801	0.00567802849585	0.00551349498031	0.00551349498031	0.00543122822253	0.00714258705815
hhs2	201504	201504	201504	0.00411774696481	0.00411774696481	0.00411774696481	0.00411774696481	0.00411774696481	0.00411774696481	0.00411774696481	0.00411774696481	0.00411774696481	0.00411774696481	0.00411774696481	0.00411774696481	0.00618696392296	0.00411774696481	0.00411774696481	0.00411774696481	0.00411774696481	0.59694610601	0.0331666948163	0.012655636488	0.00603877210753	0.0111615058215	0.0345980125627	0.0615777434561	0.0676823344652	0.0438616226954	0.0195713270018	0.0096673751549	0.00616684045038	0.00480077812667	0.00471539923143	0.00441657309812	0.00437388365051	0.00652847950389
hhs2	201505	201504	201505	0.00315473111757	0.00315473111757	0.00315473111757	0.00315473111757	0.00315473111757	0.00315473111757	0.00315473111757	0.00315473111757	0.00315473111757	0.00315473111757	0.00315473111757	0.00315473111757	0.00518709055967	0.00315473111757	0.00315473111757	0.00315473111757	0.00315473111757	0.00315473111757	0.564436572223	0.106271203123	0.018449306716	0.00678996357865	0.0153903915963	0.027847712591	0.0430979560862	0.0479301553332	0.041369004062	0.0288673509642	0.0161883694536	0.00710028830093	0.00461769052264	0.00373104845896	0.00346505583986	0.00563041159151
hhs2	201506	201504	201510	0.00187864733662	0.00187864733662	0.00187864733662	0.00187864733662	0.00187864733662	0.00187864733662	0.00187864733662	0.00187864733662	0.00187864733662	0.00187864733662	0.00187864733662	0.00187864733662	0.00375670235841	0.00187864733662	0.00187864733662	0.00187864733662	0.00187864733662	0.368352852806	0.00375670235841	0.00187864733662	0.0584060257351	0.0102995983573	0.0153242542149	0.0330035988992	0.0633376324102	0.0992080922828	0.115863895959	0.0970679610842	0.0562658945365	0.0206280576202	0.00899690980162	0.00490274576946	0.00346048343995	0.00543158764429
hhs2	201507	201504	201512	0.00154306443001	0.00154306443001	0.00154306443001	0.00154306443001	0.00154306443001	0.00154306443001	0.00154306443001	0.00154306443001	0.00154306443001	0.00154306443001	0.00154306443001	0.00154306443001	0.00272398345326	0.00154306443001	0.00154306443001	0.00154306443001	0.00154306443001	0.389005012751	0.00272398345326	0.00154306443001	0.00154306443001	0.0100862015534	0.00999180224818	0.0198565296448	0.0498283090557	0.0974999581973	0.134457286195	0.126858142124	0.0745609270262	0.0291548612101	0.0113133925214	0.00583823281802	0.00385584740817	0.00447037060004
hhs2	201508	201504	201512	0.00109445469668	0.00109445469668	0.00109445469668	0.00109445469668	0.00109445469668	0.00109445469668	0.00109445469668	0.00109445469668	0.00109445469668	0.00109445469668	0.00109445469668	0.00109445469668	0.0016129957874	0.00109445469668	0.00109445469668	0.00109445469668	0.00109445469668	0.00109445469668	0.398746375463	0.00109445469668	0.00109445469668	0.00109445469668	0.0105625989295	0.0161377498484	0.0454553538181	0.0972177464008	0.135522878145	0.129082617601	0.0872689857094	0.0322864628547	0.0122447565344	0.00513163294825	0.0039781534478	0.00286259857955
hhs2	201509	201504	201511	0.000961706032124	0.000961706032124	0.000961706032124	0.000961706032124	0.000961706032124	0.000961706032124	0.000961706032124	0.000961706032124	0.000961706032124	0.000961706032124	0.000961706032124	0.000961706032124	0.00131694067183	0.000961706032124	0.000961706032124	0.000961706032124	0.000961706032124	0.374943462459	0.00131694067183	0.000961706032124	0.000961706032124	0.000961706032124	0.000961706032124	0.0431379201338	0.0696611063214	0.10468717187	0.131693476203	0.121403059704	0.0757483949546	0.032074514602	0.0129430360404	0.00584119930162	0.0033772967596	0.00262135966467
hhs2	201510	201504	201512	0.000469682139987	0.000469682139987	0.000469682139987	0.000469682139987	0.000469682139987	0.000469682139987	0.000469682139987	0.000469682139987	0.000469682139987	0.000469682139987	0.000469682139987	0.000469682139987	0.000469682139987	0.000469682139987	0.000469682139987	0.000469682139987	0.000469682139987	0.399936988339	0.000469682139987	0.000469682139987	0.000469682139987	0.000469682139987	0.000469682139987	0.000469682139987	0.0682694047589	0.117569348202	0.139562436743	0.13100136872	0.0799301698247	0.0304334202205	0.011884439504	0.00538983617619	0.00352017764243	0.00169972064904
hhs2	201511	201504	201512	0.000425756613199	0.000425756613199	0.000425756613199	0.000425756613199	0.000425756613199	0.000425756613199	0.000425756613199	0.000425756613199	0.000425756613199	0.000425756613199	0.000425756613199	0.000425756613199	0.000425756613199	0.000425756613199	0.000425756613199	0.000425756613199	0.000425756613199	0.432528875053	0.000425756613199	0.000425756613199	0.000425756613199	0.000425756613199	0.000425756613199	0.000425756613199	0.000425756613199	0.117900250211	0.150225446436	0.142341252235	0.0892707700181	0.0325045717694	0.01244915277	0.0069302168292	0.00348088186617	0.00215042409471
hhs2	201512	201504	201504	0.000362454406038	0.000362454406038	0.000362454406038	0.000362454406038	0.000362454406038	0.000362454406038	0.000362454406038	0.000362454406038	0.000362454406038	0.000362454406038	0.000362454406038	0.000362454406038	0.000362454406038	0.000362454406038	0.000362454406038	0.000362454406038	0.000362454406038	0.52955955	0.000362454406038	0.000362454406038	0.000362454406038	0.000362454406038	0.000362454406038	0.000362454406038	0.000362454406038	0.000362454406038	0.155477056614	0.144661998389	0.0943398781571	0.0378447794859	0.0153257541415	0.00693050346483	0.00456007974437	0.00223903985141
hhs2	201513	201504	201504	0.000362153290786	0.000362153290786	0.000362153290786	0.000362153290786	0.000362153290786	0.000362153290786	0.000362153290786	0.000362153290786	0.000362153290786	0.000362153290786	0.000362153290786	0.000362153290786	0.000362153290786	0.000362153290786	0.000362153290786	0.000362153290786	0.000362153290786	0.674507770518	0.000362153290786	0.000362153290786	0.000362153290786	0.000362153290786	0.000362153290786	0.000362153290786	0.000362153290786	0.000362153290786	0.000362153290786	0.149552242635	0.0961677717378	0.0392770127424	0.0159182202036	0.00781918854104	0.00446105346146	0.00288075460047
hhs2	201514	201504	201504	0.000470830270652	0.000470830270652	0.000470830270652	0.000470830270652	0.000470830270652	0.000470830270652	0.000470830270652	0.000470830270652	0.000470830270652	0.000470830270652	0.000470830270652	0.000470830270652	0.000470830270652	0.000470830270652	0.000470830270652	0.000470830270652	0.000470830270652	0.820234374522	0.000470830270652	0.000470830270652	0.000470830270652	0.000470830270652	0.000470830270652	0.000470830270652	0.000470830270652	0.000470830270652	0.000470830270652	0.000470830270652	0.0936548509652	0.0406176945192	0.016903492843	0.00824436525996	0.00450519653092	0.00312760805181
hhs2	201515	201504	201504	0.000501625231907	0.000501625231907	0.000501625231907	0.000501625231907	0.000501625231907	0.000501625231907	0.000501625231907	0.000501625231907	0.000501625231907	0.000501625231907	0.000501625231907	0.000501625231907	0.000501625231907	0.000501625231907	0.000501625231907	0.000501625231907	0.000501625231907	0.92633727783	0.000501625231907	0.000501625231907	0.000501625231907	0.000501625231907	0.000501625231907	0.000501625231907	0.000501625231907	0.000501625231907	0.000501625231907	0.000501625231907	0.000501625231907	0.0318575625054	0.0132799068794	0.00669417710723	0.00433510972616	0.00345045945825
hhs2	201516	201504	201504	0.000381903285021	0.000381903285021	0.000381903285021	0.000381903285021	0.000381903285021	0.000381903285021	0.000381903285021	0.000381903285021	0.000381903285021	0.000381903285021	0.000381903285021	0.000381903285021	0.000381903285021	0.000381903285021	0.000381903285021	0.000381903285021	0.000381903285021	0.95314776109	0.000381903285021	0.000381903285021	0.000381903285021	0.000381903285021	0.000381903285021	0.000381903285021	0.000381903285021	0.000381903285021	0.000381903285021	0.000381903285021	0.000381903285021	0.000381903285021	0.0175066185372	0.00961049623071	0.00526762896215	0.00339229991436
hhs2	201517	201504	201504	0.000182231044467	0.000182231044467	0.000182231044467	0.000182231044467	0.000182231044467	0.000182231044467	0.000182231044467	0.000182231044467	0.000182231044467	0.000182231044467	0.000182231044467	0.000182231044467	0.000182231044467	0.000182231044467	0.000182231044467	0.000182231044467	0.000182231044467	0.976246971553	0.000182231044467	0.000182231044467	0.000182231044467	0.000182231044467	0.000182231044467	0.000182231044467	0.000182231044467	0.000182231044467	0.000182231044467	0.000182231044467	0.000182231044467	0.000182231044467	0.000182231044467	0.00877863689429	0.00559846363193	0.0039089965863
hhs2	201518	201504	201504	0.000182209412422	0.000182209412422	0.000182209412422	0.000182209412422	0.000182209412422	0.000182209412422	0.000182209412422	0.000182209412422	0.000182209412422	0.000182209412422	0.000182209412422	0.000182209412422	0.000182209412422	0.000182209412422	0.000182209412422	0.000182209412422	0.000182209412422	0.98529129669	0.000182209412422	0.000182209412422	0.000182209412422	0.000182209412422	0.000182209412422	0.000182209412422	0.000182209412422	0.000182209412422	0.000182209412422	0.000182209412422	0.000182209412422	0.000182209412422	0.000182209412422	0.000182209412422	0.0055487557643	0.00351145576035
hhs2	201519	201504	201504	0.000182195856912	0.000182195856912	0.000182195856912	0.000182195856912	0.000182195856912	0.000182195856912	0.000182195856912	0.000182195856912	0.000182195856912	0.000182195856912	0.000182195856912	0.000182195856912	0.000182195856912	0.000182195856912	0.000182195856912	0.000182195856912	0.000182195856912	0.989763864023	0.000182195856912	0.000182195856912	0.000182195856912	0.000182195856912	0.000182195856912	0.000182195856912	0.000182195856912	0.000182195856912	0.000182195856912	0.000182195856912	0.000182195856912	0.000182195856912	0.000182195856912	0.000182195856912	0.000182195856912	0.00440586855559
hhs3	201441	201452	201503	0.00138406385372	0.00138406385372	0.00162220883769	0.00162220883769	0.00168174508369	0.00230687566662	0.00266409314258	0.0033785280945	0.0262928329963	0.00540276045828	0.0113861531806	0.045292045274	0.0783870482407	0.0813043242944	0.0583304831466	0.0574672075797	0.118678787167	0.0715701480744	0.0641281173252	0.0804338989217	0.0741825930924	0.0274014033529	0.0285623601498	0.047279359709	0.0334967187615	0.0281384566221	0.00403342680043	0.00391435430845	0.0257272386594	0.00275339751157	0.00278316563457	0.00227710754362	0.00224733942063	0.0024854844046
hhs3	201442	201452	201503	0.00139786334726	0.00139786334726	0.00139786334726	0.00145617922698	0.00142702128712	0.00157281098643	0.0018935483249	0.0250631377048	0.00244754918227	0.00273912858089	0.0058298702062	0.0670797290451	0.123332607358	0.0806381710807	0.0545819456545	0.0499458332166	0.0712201565054	0.0703745762494	0.0678086775416	0.112165116391	0.0597902440797	0.0565537127551	0.055737290439	0.0496724389478	0.00830829509442	0.0046927105516	0.00434281527326	0.00402207793479	0.00294323415992	0.00241839124241	0.00201018008435	0.0018935483249	0.00203933802421	0.00180607450532
hhs3	201443	201452	201503	0.000300782220191	0.000300782220191	0.000300782220191	0.000399759560643	0.000350270890417	0.000597714241546	0.00114208961403	0.0012905556247	0.00208237434832	0.00257726105057	0.00782306009449	0.0726037294199	0.089726809318	0.0956159610748	0.0905681167118	0.0826994181459	0.0796311205919	0.0781959491554	0.0738409461755	0.0707726486216	0.0602315618635	0.0547383194684	0.0533526367021	0.0430589932952	0.0120295970637	0.00589300195569	0.00529913791298	0.0047547625405	0.00292368174215	0.00203288567809	0.00134004429493	0.00114208961403	0.00138953296516	0.000993623603351
hhs3	201444	201452	201502	0.0077469132149	0.0077469132149	0.0077469132149	0.0077469132149	0.0077469132149	0.0077469132149	0.0077469132149	0.0393084979244	0.0080143454786	0.00970033148887	0.0137350704238	0.0549707265853	0.1276051826	0.0718073317085	0.0338506276497	0.0314786197456	0.0679470051195	0.0592845252736	0.0517615394209	0.110594165131	0.0449013204826	0.0460524419655	0.0465059140648	0.0455757148867	0.011560729845	0.00901430959504	0.00785156062244	0.00777016819436	0.0077469132149	0.0077469132149	0.0077469132149	0.0077469132149	0.0077469132149	0.0077469132149
hhs3	201445	201452	201453	0.00807979095997	0.00807979095997	0.00807979095997	0.00807979095997	0.00807979095997	0.00807979095997	0.00807979095997	0.0400486511196	0.00868031159145	0.0109322639595	0.0179240398832	0.0619140362551	0.138484137001	0.0776669792488	0.0365509030418	0.0255163364383	0.0480162730694	0.0455712962127	0.0450780114082	0.108897772318	0.0470082562951	0.0484881107084	0.0496569812233	0.0470297034606	0.0116507440007	0.00949530387703	0.00827281544866	0.00807979095997	0.00807979095997	0.00807979095997	0.00807979095997	0.00807979095997	0.00807979095997	0.00807979095997
hhs3	201446	201452	201505	0.0259925537605	0.0259925537605	0.0259925537605	0.0259925537605	0.0259925537605	0.0259925537605	0.0259925537605	0.0259925537605	0.0259925537605	0.0259925537605	0.0260354080276	0.0306173297582	0.0262496793632	0.0269782019042	0.0264639506988	0.026549659233	0.0310065030136	0.0462197678413	0.0553905810051	0.051530212113	0.0385917082939	0.0392310374494	0.0286923725891	0.0265925135002	0.0259925537605	0.0259925537605	0.0259925537605	0.0259925537605	0.0259925537605	0.0259925537605	0.0259925537605	0.0259925537605	0.0259925537605	0.0259925537605
hhs3	201447	201452	201505	0.0156914170581	0.0156914170581	0.0156914170581	0.0156914170581	0.0156914170581	0.0156914170581	0.0156914170581	0.0156914170581	0.015717446054	0.015717446054	0.01574347505	0.0193268515114	0.0272222622779	0.0534074322354	0.0222507240454	0.0258427254909	0.0472906181797	0.0960949856452	0.109109483636	0.0795058902209	0.0493208798663	0.0497807768099	0.0472906181797	0.0376598896665	0.0217041151298	0.0159517070179	0.0156914170581	0.0156914170581	0.0156914170581	0.0156914170581	0.0156914170581	0.0156914170581	0.0156914170581	0.0156914170581
hhs3	201448	201452	201507	0.0151435001297	0.0151435001297	0.0151435001297	0.0151435001297	0.0151435001297	0.0151435001297	0.0151435001297	0.0151435001297	0.0151707113963	0.0151435001297	0.0151435001297	0.0188074620949	0.016068683195	0.0174564577929	0.017891838059	0.0282321193769	0.0583822027987	0.080341694966	0.0691034418494	0.0490936018498	0.0581100901324	0.0987813747092	0.0993623703376	0.0592801745973	0.0257558941139	0.0155516691291	0.0151707113963	0.0151435001297	0.0151435001297	0.0151435001297	0.0151435001297	0.0151435001297	0.0151435001297	0.0151435001297
hhs3	201449	201452	201502	0.0143820255762	0.0143820255762	0.0143820255762	0.0143820255762	0.0143820255762	0.0143820255762	0.0143820255762	0.0143820255762	0.0143820255762	0.0144097241488	0.0143820255762	0.0165056379004	0.0143820255762	0.0144928198665	0.0155730641962	0.356542492386	0.0725213293756	0.033327849206	0.0294500490478	0.0248983053855	0.025239866019	0.0357284472557	0.0332170549157	0.0239934302539	0.016404021373	0.0144374227213	0.0143820255762	0.0143820255762	0.0143820255762	0.0143820255762	0.0143820255762	0.0143820255762	0.0143820255762	0.0143820255762
hhs3	201450	201452	201504	0.0149591035573	0.0149591035573	0.0149591035573	0.0149591035573	0.0149591035573	0.0149591035573	0.0149591035573	0.0149591035573	0.0149591035573	0.0149591035573	0.0149591035573	0.0176267438669	0.0152491796036	0.0170621548929	0.0223802157413	0.0605977348388	0.139788495473	0.171575995545	0.1123763091	0.042573283847	0.0225735997722	0.025869738182	0.0208331434945	0.0170138088851	0.0152975256113	0.0149591035573	0.0149591035573	0.0149591035573	0.0149591035573	0.0149591035573	0.0149591035573	0.0149591035573	0.0149591035573	0.0149591035573
hhs3	201451	201452	201501	0.0141888534212	0.0141888534212	0.0141888534212	0.0141888534212	0.0141888534212	0.0141888534212	0.0141888534212	0.0141888534212	0.0141888534212	0.0141888534212	0.0141888534212	0.021320842093	0.0375521308126	0.111106963777	0.177222236221	0.161043739881	0.072813609449	0.0268259151291	0.0172716850072	0.0172953264683	0.0142398093152	0.0168876793164	0.0142143313682	0.0142143313682	0.0142143313682	0.0141888534212	0.0141888534212	0.0141888534212	0.0141888534212	0.0141888534212	0.0141888534212	0.0141888534212	0.0141888534212	0.0141888534212
hhs3	201452	201452	201452	0.0102080474375	0.0102080474375	0.0102080474375	0.0102080474375	0.0102080474375	0.0102080474375	0.0102080474375	0.0102080474375	0.0102080474375	0.0102080474375	0.0102080474375	0.0126413223047	0.402942685421	0.0259936168912	0.065344555877	0.0810332813464	0.0734471692367	0.044361692595	0.0206026350941	0.0150301405861	0.0110473619688	0.0127704476172	0.0102080474375	0.0102080474375	0.0102080474375	0.0102080474375	0.0102080474375	0.0102080474375	0.0102080474375	0.0102080474375	0.0102080474375	0.0102080474375	0.0102080474375	0.0102080474375
hhs3	201453	201452	201502	0.00741019754183	0.00741019754183	0.00741019754183	0.00741019754183	0.00741019754183	0.00741019754183	0.00741019754183	0.00741019754183	0.00741019754183	0.00741019754183	0.00741019754183	0.00966100996947	0.00741019754183	0.188176408911	0.142067496271	0.170681708938	0.153928309812	0.0851355912758	0.034393548347	0.0180747745749	0.00974529520766	0.0102540506465	0.00741019754183	0.00744726258415	0.00741019754183	0.00741019754183	0.00741019754183	0.00741019754183	0.00741019754183	0.00741019754183	0.00741019754183	0.00741019754183	0.00741019754183	0.00741019754183
hhs3	201501	201452	201502	0.00581715329567	0.00581715329567	0.00581715329567	0.00581715329567	0.00581715329567	0.00581715329567	0.00581715329567	0.00581715329567	0.00581715329567	0.00581715329567	0.00581715329567	0.00792693164245	0.398388639442	0.00581715329567	0.00581715329567	0.161094795358	0.138809946676	0.0798744807887	0.0343099241097	0.0173184035867	0.00840378751761	0.00836466974154	0.00585694766831	0.00585694766831	0.00581715329567	0.00581715329567	0.00581715329567	0.00581715329567	0.00581715329567	0.00581715329567	0.00581715329567	0.00581715329567	0.00581715329567	0.00581715329567
hhs3	201502	201452	201452	0.00583631626604	0.00583631626604	0.00583631626604	0.00583631626604	0.00583631626604	0.00583631626604	0.00583631626604	0.00583631626604	0.00583631626604	0.00583631626604	0.00583631626604	0.00811631957687	0.680200416141	0.00583631626604	0.00583631626604	0.00583631626604	0.0731495438418	0.0413207980991	0.0174790409884	0.0123283633331	0.00726682169268	0.00839447340982	0.00583631626604	0.00583631626604	0.00583631626604	0.00583631626604	0.00583631626604	0.00583631626604	0.00583631626604	0.00583631626604	0.00583631626604	0.00583631626604	0.00583631626604	0.00583631626604
hhs3	201503	201452	201452	0.00506102781255	0.00506102781255	0.00506102781255	0.00506102781255	0.00506102781255	0.00506102781255	0.00506102781255	0.00506102781255	0.00506102781255	0.00506102781255	0.00506102781255	0.00681352002706	0.808478184223	0.00506102781255	0.00506102781255	0.00506102781255	0.00506102781255	0.0192109101495	0.00868076515457	0.00771845436256	0.00543122822253	0.0069780535426	0.00510216119144	0.00506102781255	0.00506102781255	0.00506102781255	0.00506102781255	0.00506102781255	0.00506102781255	0.00506102781255	0.00506102781255	0.00506102781255	0.00506102781255	0.00506102781255
hhs3	201504	201452	201452	0.00411774696481	0.00411774696481	0.00411774696481	0.00411774696481	0.00411774696481	0.00411774696481	0.00411774696481	0.00411774696481	0.00411774696481	0.00411774696481	0.00411774696481	0.00618696392296	0.851716729383	0.00411774696481	0.00411774696481	0.00411774696481	0.00411774696481	0.00411774696481	0.00868551785973	0.00746764735145	0.00437388365051	0.0062723428182	0.00411774696481	0.00411774696481	0.00411774696481	0.00411774696481	0.00411774696481	0.00411774696481	0.00411774696481	0.00411774696481	0.00411774696481	0.00411774696481	0.00411774696481	0.00411774696481
hhs3	201505	201452	201452	0.00315473111757	0.00315473111757	0.00315473111757	0.00315473111757	0.00315473111757	0.00315473111757	0.00315473111757	0.00315473111757	0.00315473111757	0.00315473111757	0.00315473111757	0.00518709055967	0.888688492214	0.00315473111757	0.00315473111757	0.00315473111757	0.00315473111757	0.00315473111757	0.00315473111757	0.0059407363138	0.00342072373668	0.00523142266285	0.00319906322076	0.00315473111757	0.00315473111757	0.00315473111757	0.00315473111757	0.00315473111757	0.00315473111757	0.00315473111757	0.00315473111757	0.00315473111757	0.00315473111757	0.00315473111757
hhs3	201506	201452	201452	0.00187864733662	0.00187864733662	0.00187864733662	0.00187864733662	0.00187864733662	0.00187864733662	0.00187864733662	0.00187864733662	0.00187864733662	0.00187864733662	0.00187864733662	0.00375670235841	0.93213784987	0.00187864733662	0.00187864733662	0.00187864733662	0.00187864733662	0.00187864733662	0.00187864733662	0.00375670235841	0.00206474570172	0.00380322694968	0.00187864733662	0.00187864733662	0.00187864733662	0.00187864733662	0.00187864733662	0.00187864733662	0.00187864733662	0.00187864733662	0.00187864733662	0.00187864733662	0.00187864733662	0.00187864733662
hhs3	201507	201452	201452	0.00154306443001	0.00154306443001	0.00154306443001	0.00154306443001	0.00154306443001	0.00154306443001	0.00154306443001	0.00154306443001	0.00154306443001	0.00154306443001	0.00154306443001	0.00272398345326	0.94553611674	0.00154306443001	0.00154306443001	0.00154306443001	0.00154306443001	0.00154306443001	0.00154306443001	0.00272398345326	0.00154306443001	0.00272398345326	0.00154306443001	0.00154306443001	0.00154306443001	0.00154306443001	0.00154306443001	0.00154306443001	0.00154306443001	0.00154306443001	0.00154306443001	0.00154306443001	0.00154306443001	0.00154306443001
hhs3	201508	201452	201452	0.00109445469668	0.00109445469668	0.00109445469668	0.00109445469668	0.00109445469668	0.00109445469668	0.00109445469668	0.00109445469668	0.00109445469668	0.00109445469668	0.00109445469668	0.0016129957874	0.962327371737	0.00109445469668	0.00109445469668	0.00109445469668	0.00109445469668	0.00109445469668	0.00109445469668	0.0016129957874	0.00109445469668	0.0016129957874	0.00109445469668	0.00109445469668	0.00109445469668	0.00109445469668	0.00109445469668	0.00109445469668	0.00109445469668	0.00109445469668	0.00109445469668	0.00109445469668	0.00109445469668	0.00109445469668
hhs3	201509	201452	201452	0.000961706032124	0.000961706032124	0.000961706032124	0.000961706032124	0.000961706032124	0.000961706032124	0.000961706032124	0.000961706032124	0.000961706032124	0.000961706032124	0.000961706032124	0.00131694067183	0.967197997021	0.000961706032124	0.000961706032124	0.000961706032124	0.000961706032124	0.000961706032124	0.000961706032124	0.00131694067183	0.000961706032124	0.00131694067183	0.000961706032124	0.000961706032124	0.000961706032124	0.000961706032124	0.000961706032124	0.000961706032124	0.000961706032124	0.000961706032124	0.000961706032124	0.000961706032124	0.000961706032124	0.000961706032124
hhs3	201510	201452	201452	0.000469682139987	0.000469682139987	0.000469682139987	0.000469682139987	0.000469682139987	0.000469682139987	0.000469682139987	0.000469682139987	0.000469682139987	0.000469682139987	0.000469682139987	0.000469682139987	0.98450048938	0.000469682139987	0.000469682139987	0.000469682139987	0.000469682139987	0.000469682139987	0.000469682139987	0.000469682139987	0.000469682139987	0.000469682139987	0.000469682139987	0.000469682139987	0.000469682139987	0.000469682139987	0.000469682139987	0.000469682139987	0.000469682139987	0.000469682139987	0.000469682139987	0.000469682139987	0.000469682139987	0.000469682139987
hhs3	201511	201452	201452	0.000425756613199	0.000425756613199	0.000425756613199	0.000425756613199	0.000425756613199	0.000425756613199	0.000425756613199	0.000425756613199	0.000425756613199	0.000425756613199	0.000425756613199	0.000425756613199	0.985950031764	0.000425756613199	0.000425756613199	0.000425756613199	0.000425756613199	0.000425756613199	0.000425756613199	0.000425756613199	0.000425756613199	0.000425756613199	0.000425756613199	0.000425756613199	0.000425756613199	0.000425756613199	0.000425756613199	0.000425756613199	0.000425756613199	0.000425756613199	0.000425756613199	0.000425756613199	0.000425756613199	0.000425756613199
hhs3	201512	201452	201452	0.000362454406038	0.000362454406038	0.000362454406038	0.000362454406038	0.000362454406038	0.000362454406038	0.000362454406038	0.000362454406038	0.000362454406038	0.000362454406038	0.000362454406038	0.000362454406038	0.988039004601	0.000362454406038	0.000362454406038	0.000362454406038	0.000362454406038	0.000362454406038	0.000362454406038	0.000362454406038	0.000362454406038	0.000362454406038	0.000362454406038	0.000362454406038	0.000362454406038	0.000362454406038	0.000362454406038	0.000362454406038	0.000362454406038	0.000362454406038	0.000362454406038	0.000362454406038	0.000362454406038	0.000362454406038
hhs3	201513	201452	201452	0.000362153290786	0.000362153290786	0.000362153290786	0.000362153290786	0.000362153290786	0.000362153290786	0.000362153290786	0.000362153290786	0.000362153290786	0.000362153290786	0.000362153290786	0.000362153290786	0.988048941404	0.000362153290786	0.000362153290786	0.000362153290786	0.000362153290786	0.000362153290786	0.000362153290786	0.000362153290786	0.000362153290786	0.000362153290786	0.000362153290786	0.000362153290786	0.000362153290786	0.000362153290786	0.000362153290786	0.000362153290786	0.000362153290786	0.000362153290786	0.000362153290786	0.000362153290786	0.000362153290786	0.000362153290786
hhs3	201514	201452	201452	0.000470830270652	0.000470830270652	0.000470830270652	0.000470830270652	0.000470830270652	0.000470830270652	0.000470830270652	0.000470830270652	0.000470830270652	0.000470830270652	0.000470830270652	0.000470830270652	0.984462601068	0.000470830270652	0.000470830270652	0.000470830270652	0.000470830270652	0.000470830270652	0.000470830270652	0.000470830270652	0.000470830270652	0.000470830270652	0.000470830270652	0.000470830270652	0.000470830270652	0.000470830270652	0.000470830270652	0.000470830270652	0.000470830270652	0.000470830270652	0.000470830270652	0.000470830270652	0.000470830270652	0.000470830270652
hhs3	201515	201452	201452	0.000501625231907	0.000501625231907	0.000501625231907	0.000501625231907	0.000501625231907	0.000501625231907	0.000501625231907	0.000501625231907	0.000501625231907	0.000501625231907	0.000501625231907	0.000501625231907	0.983446367347	0.000501625231907	0.000501625231907	0.000501625231907	0.000501625231907	0.000501625231907	0.000501625231907	0.000501625231907	0.000501625231907	0.000501625231907	0.000501625231907	0.000501625231907	0.000501625231907	0.000501625231907	0.000501625231907	0.000501625231907	0.000501625231907	0.000501625231907	0.000501625231907	0.000501625231907	0.000501625231907	0.000501625231907
hhs3	201516	201452	201452	0.000381903285021	0.000381903285021	0.000381903285021	0.000381903285021	0.000381903285021	0.000381903285021	0.000381903285021	0.000381903285021	0.000381903285021	0.000381903285021	0.000381903285021	0.000381903285021	0.987397191594	0.000381903285021	0.000381903285021	0.000381903285021	0.000381903285021	0.000381903285021	0.000381903285021	0.000381903285021	0.000381903285021	0.000381903285021	0.000381903285021	0.000381903285021	0.000381903285021	0.000381903285021	0.000381903285021	0.000381903285021	0.000381903285021	0.000381903285021	0.000381903285021	0.000381903285021	0.000381903285021	0.000381903285021
hhs3	201517	201452	201452	0.000182231044467	0.000182231044467	0.000182231044467	0.000182231044467	0.000182231044467	0.000182231044467	0.000182231044467	0.000182231044467	0.000182231044467	0.000182231044467	0.000182231044467	0.000182231044467	0.993986375533	0.000182231044467	0.000182231044467	0.000182231044467	0.000182231044467	0.000182231044467	0.000182231044467	0.000182231044467	0.000182231044467	0.000182231044467	0.000182231044467	0.000182231044467	0.000182231044467	0.000182231044467	0.000182231044467	0.000182231044467	0.000182231044467	0.000182231044467	0.000182231044467	0.000182231044467	0.000182231044467	0.000182231044467
hhs3	201518	201452	201452	0.000182209412422	0.000182209412422	0.000182209412422	0.000182209412422	0.000182209412422	0.000182209412422	0.000182209412422	0.000182209412422	0.000182209412422	0.000182209412422	0.000182209412422	0.000182209412422	0.99398708939	0.000182209412422	0.000182209412422	0.000182209412422	0.000182209412422	0.000182209412422	0.000182209412422	0.000182209412422	0.000182209412422	0.000182209412422	0.000182209412422	0.000182209412422	0.000182209412422	0.000182209412422	0.000182209412422	0.000182209412422	0.000182209412422	0.000182209412422	0.000182209412422	0.000182209412422	0.000182209412422	0.000182209412422
hhs3	201519	201452	201452	0.000182195856912	0.000182195856912	0.000182195856912	0.000182195856912	0.000182195856912	0.000182195856912	0.000182195856912	0.000182195856912	0.000182195856912	0.000182195856912	0.000182195856912	0.000182195856912	0.993987536722	0.000182195856912	0.000182195856912	0.000182195856912	0.000182195856912	0.000182195856912	0.000182195856912	0.000182195856912	0.000182195856912	0.000182195856912	0.000182195856912	0.000182195856912	0.000182195856912	0.000182195856912	0.000182195856912	0.000182195856912	0.000182195856912	0.000182195856912	0.000182195856912	0.000182195856912	0.000182195856912	0.000182195856912
hhs4	201441	201452	201504	0.00138406385372	0.00138406385372	0.00138406385372	0.00138406385372	0.00138406385372	0.00138406385372	0.00144360009971	0.00147336822271	0.0239411512796	0.00191989006766	0.00486693424434	0.0288898095027	0.0529650712014	0.0604071019506	0.0507991480284	0.0576160481946	0.131270703195	0.0869900357868	0.0927948197711	0.113744428555	0.111779732437	0.0527638441462	0.0110587038277	0.0252211805684	0.0241495281405	0.0238220787876	0.00162220883769	0.00147336822271	0.0237327744186	0.00141383197672	0.00138406385372	0.00138406385372	0.00138406385372	0.00138406385372
hhs4	201442	201452	201504	0.00139786334726	0.00139786334726	0.00139786334726	0.00139786334726	0.00139786334726	0.00142702128712	0.00139786334726	0.00148533716684	0.00154365304657	0.00183523244518	0.00448860497257	0.0462901179239	0.167269862239	0.036387391181	0.0480214091857	0.0572644761218	0.108006503801	0.113050827397	0.11652062224	0.139048736943	0.0669449121558	0.0512579405103	0.0124487225547	0.00338060325784	0.00186439038504	0.00160196892629	0.00148533716684	0.00148533716684	0.00145617922698	0.00139786334726	0.00142702128712	0.00139786334726	0.00142702128712	0.00139786334726
hhs4	201443	201452	201504	0.000300782220191	0.000300782220191	0.000300782220191	0.000300782220191	0.000300782220191	0.000350270890417	0.000300782220191	0.000449248230869	0.00054822557132	0.00104311227358	0.00554658126411	0.037318307549	0.0467706435621	0.059687186491	0.079433165911	0.0951210743726	0.102890795598	0.111452335547	0.117341487304	0.11640120257	0.111551312888	0.0849264083061	0.0190569882357	0.00366601179554	0.0010926009438	0.000647202911771	0.000449248230869	0.000449248230869	0.000399759560643	0.000300782220191	0.000350270890417	0.000300782220191	0.000350270890417	0.000300782220191
hhs4	201444	201452	201504	0.0077469132149	0.0077469132149	0.0077469132149	0.0077469132149	0.0077469132149	0.0077469132149	0.0077469132149	0.0077469132149	0.0077469132149	0.0158280185745	0.0159675484512	0.0574241269175	0.227231619862	0.0227463749614	0.0125723214512	0.0185023412114	0.0879857475105	0.0965086974797	0.106915300784	0.127802849925	0.0165489229375	0.0119328095163	0.013514148119	0.0146885245813	0.012665341369	0.00927011436901	0.00793295305052	0.00775854070463	0.0077469132149	0.0077469132149	0.0077469132149	0.0077469132149	0.0077469132149	0.0077469132149
hhs4	201445	201452	201502	0.00807979095997	0.00807979095997	0.00807979095997	0.00807979095997	0.00807979095997	0.00807979095997	0.00807979095997	0.00807979095997	0.00807979095997	0.0083586041103	0.027017638017	0.067479575679	0.237693580953	0.0195325772889	0.0113397601023	0.0207121713865	0.0886497880547	0.108992424446	0.101174932654	0.117701833719	0.0108679224633	0.00883044174932	0.00880899458391	0.00876610025309	0.00851945785087	0.00818702678702	0.00809051454267	0.00807979095997	0.00807979095997	0.00807979095997	0.00807979095997	0.00807979095997	0.00807979095997	0.00807979095997
hhs4	201446	201452	201502	0.0148213448697	0.0148213448697	0.0148213448697	0.0148213448697	0.0148213448697	0.0148213448697	0.0148213448697	0.0148213448697	0.0148213448697	0.0148213448697	0.016262444513	0.0600083675847	0.131790697673	0.082772856866	0.0235412189828	0.039051359212	0.038587276276	0.0661147220056	0.0993821408909	0.070094078846	0.0256906557389	0.0169707816258	0.0165066986898	0.0160670411715	0.0153098532233	0.0150655990465	0.0148213448697	0.0148213448697	0.0148213448697	0.0148213448697	0.0148213448697	0.0148213448697	0.0148213448697	0.0148213448697
hhs4	201447	201452	201452	0.0147526421694	0.0147526421694	0.0147526421694	0.0147526421694	0.0147526421694	0.0147526421694	0.0147526421694	0.0147526421694	0.0147526421694	0.0147526421694	0.0154867496244	0.208728302018	0.273313541101	0.0343533112168	0.0181540067107	0.0159761545944	0.0195977513722	0.0253727300178	0.0169060240373	0.0180480172402	0.0147526421694	0.0147526421694	0.0147526421694	0.0147526421694	0.0147526421694	0.0147526421694	0.0147526421694	0.0147526421694	0.0147526421694	0.0147526421694	0.0147526421694	0.0147526421694	0.0147526421694	0.0147526421694
hhs4	201448	201452	201452	0.0141596026743	0.0141596026743	0.0141596026743	0.0141596026743	0.0141596026743	0.0141596026743	0.0141596026743	0.0141596026743	0.0141596026743	0.0142359272898	0.0556293104547	0.193039059977	0.181241752959	0.125440892141	0.0301114473236	0.0146684334446	0.0142104857513	0.0141850442128	0.0141596026743	0.0174071822617	0.0141596026743	0.0141596026743	0.0141596026743	0.0141596026743	0.0141596026743	0.0141596026743	0.0141596026743	0.0141596026743	0.0141596026743	0.0141596026743	0.0141596026743	0.0141596026743	0.0141596026743	0.0141596026743
hhs4	201449	201452	201448	0.0137062778708	0.0137062778708	0.0137062778708	0.0137062778708	0.0137062778708	0.0137062778708	0.0137062778708	0.0137062778708	0.540486627979	0.0137062778708	0.0137062778708	0.0137062778708	0.0187831690012	0.0138118609444	0.0137062778708	0.0137062778708	0.0137062778708	0.0137062778708	0.0137062778708	0.0157300059521	0.0137062778708	0.0137062778708	0.0137062778708	0.0137062778708	0.0137062778708	0.0137062778708	0.0137062778708	0.0137062778708	0.0137062778708	0.0137062778708	0.0137062778708	0.0137062778708	0.0137062778708	0.0137062778708
hhs4	201450	201452	201452	0.0149591035573	0.0149591035573	0.0149591035573	0.0149591035573	0.0149591035573	0.0149591035573	0.0149591035573	0.0149591035573	0.0149591035573	0.0149591035573	0.0165786948157	0.103770719727	0.239640221172	0.151294845309	0.0507109762614	0.0163127917733	0.0151283145843	0.0149591035573	0.0149832765612	0.017602570863	0.0149591035573	0.0149591035573	0.0149591035573	0.0149591035573	0.0149591035573	0.0149591035573	0.0149591035573	0.0149591035573	0.0149591035573	0.0149591035573	0.0149591035573	0.0149591035573	0.0149591035573	0.0149591035573
hhs4	201451	201452	201451	0.0141888534212	0.0141888534212	0.0141888534212	0.0141888534212	0.0141888534212	0.0141888534212	0.0141888534212	0.0141888534212	0.0141888534212	0.0141888534212	0.0141888534212	0.523747793254	0.0195355493176	0.0141888534212	0.0141888534212	0.0141888534212	0.0141888534212	0.0141888534212	0.0141888534212	0.0168622013694	0.0141888534212	0.0141888534212	0.0141888534212	0.0141888534212	0.0141888534212	0.0141888534212	0.0141888534212	0.0141888534212	0.0141888534212	0.0141888534212	0.0141888534212	0.0141888534212	0.0141888534212	0.0141888534212
hhs4	201452	201452	201452	0.0102080474375	0.0102080474375	0.0102080474375	0.0102080474375	0.0102080474375	0.0102080474375	0.0102080474375	0.0102080474375	0.0102080474375	0.0102080474375	0.0102080474375	0.0102080474375	0.660701159696	0.0102080474375	0.0102080474375	0.0102080474375	0.0102080474375	0.0102080474375	0.0102080474375	0.0126413223047	0.0102080474375	0.0102080474375	0.0102080474375	0.0102080474375	0.0102080474375	0.0102080474375	0.0102080474375	0.0102080474375	0.0102080474375	0.0102080474375	0.0102080474375	0.0102080474375	0.0102080474375	0.0102080474375
hhs4	201453	201452	201452	0.00741019754183	0.00741019754183	0.00741019754183	0.00741019754183	0.00741019754183	0.00741019754183	0.00741019754183	0.00741019754183	0.00741019754183	0.00741019754183	0.00741019754183	0.00741019754183	0.753212668692	0.00741019754183	0.00741019754183	0.00741019754183	0.00741019754183	0.00741019754183	0.00741019754183	0.00966100996947	0.00741019754183	0.00741019754183	0.00741019754183	0.00741019754183	0.00741019754183	0.00741019754183	0.00741019754183	0.00741019754183	0.00741019754183	0.00741019754183	0.00741019754183	0.00741019754183	0.00741019754183	0.00741019754183
hhs4	201501	201452	201452	0.00581715329567	0.00581715329567	0.00581715329567	0.00581715329567	0.00581715329567	0.00581715329567	0.00581715329567	0.00581715329567	0.00581715329567	0.00581715329567	0.00581715329567	0.00581715329567	0.805924162896	0.00581715329567	0.00581715329567	0.00581715329567	0.00581715329567	0.00581715329567	0.00581715329567	0.00792693164245	0.00581715329567	0.00581715329567	0.00581715329567	0.00581715329567	0.00581715329567	0.00581715329567	0.00581715329567	0.00581715329567	0.00581715329567	0.00581715329567	0.00581715329567	0.00581715329567	0.00581715329567	0.00581715329567
hhs4	201502	201452	201452	0.00583631626604	0.00583631626604	0.00583631626604	0.00583631626604	0.00583631626604	0.00583631626604	0.00583631626604	0.00583631626604	0.00583631626604	0.00583631626604	0.00583631626604	0.00583631626604	0.80512155991	0.00583631626604	0.00583631626604	0.00583631626604	0.00583631626604	0.00583631626604	0.00583631626604	0.00811631957687	0.00583631626604	0.00583631626604	0.00583631626604	0.00583631626604	0.00583631626604	0.00583631626604	0.00583631626604	0.00583631626604	0.00583631626604	0.00583631626604	0.00583631626604	0.00583631626604	0.00583631626604	0.00583631626604
hhs4	201503	201452	201452	0.00506102781255	0.00506102781255	0.00506102781255	0.00506102781255	0.00506102781255	0.00506102781255	0.00506102781255	0.00506102781255	0.00506102781255	0.00506102781255	0.00506102781255	0.00506102781255	0.831233589971	0.00506102781255	0.00506102781255	0.00506102781255	0.00506102781255	0.00506102781255	0.00506102781255	0.00681352002706	0.00506102781255	0.00506102781255	0.00506102781255	0.00506102781255	0.00506102781255	0.00506102781255	0.00506102781255	0.00506102781255	0.00506102781255	0.00506102781255	0.00506102781255	0.00506102781255	0.00506102781255	0.00506102781255
hhs4	201504	201452	201452	0.00411774696481	0.00411774696481	0.00411774696481	0.00411774696481	0.00411774696481	0.00411774696481	0.00411774696481	0.00411774696481	0.00411774696481	0.00411774696481	0.00411774696481	0.00411774696481	0.862045133203	0.00411774696481	0.00411774696481	0.00411774696481	0.00411774696481	0.00411774696481	0.00411774696481	0.00618696392296	0.00411774696481	0.00411774696481	0.00411774696481	0.00411774696481	0.00411774696481	0.00411774696481	0.00411774696481	0.00411774696481	0.00411774696481	0.00411774696481	0.00411774696481	0.00411774696481	0.00411774696481	0.00411774696481
hhs4	201505	201452	201452	0.00315473111757	0.00315473111757	0.00315473111757	0.00315473111757	0.00315473111757	0.00315473111757	0.00315473111757	0.00315473111757	0.00315473111757	0.00315473111757	0.00315473111757	0.00315473111757	0.893861513678	0.00315473111757	0.00315473111757	0.00315473111757	0.00315473111757	0.00315473111757	0.00315473111757	0.00518709055967	0.00315473111757	0.00315473111757	0.00315473111757	0.00315473111757	0.00315473111757	0.00315473111757	0.00315473111757	0.00315473111757	0.00315473111757	0.00315473111757	0.00315473111757	0.00315473111757	0.00315473111757	0.00315473111757
hhs4	201506	201452	201452	0.00187864733662	0.00187864733662	0.00187864733662	0.00187864733662	0.00187864733662	0.00187864733662	0.00187864733662	0.00187864733662	0.00187864733662	0.00187864733662	0.00187864733662	0.00187864733662	0.93612658287	0.00187864733662	0.00187864733662	0.00187864733662	0.00187864733662	0.00187864733662	0.00187864733662	0.00375670235841	0.00187864733662	0.00187864733662	0.00187864733662	0.00187864733662	0.00187864733662	0.00187864733662	0.00187864733662	0.00187864733662	0.00187864733662	0.00187864733662	0.00187864733662	0.00187864733662	0.00187864733662	0.00187864733662
hhs4	201507	201452	201452	0.00154306443001	0.00154306443001	0.00154306443001	0.00154306443001	0.00154306443001	0.00154306443001	0.00154306443001	0.00154306443001	0.00154306443001	0.00154306443001	0.00154306443001	0.00154306443001	0.947897954786	0.00154306443001	0.00154306443001	0.00154306443001	0.00154306443001	0.00154306443001	0.00154306443001	0.00272398345326	0.00154306443001	0.00154306443001	0.00154306443001	0.00154306443001	0.00154306443001	0.00154306443001	0.00154306443001	0.00154306443001	0.00154306443001	0.00154306443001	0.00154306443001	0.00154306443001	0.00154306443001	0.00154306443001
hhs4	201508	201452	201452	0.00109445469668	0.00109445469668	0.00109445469668	0.00109445469668	0.00109445469668	0.00109445469668	0.00109445469668	0.00109445469668	0.00109445469668	0.00109445469668	0.00109445469668	0.00109445469668	0.963364453919	0.00109445469668	0.00109445469668	0.00109445469668	0.00109445469668	0.00109445469668	0.00109445469668	0.0016129957874	0.00109445469668	0.00109445469668	0.00109445469668	0.00109445469668	0.00109445469668	0.00109445469668	0.00109445469668	0.00109445469668	0.00109445469668	0.00109445469668	0.00109445469668	0.00109445469668	0.00109445469668	0.00109445469668
hhs4	201509	201452	201452	0.000961706032124	0.000961706032124	0.000961706032124	0.000961706032124	0.000961706032124	0.000961706032124	0.000961706032124	0.000961706032124	0.000961706032124	0.000961706032124	0.000961706032124	0.000961706032124	0.9679084663	0.000961706032124	0.000961706032124	0.000961706032124	0.000961706032124	0.000961706032124	0.000961706032124	0.00131694067183	0.000961706032124	0.000961706032124	0.000961706032124	0.000961706032124	0.000961706032124	0.000961706032124	0.000961706032124	0.000961706032124	0.000961706032124	0.000961706032124	0.000961706032124	0.000961706032124	0.000961706032124	0.000961706032124
hhs4	201510	201452	201452	0.000469682139987	0.000469682139987	0.000469682139987	0.000469682139987	0.000469682139987	0.000469682139987	0.000469682139987	0.000469682139987	0.000469682139987	0.000469682139987	0.000469682139987	0.000469682139987	0.98450048938	0.000469682139987	0.000469682139987	0.000469682139987	0.000469682139987	0.000469682139987	0.000469682139987	0.000469682139987	0.000469682139987	0.000469682139987	0.000469682139987	0.000469682139987	0.000469682139987	0.000469682139987	0.000469682139987	0.000469682139987	0.000469682139987	0.000469682139987	0.000469682139987	0.000469682139987	0.000469682139987	0.000469682139987
hhs4	201511	201452	201452	0.000425756613199	0.000425756613199	0.000425756613199	0.000425756613199	0.000425756613199	0.000425756613199	0.000425756613199	0.000425756613199	0.000425756613199	0.000425756613199	0.000425756613199	0.000425756613199	0.985950031764	0.000425756613199	0.000425756613199	0.000425756613199	0.000425756613199	0.000425756613199	0.000425756613199	0.000425756613199	0.000425756613199	0.000425756613199	0.000425756613199	0.000425756613199	0.000425756613199	0.000425756613199	0.000425756613199	0.000425756613199	0.000425756613199	0.000425756613199	0.000425756613199	0.000425756613199	0.000425756613199	0.000425756613199
hhs4	201512	201452	201452	0.000362454406038	0.000362454406038	0.000362454406038	0.000362454406038	0.000362454406038	0.000362454406038	0.000362454406038	0.000362454406038	0.000362454406038	0.000362454406038	0.000362454406038	0.000362454406038	0.988039004601	0.000362454406038	0.000362454406038	0.000362454406038	0.000362454406038	0.000362454406038	0.000362454406038	0.000362454406038	0.000362454406038	0.000362454406038	0.000362454406038	0.000362454406038	0.000362454406038	0.000362454406038	0.000362454406038	0.000362454406038	0.000362454406038	0.000362454406038	0.000362454406038	0.000362454406038	0.000362454406038	0.000362454406038
hhs4	201513	201452	201452	0.000362153290786	0.000362153290786	0.000362153290786	0.000362153290786	0.000362153290786	0.000362153290786	0.000362153290786	0.000362153290786	0.000362153290786	0.000362153290786	0.000362153290786	0.000362153290786	0.988048941404	0.000362153290786	0.000362153290786	0.000362153290786	0.000362153290786	0.000362153290786	0.000362153290786	0.000362153290786	0.000362153290786	0.000362153290786	0.000362153290786	0.000362153290786	0.000362153290786	0.000362153290786	0.000362153290786	0.000362153290786	0.000362153290786	0.000362153290786	0.000362153290786	0.000362153290786	0.000362153290786	0.000362153290786
hhs4	201514	201452	201452	0.000470830270652	0.000470830270652	0.000470830270652	0.000470830270652	0.000470830270652	0.000470830270652	0.000470830270652	0.000470830270652	0.000470830270652	0.000470830270652	0.000470830270652	0.000470830270652	0.984462601068	0.000470830270652	0.000470830270652	0.000470830270652	0.000470830270652	0.000470830270652	0.000470830270652	0.000470830270652	0.000470830270652	0.000470830270652	0.000470830270652	0.000470830270652	0.000470830270652	0.000470830270652	0.000470830270652	0.000470830270652	0.000470830270652	0.000470830270652	0.000470830270652	0.000470830270652	0.000470830270652	0.000470830270652
hhs4	201515	201452	201452	0.000501625231907	0.000501625231907	0.000501625231907	0.000501625231907	0.000501625231907	0.000501625231907	0.000501625231907	0.000501625231907	0.000501625231907	0.000501625231907	0.000501625231907	0.000501625231907	0.983446367347	0.000501625231907	0.000501625231907	0.000501625231907	0.000501625231907	0.000501625231907	0.000501625231907	0.000501625231907	0.000501625231907	0.000501625231907	0.000501625231907	0.000501625231907	0.000501625231907	0.000501625231907	0.000501625231907	0.000501625231907	0.000501625231907	0.000501625231907	0.000501625231907	0.000501625231907	0.000501625231907	0.000501625231907
hhs4	201516	201452	201452	0.000381903285021	0.000381903285021	0.000381903285021	0.000381903285021	0.000381903285021	0.000381903285021	0.000381903285021	0.000381903285021	0.000381903285021	0.000381903285021	0.000381903285021	0.000381903285021	0.987397191594	0.000381903285021	0.000381903285021	0.000381903285021	0.000381903285021	0.000381903285021	0.000381903285021	0.000381903285021	0.000381903285021	0.000381903285021	0.000381903285021	0.000381903285021	0.000381903285021	0.000381903285021	0.000381903285021	0.000381903285021	0.000381903285021	0.000381903285021	0.000381903285021	0.000381903285021	0.000381903285021	0.000381903285021
hhs4	201517	201452	201452	0.000182231044467	0.000182231044467	0.000182231044467	0.000182231044467	0.000182231044467	0.000182231044467	0.000182231044467	0.000182231044467	0.000182231044467	0.000182231044467	0.000182231044467	0.000182231044467	0.993986375533	0.000182231044467	0.000182231044467	0.000182231044467	0.000182231044467	0.000182231044467	0.000182231044467	0.000182231044467	0.000182231044467	0.000182231044467	0.000182231044467	0.000182231044467	0.000182231044467	0.000182231044467	0.000182231044467	0.000182231044467	0.000182231044467	0.000182231044467	0.000182231044467	0.000182231044467	0.000182231044467	0.000182231044467
hhs4	201518	201452	201452	0.000182209412422	0.000182209412422	0.000182209412422	0.000182209412422	0.000182209412422	0.000182209412422	0.000182209412422	0.000182209412422	0.000182209412422	0.000182209412422	0.000182209412422	0.000182209412422	0.99398708939	0.000182209412422	0.000182209412422	0.000182209412422	0.000182209412422	0.000182209412422	0.000182209412422	0.000182209412422	0.000182209412422	0.000182209412422	0.000182209412422	0.000182209412422	0.000182209412422	0.000182209412422	0.000182209412422	0.000182209412422	0.000182209412422	0.000182209412422	0.000182209412422	0.000182209412422	0.000182209412422	0.000182209412422
hhs4	201519	201452	201452	0.000182195856912	0.000182195856912	0.000182195856912	0.000182195856912	0.000182195856912	0.000182195856912	0.000182195856912	0.000182195856912	0.000182195856912	0.000182195856912	0.000182195856912	0.000182195856912	0.993987536722	0.000182195856912	0.000182195856912	0.000182195856912	0.000182195856912	0.000182195856912	0.000182195856912	0.000182195856912	0.000182195856912	0.000182195856912	0.000182195856912	0.000182195856912	0.000182195856912	0.000182195856912	0.000182195856912	0.000182195856912	0.000182195856912	0.000182195856912	0.000182195856912	0.000182195856912	0.000182195856912	0.000182195856912
hhs5	201441	201452	201504	0.00138406385372	0.00138406385372	0.00138406385372	0.00138406385372	0.00138406385372	0.00138406385372	0.00138406385372	0.00138406385372	0.0237625425416	0.0015329044687	0.00272362938857	0.0272525627379	0.0586805508168	0.065795132213	0.044905059675	0.0503228580604	0.122042585066	0.0804708168505	0.0832392522892	0.108951760753	0.106570310913	0.054669004018	0.0471972051458	0.0284956740981	0.0245365137395	0.0240006875256	0.00144360009971	0.0015626725917	0.0238220787876	0.00141383197672	0.00138406385372	0.00138406385372	0.00138406385372	0.00138406385372
hhs5	201442	201452	201505	0.00139786334726	0.00139786334726	0.00139786334726	0.00139786334726	0.00139786334726	0.00139786334726	0.00139786334726	0.00139786334726	0.00142702128712	0.00157281098643	0.00206849596407	0.0198548392796	0.120872367599	0.0359791800229	0.0451639310793	0.0516661516684	0.0549609988727	0.10605292183	0.107744082342	0.158456952081	0.0862364955341	0.0596554271904	0.0932234282908	0.0288245119469	0.00198102214449	0.00166028480601	0.00145617922698	0.00145617922698	0.00145617922698	0.00139786334726	0.00145617922698	0.00139786334726	0.00139786334726	0.00139786334726
hhs5	201443	201452	201505	0.000300782220191	0.000300782220191	0.000300782220191	0.000300782220191	0.000300782220191	0.000300782220191	0.000300782220191	0.000300782220191	0.000350270890417	0.000597714241546	0.00143902163538	0.031627110473	0.0463747342003	0.0589943451078	0.0745832762289	0.0856192496893	0.0912114694248	0.0995750546929	0.102445397566	0.110165630121	0.105117785758	0.0991791453311	0.0778000397936	0.00767459408382	0.00129055562471	0.000746180252223	0.000399759560643	0.000399759560643	0.000399759560643	0.000300782220191	0.000399759560643	0.000300782220191	0.000300782220191	0.000300782220191
hhs5	201444	201452	201504	0.0077469132149	0.0077469132149	0.0077469132149	0.0077469132149	0.0077469132149	0.0077469132149	0.0077469132149	0.0077469132149	0.0077469132149	0.0077469132149	0.00851432753682	0.00999101873202	0.135214138474	0.00911895700257	0.0108979629306	0.0254672075573	0.0768258296769	0.13046096748	0.0828812795208	0.13794659856	0.0599007822291	0.0227463749614	0.0717886543222	0.0436920615511	0.0182930463964	0.0158861560231	0.00867711239298	0.0077469132149	0.0077469132149	0.0077469132149	0.0077469132149	0.0077469132149	0.0077469132149	0.0077469132149
hhs5	201445	201452	201503	0.00807979095997	0.00807979095997	0.00807979095997	0.00807979095997	0.00807979095997	0.00807979095997	0.00807979095997	0.00807979095997	0.00807979095997	0.00807979095997	0.00846583993735	0.00939879163269	0.13667371164	0.00962398686949	0.0118652156548	0.0491618363029	0.0891500762099	0.10306228321	0.0764892452672	0.137424362429	0.0473621345244	0.0121547523879	0.0736367722677	0.0469331912162	0.0234466849763	0.0184280482703	0.00935589730187	0.00809051454267	0.00807979095997	0.00807979095997	0.00807979095997	0.00807979095997	0.00807979095997	0.00807979095997
hhs5	201446	201452	201507	0.0148184507629	0.0148184507629	0.0148184507629	0.0148184507629	0.0148184507629	0.0148184507629	0.0148184507629	0.0148184507629	0.0148184507629	0.0148428714062	0.0155754907068	0.0225597947054	0.0269779452983	0.024611128747	0.0315465914589	0.0286893761867	0.0161860067906	0.0150870778397	0.0232660075088	0.0946495338803	0.230403890274	0.123148424672	0.0206774193135	0.0204596193771	0.0222911676285	0.0169430467345	0.0149893952663	0.0148184507629	0.0148184507629	0.0148184507629	0.0148184507629	0.0148184507629	0.0148184507629	0.0148184507629
hhs5	201447	201452	201507	0.0147526421694	0.0147526421694	0.0147526421694	0.0147526421694	0.0147526421694	0.0147526421694	0.0147526421694	0.0147526421694	0.0147526421694	0.0147526421694	0.0154622793759	0.0166613215523	0.0331216903154	0.0319796971125	0.032248869846	0.0254216705148	0.0156091008669	0.0148749934119	0.0221834892365	0.0823394685227	0.238019189471	0.132405596951	0.0206418635811	0.0187902331717	0.0194019893842	0.0152909876364	0.0147526421694	0.0147526421694	0.0147526421694	0.0147526421694	0.0147526421694	0.0147526421694	0.0147526421694	0.0147526421694
hhs5	201448	201452	201452	0.0141596026743	0.0141596026743	0.0141596026743	0.0141596026743	0.0141596026743	0.0141596026743	0.0141596026743	0.0141596026743	0.0141596026743	0.0141596026743	0.0149482903683	0.0245397503887	0.340692812179	0.183091418418	0.0165002242177	0.0145921088291	0.0150246149838	0.0151263811379	0.0180686622631	0.0143122519054	0.0141850442128	0.0141596026743	0.0174071822617	0.0141596026743	0.0141596026743	0.0141596026743	0.0141596026743	0.0141596026743	0.0141596026743	0.0141596026743	0.0141596026743	0.0141596026743	0.0141596026743	0.0141596026743
hhs5	201449	201452	201452	0.0137062778708	0.0137062778708	0.0137062778708	0.0137062778708	0.0137062778708	0.0137062778708	0.0137062778708	0.0137062778708	0.0137062778708	0.0137062778708	0.0137062778708	0.0137062778708	0.514953173842	0.0422664992877	0.0137062778708	0.0137062778708	0.0137062778708	0.013785465176	0.0157827974889	0.0137062778708	0.0137062778708	0.0137062778708	0.0157300059521	0.0137062778708	0.0137062778708	0.0137062778708	0.0137062778708	0.0137062778708	0.0137062778708	0.0137062778708	0.0137062778708	0.0137062778708	0.0137062778708	0.0137062778708
hhs5	201450	201452	201452	0.0149591035573	0.0149591035573	0.0149591035573	0.0149591035573	0.0149591035573	0.0149591035573	0.0149591035573	0.0149591035573	0.0149591035573	0.0149591035573	0.0179807290394	0.0594616036575	0.300257504959	0.155525120984	0.0270697784895	0.0155392556499	0.0149832765612	0.0149591035573	0.017602570863	0.0149591035573	0.0149591035573	0.0149591035573	0.017602570863	0.0149591035573	0.0149591035573	0.0149591035573	0.0149591035573	0.0149591035573	0.0149591035573	0.0149591035573	0.0149591035573	0.0149591035573	0.0149591035573	0.0149591035573
hhs5	201451	201452	201451	0.0141888534212	0.0141888534212	0.0141888534212	0.0141888534212	0.0141888534212	0.0141888534212	0.0141888534212	0.0141888534212	0.0141888534212	0.0141888534212	0.0141888534212	0.523085366633	0.0173972382563	0.0143162431562	0.0141888534212	0.0141888534212	0.0141888534212	0.0141888534212	0.0168622013694	0.0141888534212	0.0141888534212	0.0141888534212	0.0168622013694	0.0141888534212	0.0141888534212	0.0141888534212	0.0141888534212	0.0141888534212	0.0141888534212	0.0141888534212	0.0141888534212	0.0141888534212	0.0141888534212	0.0141888534212
hhs5	201452	201452	201452	0.0102080474375	0.0102080474375	0.0102080474375	0.0102080474375	0.0102080474375	0.0102080474375	0.0102080474375	0.0102080474375	0.0102080474375	0.0102080474375	0.0102080474375	0.0102080474375	0.586441929748	0.0820340025183	0.0102080474375	0.0102080474375	0.0102080474375	0.0102080474375	0.0126413223047	0.0102080474375	0.0102080474375	0.0102080474375	0.0126413223047	0.0102080474375	0.0102080474375	0.0102080474375	0.0102080474375	0.0102080474375	0.0102080474375	0.0102080474375	0.0102080474375	0.0102080474375	0.0102080474375	0.0102080474375
hhs5	201453	201452	201452	0.00741019754183	0.00741019754183	0.00741019754183	0.00741019754183	0.00741019754183	0.00741019754183	0.00741019754183	0.00741019754183	0.00741019754183	0.00741019754183	0.00741019754183	0.00741019754183	0.750961856264	0.00741019754183	0.00741019754183	0.00741019754183	0.00741019754183	0.00741019754183	0.00966100996947	0.00741019754183	0.00741019754183	0.00741019754183	0.00966100996947	0.00741019754183	0.00741019754183	0.00741019754183	0.00741019754183	0.00741019754183	0.00741019754183	0.00741019754183	0.00741019754183	0.00741019754183	0.00741019754183	0.00741019754183
hhs5	201501	201452	201452	0.00581715329567	0.00581715329567	0.00581715329567	0.00581715329567	0.00581715329567	0.00581715329567	0.00581715329567	0.00581715329567	0.00581715329567	0.00581715329567	0.00581715329567	0.00581715329567	0.803814384549	0.00581715329567	0.00581715329567	0.00581715329567	0.00581715329567	0.00581715329567	0.00792693164245	0.00581715329567	0.00581715329567	0.00581715329567	0.00792693164245	0.00581715329567	0.00581715329567	0.00581715329567	0.00581715329567	0.00581715329567	0.00581715329567	0.00581715329567	0.00581715329567	0.00581715329567	0.00581715329567	0.00581715329567
hhs5	201502	201452	201452	0.00583631626604	0.00583631626604	0.00583631626604	0.00583631626604	0.00583631626604	0.00583631626604	0.00583631626604	0.00583631626604	0.00583631626604	0.00583631626604	0.00583631626604	0.00583631626604	0.802841556599	0.00583631626604	0.00583631626604	0.00583631626604	0.00583631626604	0.00583631626604	0.00811631957687	0.00583631626604	0.00583631626604	0.00583631626604	0.00811631957687	0.00583631626604	0.00583631626604	0.00583631626604	0.00583631626604	0.00583631626604	0.00583631626604	0.00583631626604	0.00583631626604	0.00583631626604	0.00583631626604	0.00583631626604
hhs5	201503	201452	201452	0.00506102781255	0.00506102781255	0.00506102781255	0.00506102781255	0.00506102781255	0.00506102781255	0.00506102781255	0.00506102781255	0.00506102781255	0.00506102781255	0.00506102781255	0.00506102781255	0.829481097757	0.00506102781255	0.00506102781255	0.00506102781255	0.00506102781255	0.00506102781255	0.00681352002706	0.00506102781255	0.00506102781255	0.00506102781255	0.00681352002706	0.00506102781255	0.00506102781255	0.00506102781255	0.00506102781255	0.00506102781255	0.00506102781255	0.00506102781255	0.00506102781255	0.00506102781255	0.00506102781255	0.00506102781255
hhs5	201504	201452	201452	0.00411774696481	0.00411774696481	0.00411774696481	0.00411774696481	0.00411774696481	0.00411774696481	0.00411774696481	0.00411774696481	0.00411774696481	0.00411774696481	0.00411774696481	0.00411774696481	0.859975916245	0.00411774696481	0.00411774696481	0.00411774696481	0.00411774696481	0.00411774696481	0.00618696392296	0.00411774696481	0.00411774696481	0.00411774696481	0.00618696392296	0.00411774696481	0.00411774696481	0.00411774696481	0.00411774696481	0.00411774696481	0.00411774696481	0.00411774696481	0.00411774696481	0.00411774696481	0.00411774696481	0.00411774696481
hhs5	201505	201452	201452	0.00315473111757	0.00315473111757	0.00315473111757	0.00315473111757	0.00315473111757	0.00315473111757	0.00315473111757	0.00315473111757	0.00315473111757	0.00315473111757	0.00315473111757	0.00315473111757	0.891829154236	0.00315473111757	0.00315473111757	0.00315473111757	0.00315473111757	0.00315473111757	0.00518709055967	0.00315473111757	0.00315473111757	0.00315473111757	0.00518709055967	0.00315473111757	0.00315473111757	0.00315473111757	0.00315473111757	0.00315473111757	0.00315473111757	0.00315473111757	0.00315473111757	0.00315473111757	0.00315473111757	0.00315473111757
hhs5	201506	201452	201452	0.00187864733662	0.00187864733662	0.00187864733662	0.00187864733662	0.00187864733662	0.00187864733662	0.00187864733662	0.00187864733662	0.00187864733662	0.00187864733662	0.00187864733662	0.00187864733662	0.934248527848	0.00187864733662	0.00187864733662	0.00187864733662	0.00187864733662	0.00187864733662	0.00375670235841	0.00187864733662	0.00187864733662	0.00187864733662	0.00375670235841	0.00187864733662	0.00187864733662	0.00187864733662	0.00187864733662	0.00187864733662	0.00187864733662	0.00187864733662	0.00187864733662	0.00187864733662	0.00187864733662	0.00187864733662
hhs5	201507	201452	201452	0.00154306443001	0.00154306443001	0.00154306443001	0.00154306443001	0.00154306443001	0.00154306443001	0.00154306443001	0.00154306443001	0.00154306443001	0.00154306443001	0.00154306443001	0.00154306443001	0.946717035763	0.00154306443001	0.00154306443001	0.00154306443001	0.00154306443001	0.00154306443001	0.00272398345326	0.00154306443001	0.00154306443001	0.00154306443001	0.00272398345326	0.00154306443001	0.00154306443001	0.00154306443001	0.00154306443001	0.00154306443001	0.00154306443001	0.00154306443001	0.00154306443001	0.00154306443001	0.00154306443001	0.00154306443001
hhs5	201508	201452	201452	0.00109445469668	0.00109445469668	0.00109445469668	0.00109445469668	0.00109445469668	0.00109445469668	0.00109445469668	0.00109445469668	0.00109445469668	0.00109445469668	0.00109445469668	0.00109445469668	0.962845912828	0.00109445469668	0.00109445469668	0.00109445469668	0.00109445469668	0.00109445469668	0.0016129957874	0.00109445469668	0.00109445469668	0.00109445469668	0.0016129957874	0.00109445469668	0.00109445469668	0.00109445469668	0.00109445469668	0.00109445469668	0.00109445469668	0.00109445469668	0.00109445469668	0.00109445469668	0.00109445469668	0.00109445469668
hhs5	201509	201452	201452	0.000961706032124	0.000961706032124	0.000961706032124	0.000961706032124	0.000961706032124	0.000961706032124	0.000961706032124	0.000961706032124	0.000961706032124	0.000961706032124	0.000961706032124	0.000961706032124	0.96755323166	0.000961706032124	0.000961706032124	0.000961706032124	0.000961706032124	0.000961706032124	0.00131694067183	0.000961706032124	0.000961706032124	0.000961706032124	0.00131694067183	0.000961706032124	0.000961706032124	0.000961706032124	0.000961706032124	0.000961706032124	0.000961706032124	0.000961706032124	0.000961706032124	0.000961706032124	0.000961706032124	0.000961706032124
hhs5	201510	201452	201452	0.000469682139987	0.000469682139987	0.000469682139987	0.000469682139987	0.000469682139987	0.000469682139987	0.000469682139987	0.000469682139987	0.000469682139987	0.000469682139987	0.000469682139987	0.000469682139987	0.98450048938	0.000469682139987	0.000469682139987	0.000469682139987	0.000469682139987	0.000469682139987	0.000469682139987	0.000469682139987	0.000469682139987	0.000469682139987	0.000469682139987	0.000469682139987	0.000469682139987	0.000469682139987	0.000469682139987	0.000469682139987	0.000469682139987	0.000469682139987	0.000469682139987	0.000469682139987	0.000469682139987	0.000469682139987
hhs5	201511	201452	201452	0.000425756613199	0.000425756613199	0.000425756613199	0.000425756613199	0.000425756613199	0.000425756613199	0.000425756613199	0.000425756613199	0.000425756613199	0.000425756613199	0.000425756613199	0.000425756613199	0.985950031764	0.000425756613199	0.000425756613199	0.000425756613199	0.000425756613199	0.000425756613199	0.000425756613199	0.000425756613199	0.000425756613199	0.000425756613199	0.000425756613199	0.000425756613199	0.000425756613199	0.000425756613199	0.000425756613199	0.000425756613199	0.000425756613199	0.000425756613199	0.000425756613199	0.000425756613199	0.000425756613199	0.000425756613199
hhs5	201512	201452	201452	0.000362454406038	0.000362454406038	0.000362454406038	0.000362454406038	0.000362454406038	0.000362454406038	0.000362454406038	0.000362454406038	0.000362454406038	0.000362454406038	0.000362454406038	0.000362454406038	0.988039004601	0.000362454406038	0.000362454406038	0.000362454406038	0.000362454406038	0.000362454406038	0.000362454406038	0.000362454406038	0.000362454406038	0.000362454406038	0.000362454406038	0.000362454406038	0.000362454406038	0.000362454406038	0.000362454406038	0.000362454406038	0.000362454406038	0.000362454406038	0.000362454406038	0.000362454406038	0.000362454406038	0.000362454406038
hhs5	201513	201452	201452	0.000362153290786	0.000362153290786	0.000362153290786	0.000362153290786	0.000362153290786	0.000362153290786	0.000362153290786	0.000362153290786	0.000362153290786	0.000362153290786	0.000362153290786	0.000362153290786	0.988048941404	0.000362153290786	0.000362153290786	0.000362153290786	0.000362153290786	0.000362153290786	0.000362153290786	0.000362153290786	0.000362153290786	0.000362153290786	0.000362153290786	0.000362153290786	0.000362153290786	0.000362153290786	0.000362153290786	0.000362153290786	0.000362153290786	0.000362153290786	0.000362153290786	0.000362153290786	0.000362153290786	0.000362153290786
hhs5	201514	201452	201452	0.000470830270652	0.000470830270652	0.000470830270652	0.000470830270652	0.000470830270652	0.000470830270652	0.000470830270652	0.000470830270652	0.000470830270652	0.000470830270652	0.000470830270652	0.000470830270652	0.984462601068	0.000470830270652	0.000470830270652	0.000470830270652	0.000470830270652	0.000470830270652	0.000470830270652	0.000470830270652	0.000470830270652	0.000470830270652	0.000470830270652	0.000470830270652	0.000470830270652	0.000470830270652	0.000470830270652	0.000470830270652	0.000470830270652	0.000470830270652	0.000470830270652	0.000470830270652	0.000470830270652	0.000470830270652
hhs5	201515	201452	201452	0.000501625231907	0.000501625231907	0.000501625231907	0.000501625231907	0.000501625231907	0.000501625231907	0.000501625231907	0.000501625231907	0.000501625231907	0.000501625231907	0.000501625231907	0.000501625231907	0.983446367347	0.000501625231907	0.000501625231907	0.000501625231907	0.000501625231907	0.000501625231907	0.000501625231907	0.000501625231907	0.000501625231907	0.000501625231907	0.000501625231907	0.000501625231907	0.000501625231907	0.000501625231907	0.000501625231907	0.000501625231907	0.000501625231907	0.000501625231907	0.000501625231907	0.000501625231907	0.000501625231907	0.000501625231907
hhs5	201516	201452	201452	0.000381903285021	0.000381903285021	0.000381903285021	0.000381903285021	0.000381903285021	0.000381903285021	0.000381903285021	0.000381903285021	0.000381903285021	0.000381903285021	0.000381903285021	0.000381903285021	0.987397191594	0.000381903285021	0.000381903285021	0.000381903285021	0.000381903285021	0.000381903285021	0.000381903285021	0.000381903285021	0.000381903285021	0.000381903285021	0.000381903285021	0.000381903285021	0.000381903285021	0.000381903285021	0.000381903285021	0.000381903285021	0.000381903285021	0.000381903285021	0.000381903285021	0.000381903285021	0.000381903285021	0.000381903285021
hhs5	201517	201452	201452	0.000182231044467	0.000182231044467	0.000182231044467	0.000182231044467	0.000182231044467	0.000182231044467	0.000182231044467	0.000182231044467	0.000182231044467	0.000182231044467	0.000182231044467	0.000182231044467	0.993986375533	0.000182231044467	0.000182231044467	0.000182231044467	0.000182231044467	0.000182231044467	0.000182231044467	0.000182231044467	0.000182231044467	0.000182231044467	0.000182231044467	0.000182231044467	0.000182231044467	0.000182231044467	0.000182231044467	0.000182231044467	0.000182231044467	0.000182231044467	0.000182231044467	0.000182231044467	0.000182231044467	0.000182231044467
hhs5	201518	201452	201452	0.000182209412422	0.000182209412422	0.000182209412422	0.000182209412422	0.000182209412422	0.000182209412422	0.000182209412422	0.000182209412422	0.000182209412422	0.000182209412422	0.000182209412422	0.000182209412422	0.99398708939	0.000182209412422	0.000182209412422	0.000182209412422	0.000182209412422	0.000182209412422	0.000182209412422	0.000182209412422	0.000182209412422	0.000182209412422	0.000182209412422	0.000182209412422	0.000182209412422	0.000182209412422	0.000182209412422	0.000182209412422	0.000182209412422	0.000182209412422	0.000182209412422	0.000182209412422	0.000182209412422	0.000182209412422
hhs5	201519	201452	201452	0.000182195856912	0.000182195856912	0.000182195856912	0.000182195856912	0.000182195856912	0.000182195856912	0.000182195856912	0.000182195856912	0.000182195856912	0.000182195856912	0.000182195856912	0.000182195856912	0.993987536722	0.000182195856912	0.000182195856912	0.000182195856912	0.000182195856912	0.000182195856912	0.000182195856912	0.000182195856912	0.000182195856912	0.000182195856912	0.000182195856912	0.000182195856912	0.000182195856912	0.000182195856912	0.000182195856912	0.000182195856912	0.000182195856912	0.000182195856912	0.000182195856912	0.000182195856912	0.000182195856912	0.000182195856912
hhs6	201441	201451	201501	0.00138406385372	0.00138406385372	0.00150313634571	0.00168174508369	0.00281293375756	0.00549206482727	0.0160895166141	0.0223705905665	0.0484403165059	0.0301103025456	0.0366592896049	0.0424640735893	0.066479799042	0.0675216833469	0.0461850889639	0.044994364044	0.112695394445	0.06576536409	0.0621038849614	0.0822497544245	0.0818627688256	0.0282051426738	0.0208821844166	0.0275133260392	0.0245067456165	0.0241792962635	0.0015329044687	0.00171151320668	0.0237625425416	0.00165197696069	0.00144360009971	0.00150313634571	0.00144360009971	0.00141383197672
hhs6	201442	201451	201502	0.00139786334726	0.00139786334726	0.00139786334726	0.00142702128712	0.00166028480601	0.00361386677673	0.0082499792147	0.0368721033486	0.0230038967846	0.0297393808926	0.0373787611363	0.0650095153149	0.159670612745	0.0684209942787	0.0440850873044	0.0463010907339	0.0471466709899	0.0681877307598	0.0884706840934	0.134022598477	0.036183285602	0.0313139096451	0.0206421036558	0.0286495643077	0.00201018008435	0.00180607450532	0.00168944274587	0.00157281098643	0.00148533716684	0.00145617922698	0.00145617922698	0.00142702128712	0.00142702128712	0.00142702128712
hhs6	201443	201451	201502	0.000300782220191	0.000300782220191	0.000300782220191	0.000350270890417	0.000746180252223	0.00406192115734	0.0119306197232	0.0213334670661	0.0369718868574	0.0484037696795	0.0613698012787	0.0690900338339	0.0730491274519	0.0748802082503	0.0727521954306	0.0765133343677	0.0779485058043	0.0744842988885	0.0697333865468	0.0686941244721	0.0593407657994	0.0510761578717	0.0329633045691	0.00737766206246	0.00134004429493	0.000993623603351	0.000795668922448	0.000597714241546	0.000449248230869	0.000399759560643	0.000399759560643	0.000350270890417	0.000350270890417	0.000350270890417
hhs6	201444	201451	201504	0.0077469132149	0.0077469132149	0.0077469132149	0.0077469132149	0.0077469132149	0.0077469132149	0.0077469132149	0.0392503604758	0.0077469132149	0.0077469132149	0.0077469132149	0.0392968704347	0.165368796927	0.0398666174312	0.00868873988271	0.00875850482106	0.0193627754512	0.205151383886	0.105078157408	0.140527901279	0.0141885425231	0.0112119051532	0.00888640720805	0.0394247728217	0.0077469132149	0.0077469132149	0.0077469132149	0.0077469132149	0.0077469132149	0.0077469132149	0.0077469132149	0.0077469132149	0.0077469132149	0.0077469132149
hhs6	201445	201451	201504	0.00807979095997	0.00807979095997	0.00807979095997	0.00807979095997	0.00807979095997	0.00807979095997	0.00807979095997	0.0400057567888	0.00807979095997	0.00807979095997	0.00807979095997	0.0400057567888	0.167720343687	0.0400915454504	0.00820847395243	0.00869103517415	0.0256235722654	0.212558926095	0.0926282372382	0.137113378531	0.00895912474178	0.00853018143358	0.00824064470054	0.0400272039542	0.00807979095997	0.00807979095997	0.00807979095997	0.00807979095997	0.00807979095997	0.00807979095997	0.00807979095997	0.00807979095997	0.00807979095997	0.00807979095997
hhs6	201446	201451	201504	0.0152640567111	0.0152640567111	0.0152640567111	0.0152640567111	0.0152640567111	0.0152640567111	0.0152640567111	0.0179285203424	0.0152640567111	0.0152640567111	0.0152640567111	0.0152640567111	0.0152640567111	0.0153143682066	0.0155659256843	0.0173771395232	0.060318000954	0.373406437608	0.0720133780321	0.0243180802741	0.0196411568218	0.0174274510187	0.015591081432	0.0152892124589	0.0152640567111	0.0152640567111	0.0152640567111	0.0152640567111	0.0152640567111	0.0152640567111	0.0152640567111	0.0152640567111	0.0152640567111	0.0152640567111
hhs6	201447	201451	201502	0.0147530029944	0.0147530029944	0.0147530029944	0.0147530029944	0.0147530029944	0.0147530029944	0.0147530029944	0.017754808576	0.0147530029944	0.0147530029944	0.0147530029944	0.0150221823182	0.0189619887841	0.0663620206137	0.162385626653	0.182158071526	0.0959717462274	0.0311729417438	0.0193209428233	0.022893686575	0.024051925088	0.0190843430222	0.0150466531658	0.0147530029944	0.0147530029944	0.0147530029944	0.0147530029944	0.0147530029944	0.0147530029944	0.0147530029944	0.0147530029944	0.0147530029944	0.0147530029944	0.0147530029944
hhs6	201448	201451	201501	0.0141596026743	0.0141596026743	0.0141596026743	0.0141596026743	0.0141596026743	0.0141596026743	0.0141596026743	0.0174071822617	0.0141596026743	0.0141596026743	0.0141596026743	0.0145921088291	0.0248196073123	0.0972007843892	0.20550541385	0.183600249188	0.0646101735507	0.0166274319103	0.0175343899543	0.017865129955	0.014541225752	0.0141850442128	0.0141596026743	0.0141596026743	0.0141596026743	0.0141596026743	0.0141596026743	0.0141596026743	0.0141596026743	0.0141596026743	0.0141596026743	0.0141596026743	0.0141596026743	0.0141596026743
hhs6	201449	201451	201453	0.0137062778708	0.0137062778708	0.0137062778708	0.0137062778708	0.0137062778708	0.0137062778708	0.0137062778708	0.0157300059521	0.0137062778708	0.0137062778708	0.0137062778708	0.0138646524812	0.104428533887	0.296932872883	0.0999676490264	0.0743901494395	0.0202524284358	0.0137590694076	0.0157827974889	0.0159411720993	0.0137062778708	0.0137062778708	0.0137062778708	0.0137062778708	0.0137062778708	0.0137062778708	0.0137062778708	0.0137062778708	0.0137062778708	0.0137062778708	0.0137062778708	0.0137062778708	0.0137062778708	0.0137062778708
hhs6	201450	201451	201501	0.0149591035573	0.0149591035573	0.0149591035573	0.0149591035573	0.0149591035573	0.0149591035573	0.0149591035573	0.017602570863	0.0149591035573	0.0149591035573	0.0278433146129	0.0221626587066	0.0562949401523	0.125333039167	0.131593847166	0.0784615846889	0.063087554236	0.0555455770327	0.0434918579935	0.0294715157566	0.0190926872168	0.0157568126846	0.0150799685766	0.0149591035573	0.0149591035573	0.0149591035573	0.0149591035573	0.0149591035573	0.0149591035573	0.0149591035573	0.0149591035573	0.0149591035573	0.0149591035573	0.0149591035573
hhs6	201451	201451	201451	0.0141888534212	0.0141888534212	0.0141888534212	0.0141888534212	0.0141888534212	0.0141888534212	0.0141888534212	0.0168622013694	0.0141888534212	0.0141888534212	0.0141888534212	0.425504829655	0.0171442952723	0.0219086713597	0.0297813569801	0.036176321675	0.0367113585619	0.0317431588985	0.0246329752019	0.0186966135528	0.0144691108382	0.0142143313682	0.0141888534212	0.0141888534212	0.0141888534212	0.0141888534212	0.0141888534212	0.0141888534212	0.0141888534212	0.0141888534212	0.0141888534212	0.0141888534212	0.0141888534212	0.0141888534212
hhs6	201452	201451	201451	0.0102080474375	0.0102080474375	0.0102080474375	0.0102080474375	0.0102080474375	0.0102080474375	0.0102080474375	0.0126413223047	0.0102080474375	0.0102080474375	0.0102080474375	0.396809233077	0.0102080474375	0.0323853198602	0.0486551092358	0.0689600646272	0.070703256346	0.0549499682204	0.0369814437119	0.0213249995707	0.0114993005625	0.0103048914219	0.0102080474375	0.0102080474375	0.0102080474375	0.0102080474375	0.0102080474375	0.0102080474375	0.0102080474375	0.0102080474375	0.0102080474375	0.0102080474375	0.0102080474375	0.0102080474375
hhs6	201453	201451	201451	0.00741019754183	0.00741019754183	0.00741019754183	0.00741019754183	0.00741019754183	0.00741019754183	0.00741019754183	0.00966100996947	0.00741019754183	0.00741019754183	0.00741019754183	0.383286791656	0.00741019754183	0.00741019754183	0.0693088182074	0.0972558601128	0.0985531365938	0.0776484527283	0.0466519221996	0.0222260593142	0.00993062041924	0.00763258779572	0.00741019754183	0.00741019754183	0.00741019754183	0.00741019754183	0.00741019754183	0.00741019754183	0.00741019754183	0.00741019754183	0.00741019754183	0.00741019754183	0.00741019754183	0.00741019754183
hhs6	201501	201451	201451	0.00581715329567	0.00581715329567	0.00581715329567	0.00581715329567	0.00581715329567	0.00581715329567	0.00581715329567	0.00792693164245	0.00581715329567	0.00581715329567	0.00581715329567	0.459313823962	0.00581715329567	0.00581715329567	0.00581715329567	0.104905141183	0.10908355031	0.0840130955438	0.0520588909061	0.0226906438939	0.00852317063555	0.00601612515889	0.00585694766831	0.00581715329567	0.00581715329567	0.00581715329567	0.00581715329567	0.00581715329567	0.00581715329567	0.00581715329567	0.00581715329567	0.00581715329567	0.00581715329567	0.00581715329567
hhs6	201502	201451	201451	0.00583631626604	0.00583631626604	0.00583631626604	0.00583631626604	0.00583631626604	0.00583631626604	0.00583631626604	0.00811631957687	0.00583631626604	0.00583631626604	0.00583631626604	0.514222050389	0.00583631626604	0.00583631626604	0.00583631626604	0.00583631626604	0.122621189846	0.0994549491872	0.0626344708366	0.026236054981	0.00901521721413	0.0059555250516	0.00583631626604	0.00583631626604	0.00583631626604	0.00583631626604	0.00583631626604	0.00583631626604	0.00583631626604	0.00583631626604	0.00583631626604	0.00583631626604	0.00583631626604	0.00583631626604
hhs6	201503	201451	201451	0.00506102781255	0.00506102781255	0.00506102781255	0.00506102781255	0.00506102781255	0.00506102781255	0.00506102781255	0.00681352002706	0.00506102781255	0.00506102781255	0.00506102781255	0.713912546163	0.00506102781255	0.00506102781255	0.00506102781255	0.00506102781255	0.00506102781255	0.0670078964156	0.0426406930372	0.0194003339663	0.0082694313657	0.00526669470699	0.00510216119144	0.00506102781255	0.00506102781255	0.00506102781255	0.00506102781255	0.00506102781255	0.00506102781255	0.00506102781255	0.00506102781255	0.00506102781255	0.00506102781255	0.00506102781255
hhs6	201504	201451	201451	0.00411774696481	0.00411774696481	0.00411774696481	0.00411774696481	0.00411774696481	0.00411774696481	0.00411774696481	0.00618696392296	0.00411774696481	0.00411774696481	0.00411774696481	0.803093448548	0.00411774696481	0.00411774696481	0.00411774696481	0.00411774696481	0.00411774696481	0.00411774696481	0.0420887893681	0.0215124756171	0.00706331885032	0.00475808867905	0.00411774696481	0.00411774696481	0.00411774696481	0.00411774696481	0.00411774696481	0.00411774696481	0.00411774696481	0.00411774696481	0.00411774696481	0.00411774696481	0.00411774696481	0.00411774696481
hhs6	201505	201451	201451	0.00315473111757	0.00315473111757	0.00315473111757	0.00315473111757	0.00315473111757	0.00315473111757	0.00315473111757	0.00518709055967	0.00315473111757	0.00315473111757	0.00315473111757	0.872241281933	0.00315473111757	0.00315473111757	0.00315473111757	0.00315473111757	0.00315473111757	0.00315473111757	0.00518709055967	0.0182207288957	0.00714462040412	0.00368671635578	0.00315473111757	0.00315473111757	0.00315473111757	0.00315473111757	0.00315473111757	0.00315473111757	0.00315473111757	0.00315473111757	0.00315473111757	0.00315473111757	0.00315473111757	0.00315473111757
hhs6	201506	201451	201451	0.00187864733662	0.00187864733662	0.00187864733662	0.00187864733662	0.00187864733662	0.00187864733662	0.00187864733662	0.00375670235841	0.00187864733662	0.00187864733662	0.00187864733662	0.928788079298	0.00187864733662	0.00187864733662	0.00187864733662	0.00187864733662	0.00187864733662	0.00187864733662	0.00375670235841	0.00375670235841	0.00522841790838	0.00211127029299	0.00187864733662	0.00187864733662	0.00187864733662	0.00187864733662	0.00187864733662	0.00187864733662	0.00187864733662	0.00187864733662	0.00187864733662	0.00187864733662	0.00187864733662	0.00187864733662
hhs6	201507	201451	201451	0.00154306443001	0.00154306443001	0.00154306443001	0.00154306443001	0.00154306443001	0.00154306443001	0.00154306443001	0.00272398345326	0.00154306443001	0.00154306443001	0.00154306443001	0.945064120214	0.00154306443001	0.00154306443001	0.00154306443001	0.00154306443001	0.00154306443001	0.00154306443001	0.00272398345326	0.00272398345326	0.00154306443001	0.00201506095616	0.00154306443001	0.00154306443001	0.00154306443001	0.00154306443001	0.00154306443001	0.00154306443001	0.00154306443001	0.00154306443001	0.00154306443001	0.00154306443001	0.00154306443001	0.00154306443001
hhs6	201508	201451	201451	0.00109445469668	0.00109445469668	0.00109445469668	0.00109445469668	0.00109445469668	0.00109445469668	0.00109445469668	0.0016129957874	0.00109445469668	0.00109445469668	0.00109445469668	0.962327371737	0.00109445469668	0.00109445469668	0.00109445469668	0.00109445469668	0.00109445469668	0.00109445469668	0.0016129957874	0.0016129957874	0.00109445469668	0.00109445469668	0.00109445469668	0.00109445469668	0.00109445469668	0.00109445469668	0.00109445469668	0.00109445469668	0.00109445469668	0.00109445469668	0.00109445469668	0.00109445469668	0.00109445469668	0.00109445469668
hhs6	201509	201451	201451	0.000961706032124	0.000961706032124	0.000961706032124	0.000961706032124	0.000961706032124	0.000961706032124	0.000961706032124	0.00131694067183	0.000961706032124	0.000961706032124	0.000961706032124	0.967197997021	0.000961706032124	0.000961706032124	0.000961706032124	0.000961706032124	0.000961706032124	0.000961706032124	0.00131694067183	0.00131694067183	0.000961706032124	0.000961706032124	0.000961706032124	0.000961706032124	0.000961706032124	0.000961706032124	0.000961706032124	0.000961706032124	0.000961706032124	0.000961706032124	0.000961706032124	0.000961706032124	0.000961706032124	0.000961706032124
hhs6	201510	201451	201451	0.000469682139987	0.000469682139987	0.000469682139987	0.000469682139987	0.000469682139987	0.000469682139987	0.000469682139987	0.000469682139987	0.000469682139987	0.000469682139987	0.000469682139987	0.98450048938	0.000469682139987	0.000469682139987	0.000469682139987	0.000469682139987	0.000469682139987	0.000469682139987	0.000469682139987	0.000469682139987	0.000469682139987	0.000469682139987	0.000469682139987	0.000469682139987	0.000469682139987	0.000469682139987	0.000469682139987	0.000469682139987	0.000469682139987	0.000469682139987	0.000469682139987	0.000469682139987	0.000469682139987	0.000469682139987
hhs6	201511	201451	201451	0.000425756613199	0.000425756613199	0.000425756613199	0.000425756613199	0.000425756613199	0.000425756613199	0.000425756613199	0.000425756613199	0.000425756613199	0.000425756613199	0.000425756613199	0.985950031764	0.000425756613199	0.000425756613199	0.000425756613199	0.000425756613199	0.000425756613199	0.000425756613199	0.000425756613199	0.000425756613199	0.000425756613199	0.000425756613199	0.000425756613199	0.000425756613199	0.000425756613199	0.000425756613199	0.000425756613199	0.000425756613199	0.000425756613199	0.000425756613199	0.000425756613199	0.000425756613199	0.000425756613199	0.000425756613199
hhs6	201512	201451	201451	0.000362454406038	0.000362454406038	0.000362454406038	0.000362454406038	0.000362454406038	0.000362454406038	0.000362454406038	0.000362454406038	0.000362454406038	0.000362454406038	0.000362454406038	0.988039004601	0.000362454406038	0.000362454406038	0.000362454406038	0.000362454406038	0.000362454406038	0.000362454406038	0.000362454406038	0.000362454406038	0.000362454406038	0.000362454406038	0.000362454406038	0.000362454406038	0.000362454406038	0.000362454406038	0.000362454406038	0.000362454406038	0.000362454406038	0.000362454406038	0.000362454406038	0.000362454406038	0.000362454406038	0.000362454406038
hhs6	201513	201451	201451	0.000362153290786	0.000362153290786	0.000362153290786	0.000362153290786	0.000362153290786	0.000362153290786	0.000362153290786	0.000362153290786	0.000362153290786	0.000362153290786	0.000362153290786	0.988048941404	0.000362153290786	0.000362153290786	0.000362153290786	0.000362153290786	0.000362153290786	0.000362153290786	0.000362153290786	0.000362153290786	0.000362153290786	0.000362153290786	0.000362153290786	0.000362153290786	0.000362153290786	0.000362153290786	0.000362153290786	0.000362153290786	0.000362153290786	0.000362153290786	0.000362153290786	0.000362153290786	0.000362153290786	0.000362153290786
hhs6	201514	201451	201451	0.000470830270652	0.000470830270652	0.000470830270652	0.000470830270652	0.000470830270652	0.000470830270652	0.000470830270652	0.000470830270652	0.000470830270652	0.000470830270652	0.000470830270652	0.984462601068	0.000470830270652	0.000470830270652	0.000470830270652	0.000470830270652	0.000470830270652	0.000470830270652	0.000470830270652	0.000470830270652	0.000470830270652	0.000470830270652	0.000470830270652	0.000470830270652	0.000470830270652	0.000470830270652	0.000470830270652	0.000470830270652	0.000470830270652	0.000470830270652	0.000470830270652	0.000470830270652	0.000470830270652	0.000470830270652
hhs6	201515	201451	201451	0.000501625231907	0.000501625231907	0.000501625231907	0.000501625231907	0.000501625231907	0.000501625231907	0.000501625231907	0.000501625231907	0.000501625231907	0.000501625231907	0.000501625231907	0.983446367347	0.000501625231907	0.000501625231907	0.000501625231907	0.000501625231907	0.000501625231907	0.000501625231907	0.000501625231907	0.000501625231907	0.000501625231907	0.000501625231907	0.000501625231907	0.000501625231907	0.000501625231907	0.000501625231907	0.000501625231907	0.000501625231907	0.000501625231907	0.000501625231907	0.000501625231907	0.000501625231907	0.000501625231907	0.000501625231907
hhs6	201516	201451	201451	0.000381903285021	0.000381903285021	0.000381903285021	0.000381903285021	0.000381903285021	0.000381903285021	0.000381903285021	0.000381903285021	0.000381903285021	0.000381903285021	0.000381903285021	0.987397191594	0.000381903285021	0.000381903285021	0.000381903285021	0.000381903285021	0.000381903285021	0.000381903285021	0.000381903285021	0.000381903285021	0.000381903285021	0.000381903285021	0.000381903285021	0.000381903285021	0.000381903285021	0.000381903285021	0.000381903285021	0.000381903285021	0.000381903285021	0.000381903285021	0.000381903285021	0.000381903285021	0.000381903285021	0.000381903285021
hhs6	201517	201451	201451	0.000182231044467	0.000182231044467	0.000182231044467	0.000182231044467	0.000182231044467	0.000182231044467	0.000182231044467	0.000182231044467	0.000182231044467	0.000182231044467	0.000182231044467	0.993986375533	0.000182231044467	0.000182231044467	0.000182231044467	0.000182231044467	0.000182231044467	0.000182231044467	0.000182231044467	0.000182231044467	0.000182231044467	0.000182231044467	0.000182231044467	0.000182231044467	0.000182231044467	0.000182231044467	0.000182231044467	0.000182231044467	0.000182231044467	0.000182231044467	0.000182231044467	0.000182231044467	0.000182231044467	0.000182231044467
hhs6	201518	201451	201451	0.000182209412422	0.000182209412422	0.000182209412422	0.000182209412422	0.000182209412422	0.000182209412422	0.000182209412422	0.000182209412422	0.000182209412422	0.000182209412422	0.000182209412422	0.99398708939	0.000182209412422	0.000182209412422	0.000182209412422	0.000182209412422	0.000182209412422	0.000182209412422	0.000182209412422	0.000182209412422	0.000182209412422	0.000182209412422	0.000182209412422	0.000182209412422	0.000182209412422	0.000182209412422	0.000182209412422	0.000182209412422	0.000182209412422	0.000182209412422	0.000182209412422	0.000182209412422	0.000182209412422	0.000182209412422
hhs6	201519	201451	201451	0.000182195856912	0.000182195856912	0.000182195856912	0.000182195856912	0.000182195856912	0.000182195856912	0.000182195856912	0.000182195856912	0.000182195856912	0.000182195856912	0.000182195856912	0.993987536722	0.000182195856912	0.000182195856912	0.000182195856912	0.000182195856912	0.000182195856912	0.000182195856912	0.000182195856912	0.000182195856912	0.000182195856912	0.000182195856912	0.000182195856912	0.000182195856912	0.000182195856912	0.000182195856912	0.000182195856912	0.000182195856912	0.000182195856912	0.000182195856912	0.000182195856912	0.000182195856912	0.000182195856912	0.000182195856912
hhs7	201441	201452	201503	0.00138406385372	0.00138406385372	0.00138406385372	0.00144360009971	0.0015329044687	0.00165197696069	0.00177104945268	0.00177104945268	0.0245067456165	0.00263432501958	0.00686139848513	0.0420175517443	0.0695161475876	0.0729394817323	0.0551155258629	0.0535378153441	0.121268613868	0.0763330477539	0.0735050760692	0.0957347141421	0.0929365105804	0.044845523429	0.0402910006105	0.0323059938417	0.0251318761994	0.0243876731245	0.0015924407147	0.00147336822271	0.0237625425416	0.00144360009971	0.00138406385372	0.00138406385372	0.00138406385372	0.00138406385372
hhs7	201442	201452	201502	0.00139786334726	0.00139786334726	0.00139786334726	0.00139786334726	0.00148533716684	0.00233091742283	0.00218512772352	0.00212681184379	0.00270997064102	0.00343891913756	0.0344228364003	0.0663617533586	0.14176042535	0.0706188125783	0.0632418537934	0.0535322598195	0.0743692140105	0.140495661126	0.0650678311947	0.0552707634012	0.0979068837985	0.0493808595492	0.0437825350958	0.00769597835733	0.00241839124241	0.00201018008435	0.00166028480601	0.00154365304657	0.00148533716684	0.00139786334726	0.00145617922698	0.00145617922698	0.00139786334726	0.00139786334726
hhs7	201443	201452	201502	0.000300782220191	0.000300782220191	0.000300782220191	0.000300782220191	0.000449248230869	0.00188441966741	0.00163697631628	0.00153799897583	0.00252777238035	0.00376498913599	0.0171764187671	0.110561539483	0.121003648901	0.117786885336	0.105266251769	0.0887865245837	0.0849758969763	0.0796806092622	0.0691890111743	0.0525608179785	0.0465726888812	0.0425641065929	0.0330622819096	0.0109903349889	0.00203288567809	0.00134004429493	0.000746180252223	0.00054822557132	0.000449248230869	0.000300782220191	0.000399759560643	0.000399759560643	0.000300782220191	0.000300782220191
hhs7	201444	201452	201506	0.0077469132149	0.0077469132149	0.0077469132149	0.0077469132149	0.0077469132149	0.0077469132149	0.0077469132149	0.0077469132149	0.0077469132149	0.00780505066353	0.0423549002326	0.0224208052491	0.111710404145	0.0138164628519	0.0125258114923	0.0130723035094	0.047854702873	0.161306225419	0.069877168414	0.0736328475955	0.137232744093	0.0722026663592	0.0556451209894	0.0111886501738	0.00790969807107	0.0077469132149	0.0077469132149	0.0077469132149	0.0077469132149	0.0077469132149	0.0077469132149	0.0077469132149	0.0077469132149	0.0077469132149
hhs7	201445	201452	201506	0.00807979095997	0.00807979095997	0.00807979095997	0.00807979095997	0.00807979095997	0.00807979095997	0.00807979095997	0.00807979095997	0.00807979095997	0.00807979095997	0.042214814826	0.0193502763829	0.118087882696	0.0215593344202	0.0207443421346	0.018331536026	0.0405741066721	0.138593232944	0.0562198138387	0.0831574535938	0.131299336588	0.0706215854116	0.06217140224	0.015275314955	0.00828353903136	0.00807979095997	0.00807979095997	0.00807979095997	0.00807979095997	0.00807979095997	0.00807979095997	0.00807979095997	0.00807979095997	0.00807979095997
hhs7	201446	201452	201506	0.0148568601712	0.0148568601712	0.0148568601712	0.0148568601712	0.0148568601712	0.0148568601712	0.0148568601712	0.0148568601712	0.0148568601712	0.0148568601712	0.0227632032134	0.0454129000865	0.0608378240822	0.0594912037334	0.0496976011964	0.0404916148117	0.0164483205834	0.024379147632	0.0524398099068	0.127042577232	0.0585608114924	0.0612540521901	0.0541781743571	0.0291800038815	0.0155424123488	0.0148568601712	0.0148568601712	0.0148568601712	0.0148568601712	0.0148568601712	0.0148568601712	0.0148568601712	0.0148568601712	0.0148568601712
hhs7	201447	201452	201505	0.0147970363243	0.0147970363243	0.0147970363243	0.0147970363243	0.0147970363243	0.0147970363243	0.0147970363243	0.0147970363243	0.0147970363243	0.0147970363243	0.0252200867712	0.0549018683055	0.0815075218353	0.0648912603596	0.0418935690705	0.0298670282683	0.016883272994	0.0278708345399	0.0692355414249	0.161005410934	0.0458696907235	0.0341622214119	0.029081621522	0.0212275540593	0.015238827619	0.0147970363243	0.0147970363243	0.0147970363243	0.0147970363243	0.0147970363243	0.0147970363243	0.0147970363243	0.0147970363243	0.0147970363243
hhs7	201448	201452	201451	0.0142057114306	0.0142057114306	0.0142057114306	0.0142057114306	0.0142057114306	0.0142057114306	0.0142057114306	0.0142057114306	0.0142057114306	0.0142057114306	0.110679256482	0.423592749102	0.0167326343515	0.0156861309196	0.0142567603785	0.0144099072222	0.0145120051179	0.0177446468326	0.0149203967011	0.0152522148625	0.0150735435448	0.0145120051179	0.0143078093264	0.0142057114306	0.0142057114306	0.0142057114306	0.0142057114306	0.0142057114306	0.0142057114306	0.0142057114306	0.0142057114306	0.0142057114306	0.0142057114306	0.0142057114306
hhs7	201449	201452	201452	0.0137340555314	0.0137340555314	0.0137340555314	0.0137340555314	0.0137340555314	0.0137340555314	0.0137340555314	0.0137340555314	0.0137340555314	0.0137340555314	0.0157883388321	0.0298681420727	0.409680408846	0.0963088394359	0.0156648560519	0.0143159406198	0.0146862311306	0.0186977642739	0.0190503692934	0.0209018218473	0.0233616088118	0.0193148625154	0.0139192007868	0.0137605048536	0.0137340555314	0.0137340555314	0.0137340555314	0.0137340555314	0.0137340555314	0.0137340555314	0.0137340555314	0.0137340555314	0.0137340555314	0.0137340555314
hhs7	201450	201452	201452	0.0149987326026	0.0149987326026	0.0149987326026	0.0149987326026	0.0149987326026	0.0149987326026	0.0149987326026	0.0149987326026	0.0149987326026	0.0149987326026	0.0177219212859	0.0275777910522	0.285921112853	0.211295060894	0.0198703910773	0.0149987326026	0.0149987326026	0.0176492099654	0.0149987326026	0.0149987326026	0.0149987326026	0.0149987326026	0.0149987326026	0.0149987326026	0.0149987326026	0.0149987326026	0.0149987326026	0.0149987326026	0.0149987326026	0.0149987326026	0.0149987326026	0.0149987326026	0.0149987326026	0.0149987326026
hhs7	201451	201452	201453	0.014226865886	0.014226865886	0.014226865886	0.014226865886	0.014226865886	0.014226865886	0.014226865886	0.014226865886	0.014226865886	0.014226865886	0.0169073834794	0.0506814020726	0.229837437305	0.264120540012	0.0231936088443	0.014226865886	0.014226865886	0.0169073834794	0.014226865886	0.014226865886	0.014226865886	0.014226865886	0.014226865886	0.014226865886	0.014226865886	0.014226865886	0.014226865886	0.014226865886	0.014226865886	0.014226865886	0.014226865886	0.014226865886	0.014226865886	0.014226865886
hhs7	201452	201452	201452	0.0102329229274	0.0102329229274	0.0102329229274	0.0102329229274	0.0102329229274	0.0102329229274	0.0102329229274	0.0102329229274	0.0102329229274	0.0102329229274	0.0126721361263	0.0102329229274	0.372569071278	0.270796526261	0.0345353653148	0.0102329229274	0.0102329229274	0.0126721361263	0.0102329229274	0.0102329229274	0.0102329229274	0.0102329229274	0.0102329229274	0.0102329229274	0.0102329229274	0.0102329229274	0.0102329229274	0.0102329229274	0.0102329229274	0.0102329229274	0.0102329229274	0.0102329229274	0.0102329229274	0.0102329229274
hhs7	201453	201452	201452	0.00742688860081	0.00742688860081	0.00742688860081	0.00742688860081	0.00742688860081	0.00742688860081	0.00742688860081	0.00742688860081	0.00742688860081	0.00742688860081	0.00968278123356	0.00742688860081	0.623352336513	0.00742688860081	0.134141104694	0.00776122690185	0.00742688860081	0.00968278123356	0.00742688860081	0.00742688860081	0.00742688860081	0.00742688860081	0.00742688860081	0.00742688860081	0.00742688860081	0.00742688860081	0.00742688860081	0.00742688860081	0.00742688860081	0.00742688860081	0.00742688860081	0.00742688860081	0.00742688860081	0.00742688860081
hhs7	201501	201452	201452	0.00582942648042	0.00582942648042	0.00582942648042	0.00582942648042	0.00582942648042	0.00582942648042	0.00582942648042	0.00582942648042	0.00582942648042	0.00582942648042	0.00794366770385	0.00582942648042	0.803400443699	0.00582942648042	0.00582942648042	0.00582942648042	0.00582942648042	0.00794366770385	0.00582942648042	0.00582942648042	0.00582942648042	0.00582942648042	0.00582942648042	0.00582942648042	0.00582942648042	0.00582942648042	0.00582942648042	0.00582942648042	0.00582942648042	0.00582942648042	0.00582942648042	0.00582942648042	0.00582942648042	0.00582942648042
hhs7	201502	201452	201452	0.00584962577632	0.00584962577632	0.00584962577632	0.00584962577632	0.00584962577632	0.00584962577632	0.00584962577632	0.00584962577632	0.00584962577632	0.00584962577632	0.00813484207012	0.00584962577632	0.802391916794	0.00584962577632	0.00584962577632	0.00584962577632	0.00584962577632	0.00813484207012	0.00584962577632	0.00584962577632	0.00584962577632	0.00584962577632	0.00584962577632	0.00584962577632	0.00584962577632	0.00584962577632	0.00584962577632	0.00584962577632	0.00584962577632	0.00584962577632	0.00584962577632	0.00584962577632	0.00584962577632	0.00584962577632
hhs7	201503	201452	201452	0.00506989079596	0.00506989079596	0.00506989079596	0.00506989079596	0.00506989079596	0.00506989079596	0.00506989079596	0.00506989079596	0.00506989079596	0.00506989079596	0.0068254612178	0.00506989079596	0.82918246289	0.00506989079596	0.00506989079596	0.00506989079596	0.00506989079596	0.0068254612178	0.00506989079596	0.00506989079596	0.00506989079596	0.00506989079596	0.00506989079596	0.00506989079596	0.00506989079596	0.00506989079596	0.00506989079596	0.00506989079596	0.00506989079596	0.00506989079596	0.00506989079596	0.00506989079596	0.00506989079596	0.00506989079596
hhs7	201504	201452	201452	0.0041262581533	0.0041262581533	0.0041262581533	0.0041262581533	0.0041262581533	0.0041262581533	0.0041262581533	0.0041262581533	0.0041262581533	0.0041262581533	0.00619976786167	0.0041262581533	0.859686461524	0.0041262581533	0.0041262581533	0.0041262581533	0.0041262581533	0.00619976786167	0.0041262581533	0.0041262581533	0.0041262581533	0.0041262581533	0.0041262581533	0.0041262581533	0.0041262581533	0.0041262581533	0.0041262581533	0.0041262581533	0.0041262581533	0.0041262581533	0.0041262581533	0.0041262581533	0.0041262581533	0.0041262581533
hhs7	201505	201452	201452	0.00316112820147	0.00316112820147	0.00316112820147	0.00316112820147	0.00316112820147	0.00316112820147	0.00316112820147	0.00316112820147	0.00316112820147	0.00316112820147	0.00519762867523	0.00316112820147	0.891609768404	0.00316112820147	0.00316112820147	0.00316112820147	0.00316112820147	0.00519762867523	0.00316112820147	0.00316112820147	0.00316112820147	0.00316112820147	0.00316112820147	0.00316112820147	0.00316112820147	0.00316112820147	0.00316112820147	0.00316112820147	0.00316112820147	0.00316112820147	0.00316112820147	0.00316112820147	0.00316112820147	0.00316112820147
hhs7	201506	201452	201452	0.00188215551208	0.00188215551208	0.00188215551208	0.00188215551208	0.00188215551208	0.00188215551208	0.00188215551208	0.00188215551208	0.00188215551208	0.00188215551208	0.00376374608365	0.00188215551208	0.934125686958	0.00188215551208	0.00188215551208	0.00188215551208	0.00188215551208	0.00376374608365	0.00188215551208	0.00188215551208	0.00188215551208	0.00188215551208	0.00188215551208	0.00188215551208	0.00188215551208	0.00188215551208	0.00188215551208	0.00188215551208	0.00188215551208	0.00188215551208	0.00188215551208	0.00188215551208	0.00188215551208	0.00188215551208
hhs7	201507	201452	201452	0.00154487185732	0.00154487185732	0.00154487185732	0.00154487185732	0.00154487185732	0.00154487185732	0.00154487185732	0.00154487185732	0.00154487185732	0.00154487185732	0.00272718781875	0.00154487185732	0.946654596786	0.00154487185732	0.00154487185732	0.00154487185732	0.00154487185732	0.00272718781875	0.00154487185732	0.00154487185732	0.00154487185732	0.00154487185732	0.00154487185732	0.00154487185732	0.00154487185732	0.00154487185732	0.00154487185732	0.00154487185732	0.00154487185732	0.00154487185732	0.00154487185732	0.00154487185732	0.00154487185732	0.00154487185732
hhs7	201508	201452	201452	0.00109501494794	0.00109501494794	0.00109501494794	0.00109501494794	0.00109501494794	0.00109501494794	0.00109501494794	0.00109501494794	0.00109501494794	0.00109501494794	0.00161382520159	0.00109501494794	0.962826886211	0.00109501494794	0.00109501494794	0.00109501494794	0.00109501494794	0.00161382520159	0.00109501494794	0.00109501494794	0.00109501494794	0.00109501494794	0.00109501494794	0.00109501494794	0.00109501494794	0.00109501494794	0.00109501494794	0.00109501494794	0.00109501494794	0.00109501494794	0.00109501494794	0.00109501494794	0.00109501494794	0.00109501494794
hhs7	201509	201452	201452	0.000962042580255	0.000962042580255	0.000962042580255	0.000962042580255	0.000962042580255	0.000962042580255	0.000962042580255	0.000962042580255	0.000962042580255	0.000962042580255	0.00131740352147	0.000962042580255	0.967541872969	0.000962042580255	0.000962042580255	0.000962042580255	0.000962042580255	0.00131740352147	0.000962042580255	0.000962042580255	0.000962042580255	0.000962042580255	0.000962042580255	0.000962042580255	0.000962042580255	0.000962042580255	0.000962042580255	0.000962042580255	0.000962042580255	0.000962042580255	0.000962042580255	0.000962042580255	0.000962042580255	0.000962042580255
hhs7	201510	201452	201452	0.000469682139987	0.000469682139987	0.000469682139987	0.000469682139987	0.000469682139987	0.000469682139987	0.000469682139987	0.000469682139987	0.000469682139987	0.000469682139987	0.000469682139987	0.000469682139987	0.98450048938	0.000469682139987	0.000469682139987	0.000469682139987	0.000469682139987	0.000469682139987	0.000469682139987	0.000469682139987	0.000469682139987	0.000469682139987	0.000469682139987	0.000469682139987	0.000469682139987	0.000469682139987	0.000469682139987	0.000469682139987	0.000469682139987	0.000469682139987	0.000469682139987	0.000469682139987	0.000469682139987	0.000469682139987
hhs7	201511	201452	201452	0.000425756613199	0.000425756613199	0.000425756613199	0.000425756613199	0.000425756613199	0.000425756613199	0.000425756613199	0.000425756613199	0.000425756613199	0.000425756613199	0.000425756613199	0.000425756613199	0.985950031764	0.000425756613199	0.000425756613199	0.000425756613199	0.000425756613199	0.000425756613199	0.000425756613199	0.000425756613199	0.000425756613199	0.000425756613199	0.000425756613199	0.000425756613199	0.000425756613199	0.000425756613199	0.000425756613199	0.000425756613199	0.000425756613199	0.000425756613199	0.000425756613199	0.000425756613199	0.000425756613199	0.000425756613199
hhs7	201512	201452	201452	0.000362454406038	0.000362454406038	0.000362454406038	0.000362454406038	0.000362454406038	0.000362454406038	0.000362454406038	0.000362454406038	0.000362454406038	0.000362454406038	0.000362454406038	0.000362454406038	0.988039004601	0.000362454406038	0.000362454406038	0.000362454406038	0.000362454406038	0.000362454406038	0.000362454406038	0.000362454406038	0.000362454406038	0.000362454406038	0.000362454406038	0.000362454406038	0.000362454406038	0.000362454406038	0.000362454406038	0.000362454406038	0.000362454406038	0.000362454406038	0.000362454406038	0.000362454406038	0.000362454406038	0.000362454406038
hhs7	201513	201452	201452	0.000362153290786	0.000362153290786	0.000362153290786	0.000362153290786	0.000362153290786	0.000362153290786	0.000362153290786	0.000362153290786	0.000362153290786	0.000362153290786	0.000362153290786	0.000362153290786	0.988048941404	0.000362153290786	0.000362153290786	0.000362153290786	0.000362153290786	0.000362153290786	0.000362153290786	0.000362153290786	0.000362153290786	0.000362153290786	0.000362153290786	0.000362153290786	0.000362153290786	0.000362153290786	0.000362153290786	0.000362153290786	0.000362153290786	0.000362153290786	0.000362153290786	0.000362153290786	0.000362153290786	0.000362153290786
hhs7	201514	201452	201452	0.000470830270652	0.000470830270652	0.000470830270652	0.000470830270652	0.000470830270652	0.000470830270652	0.000470830270652	0.000470830270652	0.000470830270652	0.000470830270652	0.000470830270652	0.000470830270652	0.984462601068	0.000470830270652	0.000470830270652	0.000470830270652	0.000470830270652	0.000470830270652	0.000470830270652	0.000470830270652	0.000470830270652	0.000470830270652	0.000470830270652	0.000470830270652	0.000470830270652	0.000470830270652	0.000470830270652	0.000470830270652	0.000470830270652	0.000470830270652	0.000470830270652	0.000470830270652	0.000470830270652	0.000470830270652
hhs7	201515	201452	201452	0.000501625231907	0.000501625231907	0.000501625231907	0.000501625231907	0.000501625231907	0.000501625231907	0.000501625231907	0.000501625231907	0.000501625231907	0.000501625231907	0.000501625231907	0.000501625231907	0.983446367347	0.000501625231907	0.000501625231907	0.000501625231907	0.000501625231907	0.000501625231907	0.000501625231907	0.000501625231907	0.000501625231907	0.000501625231907	0.000501625231907	0.000501625231907	0.000501625231907	0.000501625231907	0.000501625231907	0.000501625231907	0.000501625231907	0.000501625231907	0.000501625231907	0.000501625231907	0.000501625231907	0.000501625231907
hhs7	201516	201452	201452	0.000381903285021	0.000381903285021	0.000381903285021	0.000381903285021	0.000381903285021	0.000381903285021	0.000381903285021	0.000381903285021	0.000381903285021	0.000381903285021	0.000381903285021	0.000381903285021	0.987397191594	0.000381903285021	0.000381903285021	0.000381903285021	0.000381903285021	0.000381903285021	0.000381903285021	0.000381903285021	0.000381903285021	0.000381903285021	0.000381903285021	0.000381903285021	0.000381903285021	0.000381903285021	0.000381903285021	0.000381903285021	0.000381903285021	0.000381903285021	0.000381903285021	0.000381903285021	0.000381903285021	0.000381903285021
hhs7	201517	201452	201452	0.000182231044467	0.000182231044467	0.000182231044467	0.000182231044467	0.000182231044467	0.000182231044467	0.000182231044467	0.000182231044467	0.000182231044467	0.000182231044467	0.000182231044467	0.000182231044467	0.993986375533	0.000182231044467	0.000182231044467	0.000182231044467	0.000182231044467	0.000182231044467	0.000182231044467	0.000182231044467	0.000182231044467	0.000182231044467	0.000182231044467	0.000182231044467	0.000182231044467	0.000182231044467	0.000182231044467	0.000182231044467	0.000182231044467	0.000182231044467	0.000182231044467	0.000182231044467	0.000182231044467	0.000182231044467
hhs7	201518	201452	201452	0.000182209412422	0.000182209412422	0.000182209412422	0.000182209412422	0.000182209412422	0.000182209412422	0.000182209412422	0.000182209412422	0.000182209412422	0.000182209412422	0.000182209412422	0.000182209412422	0.99398708939	0.000182209412422	0.000182209412422	0.000182209412422	0.000182209412422	0.000182209412422	0.000182209412422	0.000182209412422	0.000182209412422	0.000182209412422	0.000182209412422	0.000182209412422	0.000182209412422	0.000182209412422	0.000182209412422	0.000182209412422	0.000182209412422	0.000182209412422	0.000182209412422	0.000182209412422	0.000182209412422	0.000182209412422
hhs7	201519	201452	201452	0.000182195856912	0.000182195856912	0.000182195856912	0.000182195856912	0.000182195856912	0.000182195856912	0.000182195856912	0.000182195856912	0.000182195856912	0.000182195856912	0.000182195856912	0.000182195856912	0.993987536722	0.000182195856912	0.000182195856912	0.000182195856912	0.000182195856912	0.000182195856912	0.000182195856912	0.000182195856912	0.000182195856912	0.000182195856912	0.000182195856912	0.000182195856912	0.000182195856912	0.000182195856912	0.000182195856912	0.000182195856912	0.000182195856912	0.000182195856912	0.000182195856912	0.000182195856912	0.000182195856912	0.000182195856912
hhs8	201441	201453	201503	0.00138406385372	0.00138406385372	0.00138406385372	0.00147336822271	0.0015626725917	0.00194965819066	0.00236641191261	0.00471809362936	0.0443025474094	0.0259427653261	0.0308545056205	0.035855550284	0.0628183199134	0.0669263208869	0.0465125383168	0.0475841907447	0.116446177942	0.0698733650636	0.0705282637695	0.0893345676978	0.0879056977939	0.0390407394447	0.0320749986634	0.0320678488577	0.0258463111514	0.0247151224775	0.00177104945268	0.00194965819066	0.0240602237715	0.0015329044687	0.0015329044687	0.00141383197672	0.00144360009971	0.00144360009971
hhs8	201442	201453	201503	0.0244799789075	0.00139786334726	0.00139786334726	0.00142702128712	0.00148533716684	0.00166028480601	0.00168944274587	0.00308902385922	0.0338396776031	0.0176388358501	0.0219542109496	0.027552535403	0.104788157606	0.0434436126275	0.0474090924486	0.0721823685209	0.121874710365	0.0537946812783	0.0744858457699	0.0958768008182	0.0938357450279	0.044172561124	0.0351627577068	0.0563386343661	0.00384713029562	0.0022726015431	0.00206849596407	0.00180607450532	0.00157281098643	0.00154365304657	0.00154365304657	0.00145617922698	0.00142702128712	0.00148533716684
hhs8	201443	201453	201503	0.000300782220191	0.000300782220191	0.000300782220191	0.000350270890417	0.000449248230869	0.000746180252223	0.000795668922448	0.00317112509328	0.0161866453626	0.0278659715359	0.0351902947293	0.0446921194126	0.0582520150545	0.0716634446856	0.0783939038363	0.0812642467094	0.0872523758067	0.0892319226157	0.0851738516572	0.0823035087841	0.0788393018683	0.0729006614413	0.0576086623415	0.0151968719581	0.00445783051915	0.00178544232696	0.00143902163538	0.000993623603351	0.000597714241546	0.00054822557132	0.00054822557132	0.000399759560643	0.000350270890417	0.000449248230869
hhs8	201444	201453	201505	0.0392503604758	0.0077469132149	0.0077469132149	0.0077469132149	0.0077469132149	0.0077469132149	0.0077469132149	0.0077469132149	0.0394247728217	0.00810736539641	0.00833991519093	0.00860734745463	0.104140908333	0.0109212179101	0.0132467158553	0.0488662944791	0.120698453703	0.0528266908825	0.0951320760988	0.106764143418	0.0873578630653	0.0163512556121	0.0161419607971	0.0802302118633	0.0148513094375	0.0113979449889	0.00881664226969	0.00781667815326	0.0077469132149	0.0077469132149	0.0077469132149	0.0077469132149	0.0077469132149	0.0077469132149
hhs8	201445	201453	201505	0.0400057567888	0.00807979095997	0.00807979095997	0.00807979095997	0.00807979095997	0.00807979095997	0.00807979095997	0.00807979095997	0.0400057567888	0.00833715694489	0.00853018143358	0.00873392950497	0.105026558961	0.0107714102189	0.0139884850304	0.0528097145386	0.12496169921	0.0462879161379	0.0818491765037	0.0940330265726	0.0811218329958	0.0168838523608	0.0215486108375	0.0870412506489	0.0208515779616	0.0144603226695	0.00947385671162	0.00821919753513	0.00810123812538	0.00807979095997	0.00807979095997	0.00807979095997	0.00807979095997	0.00807979095997
hhs8	201446	201453	201505	0.0148572237521	0.0148572237521	0.0148572237521	0.0148572237521	0.0148572237521	0.0148572237521	0.0148572237521	0.0148572237521	0.0174506009469	0.0149551621766	0.015395885087	0.0157141849667	0.0167180538181	0.0171832613346	0.019093060613	0.0303314948277	0.0596130927067	0.133534109675	0.155864070468	0.0870868118423	0.0377748150919	0.0261691117852	0.0291562337333	0.0318495404079	0.0295479874315	0.0227412669267	0.0167915076365	0.015028615995	0.0148572237521	0.0148572237521	0.0148572237521	0.0148572237521	0.0148572237521	0.0148572237521
hhs8	201447	201453	201505	0.0147973993264	0.0147973993264	0.0147973993264	0.0147973993264	0.0147973993264	0.0147973993264	0.0147973993264	0.0147973993264	0.0178082475416	0.0147973993264	0.0149446667077	0.0151655677797	0.0154601025423	0.0158282709956	0.015803726432	0.0177182023891	0.0514833887347	0.152296044343	0.191125543882	0.102593303151	0.0418209637969	0.0212035304134	0.0194363218377	0.0196326783461	0.0187490740582	0.0169327763554	0.0152392014703	0.0147973993264	0.0147973993264	0.0147973993264	0.0147973993264	0.0147973993264	0.0147973993264	0.0147973993264
hhs8	201448	201453	201505	0.0142057114306	0.0142057114306	0.0142057114306	0.0142057114306	0.0142057114306	0.0142057114306	0.0142057114306	0.0142057114306	0.0174638776191	0.0142057114306	0.0142567603785	0.0147672498574	0.0168092077734	0.0172175993566	0.0153543127583	0.0218375291414	0.0632037349361	0.149434374413	0.166637869855	0.0802375255371	0.0316899760858	0.0256662002337	0.0309242418673	0.0354675982302	0.0314347313463	0.0233689975783	0.0165539630339	0.0145885785398	0.0142057114306	0.0142057114306	0.0142057114306	0.0142057114306	0.0142057114306	0.0142057114306
hhs8	201449	201453	201503	0.0137340555314	0.0137340555314	0.0137340555314	0.0137340555314	0.0137340555314	0.0137340555314	0.0137340555314	0.0137340555314	0.0157618895099	0.0137340555314	0.0137340555314	0.0191826159044	0.0203463860811	0.0153474641855	0.0157971026629	0.0767363410088	0.253514846754	0.199038006856	0.0379087360211	0.0138927514646	0.0139985487534	0.0143952885864	0.0142630419754	0.0143688392642	0.0141836940088	0.0139985487534	0.0137605048536	0.0137605048536	0.0137340555314	0.0137340555314	0.0137340555314	0.0137340555314	0.0137340555314	0.0137340555314
hhs8	201450	201453	201501	0.0149987326026	0.0149987326026	0.0149987326026	0.0149987326026	0.0149987326026	0.0149987326026	0.0149987326026	0.0149987326026	0.0176492099654	0.0149987326026	0.0149987326026	0.0744281185726	0.180853254704	0.0172770206455	0.0725376242392	0.122514538542	0.081974491517	0.0427017457199	0.0150714439231	0.0149987326026	0.0150229697094	0.0149987326026	0.0149987326026	0.0149987326026	0.0149987326026	0.0149987326026	0.0149987326026	0.0149987326026	0.0149987326026	0.0149987326026	0.0149987326026	0.0149987326026	0.0149987326026	0.0149987326026
hhs8	201451	201453	201452	0.014226865886	0.014226865886	0.014226865886	0.014226865886	0.014226865886	0.014226865886	0.014226865886	0.014226865886	0.0169073834794	0.014226865886	0.014226865886	0.0577321743133	0.228253568178	0.0165515770233	0.135673863105	0.0885665297283	0.0719085162122	0.0144567823721	0.0142779584385	0.014226865886	0.014226865886	0.014226865886	0.014226865886	0.014226865886	0.014226865886	0.014226865886	0.014226865886	0.014226865886	0.014226865886	0.014226865886	0.014226865886	0.014226865886	0.014226865886	0.014226865886
hhs8	201452	201453	201453	0.0102329229274	0.0102329229274	0.0102329229274	0.0102329229274	0.0102329229274	0.0102329229274	0.0102329229274	0.0102329229274	0.0126721361263	0.0102329229274	0.0102329229274	0.0102329229274	0.0642743061324	0.573363551989	0.0402631047323	0.0102329229274	0.0126721361263	0.0102329229274	0.0102329229274	0.0102329229274	0.0102329229274	0.0102329229274	0.0102329229274	0.0102329229274	0.0102329229274	0.0102329229274	0.0102329229274	0.0102329229274	0.0102329229274	0.0102329229274	0.0102329229274	0.0102329229274	0.0102329229274	0.0102329229274
hhs8	201453	201453	201453	0.00742688860081	0.00742688860081	0.00742688860081	0.00742688860081	0.00742688860081	0.00742688860081	0.00742688860081	0.00742688860081	0.00968278123356	0.00742688860081	0.00742688860081	0.00742688860081	0.00742688860081	0.750215147407	0.00761263210139	0.00742688860081	0.00968278123356	0.00742688860081	0.00742688860081	0.00742688860081	0.00742688860081	0.00742688860081	0.00742688860081	0.00742688860081	0.00742688860081	0.00742688860081	0.00742688860081	0.00742688860081	0.00742688860081	0.00742688860081	0.00742688860081	0.00742688860081	0.00742688860081	0.00742688860081
hhs8	201501	201453	201453	0.00582942648042	0.00582942648042	0.00582942648042	0.00582942648042	0.00582942648042	0.00582942648042	0.00582942648042	0.00582942648042	0.00794366770385	0.00582942648042	0.00582942648042	0.00582942648042	0.00582942648042	0.803400443699	0.00582942648042	0.00582942648042	0.00794366770385	0.00582942648042	0.00582942648042	0.00582942648042	0.00582942648042	0.00582942648042	0.00582942648042	0.00582942648042	0.00582942648042	0.00582942648042	0.00582942648042	0.00582942648042	0.00582942648042	0.00582942648042	0.00582942648042	0.00582942648042	0.00582942648042	0.00582942648042
hhs8	201502	201453	201453	0.00584962577632	0.00584962577632	0.00584962577632	0.00584962577632	0.00584962577632	0.00584962577632	0.00584962577632	0.00584962577632	0.00813484207012	0.00584962577632	0.00584962577632	0.00584962577632	0.00584962577632	0.801754682961	0.00584962577632	0.00584962577632	0.00821449629922	0.00596910711998	0.00592928000543	0.00592928000543	0.00584962577632	0.00588945289087	0.00592928000543	0.00592928000543	0.00588945289087	0.00584962577632	0.00584962577632	0.00584962577632	0.00588945289087	0.00584962577632	0.00584962577632	0.00584962577632	0.00584962577632	0.00584962577632
hhs8	201503	201453	201505	0.00506989079596	0.00506989079596	0.00506989079596	0.00506989079596	0.00506989079596	0.00506989079596	0.00506989079596	0.00506989079596	0.0068254612178	0.00506989079596	0.00506989079596	0.00506989079596	0.00506989079596	0.0489126796313	0.00506989079596	0.00506989079596	0.0068254612178	0.214270867222	0.209243780532	0.170345667129	0.111998497025	0.0597085543258	0.0279390146716	0.0134758390313	0.00873719174178	0.00700655534038	0.0062648540255	0.00548194708201	0.00531712456759	0.00515230205317	0.00527591893898	0.00552315271061	0.00527591893898	0.0054407414534
hhs8	201504	201453	201506	0.0041262581533	0.0041262581533	0.0041262581533	0.0041262581533	0.0041262581533	0.0041262581533	0.0041262581533	0.0041262581533	0.00619976786167	0.0041262581533	0.0041262581533	0.0041262581533	0.0041262581533	0.135882529472	0.0041262581533	0.0041262581533	0.00619976786167	0.0041262581533	0.262676551612	0.204241789722	0.134599189167	0.0768060974297	0.0362525437899	0.0189702276818	0.00994406753622	0.00703516284476	0.0057518225397	0.00511015238718	0.00476792830583	0.00472515029566	0.00451126024482	0.00463959427532	0.0049390403465	0.00485348432616
hhs8	201505	201453	201506	0.00316112820147	0.00316112820147	0.00316112820147	0.00316112820147	0.00316112820147	0.00316112820147	0.00316112820147	0.00316112820147	0.00519762867523	0.00316112820147	0.00316112820147	0.00316112820147	0.00316112820147	0.416511858056	0.00316112820147	0.00316112820147	0.00519762867523	0.00316112820147	0.00316112820147	0.200130191734	0.133407698855	0.075658537242	0.0378106251694	0.0196418504772	0.0114237005554	0.00764779383449	0.00516013764192	0.00431611143373	0.00427168900172	0.00413842170569	0.00440495629775	0.00427168900172	0.00524898250594	0.00498244791388
hhs8	201506	201453	201453	0.00188215551208	0.00188215551208	0.00188215551208	0.00188215551208	0.00188215551208	0.00188215551208	0.00188215551208	0.00188215551208	0.00376374608365	0.00188215551208	0.00188215551208	0.00188215551208	0.00188215551208	0.793823035476	0.00188215551208	0.00188215551208	0.00376374608365	0.00188215551208	0.00188215551208	0.00188215551208	0.0626644337624	0.0368879001179	0.0214126574959	0.0115774882391	0.00691627058189	0.00411953998755	0.00295423557324	0.00272117469038	0.00248811380752	0.00267456251381	0.00281439904352	0.00295423557324	0.00300084774981	0.00346696951554
hhs8	201507	201453	201453	0.00154487185732	0.00154487185732	0.00154487185732	0.00154487185732	0.00154487185732	0.00154487185732	0.00154487185732	0.00154487185732	0.00272718781875	0.00154487185732	0.00154487185732	0.00154487185732	0.00154487185732	0.923215875607	0.00154487185732	0.00154487185732	0.00272718781875	0.00154487185732	0.00154487185732	0.00154487185732	0.00154487185732	0.0123191227215	0.00716827472064	0.00381313519715	0.00310430290345	0.00220644866477	0.0018284047748	0.00187566026104	0.00192291574729	0.00168663831606	0.0018284047748	0.00187566026104	0.00192291574729	0.00197017123354
hhs8	201508	201453	201453	0.00109501494794	0.00109501494794	0.00109501494794	0.00109501494794	0.00109501494794	0.00109501494794	0.00109501494794	0.00109501494794	0.00161382520159	0.00109501494794	0.00109501494794	0.00109501494794	0.00109501494794	0.960855335875	0.00109501494794	0.00109501494794	0.00161382520159	0.00109501494794	0.00109501494794	0.00109501494794	0.00109501494794	0.00109501494794	0.00181631385139	0.00157588088357	0.00128736132219	0.0011431015415	0.00128736132219	0.00119118813507	0.0011431015415	0.00109501494794	0.00109501494794	0.0011431015415	0.0011431015415	0.00119118813507
hhs8	201509	201453	201453	0.000962042580255	0.000962042580255	0.000962042580255	0.000962042580255	0.000962042580255	0.000962042580255	0.000962042580255	0.000962042580255	0.00131740352147	0.000962042580255	0.000962042580255	0.000962042580255	0.000962042580255	0.967058583054	0.000962042580255	0.000962042580255	0.00131740352147	0.000962042580255	0.000962042580255	0.000962042580255	0.000962042580255	0.000962042580255	0.000962042580255	0.00115535854633	0.00101037157177	0.000962042580255	0.000962042580255	0.000962042580255	0.00105870056329	0.000962042580255	0.000962042580255	0.00105870056329	0.00101037157177	0.000962042580255
hhs8	201510	201453	201453	0.000469682139987	0.000469682139987	0.000469682139987	0.000469682139987	0.000469682139987	0.000469682139987	0.000469682139987	0.000469682139987	0.000469682139987	0.000469682139987	0.000469682139987	0.000469682139987	0.000469682139987	0.983614861654	0.000469682139987	0.000469682139987	0.000469682139987	0.000469682139987	0.000469682139987	0.000469682139987	0.000469682139987	0.000469682139987	0.000469682139987	0.000469682139987	0.000666488301435	0.000568085220711	0.000568085220711	0.000469682139987	0.000518883680349	0.000469682139987	0.000568085220711	0.000617286761073	0.000568085220711	0.000568085220711
hhs8	201511	201453	201453	0.000425756613199	0.000425756613199	0.000425756613199	0.000425756613199	0.000425756613199	0.000425756613199	0.000425756613199	0.000425756613199	0.000425756613199	0.000425756613199	0.000425756613199	0.000425756613199	0.000425756613199	0.984915231276	0.000425756613199	0.000425756613199	0.000425756613199	0.000425756613199	0.000425756613199	0.000425756613199	0.000425756613199	0.000425756613199	0.000425756613199	0.000425756613199	0.000425756613199	0.000573585254472	0.000672137681987	0.000425756613199	0.000475032826956	0.000524309040714	0.000573585254472	0.000524309040714	0.000524309040714	0.000573585254472
hhs8	201512	201453	201453	0.000362454406038	0.000362454406038	0.000362454406038	0.000362454406038	0.000362454406038	0.000362454406038	0.000362454406038	0.000362454406038	0.000362454406038	0.000362454406038	0.000362454406038	0.000362454406038	0.000362454406038	0.987100711878	0.000362454406038	0.000362454406038	0.000362454406038	0.000362454406038	0.000362454406038	0.000362454406038	0.000362454406038	0.000362454406038	0.000362454406038	0.000362454406038	0.000362454406038	0.000362454406038	0.000609373543586	0.000461222061057	0.000411838233547	0.000411838233547	0.000461222061057	0.000461222061057	0.000411838233547	0.000609373543586
hhs8	201513	201453	201453	0.000362153290786	0.000362153290786	0.000362153290786	0.000362153290786	0.000362153290786	0.000362153290786	0.000362153290786	0.000362153290786	0.000362153290786	0.000362153290786	0.000362153290786	0.000362153290786	0.000362153290786	0.983258660482	0.000362153290786	0.000362153290786	0.000362153290786	0.000362153290786	0.000362153290786	0.000362153290786	0.000362153290786	0.000362153290786	0.000362153290786	0.000362153290786	0.000362153290786	0.000362153290786	0.000362153290786	0.000707843666625	0.000559690648408	0.000806612345437	0.00120168706068	0.00115230272128	0.00149799309712	0.0013992244183
hhs8	201514	201453	201453	0.000470830270652	0.000470830270652	0.000470830270652	0.000470830270652	0.000470830270652	0.000470830270652	0.000470830270652	0.000470830270652	0.000470830270652	0.000470830270652	0.000470830270652	0.000470830270652	0.000470830270652	0.976885864433	0.000470830270652	0.000470830270652	0.000470830270652	0.000470830270652	0.000470830270652	0.000470830270652	0.000470830270652	0.000470830270652	0.000470830270652	0.000470830270652	0.000470830270652	0.000470830270652	0.000470830270652	0.000470830270652	0.00145482204145	0.00160242080707	0.00115962451021	0.00204521710393	0.00184841874977	0.00229121504663
hhs8	201515	201453	201453	0.000501625231907	0.000501625231907	0.000501625231907	0.000501625231907	0.000501625231907	0.000501625231907	0.000501625231907	0.000501625231907	0.000501625231907	0.000501625231907	0.000501625231907	0.000501625231907	0.000501625231907	0.964475533824	0.000501625231907	0.000501625231907	0.000501625231907	0.000501625231907	0.000501625231907	0.000501625231907	0.000501625231907	0.000501625231907	0.000501625231907	0.000501625231907	0.000501625231907	0.000501625231907	0.000501625231907	0.000501625231907	0.000501625231907	0.0030081343243	0.00340131222115	0.00433510972616	0.00541634894248	0.00531805446827
hhs8	201516	201453	201453	0.000381903285021	0.000381903285021	0.000381903285021	0.000381903285021	0.000381903285021	0.000381903285021	0.000381903285021	0.000381903285021	0.000381903285021	0.000381903285021	0.000381903285021	0.000381903285021	0.000381903285021	0.944708780375	0.000381903285021	0.000381903285021	0.000381903285021	0.000381903285021	0.000381903285021	0.000381903285021	0.000381903285021	0.000381903285021	0.000381903285021	0.000381903285021	0.000381903285021	0.000381903285021	0.000381903285021	0.000381903285021	0.000381903285021	0.000381903285021	0.0159273940759	0.0108442653411	0.0089195855289	0.00852477941357
hhs8	201517	201453	201453	0.000182231044467	0.000182231044467	0.000182231044467	0.000182231044467	0.000182231044467	0.000182231044467	0.000182231044467	0.000182231044467	0.000182231044467	0.000182231044467	0.000182231044467	0.000182231044467	0.000182231044467	0.97917869378	0.000182231044467	0.000182231044467	0.000182231044467	0.000182231044467	0.000182231044467	0.000182231044467	0.000182231044467	0.000182231044467	0.000182231044467	0.000182231044467	0.000182231044467	0.000182231044467	0.000182231044467	0.000182231044467	0.000182231044467	0.000182231044467	0.000182231044467	0.00430651824409	0.00559846363193	0.00544939301025
hhs8	201518	201453	201453	0.000182209412422	0.000182209412422	0.000182209412422	0.000182209412422	0.000182209412422	0.000182209412422	0.000182209412422	0.000182209412422	0.000182209412422	0.000182209412422	0.000182209412422	0.000182209412422	0.000182209412422	0.983949660102	0.000182209412422	0.000182209412422	0.000182209412422	0.000182209412422	0.000182209412422	0.000182209412422	0.000182209412422	0.000182209412422	0.000182209412422	0.000182209412422	0.000182209412422	0.000182209412422	0.000182209412422	0.000182209412422	0.000182209412422	0.000182209412422	0.000182209412422	0.000182209412422	0.00505185332431	0.00534999478831
hhs8	201519	201453	201453	0.000182195856912	0.000182195856912	0.000182195856912	0.000182195856912	0.000182195856912	0.000182195856912	0.000182195856912	0.000182195856912	0.000182195856912	0.000182195856912	0.000182195856912	0.000182195856912	0.000182195856912	0.990062005625	0.000182195856912	0.000182195856912	0.000182195856912	0.000182195856912	0.000182195856912	0.000182195856912	0.000182195856912	0.000182195856912	0.000182195856912	0.000182195856912	0.000182195856912	0.000182195856912	0.000182195856912	0.000182195856912	0.000182195856912	0.000182195856912	0.000182195856912	0.000182195856912	0.000182195856912	0.00410772695333
hhs9	201441	201504	201503	0.00138406385372	0.00138406385372	0.00144360009971	0.0015626725917	0.00171151320668	0.00212826692864	0.00257478877359	0.00302131061854	0.0260844561353	0.00531345608929	0.0129340955765	0.044964595921	0.0734157717002	0.0743088153901	0.0584197875156	0.0577946569326	0.129782297045	0.0854123252679	0.0816615417703	0.106094020945	0.0939188586393	0.0186793433149	0.00581951418024	0.0258165430284	0.0250425718304	0.0245365137395	0.00189012194466	0.00183058569867	0.0238816150336	0.00138406385372	0.00150313634571	0.00147336822271	0.00141383197672	0.00141383197672
hhs9	201442	201504	201503	0.00139786334726	0.00139786334726	0.00139786334726	0.00145617922698	0.0015144951067	0.00171860068573	0.0250631377048	0.00233091742283	0.00329312943825	0.00361386677673	0.0334023085051	0.0783930097113	0.105294815393	0.0791511161477	0.0502082546753	0.0980636463078	0.101300177632	0.057439423761	0.0832332277283	0.105382289213	0.0993174377219	0.0169973611731	0.00580071226634	0.00294323415992	0.00253502300186	0.00212681184379	0.00186439038504	0.00157281098643	0.00145617922698	0.00148533716684	0.0245674527271	0.00142702128712	0.00139786334726	0.00145617922698
hhs9	201443	201504	201503	0.000300782220191	0.000300782220191	0.000300782220191	0.000399759560643	0.000498736901094	0.000845157592674	0.0012905556247	0.00188441966741	0.00351754578486	0.00406192115734	0.0154443153092	0.0918053334675	0.098288349267	0.0930920388933	0.083144816178	0.0860151590511	0.0915084014461	0.0954180063939	0.100020452725	0.0984368152777	0.0881431718708	0.0267772207909	0.00777357142427	0.00292368174215	0.00223084035899	0.00153799897583	0.0010926009438	0.000597714241546	0.000399759560643	0.000449248230869	0.000449248230869	0.000350270890417	0.000300782220191	0.000399759560643
hhs9	201444	201504	201453	0.0077469132149	0.0077469132149	0.0077469132149	0.0077469132149	0.0077469132149	0.0077469132149	0.0392503604758	0.0077469132149	0.00781667815326	0.00892128967723	0.0478663303627	0.0671330808387	0.118205593308	0.0849231401194	0.0348738467456	0.0803929967195	0.0746955267537	0.0118630445779	0.0471221710202	0.0828463970516	0.0854509547503	0.0197464826121	0.0141652875436	0.00964219404024	0.00838642514983	0.00809573790668	0.00816550284504	0.00811899288614	0.00785156062244	0.0077469132149	0.0392503604758	0.0077469132149	0.0077469132149	0.0077469132149
hhs9	201445	201504	201453	0.00807979095997	0.00807979095997	0.00807979095997	0.00807979095997	0.00807979095997	0.00807979095997	0.0400057567888	0.00807979095997	0.00809051454267	0.00824064470054	0.0432871730965	0.0595762952254	0.111984304021	0.0848732268266	0.0389315384023	0.0826231345745	0.0753525455005	0.0123156061284	0.0469010204681	0.0834810211909	0.0870519742316	0.0208730251271	0.0152645913723	0.0101708895874	0.00874465308768	0.00839077485841	0.00843366918923	0.00839077485841	0.00813340887349	0.00807979095997	0.0400057567888	0.00807979095997	0.00807979095997	0.00807979095997
hhs9	201446	201504	201453	0.0148184507629	0.0148184507629	0.0148184507629	0.0148184507629	0.0148184507629	0.0148184507629	0.0148184507629	0.0148184507629	0.0148184507629	0.0151359191264	0.023143904292	0.0943076448734	0.123441472392	0.0938172461525	0.0546240994265	0.0240250333065	0.0208259290274	0.0254902719076	0.0352096879617	0.0458082471764	0.053549591119	0.0503504868399	0.032523417193	0.0200688890835	0.0159662210004	0.0156487526368	0.0158196971403	0.0152336016998	0.014964974623	0.0148184507629	0.0174050531043	0.0148184507629	0.0148184507629	0.0148184507629
hhs9	201447	201504	201504	0.0147526421694	0.0147526421694	0.0147526421694	0.0147526421694	0.0147526421694	0.0147526421694	0.0147526421694	0.0147526421694	0.0147526421694	0.0157559223579	0.0245326330924	0.0474693644121	0.0865728215129	0.0882531601828	0.0491578115585	0.0245162713204	0.0247609738054	0.0393697121591	0.05875014897	0.0733588873237	0.0696883500489	0.0543699744887	0.0343288409683	0.0197935133602	0.0166123810553	0.0164166190673	0.0162453273279	0.0155601603699	0.0149484041574	0.0147526421694	0.0177543742582	0.0147526421694	0.0147526421694	0.0147526421694
hhs9	201448	201504	201453	0.0141596026743	0.0141596026743	0.0141596026743	0.0141596026743	0.0141596026743	0.0141596026743	0.0141596026743	0.0141596026743	0.0141596026743	0.0146175503676	0.0205873745761	0.028406864243	0.131368770616	0.1548932564	0.0876602074458	0.0336478211772	0.0203673380721	0.0273637611639	0.0372605196464	0.0443587088923	0.0432392811976	0.0367008057991	0.0266259565469	0.0176705349894	0.0150754980609	0.0148465242142	0.0148974072912	0.0146429919061	0.0142868103669	0.0141596026743	0.0174071822617	0.0141596026743	0.0141596026743	0.0141596026743
hhs9	201449	201504	201505	0.0137232929838	0.0137232929838	0.0137232929838	0.0137232929838	0.0137232929838	0.0137232929838	0.0137232929838	0.0137232929838	0.0137232929838	0.0137232929838	0.0163309647159	0.0174232931482	0.10648758282	0.0840938248699	0.0277304364634	0.0255632935099	0.0316947223538	0.0400725798689	0.051780437532	0.05703972348	0.0610832950883	0.0600790093294	0.0540797233485	0.0451997229539	0.03520972251	0.0261975792524	0.0203568647071	0.0168418645509	0.0147011501701	0.0138554358468	0.0157759646912	0.0137232929838	0.0137232929838	0.0137232929838
hhs9	201450	201504	201507	0.0149598264455	0.0149598264455	0.0149598264455	0.0149598264455	0.0149598264455	0.0149598264455	0.0149598264455	0.0149598264455	0.0149598264455	0.0149598264455	0.0176034216243	0.0156125291215	0.0207858021827	0.0316727904168	0.0248228891042	0.0158784450265	0.0164102768365	0.0266117779198	0.058715079907	0.101672585653	0.126354416473	0.117144056491	0.0746216858615	0.0356287445171	0.0183442106912	0.0174255921102	0.0189969133671	0.0186343007694	0.0160234900656	0.0149598264455	0.0176034216243	0.0149598264455	0.0149598264455	0.0149598264455
hhs9	201451	201504	201505	0.0141888534212	0.0141888534212	0.0141888534212	0.0141888534212	0.0141888534212	0.0141888534212	0.0141888534212	0.0141888534212	0.0141888534212	0.0141888534212	0.0168622013694	0.0141888534212	0.0275647755919	0.0270788581131	0.0387750722682	0.0753104482542	0.0762021763989	0.0568644146323	0.0796671771898	0.10295402074	0.0916927681699	0.0540108845692	0.0268004371821	0.0168385599084	0.0158703979227	0.0181634131519	0.0167111701734	0.0147493682551	0.0141888534212	0.0141888534212	0.0168622013694	0.0141888534212	0.0141888534212	0.0141888534212
hhs9	201452	201504	201453	0.0102080474375	0.0102080474375	0.0102080474375	0.0102080474375	0.0102080474375	0.0102080474375	0.0102080474375	0.0102080474375	0.0102080474375	0.0102080474375	0.0126413223047	0.0102080474375	0.27029870815	0.101350411996	0.0513990221265	0.0695088472053	0.0724787293929	0.0695411285334	0.0600181367362	0.0304484401726	0.0135330242345	0.010853674	0.0106599860312	0.0104017354062	0.0102403287656	0.0102403287656	0.0102080474375	0.0102080474375	0.0102080474375	0.0102080474375	0.0126413223047	0.0102080474375	0.0102080474375	0.0102080474375
hhs9	201453	201504	201502	0.00741019754183	0.00741019754183	0.00741019754183	0.00741019754183	0.00741019754183	0.00741019754183	0.00741019754183	0.00741019754183	0.00741019754183	0.00741019754183	0.00966100996947	0.00741019754183	0.00741019754183	0.241984695198	0.0570402892013	0.0978859658321	0.125907137822	0.170792904065	0.0868776482646	0.0133035392699	0.00848508376896	0.0078179130073	0.00748432762646	0.00744726258415	0.00744726258415	0.00741019754183	0.00741019754183	0.00741019754183	0.00741019754183	0.00741019754183	0.00966100996947	0.00741019754183	0.00741019754183	0.00741019754183
hhs9	201501	201504	201504	0.00581715329567	0.00581715329567	0.00581715329567	0.00581715329567	0.00581715329567	0.00581715329567	0.00581715329567	0.00581715329567	0.00581715329567	0.00581715329567	0.00792693164245	0.00581715329567	0.00581715329567	0.121579659918	0.00581715329567	0.0260326945995	0.172913724034	0.328191366096	0.163124308363	0.0179544369525	0.00776707755529	0.00649365763064	0.00609571390418	0.00601612515889	0.00581715329567	0.00581715329567	0.00581715329567	0.00581715329567	0.00581715329567	0.00581715329567	0.00792693164245	0.00581715329567	0.00581715329567	0.00581715329567
hhs9	201502	201504	201503	0.00583631626604	0.00583631626604	0.00583631626604	0.00583631626604	0.00583631626604	0.00583631626604	0.00583631626604	0.00583631626604	0.00583631626604	0.00583631626604	0.00811631957687	0.00583631626604	0.00583631626604	0.359543819388	0.00583631626604	0.00583631626604	0.0907527078418	0.158900396916	0.130012134551	0.0544735007718	0.0233997440042	0.0157703817288	0.00992915123671	0.00667077776492	0.00591578878975	0.00583631626604	0.00583631626604	0.00583631626604	0.00583631626604	0.00583631626604	0.00811631957687	0.00583631626604	0.00583631626604	0.00583631626604
hhs9	201503	201504	201504	0.00506102781255	0.00506102781255	0.00506102781255	0.00506102781255	0.00506102781255	0.00506102781255	0.00506102781255	0.00506102781255	0.00506102781255	0.00506102781255	0.00681352002706	0.00506102781255	0.00506102781255	0.00681352002706	0.00506102781255	0.00506102781255	0.135042505094	0.296778950875	0.272386857196	0.119123887465	0.0234065147959	0.00596596214806	0.00526669470699	0.00518442794921	0.00506102781255	0.00506102781255	0.00506102781255	0.00506102781255	0.00506102781255	0.00506102781255	0.00681352002706	0.00506102781255	0.00506102781255	0.00506102781255
hhs9	201504	201504	201503	0.00411774696481	0.00411774696481	0.00411774696481	0.00411774696481	0.00411774696481	0.00411774696481	0.00411774696481	0.00411774696481	0.00411774696481	0.00411774696481	0.00618696392296	0.00411774696481	0.00411774696481	0.00618696392296	0.00411774696481	0.00411774696481	0.466657911885	0.00411774696481	0.272975888051	0.108023862462	0.0210227682208	0.00552649873614	0.00428850475527	0.00411774696481	0.00411774696481	0.00411774696481	0.00411774696481	0.00411774696481	0.00411774696481	0.00411774696481	0.00618696392296	0.00411774696481	0.00411774696481	0.00411774696481
hhs9	201505	201504	201504	0.00315473111757	0.00315473111757	0.00315473111757	0.00315473111757	0.00315473111757	0.00315473111757	0.00315473111757	0.00315473111757	0.00315473111757	0.00315473111757	0.00518709055967	0.00315473111757	0.00315473111757	0.00518709055967	0.00315473111757	0.00315473111757	0.00315473111757	0.790803208384	0.00315473111757	0.0887156902623	0.0161883694536	0.00355372004623	0.00315473111757	0.00315473111757	0.00315473111757	0.00315473111757	0.00315473111757	0.00315473111757	0.00315473111757	0.00315473111757	0.00518709055967	0.00315473111757	0.00315473111757	0.00315473111757
hhs9	201506	201504	201504	0.00187864733662	0.00187864733662	0.00187864733662	0.00187864733662	0.00187864733662	0.00187864733662	0.00187864733662	0.00187864733662	0.00187864733662	0.00187864733662	0.00375670235841	0.00187864733662	0.00187864733662	0.00375670235841	0.00187864733662	0.00187864733662	0.00187864733662	0.922367685702	0.00187864733662	0.00187864733662	0.00922953275799	0.00406530312652	0.00215779488427	0.00206474570172	0.00187864733662	0.00187864733662	0.00187864733662	0.00187864733662	0.00187864733662	0.00187864733662	0.00375670235841	0.00187864733662	0.00187864733662	0.00187864733662
hhs9	201507	201504	201504	0.00154306443001	0.00154306443001	0.00154306443001	0.00154306443001	0.00154306443001	0.00154306443001	0.00154306443001	0.00154306443001	0.00154306443001	0.00154306443001	0.00272398345326	0.00154306443001	0.00154306443001	0.00272398345326	0.00154306443001	0.00154306443001	0.00154306443001	0.944686522993	0.00154306443001	0.00154306443001	0.00154306443001	0.00234545852447	0.00159026408262	0.00154306443001	0.00154306443001	0.00154306443001	0.00154306443001	0.00154306443001	0.00154306443001	0.00154306443001	0.00272398345326	0.00154306443001	0.00154306443001	0.00154306443001
hhs9	201508	201504	201504	0.00109445469668	0.00109445469668	0.00109445469668	0.00109445469668	0.00109445469668	0.00109445469668	0.00109445469668	0.00109445469668	0.00109445469668	0.00109445469668	0.0016129957874	0.00109445469668	0.00109445469668	0.0016129957874	0.00109445469668	0.00109445469668	0.00109445469668	0.961558385404	0.00109445469668	0.00109445469668	0.00109445469668	0.00109445469668	0.00162313280105	0.00133476292594	0.00109445469668	0.00109445469668	0.00109445469668	0.00109445469668	0.00109445469668	0.00109445469668	0.0016129957874	0.00109445469668	0.00109445469668	0.00109445469668
hhs9	201509	201504	201504	0.000961706032124	0.000961706032124	0.000961706032124	0.000961706032124	0.000961706032124	0.000961706032124	0.000961706032124	0.000961706032124	0.000961706032124	0.000961706032124	0.00131694067183	0.000961706032124	0.000961706032124	0.00131694067183	0.000961706032124	0.000961706032124	0.000961706032124	0.967197997021	0.000961706032124	0.000961706032124	0.000961706032124	0.000961706032124	0.000961706032124	0.000961706032124	0.000961706032124	0.000961706032124	0.000961706032124	0.000961706032124	0.000961706032124	0.000961706032124	0.00131694067183	0.000961706032124	0.000961706032124	0.000961706032124
hhs9	201510	201504	201504	0.000469682139987	0.000469682139987	0.000469682139987	0.000469682139987	0.000469682139987	0.000469682139987	0.000469682139987	0.000469682139987	0.000469682139987	0.000469682139987	0.000469682139987	0.000469682139987	0.000469682139987	0.000469682139987	0.000469682139987	0.000469682139987	0.000469682139987	0.98450048938	0.000469682139987	0.000469682139987	0.000469682139987	0.000469682139987	0.000469682139987	0.000469682139987	0.000469682139987	0.000469682139987	0.000469682139987	0.000469682139987	0.000469682139987	0.000469682139987	0.000469682139987	0.000469682139987	0.000469682139987	0.000469682139987
hhs9	201511	201504	201504	0.000425756613199	0.000425756613199	0.000425756613199	0.000425756613199	0.000425756613199	0.000425756613199	0.000425756613199	0.000425756613199	0.000425756613199	0.000425756613199	0.000425756613199	0.000425756613199	0.000425756613199	0.000425756613199	0.000425756613199	0.000425756613199	0.000425756613199	0.985950031764	0.000425756613199	0.000425756613199	0.000425756613199	0.000425756613199	0.000425756613199	0.000425756613199	0.000425756613199	0.000425756613199	0.000425756613199	0.000425756613199	0.000425756613199	0.000425756613199	0.000425756613199	0.000425756613199	0.000425756613199	0.000425756613199
hhs9	201512	201504	201504	0.000362454406038	0.000362454406038	0.000362454406038	0.000362454406038	0.000362454406038	0.000362454406038	0.000362454406038	0.000362454406038	0.000362454406038	0.000362454406038	0.000362454406038	0.000362454406038	0.000362454406038	0.000362454406038	0.000362454406038	0.000362454406038	0.000362454406038	0.988039004601	0.000362454406038	0.000362454406038	0.000362454406038	0.000362454406038	0.000362454406038	0.000362454406038	0.000362454406038	0.000362454406038	0.000362454406038	0.000362454406038	0.000362454406038	0.000362454406038	0.000362454406038	0.000362454406038	0.000362454406038	0.000362454406038
hhs9	201513	201504	201504	0.000362153290786	0.000362153290786	0.000362153290786	0.000362153290786	0.000362153290786	0.000362153290786	0.000362153290786	0.000362153290786	0.000362153290786	0.000362153290786	0.000362153290786	0.000362153290786	0.000362153290786	0.000362153290786	0.000362153290786	0.000362153290786	0.000362153290786	0.988048941404	0.000362153290786	0.000362153290786	0.000362153290786	0.000362153290786	0.000362153290786	0.000362153290786	0.000362153290786	0.000362153290786	0.000362153290786	0.000362153290786	0.000362153290786	0.000362153290786	0.000362153290786	0.000362153290786	0.000362153290786	0.000362153290786
hhs9	201514	201504	201504	0.000470830270652	0.000470830270652	0.000470830270652	0.000470830270652	0.000470830270652	0.000470830270652	0.000470830270652	0.000470830270652	0.000470830270652	0.000470830270652	0.000470830270652	0.000470830270652	0.000470830270652	0.000470830270652	0.000470830270652	0.000470830270652	0.000470830270652	0.984462601068	0.000470830270652	0.000470830270652	0.000470830270652	0.000470830270652	0.000470830270652	0.000470830270652	0.000470830270652	0.000470830270652	0.000470830270652	0.000470830270652	0.000470830270652	0.000470830270652	0.000470830270652	0.000470830270652	0.000470830270652	0.000470830270652
hhs9	201515	201504	201504	0.000501625231907	0.000501625231907	0.000501625231907	0.000501625231907	0.000501625231907	0.000501625231907	0.000501625231907	0.000501625231907	0.000501625231907	0.000501625231907	0.000501625231907	0.000501625231907	0.000501625231907	0.000501625231907	0.000501625231907	0.000501625231907	0.000501625231907	0.983446367347	0.000501625231907	0.000501625231907	0.000501625231907	0.000501625231907	0.000501625231907	0.000501625231907	0.000501625231907	0.000501625231907	0.000501625231907	0.000501625231907	0.000501625231907	0.000501625231907	0.000501625231907	0.000501625231907	0.000501625231907	0.000501625231907
hhs9	201516	201504	201504	0.000381903285021	0.000381903285021	0.000381903285021	0.000381903285021	0.000381903285021	0.000381903285021	0.000381903285021	0.000381903285021	0.000381903285021	0.000381903285021	0.000381903285021	0.000381903285021	0.000381903285021	0.000381903285021	0.000381903285021	0.000381903285021	0.000381903285021	0.987397191594	0.000381903285021	0.000381903285021	0.000381903285021	0.000381903285021	0.000381903285021	0.000381903285021	0.000381903285021	0.000381903285021	0.000381903285021	0.000381903285021	0.000381903285021	0.000381903285021	0.000381903285021	0.000381903285021	0.000381903285021	0.000381903285021
hhs9	201517	201504	201504	0.000182231044467	0.000182231044467	0.000182231044467	0.000182231044467	0.000182231044467	0.000182231044467	0.000182231044467	0.000182231044467	0.000182231044467	0.000182231044467	0.000182231044467	0.000182231044467	0.000182231044467	0.000182231044467	0.000182231044467	0.000182231044467	0.000182231044467	0.993986375533	0.000182231044467	0.000182231044467	0.000182231044467	0.000182231044467	0.000182231044467	0.000182231044467	0.000182231044467	0.000182231044467	0.000182231044467	0.000182231044467	0.000182231044467	0.000182231044467	0.000182231044467	0.000182231044467	0.000182231044467	0.000182231044467
hhs9	201518	201504	201504	0.000182209412422	0.000182209412422	0.000182209412422	0.000182209412422	0.000182209412422	0.000182209412422	0.000182209412422	0.000182209412422	0.000182209412422	0.000182209412422	0.000182209412422	0.000182209412422	0.000182209412422	0.000182209412422	0.000182209412422	0.000182209412422	0.000182209412422	0.99398708939	0.000182209412422	0.000182209412422	0.000182209412422	0.000182209412422	0.000182209412422	0.000182209412422	0.000182209412422	0.000182209412422	0.000182209412422	0.000182209412422	0.000182209412422	0.000182209412422	0.000182209412422	0.000182209412422	0.000182209412422	0.000182209412422
hhs9	201519	201504	201504	0.000182195856912	0.000182195856912	0.000182195856912	0.000182195856912	0.000182195856912	0.000182195856912	0.000182195856912	0.000182195856912	0.000182195856912	0.000182195856912	0.000182195856912	0.000182195856912	0.000182195856912	0.000182195856912	0.000182195856912	0.000182195856912	0.000182195856912	0.993987536722	0.000182195856912	0.000182195856912	0.000182195856912	0.000182195856912	0.000182195856912	0.000182195856912	0.000182195856912	0.000182195856912	0.000182195856912	0.000182195856912	0.000182195856912	0.000182195856912	0.000182195856912	0.000182195856912	0.000182195856912	0.000182195856912
hhs10	201441	201502	201508	0.00138406385372	0.00138406385372	0.00168174508369	0.00165197696069	0.00171151320668	0.00180081757567	0.00221757129763	0.00311061498753	0.0323357619647	0.0131722405604	0.0149583279403	0.0167444153201	0.0401647783128	0.0416234163397	0.0197212276197	0.0224003586894	0.0938224044646	0.0496905776718	0.0512980563136	0.0762663617022	0.0753435498893	0.035885318407	0.0369569708349	0.0604964063196	0.0589484639238	0.0597819713677	0.0377904782788	0.0364211446209	0.057251680913	0.0292172588557	0.0133806174214	0.00578974605724	0.0033785280945	0.00221757129763
hhs10	201442	201502	201509	0.00139786334726	0.00139786334726	0.00139786334726	0.00148533716684	0.00157281098643	0.00145617922698	0.0017477586256	0.0022726015431	0.0322359909107	0.0120113534568	0.0134109345702	0.0144606204052	0.0391464226578	0.0406043196509	0.0173472564515	0.0185718899256	0.0892761335995	0.0485644372331	0.0512761256402	0.0784111948412	0.0808313038497	0.0373496031964	0.0360666538425	0.062472774547	0.0632891968631	0.0647179359163	0.0388949740091	0.0402070813028	0.0578949779887	0.029447801494	0.0117780899379	0.00480934231105	0.00238923330255	0.00180607450532
hhs10	201443	201502	201509	0.000300782220191	0.000300782220191	0.000300782220191	0.000449248230869	0.000597714241546	0.000399759560643	0.0008946462629	0.00178544232696	0.0134647685002	0.0183146581823	0.0206901143532	0.0224717064813	0.0251935833437	0.027668016855	0.0273710848336	0.0294496089831	0.0319240424944	0.0411784238266	0.0457808701576	0.052659795319	0.0567673549477	0.0613203126084	0.0591428111185	0.0647845195242	0.0661702022906	0.0685951471316	0.0639432121304	0.0661702022906	0.0570147982988	0.0479088829773	0.0179187488205	0.0060909566366	0.00198339700786	0.000993623603351
hhs10	201444	201502	201509	0.0077469132149	0.0077469132149	0.0077469132149	0.0077469132149	0.0077469132149	0.0077469132149	0.0077469132149	0.00775854070463	0.0392503604758	0.00797946300942	0.00925848687928	0.0118281621087	0.0416223683799	0.0438897288764	0.0145955046635	0.0165721779169	0.110175575501	0.0461687168627	0.0464361491264	0.0812301759797	0.086183486603	0.0312693249306	0.0337227252627	0.0654238398489	0.0641331884893	0.0587612882359	0.0231998470607	0.0172000623621	0.0450175953798	0.010711923095	0.00935150679709	0.00835154268066	0.00790969807107	0.00777016819436
hhs10	201445	201502	201509	0.00807979095997	0.00807979095997	0.00807979095997	0.00807979095997	0.00807979095997	0.00807979095997	0.00807979095997	0.00807979095997	0.0400164803715	0.00813340887349	0.00884116533202	0.0113612072677	0.0425901402207	0.0455498490473	0.0168087872819	0.0179776577967	0.113433847802	0.0470725977914	0.0473192401936	0.0830628014654	0.0881243325021	0.030545696727	0.0336448121287	0.0646699970103	0.0599408970374	0.0548150245044	0.0185352840974	0.0147284122371	0.0434265796717	0.0103853612415	0.00940951521539	0.00865886442604	0.00821919753513	0.00809051454267
hhs10	201446	201502	201508	0.0148184507629	0.0148184507629	0.0148184507629	0.0148184507629	0.0148184507629	0.0148184507629	0.0148184507629	0.0148184507629	0.0174294737477	0.0151114984831	0.01545338749	0.0171139912379	0.0198491032934	0.0249285971106	0.0297394638509	0.0336711874305	0.0347437098842	0.0320838456127	0.0395565624784	0.0505702726301	0.0630980626696	0.0685682867804	0.0636353168234	0.0521556285941	0.0386041573876	0.0335490842138	0.0339398145074	0.0368458710663	0.037725014227	0.0365284027027	0.0322059488294	0.0225842153488	0.0168453641611	0.0149161333363
hhs10	201447	201502	201508	0.0147526421694	0.0147526421694	0.0147526421694	0.0147526421694	0.0147526421694	0.0147526421694	0.0147526421694	0.0147526421694	0.0178033147552	0.0149728744059	0.0152665173879	0.0166123810553	0.0188636439172	0.0240023961019	0.0287740945592	0.0334479120224	0.0354463639228	0.032199929349	0.0414007427845	0.0560339513866	0.0700309335279	0.0724045476322	0.0654794673071	0.0509849717194	0.0346469541988	0.031416881397	0.031808405373	0.0364332823392	0.0367269253212	0.0347937756898	0.0304625417056	0.0213596092641	0.0158048628549	0.0148015826664
hhs10	201448	201502	201509	0.0141596026743	0.0141596026743	0.0141596026743	0.0141596026743	0.0141596026743	0.0141596026743	0.0141596026743	0.0141596026743	0.0174071822617	0.0141596026743	0.0143631349824	0.0150754980609	0.0161949257555	0.0196040919166	0.0219192719216	0.0238273873102	0.027634680745	0.0292718765526	0.0384053888796	0.0534667796809	0.0720391027973	0.0828263151279	0.0791627335816	0.062769445435	0.0418145550407	0.0327573673292	0.0319432380967	0.0339022365624	0.0371333119539	0.0369552211843	0.0313835242493	0.0228606088466	0.0156606534467	0.0141850442128
hhs10	201449	201502	201508	0.0137062778708	0.0137062778708	0.0137062778708	0.0137062778708	0.0137062778708	0.0137062778708	0.0137062778708	0.0137062778708	0.0157300059521	0.0137062778708	0.0141022143969	0.0147621086071	0.0145245466914	0.0170321446901	0.0236574825604	0.0243965640758	0.0293238266819	0.0304939865779	0.0430583723399	0.0587638545423	0.0779271824061	0.0839190218346	0.0733079229348	0.0553764501001	0.0369345540694	0.0300980500518	0.0305731738832	0.0364330344696	0.041316251625	0.04073554472	0.0340838110814	0.0216777999298	0.0146565255335	0.0137590694076
hhs10	201450	201502	201507	0.0149591035573	0.0149591035573	0.0149591035573	0.0149591035573	0.0149591035573	0.0149591035573	0.0149591035573	0.0149591035573	0.017602570863	0.0149591035573	0.0149591035573	0.0194552822747	0.027335681532	0.0355786758471	0.0396880865027	0.0403649306107	0.0472145005875	0.0473509287253	0.050275862192	0.0564641511793	0.0581079154415	0.054820386917	0.0428305770041	0.0328799093004	0.0252568032003	0.0266830104278	0.0333305864884	0.0401957195837	0.0444501682625	0.0367148070284	0.0256919172697	0.0179565560356	0.0152008335959	0.0149591035573
hhs10	201451	201502	201506	0.0141888534212	0.0141888534212	0.0141888534212	0.0141888534212	0.0141888534212	0.0141888534212	0.0141888534212	0.0141888534212	0.0168622013694	0.0141888534212	0.0141888534212	0.0144436328912	0.0369661380318	0.0499344130505	0.05171786934	0.051565001658	0.0618307778097	0.0563548556924	0.045603162062	0.0377814323355	0.0329915783011	0.0264182679772	0.0218577154657	0.024429151626	0.0258832310904	0.0335011372409	0.0405585285576	0.0508516191422	0.0609918420449	0.0476668757683	0.0255520177795	0.0158958758697	0.0142652872622	0.0141888534212
hhs10	201452	201502	201512	0.0102080474375	0.0102080474375	0.0102080474375	0.0102080474375	0.0102080474375	0.0102080474375	0.0102080474375	0.0102080474375	0.0126413223047	0.0102080474375	0.0102080474375	0.0102080474375	0.0458789150169	0.0171162516565	0.0535295897828	0.0630525815801	0.0777204798072	0.054078372361	0.0320302252508	0.0161800931408	0.0119512391563	0.0118543951719	0.0140172441564	0.0215832501957	0.0309003787664	0.0488165158764	0.065344555877	0.0844551021277	0.108795223535	0.0646020853301	0.0217970442348	0.0109505179844	0.0102080474375	0.0102080474375
hhs10	201453	201502	201503	0.00741019754183	0.00741019754183	0.00741019754183	0.00741019754183	0.00741019754183	0.00741019754183	0.00741019754183	0.00741019754183	0.00966100996947	0.00741019754183	0.00741019754183	0.00741019754183	0.00741019754183	0.0587823461901	0.0825781033561	0.138916967675	0.162406049349	0.104075827899	0.0447717601951	0.015082661301	0.00859627889591	0.00863334393822	0.00918931957294	0.0143682703434	0.0159351572742	0.0255720682761	0.0344306133893	0.0461061017184	0.0607838584751	0.0364691907166	0.012488108339	0.00741019754183	0.00741019754183	0.00741019754183
hhs10	201501	201502	201503	0.00581715329567	0.00581715329567	0.00581715329567	0.00581715329567	0.00581715329567	0.00581715329567	0.00581715329567	0.00581715329567	0.00792693164245	0.00581715329567	0.00581715329567	0.00581715329567	0.00581715329567	0.00581715329567	0.0774470240573	0.181071570426	0.25580607885	0.192492555375	0.0869976734922	0.0248786577928	0.00880173124407	0.00717016196561	0.00645386325799	0.00808610913303	0.00609571390418	0.00613550827683	0.00673242386651	0.00760790006471	0.00856296500819	0.00792625504587	0.00669262949386	0.00585694766831	0.00581715329567	0.00581715329567
hhs10	201502	201502	201502	0.00583631626604	0.00583631626604	0.00583631626604	0.00583631626604	0.00583631626604	0.00583631626604	0.00583631626604	0.00583631626604	0.00811631957687	0.00583631626604	0.00583631626604	0.00583631626604	0.00583631626604	0.00583631626604	0.00583631626604	0.631960594254	0.095893722006	0.0579702918147	0.0230421176476	0.0110815028304	0.00869732711932	0.00762444804934	0.00678998655047	0.00863289098093	0.00591578878975	0.00583631626604	0.00583631626604	0.00587605252789	0.00583631626604	0.00583631626604	0.00583631626604	0.00583631626604	0.00583631626604	0.00583631626604
hhs10	201503	201502	201502	0.00506102781255	0.00506102781255	0.00506102781255	0.00506102781255	0.00506102781255	0.00506102781255	0.00506102781255	0.00506102781255	0.00681352002706	0.00506102781255	0.00506102781255	0.00506102781255	0.00506102781255	0.00506102781255	0.00506102781255	0.691371454533	0.00681352002706	0.0984337978849	0.037885464164	0.012135968981	0.00666522958913	0.00604822890583	0.00543122822253	0.00689578678483	0.00510216119144	0.00506102781255	0.00506102781255	0.00506102781255	0.00506102781255	0.00506102781255	0.00506102781255	0.00506102781255	0.00506102781255	0.00506102781255
hhs10	201504	201502	201502	0.00411774696481	0.00411774696481	0.00411774696481	0.00411774696481	0.00411774696481	0.00411774696481	0.00411774696481	0.00411774696481	0.00618696392296	0.00411774696481	0.00411774696481	0.00411774696481	0.00411774696481	0.00411774696481	0.00411774696481	0.824224725118	0.00618696392296	0.00411774696481	0.0322927823914	0.00774635001218	0.00505691481236	0.00475808867905	0.00433119420289	0.0062723428182	0.00411774696481	0.00411774696481	0.00411774696481	0.00411774696481	0.00411774696481	0.00411774696481	0.00411774696481	0.00411774696481	0.00411774696481	0.00411774696481
hhs10	201505	201502	201502	0.00315473111757	0.00315473111757	0.00315473111757	0.00315473111757	0.00315473111757	0.00315473111757	0.00315473111757	0.00315473111757	0.00518709055967	0.00315473111757	0.00315473111757	0.00315473111757	0.00315473111757	0.00315473111757	0.00315473111757	0.88904314904	0.00518709055967	0.00315473111757	0.00315473111757	0.00350938794304	0.00333205953031	0.00333205953031	0.00319906322076	0.00518709055967	0.00315473111757	0.00315473111757	0.00315473111757	0.00315473111757	0.00315473111757	0.00315473111757	0.00315473111757	0.00315473111757	0.00315473111757	0.00315473111757
hhs10	201506	201502	201502	0.00187864733662	0.00187864733662	0.00187864733662	0.00187864733662	0.00187864733662	0.00187864733662	0.00187864733662	0.00187864733662	0.00375670235841	0.00187864733662	0.00187864733662	0.00187864733662	0.00187864733662	0.00187864733662	0.00187864733662	0.932370472826	0.00375670235841	0.00187864733662	0.00187864733662	0.00187864733662	0.00187864733662	0.00187864733662	0.00187864733662	0.00375670235841	0.00187864733662	0.00187864733662	0.00187864733662	0.00187864733662	0.00187864733662	0.00187864733662	0.00187864733662	0.00187864733662	0.00187864733662	0.00187864733662
hhs10	201507	201502	201502	0.00154306443001	0.00154306443001	0.00154306443001	0.00154306443001	0.00154306443001	0.00154306443001	0.00154306443001	0.00154306443001	0.00272398345326	0.00154306443001	0.00154306443001	0.00154306443001	0.00154306443001	0.00154306443001	0.00154306443001	0.94463932334	0.00272398345326	0.00154306443001	0.00154306443001	0.00154306443001	0.00154306443001	0.0018262623457	0.00177906269309	0.00291278206373	0.00159026408262	0.00154306443001	0.00163746373524	0.00159026408262	0.00154306443001	0.00154306443001	0.00154306443001	0.00154306443001	0.00154306443001	0.00154306443001
hhs10	201508	201502	201502	0.00109445469668	0.00109445469668	0.00109445469668	0.00109445469668	0.00109445469668	0.00109445469668	0.00109445469668	0.00109445469668	0.0016129957874	0.00109445469668	0.00109445469668	0.00109445469668	0.00109445469668	0.00109445469668	0.00109445469668	0.962279310092	0.0016129957874	0.00109445469668	0.00109445469668	0.00109445469668	0.00109445469668	0.00109445469668	0.00109445469668	0.0016129957874	0.00109445469668	0.00114251634253	0.00109445469668	0.00109445469668	0.00109445469668	0.00109445469668	0.00109445469668	0.00109445469668	0.00109445469668	0.00109445469668
hhs10	201509	201502	201502	0.000961706032124	0.000961706032124	0.000961706032124	0.000961706032124	0.000961706032124	0.000961706032124	0.000961706032124	0.000961706032124	0.00131694067183	0.000961706032124	0.000961706032124	0.000961706032124	0.000961706032124	0.000961706032124	0.000961706032124	0.967197997021	0.00131694067183	0.000961706032124	0.000961706032124	0.000961706032124	0.000961706032124	0.000961706032124	0.000961706032124	0.00131694067183	0.000961706032124	0.000961706032124	0.000961706032124	0.000961706032124	0.000961706032124	0.000961706032124	0.000961706032124	0.000961706032124	0.000961706032124	0.000961706032124
hhs10	201510	201502	201502	0.000469682139987	0.000469682139987	0.000469682139987	0.000469682139987	0.000469682139987	0.000469682139987	0.000469682139987	0.000469682139987	0.000469682139987	0.000469682139987	0.000469682139987	0.000469682139987	0.000469682139987	0.000469682139987	0.000469682139987	0.98450048938	0.000469682139987	0.000469682139987	0.000469682139987	0.000469682139987	0.000469682139987	0.000469682139987	0.000469682139987	0.000469682139987	0.000469682139987	0.000469682139987	0.000469682139987	0.000469682139987	0.000469682139987	0.000469682139987	0.000469682139987	0.000469682139987	0.000469682139987	0.000469682139987
hhs10	201511	201502	201502	0.000425756613199	0.000425756613199	0.000425756613199	0.000425756613199	0.000425756613199	0.000425756613199	0.000425756613199	0.000425756613199	0.000425756613199	0.000425756613199	0.000425756613199	0.000425756613199	0.000425756613199	0.000425756613199	0.000425756613199	0.985950031764	0.000425756613199	0.000425756613199	0.000425756613199	0.000425756613199	0.000425756613199	0.000425756613199	0.000425756613199	0.000425756613199	0.000425756613199	0.000425756613199	0.000425756613199	0.000425756613199	0.000425756613199	0.000425756613199	0.000425756613199	0.000425756613199	0.000425756613199	0.000425756613199
hhs10	201512	201502	201502	0.000362454406038	0.000362454406038	0.000362454406038	0.000362454406038	0.000362454406038	0.000362454406038	0.000362454406038	0.000362454406038	0.000362454406038	0.000362454406038	0.000362454406038	0.000362454406038	0.000362454406038	0.000362454406038	0.000362454406038	0.988039004601	0.000362454406038	0.000362454406038	0.000362454406038	0.000362454406038	0.000362454406038	0.000362454406038	0.000362454406038	0.000362454406038	0.000362454406038	0.000362454406038	0.000362454406038	0.000362454406038	0.000362454406038	0.000362454406038	0.000362454406038	0.000362454406038	0.000362454406038	0.000362454406038
hhs10	201513	201502	201502	0.000362153290786	0.000362153290786	0.000362153290786	0.000362153290786	0.000362153290786	0.000362153290786	0.000362153290786	0.000362153290786	0.000362153290786	0.000362153290786	0.000362153290786	0.000362153290786	0.000362153290786	0.000362153290786	0.000362153290786	0.988048941404	0.000362153290786	0.000362153290786	0.000362153290786	0.000362153290786	0.000362153290786	0.000362153290786	0.000362153290786	0.000362153290786	0.000362153290786	0.000362153290786	0.000362153290786	0.000362153290786	0.000362153290786	0.000362153290786	0.000362153290786	0.000362153290786	0.000362153290786	0.000362153290786
hhs10	201514	201502	201502	0.000470830270652	0.000470830270652	0.000470830270652	0.000470830270652	0.000470830270652	0.000470830270652	0.000470830270652	0.000470830270652	0.000470830270652	0.000470830270652	0.000470830270652	0.000470830270652	0.000470830270652	0.000470830270652	0.000470830270652	0.984462601068	0.000470830270652	0.000470830270652	0.000470830270652	0.000470830270652	0.000470830270652	0.000470830270652	0.000470830270652	0.000470830270652	0.000470830270652	0.000470830270652	0.000470830270652	0.000470830270652	0.000470830270652	0.000470830270652	0.000470830270652	0.000470830270652	0.000470830270652	0.000470830270652
hhs10	201515	201502	201502	0.000501625231907	0.000501625231907	0.000501625231907	0.000501625231907	0.000501625231907	0.000501625231907	0.000501625231907	0.000501625231907	0.000501625231907	0.000501625231907	0.000501625231907	0.000501625231907	0.000501625231907	0.000501625231907	0.000501625231907	0.983446367347	0.000501625231907	0.000501625231907	0.000501625231907	0.000501625231907	0.000501625231907	0.000501625231907	0.000501625231907	0.000501625231907	0.000501625231907	0.000501625231907	0.000501625231907	0.000501625231907	0.000501625231907	0.000501625231907	0.000501625231907	0.000501625231907	0.000501625231907	0.000501625231907
hhs10	201516	201502	201502	0.000381903285021	0.000381903285021	0.000381903285021	0.000381903285021	0.000381903285021	0.000381903285021	0.000381903285021	0.000381903285021	0.000381903285021	0.000381903285021	0.000381903285021	0.000381903285021	0.000381903285021	0.000381903285021	0.000381903285021	0.987397191594	0.000381903285021	0.000381903285021	0.000381903285021	0.000381903285021	0.000381903285021	0.000381903285021	0.000381903285021	0.000381903285021	0.000381903285021	0.000381903285021	0.000381903285021	0.000381903285021	0.000381903285021	0.000381903285021	0.000381903285021	0.000381903285021	0.000381903285021	0.000381903285021
hhs10	201517	201502	201502	0.000182231044467	0.000182231044467	0.000182231044467	0.000182231044467	0.000182231044467	0.000182231044467	0.000182231044467	0.000182231044467	0.000182231044467	0.000182231044467	0.000182231044467	0.000182231044467	0.000182231044467	0.000182231044467	0.000182231044467	0.993986375533	0.000182231044467	0.000182231044467	0.000182231044467	0.000182231044467	0.000182231044467	0.000182231044467	0.000182231044467	0.000182231044467	0.000182231044467	0.000182231044467	0.000182231044467	0.000182231044467	0.000182231044467	0.000182231044467	0.000182231044467	0.000182231044467	0.000182231044467	0.000182231044467
hhs10	201518	201502	201502	0.000182209412422	0.000182209412422	0.000182209412422	0.000182209412422	0.000182209412422	0.000182209412422	0.000182209412422	0.000182209412422	0.000182209412422	0.000182209412422	0.000182209412422	0.000182209412422	0.000182209412422	0.000182209412422	0.000182209412422	0.99398708939	0.000182209412422	0.000182209412422	0.000182209412422	0.000182209412422	0.000182209412422	0.000182209412422	0.000182209412422	0.000182209412422	0.000182209412422	0.000182209412422	0.000182209412422	0.000182209412422	0.000182209412422	0.000182209412422	0.000182209412422	0.000182209412422	0.000182209412422	0.000182209412422
hhs10	201519	201502	201502	0.000182195856912	0.000182195856912	0.000182195856912	0.000182195856912	0.000182195856912	0.000182195856912	0.000182195856912	0.000182195856912	0.000182195856912	0.000182195856912	0.000182195856912	0.000182195856912	0.000182195856912	0.000182195856912	0.000182195856912	0.993987536722	0.000182195856912	0.000182195856912	0.000182195856912	0.000182195856912	0.000182195856912	0.000182195856912	0.000182195856912	0.000182195856912	0.000182195856912	0.000182195856912	0.000182195856912	0.000182195856912	0.000182195856912	0.000182195856912	0.000182195856912	0.000182195856912	0.000182195856912	0.000182195856912
