# Supplementary material for: A human judgment approach to epidemiological forecasting
Source: PLoS Comput Biol. 2017 Mar 10;13(3):e1005248. doi: 10.1371/journal.pcbi.1005248 (PMC5345757; doi:10.1371/journal.pcbi.1005248)
Supplement: S1 Data — (ZIP) [file pcbi.1005248.s002.zip › S1_data/influenza_2014-2015_spline_1wk-ahead-wili.csv]

region	wILI available through week	ground truth	Point Prediction
nat	201441	1.3907216624864	1.3533205976635
nat	201442	1.449572302206	1.5095634103561
nat	201443	1.4444284664589	1.4777638366166
nat	201444	1.6512334800477	1.608644109122
nat	201445	1.6470577836877	1.7072299055415
nat	201446	2.0909911283138	1.7747768795246
nat	201447	2.589878710568	2.3016503987103
nat	201448	2.5799783274289	2.8056673921963
nat	201449	3.6596964981309	2.5114674673382
nat	201450	4.9680468627453	4.2693449979732
nat	201451	6.0024441008653	6.2449216925635
nat	201452	5.5159877425985	5.3679221507115
nat	201453	4.2378013458129	5.2586603912051
nat	201501	4.2601773728469	3.8306583394937
nat	201502	4.2597402264885	4.1975266086775
nat	201503	3.9655033194908	4.1975266086775
nat	201504	3.6246257387459	3.7668698310574
nat	201505	3.2623189795769	3.5000299971742
nat	201506	2.9763348577353	2.9402362840627
nat	201507	2.5815670977073	2.6946846859899
nat	201508	2.5268749029576	2.2484391536794
nat	201509	2.4125990384563	2.180481469244
nat	201510	2.2158369168876	2.0535870185716
nat	201511	2.0895468198209	1.8583768858883
nat	201512	2.0021483275998	1.7072310445256
nat	201513	1.766024340235	1.5201973810886
nat	201514	1.5857652868922	1.5701064460238
nat	201515	1.4116709898483	1.2182511173572
nat	201516	1.5030891348427	1.0876711312814
nat	201517	1.4330036322435	1.1831070590973
nat	201518	1.3874125192496	1.0528795087797
nat	201519	1.2955703064159	1.0528795087797
hhs1	201441	0.92408275717653	0.77837481435717
hhs1	201442	0.78598538069205	0.95119727477465
hhs1	201443	1.0352895716596	0.78828035174574
hhs1	201444	1.1703850109372	0.90091964903369
hhs1	201445	1.1282370005091	1.069955133793
hhs1	201446	1.0011093357091	1.1951138883718
hhs1	201447	1.1402683397368	1.1498827656147
hhs1	201448	1.1029856082789	1.2275736220038
hhs1	201449	1.2321288179604	1.1495341177166
hhs1	201450	1.3110212434663	1.6467488219313
hhs1	201451	1.9658563167533	1.7043133555862
hhs1	201452	1.8932628740567	2.0261231601831
hhs1	201453	1.943921422249	2.5166417006301
hhs1	201501	2.6124066538328	2.6727676335712
hhs1	201502	3.9377303242699	3.4626499797171
hhs1	201503	3.5946198319951	3.4626499797171
hhs1	201504	3.5581823925827	3.3146572544953
hhs1	201505	3.2627497172208	3.1971533256122
hhs1	201506	2.9363657335872	2.9648687242005
hhs1	201507	1.9444539140704	2.0865857198947
hhs1	201508	1.7686611611108	1.7103786527713
hhs1	201509	1.7271898044647	1.9522554543958
hhs1	201510	1.5121407895988	1.6078190288269
hhs1	201511	1.520299879428	1.2803213062018
hhs1	201512	1.5831163781769	1.3925120818248
hhs1	201513	1.387455040274	1.7449081194194
hhs1	201514	1.2974431088323	1.5108145639735
hhs1	201515	1.2587908125444	0.64897519502841
hhs1	201516	1.0156354348946	0.83731809971406
hhs1	201517	1.0059255966228	1.0065927129494
hhs1	201518	0.78041372935497	0.88763762854347
hhs1	201519	0.79537377784342	0.88763762854347
hhs2	201441	2.2878987475129	2.0342952682708
hhs2	201442	2.293085670803	3.0309812019408
hhs2	201443	1.9157809268508	1.7896900382883
hhs2	201444	2.5049250336112	2.0422312984387
hhs2	201445	2.2873799383322	2.1682581531084
hhs2	201446	2.7541957845724	2.2063577650535
hhs2	201447	2.9133942268119	2.5042085767046
hhs2	201448	2.4201118646958	3.028270739717
hhs2	201449	2.866398701976	2.9471891830943
hhs2	201450	3.5759063100149	3.1602441112494
hhs2	201451	5.2031043187612	4.2841841798248
hhs2	201452	4.487904943928	4.2827148161632
hhs2	201453	4.0139490175688	3.9127715874404
hhs2	201501	4.5772782202713	4.741608165979
hhs2	201502	5.0405704022141	5.1995974823653
hhs2	201503	5.2197739722474	5.1995974823653
hhs2	201504	5.1724609850228	5.1208692213675
hhs2	201505	4.8556098126063	5.9335457907316
hhs2	201506	3.6801810758918	4.9520125257055
hhs2	201507	3.3675446190536	3.9762809835982
hhs2	201508	2.7755180820416	3.2687897098747
hhs2	201509	2.4594799603762	2.7038575110939
hhs2	201510	2.7938916205806	2.3172830212593
hhs2	201511	2.613003609607	1.8047714922008
hhs2	201512	2.4923303836166	2.3495566847168
hhs2	201513	2.2702867639352	2.2385275022477
hhs2	201514	1.9421382331712	2.3444690339762
hhs2	201515	1.9284167287775	1.7956864167733
hhs2	201516	1.8402558953088	1.7590392452651
hhs2	201517	1.8578277737435	1.9069365116017
hhs2	201518	1.7865209698078	1.6921651749288
hhs2	201519	1.6292459351176	1.6921651749288
hhs3	201441	1.2778500588657	1.3541172013929
hhs3	201442	1.3178149158751	1.2953971085844
hhs3	201443	1.3338045206522	1.246943588528
hhs3	201444	1.5074799429752	1.4736627536704
hhs3	201445	1.3433130736249	1.3833992687852
hhs3	201446	1.6673315406864	1.324447393175
hhs3	201447	2.2084791951134	2.0042371928582
hhs3	201448	2.1143457634051	2.353221919554
hhs3	201449	2.8642375229886	2.3828769829405
hhs3	201450	4.5140049426961	3.1512431559954
hhs3	201451	7.2489778388211	5.3146675648772
hhs3	201452	6.9251857773692	6.4197394162123
hhs3	201453	4.8415267314043	6.6839301528315
hhs3	201501	4.0930488015732	4.8472357700307
hhs3	201502	4.5048495438264	3.7565228701738
hhs3	201503	4.2236670850729	3.7565228701738
hhs3	201504	3.5139116630264	4.045252432751
hhs3	201505	2.6406316141255	3.0737320567985
hhs3	201506	2.5416137983432	2.7953541646011
hhs3	201507	1.8026749168619	2.5232096521962
hhs3	201508	2.0600328658684	1.8061901579729
hhs3	201509	1.6838821021458	1.7236563748156
hhs3	201510	1.6021794574577	1.5829971379387
hhs3	201511	1.7521941260015	1.6080365869783
hhs3	201512	1.7018420053168	1.4352885920024
hhs3	201513	1.6627876812741	1.4780341388479
hhs3	201514	1.4752976561449	1.5650285066863
hhs3	201515	1.3397616580024	1.0875330120018
hhs3	201516	1.4659544851811	1.1795159471898
hhs3	201517	1.3311740222735	1.2198134573863
hhs3	201518	1.2001549653734	1.1368066493762
hhs3	201519	1.2193098952623	1.1368066493762
hhs4	201441	1.1159052713479	1.1049960951633
hhs4	201442	1.3131611574672	1.2091879623588
hhs4	201443	1.307559363868	1.4575605095873
hhs4	201444	1.4846110902278	1.4824895168623
hhs4	201445	1.6845652846224	1.730392886165
hhs4	201446	2.1862063703185	1.7143370025959
hhs4	201447	3.0520791550419	2.2658239911282
hhs4	201448	2.9035764112516	3.077492611406
hhs4	201449	3.7873594863816	2.6746610556489
hhs4	201450	5.7029867857231	4.0643569976735
hhs4	201451	7.5150246371843	7.5785560841745
hhs4	201452	5.2125882989522	6.1222257707353
hhs4	201453	3.3645500924925	4.4841220092624
hhs4	201501	2.9986065374259	2.3294826057875
hhs4	201502	3.1397722141044	2.57201767885
hhs4	201503	2.8446646022475	2.57201767885
hhs4	201504	2.5525099940947	2.7011048329437
hhs4	201505	2.3920356947578	2.5455137014907
hhs4	201506	2.6104083665691	2.0899954334935
hhs4	201507	2.3288968165022	2.2143087502867
hhs4	201508	2.2568880383896	2.1796836714009
hhs4	201509	1.9032478155613	1.9113353921246
hhs4	201510	1.4414701717928	1.5764765104509
hhs4	201511	1.3683897098434	1.3485127354757
hhs4	201512	1.3082946924962	1.1558637938414
hhs4	201513	1.1081799644329	1.1002191944873
hhs4	201514	0.9397760297558	0.87194283702784
hhs4	201515	0.9152625302498	1.0351952635506
hhs4	201516	0.9719160524795	0.68793357505561
hhs4	201517	0.93930830034528	0.81500898667574
hhs4	201518	1.0046819535989	0.80528420339337
hhs4	201519	0.92633108197092	0.80528420339337
hhs5	201441	0.87675669912755	0.84737954243554
hhs5	201442	1.0010351329274	0.94081959994756
hhs5	201443	1.0407407032437	0.99470380742135
hhs5	201444	1.1706960128229	1.1068610236107
hhs5	201445	1.2344246698565	1.0203206212801
hhs5	201446	1.4690069037933	1.5354469560576
hhs5	201447	1.8585573276797	1.6093608720059
hhs5	201448	2.3989527624954	2.268264659445
hhs5	201449	3.8730872697533	2.3988414696254
hhs5	201450	4.9404536613652	4.5589666123318
hhs5	201451	6.6067503110174	4.9135994304357
hhs5	201452	4.8275531473676	4.6565740889601
hhs5	201453	3.1961269947075	3.930513760915
hhs5	201501	2.6265067965045	2.4923503979473
hhs5	201502	2.2572987616463	2.4510264727739
hhs5	201503	1.9183964018308	2.4510264727739
hhs5	201504	1.9104995362029	1.9669205485092
hhs5	201505	1.8787381575691	1.9714744697148
hhs5	201506	1.8300110648985	1.8572741052877
hhs5	201507	1.6288439666843	1.7242455785733
hhs5	201508	1.7726079614428	1.5359034287362
hhs5	201509	1.8388324047014	1.6536398995475
hhs5	201510	1.8891670736512	1.7211460520149
hhs5	201511	2.0120096638144	1.5987013020441
hhs5	201512	1.8004552291852	1.7470681994789
hhs5	201513	1.6716917601086	1.3996419893176
hhs5	201514	1.4242576724417	1.4369042836559
hhs5	201515	1.219209091654	1.2689117989206
hhs5	201516	1.2371922260825	1.0166519068722
hhs5	201517	1.0601152519365	1.0717322316039
hhs5	201518	1.0089988509474	0.82121475686762
hhs5	201519	0.85200575582545	0.82121475686762
hhs6	201441	2.1414861036969	2.1132240803682
hhs6	201442	2.225345921546	2.2619927425743
hhs6	201443	2.3164011291538	2.374559462692
hhs6	201444	2.4418727493578	2.5455182280332
hhs6	201445	2.304940326743	2.6085849589288
hhs6	201446	3.8736443983623	2.2651114885746
hhs6	201447	4.6910790210367	3.7359902239996
hhs6	201448	4.7999027625748	4.691491628647
hhs6	201449	8.0709849202283	4.7222108981095
hhs6	201450	11.088893902613	9.8375115024261
hhs6	201451	7.7866075885066	9.841214752544
hhs6	201452	9.985360069309	5.791978536519
hhs6	201453	8.32554468951	8.2973622033942
hhs6	201501	9.3536892584628	6.8996350449875
hhs6	201502	7.6871823741155	9.2331633721396
hhs6	201503	6.6830045821505	9.2331633721396
hhs6	201504	6.2619197963623	5.8116908882045
hhs6	201505	5.861047417224	5.342718952312
hhs6	201506	5.3733530622535	5.2168326186037
hhs6	201507	4.676526514084	4.9912404980676
hhs6	201508	4.6389821980753	4.1459288920445
hhs6	201509	4.6510039097869	3.982236970247
hhs6	201510	4.0143717119372	3.5959454942759
hhs6	201511	3.6249055056714	3.1052600244603
hhs6	201512	3.3479389671364	3.0384439835612
hhs6	201513	2.7940450555291	2.7962439053548
hhs6	201514	2.7163651832082	2.4744360297191
hhs6	201515	1.8122139335987	1.1430425103363
hhs6	201516	2.4889920195419	0.37459780239957
hhs6	201517	2.4143266145565	1.1936241368788
hhs6	201518	2.2584937990779	1.6441269709383
hhs6	201519	2.2392109116576	1.6441269709383
hhs7	201441	0.96930781344936	1.0805005885317
hhs7	201442	0.90446901493942	1.2445984054118
hhs7	201443	0.7080001787845	1.0895262203526
hhs7	201444	0.77134855531586	1.189030903726
hhs7	201445	1.0937051697004	0.96814360857239
hhs7	201446	1.0239211226211	1.2380961776726
hhs7	201447	1.8416136106018	1.3060988249423
hhs7	201448	1.7896828949712	2.7685946201609
hhs7	201449	3.6920380495559	2.2300612818716
hhs7	201450	4.8878393308093	3.6623904665066
hhs7	201451	6.3790795047332	7.6501198474044
hhs7	201452	5.800726426909	6.0228390162602
hhs7	201453	4.4915329259181	5.7661625366679
hhs7	201501	3.5907039382754	4.5624268991096
hhs7	201502	4.1871560309897	3.8206629173587
hhs7	201503	4.1554242046684	3.8206629173587
hhs7	201504	3.2420576438997	4.6241263673551
hhs7	201505	2.6765215315202	3.3244003299405
hhs7	201506	2.3860002455796	2.4175795456823
hhs7	201507	2.4233310778915	2.3555616343881
hhs7	201508	2.3099564682521	2.4157914612379
hhs7	201509	2.4821153040736	1.9606645286634
hhs7	201510	2.1529490886104	1.9890222004243
hhs7	201511	1.8738554135975	1.5669207603731
hhs7	201512	1.8170322102632	1.5465182164679
hhs7	201513	1.4663329221465	1.4566697075745
hhs7	201514	1.150176462646	1.1511422854811
hhs7	201515	1.0849567578102	0.80410752556494
hhs7	201516	1.0759391180812	0.54671535791381
hhs7	201517	0.81953956059267	0.92472482075258
hhs7	201518	0.84728977710439	0.75480648546927
hhs7	201519	0.61554787160138	0.75480648546927
hhs8	201441	0.69666932039747	0.73589812440834
hhs8	201442	0.77017958547468	0.81278838290947
hhs8	201443	0.7664045669129	0.86715981323228
hhs8	201444	0.79643212837612	0.8314103266504
hhs8	201445	0.78817539544702	0.96765889868599
hhs8	201446	0.74671747693945	0.85990291115805
hhs8	201447	0.98878518505356	0.93356858808498
hhs8	201448	1.3198003908935	1.1684589110216
hhs8	201449	1.8339608885755	1.4149770824287
hhs8	201450	2.4056390404276	2.0565515255606
hhs8	201451	3.7839397350295	2.3110364932879
hhs8	201452	4.3901884124618	3.2790868570765
hhs8	201453	3.4045873854848	4.4001139832722
hhs8	201501	3.3466445473621	2.9376247995251
hhs8	201502	3.1880777223019	3.0833560091837
hhs8	201503	3.0139043767554	3.0833560091837
hhs8	201504	2.7842588914358	2.9105672404408
hhs8	201505	2.0734185623617	2.523118453287
hhs8	201506	1.9869667457491	1.8267782107354
hhs8	201507	1.5245598027321	1.819736575068
hhs8	201508	1.5115590214746	1.3751907478454
hhs8	201509	1.4639912705532	1.3325864652832
hhs8	201510	1.5191532956349	1.3235102807882
hhs8	201511	1.1582592971454	1.0868068478188
hhs8	201512	1.2320451262248	1.0267099053414
hhs8	201513	0.9798649876269	1.0038815315697
hhs8	201514	1.0009526550107	0.83458689950621
hhs8	201515	0.94231934651575	0.83099678361483
hhs8	201516	0.8411887512448	0.63488373786911
hhs8	201517	0.87371996549473	0.66297899741592
hhs8	201518	0.67815267652343	0.76101147628458
hhs8	201519	0.5556342533161	0.76101147628458
hhs9	201441	1.7411641847373	1.9962179751521
hhs9	201442	1.698461669273	2.1700648995329
hhs9	201443	1.7435284955958	1.8768916580107
hhs9	201444	2.0540987100283	2.0243752549587
hhs9	201445	1.9717774434859	2.315044740698
hhs9	201446	2.2336680660767	2.457505138689
hhs9	201447	2.5134955844396	2.2114837348831
hhs9	201448	2.2420891049387	2.5792886652734
hhs9	201449	2.4189538751262	2.297248064935
hhs9	201450	2.7639719119958	2.4983587069154
hhs9	201451	4.2527795104453	3.3395929823039
hhs9	201452	4.6876490578322	4.172772580511
hhs9	201453	4.0139060897197	4.7293557073249
hhs9	201501	4.4177969694297	4.0639698565416
hhs9	201502	4.9609222229438	3.8459476992182
hhs9	201503	4.97752317635	3.8459476992182
hhs9	201504	4.4315366812076	4.3770929663195
hhs9	201505	3.9036329279682	4.3637128381586
hhs9	201506	3.4100786097185	3.8595612963324
hhs9	201507	3.0609770277217	3.5290288751412
hhs9	201508	2.981338367782	2.6012303075198
hhs9	201509	3.0277179572524	2.7309483311363
hhs9	201510	2.7597580159073	2.4587088700237
hhs9	201511	2.4889580985574	2.4511897871089
hhs9	201512	2.5129983942957	1.7140885606264
hhs9	201513	2.2851671705998	1.4388515733344
hhs9	201514	2.0529783360579	2.0546749884208
hhs9	201515	2.0089409063393	1.6200049041429
hhs9	201516	2.0654499067518	1.6469607498149
hhs9	201517	2.1188768918253	1.7145450030487
hhs9	201518	2.1049169100039	1.1974518192309
hhs9	201519	1.9917056555024	1.1974518192309
hhs10	201441	0.77477202499181	0.97098530057573
hhs10	201442	0.72935633599348	1.1581981492796
hhs10	201443	0.85038859675656	1.0646886378549
hhs10	201444	0.88643511968125	1.0440969240197
hhs10	201445	0.92645425526823	1.1803859201652
hhs10	201446	1.0052180895459	1.1328602189298
hhs10	201447	1.0565336645639	1.4380703478054
hhs10	201448	1.3065212013769	1.3675819241355
hhs10	201449	1.4737765008778	1.6624805079756
hhs10	201450	2.0441604416393	1.9464293889162
hhs10	201451	2.6012025447849	2.3919404408417
hhs10	201452	3.1860889417117	2.7510756616835
hhs10	201453	3.1145991420406	2.9612716159825
hhs10	201501	3.6323305131919	3.2164426912292
hhs10	201502	3.3902294791801	3.5667949293316
hhs10	201503	2.756924236914	3.5667949293316
hhs10	201504	2.1791801469649	2.9952467701176
hhs10	201505	1.7891024434623	2.4425005074904
hhs10	201506	1.17147157755	2.2313617944213
hhs10	201507	1.0791257578158	1.4665512353791
hhs10	201508	1.1135793185105	1.030452283678
hhs10	201509	1.1030882386756	1.0075095422003
hhs10	201510	1.1697219326896	1.1264382779708
hhs10	201511	0.85345496250622	1.1142470018211
hhs10	201512	0.94333459755539	1.1095649716832
hhs10	201513	0.64507376001051	0.84685143283645
hhs10	201514	0.80334207357338	0.81222346746377
hhs10	201515	0.91935994952552	0.74553726583104
hhs10	201516	0.82499060787238	0.79835246621507
hhs10	201517	0.52908841619449	0.74291159113879
hhs10	201518	0.70226145335663	0.58357309797241
hhs10	201519	0.62281064018105	0.58357309797241
