# Supplementary material for: A human judgment approach to epidemiological forecasting
Source: PLoS Comput Biol. 2017 Mar 10;13(3):e1005248. doi: 10.1371/journal.pcbi.1005248 (PMC5345757; doi:10.1371/journal.pcbi.1005248)
Supplement: S1 Data — (ZIP) [file pcbi.1005248.s002.zip › S1_data/influenza_2015-2016_stat_peak-week.csv]

region	wILI available through week	ground truth	Point Prediction	Pr(week=201540)	Pr(week=201541)	Pr(week=201542)	Pr(week=201543)	Pr(week=201544)	Pr(week=201545)	Pr(week=201546)	Pr(week=201547)	Pr(week=201548)	Pr(week=201549)	Pr(week=201550)	Pr(week=201551)	Pr(week=201552)	Pr(week=201601)	Pr(week=201602)	Pr(week=201603)	Pr(week=201604)	Pr(week=201605)	Pr(week=201606)	Pr(week=201607)	Pr(week=201608)	Pr(week=201609)	Pr(week=201610)	Pr(week=201611)	Pr(week=201612)	Pr(week=201613)	Pr(week=201614)	Pr(week=201615)	Pr(week=201616)	Pr(week=201617)	Pr(week=201618)	Pr(week=201619)	Pr(week=201620)
nat	201542	201610	201605	0.00351603221583	0.00351603221583	0.00351603221583	0.0602502062846	0.00351603221583	0.00351603221583	0.00351603221583	0.00359684214082	0.00351603221583	0.00351603221583	0.00753588820175	0.0142505047243	0.378964680814	0.00587399773633	0.00504207655565	0.00560774603059	0.0153367665942	0.0754839536813	0.0197098470857	0.270657973197	0.00742355651297	0.00477582495224	0.00430513550177	0.0607659728151	0.00359684214082	0.00351603221583	0.00351603221583	0.00351603221583	0.00351603221583	0.00351603221583	0.00408170179309	0.00351603221583	0.00351603221583
nat	201543	201610	201552	0.0058430714328	0.0058430714328	0.0058430714328	0.0058430714328	0.0058430714328	0.0058430714328	0.0058430714328	0.00585522029571	0.0058430714328	0.0058788737641	0.0155710052183	0.0595094251219	0.379790040342	0.0449212693885	0.014245030319	0.0106550365945	0.037499538068	0.062748275244	0.0532264595076	0.164957634901	0.0136816400333	0.00815633965734	0.0064465581841	0.0151261758198	0.0059031714899	0.0058788737641	0.0058430714328	0.0058430714328	0.0058430714328	0.0058430714328	0.00814643222796	0.0058430714328	0.0058430714328
nat	201544	201610	201604	0.00549280386023	0.00549280386023	0.00549280386023	0.00549280386023	0.00549280386023	0.00549280386023	0.00549280386023	0.00549280386023	0.00549280386023	0.00588628008814	0.00868171436907	0.0398845921618	0.371060054314	0.0342279289687	0.0146750780228	0.0164011969024	0.0499231250343	0.0693302716282	0.0612770447936	0.16185646651	0.0190959356667	0.0125420130176	0.00832242656814	0.016340644312	0.00663383495997	0.00774385987417	0.00755627187301	0.00793144787534	0.00736868387185	0.00643074386604	0.00640954285946	0.00549280386023	0.00549280386023
nat	201545	201610	201601	0.00405735469536	0.00405735469536	0.00405735469536	0.00405735469536	0.00405735469536	0.00405735469536	0.00405735469536	0.00405735469536	0.00405735469536	0.00427172618995	0.00823723568258	0.0567860538758	0.441507396112	0.0420303607568	0.0134681229722	0.0158044015132	0.0345809009141	0.049363193269	0.0449501227942	0.143068201864	0.0229041874256	0.00885493106414	0.00792040807445	0.018772511315	0.00697641657659	0.006333696307	0.00771469319362	0.00607519662544	0.00620131174607	0.00494016053977	0.00460786953905	0.00405735469536	0.00405735469536
nat	201546	201610	201552	0.00489089638867	0.00489089638867	0.00489089638867	0.00489089638867	0.00489089638867	0.00489089638867	0.00489089638867	0.00489089638867	0.00489089638867	0.00489089638867	0.00837660168589	0.0489960903787	0.436823185685	0.0368714934832	0.0149322153687	0.0162917832232	0.0403619832081	0.0481934196161	0.0481037445781	0.138914378133	0.0201257484549	0.00986736406178	0.00906620942294	0.0148624496002	0.00827544551418	0.00678153614791	0.00788019654386	0.00895634459972	0.00620618845695	0.00572790043212	0.00557539273555	0.00489089638867	0.00501046839488
nat	201547	201610	201603	0.00313380295767	0.00313380295767	0.00313380295767	0.00313380295767	0.00313380295767	0.00313380295767	0.00313380295767	0.00313380295767	0.00313380295767	0.00319155438125	0.00568980233386	0.0458287442355	0.445962808526	0.069137056056	0.0173163999708	0.0181690952425	0.0399141961545	0.0540832492452	0.0462581915992	0.14496828119	0.0123063611676	0.00732677382941	0.00545478830387	0.013322065911	0.0045765697446	0.00539602736715	0.00737547372544	0.0062443615207	0.00511324931596	0.00384074808563	0.00405236956004	0.00313380295767	0.00313380295767
nat	201548	201610	201603	0.00168229808343	0.00168229808343	0.00168229808343	0.00168229808343	0.00168229808343	0.00168229808343	0.00168229808343	0.00168229808343	0.00168229808343	0.00168229808343	0.00176844357727	0.0268101699311	0.403494904363	0.033231130282	0.0842585442047	0.0286086335757	0.0564109722872	0.0683568623899	0.0533230790128	0.160897444138	0.00925868684632	0.00779655596561	0.00494558415006	0.01218192566	0.00325176304361	0.00482122800378	0.00610533569847	0.00496390663652	0.00410783484006	0.00339444167635	0.00182497671617	0.00168229808343	0.00168229808343
nat	201549	201610	201605	0.00108310476284	0.00108310476284	0.00108310476284	0.00108310476284	0.00108310476284	0.00108310476284	0.00108310476284	0.00108310476284	0.00108310476284	0.00112227463539	0.00108310487527	0.0315440540019	0.394306908472	0.0197604531009	0.0179218712893	0.0318307551088	0.0710707241906	0.0877005783374	0.0836639454121	0.164963245523	0.0137363320218	0.00806777415549	0.00709097031446	0.0125067565584	0.00323265884327	0.00624203455587	0.00860654404434	0.011830875165	0.00667194537195	0.00301770343522	0.00189938278835	0.00108310476284	0.00129806017088
nat	201550	201610	201604	0.000744572941657	0.000744572941657	0.000744572941657	0.000744572941657	0.000744572941657	0.000744572941657	0.000744572941657	0.000744572941657	0.000744573135076	0.000744576229775	0.00384344002661	0.0327702214707	0.346104821456	0.0214323994103	0.0232510908225	0.0382139464391	0.0748208307954	0.102744605198	0.100466948566	0.150577137165	0.0224878923971	0.0122918857804	0.00835958352564	0.012416008853	0.00451145687482	0.00606853354796	0.0115488210905	0.00856041202807	0.00718114630694	0.00212383866279	0.00129010080178	0.000744572941657	0.000744572941657
nat	201551	201610	201604	0.00139832109914	0.00139832109914	0.00139832109914	0.00139832109914	0.00139832109914	0.00139832109914	0.00139832109914	0.00139834056464	0.00139832109914	0.00139843789212	0.00139978101252	0.0292794707761	0.312843259506	0.0158650650233	0.0231231507702	0.0354307874385	0.0796394744259	0.119500195147	0.0945671377607	0.189943549215	0.0164902067646	0.00910092328752	0.00716647772549	0.00582252296333	0.0042539548877	0.00811741362214	0.00962920943969	0.00862134556125	0.00694157243053	0.0040859581083	0.00139855468511	0.00139832109914	0.00139832109914
nat	201552	201610	201604	0.000748238303882	0.000748238303882	0.000748238303882	0.000748238303882	0.000748238303882	0.000748238303882	0.000748238303882	0.000748238303882	0.000748238303882	0.000748238303882	0.00215987651626	0.063974182028	0.212364284711	0.0179797285632	0.11629529303	0.0470701150948	0.0925214618664	0.126256965034	0.0696449787724	0.134902208644	0.0179368734733	0.0137214810974	0.00920878047474	0.0052393931598	0.00531718729238	0.00945099828197	0.0135848092716	0.0164132062644	0.0109739812781	0.00379420429621	0.00177599320451	0.000748238303882	0.00118337630279
nat	201601	201610	201606	0.00117408599775	0.00117408599775	0.00117408599775	0.00117408599775	0.00117408599775	0.00117408599775	0.00117408599775	0.00117408599775	0.00117408599775	0.00117408611173	0.00117408816337	0.0133103950794	0.193409289816	0.00117411579503	0.0109344674727	0.0286726083895	0.0656803616759	0.0751301864684	0.283147349536	0.168552031001	0.0462571404549	0.0156817837866	0.0123484930825	0.00681455100317	0.00870756729752	0.00942503105806	0.0119361860203	0.0144473426922	0.0103218710169	0.0060170310079	0.00223097209429	0.00153282266517	0.00135345433146
nat	201602	201610	201606	0.000971151452295	0.000971151452295	0.000971151452295	0.000971151452295	0.000971151452295	0.000971151452295	0.000971151452295	0.000971151452295	0.000971151452295	0.000971151452295	0.000973047128148	0.00228916450117	0.0508604348175	0.00106214389324	0.00659119006972	0.0525488402594	0.0990696765314	0.115316961612	0.262335936416	0.205025608635	0.0582188425118	0.0229937935045	0.0146670638463	0.0116606344227	0.0100559866954	0.0153020116585	0.0197425598914	0.0177241288764	0.011870678933	0.00561354278669	0.00321287697261	0.00117299455379	0.00198036695977
nat	201603	201610	201606	0.000746526708872	0.000746526708872	0.000746526708872	0.000746526708872	0.000746526708872	0.000746526708872	0.000746526708872	0.000746526708872	0.000746526708872	0.000746526708872	0.000746526866267	0.00139115031525	0.0571303335837	0.000746532532473	0.000746526866267	0.0133415466774	0.0844563511708	0.104017067791	0.134901547406	0.329000197604	0.0805772096812	0.0278133509029	0.0202529290949	0.0177968635694	0.0137471787531	0.0207392995965	0.0241526998456	0.0258593999701	0.0209831139	0.0080609558141	0.0036056403387	0.00123415531589	0.00123415531589
nat	201604	201610	201607	0.000746021470774	0.000746021470774	0.000746021470774	0.000746021470774	0.000746021470774	0.000746021470774	0.000746021470774	0.000746021470774	0.000746021470774	0.000746021470774	0.000746021470774	0.00207035647684	0.0924845103771	0.000746021474896	0.00074602147116	0.00155514585573	0.0362083587407	0.109552470867	0.121100944716	0.238396880088	0.139986082861	0.0749810812376	0.0277697580179	0.0214491744855	0.0164201877424	0.0214980854088	0.0232642185099	0.025692651524	0.017745052569	0.00891438706341	0.00751266501606	0.00140832138369	0.00229138793425
nat	201605	201610	201608	0.000744518345892	0.000744518345892	0.000744518345892	0.000744518345892	0.000744518345892	0.000744518345892	0.000744518345892	0.000744518345892	0.000744518345892	0.000744518345892	0.000744518345892	0.000990145111697	0.184421526559	0.000744518345892	0.000744518345892	0.000744518345892	0.00506636259078	0.0364404426349	0.153045860775	0.192564334295	0.0988414601764	0.115636420707	0.060982799913	0.0245364747878	0.014638992223	0.0159012992965	0.0212222968643	0.0218672662664	0.0141276334406	0.00703297001689	0.0193202396522	0.00138948774805	0.00155073009858
nat	201606	201610	201607	0.000744518345892	0.000744518345892	0.000744518345892	0.000744518345892	0.000744518345892	0.000744518345892	0.000744518345892	0.000744518345892	0.000744518345892	0.000744518345892	0.000744518345892	0.000744518345892	0.000744518345892	0.000744518345892	0.000744518345892	0.000744518345892	0.000744518345892	0.000744518345892	0.332420027173	0.270730006434	0.106883969754	0.127762284855	0.0572948945111	0.0185939464106	0.00923836943551	0.0120018132808	0.0181853978226	0.0135873477787	0.0113675994817	0.0045498011408	0.00185996120389	0.000903071795679	0.00122017869526
nat	201607	201610	201607	0.000744518345892	0.000744518345892	0.000744518345892	0.000744518345892	0.000744518345892	0.000744518345892	0.000744518345892	0.000744518345892	0.000744518345892	0.000744518345892	0.000744518345892	0.000744518345892	0.000744518345892	0.000744518345892	0.000744518345892	0.000744518345892	0.000744518345892	0.000744518345892	0.00748798406715	0.461732470701	0.164476076259	0.16101914743	0.0822362363448	0.0269325748521	0.0153175623888	0.0177012074649	0.0181416409485	0.0154990400469	0.00955318801811	0.00404776947297	0.000964735087697	0.000744518345892	0.000744518345892
nat	201608	201610	201607	0.000897373463755	0.000897373463755	0.000897373463755	0.000897373463755	0.000897373463755	0.000897373463755	0.000897373463755	0.000897373463755	0.000897373463755	0.000897373463755	0.000897373463755	0.000897373463755	0.000897373463755	0.000897373463755	0.000897373463755	0.000897373463755	0.000897373463755	0.000897373463755	0.000897373463755	0.325243472716	0.306230991388	0.23409847345	0.0451359482212	0.0169790449721	0.00938306940289	0.0119544924148	0.0137544885231	0.00886878480052	0.00591164833688	0.00256879842146	0.000897373463755	0.00102594461435	0.000897373463755
nat	201609	201610	201609	0.00089018687122	0.00089018687122	0.00089018687122	0.00089018687122	0.00089018687122	0.00089018687122	0.00089018687122	0.00089018687122	0.00089018687122	0.00089018687122	0.00089018687122	0.00089018687122	0.00089018687122	0.00089018687122	0.00089018687122	0.00089018687122	0.00089018687122	0.00089018687122	0.00089018687122	0.00117423813845	0.0159677729375	0.823618087644	0.0627794081861	0.0232040854172	0.0127498156345	0.0133874300842	0.0110920180655	0.00879660604677	0.00548101090864	0.00178284710072	0.001272755541	0.00089018687122	0.00089018687122
nat	201610	201610	201610	0.000860255298759	0.000860255298759	0.000860255298759	0.000860255298759	0.000860255298759	0.000860255298759	0.000860255298759	0.000860255298759	0.000860255298759	0.000860255298759	0.000860255298759	0.000860255298759	0.000860255298759	0.000860255298759	0.000860255298759	0.000860255298759	0.000860255298759	0.000860255298759	0.000860255298759	0.000860255298759	0.000860255298759	0.00273676675402	0.883444730575	0.038641481748	0.0162248555012	0.0134010185	0.0123559548999	0.0076933634533	0.00319155102207	0.00158376086806	0.000940644806459	0.000860255298759	0.000860255298759
nat	201611	201610	201610	0.000997388811678	0.000997388811678	0.000997388811678	0.000997388811678	0.000997388811678	0.000997388811678	0.000997388811678	0.000997388811678	0.000997388811678	0.000997388811678	0.000997388811678	0.000997388811678	0.000997388811678	0.000997388811678	0.000997388811678	0.000997388811678	0.000997388811678	0.000997388811678	0.000997388811678	0.000997388811678	0.000997388811678	0.000997388811678	0.967759732458	0.00128767714568	0.00103092604614	0.000997388811678	0.000997388811678	0.000997388811678	0.000997388811678	0.000997388811678	0.000997388811678	0.000997388811678	0.000997388811678
nat	201612	201610	201610	0.000992811000141	0.000992811000141	0.000992811000141	0.000992811000141	0.000992811000141	0.000992811000141	0.000992811000141	0.000992811000141	0.000992811000141	0.000992811000141	0.000992811000141	0.000992811000141	0.000992811000141	0.000992811000141	0.000992811000141	0.000992811000141	0.000992811000141	0.000992811000141	0.000992811000141	0.000992811000141	0.000992811000141	0.000992811000141	0.968230047995	0.000992811000141	0.000992811000141	0.000992811000142	0.000992811000146	0.000992811000147	0.000992811000144	0.000992811000142	0.000992811000141	0.000992811000141	0.000992811000141
nat	201613	201610	201610	0.00099369277345	0.00099369277345	0.00099369277345	0.00099369277345	0.00099369277345	0.00099369277345	0.00099369277345	0.00099369277345	0.00099369277345	0.00099369277345	0.00099369277345	0.00099369277345	0.00099369277345	0.00099369277345	0.00099369277345	0.00099369277345	0.00099369277345	0.00099369277345	0.00099369277345	0.00099369277345	0.00099369277345	0.00099369277345	0.96820183125	0.00099369277345	0.00099369277345	0.00099369277345	0.00099369277345	0.00099369277345	0.00099369277345	0.00099369277345	0.00099369277345	0.00099369277345	0.00099369277345
nat	201614	201610	201610	0.000995485509188	0.000995485509188	0.000995485509188	0.000995485509188	0.000995485509188	0.000995485509188	0.000995485509188	0.000995485509188	0.000995485509188	0.000995485509188	0.000995485509188	0.000995485509188	0.000995485509188	0.000995485509188	0.000995485509188	0.000995485509188	0.000995485509188	0.000995485509188	0.000995485509188	0.000995485509188	0.000995485509188	0.000995485509188	0.967909672078	0.000995485509188	0.000995485509188	0.000995485509188	0.000995485509188	0.000995485509188	0.000995485509188	0.00123027713726	0.000995485509188	0.000995485509188	0.000995485509188
nat	201615	201610	201610	0.00103741603445	0.00103741603445	0.00103741603445	0.00103741603445	0.00103741603445	0.00103741603445	0.00103741603445	0.00103741603445	0.00103741603445	0.00103741603445	0.00103741603445	0.00103741603445	0.00103741603445	0.00103741603445	0.00103741603445	0.00103741603445	0.00103741603445	0.00103741603445	0.00103741603445	0.00103741603445	0.00103741603445	0.0191628535991	0.948677110004	0.00103741603445	0.00103741603445	0.00103741603445	0.00103741603445	0.00103741603445	0.00103741603445	0.00103755536305	0.00103741603445	0.00103741603445	0.00103741603445
nat	201616	201610	201610	0.00123357407949	0.00123357407949	0.00123357407949	0.00123357407949	0.00123357407949	0.00123357407949	0.00123357407949	0.00123357407949	0.00123357407949	0.00123357407949	0.00123357407949	0.00123357407949	0.00123357407949	0.00123357407949	0.00123357407949	0.00123357407949	0.00123357407949	0.00123357407949	0.00123357407949	0.00123357407949	0.00123357407949	0.116348115043	0.845411088493	0.00123357407949	0.00123357407949	0.00123357407949	0.00123357407949	0.00123357407949	0.00123357407949	0.00123357407949	0.00123357407949	0.00123357407949	0.00123357407949
nat	201617	201610	201610	0.00123357407949	0.00123357407949	0.00123357407949	0.00123357407949	0.00123357407949	0.00123357407949	0.00123357407949	0.00123357407949	0.00123357407949	0.00123357407949	0.00123357407949	0.00123357407949	0.00123357407949	0.00123357407949	0.00123357407949	0.00123357407949	0.00123357407949	0.00123357407949	0.00123357407949	0.00123357407949	0.00123357407949	0.0204193439335	0.941339859602	0.00123357407949	0.00123357407949	0.00123357407949	0.00123357407949	0.00123357407949	0.00123357407949	0.00123357407949	0.00123357407949	0.00123357407949	0.00123357407949
nat	201618	201610	201610	0.00123357407949	0.00123357407949	0.00123357407949	0.00123357407949	0.00123357407949	0.00123357407949	0.00123357407949	0.00123357407949	0.00123357407949	0.00123357407949	0.00123357407949	0.00123357407949	0.00123357407949	0.00123357407949	0.00123357407949	0.00123357407949	0.00123357407949	0.00123357407949	0.00123357407949	0.00123357407949	0.00123357407949	0.0204194476742	0.941339755862	0.00123357407949	0.00123357407949	0.00123357407949	0.00123357407949	0.00123357407949	0.00123357407949	0.00123357407949	0.00123357407949	0.00123357407949	0.00123357407949
nat	201619	201610	201610	0.00123357407949	0.00123357407949	0.00123357407949	0.00123357407949	0.00123357407949	0.00123357407949	0.00123357407949	0.00123357407949	0.00123357407949	0.00123357407949	0.00123357407949	0.00123357407949	0.00123357407949	0.00123357407949	0.00123357407949	0.00123357407949	0.00123357407949	0.00123357407949	0.00123357407949	0.00123357407949	0.00123357407949	0.0396050594857	0.92215414405	0.00123357407949	0.00123357407949	0.00123357407949	0.00123357407949	0.00123357407949	0.00123357407949	0.00123357407949	0.00123357407949	0.00123357407949	0.00123357407949
hhs1	201542	201610	201607	0.0105257593057	0.0105257593057	0.0105257593057	0.0105257593057	0.0105257593057	0.0105257593057	0.0105257593057	0.0105257593057	0.0175250757505	0.0105257593057	0.0105257593057	0.0160515354595	0.159353331203	0.017893460886	0.0123676847321	0.038891410346	0.0433120313444	0.0322605107808	0.114049934482	0.16401619535	0.0452301994057	0.0265328020778	0.0335177604891	0.0450020610897	0.0327338369269	0.0154392924876	0.0125683079904	0.0135253789001	0.0108950197275	0.0105257593057	0.0119992995966	0.0105257593057	0.0105257593057
hhs1	201543	201610	201607	0.00648513025772	0.00648513025772	0.00648513025772	0.00648513025772	0.00648513025772	0.00676836339943	0.0065255921351	0.00648513025772	0.00648513025772	0.00648513025772	0.00648513025772	0.00899634706467	0.155951455298	0.0109425159635	0.00909476899023	0.0328166065668	0.0525876236042	0.0545518246815	0.158654641155	0.215121926911	0.0619663739064	0.0245980273059	0.0274582520412	0.0330781841272	0.0198450957299	0.00870482081232	0.00895350377741	0.011159706773	0.00652884894747	0.00664697776727	0.00656605401249	0.00759072457525	0.0065255921351
hhs1	201544	201610	201607	0.00587942113182	0.00587942113182	0.00587942113182	0.00587942113182	0.00587942113182	0.00587942113182	0.00587942113182	0.00587942113182	0.00599942703571	0.00617329912915	0.00809334781822	0.0248331142401	0.129910911652	0.0186477370937	0.0115285274999	0.0429294473259	0.0601013268728	0.0492350257109	0.133997209741	0.14510548337	0.0641273178137	0.0309254268541	0.0443269503282	0.0560760749418	0.0323124318857	0.0176013460973	0.0148621920982	0.0144042154977	0.0135108879743	0.00949503639013	0.00620660578229	0.00638062454899	0.00618066324402
hhs1	201545	201610	201606	0.00441212691811	0.00441212691811	0.00441212691811	0.00441212691811	0.00441212691811	0.00441212691811	0.00441212691811	0.00441212691811	0.00441212691811	0.00460413159837	0.00567406006952	0.0229081624421	0.137217582206	0.0176439285943	0.017541337626	0.0540689752365	0.081291832425	0.0651830399586	0.131723804056	0.140529122042	0.0579927498491	0.0363489608354	0.0455176091828	0.0413552687494	0.0189157071266	0.011060950602	0.0142932705115	0.0174748745297	0.0129175238898	0.0094879283367	0.00588278741843	0.0054219227066	0.00523532774494
hhs1	201546	201610	201606	0.00535832606389	0.00535832606389	0.00535832606389	0.00535832606389	0.00535832606389	0.00535832606389	0.00535832606389	0.00535832606389	0.00535832606389	0.00564320572608	0.00588060544457	0.0155304926341	0.114069149953	0.0199292872315	0.0132047242465	0.0451093901703	0.0697876212868	0.0766430778323	0.167880031633	0.17224305163	0.0703587610124	0.0266963472931	0.0205316881608	0.0239604205193	0.0114675647148	0.012846945125	0.0161620560135	0.0165583007273	0.0167583828943	0.0113302328699	0.00687503825115	0.00648193287893	0.00582675717616
hhs1	201547	201610	201607	0.00358269874607	0.00358269874607	0.00358269874607	0.00358269874607	0.00358269874607	0.00358269874607	0.00358269874607	0.00358269874607	0.00358269874607	0.00391301905258	0.00536300855974	0.0121299933033	0.110223093064	0.0243176642157	0.0124426336738	0.0373584708475	0.0671450460384	0.0587443372042	0.139782461347	0.15954921197	0.0724563868838	0.0431568582743	0.0426658786976	0.0470250478862	0.0274399582693	0.0174325116633	0.0184499256862	0.0242476464581	0.0181476807796	0.0107961035355	0.0056204144957	0.00460155755802	0.00474680182192
hhs1	201548	201610	201608	0.00194132286056	0.00194132286056	0.00194132286056	0.00194132286056	0.00194132286056	0.00194132286056	0.00194132286056	0.00194132286056	0.00194234894081	0.00195055758282	0.00200391375585	0.00295845789016	0.0915664230087	0.0169757758603	0.0111625691217	0.0378413971442	0.0669070816645	0.0560654220004	0.150514991585	0.174139853915	0.0641422769263	0.0365018613517	0.0496968050836	0.0711010111315	0.0440409088933	0.0222082793826	0.0190002633571	0.0250719782882	0.0164478050479	0.0115432493743	0.00429000828062	0.00309524758001	0.00330092994967
hhs1	201549	201610	201606	0.00122115818842	0.00122115818842	0.00122115818842	0.00122115818842	0.00122115818842	0.00122115818842	0.00122115818842	0.00122115818842	0.00122115818842	0.00122115818843	0.00122115831533	0.0024348685215	0.0783159571403	0.0177490843785	0.0159423710462	0.0526331159564	0.0785672994944	0.0744033649933	0.154186276211	0.164483479161	0.0593209379656	0.0373257316629	0.0442424263137	0.0502783186146	0.0285305275264	0.0214721884262	0.0231316098993	0.0277801380677	0.0262235886859	0.0143292284133	0.00556592868836	0.00554134219297	0.00410947644115
hhs1	201550	201610	201607	0.000833402905891	0.000833402905891	0.000833402905891	0.000833402905891	0.000833402905891	0.000833402905891	0.000833402905891	0.000833402905891	0.000833402905891	0.000902159210936	0.00128719451919	0.00227728531183	0.0581526838501	0.019588207293	0.0116740610298	0.0414600262145	0.0760498619064	0.0802927912048	0.147480219808	0.153011526536	0.0680115815025	0.0485525001742	0.0601527796593	0.0562889089896	0.0380444771127	0.0249064718077	0.0318864904322	0.0234040175537	0.0261134836897	0.0121797595199	0.00608705581667	0.00291176776898	0.00178406293481
hhs1	201551	201610	201607	0.00147089342392	0.00147089342392	0.00147089342392	0.00147089342392	0.00147089342392	0.00147089342392	0.00147089342392	0.00147089342392	0.00147089342392	0.00147089342392	0.00147089342395	0.00147089342392	0.0813164941941	0.0220646286754	0.0100783171953	0.0605069240725	0.0875220878757	0.0650915497265	0.1756899559	0.178122971007	0.0696390264584	0.0300341130327	0.0365291414452	0.046584039772	0.0282499420537	0.019538081337	0.016674296316	0.0209516230084	0.0138462391404	0.00907293248049	0.00418248368535	0.00306202978855	0.00359240174783
hhs1	201552	201610	201608	0.00084208582606	0.00084208582606	0.00084208582606	0.00084208582606	0.00084208582606	0.00084208582606	0.00084208582606	0.00084208582606	0.00084208582606	0.00084208582606	0.00084208582606	0.00229681051166	0.0208305893409	0.0162959909417	0.0103165907381	0.0294067223557	0.0552209582374	0.0773910060844	0.184714552571	0.173397500538	0.092659608778	0.0502709272141	0.0438333684154	0.0530562725748	0.0364693374985	0.02675860295	0.0244588566875	0.0342014334458	0.0315292709775	0.0156365395308	0.00500569515659	0.00404327136612	0.002943149999
hhs1	201601	201610	201607	0.00122852029265	0.00122852029265	0.00122852029265	0.00122852029265	0.00122852029265	0.00122852029265	0.00122852029265	0.00122852029265	0.00122852029265	0.00122852029265	0.00122852029265	0.00442964723447	0.0732597652526	0.00753835496965	0.00800353154669	0.0252429436245	0.0471598782688	0.0599652372482	0.192172139802	0.23465581489	0.0594189691493	0.0400294313408	0.0458569361451	0.0495094311301	0.0347839310086	0.0222022088366	0.0191992476874	0.0210337500218	0.0198340210132	0.0136228582528	0.00310645041057	0.00254307128843	0.00291865765909
hhs1	201602	201610	201607	0.000982154862268	0.000982154862268	0.000982154862268	0.000982154862268	0.000982154862268	0.000982154862268	0.000982154862268	0.000982154862268	0.000982154862268	0.000982154862268	0.000984072356639	0.000984072356639	0.0742322613619	0.00107611208645	0.00489706000852	0.0373688599387	0.0607353596608	0.0667493623492	0.169127222389	0.215351863718	0.0615968588385	0.0600829824352	0.0556956746343	0.043234899796	0.0275472559374	0.0219606975069	0.0201059001224	0.0256190200004	0.023440441249	0.0113359365532	0.0034340672352	0.00261548478131	0.00200298606167
hhs1	201603	201610	201607	0.000744632618389	0.000744632618389	0.000744632618389	0.000744632618389	0.000744632618389	0.000744632618389	0.000744632618389	0.000744632618389	0.000744632618389	0.000744632618389	0.000744632618389	0.000822923300774	0.087314641238	0.000744666213607	0.0009878293305	0.00722746485509	0.0540195153448	0.082888737158	0.228002448621	0.135914705659	0.108491691765	0.0837623016753	0.0496033613249	0.0238907173978	0.0184562769734	0.0216825307721	0.0243464333575	0.0240251657017	0.0201992645558	0.0128171759487	0.00293327869369	0.00147418131016	0.00220373000192
hhs1	201604	201610	201607	0.000744518345893	0.000744518345893	0.000744518345893	0.000744518345893	0.000744518345893	0.000744518345893	0.000744518345893	0.000744518345893	0.000744518345893	0.000744518345893	0.000744518345893	0.000744518345893	0.0283502478221	0.00074451835592	0.00074451834705	0.00162576890496	0.0743908338162	0.10651093142	0.187751006009	0.171940523093	0.0958346669635	0.0958237476298	0.0707527471076	0.0338526302955	0.0184013715936	0.0209396640889	0.0187917371881	0.0269601327882	0.0185898401538	0.0126413995515	0.00250701926533	0.00228670665028	0.00162576880554
hhs1	201605	201610	201607	0.000744518345892	0.000744518345892	0.000744518345892	0.000744518345892	0.000744518345892	0.000744518345892	0.000744518345892	0.000744518345892	0.000744518345892	0.000744518345892	0.000744518345892	0.000744518345892	0.00244885274654	0.000744518345892	0.000744518345892	0.000990145084305	0.0101643131888	0.127324825674	0.262371079445	0.180012067137	0.111114665221	0.0831277207538	0.0680624268715	0.0417696423465	0.0207783283161	0.0146663896035	0.0170378640162	0.0226056901957	0.0141276334406	0.00800042412013	0.00219569950074	0.00122824539751	0.00155073009858
hhs1	201606	201610	201608	0.000744518345892	0.000744518345892	0.000744518345892	0.000744518345892	0.000744518345892	0.000744518345892	0.000744518345892	0.000744518345892	0.000744518345892	0.000744518345892	0.000744518345892	0.000744518345892	0.000985132875317	0.000744518345892	0.000744518345892	0.000744518345892	0.0034677706823	0.179726237146	0.135289350401	0.15678144912	0.109750936875	0.0612948775804	0.0670139075799	0.0951430078786	0.070094063731	0.0258122538773	0.0234049087753	0.0270898407199	0.0162827564251	0.0119253209107	0.00169583904462	0.00185439249441	0.00122017869526
hhs1	201607	201610	201607	0.000744518345892	0.000744518345892	0.000744518345892	0.000744518345892	0.000744518345892	0.000744518345892	0.000744518345892	0.000744518345892	0.000744518345892	0.000744518345892	0.000744518345892	0.000744518345892	0.000744518345892	0.000744518345892	0.000744518345892	0.000744518345892	0.0156942353497	0.115167823341	0.0463624316549	0.204754204625	0.113028029026	0.071914238624	0.0850486960283	0.114801106852	0.0807680973493	0.037280998827	0.0286382737542	0.0304462959084	0.0268641515926	0.0100205834337	0.00294668576395	0.00206581879672	0.00228603553853
hhs1	201608	201610	201606	0.000897373463755	0.000897373463755	0.000897373463755	0.000897373463755	0.000897373463755	0.000897373463755	0.000897373463755	0.000897373463755	0.000897373463755	0.000897373463755	0.000897373463755	0.000897373463755	0.000897373463755	0.000897373463755	0.000897373463755	0.000897373463755	0.0013010339321	0.0358158330238	0.511629294528	0.00782045532175	0.000897373463755	0.0414816751142	0.0878216381726	0.12019992193	0.0872573965276	0.030412268595	0.0117227676235	0.0190585276695	0.0155544846314	0.00992009524594	0.00179737151791	0.00166880036731	0.00128308691553
hhs1	201609	201610	201606	0.00089018687122	0.00089018687122	0.00089018687122	0.00089018687122	0.00089018687122	0.00089018687122	0.00089018687122	0.00089018687122	0.00089018687122	0.00089018687122	0.00089018687122	0.00089018687122	0.00089018687122	0.00089018687122	0.00089018687122	0.00089018687122	0.00089018687122	0.125425911188	0.57792269451	0.0905129910356	0.0310844141195	0.0166074031794	0.0177146232183	0.0256995737024	0.0166924818168	0.0147650997542	0.0182280855185	0.0234236301251	0.0138274896691	0.00825149849967	0.00203789288057	0.001272755541	0.00140027843093
hhs1	201610	201610	201610	0.000860255298759	0.000860255298759	0.000860255298759	0.000860255298759	0.000860255298759	0.000860255298759	0.000860255298759	0.000860255298759	0.000860255298759	0.000860255298759	0.000860255298759	0.000860255298759	0.000860255298759	0.000860255298759	0.000860255298759	0.000860255298759	0.000860255298759	0.000860255298759	0.303371783542	0.0316655316181	0.0368589482443	0.0107812477655	0.326301984506	0.114586237475	0.0669812846165	0.0433546900565	0.0152112015098	0.0159660765068	0.00956423697125	0.00496012019148	0.00150337136036	0.00174453988346	0.00166415037576
hhs1	201611	201610	201607	0.000997388811678	0.000997388811678	0.000997388811678	0.000997388811678	0.000997388811678	0.000997388811678	0.000997388811678	0.000997388811678	0.000997388811678	0.000997388811678	0.000997388811678	0.000997388811678	0.000997388811678	0.000997388811678	0.000997388811678	0.000997388811678	0.000997388811678	0.000997388811678	0.258366286824	0.391818519321	0.0157666094305	0.00289694616117	0.0412604616808	0.0157651487119	0.141358828947	0.0942788622591	0.0141339296494	0.00141446434589	0.000997388811678	0.000997388811678	0.000997388811678	0.000997388811678	0.000997388811678
hhs1	201612	201610	201607	0.000992811000141	0.000992811000141	0.000992811000141	0.000992811000141	0.000992811000141	0.000992811000141	0.000992811000141	0.000992811000141	0.000992811000141	0.000992811000141	0.000992811000141	0.000992811000141	0.000992811000141	0.000992811000141	0.000992811000141	0.000992811000141	0.000992811000141	0.000992811000141	0.133256813354	0.245299086173	0.00682539256179	0.0136014825144	0.0475922395574	0.171476437467	0.0401944834896	0.25700402573	0.0536179001611	0.00724206407499	0.00204823210649	0.000992811807595	0.000992811000143	0.000992811000142	0.000992811000142
hhs1	201613	201610	201607	0.00099369277345	0.00099369277345	0.00099369277345	0.00099369277345	0.00099369277345	0.00099369277345	0.00099369277345	0.00099369277345	0.00099369277345	0.00099369277345	0.00099369277345	0.00099369277345	0.00099369277345	0.00099369277345	0.00099369277345	0.00099369277345	0.00099369277345	0.00099369277345	0.0148757516212	0.578192442166	0.00631647519282	0.0599782665748	0.0881672209848	0.106277763761	0.0495633716243	0.0367144672957	0.0300923980678	0.00646018446994	0.00149992188947	0.000994188110481	0.00099369277345	0.00099369277345	0.00099369277345
hhs1	201614	201610	201610	0.000995485509188	0.000995485509188	0.000995485509188	0.000995485509188	0.000995485509188	0.000995485509188	0.000995485509188	0.000995485509188	0.000995485509188	0.000995485509188	0.000995485509188	0.000995485509188	0.000995485509188	0.000995485509188	0.000995485509188	0.000995485509188	0.000995485509188	0.000995485509188	0.00099548564219	0.00100007511755	0.000995485509188	0.0010285664648	0.878098780446	0.0493037873418	0.00116269072823	0.0290790700928	0.000995485509188	0.00376056528257	0.00557392225655	0.00545652745986	0.00181744730939	0.00134819885806	0.0014651728163
hhs1	201615	201610	201610	0.00103741603445	0.00103741603445	0.00103741603445	0.00103741603445	0.00103741603445	0.00103741603445	0.00103741603445	0.00103741603445	0.00103741603445	0.00103741603445	0.00103741603445	0.00103741603445	0.00103741603445	0.00103741603445	0.00103741603445	0.00103741603445	0.00103741603445	0.00103741603445	0.00108787533684	0.0010801451842	0.00108800943723	0.00108027759656	0.935911844004	0.0299429044877	0.00103741603445	0.00278929445539	0.00103741603445	0.00103741603445	0.00107786468104	0.00104075992094	0.00103900495502	0.00103858852579	0.00103769469166
hhs1	201616	201610	201610	0.00123357407949	0.00123357407949	0.00123357407949	0.00123357407949	0.00123357407949	0.00123357407949	0.00123357407949	0.00123357407949	0.00123357407949	0.00123357407949	0.00123357407949	0.00123357407949	0.00123357407949	0.00123357407949	0.00123357407949	0.00123357407949	0.00123357407949	0.00123357407949	0.00123357407951	0.00123357407949	0.00123357407949	0.00123357407949	0.922153795354	0.0396053601544	0.00123357941573	0.00123357407949	0.00123357407949	0.00123357407949	0.00123357407949	0.00123358475182	0.00123358475182	0.0012335847524	0.00123358475292
hhs1	201617	201610	201610	0.00123357407949	0.00123357407949	0.00123357407949	0.00123357407949	0.00123357407949	0.00123357407949	0.00123357407949	0.00123357407949	0.00123357407949	0.00123357407949	0.00123357407949	0.00123357407949	0.00123357407949	0.00123357407949	0.00123357407949	0.00123357407949	0.00123357407949	0.00123357407949	0.00123357941565	0.00123357407951	0.00123357407949	0.00123357953325	0.883782035141	0.0779771521468	0.00123357953321	0.00123357407957	0.00123357407949	0.00123357407949	0.00123357407949	0.00123357407949	0.00123357407949	0.0012335740795	0.00123357408364
hhs1	201618	201610	201610	0.00123357407949	0.00123357407949	0.00123357407949	0.00123357407949	0.00123357407949	0.00123357407949	0.00123357407949	0.00123357407949	0.00123357407949	0.00123357407949	0.00123357407949	0.00123357407949	0.00123357407949	0.00123357407949	0.00123357407949	0.00123357407949	0.00123357407949	0.00123357407949	0.00123357407949	0.00123357407949	0.00123357407949	0.0012335741971	0.92215345345	0.0396057446242	0.00123357407957	0.00123357941565	0.00123357407949	0.00123357407949	0.00123357407949	0.00123357407949	0.00123357407949	0.00123357407949	0.00123357408693
hhs1	201619	201610	201610	0.00123357407949	0.00123357407949	0.00123357407949	0.00123357407949	0.00123357407949	0.00123357407949	0.00123357407949	0.00123357407949	0.00123357407949	0.00123357407949	0.00123357407949	0.00123357407949	0.00123357407949	0.00123357407949	0.00123357407949	0.00123357407949	0.00123357407949	0.00123357407949	0.00123357407949	0.00123357407949	0.00123357407949	0.00123357953321	0.960525563653	0.00123363442395	0.00123357407952	0.00123357407949	0.00123357407949	0.00123357407949	0.00123357407949	0.00123357407949	0.00123357407949	0.00123357407949	0.00123357408503
hhs2	201542	201611	201552	0.00917870251785	0.00917870251785	0.00917870251785	0.010303445472	0.0171456322369	0.00954903544172	0.00927243111578	0.0795477874848	0.032055159464	0.0143679451408	0.0126991562495	0.0911001682869	0.217898161392	0.0276907686798	0.0138101550211	0.0428194429331	0.0231393004814	0.02896631775	0.0525189213173	0.0590545348217	0.0438550387572	0.0366358369232	0.0144433481989	0.0230409905262	0.0211001785557	0.0173031204982	0.0108429100518	0.0108474914092	0.00917870251785	0.00917870251785	0.0122259319025	0.00973191116973	0.0121413661298
hhs2	201543	201611	201601	0.00678368572459	0.00678368572459	0.00678368572459	0.00678368572459	0.00679779538286	0.00682526646051	0.00682526646051	0.0071579123479	0.00922827100982	0.0118895417534	0.0200733977796	0.086761288249	0.214426087177	0.0412129019839	0.0202329264392	0.0435454703248	0.0222415378179	0.043501007642	0.0690257881606	0.0788718817599	0.0499969660829	0.0653972755867	0.0182908056075	0.0300021831788	0.0224546457233	0.0171859754971	0.00751752738439	0.00783815767685	0.00683016017823	0.00715931958884	0.0101488465175	0.00986066018292	0.0315663931479
hhs2	201544	201611	201601	0.00576388738412	0.00576388738412	0.00576388738412	0.00576388738412	0.00576388738412	0.00576388738412	0.00588152902277	0.00621199201869	0.0112871938047	0.00974537872174	0.0180437620703	0.153550773253	0.255007788462	0.0508416648577	0.0254852735588	0.0452032652113	0.0264365119329	0.0448075644949	0.0570443943192	0.0576120699622	0.0368199834231	0.0497088463	0.0107752602405	0.0205599933964	0.0142908686913	0.0120843654017	0.00941937219642	0.00874050750017	0.00744498537309	0.00694573266172	0.00772115580224	0.0064313254512	0.00731511756739
hhs2	201545	201611	201601	0.00456905714289	0.00456905714289	0.00456905714289	0.00456905714289	0.00456905714289	0.00456905714289	0.00461877149135	0.00505913754237	0.00741625617382	0.0110622488599	0.0226542405653	0.146707450155	0.250069468421	0.0566480410077	0.0312267001522	0.0344106741504	0.0240205615579	0.038906020681	0.0559269006996	0.0591348348766	0.0412506960403	0.0531652042344	0.0136799423291	0.0214994999936	0.0166353966554	0.0121306873084	0.00923193538895	0.0090998584593	0.00822936871215	0.00741891472909	0.0070674300158	0.00776545012037	0.0175499668222
hhs2	201546	201611	201602	0.00527978760919	0.00527978760919	0.00527978760919	0.00527978760919	0.00527978760919	0.00527978760919	0.00532656965529	0.00551369783966	0.00801927038027	0.0129120572704	0.0228677335602	0.146072105524	0.241133912494	0.0600415556534	0.028971838453	0.0419984893047	0.0259460738943	0.0401734610465	0.0612947836052	0.0618450725609	0.0462258458183	0.0424830832818	0.0149369373201	0.0192028442777	0.0135663611367	0.0120383198046	0.00993080772809	0.0103150417065	0.00979860534713	0.00799107825194	0.00607377005152	0.00644176932482	0.0072001890541
hhs2	201547	201611	201603	0.00335183968076	0.00335183968076	0.00335183968076	0.00335183968076	0.00335183968076	0.00335183968076	0.00374495190452	0.00353649947034	0.00801827791629	0.00683742271157	0.0115251774286	0.147860214712	0.256451866218	0.0384067570841	0.0226075439559	0.041847142402	0.0362330021698	0.0608048269204	0.078513769784	0.0751120699281	0.0416723371415	0.0526729043424	0.0118045112426	0.0150476886248	0.0144372207135	0.010322888968	0.00861557461491	0.00767808141661	0.00728496393389	0.00516712779759	0.0041987765632	0.00441075774891	0.00507660620295
hhs2	201548	201611	201601	0.00178518234037	0.00178518234037	0.00178518234037	0.00178518234037	0.00178518234037	0.00178518234037	0.00178518234037	0.00288138317114	0.00715779382117	0.00316103659264	0.00917160393111	0.187968984296	0.319055379763	0.0398663756877	0.0170773650162	0.0484639492827	0.033946381203	0.048279605062	0.059110707287	0.0577252673185	0.0359297148661	0.043691742663	0.0087997802585	0.0157135605929	0.0111484546625	0.00819357415084	0.00680315764892	0.00500386436143	0.00436040409147	0.00299705139971	0.00477594857715	0.00314853503213	0.00307210288027
hhs2	201549	201611	201552	0.00109491122119	0.00109491122119	0.00109491122119	0.00109491122119	0.00109491122119	0.00109491122119	0.00109491122119	0.0011741170147	0.00121372082003	0.00801358865665	0.00552237691542	0.212532778473	0.430395235297	0.0404584450519	0.0194313721733	0.0615411347404	0.0220257988811	0.0323087642393	0.0406757790666	0.0377101493439	0.0189365353841	0.0242057651586	0.00410263573095	0.00739141603918	0.00384318211431	0.00321319862654	0.00305089762753	0.00369188585381	0.0039202239316	0.00196423820901	0.00174690680276	0.00196423820901	0.00130123709159
hhs2	201550	201611	201601	0.000759227513706	0.000759227513706	0.000759227513706	0.000759227513706	0.000759227513706	0.000759227513706	0.000771732235423	0.00101878687998	0.00321300759962	0.00607941659018	0.016168342288	0.180804855072	0.354692469866	0.0570157743826	0.0288832506855	0.0508380680404	0.0302791812131	0.0433796394268	0.0498708935027	0.0499325831953	0.0322058765382	0.030991864562	0.0096230164487	0.0111121615423	0.00658385597214	0.00597419270345	0.00689296662162	0.00373747176046	0.00451245536716	0.00404217015047	0.00279619137874	0.00263519473471	0.00138921616029
hhs2	201551	201611	201601	0.00139832050651	0.00139832050651	0.00139832050651	0.00139832050651	0.00139832050651	0.00139832050651	0.00139832050651	0.00139853462714	0.00139863195534	0.00190238849223	0.0014020384231	0.174999758871	0.368662143068	0.057799811078	0.0243439890063	0.0541934256675	0.0334075771211	0.0346489412106	0.0550100613114	0.0602542654012	0.0393062109836	0.0323296349007	0.00854449076158	0.0110492285487	0.00414553522506	0.00448104200057	0.00548874972307	0.00442194977732	0.00274213843532	0.00223820671202	0.00207038519483	0.00240618395314	0.00156643400606
hhs2	201552	201611	201601	0.000746287759332	0.000746287759332	0.000746287759332	0.000746287759332	0.000746287759332	0.000746287759332	0.000746287759332	0.000902719128245	0.00145022891944	0.000824503443789	0.00309275829303	0.191906639472	0.405356190402	0.0689914500218	0.0308521289521	0.0418080320787	0.0332795512844	0.0305761888331	0.042081951547	0.0446831038788	0.0388478979857	0.0211794607122	0.00714608089152	0.011104162129	0.00502434125676	0.00377719004294	0.00269982739204	0.00238696465421	0.00161424824686	0.00204822849062	0.000824503443789	0.000963277881214	0.0013543563035
hhs2	201601	201611	201603	0.00119868755967	0.00119868755967	0.00119868755967	0.00119868755967	0.00119868755967	0.00119868755967	0.00119868790886	0.00119868802526	0.00119868872366	0.00474177933535	0.00202197535634	0.0184958383198	0.0470908338345	0.302513984674	0.0453464046173	0.0362115623341	0.0468942263787	0.065339135985	0.111418180059	0.0669448602447	0.0574660670909	0.0432771897244	0.0159334158291	0.024078829585	0.015859313519	0.0149514196218	0.0161796150075	0.016472230258	0.0159617755409	0.00989385098355	0.00662694819675	0.00289588191765	0.00259649157148
hhs2	201602	201611	201604	0.000974966530091	0.000974966530091	0.000974966530091	0.000974966530091	0.000974966530091	0.000974966530091	0.000974966530091	0.000974966530091	0.000974966530091	0.000974966530091	0.000974966530091	0.00463542802672	0.00238746719269	0.00165316734172	0.403769856005	0.0806679892911	0.0817537769231	0.0692332834805	0.0767447469321	0.0641297208708	0.0510558437694	0.0333712811008	0.0279591239158	0.0345514998715	0.0203699157419	0.0116077806265	0.0075660468188	0.00601549125084	0.00421734372787	0.00279880370384	0.00199391912656	0.00158291225467	0.00120997019721
hhs2	201603	201611	201606	0.000756511782911	0.000756511782911	0.000756511782911	0.000756511782911	0.000756511782911	0.000756511782911	0.000756511782911	0.000756511782911	0.000756511782911	0.000756511782911	0.000756511782911	0.000830027178476	0.0105060416374	0.00075652023871	0.120308249104	0.104461281637	0.128896679488	0.116101201938	0.176328567669	0.0755177270279	0.0483170636385	0.0400207282189	0.0186489430088	0.0218100940501	0.0193406505446	0.0219461661302	0.0242111008693	0.0161366676105	0.0156839103834	0.0111395067073	0.0102275078514	0.00644079818218	0.00404893727374
hhs2	201604	201611	201606	0.000744518345896	0.000744518345896	0.000744518345896	0.000744518345896	0.000744518345896	0.000744518345896	0.000744518345896	0.000744518345896	0.000744518345896	0.000744518345896	0.000744518345896	0.000763929997766	0.00135898882442	0.000744518354895	0.216813694754	0.000911078325228	0.0543261991109	0.118576278444	0.161309794558	0.0946603748328	0.0638863148119	0.0622902320063	0.0212119237164	0.0376671457192	0.0246547512742	0.0274519422631	0.0228272968309	0.021472602536	0.0229317556495	0.0159574352014	0.00860865199705	0.00735389679332	0.00603149219406
hhs2	201605	201611	201606	0.000745342972313	0.000745342972313	0.000745342972313	0.000745342972313	0.000745342972313	0.000745342972313	0.000745342972313	0.000745342972313	0.000745342972313	0.000745342972313	0.000745342972313	0.000745342972313	0.000745342972313	0.000745342972313	0.00270504373803	0.00155249800716	0.000745342999736	0.156455197529	0.176773384776	0.168505288856	0.10883626196	0.101459354636	0.0238740706495	0.0478064483906	0.0431725882762	0.0493812215325	0.0371370981609	0.030484829182	0.0174190712143	0.00862676623862	0.00569190770704	0.00413526057069	0.00480356396412
hhs2	201606	201611	201607	0.000744518345912	0.000744518345912	0.000744518345912	0.000744518345912	0.000744518345912	0.000744518345912	0.000744518345912	0.000744518345912	0.000744518345912	0.000744518345912	0.000744518345912	0.000744518345912	0.000744518345912	0.000744518345912	0.000744518345912	0.000744518345912	0.000744518345912	0.000744518345912	0.319262705232	0.215918221008	0.129947739416	0.0882264926687	0.0234904606273	0.0477341285561	0.0314090980938	0.0399437285967	0.0372038981157	0.0285089521856	0.0137810506663	0.00634733704825	0.0020673932684	0.00137873214508	0.00137873214508
hhs2	201607	201611	201606	0.000744518345892	0.000744518345892	0.000744518345892	0.000744518345892	0.000744518345892	0.000744518345892	0.000744518345892	0.000744518345892	0.000744518345892	0.000744518345892	0.000744518345892	0.000744518345892	0.000744518345892	0.000744518345892	0.000744518345892	0.000744518345892	0.000744518345892	0.000744518345892	0.331606903221	0.163739694135	0.125474821806	0.0833519002562	0.031283390408	0.0388948329975	0.037106976984	0.0502615096175	0.0473139852354	0.0414660245539	0.0217496699287	0.00667817775239	0.00265827831789	0.00316690250575	0.00184560205492
hhs2	201608	201611	201606	0.000897373463755	0.000897373463755	0.000897373463755	0.000897373463755	0.000897373463755	0.000897373463755	0.000897373463755	0.000897373463755	0.000897373463755	0.000897373463755	0.000897373463755	0.000897373463755	0.000897373463755	0.000897373463755	0.000897373463755	0.000897373463755	0.000897373463755	0.000897373463755	0.238963313349	0.000897373463755	0.168821430991	0.162247919137	0.039711220363	0.0595231703926	0.0574116291115	0.0804386756257	0.0713413875864	0.0590494693408	0.0282185083785	0.00873624063939	0.00332084625302	0.00296026681019	0.00220582621036
hhs2	201609	201611	201612	0.00089018687122	0.00089018687122	0.00089018687122	0.00089018687122	0.00089018687122	0.00089018687122	0.00089018687122	0.00089018687122	0.00089018687122	0.00089018687122	0.00089018687122	0.00089018687122	0.00089018687122	0.00089018687122	0.00089018687122	0.00089018687122	0.00089018687122	0.00089018687122	0.00116771361767	0.00089018687122	0.00089018687122	0.528229714573	0.0928510472541	0.0724394443674	0.0261228155332	0.0277143043234	0.0467862396637	0.0653912003229	0.0561565543074	0.0409369993771	0.0192148281597	0.00390533646371	0.00128006461236
hhs2	201610	201611	201610	0.000860255298759	0.000860255298759	0.000860255298759	0.000860255298759	0.000860255298759	0.000860255298759	0.000860255298759	0.000860255298759	0.000860255298759	0.000860255298759	0.000860255298759	0.000860255298759	0.000860255298759	0.000860255298759	0.000860255298759	0.000860255298759	0.000860255298759	0.000860255298759	0.000860255298759	0.000860255298759	0.000860255298759	0.000951526658127	0.66095658572	0.0511404981646	0.0279674875217	0.0227322680247	0.0369224618672	0.0571154761159	0.0549982244734	0.043166577596	0.0207456071571	0.00411151044777	0.00112641497911
hhs2	201611	201611	201610	0.000997388811678	0.000997388811678	0.000997388811678	0.000997388811678	0.000997388811678	0.000997388811678	0.000997388811678	0.000997388811678	0.000997388811678	0.000997388811678	0.000997388811678	0.000997388811678	0.000997388811678	0.000997388811678	0.000997388811678	0.000997388811678	0.000997388811678	0.000997388811678	0.000997388811678	0.000997388811678	0.000997388811678	0.000997388811678	0.322818062677	0.243256048522	0.0293622156104	0.0184024839017	0.0278511863182	0.0606321107578	0.0903140493862	0.0901003744112	0.0626554801015	0.0285951117372	0.00407032271977
hhs2	201612	201611	201611	0.000992811000141	0.000992811000141	0.000992811000141	0.000992811000141	0.000992811000141	0.000992811000141	0.000992811000141	0.000992811000141	0.000992811000141	0.000992811000141	0.000992811000141	0.000992811000141	0.000992811000141	0.000992811000141	0.000992811000141	0.000992811000141	0.000992811000141	0.000992811000141	0.000992811000141	0.000992811000141	0.000992811000141	0.000992811000141	0.0407143529246	0.875460045177	0.00114622132449	0.0275658235526	0.00817158336463	0.00460206369352	0.00619888928139	0.00595923774001	0.00424411526604	0.00297795039328	0.0011178752798
hhs2	201613	201611	201611	0.00099369277345	0.00099369277345	0.00099369277345	0.00099369277345	0.00099369277345	0.00099369277345	0.00099369277345	0.00099369277345	0.00099369277345	0.00099369277345	0.00099369277345	0.00099369277345	0.00099369277345	0.00099369277345	0.00099369277345	0.00099369277345	0.00099369277345	0.00099369277345	0.00099369277345	0.00099369277345	0.00099369277345	0.00099369277345	0.0110208454632	0.95764126087	0.00136530125916	0.00099369277345	0.00115544017036	0.000993722846572	0.00099369277345	0.00099372450749	0.00099369277345	0.00099369277345	0.00099369277345
hhs2	201614	201611	201611	0.000995485509188	0.000995485509188	0.000995485509188	0.000995485509188	0.000995485509188	0.000995485509188	0.000995485509188	0.000995485509188	0.000995485509188	0.000995485509188	0.000995485509188	0.000995485509188	0.000995485509188	0.000995485509188	0.000995485509188	0.000995485509188	0.000995485509188	0.000995485509188	0.000995485509188	0.000995485509188	0.000995485509188	0.000995485509188	0.00452926349049	0.964610685725	0.000995485509188	0.000995485509188	0.000995485509188	0.000995485509188	0.000995485509188	0.000995485509188	0.000995485509188	0.000995485509188	0.000995485509188
hhs2	201615	201611	201611	0.00103741603445	0.00103741603445	0.00103741603445	0.00103741603445	0.00103741603445	0.00103741603445	0.00103741603445	0.00103741603445	0.00103741603445	0.00103741603445	0.00103741603445	0.00103741603445	0.00103741603445	0.00103741603445	0.00103741603445	0.00103741603445	0.00103741603445	0.00103741603445	0.00103741603445	0.00103741603445	0.00103741603445	0.00103741603445	0.0114615212487	0.949180269596	0.00823544946455	0.00103741603445	0.00103741603445	0.00103741603445	0.00103741603445	0.00103741603445	0.00103755536305	0.00103741603445	0.00103755536305
hhs2	201616	201611	201611	0.00123357407949	0.00123357407949	0.00123357407949	0.00123357407949	0.00123357407949	0.00123357407949	0.00123357407949	0.00123357407949	0.00123357407949	0.00123357407949	0.00123357407949	0.00123357407949	0.00123357407949	0.00123357407949	0.00123357407949	0.00123357407949	0.00123357407949	0.00123357407949	0.00123357407949	0.00123357407949	0.00123357407949	0.00123357407949	0.0396049564509	0.922154247085	0.00123357407949	0.00123357407949	0.00123357407949	0.00123357407949	0.00123357407949	0.00123357407949	0.00123357407949	0.00123357407949	0.00123357407949
hhs2	201617	201611	201611	0.00123357407949	0.00123357407949	0.00123357407949	0.00123357407949	0.00123357407949	0.00123357407949	0.00123357407949	0.00123357407949	0.00123357407949	0.00123357407949	0.00123357407949	0.00123357407949	0.00123357407949	0.00123357407949	0.00123357407949	0.00123357407949	0.00123357407949	0.00123357407949	0.00123357407949	0.00123357407949	0.00123357407949	0.00123357953321	0.020419345227	0.941339815502	0.00123357407949	0.00123357407949	0.00123357407949	0.00123357407949	0.00123357407949	0.00123357407949	0.00123358475184	0.00123358475184	0.00123359008805
hhs2	201618	201611	201611	0.00123357407949	0.00123357407949	0.00123357407949	0.00123357407949	0.00123357407949	0.00123357407949	0.00123357407949	0.00123357407949	0.00123357407949	0.00123357407949	0.00123357407949	0.00123357407949	0.00123357407949	0.00123357407949	0.00123357407949	0.00123357407949	0.00123357407949	0.00123357407949	0.00123357407949	0.00123357407949	0.00123357407949	0.00123357407949	0.0204193377749	0.941339855088	0.00123357407949	0.00123357407949	0.00123357407949	0.00123357407949	0.00123357407949	0.00123357407949	0.00123357407949	0.00123357941576	0.00123357941621
hhs2	201619	201611	201611	0.00123357407949	0.00123357407949	0.00123357407949	0.00123357407949	0.00123357407949	0.00123357407949	0.00123357407949	0.00123357407949	0.00123357407949	0.00123357407949	0.00123357407949	0.00123357407949	0.00123357407949	0.00123357407949	0.00123357407949	0.00123357407949	0.00123357407949	0.00123357407949	0.00123357407949	0.00123357407949	0.00123357407949	0.00123357407949	0.0396049072484	0.922154296287	0.00123357407949	0.00123357407949	0.00123357407949	0.00123357407949	0.00123357407949	0.00123357407949	0.00123357407949	0.00123357407949	0.00123357407967
hhs3	201542	201610	201552	0.00648200285641	0.00648200285641	0.00648200285641	0.00648200285641	0.0110842952631	0.00911188421719	0.00681073801384	0.0124013745547	0.00763831107335	0.00924852817132	0.0172933189557	0.112459201104	0.210167455066	0.0344057949691	0.0168700577428	0.0183246929695	0.0528336621822	0.0298266820373	0.0292871106726	0.127467894504	0.0486950988914	0.0531798642936	0.0665750667453	0.0257374824411	0.0182439168437	0.00939186208005	0.00713947317127	0.00681073801384	0.00648200285641	0.00648200285641	0.00648200285641	0.00713947317127	0.00648200285641
hhs3	201543	201610	201602	0.00585996408525	0.00585996408525	0.00585996408525	0.00585996408525	0.00599398893401	0.0073539966749	0.00619288601923	0.00740208685871	0.00745259414556	0.00934702526355	0.0266593961531	0.0893760615066	0.2353712153	0.0547697261676	0.0205572966987	0.0256112337534	0.0569598406162	0.0484265826356	0.0352475697611	0.141365730713	0.040958204188	0.033690784705	0.0526662396176	0.011625393448	0.00906152752996	0.00679651725173	0.00646424144258	0.00644051941309	0.00585996408525	0.00585996408525	0.00587214816241	0.00731744444342	0.00585996408525
hhs3	201544	201610	201552	0.00542877348017	0.00542877348017	0.00542877348017	0.00542877348017	0.00542877348017	0.00570916435993	0.00545272243552	0.00632973391561	0.0101630347426	0.00789144731986	0.0242425352474	0.0729955392397	0.278742889108	0.0796095280362	0.0320778075926	0.0258485710229	0.0488144814154	0.0423808097492	0.0311948801676	0.107421453094	0.0296032371843	0.0269871429053	0.0465063678701	0.0141780613148	0.011053470301	0.0090167282366	0.00960166382465	0.00904467800174	0.00913667788653	0.00913667788653	0.00695903299146	0.00705093043966	0.00570686631065
hhs3	201545	201610	201605	0.00423397661837	0.00423397661837	0.00423397661837	0.00423397661837	0.00423397661837	0.00423397661837	0.00423397661837	0.00596650146588	0.00685500521931	0.00565122462036	0.0227639447098	0.0452405763726	0.285887696075	0.0683754595335	0.0332294764766	0.0288975213764	0.055393015827	0.0454650092652	0.0353259428616	0.105204522139	0.0389174498297	0.0396097855917	0.0610506280482	0.0142893634787	0.0119547091082	0.00904919633565	0.00849340592861	0.00906731762368	0.00897249926644	0.00844599674998	0.0055502329095	0.00594510979684	0.00476057306259
hhs3	201546	201610	201602	0.00505810175884	0.00505810175884	0.00505810175884	0.00505810175884	0.00505810175884	0.00505810175884	0.00505810175884	0.00529767972334	0.00792530363988	0.00987327049831	0.0257596008501	0.0462298031874	0.298419479201	0.065383742344	0.0321745928973	0.0296296901589	0.0580393506213	0.0509656381413	0.0411152715663	0.0933063476056	0.0315940888858	0.028205845769	0.0468581231428	0.0124359853306	0.0120589742498	0.0100790584256	0.00970507788232	0.0100235162021	0.0100050021313	0.00951031209407	0.00654217187058	0.00641849936127	0.00703686190783
hhs3	201547	201610	201603	0.00321050051821	0.00321050051821	0.00321050051821	0.00321050051821	0.00321050051821	0.00321050135757	0.00321050135757	0.00507902786642	0.00532639150032	0.00493669483437	0.0180646611094	0.044327113136	0.357005887417	0.0731498589204	0.0395804995007	0.0321726789412	0.0500962584994	0.0463407660031	0.0337646498987	0.106008094008	0.0269654066337	0.0244028038808	0.0417935605333	0.00925372107363	0.0076147592273	0.00677402598775	0.00770135474616	0.00741162232363	0.00770135306743	0.00900514896882	0.00455766126172	0.00455766377982	0.00393483157453
hhs3	201548	201610	201603	0.00170015958932	0.00170015958932	0.00170015958932	0.00170015958932	0.00170015958932	0.00170015958932	0.00170015958932	0.0104923825997	0.00217119739884	0.00185603580336	0.00246281709674	0.0126297251676	0.300339181415	0.0788204571602	0.0636159636277	0.0649242879949	0.0780865363008	0.0519335086005	0.0302202625445	0.112951537822	0.024791414024	0.0232556102942	0.0558361926733	0.0124605421168	0.0100678346195	0.00926996624956	0.00727000029016	0.00860358875594	0.00746844955161	0.00775686404972	0.00386326832518	0.00395323356184	0.00299802483084
hhs3	201549	201610	201604	0.00108189678451	0.00108189678451	0.00108189678451	0.00108189678451	0.00108189678451	0.00108189678451	0.00108189712111	0.00191174469155	0.00108189947734	0.00402911638518	0.0027126063701	0.00892418247922	0.365069044702	0.0705832078265	0.047703969239	0.0570150657116	0.0679820044361	0.0535541369404	0.0354806027831	0.101610460789	0.0285113206963	0.0244827917866	0.0501431499461	0.00927085048223	0.0101731683402	0.00620237109917	0.00924096315164	0.00837124072414	0.0105292367885	0.00924096315163	0.00343285822491	0.00215545870961	0.00301430723988
hhs3	201550	201610	201603	0.000750250686344	0.000750250686344	0.000750250686344	0.000750250686344	0.000750250686344	0.000750250881268	0.000750250881268	0.00129026158995	0.000799667699701	0.00388828300698	0.00760650549908	0.0120253865338	0.272953897399	0.0846999574094	0.0631096089072	0.0692317138286	0.084283085094	0.0551070755483	0.0400354766848	0.0837927180539	0.0369766537543	0.0311582050834	0.0472820654702	0.011432562909	0.0126651120107	0.00849556379593	0.0146626197726	0.0127243174052	0.0104802613423	0.0137235982276	0.00531097575812	0.00516574908648	0.0058469229347
hhs3	201551	201610	201604	0.0013983367933	0.00139831732785	0.00139831732785	0.00139831732785	0.00139831732785	0.00139831732785	0.0013983367933	0.00144030554703	0.00139833679342	0.00139845358649	0.00588394432348	0.00678802461212	0.226942024001	0.073883294193	0.0455479997029	0.0554761357873	0.0935668321985	0.0688858445806	0.0406938437862	0.105099708532	0.0517187972217	0.0481969922082	0.0652833544586	0.0140723842157	0.00997588038508	0.0129383631501	0.0141645583139	0.0119808786633	0.0108050212123	0.0106370443572	0.0050938081396	0.00391800908493	0.00442190071928
hhs3	201552	201610	201606	0.00074457529006	0.00074457529006	0.00074457529006	0.00074457529006	0.00074457529006	0.00074457529006	0.00074457529006	0.00074457529006	0.00074457529006	0.00074457529006	0.00160293270236	0.0984404085046	0.111440499377	0.0426148208582	0.0314611913855	0.0428417771153	0.0763554758065	0.0878460585868	0.0603577065776	0.104928212599	0.084067742873	0.0652347093898	0.0553512314658	0.0162977277712	0.0128317241349	0.016316164745	0.0192669976575	0.0161147901671	0.0145994168694	0.0156818263678	0.00810495987908	0.0050742132836	0.00572365898263
hhs3	201601	201610	201606	0.00117265430526	0.00117265430526	0.00117265430526	0.00117265430526	0.00117265430526	0.00117265430526	0.00117265430526	0.00117265430526	0.00117265430526	0.00117265658204	0.00117266705963	0.160130134406	0.029039551504	0.00266651516163	0.0195531182962	0.0358526613292	0.0687970640248	0.0463125873139	0.226176114832	0.0673442833187	0.0848608326539	0.0832678265417	0.0392194873381	0.0142999591506	0.0159067426673	0.0159563878967	0.0158626885956	0.0137129270912	0.0149669543698	0.015325247878	0.0065470569278	0.00618876341963	0.00511388289512
hhs3	201602	201610	201606	0.00096762999655	0.00096762999655	0.00096762999655	0.00096762999655	0.00096762999655	0.00096762999655	0.00096762999655	0.00096762999655	0.00096762999655	0.00096762999655	0.00096762999655	0.067284782601	0.125995150251	0.00144169199086	0.00100162647423	0.0260378439032	0.0723447324798	0.049715857624	0.125867838555	0.196086500011	0.104342516274	0.0283239135109	0.0476543243843	0.0178971162083	0.014803920064	0.0161651149057	0.0200720939198	0.0194090914573	0.0174577988566	0.0160501015149	0.00820721632536	0.00679951898364	0.00639731974316
hhs3	201603	201610	201607	0.000744518346006	0.000744518346006	0.000744518346006	0.000744518346006	0.000744518346006	0.000744518346006	0.000744518346006	0.000744518346006	0.000744518346006	0.000744518346006	0.000744518346006	0.170036955329	0.0547772905362	0.000744547854939	0.000744531216924	0.000744523054878	0.0333791875824	0.0396339417708	0.0488634485493	0.280767448994	0.125641194688	0.0293003209655	0.0372829389578	0.018341805635	0.021382086304	0.0183044673948	0.0219763947023	0.0212469602906	0.021411826676	0.0204392474604	0.0107134553052	0.00974087608963	0.00633684883529
hhs3	201604	201610	201604	0.000744518345892	0.000744518345892	0.000744518345892	0.000744518345892	0.000744518345892	0.000744518345892	0.000744518345892	0.000744518345892	0.000744518345892	0.000744518345892	0.000744518345892	0.0311603448681	0.313654895292	0.00074451837186	0.000744518350648	0.000744518363375	0.00184810511873	0.0272215789215	0.0508642748215	0.109864143808	0.127981155213	0.114240428436	0.0547067978076	0.0214935257886	0.0213846083266	0.0179281089431	0.0247585933714	0.0180756892343	0.0170476518494	0.0199117158433	0.00757420940818	0.00493045802923	0.00493045802923
hhs3	201605	201610	201552	0.000744518345892	0.000744518345892	0.000744518345892	0.000744518345892	0.000744518345892	0.000744518345892	0.000744518345892	0.000744518345892	0.000744518345892	0.000744518345892	0.000744518345892	0.0172725637583	0.564708493259	0.000744518345892	0.000744518345892	0.000744518345892	0.000744518345892	0.000744518345892	0.00912753699833	0.0441226180728	0.0229804462304	0.0460437460369	0.109901070081	0.0640836299598	0.0213052661253	0.0148027085436	0.0133214216879	0.0147726028427	0.0154175722449	0.0139663910901	0.00654924296528	0.00396936535666	0.00574303121259
hhs3	201606	201610	201607	0.000744518345892	0.000744518345892	0.000744518345892	0.000744518345892	0.000744518345892	0.000744518345892	0.000744518345892	0.000744518345892	0.000744518345892	0.000744518345892	0.000744518345892	0.00168817269952	0.627825161117	0.000744518345892	0.000744518345892	0.000744518345892	0.000744518345892	0.000744518345892	0.000890564564579	0.0525356774908	0.0386276904559	0.0331030245776	0.0762543745152	0.031829202078	0.0283267940131	0.0167933732104	0.0181853978226	0.0158126647852	0.0156492354892	0.0124774736302	0.00613533563868	0.00534256838974	0.00661099598804
hhs3	201607	201610	201552	0.000744518345892	0.000744518345892	0.000744518345892	0.000744518345892	0.000744518345892	0.000744518345892	0.000744518345892	0.000744518345892	0.000744518345892	0.000744518345892	0.000744518345892	0.00156753614666	0.737107706141	0.000744518345892	0.000744518345892	0.000744518345892	0.000744518345892	0.000744518345892	0.000744518345892	0.000744518345892	0.0155432047337	0.0194462950723	0.0344791728811	0.021737336964	0.024680192721	0.0193319614113	0.0227661925264	0.0234268427519	0.0227661925264	0.0177012074649	0.00923724721972	0.00923634387138	0.00757123734186
hhs3	201608	201610	201608	0.000897373463755	0.000897373463755	0.000897373463755	0.000897373463755	0.000897373463755	0.000897373463755	0.000897373463755	0.000897373463755	0.000897373463755	0.000897373463755	0.000897373463755	0.000897373463755	0.0919290159643	0.000897373463755	0.000897373463755	0.000897373463755	0.000897373463755	0.000897373463755	0.000897373463755	0.000952516574972	0.521448486101	0.0886753909045	0.119885565802	0.0401115286251	0.0291010811853	0.0208685552675	0.0203120352422	0.0114856902937	0.0134973462219	0.0120830635653	0.00462593683095	0.00488583020685	0.00398523486668
hhs3	201609	201610	201609	0.00089018687122	0.00089018687122	0.00089018687122	0.00089018687122	0.00089018687122	0.00089018687122	0.00089018687122	0.00089018687122	0.00089018687122	0.00089018687122	0.00089018687122	0.00089018687122	0.0244302998146	0.00089018687122	0.00089018687122	0.00089018687122	0.00089018687122	0.00089018687122	0.00089018687122	0.00089018687122	0.0307256540426	0.613139341691	0.124583449799	0.0459977875822	0.0360983230692	0.0266921246936	0.0199784064721	0.0157216980281	0.0140059362268	0.0135182563508	0.00656654363709	0.00625452750955	0.00537410053054
hhs3	201610	201610	201610	0.000860255298759	0.000860255298759	0.000860255298759	0.000860255298759	0.000860255298759	0.000860255298759	0.000860255298759	0.000860255298759	0.000860255298759	0.000860255298759	0.000860255298759	0.000860255298759	0.0238560674593	0.000860255298759	0.000860255298759	0.000860255298759	0.000860255298759	0.000860255298759	0.000860255298759	0.000860255298759	0.000860255298759	0.221738248319	0.492887959647	0.112485787933	0.0475693071378	0.0185447038343	0.0162434399632	0.012958241533	0.0106970607722	0.00840847411193	0.00440193895662	0.00632559535044	0.0066780690071
hhs3	201611	201610	201610	0.000997388811678	0.000997388811678	0.000997388811678	0.000997388811678	0.000997388811678	0.000997388811678	0.000997388811678	0.000997388811678	0.000997388811678	0.000997388811678	0.000997388811678	0.000997388811678	0.000997388811678	0.000997388811678	0.000997388811678	0.000997388811678	0.000997388811678	0.000997388811678	0.000997388811678	0.000997388811678	0.000997388811678	0.000997388811678	0.958830818088	0.000997388811678	0.00911921239484	0.00207993539447	0.00101263068258	0.00103051671316	0.000997388811678	0.000997388811678	0.000997388811678	0.000997388811678	0.000997388811678
hhs3	201612	201610	201610	0.000992811000141	0.000992811000141	0.000992811000141	0.000992811000141	0.000992811000141	0.000992811000141	0.000992811000141	0.000992811000141	0.000992811000141	0.000992811000141	0.000992811000141	0.000992811000141	0.000992811000141	0.000992811000141	0.000992811000141	0.000992811000141	0.000992811000141	0.000992811000141	0.000992811000141	0.000992811000141	0.000992811000141	0.000992811000141	0.95892673063	0.000992811000141	0.000992811000141	0.00923793003102	0.00194108254928	0.00110076780084	0.000992811000154	0.00099281100015	0.000992811000144	0.000992811000144	0.000994780984863
hhs3	201613	201610	201610	0.00099369277345	0.00099369277345	0.00099369277345	0.00099369277345	0.00099369277345	0.00099369277345	0.00099369277345	0.00099369277345	0.00099369277345	0.00099369277345	0.00099369277345	0.00099369277345	0.00099369277345	0.00099369277345	0.00099369277345	0.00099369277345	0.00099369277345	0.00099369277345	0.00099369277345	0.00099369277345	0.00099369277345	0.00099369277345	0.966475020253	0.00099369277345	0.00099369277345	0.00099369277345	0.00181789762916	0.00100465980695	0.00112221018735	0.00133005158326	0.00110268570902	0.0010971651091	0.00120799038606
hhs3	201614	201610	201610	0.000995485509188	0.000995485509188	0.000995485509188	0.000995485509188	0.000995485509188	0.000995485509188	0.000995485509188	0.000995485509188	0.000995485509188	0.000995485509188	0.000995485509188	0.000995485509188	0.000995485509188	0.000995485509188	0.000995485509188	0.000995485509188	0.000995485509188	0.000995485509188	0.000995485509188	0.000995485509188	0.000995485509188	0.000995485509188	0.945423698175	0.000995485509188	0.000995485509188	0.000995485509188	0.000995485509188	0.00314842912313	0.00518885040633	0.0082005607269	0.00304671086056	0.00394097069629	0.00516815677276
hhs3	201615	201610	201610	0.00103741603445	0.00103741603445	0.00103741603445	0.00103741603445	0.00103741603445	0.00103741603445	0.00103741603445	0.00103741603445	0.00103741603445	0.00103741603445	0.00103741603445	0.00103741603445	0.00103741603445	0.00103741603445	0.00103741603445	0.00103741603445	0.00103741603445	0.00103741603445	0.00103741603445	0.00103741603445	0.00103741603445	0.00103741603445	0.938484750484	0.00103741603445	0.00103741603445	0.00103741603445	0.00103741603445	0.00103741603445	0.00866133120126	0.00887967900242	0.00559552205107	0.00551878346889	0.0048497008625
hhs3	201616	201610	201610	0.00123357407949	0.00123357407949	0.00123357407949	0.00123357407949	0.00123357407949	0.00123357407949	0.00123357407949	0.00123357407949	0.00123357407949	0.00123357407949	0.00123357407949	0.00123357407949	0.00123357407949	0.00123357407949	0.00123357407949	0.00123357407949	0.00123357407949	0.00123357407949	0.00123357407949	0.00123357407949	0.00123357407949	0.00123357407949	0.960525453348	0.00123357407949	0.00123357407949	0.00123357407949	0.00123357407949	0.00123357407949	0.00123357407949	0.00123363811875	0.0012336060998	0.0012336060998	0.00123362210784
hhs3	201617	201610	201610	0.00123357407949	0.00123357407949	0.00123357407949	0.00123357407949	0.00123357407949	0.00123357407949	0.00123357407949	0.00123357407949	0.00123357407949	0.00123357407949	0.00123357407949	0.00123357407949	0.00123357407949	0.00123357407949	0.00123357407949	0.00123357407949	0.00123357407949	0.00123357407949	0.00123357407949	0.00123357407949	0.00123357407949	0.00123357407949	0.960525399997	0.00123357407949	0.00123357407949	0.00123357407949	0.00123357407949	0.00123357407949	0.00123357407949	0.00123357407949	0.00123363278043	0.00123362744205	0.00123369147555
hhs3	201618	201610	201610	0.00123357407949	0.00123357407949	0.00123357407949	0.00123357407949	0.00123357407949	0.00123357407949	0.00123357407949	0.00123357407949	0.00123357407949	0.00123357407949	0.00123357407949	0.00123357407949	0.00123357407949	0.00123357407949	0.00123357407949	0.00123357407949	0.00123357407949	0.00123357407949	0.00123357407949	0.00123357407949	0.00123357407949	0.00123357407949	0.960525592102	0.00123357407949	0.00123357407949	0.00123357407949	0.00123357407949	0.00123357407949	0.00123357407949	0.00123357407949	0.00123357407949	0.0012335954253	0.00123359008851
hhs3	201619	201610	201610	0.00123357407949	0.00123357407949	0.00123357407949	0.00123357407949	0.00123357407949	0.00123357407949	0.00123357407949	0.00123357407949	0.00123357407949	0.00123357407949	0.00123357407949	0.00123357407949	0.00123357407949	0.00123357407949	0.00123357407949	0.00123357407949	0.00123357407949	0.00123357407949	0.00123357407949	0.00123357407949	0.00123357407949	0.00123357407949	0.960525629456	0.00123357407949	0.00123357407949	0.00123357407949	0.00123357407949	0.00123357407949	0.00123357407949	0.00123357407949	0.00123357407949	0.00123357407949	0.00123357407967
hhs4	201542	201610	201552	0.000319483844357	0.000319483740877	0.000319483740877	0.0313173444412	0.000319483740877	0.000319483740877	0.000319483740877	0.0107337237107	0.00507998292735	0.00190309853229	0.00425956882238	0.120429944719	0.451504705438	0.00280897483067	0.00486149993425	0.00247010563589	0.0109618616195	0.0708333374447	0.0885674155004	0.138017584868	0.0350177641394	0.00742083893712	0.00773443903933	0.000899125442494	0.000319483740877	0.000319483740877	0.000319483740877	0.000319483740877	0.000319483740877	0.000319483740877	0.000705911541955	0.000319483740877	0.000319483740877
hhs4	201543	201610	201552	0.00578775229593	0.00578775229593	0.00578775229593	0.00578775229593	0.00578775229593	0.00579978584109	0.00606842686109	0.0110805653722	0.00806924945271	0.0063611548615	0.0150062084785	0.118777641097	0.390680275796	0.0456120018223	0.0138947911726	0.00764983796232	0.014139046674	0.060700080203	0.0666422380943	0.0702758465832	0.0481491385352	0.0128521160644	0.010583286994	0.00662977599141	0.00578775229593	0.00578775229593	0.00578775229593	0.00578775229593	0.00578775229593	0.00578775229593	0.00578775229593	0.00578775229593	0.00578775229593
hhs4	201544	201610	201552	0.0055611636143	0.0055611636143	0.0055611636143	0.0055611636143	0.0055611636143	0.00558569823942	0.0055611636143	0.00625116468689	0.00624799070914	0.00666572574431	0.0115052726059	0.109265952819	0.32607336794	0.0724429493424	0.0159906954622	0.0112691468849	0.0272643250624	0.0649141669411	0.0708854288547	0.0844526580368	0.0439215378918	0.0155004690392	0.013701061486	0.00745717514997	0.00622591527358	0.00793527668316	0.00831513477417	0.0108791768885	0.00973960261549	0.00708059597837	0.00584523745271	0.00565612813705	0.0055611636143
hhs4	201545	201610	201552	0.00411577191683	0.00411577191683	0.00411577191683	0.00411577191683	0.00411577191683	0.00411577191683	0.00411577191683	0.00724938417206	0.00480190648819	0.00535964687284	0.0121051747567	0.128649929919	0.320756484182	0.0362702712459	0.0129913451041	0.0149503049666	0.041739662132	0.0790709613489	0.0927030884388	0.087838186743	0.0381576898537	0.0113428073031	0.00908595384375	0.00535937298462	0.0061627752184	0.00731421457553	0.00859359163901	0.0110244080596	0.0102567818215	0.0061627752184	0.00501133586127	0.00411577191683	0.00411577191683
hhs4	201546	201610	201601	0.00495674684207	0.00495674684207	0.00495674684207	0.00495674684207	0.00495674684207	0.00495674685295	0.00495674684207	0.00801036853112	0.00601404854535	0.00736941485904	0.0206443875088	0.150206267548	0.321565140302	0.0304739613443	0.0127238827056	0.0125791867412	0.0251802486283	0.0538382464827	0.0873471581486	0.0864622686753	0.0462480707808	0.0137313171963	0.00979479172739	0.00649879618194	0.00635946729454	0.00713811121215	0.00931947547335	0.0112584659761	0.00992541000547	0.00750167187698	0.00507793375938	0.00507793374849	0.00495674684207
hhs4	201547	201610	201601	0.00319251962267	0.00319251962267	0.00319251962267	0.00319251962267	0.00319251962267	0.00319251962267	0.00319252129196	0.00394121117192	0.00474770542654	0.00451284626212	0.0148080861583	0.148770470509	0.329672600385	0.0429133531559	0.038175460117	0.0155356078202	0.0261563884901	0.0573586772824	0.08553827609	0.0810878790865	0.0431537718256	0.0135811873754	0.0103922295244	0.00519454789371	0.00448897883425	0.00564138702232	0.00852240749248	0.00981886670406	0.0088105095395	0.00434492781074	0.00381184370257	0.00333657064618	0.00333657064618
hhs4	201548	201610	201604	0.00171355192252	0.00171355192252	0.00171355192252	0.00171355192252	0.00171355192252	0.00171355192252	0.00171355192252	0.0106468235944	0.00265768653504	0.00296467874989	0.00471556345937	0.126762160297	0.28644374152	0.0570312514735	0.0691039218884	0.0124216565217	0.0332287183929	0.0566721837326	0.0881025169775	0.101959310229	0.0571885352382	0.0146183902658	0.00943271829509	0.0038938527186	0.00418455949141	0.00520203319625	0.00869051446997	0.0108708152661	0.009417281402	0.00621950690108	0.00185890530893	0.00185890530893	0.00185890530893
hhs4	201549	201610	201605	0.00109529316155	0.00109529316155	0.00109529316155	0.00109529316155	0.00109529316155	0.00109529316155	0.00109529316155	0.00315927816206	0.00109529827399	0.00150809041163	0.00698455315343	0.132033575802	0.316797145361	0.0176485845968	0.01469014937	0.0177366660472	0.0398296882084	0.0697878005643	0.0882682325039	0.107155344702	0.0709896335081	0.0217735393816	0.0104508295948	0.00604065799009	0.00587828284133	0.00609569146313	0.013052767361	0.0147920363355	0.0154442622009	0.00674791732856	0.00196492776239	0.00131270178336	0.00109529316155
hhs4	201550	201610	201604	0.000749189208885	0.000749189208885	0.000749189208885	0.000749189208885	0.000749189403527	0.000749189208885	0.000749189792813	0.00424331813227	0.000749193685668	0.000934244961408	0.00816470281024	0.0639598261114	0.298052285377	0.0257181472418	0.014763842678	0.0192972408202	0.051761578106	0.0651928298903	0.113578505779	0.133540171461	0.0694950036438	0.0215546013155	0.011576823663	0.00731281213242	0.00560716968096	0.0102338177496	0.0160171278354	0.0224944351315	0.0162484602389	0.0106964825565	0.00183334293537	0.000749189208885	0.000980521612317
hhs4	201551	201610	201604	0.00139832088364	0.00139832088364	0.00139832088364	0.00139832088364	0.00139834034913	0.00139832088364	0.00139837928012	0.00139863233154	0.00139874912451	0.00139906057282	0.00196155551013	0.0361192909866	0.309711454312	0.0197203246636	0.0168223876456	0.0205600748331	0.052366084615	0.0903535148896	0.147128081682	0.125231756676	0.059564703002	0.0166593228581	0.0125606053009	0.00369541438516	0.00610168491687	0.0097971852287	0.0134926855405	0.0155084129833	0.0150044811226	0.00778145778588	0.00291013593124	0.00156629817054	0.00139832088364
hhs4	201552	201610	201606	0.000746745776612	0.000746745776612	0.000746745776612	0.000746745776612	0.000746745776612	0.000746745776612	0.00121633386339	0.00129459854452	0.000903275138873	0.00168592195018	0.00395559770296	0.168584839845	0.047466324109	0.0139981928225	0.0124066072291	0.022027018719	0.0614320109223	0.0785251316626	0.206180301204	0.129805727151	0.0790750932923	0.0230848808845	0.0178587597219	0.00870277391444	0.0098660399214	0.015077065147	0.0220250987811	0.0244134853428	0.0272361240067	0.0135571827895	0.00234489281521	0.00139812392981	0.00139812392981
hhs4	201601	201610	201606	0.00117265429083	0.00117265429083	0.00117265429083	0.00117265429083	0.00117265429083	0.00117265429083	0.00117265440908	0.00117265476383	0.00117265547333	0.00117265463235	0.00117266412067	0.202656722796	0.00226142397793	0.00117268924378	0.00332241782207	0.0107804301899	0.0521714990033	0.0698635558577	0.188314913023	0.260931450853	0.0514906339384	0.0226426459774	0.0175383623477	0.00705142269677	0.00726364385381	0.0117423126501	0.0183707424686	0.0242825852798	0.0194456229798	0.00995084513159	0.00278497517575	0.00188924129824	0.00117265429083
hhs4	201602	201610	201606	0.000967725399365	0.000967725399365	0.000967725399365	0.000967725399365	0.000967725399365	0.000967725399365	0.000969614281743	0.000982836458385	0.000984725340762	0.000977169811253	0.00105083622397	0.166366454233	0.00529363549119	0.00101116969405	0.000967725399365	0.00797546199393	0.0598860565939	0.0692173971401	0.0977835466463	0.332656813106	0.0786833052542	0.0232895409765	0.0196851643281	0.00889687450225	0.00941475542608	0.016453947115	0.0224875399912	0.0275155340547	0.0251020969043	0.0120293123391	0.00177220444953	0.00136996492445	0.00136996492445
hhs4	201603	201610	201606	0.000744518347266	0.000744518347266	0.000744518347266	0.000744518347266	0.000744518347266	0.000744518347266	0.000744518661191	0.000744518347266	0.000744518661191	0.000744518347266	0.000744520230815	0.134944202243	0.00155227669795	0.000744519446003	0.000744518347266	0.000987663151568	0.0533346098417	0.0755613512159	0.0967841070334	0.353005528544	0.0801285189623	0.0221483049838	0.0183860723111	0.0134663265896	0.0122506025681	0.0192235234742	0.0294356052549	0.0340553565366	0.0240864195602	0.0165489306269	0.00220338717308	0.00123080795587	0.000987663151568
hhs4	201604	201610	201608	0.000745108259334	0.000745108259334	0.000745108259334	0.000745108259334	0.000745108259334	0.000745108259334	0.000745108259334	0.000745108259463	0.000745108259592	0.000745108259334	0.000745108259592	0.0798015234987	0.00544794168417	0.000745108260364	0.000745108259463	0.00823967858081	0.0213190468592	0.106695075028	0.101079269272	0.23631890225	0.157363844804	0.0628094527695	0.0356276742195	0.0146352346366	0.0177228998425	0.021618149082	0.028306458232	0.0287474398315	0.037346581023	0.0177228998425	0.00581639665469	0.00184756225824	0.00184756225824
hhs4	201605	201610	201609	0.000744518345892	0.000744518345892	0.000744518345892	0.000744518345892	0.000744518345892	0.000744518345892	0.000744518345892	0.000744518345892	0.000744518345892	0.000744518345892	0.000744518345892	0.0421817676371	0.000744518373283	0.000744518345892	0.000744518345892	0.00204951000062	0.0214013376875	0.136394323667	0.149173157916	0.221053132866	0.181752101011	0.0617389248079	0.0367575743804	0.018226430031	0.0113865134814	0.0174368648392	0.0239634168234	0.0260595673804	0.01993235806	0.0138051487395	0.00316315360397	0.00155073009858	0.00155073009858
hhs4	201606	201610	201608	0.000744518345892	0.000744518345892	0.000744518345892	0.000744518345892	0.000744518345892	0.000744518345892	0.000744518345892	0.000744518345892	0.000744518345892	0.000744518345892	0.000744518345892	0.000744518345892	0.000744518345892	0.000744518345892	0.000744518345892	0.000744518345892	0.000744518345892	0.00130223983193	0.25248062625	0.197030212308	0.21914273206	0.13642179628	0.0665549385745	0.0162246371756	0.0105748322327	0.017868290923	0.020880806469	0.0215150202681	0.0164413098749	0.00708665633741	0.00201294594419	0.000744518345892	0.00106162524547
hhs4	201607	201610	201607	0.000744518345892	0.000744518345892	0.000744518345892	0.000744518345892	0.000744518345892	0.000744518345892	0.000744518345892	0.000744518345892	0.000744518345892	0.000744518345892	0.000744518345892	0.000744518345892	0.000744518345892	0.000744518345892	0.000744518345892	0.000744518345892	0.000744518345892	0.000744518345892	0.000868107682773	0.605286660134	0.174826776003	0.0643308173698	0.032514584268	0.0104608946121	0.0115351386944	0.0102138382435	0.0247481432027	0.0218853255592	0.0172607739813	0.0088925377927	0.00228603553853	0.000744518345892	0.000744518345892
hhs4	201608	201610	201608	0.000897373463755	0.000897373463755	0.000897373463755	0.000897373463755	0.000897373463755	0.000897373463755	0.000897373463755	0.000897373463755	0.000897373463755	0.000897373463755	0.000897373463755	0.000897373463755	0.000897373463755	0.000897373463755	0.000897373463755	0.000897373463755	0.000897373463755	0.000897373463755	0.000897373463755	0.000897373463755	0.530868597857	0.302274810372	0.0962962838051	0.0123936898689	0.00758307329459	0.00771164444518	0.0073259309934	0.00719735984281	0.00488307913214	0.00269736957206	0.00102594461435	0.000897373463755	0.000897373463755
hhs4	201609	201610	201609	0.00089018687122	0.00089018687122	0.00089018687122	0.00089018687122	0.00089018687122	0.00089018687122	0.00089018687122	0.00089018687122	0.00089018687122	0.00089018687122	0.00089018687122	0.00089018687122	0.00089018687122	0.00089018687122	0.00089018687122	0.00089018687122	0.00089018687122	0.00089018687122	0.00089018687122	0.00089018687122	0.00778958149562	0.74120248179	0.153590247035	0.0218683433421	0.0116021096252	0.0108369722856	0.0122397240748	0.0107094493957	0.0071388084777	0.00242046155036	0.00101770976115	0.00089018687122	0.00089018687122
hhs4	201610	201610	201610	0.000860255298759	0.000860255298759	0.000860255298759	0.000860255298759	0.000860255298759	0.000860255298759	0.000860255298759	0.000860255298759	0.000860255298759	0.000860255298759	0.000860255298759	0.000860255298759	0.000860255298759	0.000860255298759	0.000860255298759	0.000860255298759	0.000860255298759	0.000860255298759	0.000860255298759	0.000860255298759	0.000860255298759	0.000860255298759	0.906975731385	0.0207755034873	0.0117128388383	0.0123559548999	0.0113912808075	0.0083364795149	0.00471895166838	0.00206609791427	0.00102103431416	0.000860255298759	0.000860255298759
hhs4	201611	201610	201610	0.000997388811678	0.000997388811678	0.000997388811678	0.000997388811678	0.000997388811678	0.000997388811678	0.000997388811678	0.000997388811678	0.000997388811678	0.000997388811678	0.000997388811678	0.000997388811678	0.000997388811678	0.000997388811678	0.000997388811678	0.000997388811678	0.000997388811678	0.000997388811678	0.000997388811678	0.000997388811678	0.0151327075661	0.0010513355755	0.953894292508	0.000997388811678	0.000997388811678	0.000997388811678	0.000997388811678	0.000997388811678	0.000997388811678	0.000997388811678	0.000997388811678	0.000997388811678	0.000997388811678
hhs4	201612	201610	201610	0.000992811000141	0.000992811000141	0.000992811000141	0.000992811000141	0.000992811000141	0.000992811000141	0.000992811000141	0.000992811000141	0.000992811000141	0.000992811000141	0.000992811000141	0.000992811000141	0.000992811000141	0.000992811000141	0.000992811000141	0.000992811000141	0.000992811000141	0.000992811000141	0.000992811000141	0.000992811000141	0.0105698512257	0.000992811000141	0.95865300777	0.000992811000141	0.000992811000141	0.000992811000142	0.000992811000148	0.00099281100015	0.000992811000147	0.000992811000143	0.000992811000141	0.000992811000141	0.000992811000141
hhs4	201613	201610	201610	0.00099369277345	0.00099369277345	0.00099369277345	0.00099369277345	0.00099369277345	0.00099369277345	0.00099369277345	0.00099369277345	0.00099369277345	0.00099369277345	0.00099369277345	0.00099369277345	0.00099369277345	0.00099369277345	0.00099369277345	0.00099369277345	0.00099369277345	0.00099369277345	0.00099369277345	0.00099369277345	0.00246433324768	0.00099369277345	0.966731190775	0.00099369277345	0.00099369277345	0.00099369277345	0.00099369277345	0.00099369277345	0.00099369277345	0.00099369277345	0.00099369277345	0.00099369277345	0.00099369277345
hhs4	201614	201610	201610	0.000995485509188	0.000995485509188	0.000995485509188	0.000995485509188	0.000995485509188	0.000995485509188	0.000995485509188	0.000995485509188	0.000995485509188	0.000995485509188	0.000995485509188	0.000995485509188	0.000995485509188	0.000995485509188	0.000995485509188	0.000995485509188	0.000995485509188	0.000995485509188	0.000995485509188	0.000995485509188	0.000995485509188	0.000995485509188	0.965326964169	0.000995485509188	0.000995485509188	0.000995485509188	0.000995485509188	0.00252163109164	0.00181725620743	0.00146506876533	0.000995485509188	0.000995485509188	0.000995485509188
hhs4	201615	201610	201610	0.00103741603445	0.00103741603445	0.00103741603445	0.00103741603445	0.00103741603445	0.00103741603445	0.00103741603445	0.00103741603445	0.00103741603445	0.00103741603445	0.00103741603445	0.00103741603445	0.00103741603445	0.00103741603445	0.00103741603445	0.00103741603445	0.00103741603445	0.00103741603445	0.00103741603445	0.00103741603445	0.00103741603445	0.00103741603445	0.966802268912	0.00103741603445	0.00103741603445	0.00103741603445	0.00103741603445	0.00103741603445	0.00103741603445	0.00103783402026	0.00103741603445	0.00103741603445	0.00103741603445
hhs4	201616	201610	201610	0.00123357407949	0.00123357407949	0.00123357407949	0.00123357407949	0.00123357407949	0.00123357407949	0.00123357407949	0.00123357407949	0.00123357407949	0.00123357407949	0.00123357407949	0.00123357407949	0.00123357407949	0.00123357407949	0.00123357407949	0.00123357407949	0.00123357407949	0.00123357407949	0.00123357407949	0.00123357407949	0.00123357407949	0.00123357407949	0.96052562412	0.00123357407949	0.00123357407949	0.00123357407949	0.00123357407949	0.00123357407949	0.00123357407949	0.00123357407949	0.00123357941565	0.00123357407949	0.00123357407949
hhs4	201617	201610	201610	0.00123357407949	0.00123357407949	0.00123357407949	0.00123357407949	0.00123357407949	0.00123357407949	0.00123357407949	0.00123357407949	0.00123357407949	0.00123357407949	0.00123357407949	0.00123357407949	0.00123357407949	0.00123357407949	0.00123357407949	0.00123357407949	0.00123357407949	0.00123357407949	0.00123357407949	0.00123357407949	0.00123357407949	0.00123357407949	0.960525629456	0.00123357407949	0.00123357407949	0.00123357407949	0.00123357407949	0.00123357407949	0.00123357407949	0.00123357407949	0.00123357407949	0.00123357407949	0.00123357407949
hhs4	201618	201610	201610	0.00123357407949	0.00123357407949	0.00123357407949	0.00123357407949	0.00123357407949	0.00123357407949	0.00123357407949	0.00123357407949	0.00123357407949	0.00123357407949	0.00123357407949	0.00123357407949	0.00123357407949	0.00123357407949	0.00123357407949	0.00123357407949	0.00123357407949	0.00123357407949	0.00123357407949	0.00123357407949	0.00123357407949	0.00123357407949	0.960525629456	0.00123357407949	0.00123357407949	0.00123357407949	0.00123357407949	0.00123357407949	0.00123357407949	0.00123357407949	0.00123357407949	0.00123357407949	0.00123357407949
hhs4	201619	201610	201610	0.00123357407949	0.00123357407949	0.00123357407949	0.00123357407949	0.00123357407949	0.00123357407949	0.00123357407949	0.00123357407949	0.00123357407949	0.00123357407949	0.00123357407949	0.00123357407949	0.00123357407949	0.00123357407949	0.00123357407949	0.00123357407949	0.00123357407949	0.00123357407949	0.00123357407949	0.00123357407949	0.00123357407949	0.00123357407949	0.960525629456	0.00123357407949	0.00123357407949	0.00123357407949	0.00123357407949	0.00123357407949	0.00123357407949	0.00123357407949	0.00123357407949	0.00123357407949	0.00123357407949
hhs5	201542	201610	201606	0.00031850507276	0.00031850507276	0.000318505175907	0.0485143883728	0.00031850507276	0.00031850507276	0.00031850507276	0.00031850507276	0.00031850507276	0.00031850507276	0.00031850507276	0.00031850507276	0.389483328226	0.0131596717789	0.0111670769683	0.0178090597046	0.0215728498909	0.0817243021576	0.0140452695183	0.216196769903	0.0162592637637	0.00607489017281	0.0998098636577	0.0562633682834	0.000982703377338	0.0012041028122	0.00031850507276	0.00031850507276	0.00031850507276	0.00031850507276	0.00031850507276	0.00031850507276	0.00031850507276
hhs5	201543	201610	201606	0.0062836288224	0.0062836288224	0.0062836288224	0.0062836288224	0.0062836288224	0.0062836288224	0.0062836288224	0.0062836288224	0.00632213759658	0.00686126043514	0.00986494482138	0.0169381849859	0.243492326628	0.0331289022176	0.0183184336928	0.0229188924438	0.0415630352094	0.0638694203037	0.0513493080338	0.147357319416	0.0637795808331	0.0415279070597	0.0657531058267	0.0496966220729	0.0123111080669	0.0105390429244	0.00643766391913	0.0062836288224	0.0062836288224	0.0062836288224	0.0062836288224	0.0062836288224	0.0062836288224
hhs5	201544	201610	201604	0.00546634035418	0.00546634035418	0.00546634035418	0.00546634035418	0.00546634035418	0.00546634035418	0.00546634035418	0.00546634035418	0.00552097579697	0.00614245927724	0.00956628035834	0.0230426426861	0.352718246107	0.0332283412978	0.0191400644816	0.0265575376964	0.0367732159692	0.0588856783135	0.0317975768555	0.121176831278	0.0624022160131	0.0367136898406	0.0420703421893	0.0281036049981	0.00715515636552	0.00954276582718	0.0072398168215	0.00845324808862	0.0071464759548	0.00611972642109	0.00555968122089	0.00565302208759	0.00555968122089
hhs5	201545	201610	201603	0.00415373457054	0.00415373457054	0.00415373457054	0.00415373457054	0.00415373457054	0.00415373457054	0.00415373457054	0.00415373457054	0.00419891491888	0.00590934923156	0.0123249586965	0.0289283098296	0.35369304541	0.045257580484	0.0224722344406	0.0303042349496	0.0490904411169	0.0639024868771	0.0387470613027	0.105867226899	0.033222596592	0.0217552590135	0.0441192976055	0.0390336791901	0.0133650968722	0.0120673364221	0.00858240021794	0.00773681144823	0.0075109097065	0.00492846729422	0.00479934517361	0.00441197881176	0.00454110093238
hhs5	201546	201610	201606	0.00514032910653	0.00514032910653	0.00514032910653	0.00514032910653	0.00514032910653	0.00514032910653	0.00514032910653	0.00514032910653	0.00536804315226	0.00573238562543	0.00892038226566	0.0202112004554	0.291530079692	0.0396156078775	0.024316321104	0.0314455755333	0.0462360706557	0.0679441757018	0.0564160044656	0.126726912622	0.0597760074626	0.0327087849981	0.0356966588059	0.034152218554	0.0101716373133	0.0122960993994	0.00934454939219	0.00878531104702	0.00765410975514	0.00740273169028	0.00576877426868	0.00539170717139	0.00526601813896
hhs5	201547	201610	201605	0.00327657337153	0.00327657337153	0.00327657337153	0.00327657337153	0.00327657337153	0.00327657337153	0.00327657337153	0.00327657337153	0.00330677099228	0.00330677099228	0.00400131626942	0.00641293323793	0.326832278523	0.0310557073341	0.0186034397822	0.0335928451579	0.0426799804128	0.0613653696084	0.053517714808	0.137649964689	0.0711470826381	0.0430008854294	0.0493229573545	0.0332503475718	0.00922669836988	0.00864913773139	0.00744689892099	0.00845173328243	0.00519877562415	0.00445946706545	0.00416374364197	0.00386802021849	0.00327657337153
hhs5	201548	201610	201608	0.0019902634985	0.0019902634985	0.0019902634985	0.0019902634985	0.0019902634985	0.0019902634985	0.0019902634985	0.0019902634985	0.00199236780031	0.00202288017656	0.00214177322887	0.00312093191665	0.181095085053	0.0258980310724	0.0164005322799	0.0441450763622	0.0685257704004	0.0872415384182	0.0512005754943	0.127779461135	0.0768570168314	0.0652988055263	0.0925468409545	0.0669003277135	0.0108384817295	0.0160470950713	0.00909498613689	0.0126394563243	0.00790648173506	0.00604709886071	0.00334254195257	0.00266640272553	0.00232833311201
hhs5	201549	201610	201605	0.00111537482027	0.00111537482027	0.00111537482027	0.00111537482027	0.00111537482027	0.00111537482027	0.00111537482027	0.00111537482027	0.00111537482027	0.00111537482031	0.00111537482048	0.00198996209149	0.297330587467	0.0477935625273	0.0299290508255	0.0530775800186	0.0673848207827	0.0802237705792	0.0443057066922	0.120298019261	0.0432765356893	0.0410892837011	0.0616612503068	0.0392022355076	0.00622642505087	0.0115881773287	0.0132951549313	0.0126308032889	0.0066516385071	0.00377278138995	0.00266552865258	0.00200117701016	0.00133682536774
hhs5	201550	201610	201606	0.000782746004522	0.000782746004522	0.000782746004522	0.000782746004522	0.000782746004522	0.000782746004522	0.000782746004522	0.000782746004522	0.000795645961397	0.000821445875147	0.00113104484015	0.00210501994914	0.189625858479	0.0383956925363	0.0268072108575	0.0593266118115	0.0814319071878	0.0857639193591	0.0618950851757	0.114464216446	0.0529269624181	0.0534402335327	0.0805408575656	0.0555821342216	0.0150863411555	0.0142087393843	0.014242462661	0.0194612298756	0.0102171418188	0.00803997355396	0.0048951749492	0.00175037634445	0.000782746004522
hhs5	201551	201610	201607	0.0015565768347	0.0015565768347	0.0015565768347	0.0015565768347	0.0015565768347	0.0015565768347	0.0015565768347	0.0015565768347	0.00155657683473	0.00155657683512	0.00155657683596	0.00155659853121	0.120048612869	0.0295495019865	0.0278596735004	0.0489122788946	0.0753610977839	0.108585851836	0.076083403436	0.134370236909	0.0597055993397	0.0581631946626	0.0903614838477	0.0626491374127	0.0124989392434	0.0176049864676	0.0139115281298	0.0178426489962	0.011477977117	0.00698526755519	0.00417732407908	0.00286695045689	0.00230536176167
hhs5	201552	201610	201608	0.000931346024589	0.000931346024589	0.000931346024589	0.000931346024589	0.000931346024589	0.000931346024589	0.000931346024589	0.000931346024589	0.000931346024589	0.000931346024589	0.000931346024589	0.00118191890576	0.00465581736105	0.00292365057584	0.00627234595312	0.0265290206394	0.0667674692428	0.0857048153939	0.0727398252749	0.180144531435	0.100397210394	0.0644986805318	0.0983006895155	0.0949509548087	0.037299702335	0.0326484674352	0.0324730493501	0.0311134931723	0.021324688692	0.0139830853317	0.00854486062041	0.0047381033225	0.00256281343798
hhs5	201601	201610	201608	0.00146073697461	0.00146073697461	0.00146073697461	0.00146073697461	0.00146073697461	0.00146073697461	0.00146073697461	0.00146073697461	0.00146073725895	0.00146073768546	0.00146074323013	0.00146075531467	0.00146076773416	0.00146075660522	0.00369806971574	0.0185745382121	0.0384866600618	0.0587705631627	0.0671935543318	0.334679407946	0.132662984785	0.0796112658403	0.0479901973649	0.0431061563978	0.018350820509	0.0293653096601	0.0213316350809	0.030993442971	0.0233865337452	0.0151084268012	0.00839644819795	0.00436926103601	0.00347433055558
hhs5	201602	201610	201608	0.00118199544739	0.00118199544739	0.00118199544739	0.00118199544739	0.00118199544739	0.00118199544739	0.00118199544739	0.00118199544739	0.00118199544739	0.00118199544739	0.00118199544739	0.00234064703219	0.00148388395579	0.0011866229587	0.00118199544739	0.0079952967353	0.0382257709049	0.0647645478506	0.0680734045106	0.291219652075	0.142873299177	0.0920518530374	0.053051751703	0.0496036490524	0.0217913656013	0.0256137565444	0.0332085838862	0.0341940173767	0.0258178327081	0.0154707810586	0.0090654633708	0.00413829591867	0.00364557917345
hhs5	201603	201610	201609	0.000908816690472	0.000908816690472	0.000908816690472	0.000908816690472	0.000908816690472	0.000908816690472	0.000908816690472	0.000908816690472	0.000908816690472	0.000908816690472	0.000908816690472	0.00110063889302	0.000908818998301	0.000908816882791	0.00090881707511	0.000908816690472	0.00636719358854	0.0307886812356	0.052435198053	0.238060680592	0.141210602651	0.150144256547	0.105599938609	0.0487295865069	0.025746102393	0.0331532427877	0.0388398856882	0.0435106084361	0.0327856818428	0.0161024626976	0.0113358286562	0.00537753610434	0.00507962147675
hhs5	201604	201610	201611	0.0010100732123	0.0010100732123	0.0010100732123	0.0010100732123	0.0010100732123	0.0010100732123	0.0010100732123	0.0010100732123	0.0010100732123	0.0010100732123	0.0010100732123	0.0010100732123	0.00101007321493	0.0010100732123	0.0010100732123	0.0010100732123	0.00101007321282	0.0264435408286	0.0422731573558	0.0963082295193	0.170018412849	0.140840422677	0.153355619153	0.0936617685072	0.0325690085111	0.0424780855355	0.0459883997697	0.0578091363253	0.0319640599882	0.0211451908238	0.0160362803851	0.00641950779449	0.00551793536413
hhs5	201605	201610	201613	0.00134401436244	0.00134401436244	0.00134401436244	0.00134401436244	0.00134401436244	0.00134401436244	0.00134401436244	0.00134401436244	0.00134401436244	0.00134401436244	0.00134401436244	0.00134401436244	0.00134401436244	0.00134401436244	0.00134401436244	0.00134401436244	0.00134401436244	0.00134401436244	0.0191348300954	0.0539202759709	0.0904173141508	0.119368465489	0.202094684588	0.191984836488	0.0486345365696	0.0647223440079	0.0393941682179	0.0536351878752	0.0342463257862	0.0271958304811	0.0169138581612	0.00751319775439	0.00663188584125
hhs5	201606	201610	201611	0.000909973292705	0.000909973292705	0.000909973292705	0.000909973292705	0.000909973292705	0.000909973292705	0.000909973292705	0.000909973292705	0.000909973292705	0.000909973292705	0.000909973292705	0.00120516923428	0.000909973292705	0.000909973292705	0.000909973292705	0.000909973292705	0.000909973292705	0.000909973292705	0.0422287739759	0.106742949652	0.163588372725	0.115918483872	0.196294564854	0.174496511198	0.0345047781887	0.0387238047824	0.0275592113775	0.032033171056	0.022696211727	0.0137482923701	0.00713461284537	0.00382777308302	0.00382777308302
hhs5	201607	201610	201607	0.000766604936712	0.000766604936712	0.000766604936712	0.000766604936712	0.000766604936712	0.000766604936712	0.000766604936712	0.000766604936712	0.000766604936712	0.000766604936712	0.000766604936712	0.000766604936712	0.000766604936712	0.000766604936712	0.000766604936712	0.000766604936712	0.000766604936712	0.000766604936712	0.00486209809278	0.214793716283	0.16137999688	0.102939712902	0.170053220217	0.149153010393	0.0462619943953	0.0331498574382	0.0327574110966	0.0332111813968	0.0148334842411	0.0121108624402	0.00507742278805	0.00371611188763	0.00190103068706
hhs5	201608	201610	201608	0.000907546551562	0.000907546551562	0.000907546551562	0.000907546551562	0.000907546551562	0.000907546551562	0.000907546551562	0.000907546551562	0.000907546551562	0.000907546551562	0.000907546551562	0.000907546551562	0.000907546551562	0.000907546551562	0.000907546551562	0.000907546551562	0.000907546551562	0.000907546551562	0.000907546551562	0.00362748728386	0.263293987629	0.121117230742	0.190251532293	0.226552416357	0.0926806740881	0.0272491419091	0.0170342054945	0.0159937758853	0.0120921648507	0.00715012420691	0.00298840577001	0.00116765395387	0.00155781505733
hhs5	201609	201610	201610	0.00089018687122	0.00089018687122	0.00089018687122	0.00089018687122	0.00089018687122	0.00089018687122	0.00089018687122	0.00089018687122	0.00089018687122	0.00089018687122	0.00089018687122	0.00089018687122	0.00089018687122	0.00089018687122	0.00089018687122	0.00089018687122	0.00089018687122	0.00089018687122	0.00089018687122	0.00089018687122	0.0261549263515	0.413206576442	0.189580679593	0.19671189774	0.0877832535798	0.0237606622333	0.0186158685712	0.013769998754	0.00586357957842	0.00267550733021	0.00191036999065	0.00114523265108	0.00101770976115
hhs5	201610	201610	201610	0.000860255298759	0.000860255298759	0.000860255298759	0.000860255298759	0.000860255298759	0.000860255298759	0.000860255298759	0.000860255298759	0.000860255298759	0.000860255298759	0.000860255298759	0.000860255298759	0.000860255298759	0.000860255298759	0.000860255298759	0.000860255298759	0.000860255298759	0.000860255298759	0.000860255298759	0.000860255298759	0.000860255298759	0.0192804396937	0.53165916734	0.263357188867	0.119488858837	0.0178495655717	0.0123559548999	0.0090599850842	0.00399544609908	0.00182492939116	0.00110142382186	0.00102103431416	0.000940644806459
hhs5	201611	201610	201610	0.000997388811678	0.000997388811678	0.000997388811678	0.000997388811678	0.000997388811678	0.000997388811678	0.000997388811678	0.000997388811678	0.000997388811678	0.000997388811678	0.000997388811678	0.000997388811678	0.000997388811678	0.000997388811678	0.000997388811678	0.000997388811678	0.000997388811678	0.000997388811678	0.000997388811678	0.000997388811678	0.000997388811678	0.000997388811678	0.963156178972	0.000997388811678	0.00583580281139	0.00108635386678	0.000997388811678	0.000997388811678	0.000997388811678	0.000997388811678	0.000997388811678	0.000997388811678	0.000997388811678
hhs5	201612	201610	201610	0.000992811000141	0.000992811000141	0.000992811000141	0.000992811000141	0.000992811000141	0.000992811000141	0.000992811000141	0.000992811000141	0.000992811000141	0.000992811000141	0.000992811000141	0.000992811000141	0.000992811000141	0.000992811000141	0.000992811000141	0.000992811000141	0.000992811000141	0.000992811000141	0.000992811000141	0.000992811000141	0.000992811000141	0.000992811000141	0.968163577799	0.000992811000141	0.000992811000141	0.00105917895543	0.000992828095569	0.000992896145903	0.000992811000143	0.000992811000142	0.000992811000141	0.000992811000141	0.000992811000141
hhs5	201613	201610	201610	0.00099369277345	0.00099369277345	0.00099369277345	0.00099369277345	0.00099369277345	0.00099369277345	0.00099369277345	0.00099369277345	0.00099369277345	0.00099369277345	0.00099369277345	0.00099369277345	0.00099369277345	0.00099369277345	0.00099369277345	0.00099369277345	0.00099369277345	0.00099369277345	0.00099369277345	0.00099369277345	0.00099369277345	0.00099369277345	0.96820183125	0.00099369277345	0.00099369277345	0.00099369277345	0.00099369277345	0.00099369277345	0.00099369277345	0.00099369277345	0.00099369277345	0.00099369277345	0.00099369277345
hhs5	201614	201610	201610	0.000995485509188	0.000995485509188	0.000995485509188	0.000995485509188	0.000995485509188	0.000995485509188	0.000995485509188	0.000995485509188	0.000995485509188	0.000995485509188	0.000995485509188	0.000995485509188	0.000995485509188	0.000995485509188	0.000995485509188	0.000995485509188	0.000995485509188	0.000995485509188	0.000995485509188	0.000995485509188	0.000995485509188	0.000995485509188	0.967909672078	0.000995485509188	0.000995485509188	0.000995485509188	0.000995485509188	0.00111288132322	0.00111288132322	0.000995485509188	0.000995485509188	0.000995485509188	0.000995485509188
hhs5	201615	201610	201610	0.00103741603445	0.00103741603445	0.00103741603445	0.00103741603445	0.00103741603445	0.00103741603445	0.00103741603445	0.00103741603445	0.00103741603445	0.00103741603445	0.00103741603445	0.00103741603445	0.00103741603445	0.00103741603445	0.00103741603445	0.00103741603445	0.00103741603445	0.00103741603445	0.00103741603445	0.00103741603445	0.00103741603445	0.00103741603445	0.966802686898	0.00103741603445	0.00103741603445	0.00103741603445	0.00103741603445	0.00103741603445	0.00103741603445	0.00103741603445	0.00103741603445	0.00103741603445	0.00103741603445
hhs5	201616	201610	201610	0.00123357407949	0.00123357407949	0.00123357407949	0.00123357407949	0.00123357407949	0.00123357407949	0.00123357407949	0.00123357407949	0.00123357407949	0.00123357407949	0.00123357407949	0.00123357407949	0.00123357407949	0.00123357407949	0.00123357407949	0.00123357407949	0.00123357407949	0.00123357407949	0.00123357407949	0.00123357407949	0.00123357407949	0.00123357407949	0.960525629456	0.00123357407949	0.00123357407949	0.00123357407949	0.00123357407949	0.00123357407949	0.00123357407949	0.00123357407949	0.00123357407949	0.00123357407949	0.00123357407949
hhs5	201617	201610	201610	0.00123357407949	0.00123357407949	0.00123357407949	0.00123357407949	0.00123357407949	0.00123357407949	0.00123357407949	0.00123357407949	0.00123357407949	0.00123357407949	0.00123357407949	0.00123357407949	0.00123357407949	0.00123357407949	0.00123357407949	0.00123357407949	0.00123357407949	0.00123357407949	0.00123357407949	0.00123357407949	0.00123357407949	0.00123357407949	0.960525629456	0.00123357407949	0.00123357407949	0.00123357407949	0.00123357407949	0.00123357407949	0.00123357407949	0.00123357407949	0.00123357407949	0.00123357407949	0.00123357407949
hhs5	201618	201610	201610	0.00123357407949	0.00123357407949	0.00123357407949	0.00123357407949	0.00123357407949	0.00123357407949	0.00123357407949	0.00123357407949	0.00123357407949	0.00123357407949	0.00123357407949	0.00123357407949	0.00123357407949	0.00123357407949	0.00123357407949	0.00123357407949	0.00123357407949	0.00123357407949	0.00123357407949	0.00123357407949	0.00123357407949	0.00123357407949	0.960525629456	0.00123357407949	0.00123357407949	0.00123357407949	0.00123357407949	0.00123357407949	0.00123357407949	0.00123357407949	0.00123357407949	0.00123357407949	0.00123357407949
hhs5	201619	201610	201610	0.00123357407949	0.00123357407949	0.00123357407949	0.00123357407949	0.00123357407949	0.00123357407949	0.00123357407949	0.00123357407949	0.00123357407949	0.00123357407949	0.00123357407949	0.00123357407949	0.00123357407949	0.00123357407949	0.00123357407949	0.00123357407949	0.00123357407949	0.00123357407949	0.00123357407949	0.00123357407949	0.00123357407949	0.00123357407949	0.960525629456	0.00123357407949	0.00123357407949	0.00123357407949	0.00123357407949	0.00123357407949	0.00123357407949	0.00123357407949	0.00123357407949	0.00123357407949	0.00123357407949
hhs6	201542	201607	201604	0.00400155298611	0.00400155298611	0.00400155298611	0.0288161935134	0.00485625674698	0.00431244545264	0.00411303614355	0.0875918288919	0.00411303614355	0.00400155298611	0.010994484018	0.143084400902	0.160219556698	0.0261459422062	0.00530949210107	0.0269246759903	0.0119606708333	0.0201065956882	0.253561477045	0.136287742865	0.00643162609092	0.00507292180814	0.00400155298611	0.00407587505675	0.00400155298611	0.00400155298611	0.00400155298611	0.00400155298611	0.00400155298611	0.00400155298611	0.00400155298611	0.00400155298611	0.00400155298611
hhs6	201543	201607	201604	0.00569602108145	0.00569602108145	0.00569602108145	0.00569602108145	0.00569602108145	0.00624844995603	0.00597237699905	0.126439411088	0.00713822545369	0.00995836369257	0.0187151738827	0.161549568772	0.163241168009	0.0416877401158	0.00714583891207	0.0220630937765	0.0295793000323	0.0613413341937	0.108087929374	0.114152071296	0.0176524705889	0.00727950606396	0.00599592016509	0.00599592016509	0.00569602108145	0.00569602108145	0.00569602108145	0.00569602108145	0.00569602108145	0.00569602108145	0.00570786340462	0.00569602108145	0.00569602108145
hhs6	201544	201607	201601	0.00543137889144	0.00543137889144	0.00543137889144	0.00543137889144	0.00543137889144	0.00554808159519	0.00543137889144	0.0174881276034	0.00777228944538	0.0114990043254	0.0275040734458	0.128979757498	0.25653989917	0.057515050563	0.0196694709616	0.0327131239706	0.0473861727863	0.0583883267454	0.0837128332225	0.113457912858	0.0154070522212	0.0101053697967	0.00666018771867	0.00677769096948	0.00691445390509	0.00700799667468	0.00802816112267	0.0091410677932	0.00663702778451	0.00580234778161	0.00580074668751	0.00543137889144	0.00552412111398
hhs6	201545	201607	201602	0.0040727300871	0.0040727300871	0.0040727300871	0.0040727300871	0.0042499142363	0.00686338043711	0.0224000944293	0.0483672002774	0.0233275106384	0.00983716496667	0.0149438787091	0.13693806326	0.2345085442	0.0475928937756	0.0157360129127	0.027522422059	0.0432824139039	0.0603074820474	0.0925682924242	0.109911700575	0.0137142493966	0.00868917336296	0.00652362892681	0.00571846280607	0.00647803175329	0.00609824727968	0.00698441105144	0.00736419552505	0.00647803175329	0.00495889385885	0.00419932491163	0.0040727300871	0.0040727300871
hhs6	201546	201607	201602	0.00488051478514	0.00488051478514	0.00488051478514	0.00488051478514	0.0048805148709	0.00506842224109	0.00537564659283	0.0201566248223	0.00656132710346	0.00623913163822	0.0173697170925	0.143430315023	0.260089191404	0.064949599104	0.0206322915821	0.029121347208	0.0397350188717	0.0636339311555	0.0872699876091	0.104003061298	0.0192745088518	0.00801678091021	0.00709681794875	0.00633018586477	0.00733545273726	0.00762481522279	0.00965321119844	0.00905662414678	0.00714754558146	0.0054771018368	0.00506842196238	0.00499983219547	0.00488051478514
hhs6	201547	201607	201552	0.00310741488575	0.00310741488575	0.00310741488575	0.00310741488575	0.00310741569804	0.00347173196128	0.00329511293453	0.0269920057388	0.00425759264323	0.0051085576439	0.0246043741462	0.167933558243	0.291932014862	0.0669532552451	0.0270739104832	0.0296513417635	0.0342469334017	0.0422153962795	0.0716537603283	0.10940756248	0.0166600047706	0.00857605833896	0.00547835870103	0.00558708648522	0.00450934257142	0.00535049788316	0.00563088325784	0.00605146131985	0.00492991982115	0.00338780026043	0.00328957342351	0.00310741488575	0.00310741488575
hhs6	201548	201607	201601	0.0016700904204	0.0016700904204	0.0016700904204	0.0016700904204	0.0016700904204	0.00172088376609	0.0016700904204	0.0153345158691	0.0047770263442	0.00266593556426	0.0231524047639	0.127135907875	0.336803553211	0.0901319523148	0.0516702635921	0.0505197637713	0.0451970438564	0.0355815021845	0.0482110646469	0.0964491503209	0.00822053118832	0.007657094309	0.00393711411714	0.00492766969185	0.00382968438689	0.00549420521732	0.00761871343783	0.00691054403099	0.00450276804775	0.00237825982724	0.0016700904204	0.00181172430177	0.0016700904204
hhs6	201549	201607	201552	0.00107745390191	0.00107745390191	0.00107745390191	0.00107745390191	0.00107745390191	0.00119434175153	0.00115537969365	0.00345514279659	0.00188389065427	0.00911364403301	0.0200073262084	0.112892417074	0.357588714492	0.0737849831786	0.0502046608728	0.0604006458979	0.0559703124892	0.0382319022982	0.0497883043658	0.0879666078257	0.0100658921503	0.00739453989235	0.00577062237307	0.00512916827144	0.0055676328368	0.00663672278272	0.0100578113248	0.00749199491823	0.00599526868109	0.00342945227456	0.00128044354991	0.00107745390191	0.00107745390191
hhs6	201550	201607	201601	0.000744608715202	0.000744608715202	0.000744608715202	0.000744608715202	0.000744608715202	0.000974497802592	0.000781186140999	0.00185967494212	0.00140009880819	0.00592294155386	0.0153648677195	0.0376393981512	0.336957342193	0.0773592655056	0.0619315947295	0.0839344644395	0.0838033006849	0.0529546861083	0.0585717345928	0.0922914465488	0.0132652402808	0.00936187424913	0.00655458805068	0.00818683014825	0.00488260880653	0.00718149774615	0.0129287200952	0.0126988312013	0.00465271991257	0.00235383097294	0.000974497609164	0.000744608715202	0.000744608715202
hhs6	201551	201607	201604	0.00139831754335	0.00139831754335	0.00139831754335	0.00139831754335	0.00139831754335	0.00162296920814	0.00139837593969	0.00139890150677	0.00188994001131	0.00355974010048	0.0478222463728	0.0122098520616	0.172695072275	0.0721397854056	0.0437346196412	0.0873504193407	0.112079905972	0.104880337916	0.0781344296632	0.139389681249	0.0200241395715	0.015867438513	0.00789478859794	0.00862543784129	0.00778147796172	0.0119808610621	0.0113089535371	0.0136606298746	0.00694155462458	0.00341404011834	0.00190224818709	0.00190224818709	0.00139831754335
hhs6	201552	201607	201605	0.000745202263251	0.000745202263251	0.000745202263251	0.000745202263251	0.000745202263251	0.000823301826112	0.000901401388972	0.00176049658044	0.00121379964042	0.00175235937883	0.0125900730818	0.0357570448554	0.16410839916	0.0718274358864	0.0432671452394	0.0824901260578	0.120873572432	0.135453225549	0.0845529654825	0.103439161821	0.0272698212441	0.0178956486061	0.0098628877694	0.00937791488006	0.00876191719618	0.0128786086482	0.0189453118407	0.0154786243021	0.0081119132827	0.00442855777297	0.000745202263251	0.000961870234411	0.000745202263251
hhs6	201601	201607	201605	0.0011726543111	0.0011726543111	0.0011726543111	0.0011726543111	0.0011726543111	0.00117265454318	0.00117265453877	0.00131872701066	0.00153094817582	0.00273260098974	0.0119848155346	0.00287872479118	0.131539337986	0.00382129646876	0.0404649549266	0.0703350473385	0.102942111797	0.202702353031	0.175361196892	0.112301630323	0.0304104134446	0.0165575069003	0.0102227761048	0.00501465946704	0.00869681813884	0.0140712206702	0.01837074279	0.0133546336503	0.00815937775563	0.00314326861596	0.00117265442934	0.00135180106608	0.00135180106608
hhs6	201602	201607	201605	0.000967626396818	0.000967626396818	0.000967626396818	0.000967626396818	0.000967626396818	0.000967626396818	0.000967626396818	0.00117061394312	0.00111091056697	0.00199510942977	0.0117459089164	0.00129411311542	0.107755056473	0.00150087803386	0.00101484354848	0.0869168117431	0.16276038009	0.19617089656	0.188895344861	0.089998175235	0.0224012869379	0.0160601795966	0.011227445641	0.0129160399448	0.00841206159772	0.0126313602906	0.0188654249579	0.0176588317965	0.0124302614303	0.00438630702085	0.00177202183777	0.000967626396818	0.00116872525706
hhs6	201603	201607	201605	0.000744518346235	0.000744518346235	0.000744518346235	0.000744518346235	0.000744518346235	0.000744518346235	0.000744518346235	0.000744518817122	0.00074451866016	0.00331590412646	0.0177633342817	0.00106595318398	0.158060461704	0.00097937479187	0.000744532943739	0.000744532472852	0.0868648919504	0.152247786054	0.306209842738	0.0795386541958	0.0235301076959	0.0231540727328	0.0153332068976	0.0175997883949	0.0131449033481	0.0216549714866	0.0250589987421	0.0240864195262	0.0126586137402	0.0056074144254	0.00171709756207	0.00147395275811	0.000744518346235
hhs6	201604	201607	201606	0.000744518345892	0.000744518345892	0.000744518345892	0.000744518345892	0.00074451834602	0.000744518345892	0.000744518345892	0.000891305270806	0.000744518346663	0.00287363597136	0.0240919362349	0.00155231152577	0.23278606401	0.00155234078959	0.000744518351034	0.000744518368518	0.00111161794025	0.0991350650837	0.2095958623	0.216108884244	0.0442990366088	0.0264783683676	0.0163131883148	0.0147707355545	0.0144039004705	0.0212335915328	0.0238773429117	0.0225554672223	0.0126413995512	0.00360858233976	0.00118514357572	0.000744518345892	0.000744518345892
hhs6	201605	201607	201606	0.000744518345892	0.000744518345892	0.000744518345892	0.000744518345892	0.000744518345892	0.000744518345892	0.000744518345892	0.00115138746224	0.000744518345892	0.0134418452035	0.0741873603296	0.00090576069643	0.358309523274	0.0031932593596	0.000744518345892	0.00115138743484	0.000744518345892	0.000744518345892	0.0672860958326	0.173919835718	0.128363020314	0.0479720364769	0.0142601921381	0.0122846360472	0.0159012992965	0.0192873886578	0.0200936004105	0.0228347203697	0.00993533232659	0.00461433475882	0.00106700304697	0.00090576069643	0.000744518345892
hhs6	201606	201607	201608	0.000744518345892	0.000744518345892	0.000744518345892	0.000744518345892	0.000744518345892	0.000744518345892	0.000744518345892	0.000985132875317	0.000744518345892	0.000903071881229	0.0163176665976	0.0018655378686	0.0407712814776	0.00138430091156	0.000744518345892	0.000744518345892	0.000744518345892	0.000744518345892	0.266024861814	0.22957391885	0.141267914878	0.155755919361	0.0320557881788	0.0169034301317	0.0145498058964	0.0219906806175	0.0199294857702	0.0135873477787	0.00867219083529	0.00502546149017	0.00137873214504	0.00137873214504	0.000744518345892
hhs6	201607	201607	201607	0.000744518345892	0.000744518345892	0.000744518345892	0.000744518345892	0.000744518345892	0.000744518345892	0.000744518345892	0.000744518345892	0.000744518345892	0.000744518345892	0.000744518345892	0.000966752383884	0.000744518345892	0.000744518345892	0.000744518345892	0.000744518345892	0.000744518345892	0.000744518345892	0.000868107682773	0.480960296489	0.172568972334	0.17221958271	0.0398168980047	0.021287942733	0.0191460972526	0.0207842418502	0.0249683599445	0.0192427246576	0.00845210430908	0.00360733598936	0.000964735087697	0.000744518345892	0.000744518345892
hhs6	201608	201607	201607	0.000897373463755	0.000897373463755	0.000897373463755	0.000897373463755	0.000897373463755	0.000897373463755	0.000897373463755	0.000897373463755	0.000897373463755	0.000897373463755	0.000897373463755	0.00122522289199	0.000897373463755	0.000897373463755	0.000897373463755	0.000897373463755	0.000897373463755	0.000897373463755	0.000897373463755	0.870034020119	0.000897373463755	0.0349128372245	0.00635044432653	0.00700258835233	0.00968394516414	0.0110544943606	0.015830728818	0.0128544904689	0.00771164444518	0.00321165417443	0.00115451576494	0.000897373463755	0.00102594461435
hhs6	201609	201607	201607	0.00089018687122	0.00089018687122	0.00089018687122	0.00089018687122	0.00089018687122	0.00089018687122	0.00089018687122	0.00089018687122	0.00089018687122	0.00089018687122	0.00089018687122	0.000982693773762	0.000903743270631	0.00089018687122	0.00089018687122	0.00089018687122	0.00089018687122	0.00089018687122	0.00089018687122	0.895136707051	0.00089018687122	0.00089018687122	0.00787031476303	0.00846023002253	0.0100718349461	0.0150452276533	0.0159378878827	0.0151727505432	0.00675623980792	0.00344064466978	0.00140027843093	0.00101770976115	0.00089018687122
hhs6	201610	201607	201607	0.000860255298759	0.000860255298759	0.000860255298759	0.000860255298759	0.000860255298759	0.000860255298759	0.000860255298759	0.000860255298759	0.000860255298759	0.000860255298759	0.000860255298759	0.000860255298759	0.000860255298759	0.000860255298759	0.000860255298759	0.000860255298759	0.000860255298759	0.000860255298759	0.000860255298759	0.928858634999	0.000860255298759	0.000860255298759	0.000860255298759	0.00500085760429	0.00659334781729	0.00930115360731	0.0122514727751	0.0088188165611	0.00471895166838	0.00278960348357	0.00102103431416	0.000860255298759	0.000860255298759
hhs6	201611	201607	201607	0.000997388811678	0.000997388811678	0.000997388811678	0.000997388811678	0.000997388811678	0.000997388811678	0.000997388811678	0.000997388811678	0.000997388811678	0.000997388811678	0.000997388811678	0.00111434797582	0.000997388852385	0.000997388811678	0.000997388811678	0.000997388811678	0.000997388811678	0.000997388811678	0.000997388811678	0.967550559389	0.000997388811678	0.000997388811678	0.000997388811678	0.000997388811678	0.00132637835783	0.00104350173457	0.000997388811678	0.000997388811678	0.000997388811678	0.00103832577525	0.000997388811678	0.000997388811678	0.000997388811678
hhs6	201612	201607	201607	0.000992811000141	0.000992811000141	0.000992811000141	0.000992811000141	0.000992811000141	0.000992811000141	0.000992811000141	0.000992811000141	0.000992811000141	0.000992811000141	0.000992811000141	0.00119331654739	0.000992811000141	0.000992811000141	0.000992811000141	0.000992811000141	0.000992811000141	0.000992811000141	0.000992811000141	0.968013587249	0.000992811000141	0.000992811000141	0.000992811000141	0.000992811000141	0.000992811000141	0.00100876619922	0.000992811000145	0.000992811000149	0.000992811000146	0.000992811000142	0.000992811000141	0.000992811000141	0.000992811000141
hhs6	201613	201607	201607	0.00099369277345	0.00099369277345	0.00099369277345	0.00099369277345	0.00099369277345	0.00099369277345	0.00099369277345	0.00099369277345	0.00099369277345	0.00099369277345	0.00099369277345	0.00099369277345	0.00099369277345	0.00099369277345	0.00099369277345	0.00099369277345	0.00099369277345	0.00099369277345	0.00099369277345	0.967975351322	0.00099369277345	0.00099369277345	0.00099369277345	0.00099369277345	0.00099369277345	0.00099369277345	0.0010446415343	0.00099369277345	0.0011066717462	0.00099369277345	0.001056244967	0.00099369277345	0.00099369277345
hhs6	201614	201607	201607	0.000995485509188	0.000995485509188	0.000995485509188	0.000995485509188	0.000995485509188	0.000995485509188	0.000995485509188	0.000995485509188	0.000995485509188	0.000995485509188	0.000995485509188	0.000995485509188	0.000995485509188	0.000995485509188	0.000995485509188	0.000995485509188	0.000995485509188	0.000995485509188	0.000995485509188	0.964857380913	0.000995485509188	0.000995485509188	0.000995485509188	0.000995485509188	0.000995485509188	0.000995485509188	0.000995485509188	0.00216944364954	0.00228683946357	0.0016998603934	0.000995485509188	0.000995485509188	0.00111288132322
hhs6	201615	201607	201607	0.00103741603445	0.00103741603445	0.00103741603445	0.00103741603445	0.00103741603445	0.00103741603445	0.00103741603445	0.00103741603445	0.00103741603445	0.00103741603445	0.00103741603445	0.00103741603445	0.00103741603445	0.00103741603445	0.00103741603445	0.00103741603445	0.00103741603445	0.00103741603445	0.00103741603445	0.966734146375	0.00103741603445	0.00103741603445	0.00103741603445	0.00103741603445	0.00103741603445	0.00103741603445	0.00103741603445	0.00103741603445	0.00103741603445	0.00103769469166	0.00103755536305	0.00103755536305	0.00110539924297
hhs6	201616	201607	201607	0.00123357407949	0.00123357407949	0.00123357407949	0.00123357407949	0.00123357407949	0.00123357407949	0.00123357407949	0.00123357407949	0.00123357407949	0.00123357407949	0.00123357407949	0.00123357407949	0.00123357407949	0.00123357407949	0.00123357407949	0.00123357407949	0.00123357407949	0.00123357407949	0.00123357407949	0.960525618784	0.00123357407949	0.00123357407949	0.00123357407949	0.00123357407949	0.00123357407949	0.00123357407949	0.00123357407949	0.00123357407949	0.00123357407949	0.00123357941565	0.00123357407949	0.00123357941565	0.00123357407949
hhs6	201617	201607	201607	0.00123357407949	0.00123357407949	0.00123357407949	0.00123357407949	0.00123357407949	0.00123357407949	0.00123357407949	0.00123357407949	0.00123357407949	0.00123357407949	0.00123357407949	0.00123357953326	0.00123357407949	0.00123357407949	0.00123357407949	0.00123357407949	0.00123357407949	0.00123357407949	0.00123357407949	0.960525624003	0.00123357407949	0.00123357407949	0.00123357407949	0.00123357407949	0.00123357407949	0.00123357407949	0.00123357407949	0.00123357407949	0.00123357407949	0.00123357407949	0.00123357407949	0.00123357407949	0.00123357407949
hhs6	201618	201607	201607	0.00123357407949	0.00123357407949	0.00123357407949	0.00123357407949	0.00123357407949	0.00123357407949	0.00123357407949	0.00123357407949	0.00123357407949	0.00123357407949	0.00123357407949	0.00123357407949	0.00123357407949	0.00123357407949	0.00123357407949	0.00123357407949	0.00123357407949	0.00123357407949	0.00123357407949	0.960525629456	0.00123357407949	0.00123357407949	0.00123357407949	0.00123357407949	0.00123357407949	0.00123357407949	0.00123357407949	0.00123357407949	0.00123357407949	0.00123357407949	0.00123357407949	0.00123357407949	0.00123357407949
hhs6	201619	201607	201607	0.00123357407949	0.00123357407949	0.00123357407949	0.00123357407949	0.00123357407949	0.00123357407949	0.00123357407949	0.00123357407949	0.00123357407949	0.00123357407949	0.00123357407949	0.00123357407949	0.00123357407949	0.00123357407949	0.00123357407949	0.00123357407949	0.00123357407949	0.00123357407949	0.00123357407949	0.960525629456	0.00123357407949	0.00123357407949	0.00123357407949	0.00123357407949	0.00123357407949	0.00123357407949	0.00123357407949	0.00123357407949	0.00123357407949	0.00123357407949	0.00123357407949	0.00123357407949	0.00123357407949
hhs7	201542	201610	201604	0.00457313728498	0.00457313728498	0.00457313728498	0.0372661893029	0.00457313728498	0.00457313728498	0.00457313728498	0.0069829655801	0.00510865465983	0.00617968951782	0.130178457088	0.0101960699375	0.240548022019	0.00617968951782	0.00537641334726	0.00510865465983	0.0160867612774	0.0972441373437	0.0868015482092	0.0519664265837	0.143083856439	0.064845334974	0.00939279387522	0.00832175901723	0.00510865465983	0.00457313728498	0.00457313728498	0.00457313728498	0.00457313728498	0.00457313728498	0.00457313728498	0.00457313728498	0.00457313728498
hhs7	201543	201610	201602	0.00618717641746	0.00618717641746	0.00618717641746	0.00618717641746	0.00618717641746	0.00618717641746	0.00618717641746	0.00622509266288	0.00656688483593	0.00835951889085	0.0782207524987	0.0311739711844	0.221447679824	0.0363131518161	0.0155864519141	0.00854506267688	0.0230775346987	0.111482848841	0.0895530201417	0.0727432121193	0.0977368449557	0.0570897122513	0.0210399168774	0.0149868660881	0.00696799897027	0.0062630089083	0.00618717641746	0.00618717641746	0.00618717641746	0.00618717641746	0.00618717641746	0.00618717641746	0.00618717641746
hhs7	201544	201610	201603	0.00543760837658	0.00543760837658	0.00543760837658	0.00543760837658	0.00543760837658	0.00545572420083	0.00547384002507	0.00576369321302	0.00861133307176	0.0242287515572	0.179352627719	0.0340948038283	0.316863457753	0.042043530677	0.00990990007164	0.0133242747344	0.0150043687874	0.0557094391758	0.0436818497521	0.0360302604241	0.0664577495364	0.0328613264807	0.0106053808912	0.00839027387226	0.00660387275885	0.00722572532296	0.00822307507194	0.00729458617348	0.00664464394457	0.00655179505472	0.00553045726642	0.00543760837658	0.00543760837658
hhs7	201545	201610	201605	0.00404225811659	0.00404225811659	0.00404225811659	0.00404225811659	0.00404225811659	0.00404225811659	0.00404225811659	0.00480624293008	0.0063163442789	0.0339836233756	0.130650409459	0.0284638530535	0.406223188254	0.0202847726616	0.0107203863894	0.00960200232039	0.0137927612273	0.0345856056413	0.0419096712606	0.0427681285468	0.0779607616918	0.0434436621903	0.0146508833214	0.00720227207385	0.00500320645984	0.00526098191723	0.00529869927195	0.00642949631177	0.00529869927195	0.00479612280981	0.00404225811659	0.00416790223213	0.00404225811659
hhs7	201546	201610	201605	0.00509816524352	0.00509816524352	0.00509816524352	0.00509816524352	0.00509816524352	0.00509816524352	0.00545951035097	0.00731140402665	0.0125057399462	0.0218012976065	0.0753071484217	0.0329648928539	0.29050262837	0.0104885711488	0.00785267505385	0.0124028348803	0.0251758741185	0.080780047424	0.0584951711387	0.0591727210042	0.0801374673649	0.0627351052399	0.0343956055772	0.0191191754077	0.00997734811373	0.00844038134299	0.00971040084634	0.0125774662211	0.00921178078117	0.00684333547162	0.00559678530869	0.00509816524352	0.00534747527611
hhs7	201547	201610	201552	0.00321474153966	0.00321474153966	0.00321474153966	0.00321474153966	0.00324436666047	0.00321474153966	0.0033036169021	0.00401461980156	0.00602606089627	0.0109346295896	0.177584974552	0.0334196155034	0.343088909965	0.0301131613674	0.00921294312881	0.0116164214702	0.02062716709	0.0597596117287	0.0546372057297	0.043063159834	0.0660061901504	0.0357850403824	0.0117901889157	0.00731630763394	0.00632635501828	0.00643565414016	0.00916213936727	0.00785661301487	0.00640602817887	0.00597085272807	0.00364991699046	0.00321474153966	0.00335980002326
hhs7	201548	201610	201604	0.00183045998842	0.00183045998842	0.00183045998842	0.00183045998842	0.00183045998842	0.00183045998842	0.00183045998842	0.00183045998842	0.00183529510667	0.00203223568981	0.0129239912957	0.0125615766726	0.312749089713	0.066627875972	0.00654927839348	0.0186915435199	0.0434300375584	0.122593722041	0.0951321370204	0.0670980031056	0.0903456124099	0.0437975250525	0.0115822560733	0.0152372416549	0.00619597221865	0.00727091087413	0.0133279609061	0.0120841253534	0.00944302972908	0.00695729267091	0.0026072528191	0.00214117712069	0.00214117712069
hhs7	201549	201610	201606	0.00118389363042	0.00118389363042	0.00118389363042	0.00118389363042	0.00118389363042	0.00118389363042	0.00118389363043	0.00118389363043	0.00118389363043	0.00118389363049	0.00977810190427	0.00952154774727	0.249678156616	0.0172503853957	0.00727740823829	0.022272247746	0.0481516717709	0.137292228584	0.105458316934	0.107513436776	0.0910001367499	0.0434144688852	0.0178949389364	0.0140953339624	0.0117697672597	0.0174036531874	0.0176508081649	0.0280014401579	0.0145926668942	0.00965259253385	0.00471251817352	0.00236010181146	0.00141913526663
hhs7	201550	201610	201606	0.00080178129724	0.00080178129724	0.00080178129724	0.00080178129724	0.00080178129724	0.00080178129724	0.00080178129724	0.00080178129724	0.000854660699522	0.000947199653516	0.00139667457291	0.0129203610623	0.212022053791	0.00811964292332	0.00829167724243	0.0314955471396	0.0592606732649	0.127517928467	0.098003874816	0.128585341118	0.0975081065548	0.0518245151261	0.0214248679902	0.0165774097601	0.0126929562328	0.0147374202121	0.025592423284	0.0290631131621	0.0169156985886	0.0114617573515	0.00377665833565	0.00179340697671	0.00080178129724
hhs7	201551	201610	201605	0.001462160874	0.001462160874	0.001462160874	0.001462160874	0.001462160874	0.001462160874	0.001462160874	0.001462160874	0.00146216087405	0.00146216087426	0.00146216087468	0.00580473262429	0.202471142335	0.0133018385095	0.00802560923213	0.0212625805607	0.0550790627503	0.162081672504	0.1281316625	0.133174082337	0.100478159014	0.039463852544	0.014951492504	0.0130756706388	0.0079641969124	0.0151691128354	0.0181565254423	0.0195623666691	0.0127088906884	0.00673406547451	0.0028680021008	0.00163789102735	0.0018136211807
hhs7	201552	201610	201607	0.000810335242211	0.000810335242211	0.000810335242211	0.000810335242211	0.000810335242211	0.000810335242211	0.000810335242211	0.000810335242211	0.000810335242211	0.000810335242211	0.000810335242211	0.00605445525306	0.017826416486	0.00737271858349	0.00760833602368	0.0334460052468	0.0630154607575	0.159346021763	0.177543820583	0.183039231476	0.100269795884	0.0513347915796	0.019453315339	0.0175731710562	0.0143287665941	0.0200585813972	0.0286580955041	0.0364460284587	0.0251181259793	0.0137902234999	0.00529429664031	0.00222632305214	0.00128233117885
hhs7	201601	201610	201607	0.00124066043571	0.00124066043571	0.00124066043571	0.00124066043571	0.00124066043571	0.00124066043571	0.00124066043571	0.00124066043571	0.00124066043571	0.00124066067677	0.00124066224362	0.00124066707871	0.00845108405335	0.00277262312252	0.0103040459106	0.0263415427574	0.0708445166806	0.138141546708	0.112605983599	0.332254736577	0.0911600606373	0.0371839240794	0.0178500896577	0.0184919981243	0.0124313050853	0.0181214598048	0.0245703041744	0.0279843983801	0.0169834281618	0.00939655214924	0.00560311414295	0.00218901993728	0.00143033233603
hhs7	201602	201610	201608	0.00112567526721	0.00112567526721	0.00112567526721	0.00112567526721	0.00112567526721	0.00112567526721	0.00112567526721	0.00112567526721	0.00112567526721	0.00112567526721	0.00112567526721	0.00112567526721	0.00113668566275	0.00112567526721	0.00112567526721	0.00511382573289	0.0302325223374	0.101599483704	0.107862848794	0.357107644619	0.0951048781479	0.0513146236026	0.0228591874322	0.0237216493129	0.019743859312	0.0273860411082	0.0398128213722	0.0445021724152	0.0330132623598	0.0130835204269	0.006987364071	0.00206354547582	0.00159461037151
hhs7	201603	201610	201609	0.000847517361458	0.000847517361458	0.000847517361458	0.000847517361458	0.000847517361458	0.000847517361458	0.000847517361458	0.000847517361458	0.000847517361458	0.000847517361458	0.000847517361458	0.000847517361458	0.000847519152734	0.000847517361458	0.000847517361458	0.000847517540585	0.018948597383	0.0836233990218	0.0898393563529	0.320697899812	0.151624660303	0.063713990733	0.0259015991411	0.0191272616226	0.0224909681828	0.029150491044	0.0471866997633	0.0535687428486	0.0305378917147	0.0188837260807	0.00556467964188	0.00389979883703	0.00167995776389
hhs7	201604	201610	201611	0.00120743335198	0.00120743335198	0.00120743335198	0.00120743335198	0.00120743335198	0.00120743335198	0.00120743335198	0.00120743335198	0.00120743335198	0.00120743335198	0.00120743335198	0.00120743335198	0.00120743335366	0.00120743335198	0.00120743335198	0.00120743335282	0.00122344533757	0.0817056120912	0.11203991049	0.201046532858	0.0873312367885	0.0816546586998	0.0526997868803	0.0396996240745	0.0304400856753	0.0470942643435	0.0749821566553	0.0719738781181	0.0472384651035	0.0290867541006	0.0135850132118	0.00577694900712	0.00310269293103
hhs7	201605	201610	201614	0.00180164739143	0.00180164739143	0.00180164739143	0.00180164739143	0.00180164739143	0.00180164739143	0.00180164739143	0.00180164739143	0.00180164739143	0.00180164739143	0.00180164739143	0.00180164739143	0.00180164739143	0.00180164739143	0.00180164739143	0.00180164739143	0.00180164739143	0.00180164739143	0.0486494737799	0.110267147568	0.119605847936	0.139126912315	0.0655091525221	0.0796620395495	0.0450586520503	0.0521201531755	0.0926486242657	0.078868968504	0.0583436257607	0.0404175442072	0.0216957331865	0.0106198040038	0.00497666812986
hhs7	201606	201610	201613	0.00177934799678	0.00177934799678	0.00177934799678	0.00177934799678	0.00177934799678	0.00177934799678	0.00177934799678	0.00177934799678	0.00177934799678	0.00177934799678	0.00177934799678	0.00177934799678	0.00177934799678	0.00177934799678	0.00177934799678	0.00177934799678	0.00177934799678	0.00177934799678	0.00471392449155	0.0967728546897	0.128509002377	0.166880414799	0.0929492353172	0.088346689648	0.0395171028712	0.0593114657301	0.08039420818	0.0814273988731	0.0585016217509	0.0366014727131	0.0173097009153	0.0117378907845	0.00499875291775
hhs7	201607	201610	201608	0.00116649076102	0.00116649076102	0.00116649076102	0.00116649076102	0.00116649076102	0.00116649076102	0.00116649076102	0.00116649076102	0.00116649076102	0.00116649076102	0.00116649076102	0.00116649076102	0.00116649076102	0.00116649076102	0.00116649076102	0.00116649076102	0.00116649076102	0.00116649076102	0.00367145324889	0.0280272866088	0.241057928966	0.152973499731	0.0881878302362	0.0798236253441	0.0431699047749	0.0532557933834	0.0844744660537	0.0793739155347	0.0504143584733	0.0346236592152	0.0190964301291	0.0136130331717	0.00723998143072
hhs7	201608	201610	201608	0.00131199088177	0.00131199088177	0.00131199088177	0.00131199088177	0.00131199088177	0.00131199088177	0.00131199088177	0.00131199088177	0.00131199088177	0.00131199088177	0.00131199088177	0.00131199088177	0.00131199088177	0.00131199088177	0.00131199088177	0.00131199088177	0.00131199088177	0.00131199088177	0.001539264051	0.0457310974002	0.0932930388051	0.322199631558	0.111726400024	0.102200641419	0.0432295890727	0.0380818688763	0.05626270962	0.0502608286917	0.0332589772397	0.0255871196314	0.019836460268	0.0184392453461	0.0147372921245
hhs7	201609	201610	201609	0.00089072529075	0.00089072529075	0.00089072529075	0.00089072529075	0.00089072529075	0.00089072529075	0.00089072529075	0.00089072529075	0.00089072529075	0.00089072529075	0.00089072529075	0.00089072529075	0.00089072529075	0.00089072529075	0.00089072529075	0.00089072529075	0.00089072529075	0.00089072529075	0.00089072529075	0.00334946227957	0.00559586311311	0.565233461473	0.09714212109	0.0761945742416	0.0406351775524	0.0416627858312	0.042422842573	0.0334324697632	0.0213418466141	0.015294331391	0.011597735392	0.0131350490797	0.016038499082
hhs7	201610	201610	201610	0.000860255298759	0.000860255298759	0.000860255298759	0.000860255298759	0.000860255298759	0.000860255298759	0.000860255298759	0.000860255298759	0.000860255298759	0.000860255298759	0.000860255298759	0.000860255298759	0.000860255298759	0.000860255298759	0.000860255298759	0.000860255298759	0.000860255298759	0.000860255298759	0.000860255298759	0.000860255298759	0.000941488664141	0.105696951067	0.549094043356	0.111893641827	0.0482451689266	0.0383105259992	0.0350322181665	0.026202590719	0.0153189019325	0.0117815298715	0.010675841007	0.0132104751188	0.0163915173687
hhs7	201611	201610	201610	0.000997388811678	0.000997388811678	0.000997388811678	0.000997388811678	0.000997388811678	0.000997388811678	0.000997388811678	0.000997388811678	0.000997388811678	0.000997388811678	0.000997388811678	0.000997388811678	0.000997388811678	0.000997388811678	0.000997388811678	0.000997388811678	0.000997388811678	0.000997388811678	0.000997388811678	0.000997388811678	0.000997388811678	0.0191337151481	0.826956696511	0.000997388893093	0.0342977304784	0.0233800247549	0.0132962423348	0.00987954894375	0.00753516557192	0.0068834258961	0.00789729195348	0.0127670550243	0.0160305494449
hhs7	201612	201610	201610	0.000992811000141	0.000992811000141	0.000992811000141	0.000992811000141	0.000992811000141	0.000992811000141	0.000992811000141	0.000992811000141	0.000992811000141	0.000992811000141	0.000992811000141	0.000992811000141	0.000992811000141	0.000992811000141	0.000992811000141	0.000992811000141	0.000992811000141	0.000992811000141	0.000992811000141	0.000992811000141	0.000992811000141	0.00203193668484	0.81702431498	0.000992811000141	0.00192341822739	0.0460176772288	0.0235628430295	0.0154901301595	0.0100327180704	0.0101987937244	0.0107012825886	0.0146648097417	0.0265102335615
hhs7	201613	201610	201610	0.00099369277345	0.00099369277345	0.00099369277345	0.00099369277345	0.00099369277345	0.00099369277345	0.00099369277345	0.00099369277345	0.00099369277345	0.00099369277345	0.00099369277345	0.00099369277345	0.00099369277345	0.00099369277345	0.00099369277345	0.00099369277345	0.00099369277345	0.00099369277345	0.00099369277345	0.00099369277345	0.00099369277345	0.0674928026312	0.735553368616	0.00099369277345	0.00124724472525	0.00389789168089	0.0405240722484	0.0251036039746	0.0174622491897	0.0145201903327	0.0174867776754	0.0199090624413	0.0349414954686
hhs7	201614	201610	201610	0.000995485509188	0.000995485509188	0.000995485509188	0.000995485509188	0.000995485509188	0.000995485509188	0.000995485509188	0.000995485509188	0.000995485509188	0.000995485509188	0.000995485509188	0.000995485509188	0.000995485509188	0.000995485509188	0.000995485509188	0.000995485509188	0.000995485509188	0.000995485509188	0.000995485509188	0.000995485509188	0.000995485509188	0.0205818760372	0.881425897015	0.000995485509188	0.00101432341471	0.000995485509188	0.000995485509188	0.0163236297655	0.0101422853217	0.01019386046	0.00991366779028	0.0101387389696	0.016374069005
hhs7	201615	201610	201610	0.00103741603445	0.00103741603445	0.00103741603445	0.00103741603445	0.00103741603445	0.00103741603445	0.00103741603445	0.00103741603445	0.00103741603445	0.00103741603445	0.00103741603445	0.00103741603445	0.00103741603445	0.00103741603445	0.00103741603445	0.00103741603445	0.00103741603445	0.00103741603445	0.00103741603445	0.00103741603445	0.00103741603445	0.018081391664	0.888000025556	0.00103741603445	0.00103741603445	0.0015982036308	0.00103741603445	0.00103741603445	0.0106176049819	0.0103060948778	0.0123844192317	0.0124123459381	0.020664513258
hhs7	201616	201610	201610	0.00123357407949	0.00123357407949	0.00123357407949	0.00123357407949	0.00123357407949	0.00123357407949	0.00123357407949	0.00123357407949	0.00123357407949	0.00123357407949	0.00123357407949	0.00123357407949	0.00123357407949	0.00123357407949	0.00123357407949	0.00123357407949	0.00123357407949	0.00123357407949	0.00123357407949	0.00123357407949	0.00123357407949	0.00123391233466	0.960525280503	0.00123357407949	0.00123357407949	0.00123357407949	0.00123357407949	0.00123357407949	0.00123357407949	0.00123357408379	0.00123357942065	0.00123357942193	0.00123357408985
hhs7	201617	201610	201610	0.00123357407949	0.00123357407949	0.00123357407949	0.00123357407949	0.00123357407949	0.00123357407949	0.00123357407949	0.00123357407949	0.00123357407949	0.00123357407949	0.00123357407949	0.00123357407949	0.00123357407949	0.00123357407949	0.00123357407949	0.00123357407949	0.00123357407949	0.00123357407949	0.00123357407949	0.00123357407949	0.00123357407949	0.00123357407949	0.960525629432	0.00123357407949	0.00123357407949	0.00123357407949	0.00123357407949	0.00123357407949	0.00123357407949	0.00123357407949	0.00123357408603	0.00123357408651	0.00123357409012
hhs7	201618	201610	201610	0.00123357407949	0.00123357407949	0.00123357407949	0.00123357407949	0.00123357407949	0.00123357407949	0.00123357407949	0.00123357407949	0.00123357407949	0.00123357407949	0.00123357407949	0.00123357407949	0.00123357407949	0.00123357407949	0.00123357407949	0.00123357407949	0.00123357407949	0.00123357407949	0.00123357407949	0.00123357407949	0.00123357407949	0.00123357407949	0.960525629435	0.00123357407949	0.00123357407949	0.00123357407949	0.00123357407949	0.00123357407949	0.00123357407949	0.00123357407949	0.00123357407949	0.00123357408878	0.00123357409144
hhs7	201619	201610	201610	0.00123357407949	0.00123357407949	0.00123357407949	0.00123357407949	0.00123357407949	0.00123357407949	0.00123357407949	0.00123357407949	0.00123357407949	0.00123357407949	0.00123357407949	0.00123357407949	0.00123357407949	0.00123357407949	0.00123357407949	0.00123357407949	0.00123357407949	0.00123357407949	0.00123357407949	0.00123357407949	0.00123357407949	0.00123357407949	0.960525629446	0.00123357407949	0.00123357407949	0.00123357407949	0.00123357407949	0.00123357407949	0.00123357407949	0.00123357407949	0.00123357407949	0.00123357407949	0.00123357409042
hhs8	201542	201608	201609	0.00892728802425	0.00892728802425	0.00892728802425	0.0125793994826	0.00941515328454	0.00918580256301	0.00993793848463	0.0108166568427	0.0770635499123	0.00917223420623	0.00961944078586	0.0208009044188	0.0954867094651	0.0459739310162	0.0425776192051	0.0584383028585	0.0517911739399	0.0517231190856	0.0563854618854	0.0799198286453	0.0744977569761	0.0280786441066	0.0901497480627	0.0339974522909	0.0169562236378	0.0113067119735	0.0100569771256	0.00930564859211	0.0089768972712	0.00925678963828	0.00914763764578	0.00991579275122	0.0106846297739
hhs8	201543	201608	201601	0.0217115776858	0.00935827181639	0.00862707927865	0.0088579821853	0.00893631027354	0.00855474299459	0.00894465814672	0.00961623284304	0.0967348030339	0.0127787586675	0.0134635845776	0.0375645567176	0.157091027989	0.0586378090665	0.0312480930582	0.0490032600026	0.0316602942554	0.0401781935463	0.0507903919058	0.102840291697	0.0818866301505	0.0221490260239	0.0210277524223	0.0376710809316	0.0144417739024	0.00899175471791	0.00730591953063	0.00733354532469	0.00693699279822	0.00647242949905	0.00651059071496	0.00631805021211	0.00635653402989
hhs8	201544	201608	201603	0.00839128013581	0.00647649545114	0.00633831513856	0.0065357155851	0.00667389589768	0.00681218539911	0.00658940638896	0.00721469626956	0.0284629876071	0.00997695203117	0.00962615952409	0.0274274078851	0.200114753097	0.0728630095128	0.0330220464566	0.0572395663682	0.0472673041415	0.0527228558737	0.0662359439515	0.097823860836	0.0802446643423	0.026747403501	0.017908482523	0.0316633628634	0.0158730315819	0.0109587369591	0.0105097346765	0.00947370554071	0.0100906613851	0.0079547547952	0.00820733469375	0.00657029525276	0.00598299433479
hhs8	201545	201608	201552	0.00601013707245	0.00536917523614	0.00689746757416	0.00847505966502	0.0107921480485	0.0131092364319	0.0146884189763	0.0153804391542	0.0289900038104	0.0199920027023	0.0178735413762	0.0362599100457	0.205687739095	0.0786693168416	0.0368072270763	0.042638977638	0.0364562136055	0.046340350033	0.0578971819518	0.0950873191018	0.0668545181561	0.0234468192696	0.0162948197985	0.035033339981	0.0139769275752	0.00900738006213	0.00985723883167	0.00915233650828	0.00862404908569	0.00852544133026	0.00646131493691	0.00467197451428	0.00467197451428
hhs8	201546	201608	201603	0.00546199880386	0.00541102633432	0.0056011300274	0.00598133741355	0.00617144110663	0.00659917441605	0.00816752988394	0.00916557427263	0.016794428203	0.0152430656068	0.0163425183838	0.0358179210691	0.223525450569	0.0832995631982	0.0430370227356	0.0472380662262	0.0387364356213	0.047952250012	0.0595748453626	0.0858014370456	0.0679993034324	0.0244361017961	0.0215930757539	0.0324917990297	0.0161513014194	0.0099005089925	0.0114864167541	0.01077166494	0.0098325622142	0.00951129649087	0.00786699472544	0.00617330407168	0.0058634540879
hhs8	201547	201608	201605	0.0153459033719	0.00574487736686	0.00490865897287	0.00503254317939	0.00466089055984	0.00497060107613	0.00478477476636	0.00562099316034	0.0163093510889	0.00959963499412	0.00942499768943	0.0315570201073	0.258947444071	0.0962073080786	0.0354032704683	0.0454921665619	0.0341661915677	0.0457441760222	0.0568140710089	0.0994778556805	0.073389989584	0.023934658725	0.0185817794909	0.0309002701181	0.0100899638608	0.00807417139947	0.00744505392803	0.0111502864434	0.00740460833574	0.00600007795923	0.00518309836192	0.00424223455809	0.00339107744304
hhs8	201548	201608	201607	0.0020073777261	0.00197322906071	0.00196288098029	0.00197426386875	0.00197840310092	0.00198254233309	0.00199702964568	0.00202393465477	0.00205083966387	0.0123571563009	0.00216346491863	0.0187130308809	0.198501777838	0.0702708959385	0.0253142283906	0.0354209529844	0.0348871817157	0.0570128134444	0.0885900552261	0.135897794245	0.103573489884	0.0468857973773	0.0312669178965	0.051741598894	0.0177048308775	0.00781188096447	0.00948932060194	0.0108235653484	0.00762807945956	0.0067862255931	0.00462492762498	0.00245748744098	0.00212602512045
hhs8	201549	201608	201605	0.00122453400035	0.00122453399784	0.00122453399784	0.00122453399784	0.00122453399786	0.00122453399789	0.0012245339979	0.00122453399798	0.00122453400052	0.00122453412525	0.0102482549262	0.0205858314042	0.259018439225	0.0890043512934	0.0346161698033	0.0383340516665	0.039873511246	0.052990105559	0.0724662767655	0.119918976827	0.0790830089431	0.0322140605721	0.0252052143838	0.037479372943	0.0146982714923	0.00766796156615	0.0105935854977	0.0120500404078	0.00878876599287	0.00998947726756	0.00853249206633	0.00317190604208	0.00122453399784
hhs8	201550	201608	201606	0.00429723085478	0.00137223416438	0.00156910894162	0.00127379677576	0.00113317193488	0.00103473454626	0.000992547093992	0.000964422125815	0.000950359641726	0.000950359641726	0.000992547981526	0.0145986237317	0.179597867088	0.0696841975072	0.0299838325075	0.0407327720765	0.0491008144359	0.0672283580871	0.0861224483571	0.107289998259	0.0945644011122	0.0482485260839	0.0414838803749	0.0471877864416	0.02419382482	0.0155271582647	0.0156114470828	0.0188341237577	0.0128621669607	0.0108154154068	0.0069742731148	0.00218452463529	0.00164304619196
hhs8	201551	201608	201606	0.00171865736903	0.00171865736887	0.00171865736893	0.001718657369	0.00171865736912	0.00171865736921	0.00171865736968	0.00171865737002	0.00171865737091	0.00171865737067	0.00171896902779	0.00171882518733	0.0837719369078	0.0380344710061	0.0271147071166	0.0422498547246	0.0545007210329	0.0770590814455	0.126438833944	0.148175075018	0.106524761242	0.0530260539558	0.039391126597	0.0659249565211	0.0260326032449	0.0150979168739	0.0143750029573	0.0211044802707	0.0139121893074	0.013804774687	0.00712409443405	0.00316681486464	0.00254617593804
hhs8	201552	201608	201607	0.00088386370001	0.00088386370001	0.00088386370001	0.00088386370001	0.00088386370001	0.00088386370001	0.00088386370001	0.00088386370001	0.00088386370001	0.00088386370001	0.00106972960678	0.00153439437371	0.0213910448377	0.0264369790897	0.026608916702	0.0336533253642	0.0578186082389	0.0851532206637	0.176095491392	0.141247375128	0.121936960363	0.0681880864852	0.0492713473607	0.05583614085	0.025341162875	0.0177187809124	0.0184259399101	0.0208370194453	0.0173980086637	0.0127500965858	0.00655589388787	0.00268860057797	0.00320423968595
hhs8	201601	201608	201607	0.0013420097033	0.00134198099531	0.00134197929893	0.0013419768196	0.00134197929893	0.00134197512322	0.00134197460126	0.00134197551469	0.00134197525371	0.00134197564518	0.00134197590616	0.00150941733378	0.00971082965882	0.0017147779061	0.0092253738603	0.0198024249769	0.0426448070404	0.0768569645468	0.114682438858	0.316942240192	0.10081832344	0.0708406108456	0.044593376296	0.0466369433358	0.0202288865753	0.0199462446848	0.0199446654984	0.0217401676416	0.0149203599115	0.0148995857783	0.0107888008385	0.0044222503498	0.00236873227067
hhs8	201602	201608	201607	0.00108522399277	0.00108522399277	0.00108522399277	0.00108522399277	0.00108522399277	0.00108522399277	0.00108522399277	0.00108522399277	0.00108522399277	0.00108522399277	0.00108522399277	0.00108734586158	0.00573931095805	0.00148697864678	0.00472406886187	0.0217101109915	0.056829572649	0.0929290856155	0.115477668175	0.292905873364	0.106981344409	0.0705917135169	0.0515384615571	0.0487605938811	0.0195374029477	0.0169604548839	0.0195284640503	0.0192227946329	0.0162411257243	0.0105790936929	0.00808896462256	0.00447539322569	0.0026667138124
hhs8	201603	201608	201608	0.00083419765789	0.00083419765789	0.00083419765789	0.00083419765789	0.00083419765789	0.00083419765789	0.00083419765789	0.00083419765789	0.00083419765789	0.00083419765789	0.00083419765789	0.00083419765789	0.00389755372479	0.000834199596763	0.00764154162588	0.00834475674145	0.0417907441464	0.0774597366474	0.118008371708	0.289845513612	0.106782295168	0.0805030575127	0.0566253894742	0.0429539466498	0.029565085095	0.0203372181356	0.0252412868074	0.028737301406	0.0185933342056	0.0158543115225	0.0106639101605	0.00492979664199	0.00138027752244
hhs8	201604	201608	201608	0.000898749950976	0.000898749950976	0.000898749950976	0.000898749950976	0.000898749950976	0.000898749950976	0.000898749950976	0.000898749950976	0.000898749950976	0.000898749950976	0.000898749951287	0.000898749950976	0.00507973523877	0.000898749950976	0.00125440131034	0.00757025560739	0.0186874045279	0.0584034817604	0.127885805834	0.219132058656	0.140937734276	0.100914343796	0.0677864164526	0.0667689294668	0.0347149122862	0.0234528134727	0.0286527167379	0.0293938410576	0.0231164599405	0.0171875251522	0.0110426378247	0.00436843261977	0.0019663446183
hhs8	201605	201608	201609	0.000941568540114	0.000941568540114	0.000941568540114	0.000941568540114	0.000941568540114	0.000941568540114	0.000941568540114	0.000941568540114	0.000941568540114	0.000941568540114	0.000941568540114	0.000941568540114	0.0226849281267	0.000941568540114	0.000941568540114	0.00341832984188	0.0129253279142	0.00538786235344	0.111028494678	0.155301669123	0.159551810464	0.110424519889	0.0927353258714	0.110811664058	0.0644680528134	0.0334027754896	0.024796650554	0.0274662058248	0.0185696424942	0.0159870318595	0.0118683805921	0.00380881728672	0.00218055120279
hhs8	201606	201608	201610	0.000830212551314	0.000830212551314	0.000830212551314	0.000830212551314	0.000830212551314	0.000830212551314	0.000830212551314	0.000830212551314	0.000830212551314	0.000830212551314	0.000830212551314	0.000830212551314	0.00172234393097	0.000830212551314	0.000830212551314	0.000830212551314	0.001814046068	0.00967226759692	0.0834208410819	0.184772995949	0.17725982639	0.124657599368	0.0968086776682	0.122801687796	0.0598737736771	0.0273718664961	0.0260982611372	0.0233194134907	0.0183523708689	0.0181725844754	0.00604121657141	0.00278501036278	0.00260202880164
hhs8	201607	201608	201607	0.000744518345892	0.000744518345892	0.000744518345892	0.000744518345892	0.000744518345892	0.000744518345892	0.000744518345892	0.000744518345892	0.000744518345892	0.000744518345892	0.000744518345892	0.000744518345892	0.000744518345892	0.000744518345892	0.000744518345892	0.000744518345892	0.000744518345892	0.000744518345892	0.000744518345892	0.368482109762	0.169530302083	0.13070637906	0.0972422958711	0.0817884623782	0.0356576878086	0.023890337686	0.0204858289379	0.0248025089773	0.0130888262755	0.00847653765356	0.00757123734186	0.00250625228034	0.00162538531311
hhs8	201608	201608	201607	0.000897373463755	0.000897373463755	0.000897373463755	0.000897373463755	0.000897373463755	0.000897373463755	0.000897373463755	0.000897373463755	0.000897373463755	0.000897373463755	0.000897373463755	0.000897373463755	0.000897373463755	0.000897373463755	0.000897373463755	0.000897373463755	0.000897373463755	0.000897373463755	0.00141177482227	0.380583395737	0.049802757245	0.198473867774	0.123405547511	0.118092129163	0.0453130461424	0.0198250871722	0.0127806575803	0.0127862425004	0.00878329760672	0.00616879063807	0.00411165222858	0.00102594461435	0.00128308691553
hhs8	201609	201608	201609	0.00089018687122	0.00089018687122	0.00089018687122	0.00089018687122	0.00089018687122	0.00089018687122	0.00089018687122	0.00089018687122	0.00089018687122	0.00089018687122	0.00089018687122	0.00089018687122	0.00089018687122	0.00089018687122	0.00089018687122	0.00089018687122	0.00089018687122	0.00089018687122	0.00089018687122	0.078992990397	0.525555329736	0.0010243953977	0.144433503881	0.114831962425	0.0460202188645	0.0223227461655	0.0131074030637	0.0138779695466	0.0105505629721	0.00549055101686	0.00382321333957	0.00178284710072	0.001272755541
hhs8	201610	201608	201608	0.000860255298759	0.000860255298759	0.000860255298759	0.000860255298759	0.000860255298759	0.000860255298759	0.000860255298759	0.000860255298759	0.000860255298759	0.000860255298759	0.000860255298759	0.000860255298759	0.000860255298759	0.000860255298759	0.000860255298759	0.000860255298759	0.000860255298759	0.000860255298759	0.000860255298759	0.173929625985	0.369940715458	0.00239375039137	0.0605510142987	0.207181208689	0.0885318935522	0.0358255145489	0.016852021957	0.0130079222432	0.0058955328744	0.00452773582384	0.00305653438137	0.00110142382186	0.000860255298759
hhs8	201611	201608	201608	0.000997388811678	0.000997388811678	0.000997388811678	0.000997388811678	0.000997388811678	0.000997388811678	0.000997388811678	0.000997388811678	0.000997388811678	0.000997388811678	0.000997388811678	0.000997388811678	0.000997388811678	0.000997388811678	0.000997388811678	0.000997388811678	0.000997388811678	0.000997388811678	0.000997388811678	0.18416339142	0.377625901215	0.133147215983	0.0075083129267	0.115272068446	0.103057403255	0.0396127885162	0.0121949919661	0.00301531058691	0.00143336749218	0.00102669433568	0.000997388811678	0.000997388811678	0.000997388811678
hhs8	201612	201608	201610	0.000992811000141	0.000992811000141	0.000992811000141	0.000992811000141	0.000992811000141	0.000992811000141	0.000992811000141	0.000992811000141	0.000992811000141	0.000992811000141	0.000992811000141	0.000992811000141	0.000992811000141	0.000992811000141	0.000992811000141	0.000992811000141	0.000992811000141	0.000992811000141	0.000992811000141	0.0391040154481	0.314226461269	0.00103495857345	0.231505008439	0.264417629107	0.000992811000141	0.0896591928243	0.0270515606199	0.00669517403448	0.00226678380433	0.00107534376058	0.00106647050154	0.0010483706151	0.000992811000141
hhs8	201613	201608	201612	0.00099369277345	0.00099369277345	0.00099369277345	0.00099369277345	0.00099369277345	0.00099369277345	0.00099369277345	0.00099369277345	0.00099369277345	0.00099369277345	0.00099369277345	0.00099369277345	0.00099369277345	0.00099369277345	0.00099369277345	0.00099369277345	0.00099369277345	0.00099369277345	0.00099369277345	0.00099369277345	0.00099369277345	0.00390996888623	0.00477309594016	0.212003676514	0.42205371833	0.00099369277345	0.21749899261	0.0839983181949	0.0245627337499	0.00559203165208	0.00160018545206	0.00111240417368	0.00103363348057
hhs8	201614	201608	201611	0.000995485509188	0.000995485509188	0.000995485509188	0.000995485509188	0.000995485509188	0.000995485509188	0.000995485509188	0.000995485509188	0.000995485509188	0.000995485509188	0.000995485509188	0.000995485509188	0.000995485509188	0.000995485509188	0.000995485509188	0.000995485509188	0.000995485509188	0.000995485509188	0.000995485509188	0.000995485509188	0.000995485509188	0.000995485509188	0.00598242486626	0.947285156399	0.000995485509188	0.000995485509188	0.000995485509188	0.00764635391313	0.00490605548268	0.00360867037125	0.00272175572608	0.00160089346891	0.00136155204291
hhs8	201615	201608	201611	0.00103741603445	0.00103741603445	0.00103741603445	0.00103741603445	0.00103741603445	0.00103741603445	0.00103741603445	0.00103741603445	0.00103741603445	0.00103741603445	0.00103741603445	0.00103741603445	0.00103741603445	0.00103741603445	0.00103741603445	0.00103741603445	0.00103741603445	0.00103741603445	0.00103741603445	0.00103741603445	0.00103741603445	0.00103741603445	0.00103741603445	0.959792648696	0.00103741603445	0.00103741603445	0.00103741603445	0.00103741603445	0.0054031478066	0.0023754105392	0.0016718293646	0.00117959416722	0.00156713649674
hhs8	201616	201608	201611	0.00123357407949	0.00123357407949	0.00123357407949	0.00123357407949	0.00123357407949	0.00123357407949	0.00123357407949	0.00123357407949	0.00123357407949	0.00123357407949	0.00123357407949	0.00123357407949	0.00123357407949	0.00123357407949	0.00123357407949	0.00123357407949	0.00123357407949	0.00123357407949	0.00123357407949	0.00123357407949	0.00123357407949	0.00123357407949	0.00123357407949	0.960525602774	0.00123357407949	0.00123357407949	0.00123357407949	0.00123357407949	0.00123357407949	0.00123357408061	0.00123360076054	0.00123357407966	0.00123357407978
hhs8	201617	201608	201611	0.00123357407949	0.00123357407949	0.00123357407949	0.00123357407949	0.00123357407949	0.00123357407949	0.00123357407949	0.00123357407949	0.00123357407949	0.00123357407949	0.00123357407949	0.00123357407949	0.00123357407949	0.00123357407949	0.00123357407949	0.00123357407949	0.00123357407949	0.00123357407949	0.00123357407949	0.00123357407949	0.116348510115	0.00123357407949	0.00123357953339	0.84541068263	0.00123357407949	0.00123357407949	0.00123357407949	0.00123357407949	0.00123357407949	0.00123357407949	0.00123357941623	0.00123357407977	0.00123357407966
hhs8	201618	201608	201611	0.00123357407949	0.00123357407949	0.00123357407949	0.00123357407949	0.00123357407949	0.00123357407949	0.00123357407949	0.00123357407949	0.00123357407949	0.00123357407949	0.00123357407949	0.00123357407949	0.00123357407949	0.00123357407949	0.00123357407949	0.00123357407949	0.00123357407949	0.00123357407949	0.00123357407949	0.00123357407949	0.0587914771755	0.00123357407949	0.00123357953335	0.902967720906	0.00123357407949	0.00123357407949	0.00123357407949	0.00123357407949	0.00123357407949	0.00123357407949	0.00123357407949	0.00123357407994	0.00123357407972
hhs8	201619	201608	201608	0.00123357407949	0.00123357407949	0.00123357407949	0.00123357407949	0.00123357407949	0.00123357407949	0.00123357407949	0.00123357407949	0.00123357407949	0.00123357407949	0.00123357407949	0.00123357407949	0.00123357407949	0.00123357407949	0.00123357407949	0.00123357407949	0.00123357407949	0.00123357407949	0.00123357407949	0.0012337909393	0.922153811953	0.00123357407949	0.00123357431469	0.039605174487	0.00123357407949	0.00123357407949	0.00123357407949	0.00123357407949	0.00123357407949	0.00123357407949	0.00123357407949	0.00123357407949	0.00123357407992
hhs9	201542	201607	201604	0.0121452896142	0.0121452896142	0.0121452896142	0.0121452896142	0.0121452896142	0.0121452896142	0.0121452896142	0.0131603185852	0.0121452896142	0.0121452896142	0.0744004005969	0.0669568547008	0.185038559741	0.0463179320729	0.0138370045658	0.0121452896142	0.0622200527273	0.057821593853	0.0618817097369	0.0872574343382	0.0290624393484	0.0121452896142	0.0131603185852	0.0141753475562	0.0121452896142	0.0148520335368	0.0121452896142	0.0121452896142	0.0121452896142	0.0121452896142	0.0219572364426	0.0168820914788	0.0266940383072
hhs9	201543	201607	201604	0.00631387291523	0.00631387291523	0.00631387291523	0.00631387291523	0.00631387291523	0.00631387291523	0.00635256748566	0.00662447471944	0.00726381608512	0.0110589057204	0.0589812771211	0.0634666688674	0.143269080053	0.0460839507288	0.0170173184822	0.0189522069394	0.107647919455	0.0756755852087	0.0759734629173	0.117711793711	0.045485058797	0.0130928868802	0.00992879332009	0.00872008646028	0.0086131356195	0.0105156234462	0.0066621240491	0.0086939000581	0.00956421683138	0.0126984770362	0.0488333743873	0.0123115313319	0.0109185267964
hhs9	201544	201607	201602	0.00574413552158	0.00574413552158	0.00574413552158	0.00574413552158	0.00574413552158	0.00576327541543	0.00578241530929	0.00580155520314	0.00594628339845	0.00839910076132	0.0529464248905	0.0881642134096	0.148756044341	0.06117511886	0.0283164538781	0.0388714394041	0.0936330869543	0.0659936221485	0.0625668516868	0.0968570365167	0.0442433872469	0.0148090395821	0.0123701131383	0.0105061796116	0.0114772473825	0.0130008415846	0.0089557249334	0.00914162319075	0.010545984954	0.0111129428232	0.0361060557281	0.0103305605344	0.00970669950523
hhs9	201545	201607	201604	0.00418317154483	0.00418317154483	0.00418317154483	0.00418317154483	0.00418317154483	0.00418317154483	0.00436517837034	0.00540686797724	0.00768129138542	0.0126973454011	0.0664598291068	0.10613774882	0.171411161275	0.0632398019628	0.0203888439065	0.0289607142206	0.0882398344155	0.0701044774045	0.0620467684754	0.0913275398486	0.0405625569515	0.0182351674993	0.0123196741046	0.00961126738013	0.00934037346418	0.00899985118904	0.00895609831939	0.0077615188419	0.00732328856589	0.00861026550614	0.0298336122199	0.00789501052192	0.00698488359772
hhs9	201546	201607	201602	0.00498164523228	0.00498164523228	0.00498164523228	0.00498164523228	0.00498164523228	0.00498164523228	0.00498164523228	0.00543825459027	0.00576543375589	0.00705761370235	0.0629466552044	0.120019833676	0.17515718115	0.0578735294263	0.023686087589	0.0304966226377	0.0862075647033	0.0705118971958	0.0666113425918	0.0915575910978	0.0409025211562	0.0170589867557	0.0123355461474	0.0101530954656	0.00860498985199	0.00791536954726	0.00936635554499	0.00750586086863	0.00626495443978	0.00681747859698	0.0233640515243	0.00567716828719	0.00583249786809
hhs9	201547	201607	201604	0.00324089594221	0.00324089594221	0.00324089594221	0.00324089594221	0.00324089594221	0.00327076322622	0.00347983421424	0.00431611816631	0.0065561644665	0.00984156570679	0.033723209844	0.114801036899	0.21801198526	0.0706749935693	0.025702952083	0.0378455218332	0.100671283131	0.0681256776275	0.0609673680208	0.0869899669884	0.0345963700999	0.0129317238506	0.0101334761732	0.00794080738055	0.0076591367917	0.0085783306438	0.00733573433022	0.0056117142083	0.00637175930122	0.00467656313151	0.0255027369527	0.00400198436693	0.00347674202237
hhs9	201548	201607	201601	0.00173201912914	0.00173201912914	0.00173201912914	0.00173201912914	0.00173201912914	0.00173293371339	0.00173384829764	0.00174390872442	0.00177500458899	0.00182530672286	0.0135078408213	0.0919795937712	0.245590895472	0.087917404053	0.0594219264567	0.0563001275147	0.105164578088	0.0592115207686	0.0517160362324	0.0913020321836	0.0260551402025	0.00774261899466	0.00998717442594	0.00668347709494	0.00573746062486	0.00683696565154	0.00702163735324	0.00584616663677	0.0036421590434	0.00437957199395	0.0325779059777	0.00187986755295	0.00202680139251
hhs9	201549	201607	201604	0.00112955181394	0.00112955181394	0.00112955181394	0.00112955181394	0.00112955181394	0.00112955181394	0.00112955181394	0.00112955181394	0.00165990665534	0.00112955181399	0.00840501808741	0.0392356014982	0.269674288166	0.100955889422	0.0383145413926	0.0558005944609	0.106535635898	0.0661413902634	0.0550438600157	0.103382025859	0.0299470319132	0.0114248185841	0.0100789936636	0.00898019256207	0.00781323454479	0.014261254068	0.0130063051644	0.00784731282687	0.0062885441515	0.00449411203409	0.0269499140371	0.00202676787264	0.00156680053314
hhs9	201550	201607	201603	0.000760521287916	0.000760521287916	0.000760521287916	0.000760521287916	0.000760521287916	0.000760521287916	0.000760521287916	0.000773047751888	0.000810627143806	0.00164172544922	0.00229610482507	0.0704221484024	0.261071979402	0.0947677011939	0.0291669088047	0.0261486242241	0.0924264144777	0.0695887874188	0.0682934168495	0.105361205209	0.0556010159018	0.0187199761515	0.016114526649	0.00850898557084	0.0071044503331	0.00994980388639	0.0115660880938	0.00545859400986	0.00524874311394	0.00361694419441	0.0261234001616	0.00218246950918	0.00171266225675
hhs9	201551	201607	201603	0.00150802975958	0.00150802975958	0.00150802975958	0.00150802975958	0.00150802975958	0.00150802975958	0.00150802975958	0.0015080297596	0.00150802975977	0.0019318010472	0.00635544019636	0.0440825865614	0.236046854792	0.0968223630737	0.0210788842645	0.0240962039273	0.10890241678	0.0720875301063	0.0589361410415	0.111671607737	0.0577697345718	0.0328351321628	0.0211358714049	0.00860486735631	0.0100588219908	0.0124518009152	0.00966655540879	0.00622186558867	0.00422753830946	0.00313973488965	0.0345626972292	0.00205193146985	0.00168935133922
hhs9	201552	201607	201602	0.000774589042456	0.000774589042456	0.000774589042456	0.000774589042456	0.000774589042456	0.000774589042456	0.000774589042456	0.000774589042456	0.000855832273682	0.00265293404574	0.00385078906652	0.0120686228977	0.292103804995	0.102603791802	0.0232930829843	0.0293337002025	0.0769252428917	0.0754621850606	0.0849092653692	0.130438637285	0.0501801907899	0.0161577459958	0.00944650879312	0.0108365173356	0.00989893220607	0.00984717536027	0.0120440542196	0.00649056486226	0.00640932163103	0.00302848207789	0.0213882236982	0.00167614625663	0.00190153556017
hhs9	201601	201607	201606	0.00118908270586	0.00118908270586	0.00118908270586	0.00118908270586	0.00118908270586	0.00118908270586	0.00118908270586	0.00155246161352	0.00262302379105	0.0122672136334	0.0288539809663	0.0104272345085	0.0536736306432	0.0831303635248	0.0246773116595	0.037311768477	0.0832954349911	0.0767863492153	0.18085653587	0.0721438416192	0.0389282016586	0.0264595630068	0.0525655125678	0.067068209622	0.0437545358703	0.0218430811183	0.0166555464545	0.0115118314107	0.00845665624073	0.00936510293259	0.0227289027331	0.00246090807447	0.00227921885602
hhs9	201602	201607	201606	0.000975755433303	0.000975755433303	0.000975755433303	0.000975755433303	0.000975755433303	0.000975755433303	0.000999905842665	0.000988046309821	0.00236910015026	0.0121641440268	0.0400938933578	0.00767926617561	0.0611452044072	0.0802644983756	0.0531876599651	0.0396993820468	0.0922118960979	0.0969982292631	0.206850780726	0.0825876108067	0.0399517954103	0.018820960838	0.0203211512871	0.0179013249852	0.012642688645	0.0227650587882	0.0206488235445	0.0168232267857	0.0117249575972	0.00746583975865	0.0226434691796	0.00178701597397	0.00340953705531
hhs9	201603	201607	201607	0.000773537468355	0.000773537468355	0.000773537468355	0.000773537468355	0.000773537468355	0.000773537468355	0.000773537468355	0.000773537468355	0.000866253486173	0.00571007275218	0.0546875672004	0.00167565010193	0.0311620245778	0.020439088377	0.0852713726411	0.105262301093	0.0810623728805	0.0868838026766	0.183149937143	0.0779899336754	0.0436242475449	0.02646227716	0.0303548206818	0.0212663493279	0.0161054331829	0.0229056128796	0.0318702129371	0.0167011031155	0.0154370104536	0.0113919144577	0.016170441313	0.0038073594653	0.00355454112876
hhs9	201604	201607	201608	0.000823580542025	0.000823580542025	0.000823580542025	0.000823580542025	0.000823580542025	0.000823580542025	0.000823580542025	0.000823580542025	0.000848638606726	0.00122048227573	0.0451414545447	0.0069472471038	0.0315551604194	0.0831986097633	0.0755020227789	0.039400387292	0.0503161640418	0.0876198380333	0.109104269022	0.129477090186	0.0755289095707	0.0282229084617	0.0334740071255	0.0268860564723	0.024184079929	0.0340283345843	0.0324057514514	0.0226377161676	0.0171845486632	0.00863777427156	0.0233588727343	0.00350970963655	0.00302132252846
hhs9	201605	201607	201607	0.000825230675137	0.000825230675137	0.000825230675137	0.000825230675137	0.000825230675137	0.000825230675137	0.000825230675137	0.000825230675137	0.000825230675137	0.000861680038648	0.00157251401838	0.000915030062079	0.00461985862824	0.157453117608	0.0392589481872	0.00226999068955	0.028031643558	0.205533544718	0.148005127885	0.139722239647	0.0714242876426	0.0247655898451	0.0220408671975	0.018929545949	0.0135569924725	0.0216659783961	0.0177529537686	0.0118431449444	0.00798863531049	0.00530235857223	0.0446284144963	0.00189974137044	0.00253071891844
hhs9	201606	201607	201606	0.000744518346994	0.000744518346994	0.000744518346994	0.000744518346994	0.000744518346994	0.000744518346994	0.000744518346994	0.000744518346994	0.000744518346994	0.000744518346994	0.000744518346994	0.000744518346994	0.000744518346994	0.0144094293572	0.00194202237199	0.000744518375511	0.000744518346994	0.00138430088512	0.403455048391	0.204317432361	0.0743300188195	0.0299432870457	0.0540354658705	0.0734734733066	0.0473464222522	0.0142817920161	0.0107700716668	0.00740376324816	0.00565967529785	0.0024886062973	0.0400411840348	0.00137873214711	0.00217149939724
hhs9	201607	201607	201607	0.000744518345892	0.000744518345892	0.000744518345892	0.000744518345892	0.000744518345892	0.000744518345892	0.000744518345892	0.000744518345892	0.000744518345892	0.000744518345892	0.000744518345892	0.000744518345892	0.000744518345892	0.000744518345892	0.00391021990259	0.000744518345892	0.000744518345892	0.000744518345892	0.287343431977	0.288095325117	0.0849090986379	0.0471904919186	0.0688584083938	0.0831399808216	0.0512868352097	0.0178147580112	0.0138010071647	0.00999362150172	0.00470841969839	0.00184560205492	0.0203143501166	0.00140516857131	0.00272646902214
hhs9	201608	201607	201607	0.000897373463755	0.000897373463755	0.000897373463755	0.000897373463755	0.000897373463755	0.000897373463755	0.000897373463755	0.000897373463755	0.000897373463755	0.000897373463755	0.000897373463755	0.000897373463755	0.000897373463755	0.000897373463755	0.000897373463755	0.000897373463755	0.000897373463755	0.000897373463755	0.0213458248447	0.483174996818	0.0902097890075	0.0436278372367	0.0804965015848	0.11743251129	0.0735999795799	0.0144124264321	0.00936831346658	0.00565450603569	0.00385450992739	0.00321165417443	0.0346351111223	0.00179737151791	0.00102594461435
hhs9	201609	201607	201607	0.00089018687122	0.00089018687122	0.00089018687122	0.00089018687122	0.00089018687122	0.00089018687122	0.00089018687122	0.00089018687122	0.00089018687122	0.00089018687122	0.00089018687122	0.00089018687122	0.00089018687122	0.00089018687122	0.00089018687122	0.00089018687122	0.00089018687122	0.00089018687122	0.0200754341306	0.440733965028	0.27539419607	0.14715137546	0.0243628520958	0.012764327557	0.00990042085467	0.00896765849	0.00930669760648	0.00458835067914	0.00497091934892	0.00254798444029	0.0199018061357	0.00152780132086	0.00178284710072
hhs9	201610	201607	201607	0.000860255298759	0.000860255298759	0.000860255298759	0.000860255298759	0.000860255298759	0.000860255298759	0.000860255298759	0.000860255298759	0.000860255298759	0.000860255298759	0.000860255298759	0.000860255298759	0.000860255298759	0.000860255298759	0.000860255298759	0.000860255298759	0.000860255298759	0.000860255298759	0.0305012488803	0.483118166884	0.247458517564	0.0795285892199	0.0756796614649	0.00756127631843	0.00520910719714	0.00640713133009	0.00721102640709	0.00375427757597	0.00278960348357	0.00215814149797	0.0304012449935	0.00146989322477	0.00126751858107
hhs9	201611	201607	201607	0.000997388811678	0.000997388811678	0.000997388811678	0.000997388811678	0.000997388811678	0.000997388811678	0.000997388811678	0.000997388811678	0.000997388811678	0.000997388811678	0.000997388811678	0.000997388811678	0.000997388811678	0.000997388811678	0.000997388811678	0.000997388811678	0.000997388811678	0.000997388811678	0.0242603667305	0.515906534264	0.269018881107	0.0998032739178	0.0240480646413	0.0366654487861	0.00144006283007	0.0010543797341	0.000997388811678	0.00104161440971	0.000997388811678	0.00105148458656	0.00197019099493	0.00172281935343	0.0020691024105
hhs9	201612	201607	201607	0.000992811000141	0.000992811000141	0.000992811000141	0.000992811000141	0.000992811000141	0.000992811000141	0.000992811000141	0.000992811000141	0.000992811000141	0.000992811000141	0.000992811000141	0.000992811000141	0.000992811000141	0.000992811000141	0.000992811000141	0.000992811000141	0.000992811000141	0.000992811000141	0.0197299565733	0.588809430053	0.224886080441	0.105520419093	0.0286238244079	0.00126197102351	0.00229074766038	0.00137863527273	0.00102934008357	0.000992811000144	0.000992811000143	0.00106770129358	0.0016824176355	0.00185909076403	0.00200416569517
hhs9	201613	201607	201607	0.00099369277345	0.00099369277345	0.00099369277345	0.00099369277345	0.00099369277345	0.00099369277345	0.00099369277345	0.00099369277345	0.00099369277345	0.00099369277345	0.00099369277345	0.00099369277345	0.00099369277345	0.00099369277345	0.00099369277345	0.00099369277345	0.00099369277345	0.00099369277345	0.0270844742879	0.543106138004	0.260140296332	0.0978888546539	0.0385713251455	0.0032757064276	0.00149366662051	0.00099369277345	0.00102499420855	0.00099369277345	0.00099369277345	0.00101176472164	0.0013538136246	0.0018780511322	0.00230336659928
hhs9	201614	201607	201607	0.000995485509188	0.000995485509188	0.000995485509188	0.000995485509188	0.000995485509188	0.000995485509188	0.000995485509188	0.000995485509188	0.000995485509188	0.000995485509188	0.000995485509188	0.000995485509188	0.000995485509188	0.000995485509188	0.000995485509188	0.000995485509188	0.000995485509188	0.000995485509188	0.0344352454186	0.552420780495	0.274917470105	0.0816841243709	0.0243589909471	0.00122633899751	0.000995485509188	0.000995485509188	0.000995485509188	0.000995485509188	0.00150900088234	0.00197100596284	0.00137351367282	0.0019401305306	0.002262717415
hhs9	201615	201607	201607	0.00103741603445	0.00103741603445	0.00103741603445	0.00103741603445	0.00103741603445	0.00103741603445	0.00103741603445	0.00103741603445	0.00103741603445	0.00103741603445	0.00103741603445	0.00103741603445	0.00103741603445	0.00103741603445	0.00103741603445	0.00103741603445	0.00103741603445	0.00103741603445	0.0225113900323	0.545630127818	0.323238876688	0.064232795828	0.0145918310905	0.00118291443323	0.00103741603445	0.00103741603445	0.00103741603445	0.00103741603445	0.00103783402026	0.00103769469166	0.0012378938289	0.00129224890954	0.00118323990199
hhs9	201616	201607	201607	0.00123357407949	0.00123357407949	0.00123357407949	0.00123357407949	0.00123357407949	0.00123357407949	0.00123357407949	0.00123357407949	0.00123357407949	0.00123357407949	0.00123357407949	0.00123357407949	0.00123357407949	0.00123357407949	0.00123357407949	0.00123357407949	0.00123357407949	0.00123357407949	0.0587907352144	0.538437229282	0.231464082147	0.135533976203	0.00123380267125	0.00123357419704	0.00123357407949	0.00123357407949	0.00123357407949	0.00123357407949	0.00123357407949	0.00123360076032	0.0012336101844	0.00123359542417	0.001233590088
hhs9	201617	201607	201607	0.00123357407949	0.00123357407949	0.00123357407949	0.00123357407949	0.00123357407949	0.00123357407949	0.00123357407949	0.00123357407949	0.00123357407949	0.00123357407949	0.00123357407949	0.00123357407949	0.00123357407949	0.00123357407949	0.00123357407949	0.00123357407949	0.00123357407949	0.00123357407949	0.00123358545756	0.864596133717	0.00123367166152	0.00123390001667	0.0971625282702	0.0012335957777	0.00123357407949	0.00123357407949	0.00123357407949	0.00123357407949	0.00123357407949	0.00123357407949	0.00123361100706	0.00123359542426	0.00123360076032
hhs9	201618	201607	201607	0.00123357407949	0.00123357407949	0.00123357407949	0.00123357407949	0.00123357407949	0.00123357407949	0.00123357407949	0.00123357407949	0.00123357407949	0.00123357407949	0.00123357407949	0.00123357407949	0.00123357407949	0.00123357407949	0.00123357407949	0.00123357407949	0.00123357407949	0.00123357407949	0.00123359044088	0.807039274399	0.00123368315636	0.039605183983	0.116348140316	0.00123357419712	0.00123357407949	0.00123357407949	0.00123357407949	0.00123357407949	0.00123357407949	0.00123357407949	0.00123357407949	0.00123361676883	0.00123358475182
hhs9	201619	201607	201607	0.00123357407949	0.00123357407949	0.00123357407949	0.00123357407949	0.00123357407949	0.00123357407949	0.00123357407949	0.00123357407949	0.00123357407949	0.00123357407949	0.00123357407949	0.00123357407949	0.00123357407949	0.00123357407949	0.00123357407949	0.00123357407949	0.00123357407949	0.00123357407949	0.00123357407949	0.86459608931	0.00123364914118	0.00123396118331	0.0971626307161	0.00123357407949	0.00123357407949	0.00123357407949	0.00123357407949	0.00123357407949	0.00123357407949	0.00123357407949	0.00123357407949	0.00123357407949	0.00123359542416
hhs10	201542	201607	201608	0.00684115042615	0.00684115042615	0.00684115042615	0.00684115042615	0.00684115042615	0.00687712016223	0.00684115042615	0.00687644350821	0.0070617179998	0.00709308459667	0.00787413886202	0.0104562029932	0.0155173845458	0.0257780758989	0.0380417160764	0.0511464814758	0.0662440048312	0.0676166541617	0.0688326078715	0.0858562277931	0.0699119903796	0.0708332078288	0.0764883576666	0.0768590909082	0.0649122863264	0.0478511890908	0.0289680739149	0.0177662518207	0.0107545464315	0.00833658257291	0.00725069355943	0.0069078157405	0.00684115042615
hhs10	201543	201607	201606	0.00595865072551	0.00595865072551	0.00606305669369	0.0060282547043	0.00641107658761	0.00762023911664	0.00716256816214	0.0285751316963	0.0190781040808	0.0162568044923	0.0192730407378	0.0194814382858	0.0967744841287	0.0572034627321	0.0303160977992	0.0512348052134	0.04594558248	0.115067580077	0.0287184756407	0.0845761123359	0.0692103414916	0.0371997218901	0.0285260124559	0.0369086195137	0.027703463493	0.0373285777228	0.0121616829228	0.0100122773215	0.0285536472348	0.00878768321503	0.00870763253253	0.0294979735955	0.00769875019511
hhs10	201544	201607	201606	0.0054284095293	0.00539271633163	0.00551764252346	0.00566041531412	0.00555333572112	0.00612174655265	0.00606684641742	0.0136589028646	0.0160997548881	0.0136727954565	0.0192624026213	0.0204597954196	0.0839355876291	0.0494221524073	0.034175761596	0.0501975749912	0.0522472704647	0.104646957793	0.0415486086736	0.0796111024329	0.0733401656917	0.0402086716463	0.0321154667452	0.0406554811987	0.0342589300742	0.0413557793414	0.0165694984936	0.0170787643528	0.0280827755528	0.0136683904128	0.0132611347888	0.0209025982371	0.00982256383697
hhs10	201545	201607	201607	0.00403940709378	0.00403940709378	0.00403940709378	0.00403940709378	0.00408333935009	0.00408333935009	0.00451146915631	0.0205112245822	0.0156551236511	0.0174704862494	0.0179595365517	0.0142940353206	0.0788518650303	0.0494826170974	0.0342215890749	0.0487652530988	0.0504890973292	0.0920836245936	0.0386247853019	0.0794860863476	0.0686169114026	0.0416304128789	0.0336701329862	0.0446873974549	0.0331234880187	0.0382626263044	0.0218134459786	0.0186074852566	0.0355622118035	0.0191400046005	0.0155374812791	0.025879745574	0.0167375560016
hhs10	201546	201607	201605	0.00494206168736	0.0049420616228	0.0049420616228	0.00528922464595	0.00554959713927	0.00585336479528	0.00624392295961	0.0160077189002	0.0153172606602	0.0183390266763	0.0194615352171	0.022779164668	0.0951404544529	0.0586199815657	0.0429676230476	0.056015983973	0.0491414532509	0.0948072411173	0.035704281183	0.0730851412589	0.0619464975898	0.0407373332599	0.0301919204976	0.0393219697102	0.0292743036622	0.0401620032846	0.0204275055832	0.014785339991	0.0286371362567	0.0152590861741	0.0133983889597	0.0218272533522	0.00888210123462
hhs10	201547	201607	201606	0.00314984799236	0.00314984799236	0.00320789653736	0.00314984799236	0.00329496935487	0.00329496935487	0.00344009071739	0.00361423717584	0.013291279564	0.00831918543112	0.0106407891284	0.0137012354447	0.0899773865929	0.0520831089708	0.0386754473366	0.054535701141	0.0531115007807	0.0908832472395	0.0380877991858	0.0828855931997	0.0748830217737	0.0453724817555	0.0345111109416	0.0474760973783	0.035625901226	0.0408804269645	0.0198633215266	0.0198716652061	0.0338946915933	0.0187001551168	0.0143449819281	0.0267227339403	0.0153594295165
hhs10	201548	201607	201607	0.0016918268969	0.00169093419857	0.00169361229356	0.00169271959523	0.00169361229356	0.00169718308687	0.00170164657852	0.00171682245011	0.00171682245011	0.0145951557971	0.00617877361005	0.0137924174653	0.111331522454	0.0612164432651	0.0301186099168	0.0511041024279	0.048239989423	0.0991303372471	0.0313180280624	0.0939679892821	0.0780248676923	0.0485075951523	0.0391287332342	0.0529073425406	0.0357236128239	0.0462292022619	0.0208347888293	0.0156048127444	0.0302589216887	0.0124123649005	0.0115025527623	0.0235631657603	0.0090134908153
hhs10	201549	201607	201605	0.00110176764078	0.00110176764079	0.00110176764078	0.00110176764079	0.00110176764079	0.00110176764081	0.00110176764081	0.00110176764083	0.00110176764313	0.00110176775519	0.00915137586959	0.00509172784141	0.103701977529	0.0663521878408	0.043892920779	0.0476036576119	0.0516881755568	0.0957958291246	0.0380154723069	0.0880538365113	0.0717246495768	0.0462903027257	0.0379111105828	0.0466970586608	0.0362858931529	0.0467566830204	0.0235244536154	0.0189497986313	0.0338269578929	0.0213453691954	0.0131314330428	0.0302760632808	0.0129153891264
hhs10	201550	201607	201607	0.000761581697048	0.000761581697048	0.000774125981509	0.000811758834889	0.000849391688269	0.000887024541649	0.000924657395029	0.00110027737747	0.00128844164437	0.00153932733357	0.001852934643	0.0112924159357	0.0930386870834	0.0689697310855	0.042796338369	0.0490304416033	0.0556461869909	0.0919312538907	0.0422875912013	0.075280319244	0.0641774827723	0.0467453478276	0.0402848807309	0.0545490418849	0.0403932171342	0.0494624995889	0.0282725088515	0.0231400072218	0.0360960848388	0.0175431564038	0.0203999127444	0.0235062777883	0.0136055139746
hhs10	201551	201607	201611	0.00152847505992	0.00152845376307	0.00152845376307	0.00152845376318	0.00152845376329	0.00152845376343	0.00152845376387	0.00152845376403	0.00152845376458	0.00152845376532	0.00152845376612	0.00152849636042	0.0413577210111	0.0274051039833	0.0247434223092	0.0498125018261	0.0451675868426	0.0962684063195	0.0466806579457	0.096852235355	0.0725922355391	0.0536963375723	0.0462954518804	0.0668403380164	0.0540917474031	0.0626386790019	0.0336335474809	0.0264505098462	0.0454414071861	0.0228396667519	0.0224108198297	0.0306365173715	0.0158035974677
hhs10	201552	201607	201610	0.000817414585094	0.000817414585094	0.000817414585094	0.000817414585094	0.000817414585094	0.000817414585094	0.000817414585094	0.000817414585094	0.000817414585094	0.000817414585094	0.000817414585094	0.000989063623865	0.00317277248151	0.00668078598642	0.0199022420687	0.0279494504056	0.0407816480682	0.0795509483449	0.0420247980123	0.121276678172	0.0771166805899	0.067769745424	0.0677192574491	0.0703486679701	0.0567585738069	0.0672984931636	0.0474986447628	0.0368754661363	0.0422993569164	0.0344983305646	0.0272309689249	0.0354098366142	0.017856030078
hhs10	201601	201607	201609	0.00130397578889	0.00130397578889	0.00130397578889	0.00130397578889	0.0013039760424	0.0013039760424	0.00130397616916	0.00130397692968	0.00130397794371	0.00130397997178	0.0013039807323	0.00130398212659	0.00130398785017	0.00130398723604	0.0113733320212	0.0196377416633	0.0237250714407	0.0523323404535	0.0305970722096	0.242626263953	0.0535582746742	0.0516487871148	0.0617769878878	0.0673965708913	0.0652126277401	0.0774242460444	0.0448178087065	0.0326063972542	0.0413646116983	0.0278142203516	0.0256279965231	0.0294307435012	0.0227732016718
hhs10	201602	201607	201609	0.00102476286541	0.00102476286541	0.00102476286541	0.00102476286541	0.00102476286541	0.00102476286541	0.00102476286541	0.00102476286541	0.00102476286541	0.00102476286541	0.00102476286541	0.00102676484664	0.00104278069643	0.00110884607683	0.00502955353047	0.0197806775735	0.0443328799179	0.0719674692235	0.0413677096093	0.203706929233	0.0561866638873	0.0499935817422	0.0645653702171	0.0666966631586	0.0667308912176	0.0725108067405	0.0476447047423	0.0316396278768	0.0447202301207	0.0279706517009	0.0249048796522	0.0297039449886	0.0160959817281
hhs10	201603	201607	201610	0.00077070254368	0.00077070254368	0.00077070254368	0.00077070254368	0.00077070254368	0.00077070254368	0.00077070254368	0.00077070254368	0.00077070254368	0.00077070254368	0.00077070254368	0.00077070254368	0.000770702868874	0.000770703194069	0.000770705795624	0.00538052370862	0.0289660275673	0.0566496595308	0.0417044797815	0.178213643008	0.0612821816321	0.0513852799062	0.0627586703328	0.0746690887351	0.0824528194748	0.0855483637859	0.0599584019176	0.0455075718565	0.0393563248883	0.0338809899492	0.0326914850046	0.025115594982	0.0229183515562
hhs10	201604	201607	201612	0.000848503543137	0.000848503543137	0.000848503543137	0.000848503543137	0.000848503543137	0.000848503543137	0.000848503543284	0.000848503543137	0.000848503543137	0.000848503543137	0.000848503543137	0.000848503544606	0.00084850354534	0.000848503545781	0.0013516446059	0.0141840078931	0.00311278941143	0.0458336695168	0.0414326719239	0.0474782405707	0.116531953185	0.0551434712275	0.071573130729	0.0858942902611	0.0988211389043	0.0944570419383	0.0626282132229	0.0618209316625	0.0587624569419	0.0402631465913	0.0291788659495	0.036214197862	0.0234390879926
hhs10	201605	201607	201612	0.000820919535304	0.000820919535304	0.000820919535304	0.000820919535304	0.000820919535304	0.000820919535304	0.000820919535304	0.000820919535304	0.000820919535304	0.000820919535304	0.000820919535304	0.000820919535304	0.000820919535304	0.000820919535304	0.00109227503775	0.0121163126781	0.0235815228791	0.102064994843	0.0718011163186	0.0605191585903	0.0640058154865	0.0583638071208	0.071402933135	0.0846661092464	0.0914750413146	0.0875523074407	0.0487401392216	0.0440272904477	0.0462084677604	0.0296641976269	0.028595781141	0.0450415537944	0.0175883024226
hhs10	201606	201607	201612	0.000804908083731	0.000804908083731	0.000804908083731	0.000804908083731	0.000804908083731	0.000804908083731	0.000804908083731	0.000804908083731	0.000804908083731	0.000804908083731	0.000804908083731	0.000804908083731	0.000804908083731	0.000804908083731	0.00158651704507	0.0155545637505	0.0235483636229	0.1485181995	0.0230152329076	0.0550671857124	0.0593860146481	0.0491010663637	0.0706991127991	0.0879558864376	0.0920075785325	0.089599560053	0.0571356670147	0.0456563418854	0.046468997607	0.0278200856831	0.0308521464124	0.0434989814572	0.0212597853953
hhs10	201607	201607	201609	0.000748297915967	0.000748297915967	0.000748297915967	0.000748297915967	0.000748297915967	0.000748297915967	0.000748297915967	0.000748297915967	0.000748297915967	0.000748297915967	0.000748297915967	0.000748297915967	0.000748297915967	0.000748297915967	0.000996757793748	0.00355138002504	0.00283310246745	0.0487757319055	0.0546281653861	0.0702697970831	0.0579560593262	0.123700120105	0.0859909051233	0.0878438846582	0.0882611088688	0.0905813145938	0.0637921308628	0.0495869020863	0.0440591810582	0.0301686506452	0.0298615470642	0.0317666190841	0.0249004710396
hhs10	201608	201607	201607	0.000897774540547	0.000897774540547	0.000897774540547	0.000897774540547	0.000897774540547	0.000897774540547	0.000897774540547	0.000897774540547	0.000897774540547	0.000897774540547	0.000897774540547	0.000897774540547	0.000897774540547	0.000897774540547	0.000897774540547	0.00104915572022	0.000897774540547	0.00302791009852	0.00952510704074	0.297835280368	0.00732888796908	0.0616662646911	0.0721708921895	0.099705004275	0.102487411066	0.106211681736	0.0598263122977	0.0363497466251	0.0527771596322	0.0191550906133	0.0158003516823	0.0306888751665	0.0100304761801
hhs10	201609	201607	201609	0.00089018687122	0.00089018687122	0.00089018687122	0.00089018687122	0.00089018687122	0.00089018687122	0.00089018687122	0.00089018687122	0.00089018687122	0.00089018687122	0.00089018687122	0.00089018687122	0.00089018687122	0.00089018687122	0.00089018687122	0.00089018687122	0.000910681840621	0.00114077148022	0.00280036780258	0.503335815605	0.0454368444215	0.00112688870057	0.0463306915854	0.0622321474829	0.0718187472833	0.071035397019	0.0450501144037	0.0288315145029	0.0346149405811	0.0179144003017	0.0155774537666	0.0228166637986	0.0147835694852
hhs10	201610	201607	201608	0.000860255298759	0.000860255298759	0.000860255298759	0.000860255298759	0.000860255298759	0.000860255298759	0.000860255298759	0.000860255298759	0.000860255298759	0.000860255298759	0.000860255298759	0.000860255298759	0.000860255298759	0.000860255298759	0.000860255298759	0.000860255298759	0.000860255298759	0.000903325747215	0.00140964632915	0.505061342604	0.0380412091188	0.0027430834846	0.0103236598217	0.146113679343	0.0487321660436	0.05472459042	0.0269022048395	0.0225429350052	0.0494817106575	0.0212134093664	0.0197090870597	0.017398152053	0.0200754580275
hhs10	201611	201607	201607	0.000997388811678	0.000997388811678	0.000997388811678	0.000997388811678	0.000997388811678	0.000997388811678	0.000997388811678	0.000997388811678	0.000997388811678	0.000997388811678	0.000997388811678	0.000997388811678	0.000997388811678	0.000997388811678	0.000997388811678	0.000997388811678	0.000997388811678	0.00106518531241	0.00134625430427	0.731162511395	0.0207962283452	0.00127897354463	0.0140205348996	0.00105342393607	0.0492493292675	0.0328144600042	0.0231367985989	0.0181897844479	0.0176058237244	0.0187703517454	0.017006960502	0.0172655568529	0.0182822133216
hhs10	201612	201607	201607	0.000992811000141	0.000992811000141	0.000992811000141	0.000992811000141	0.000992811000141	0.000992811000141	0.000992811000141	0.000992811000141	0.000992811000141	0.000992811000141	0.000992811000141	0.000992811000141	0.000992811000141	0.000992811000141	0.000992811000141	0.000992811000141	0.000992811000141	0.000992811000141	0.00149378694839	0.582006925579	0.0290217790322	0.00105584664958	0.00362814095152	0.000992811000141	0.0152783271609	0.0695304947648	0.0503235141528	0.0393145318854	0.040206742731	0.0387882257676	0.0372130605056	0.0363425855201	0.0369326293483
hhs10	201613	201607	201607	0.00099369277345	0.00099369277345	0.00099369277345	0.00099369277345	0.00099369277345	0.00099369277345	0.00099369277345	0.00099369277345	0.00099369277345	0.00099369277345	0.00099369277345	0.00099369277345	0.00099369277345	0.00099369277345	0.00099369277345	0.00099369277345	0.00099369277345	0.0010280168139	0.00126562684454	0.484818642835	0.0228568521589	0.00144912988092	0.00503374069265	0.00973648958684	0.00099369277345	0.00099369277345	0.090110463222	0.0597939545924	0.062715784366	0.063988394136	0.0581780914163	0.0598897496846	0.0602549010744
hhs10	201614	201607	201607	0.000995485509188	0.000995485509188	0.000995485509188	0.000995485509188	0.000995485509188	0.000995485509188	0.000995485509188	0.000995485509188	0.000995485509188	0.000995485509188	0.000995485509188	0.000995485509188	0.000995485509188	0.000995485509188	0.000995485509188	0.000995485509188	0.000995485509188	0.000995485509188	0.00103159842944	0.701221624415	0.0105715927509	0.00145671783011	0.0122875051087	0.00494490679079	0.00106529270915	0.000995485509188	0.00383374237443	0.0409488054435	0.0439077113558	0.0419800817337	0.0393370050219	0.0389711427675	0.0395280485948
hhs10	201615	201607	201607	0.00103741603445	0.00103741603445	0.00103741603445	0.00103741603445	0.00103741603445	0.00103741603445	0.00103741603445	0.00103741603445	0.00103741603445	0.00103741603445	0.00103741603445	0.00103741603445	0.00103741603445	0.00103741603445	0.00103741603445	0.00103741603445	0.00103741603445	0.00103741603445	0.00103741603445	0.681484961651	0.0400245419127	0.00967885462397	0.00442254591009	0.0138179059239	0.00165667484886	0.00103741603445	0.00103769469166	0.00103741603445	0.0492599528591	0.0465878309751	0.0413791839607	0.0447859628648	0.0440781530544
hhs10	201616	201607	201607	0.00123357407949	0.00123357407949	0.00123357407949	0.00123357407949	0.00123357407949	0.00123357407949	0.00123357407949	0.00123357407949	0.00123357407949	0.00123357407949	0.00123357407949	0.00123357407949	0.00123357407949	0.00123357407949	0.00123357407949	0.00123357407949	0.00123357407949	0.00123357407949	0.00123357407949	0.883781714989	0.0396055534268	0.00123364450854	0.00123370438285	0.0204193601767	0.00123357953324	0.0204192131597	0.00123357419701	0.00123357407949	0.00123357407949	0.00123362170378	0.00123367015316	0.00123365929076	0.00123364880951
hhs10	201617	201607	201607	0.00123357407949	0.00123357407949	0.00123357407949	0.00123357407949	0.00123357407949	0.00123357407949	0.00123357407949	0.00123357407949	0.00123357407949	0.00123357407949	0.00123357407949	0.00123357407949	0.00123357407949	0.00123357407949	0.00123357407949	0.00123357407949	0.00123357407949	0.00123357407949	0.00123357407949	0.960525484156	0.00123360087794	0.00123357407949	0.00123361225592	0.00123358000334	0.00123357407949	0.00123357407949	0.00123357407949	0.00123357407949	0.00123357407949	0.00123357407949	0.00123357411959	0.00123361104661	0.00123361147362
hhs10	201618	201607	201607	0.00123357407949	0.00123357407949	0.00123357407949	0.00123357407949	0.00123357407949	0.00123357407949	0.00123357407949	0.00123357407949	0.00123357407949	0.00123357407949	0.00123357407949	0.00123357407949	0.00123357407949	0.00123357407949	0.00123357407949	0.00123357407949	0.00123357407949	0.00123357407949	0.00123357407949	0.96052553457	0.00123357988581	0.00123357941565	0.00123360633204	0.0012335794159	0.00123357407949	0.00123357407949	0.00123357407949	0.00123357407949	0.00123357407949	0.00123357407949	0.00123357407949	0.00123359884758	0.00123359546598
hhs10	201619	201607	201607	0.00123357407949	0.00123357407949	0.00123357407949	0.00123357407949	0.00123357407949	0.00123357407949	0.00123357407949	0.00123357407949	0.00123357407949	0.00123357407949	0.00123357407949	0.00123357407949	0.00123357407949	0.00123357407949	0.00123357407949	0.00123357407949	0.00123357407949	0.00123357407949	0.00123357407949	0.960525543402	0.00123358475193	0.00123357407949	0.00123358534009	0.00123359565944	0.00123357407949	0.00123357407949	0.00123357407949	0.00123357407949	0.00123357407949	0.00123357407949	0.00123357407949	0.00123357407949	0.00123361662098
