# Supplementary material for: A human judgment approach to epidemiological forecasting
Source: PLoS Comput Biol. 2017 Mar 10;13(3):e1005248. doi: 10.1371/journal.pcbi.1005248 (PMC5345757; doi:10.1371/journal.pcbi.1005248)
Supplement: S1 Data — (ZIP) [file pcbi.1005248.s002.zip › S1_data/influenza_2015-2016_archefilter_3wk-ahead-wili.csv]

region	wILI available through week	ground truth	Point Prediction	Pr(0.0<=wILI<0.5)	Pr(0.5<=wILI<1.0)	Pr(1.0<=wILI<1.5)	Pr(1.5<=wILI<2.0)	Pr(2.0<=wILI<2.5)	Pr(2.5<=wILI<3.0)	Pr(3.0<=wILI<3.5)	Pr(3.5<=wILI<4.0)	Pr(4.0<=wILI<4.5)	Pr(4.5<=wILI<5.0)	Pr(5.0<=wILI<5.5)	Pr(5.5<=wILI<6.0)	Pr(6.0<=wILI<6.5)	Pr(6.5<=wILI<7.0)	Pr(7.0<=wILI<7.5)	Pr(7.5<=wILI<8.0)	Pr(8.0<=wILI<8.5)	Pr(8.5<=wILI<9.0)	Pr(9.0<=wILI<9.5)	Pr(9.5<=wILI<10.0)	Pr(10.0<=wILI<10.5)	Pr(10.5<=wILI<11.0)	Pr(11.0<=wILI<11.5)	Pr(11.5<=wILI<12.0)	Pr(12.0<=wILI<12.5)	Pr(12.5<=wILI<13.0)	Pr(13.0<=wILI)
nat	201542	1.54529	1.68541137	0.0131555259546	0.0491440650518	0.206092042643	0.332964404884	0.15462770448	0.0323542818208	0.0112575599314	0.0100895662338	0.010016571	0.010016571	0.010016571	0.010016571	0.010016571	0.010016571	0.010016571	0.010016571	0.010016571	0.010016571	0.010016571	0.010016571	0.010016571	0.010016571	0.010016571	0.010016571	0.010016571	0.010016571	0.010016571
nat	201543	1.64003	1.65168992	0.014687367247	0.0826130534606	0.253251163761	0.35505039784	0.213727340791	0.0537049606503	0.00630521739795	0.00123716525851	0.00102575490081	0.00102209714384	0.00102208714997	0.00102208714997	0.00102208714997	0.00102208714997	0.00102208714997	0.00102208714997	0.00102208714997	0.00102208714997	0.00102208714997	0.00102208714997	0.00102208714997	0.00102208714997	0.00102208714997	0.00102208714997	0.00102208714997	0.00102208714997	0.00102208714997
nat	201544	1.9437	1.69228513	0.0128855119339	0.0735178693918	0.238920566873	0.34937609048	0.218046227974	0.0582501922315	0.00825650065585	0.00233163405575	0.00202879976763	0.00202154421706	0.00202147425996	0.00202147425996	0.00202147425996	0.00202147425996	0.00202147425996	0.00202147425996	0.00202147425996	0.00202147425996	0.00202147425996	0.00202147425996	0.00202147425996	0.00202147425996	0.00202147425996	0.00202147425996	0.00202147425996	0.00202147425996	0.00202147425996
nat	201545	1.72274	1.78379876	0.00896121857994	0.0584414555247	0.214553711892	0.344396977347	0.241004701197	0.0777879615536	0.0135499745902	0.00286753544491	0.00204955705858	0.00202184405319	0.00202147427995	0.00202147427995	0.00202147427995	0.00202147427995	0.00202147427995	0.00202147427995	0.00202147427995	0.00202147427995	0.00202147427995	0.00202147427995	0.00202147427995	0.00202147427995	0.00202147427995	0.00202147427995	0.00202147427995	0.00202147427995	0.00202147427995
nat	201546	1.83327	1.88941237	0.00666565630103	0.0456531677612	0.182081744866	0.323899097381	0.266926864797	0.108803012013	0.0233868022948	0.0040792323889	0.00211577645048	0.00202356299907	0.00202149426769	0.00202147427995	0.00202147427995	0.00202147427995	0.00202147427995	0.00202147427995	0.00202147427995	0.00202147427995	0.00202147427995	0.00202147427995	0.00202147427995	0.00202147427995	0.00202147427995	0.00202147427995	0.00202147427995	0.00202147427995	0.00202147427995
nat	201547	1.92522	2.48456421	0.00221732415583	0.00580185595654	0.0369040426694	0.148564917101	0.290372474203	0.284277841712	0.145392222742	0.041014212125	0.00833127480091	0.00271094144707	0.00206776587182	0.0020229933284	0.00202149424771	0.00202147425996	0.00202147425996	0.00202147425996	0.00202147425996	0.00202147425996	0.00202147425996	0.00202147425996	0.00202147425996	0.00202147425996	0.00202147425996	0.00202147425996	0.00202147425996	0.00202147425996	0.00202147425996
nat	201548	2.36388	3.31395405	0.00202211382774	0.0020667364622	0.00328231099183	0.0169133315521	0.08323306992	0.22300654162	0.310651152172	0.22300654162	0.08323306992	0.0169133315521	0.00328231099183	0.0020667364622	0.00202211382774	0.00202147421999	0.00202147421999	0.00202147421999	0.00202147421999	0.00202147421999	0.00202147421999	0.00202147421999	0.00202147421999	0.00202147421999	0.00202147421999	0.00202147421999	0.00202147421999	0.00202147421999	0.00202147421999
nat	201549	2.46456	3.80524387	0.00202148427382	0.00202307329937	0.00208975240935	0.00345153731403	0.0165780476673	0.0750609338647	0.1919045012	0.269060726237	0.21755945866	0.117590823012	0.0505950372297	0.0178533556027	0.00544869258681	0.00245361927315	0.00205033658055	0.00202239371612	0.00202148427382	0.00202147427995	0.00202147427995	0.00202147427995	0.00202147427995	0.00202147427995	0.00202147427995	0.00202147427995	0.00202147427995	0.00202147427995	0.00202147427995
nat	201550	1.9957	3.1367922	0.00202375286262	0.00212638992087	0.0043186455292	0.0248636563864	0.10568722167	0.231960774936	0.278046592999	0.197770032267	0.0885620436142	0.0260072950547	0.00593487438355	0.00236152572481	0.00203623520787	0.00202179406384	0.00202147425996	0.00202147425996	0.00202147425996	0.00202147425996	0.00202147425996	0.00202147425996	0.00202147425996	0.00202147425996	0.00202147425996	0.00202147425996	0.00202147425996	0.00202147425996	0.00202147425996
nat	201551	2.04205	2.87101615	0.0020547938472	0.00293993104933	0.0129645336036	0.0630456120908	0.177373072393	0.277941150442	0.248693546122	0.130713105958	0.0409245475207	0.00844300636625	0.00254380396866	0.00204049261722	0.00202176410222	0.00202147427995	0.00202147427995	0.00202147427995	0.00202147427995	0.00202147427995	0.00202147427995	0.00202147427995	0.00202147427995	0.00202147427995	0.00202147427995	0.00202147427995	0.00202147427995	0.00202147427995	0.00202147427995
nat	201552	2.15848	3.16847224	0.00203245754462	0.00234722451823	0.00648715576396	0.0328845079612	0.116663501679	0.238914532963	0.281986989389	0.192306544653	0.0742447843568	0.0163288704717	0.00339599137679	0.00208394597007	0.00202284344033	0.00202148427382	0.00202147427995	0.00202147427995	0.00202147427995	0.00202147427995	0.00202147427995	0.00202147427995	0.00202147427995	0.00202147427995	0.00202147427995	0.00202147427995	0.00202147427995	0.00202147427995	0.00202147427995
nat	201601	2.28065	3.04576873	0.00204208166297	0.00260160854662	0.00925057123086	0.0458075035751	0.144799609057	0.266163935316	0.278159489332	0.158575291453	0.0485354607213	0.00914516586815	0.00255735568362	0.00203957320122	0.00202171415285	0.00202147429994	0.00202147429994	0.00202147429994	0.00202147429994	0.00202147429994	0.00202147429994	0.00202147429994	0.00202147429994	0.00202147429994	0.00202147429994	0.00202147429994	0.00202147429994	0.00202147429994	0.00202147429994
nat	201602	2.41735	3.29578173	0.00202449242911	0.00212326186016	0.0037371021954	0.0175045694909	0.0790878644065	0.212362735477	0.306603983365	0.230660284764	0.0906618967949	0.0192317103462	0.00359246089464	0.00208629452985	0.00202269353226	0.00202148427382	0.00202147427995	0.00202147427995	0.00202147427995	0.00202147427995	0.00202147427995	0.00202147427995	0.00202147427995	0.00202147427995	0.00202147427995	0.00202147427995	0.00202147427995	0.00202147427995	0.00202147427995
nat	201603	2.84303	3.44063552	0.0020216341619	0.00203382668489	0.00241841084025	0.00802057533607	0.0469820123962	0.168260458891	0.303213949222	0.274965502465	0.126021032045	0.0289391770902	0.00466175511866	0.00213718330187	0.00202382281972	0.00202149424771	0.00202147425996	0.00202147425996	0.00202147425996	0.00202147425996	0.00202147425996	0.00202147425996	0.00202147425996	0.00202147425996	0.00202147425996	0.00202147425996	0.00202147425996	0.00202147425996	0.00202147425996
nat	201604	3.16348	3.56210362	0.00202157423865	0.00202776044511	0.00221999256341	0.00538254320562	0.0312869079796	0.128640248395	0.276810436606	0.304219428704	0.164835892291	0.0430857226415	0.0068454960851	0.00229432697962	0.00202894971582	0.00202155425091	0.00202147429994	0.00202147429994	0.00202147429994	0.00202147429994	0.00202147429994	0.00202147429994	0.00202147429994	0.00202147429994	0.00202147429994	0.00202147429994	0.00202147429994	0.00202147429994	0.00202147429994
nat	201605	3.18489	3.68332717	0.00202247366709	0.00205216545902	0.00248647912231	0.00623270180425	0.027885033818	0.105245783433	0.244460112215	0.307664892778	0.195218668834	0.0622621125608	0.0113943564925	0.00272888047311	0.00204537962034	0.00202179408384	0.00202147427995	0.00202147427995	0.00202147427995	0.00202147427995	0.00202147427995	0.00202147427995	0.00202147427995	0.00202147427995	0.00202147427995	0.00202147427995	0.00202147427995	0.00202147427995	0.00202147427995
nat	201606	3.34816	3.51780627	0.00202343307875	0.00208588478112	0.00307750668302	0.0114737877824	0.0509031582788	0.151056150873	0.268026710332	0.272552874726	0.151833414227	0.0455668806755	0.00855596709468	0.00250567734927	0.00203769433323	0.00202169414512	0.00202147427995	0.00202147427995	0.00202147427995	0.00202147427995	0.00202147427995	0.00202147427995	0.00202147427995	0.00202147427995	0.00202147427995	0.00202147427995	0.00202147427995	0.00202147427995	0.00202147427995
nat	201607	3.5665	3.13303012	0.00203309715239	0.00236495364609	0.0066978165792	0.0340395496482	0.119732289788	0.242254045055	0.280926059989	0.187532422316	0.0719159125046	0.0164686547509	0.00359981638399	0.00211073953929	0.0020239727478	0.00202150426157	0.00202147427995	0.00202147427995	0.00202147427995	0.00202147427995	0.00202147427995	0.00202147427995	0.00202147427995	0.00202147427995	0.00202147427995	0.00202147427995	0.00202147427995	0.00202147427995	0.00202147427995
nat	201608	3.07877	2.65121805	0.00210152518986	0.00394872242229	0.0227535206458	0.103710075184	0.246398003831	0.304716840629	0.197184723179	0.0679336745556	0.0137418968966	0.00309513587217	0.00207113382694	0.00202262357516	0.00202148427382	0.00202147427995	0.00202147427995	0.00202147427995	0.00202147427995	0.00202147427995	0.00202147427995	0.00202147427995	0.00202147427995	0.00202147427995	0.00202147427995	0.00202147427995	0.00202147427995	0.00202147427995	0.00202147427995
nat	201609	2.78923	2.43703876	0.00221784383713	0.00611708264508	0.0410820904988	0.165137913779	0.309264588693	0.279184435222	0.126385268678	0.0292512257277	0.00483219059981	0.00215899992292	0.00202474225588	0.00202150424158	0.00202147425996	0.00202147425996	0.00202147425996	0.00202147425996	0.00202147425996	0.00202147425996	0.00202147425996	0.00202147425996	0.00202147425996	0.00202147425996	0.00202147425996	0.00202147425996	0.00202147425996	0.00202147425996	0.00202147425996
nat	201610	2.47548	2.30812263	0.00247360701595	0.0092266258227	0.0589392002897	0.208732621593	0.335773635489	0.244386597297	0.0850168485409	0.0159042108881	0.00312143974169	0.00205962088708	0.00202200395514	0.00202147427995	0.00202147427995	0.00202147427995	0.00202147427995	0.00202147427995	0.00202147427995	0.00202147427995	0.00202147427995	0.00202147427995	0.00202147427995	0.00202147427995	0.00202147427995	0.00202147427995	0.00202147427995	0.00202147427995	0.00202147427995
nat	201611	2.05142	2.09718335	0.00389373621927	0.0227278868198	0.108808760664	0.267464970164	0.323239098585	0.182108741955	0.0463784139419	0.00674161985192	0.00224520712343	0.00202646126185	0.00202151429541	0.00202147431993	0.00202147431993	0.00202147431993	0.00202147431993	0.00202147431993	0.00202147431993	0.00202147431993	0.00202147431993	0.00202147431993	0.00202147431993	0.00202147431993	0.00202147431993	0.00202147431993	0.00202147431993	0.00202147431993	0.00202147431993
nat	201612	1.99807	1.8738608	0.00699032713152	0.0510699754697	0.203227265642	0.342741718981	0.251862940016	0.086642570723	0.0159139247722	0.00310547949824	0.00205875139991	0.0020219839474	0.00202147425996	0.00202147425996	0.00202147425996	0.00202147425996	0.00202147425996	0.00202147425996	0.00202147425996	0.00202147425996	0.00202147425996	0.00202147425996	0.00202147425996	0.00202147425996	0.00202147425996	0.00202147425996	0.00202147425996	0.00202147425996	0.00202147425996
nat	201613	1.89846	1.74347039	0.00789163448725	0.0593064450821	0.230541097854	0.364033095775	0.230571579162	0.0593287314153	0.00767744583541	0.00223874104418	0.00202469230654	0.00202147427995	0.00202147427995	0.00202147427995	0.00202147427995	0.00202147427995	0.00202147427995	0.00202147427995	0.00202147427995	0.00202147427995	0.00202147427995	0.00202147427995	0.00202147427995	0.00202147427995	0.00202147427995	0.00202147427995	0.00202147427995	0.00202147427995	0.00202147427995
nat	201614	1.72666	1.57618099	0.0149847149057	0.0805119419165	0.247084065585	0.347520605303	0.209357900245	0.0529186628284	0.00699954162039	0.00221175761329	0.00202427258396	0.00202147429994	0.00202147429994	0.00202147429994	0.00202147429994	0.00202147429994	0.00202147429994	0.00202147429994	0.00202147429994	0.00202147429994	0.00202147429994	0.00202147429994	0.00202147429994	0.00202147429994	0.00202147429994	0.00202147429994	0.00202147429994	0.00202147429994	0.00202147429994
nat	201615	1.59993	1.45949799	0.0493931742551	0.183362659364	0.327257088141	0.267347576801	0.106507179899	0.0219040815523	0.00373583297374	0.0020835162336	0.00202235374063	0.00202147427995	0.00202147427995	0.00202147427995	0.00202147427995	0.00202147427995	0.00202147427995	0.00202147427995	0.00202147427995	0.00202147427995	0.00202147427995	0.00202147427995	0.00202147427995	0.00202147427995	0.00202147427995	0.00202147427995	0.00202147427995	0.00202147427995	0.00202147427995
nat	201616	1.40294	1.36250382	0.0644604844403	0.228400520533	0.362364489024	0.232240175918	0.0614693187304	0.00832293999525	0.00230665939421	0.00202736067021	0.00202151425544	0.00202147427995	0.00202147427995	0.00202147427995	0.00202147427995	0.00202147427995	0.00202147427995	0.00202147427995	0.00202147427995	0.00202147427995	0.00202147427995	0.00202147427995	0.00202147427995	0.00202147427995	0.00202147427995	0.00202147427995	0.00202147427995	0.00202147427995	0.00202147427995
nat	201617	1.33246	1.30446427	0.0651766052894	0.230541097854	0.364033095775	0.230571579162	0.0593287314153	0.00767744583541	0.00223874104418	0.00202469230654	0.00202147427995	0.00202147427995	0.00202147427995	0.00202147427995	0.00202147427995	0.00202147427995	0.00202147427995	0.00202147427995	0.00202147427995	0.00202147427995	0.00202147427995	0.00202147427995	0.00202147427995	0.00202147427995	0.00202147427995	0.00202147427995	0.00202147427995	0.00202147427995	0.00202147427995
hhs1	201542	0.767975	1.22376856	0.0120593182324	0.163733300238	0.433959576981	0.129152507804	0.0340188509807	0.0146857075312	0.011475676166	0.0104543025498	0.010016571	0.0101624815166	0.010016571	0.010016571	0.010016571	0.010016571	0.010016571	0.010016571	0.010016571	0.010016571	0.010016571	0.010016571	0.010016571	0.010016571	0.010016571	0.010016571	0.010016571	0.010016571	0.010016571
hhs1	201543	0.736201	0.80321258	0.282507807178	0.359274310438	0.246801873694	0.0759322387897	0.0120902196436	0.00189102425789	0.00105990393898	0.00102295659678	0.00102209712385	0.00102208712998	0.00102208712998	0.00102208712998	0.00102208712998	0.00102208712998	0.00102208712998	0.00102208712998	0.00102208712998	0.00102208712998	0.00102208712998	0.00102208712998	0.00102208712998	0.00102208712998	0.00102208712998	0.00102208712998	0.00102208712998	0.00102208712998	0.00102208712998
hhs1	201544	0.954736	0.81748313	0.27143378556	0.348573928915	0.243531896557	0.0775790381208	0.0134814863204	0.00291231792486	0.00205732225597	0.00202220379257	0.00202148423385	0.00202147423998	0.00202147423998	0.00202147423998	0.00202147423998	0.00202147423998	0.00202147423998	0.00202147423998	0.00202147423998	0.00202147423998	0.00202147423998	0.00202147423998	0.00202147423998	0.00202147423998	0.00202147423998	0.00202147423998	0.00202147423998	0.00202147423998	0.00202147423998
hhs1	201545	0.807851	0.8677466	0.247732487956	0.335628248004	0.255990024221	0.0947867382425	0.0195326659846	0.00378248440303	0.00211531675332	0.00202399275556	0.00202150428155	0.00202147429994	0.00202147429994	0.00202147429994	0.00202147429994	0.00202147429994	0.00202147429994	0.00202147429994	0.00202147429994	0.00202147429994	0.00202147429994	0.00202147429994	0.00202147429994	0.00202147429994	0.00202147429994	0.00202147429994	0.00202147429994	0.00202147429994	0.00202147429994
hhs1	201546	0.975831	0.87509704	0.239072463722	0.330032382929	0.260580254159	0.101626322	0.0219790753438	0.00413756657511	0.00213915209452	0.00202473226201	0.00202151423545	0.00202147425996	0.00202147425996	0.00202147425996	0.00202147425996	0.00202147425996	0.00202147425996	0.00202147425996	0.00202147425996	0.00202147425996	0.00202147425996	0.00202147425996	0.00202147425996	0.00202147425996	0.00202147425996	0.00202147425996	0.00202147425996	0.00202147425996	0.00202147425996
hhs1	201547	1.03668	1.08254739	0.140420554407	0.258749382111	0.299197818085	0.18185673467	0.0615593141577	0.0140507476386	0.00360554290813	0.0021464976324	0.00202676105796	0.00202158423253	0.00202147429994	0.00202147429994	0.00202147429994	0.00202147429994	0.00202147429994	0.00202147429994	0.00202147429994	0.00202147429994	0.00202147429994	0.00202147429994	0.00202147429994	0.00202147429994	0.00202147429994	0.00202147429994	0.00202147429994	0.00202147429994	0.00202147429994
hhs1	201548	1.38302	1.20772207	0.115969564905	0.213523359469	0.261664916376	0.18875721745	0.0951937957674	0.0520073401146	0.0260929622588	0.00779511352183	0.00258719730699	0.00204315094661	0.00202179404385	0.00202147423998	0.00202147423998	0.00202147423998	0.00202147423998	0.00202147423998	0.00202147423998	0.00202147423998	0.00202147423998	0.00202147423998	0.00202147423998	0.00202147423998	0.00202147423998	0.00202147423998	0.00202147423998	0.00202147423998	0.00202147423998
hhs1	201549	1.59869	1.6810926	0.0314306092297	0.10563391436	0.214047590123	0.246507734074	0.18458800609	0.104990898687	0.049731306403	0.0193708348364	0.00650362559922	0.00275760283217	0.00209070180646	0.00202497211492	0.0020215642048	0.00202147425996	0.00202147425996	0.00202147425996	0.00202147425996	0.00202147425996	0.00202147425996	0.00202147425996	0.00202147425996	0.00202147425996	0.00202147425996	0.00202147425996	0.00202147425996	0.00202147425996	0.00202147425996
hhs1	201550	1.32779	1.36796868	0.0708327660203	0.174314486284	0.274564498379	0.242968634412	0.132583267781	0.049073749647	0.0133734826878	0.00372997652802	0.00216605559606	0.00202788033147	0.00202161417416	0.00202147425996	0.00202147425996	0.00202147425996	0.00202147425996	0.00202147425996	0.00202147425996	0.00202147425996	0.00202147425996	0.00202147425996	0.00202147425996	0.00202147425996	0.00202147425996	0.00202147425996	0.00202147425996	0.00202147425996	0.00202147425996
hhs1	201551	1.40757	1.06050202	0.156343147133	0.261382272325	0.283543542018	0.17489916773	0.0644828900554	0.0152185012378	0.00359746778846	0.00212187269104	0.00202456236619	0.00202151423545	0.00202147425996	0.00202147425996	0.00202147425996	0.00202147425996	0.00202147425996	0.00202147425996	0.00202147425996	0.00202147425996	0.00202147425996	0.00202147425996	0.00202147425996	0.00202147425996	0.00202147425996	0.00202147425996	0.00202147425996	0.00202147425996	0.00202147425996
hhs1	201552	1.51447	1.34907682	0.0915175302588	0.190968911116	0.274236986481	0.235442607361	0.121551961468	0.0375085315939	0.0078350990005	0.00251009459068	0.00204135204979	0.00202186400095	0.00202147423998	0.00202147423998	0.00202147423998	0.00202147423998	0.00202147423998	0.00202147423998	0.00202147423998	0.00202147423998	0.00202147423998	0.00202147423998	0.00202147423998	0.00202147423998	0.00202147423998	0.00202147423998	0.00202147423998	0.00202147423998	0.00202147423998
hhs1	201601	1.70551	1.68891615	0.039829548615	0.114683914485	0.229884368284	0.275826614392	0.196477684794	0.0811653695939	0.0195504147098	0.00405009021963	0.00214193039074	0.00202496212105	0.00202151423545	0.00202147425996	0.00202147425996	0.00202147425996	0.00202147425996	0.00202147425996	0.00202147425996	0.00202147425996	0.00202147425996	0.00202147425996	0.00202147425996	0.00202147425996	0.00202147425996	0.00202147425996	0.00202147425996	0.00202147425996	0.00202147425996
hhs1	201602	1.80717	2.12217271	0.0084068084802	0.0386189610028	0.126464330194	0.247476310098	0.281908674594	0.180346407233	0.0638871054179	0.0133819574907	0.00307393884042	0.00206936489123	0.00202254360419	0.00202148425383	0.00202147425996	0.00202147425996	0.00202147425996	0.00202147425996	0.00202147425996	0.00202147425996	0.00202147425996	0.00202147425996	0.00202147425996	0.00202147425996	0.00202147425996	0.00202147425996	0.00202147425996	0.00202147425996	0.00202147425996
hhs1	201603	1.9911	2.33693383	0.00697053926635	0.0288460442035	0.0923642619196	0.193080298227	0.263239043667	0.225586593876	0.113875899997	0.0327717967521	0.00652730108033	0.00236058630091	0.00203383667876	0.00202168413126	0.00202147425996	0.00202147425996	0.00202147425996	0.00202147425996	0.00202147425996	0.00202147425996	0.00202147425996	0.00202147425996	0.00202147425996	0.00202147425996	0.00202147425996	0.00202147425996	0.00202147425996	0.00202147425996	0.00202147425996
hhs1	201604	1.98808	2.09441889	0.0209529152605	0.0687563614301	0.148905003013	0.207501530695	0.21664644289	0.172109263793	0.0916842516846	0.0298537671171	0.00676749398549	0.00243927811602	0.0020397131356	0.00202186408092	0.00202147431993	0.00202147431993	0.00202147431993	0.00202147431993	0.00202147431993	0.00202147431993	0.00202147431993	0.00202147431993	0.00202147431993	0.00202147431993	0.00202147431993	0.00202147431993	0.00202147431993	0.00202147431993	0.00202147431993
hhs1	201605	1.97011	1.54093944	0.0477909163392	0.133886458604	0.230830618	0.225580697492	0.153324138528	0.0931580551292	0.0513389805035	0.020957381893	0.00622468665737	0.00251274299145	0.00205086623546	0.0020223337329	0.00202148425383	0.00202147425996	0.00202147425996	0.00202147425996	0.00202147425996	0.00202147425996	0.00202147425996	0.00202147425996	0.00202147425996	0.00202147425996	0.00202147425996	0.00202147425996	0.00202147425996	0.00202147425996	0.00202147425996
hhs1	201606	2.00001	1.17243174	0.0997655231268	0.225332949423	0.308028756561	0.212242417137	0.0808117464519	0.0232760000101	0.00811838535449	0.00369997492638	0.0023123258964	0.00204596923852	0.00202235372064	0.00202148425383	0.00202147425996	0.00202147425996	0.00202147425996	0.00202147425996	0.00202147425996	0.00202147425996	0.00202147425996	0.00202147425996	0.00202147425996	0.00202147425996	0.00202147425996	0.00202147425996	0.00202147425996	0.00202147425996	0.00202147425996
hhs1	201607	2.54487	1.14741023	0.096980711871	0.229922727061	0.320137983831	0.216107199238	0.0751845780417	0.0168086162743	0.00417561328468	0.00225803920985	0.00203746447419	0.00202199396126	0.00202148427382	0.00202147427995	0.00202147427995	0.00202147427995	0.00202147427995	0.00202147427995	0.00202147427995	0.00202147427995	0.00202147427995	0.00202147427995	0.00202147427995	0.00202147427995	0.00202147427995	0.00202147427995	0.00202147427995	0.00202147427995	0.00202147427995
hhs1	201608	2.20908	1.0045637	0.175428468404	0.294952944103	0.299651732731	0.147948859336	0.0344007988053	0.00505087664244	0.00213518459099	0.00202312330874	0.00202147431993	0.00202147431993	0.00202147431993	0.00202147431993	0.00202147431993	0.00202147431993	0.00202147431993	0.00202147431993	0.00202147431993	0.00202147431993	0.00202147431993	0.00202147431993	0.00202147431993	0.00202147431993	0.00202147431993	0.00202147431993	0.00202147431993	0.00202147431993	0.00202147431993
hhs1	201609	2.01418	1.07478026	0.110506278614	0.256494564824	0.336921644859	0.19694937947	0.0496877541052	0.00679065971218	0.00221683450001	0.00202486222238	0.00202148429381	0.00202147429994	0.00202147429994	0.00202147429994	0.00202147429994	0.00202147429994	0.00202147429994	0.00202147429994	0.00202147429994	0.00202147429994	0.00202147429994	0.00202147429994	0.00202147429994	0.00202147429994	0.00202147429994	0.00202147429994	0.00202147429994	0.00202147429994	0.00202147429994
hhs1	201610	2.03999	1.06940613	0.115057895143	0.257403312405	0.332142758749	0.19468888177	0.0506697209242	0.00732095437573	0.00228091515891	0.00202750056436	0.00202152422932	0.00202147425996	0.00202147425996	0.00202147425996	0.00202147425996	0.00202147425996	0.00202147425996	0.00202147425996	0.00202147425996	0.00202147425996	0.00202147425996	0.00202147425996	0.00202147425996	0.00202147425996	0.00202147425996	0.00202147425996	0.00202147425996	0.00202147425996	0.00202147425996
hhs1	201611	1.71331	1.10608764	0.089610609689	0.242787573018	0.347307015857	0.213593976162	0.0561347489569	0.00783553873083	0.00229500649472	0.0020274705627	0.00202152420933	0.00202147423998	0.00202147423998	0.00202147423998	0.00202147423998	0.00202147423998	0.00202147423998	0.00202147423998	0.00202147423998	0.00202147423998	0.00202147423998	0.00202147423998	0.00202147423998	0.00202147423998	0.00202147423998	0.00202147423998	0.00202147423998	0.00202147423998	0.00202147423998
hhs1	201612	1.57636	1.18786155	0.0660987298095	0.22238341044	0.352852841907	0.235443811334	0.069180699835	0.0109669286066	0.00262224586528	0.00204293112185	0.00202186404094	0.00202147427995	0.00202147427995	0.00202147427995	0.00202147427995	0.00202147427995	0.00202147427995	0.00202147427995	0.00202147427995	0.00202147427995	0.00202147427995	0.00202147427995	0.00202147427995	0.00202147427995	0.00202147427995	0.00202147427995	0.00202147427995	0.00202147427995	0.00202147427995
hhs1	201613	1.62583	1.15951706	0.070461533677	0.233641804052	0.360962864939	0.226602430918	0.0581187428423	0.00754675590388	0.00223326438055	0.00202459234781	0.00202147425996	0.00202147425996	0.00202147425996	0.00202147425996	0.00202147425996	0.00202147425996	0.00202147425996	0.00202147425996	0.00202147425996	0.00202147425996	0.00202147425996	0.00202147425996	0.00202147425996	0.00202147425996	0.00202147425996	0.00202147425996	0.00202147425996	0.00202147425996	0.00202147425996
hhs1	201614	1.13344	1.12620867	0.0753979279621	0.236525150585	0.358079520303	0.222903503731	0.057003338	0.0074293780336	0.00222864725613	0.00202452243075	0.00202147429994	0.00202147429994	0.00202147429994	0.00202147429994	0.00202147429994	0.00202147429994	0.00202147429994	0.00202147429994	0.00202147429994	0.00202147429994	0.00202147429994	0.00202147429994	0.00202147429994	0.00202147429994	0.00202147429994	0.00202147429994	0.00202147429994	0.00202147429994	0.00202147429994
hhs1	201615	1.05605	1.08009066	0.101473975426	0.251756155501	0.34284851349	0.203364261629	0.0511112901337	0.00680934811615	0.00220428215378	0.00202416261134	0.00202147425996	0.00202147425996	0.00202147425996	0.00202147425996	0.00202147425996	0.00202147425996	0.00202147425996	0.00202147425996	0.00202147425996	0.00202147425996	0.00202147425996	0.00202147425996	0.00202147425996	0.00202147425996	0.00202147425996	0.00202147425996	0.00202147425996	0.00202147425996	0.00202147425996
hhs1	201616	0.89892	1.00411052	0.175519880593	0.295006338409	0.299598332479	0.147880359861	0.0343801411291	0.00504870792204	0.00213510461889	0.00202312328874	0.00202147429994	0.00202147429994	0.00202147429994	0.00202147429994	0.00202147429994	0.00202147429994	0.00202147429994	0.00202147429994	0.00202147429994	0.00202147429994	0.00202147429994	0.00202147429994	0.00202147429994	0.00202147429994	0.00202147429994	0.00202147429994	0.00202147429994	0.00202147429994	0.00202147429994
hhs1	201617	0.895756	0.91607158	0.251508347468	0.339391163695	0.255213495302	0.090940864812	0.0172100699166	0.00324187585374	0.00206410811493	0.00202206389837	0.00202147425996	0.00202147425996	0.00202147425996	0.00202147425996	0.00202147425996	0.00202147425996	0.00202147425996	0.00202147425996	0.00202147425996	0.00202147425996	0.00202147425996	0.00202147425996	0.00202147425996	0.00202147425996	0.00202147425996	0.00202147425996	0.00202147425996	0.00202147425996	0.00202147425996
hhs2	201542	1.07336	1.74623413	0.0146861772431	0.0547426215921	0.184032261375	0.296978294298	0.187972245078	0.04759228672	0.0135187731839	0.0101624915105	0.010016571	0.010016571	0.010016571	0.010016571	0.010016571	0.010016571	0.010016571	0.010016571	0.010016571	0.010016571	0.010016571	0.010016571	0.010016571	0.010016571	0.010016571	0.010016571	0.010016571	0.010016571	0.010016571
hhs2	201543	1.3633	1.71056704	0.0173979448769	0.086436807771	0.240078848963	0.330552797094	0.219857799236	0.0718105071429	0.0124754135496	0.0019354270472	0.00105630615565	0.00102266678452	0.00102208713998	0.00102208713998	0.00102208713998	0.00102208713998	0.00102208713998	0.00102208713998	0.00102208713998	0.00102208713998	0.00102208713998	0.00102208713998	0.00102208713998	0.00102208713998	0.00102208713998	0.00102208713998	0.00102208713998	0.00102208713998	0.00102208713998
hhs2	201544	1.35069	1.80578663	0.0119261202768	0.0637127223576	0.204986906549	0.321619951817	0.243486376908	0.0928059010862	0.0193218248916	0.00365510244425	0.00209682804956	0.00202318321196	0.00202149424771	0.00202147425996	0.00202147425996	0.00202147425996	0.00202147425996	0.00202147425996	0.00202147425996	0.00202147425996	0.00202147425996	0.00202147425996	0.00202147425996	0.00202147425996	0.00202147425996	0.00202147425996	0.00202147425996	0.00202147425996	0.00202147425996
hhs2	201545	1.57092	1.7976591	0.0122413570814	0.0651418665924	0.20787458777	0.322621920592	0.240595062402	0.0904256816505	0.018920721056	0.00368496416831	0.00210517295292	0.00202358298682	0.00202149426769	0.00202147427995	0.00202147427995	0.00202147427995	0.00202147427995	0.00202147427995	0.00202147427995	0.00202147427995	0.00202147427995	0.00202147427995	0.00202147427995	0.00202147427995	0.00202147427995	0.00202147427995	0.00202147427995	0.00202147427995	0.00202147427995
hhs2	201546	1.86092	1.81774094	0.0115334810612	0.0619326939526	0.201110883504	0.318929941455	0.245658344958	0.0968210688012	0.0213837304366	0.00410218827071	0.00213786288512	0.00202470228039	0.00202151423545	0.00202147425996	0.00202147425996	0.00202147425996	0.00202147425996	0.00202147425996	0.00202147425996	0.00202147425996	0.00202147425996	0.00202147425996	0.00202147425996	0.00202147425996	0.00202147425996	0.00202147425996	0.00202147425996	0.00202147425996	0.00202147425996
hhs2	201547	1.74541	2.65738785	0.00226468517918	0.00529327799809	0.0271322360031	0.105975977772	0.234891964447	0.28853967682	0.197667680967	0.0788305038064	0.0202188054282	0.00460723868826	0.00222586898188	0.00202979921497	0.00202164421574	0.00202147431993	0.00202147431993	0.00202147431993	0.00202147431993	0.00202147431993	0.00202147431993	0.00202147431993	0.00202147431993	0.00202147431993	0.00202147431993	0.00202147431993	0.00202147431993	0.00202147431993	0.00202147431993
hhs2	201548	2.29498	3.18148028	0.0020224337116	0.00208744384571	0.00378269427433	0.0209690951291	0.089486458511	0.196942113926	0.253480033412	0.219230705985	0.125667281495	0.0438224508607	0.00951170109927	0.00265252732192	0.00204410042501	0.00202179410383	0.00202147429994	0.00202147429994	0.00202147429994	0.00202147429994	0.00202147429994	0.00202147429994	0.00202147429994	0.00202147429994	0.00202147429994	0.00202147429994	0.00202147429994	0.00202147429994	0.00202147429994
hhs2	201549	2.30133	4.85394835	0.00202148425383	0.00202250362871	0.00205164575742	0.00242222849909	0.00482635417897	0.01440950735	0.0419923722723	0.0987867133778	0.16719485237	0.201165350103	0.185112424493	0.135747327434	0.0763965540503	0.0310678317016	0.00934655218626	0.00311083621326	0.00210737158379	0.00202476224362	0.00202153422319	0.00202147425996	0.00202147425996	0.00202147425996	0.00202147425996	0.00202147425996	0.00202147425996	0.00202147425996	0.00202147425996
hhs2	201550	1.77591	3.83845364	0.00202149426769	0.00202347305423	0.00210072568015	0.00356861551748	0.0169592239163	0.0741122856098	0.186376131395	0.269574751018	0.233770257617	0.125838405299	0.0426586541043	0.00980842904011	0.00284022219438	0.00206689642546	0.00202273350775	0.00202148427382	0.00202147427995	0.00202147427995	0.00202147427995	0.00202147427995	0.00202147427995	0.00202147427995	0.00202147427995	0.00202147427995	0.00202147427995	0.00202147427995	0.00202147427995
hhs2	201551	2.37764	3.21845238	0.00202590152492	0.00217573963582	0.00467254845317	0.0248900799334	0.10119753394	0.226550590443	0.28468916662	0.207485152434	0.087670339571	0.0217115991554	0.00443083668433	0.00217371087996	0.00202610140234	0.0020215342032	0.00202147423998	0.00202147423998	0.00202147423998	0.00202147423998	0.00202147423998	0.00202147423998	0.00202147423998	0.00202147423998	0.00202147423998	0.00202147423998	0.00202147423998	0.00202147423998	0.00202147423998
hhs2	201552	2.18428	3.39581028	0.00202340307712	0.00209606851535	0.00346634819701	0.0160299935935	0.0710447460244	0.18512927416	0.278910513204	0.244774037256	0.122477035386	0.0346074310569	0.00673063638579	0.00237503743881	0.00203460620685	0.002021704119	0.00202147425996	0.00202147425996	0.00202147425996	0.00202147425996	0.00202147425996	0.00202147425996	0.00202147425996	0.00202147425996	0.00202147425996	0.00202147425996	0.00202147425996	0.00202147425996	0.00202147425996
hhs2	201601	2.32815	2.54101933	0.00234918331702	0.00678154523378	0.0376884420166	0.136897923206	0.263133171226	0.27589050797	0.167005899915	0.0595922098409	0.0131098944631	0.00312881521879	0.0020773999843	0.00202288341582	0.00202148427382	0.00202147427995	0.00202147427995	0.00202147427995	0.00202147427995	0.00202147427995	0.00202147427995	0.00202147427995	0.00202147427995	0.00202147427995	0.00202147427995	0.00202147427995	0.00202147427995	0.00202147427995	0.00202147427995
hhs2	201602	2.50124	3.02235549	0.00205942096892	0.00294125018199	0.0122228881631	0.0560629729739	0.155212738799	0.258732324805	0.261703902468	0.153902152523	0.051318292677	0.0106582976574	0.00280549343561	0.00205732225597	0.00202229373741	0.00202148423385	0.00202147423998	0.00202147423998	0.00202147423998	0.00202147423998	0.00202147423998	0.00202147423998	0.00202147423998	0.00202147423998	0.00202147423998	0.00202147423998	0.00202147423998	0.00202147423998	0.00202147423998
hhs2	201603	3.22646	3.10591099	0.00207027433352	0.00299705598851	0.0117785207916	0.0510671771858	0.13939826851	0.241335316038	0.26471189045	0.172706722239	0.0641962558327	0.0141188655848	0.00321586180675	0.00208023822321	0.00202290338356	0.00202148425383	0.00202147425996	0.00202147425996	0.00202147425996	0.00202147425996	0.00202147425996	0.00202147425996	0.00202147425996	0.00202147425996	0.00202147425996	0.00202147425996	0.00202147425996	0.00202147425996	0.00202147425996
hhs2	201604	2.76832	3.30374726	0.00206952479317	0.00283291664628	0.0092619240841	0.0365609630615	0.100858982567	0.195608737672	0.261118104325	0.218310705785	0.105911823933	0.0291144595989	0.00574141302292	0.00227987579629	0.0020298191425	0.00202158419255	0.00202147425996	0.00202147425996	0.00202147425996	0.00202147425996	0.00202147425996	0.00202147425996	0.00202147425996	0.00202147425996	0.00202147425996	0.00202147425996	0.00202147425996	0.00202147425996	0.00202147425996
hhs2	201605	3.17342	3.46920785	0.00207787966958	0.00292539993129	0.00971107864192	0.0368882223711	0.0936176332948	0.163529120365	0.218945616428	0.220257022214	0.146525347858	0.058152162348	0.0137266061363	0.00325512772708	0.00208643442341	0.00202316322421	0.00202149424771	0.00202147425996	0.00202147425996	0.00202147425996	0.00202147425996	0.00202147425996	0.00202147425996	0.00202147425996	0.00202147425996	0.00202147425996	0.00202147425996	0.00202147425996	0.00202147425996
hhs2	201606	3.69465	3.37337863	0.00204073247014	0.00249334491196	0.00746867386187	0.0330171066469	0.0976989414268	0.178740953559	0.222600357401	0.207279292827	0.139377282774	0.0597751476568	0.0154430436924	0.00364061136704	0.00212088331876	0.00202442247201	0.00202151425544	0.00202147427995	0.00202147427995	0.00202147427995	0.00202147427995	0.00202147427995	0.00202147427995	0.00202147427995	0.00202147427995	0.00202147427995	0.00202147427995	0.00202147427995	0.00202147427995
hhs2	201607	4.01335	2.98904412	0.00205112607611	0.00277224385362	0.0108017198107	0.0516167101869	0.147196836071	0.233332153944	0.221560822664	0.152633831855	0.0894465511936	0.0411804301924	0.0131616825734	0.00378138500199	0.00215903989841	0.0020262313427	0.00202154421706	0.00202147425996	0.00202147425996	0.00202147425996	0.00202147425996	0.00202147425996	0.00202147425996	0.00202147425996	0.00202147425996	0.00202147425996	0.00202147425996	0.00202147425996	0.00202147425996
hhs2	201608	4.07985	3.05119952	0.0020470885521	0.00271041177189	0.010230180305	0.0484607655569	0.138528381964	0.225388055629	0.226145720994	0.163103891135	0.0939187186554	0.0416930058575	0.0133933904794	0.00389735388455	0.00217648919769	0.00202729069306	0.0020215642048	0.00202147425996	0.00202147425996	0.00202147425996	0.00202147425996	0.00202147425996	0.00202147425996	0.00202147425996	0.00202147425996	0.00202147425996	0.00202147425996	0.00202147425996	0.00202147425996
hhs2	201609	3.34526	3.48114812	0.00202236373451	0.00206159967362	0.00291429676919	0.0116849183096	0.0546339204417	0.155920148096	0.256934692355	0.251284277392	0.151858159053	0.0591814417386	0.0163575828642	0.00450875898779	0.00231621353527	0.00204178182664	0.00202214386933	0.00202148427382	0.00202147427995	0.00202147427995	0.00202147427995	0.00202147427995	0.00202147427995	0.00202147427995	0.00202147427995	0.00202147427995	0.00202147427995	0.00202147427995	0.00202147427995
hhs2	201610	2.27089	3.58907746	0.0020215642048	0.0020288097615	0.00226349584123	0.00583142782172	0.0321303501165	0.121911242356	0.247548695708	0.276078899679	0.179585154069	0.0733774754877	0.0210510444549	0.00543652999118	0.00240910654607	0.00204625906079	0.00202224378805	0.00202148425383	0.00202147425996	0.00202147425996	0.00202147425996	0.00202147425996	0.00202147425996	0.00202147425996	0.00202147425996	0.00202147425996	0.00202147425996	0.00202147425996	0.00202147425996
hhs2	201611	1.9742	3.43199006	0.00202165414965	0.00203541571043	0.00245701716508	0.00833838044341	0.0474145671338	0.164809275315	0.292458794776	0.2685049044	0.133499845693	0.0379100657299	0.00765010252699	0.0025483811365	0.00205013668285	0.00202228376354	0.00202148425383	0.00202147425996	0.00202147425996	0.00202147425996	0.00202147425996	0.00202147425996	0.00202147425996	0.00202147425996	0.00202147425996	0.00202147425996	0.00202147425996	0.00202147425996	0.00202147425996
hhs2	201612	2.22224	3.45331828	0.00202152422932	0.00202670105465	0.00223342428249	0.00617066978299	0.0398993957815	0.158654429749	0.301796498468	0.282325289106	0.134031009959	0.0327884465416	0.00550885563778	0.00221626480547	0.00202679099949	0.00202153422319	0.00202147425996	0.00202147425996	0.00202147425996	0.00202147425996	0.00202147425996	0.00202147425996	0.00202147425996	0.00202147425996	0.00202147425996	0.00202147425996	0.00202147425996	0.00202147425996	0.00202147425996
hhs2	201613	2.00991	3.01535349	0.00202293338518	0.00212190269365	0.00471283384178	0.0311877484749	0.137286994613	0.291314509419	0.303229212896	0.152599214611	0.0358293121017	0.00520793023092	0.00214204034452	0.00202325318906	0.00202147427995	0.00202147427995	0.00202147427995	0.00202147427995	0.00202147427995	0.00202147427995	0.00202147427995	0.00202147427995	0.00202147427995	0.00202147427995	0.00202147427995	0.00202147427995	0.00202147427995	0.00202147427995	0.00202147427995
hhs2	201614	1.6754	2.75561057	0.00202965922049	0.00235964685364	0.00873555678948	0.0619400088472	0.229109561139	0.357358681614	0.230115184435	0.0626755377798	0.00892390128611	0.00237828542342	0.00203029882824	0.00202156418482	0.00202147423998	0.00202147423998	0.00202147423998	0.00202147423998	0.00202147423998	0.00202147423998	0.00202147423998	0.00202147423998	0.00202147423998	0.00202147423998	0.00202147423998	0.00202147423998	0.00202147423998	0.00202147423998	0.00202147423998
hhs2	201615	1.4765	2.35789841	0.00221987261498	0.00700662720545	0.0525387352843	0.207489823722	0.345731858749	0.248446177817	0.0824946052709	0.014677293278	0.00297584902314	0.00205366453973	0.00202190401642	0.00202147427995	0.00202147427995	0.00202147427995	0.00202147427995	0.00202147427995	0.00202147427995	0.00202147427995	0.00202147427995	0.00202147427995	0.00202147427995	0.00202147427995	0.00202147427995	0.00202147427995	0.00202147427995	0.00202147427995	0.00202147427995
hhs2	201616	1.28867	2.02243491	0.00471588192562	0.030285141683	0.134300504692	0.289012718068	0.305591950922	0.155569331672	0.0366987485651	0.00529269819543	0.00214468869922	0.0020232731568	0.00202147425996	0.00202147425996	0.00202147425996	0.00202147425996	0.00202147425996	0.00202147425996	0.00202147425996	0.00202147425996	0.00202147425996	0.00202147425996	0.00202147425996	0.00202147425996	0.00202147425996	0.00202147425996	0.00202147425996	0.00202147425996	0.00202147425996
hhs2	201617	1.25627	1.95511938	0.00574263227522	0.0396680076793	0.165416013236	0.313267523909	0.281337145082	0.124453823129	0.0273158825688	0.00430532369875	0.00210589249083	0.00202269351226	0.00202147425996	0.00202147425996	0.00202147425996	0.00202147425996	0.00202147425996	0.00202147425996	0.00202147425996	0.00202147425996	0.00202147425996	0.00202147425996	0.00202147425996	0.00202147425996	0.00202147425996	0.00202147425996	0.00202147425996	0.00202147425996	0.00202147425996
hhs3	201542	1.57587	1.67401821	0.0127888708154	0.054519278563	0.214874936306	0.31599092431	0.151039085294	0.037739569154	0.012205228749	0.0103813472915	0.0100895262583	0.010016571	0.0100895262583	0.010016571	0.010016571	0.010016571	0.010016571	0.010016571	0.010016571	0.010016571	0.010016571	0.010016571	0.010016571	0.010016571	0.010016571	0.010016571	0.010016571	0.010016571	0.010016571
hhs3	201543	1.72001	1.48512798	0.0383109006857	0.152259784285	0.303667806972	0.294742230367	0.145183473662	0.0378967546508	0.0067695426617	0.00169753294915	0.00107261616427	0.00102385606522	0.00102210713771	0.00102208714997	0.00102208714997	0.00102208714997	0.00102208714997	0.00102208714997	0.00102208714997	0.00102208714997	0.00102208714997	0.00102208714997	0.00102208714997	0.00102208714997	0.00102208714997	0.00102208714997	0.00102208714997	0.00102208714997	0.00102208714997
hhs3	201544	2.17414	1.51873852	0.0337907925329	0.135197227486	0.283656318534	0.295726376863	0.15673585944	0.0443518762034	0.00913170412324	0.00292290152147	0.00209697799912	0.00202483224076	0.00202154425704	0.00202147429994	0.00202147429994	0.00202147429994	0.00202147429994	0.00202147429994	0.00202147429994	0.00202147429994	0.00202147429994	0.00202147429994	0.00202147429994	0.00202147429994	0.00202147429994	0.00202147429994	0.00202147429994	0.00202147429994	0.00202147429994
hhs3	201545	1.83996	1.60157307	0.0246003978286	0.106626135884	0.256923796467	0.310835695218	0.1860800511	0.0588662944094	0.0135315157747	0.00390257068537	0.00223328436829	0.00203477610266	0.00202188400869	0.00202148425383	0.00202147425996	0.00202147425996	0.00202147425996	0.00202147425996	0.00202147425996	0.00202147425996	0.00202147425996	0.00202147425996	0.00202147425996	0.00202147425996	0.00202147425996	0.00202147425996	0.00202147425996	0.00202147425996	0.00202147425996
hhs3	201546	2.02023	1.65526159	0.0202561325387	0.0920984277053	0.239332511433	0.312033619962	0.20150604722	0.0714359582589	0.0190474037503	0.00540180144979	0.00246864011078	0.00205333478259	0.00202252367644	0.0020214843138	0.00202147431993	0.00202147431993	0.00202147431993	0.00202147431993	0.00202147431993	0.00202147431993	0.00202147431993	0.00202147431993	0.00202147431993	0.00202147431993	0.00202147431993	0.00202147431993	0.00202147431993	0.00202147431993	0.00202147431993
hhs3	201547	2.27837	1.85097949	0.00947643253767	0.0530033298482	0.180922184141	0.296977623623	0.24253209212	0.117481948602	0.0440731862218	0.0144211901855	0.00444669700216	0.00228493269517	0.00203637512207	0.00202189400256	0.00202147425996	0.00202147425996	0.00202147425996	0.00202147425996	0.00202147425996	0.00202147425996	0.00202147425996	0.00202147425996	0.00202147425996	0.00202147425996	0.00202147425996	0.00202147425996	0.00202147425996	0.00202147425996	0.00202147425996
hhs3	201548	2.81511	2.38150976	0.00217540990265	0.00597799805731	0.042189582178	0.163692443483	0.272625992615	0.230558229655	0.150732061125	0.0745380652521	0.0193602217319	0.0037189533619	0.00208649442792	0.0020224337116	0.00202147429994	0.00202147429994	0.00202147429994	0.00202147429994	0.00202147429994	0.00202147429994	0.00202147429994	0.00202147429994	0.00202147429994	0.00202147429994	0.00202147429994	0.00202147429994	0.00202147429994	0.00202147429994	0.00202147429994
hhs3	201549	2.97706	2.89829298	0.00208380605587	0.00313271282863	0.0131154710434	0.0601248232232	0.163390546979	0.24218802554	0.207895544919	0.13168988696	0.0800642456545	0.0431802342527	0.0170679772249	0.00531726318403	0.00242239841889	0.00204709856622	0.00202226379579	0.00202148427382	0.00202147427995	0.00202147427995	0.00202147427995	0.00202147427995	0.00202147427995	0.00202147427995	0.00202147427995	0.00202147427995	0.00202147427995	0.00202147427995	0.00202147427995
hhs3	201550	2.38365	2.63543503	0.00213092715952	0.00435186520069	0.0249700613836	0.104342337458	0.222810078792	0.261127681064	0.191852623014	0.101145248028	0.0399057522824	0.0114976531473	0.00340807396731	0.00213108706146	0.00202588157724	0.00202156422479	0.00202147427995	0.00202147427995	0.00202147427995	0.00202147427995	0.00202147427995	0.00202147427995	0.00202147427995	0.00202147427995	0.00202147427995	0.00202147427995	0.00202147427995	0.00202147427995	0.00202147427995
hhs3	201551	2.32746	2.76104444	0.00217888779149	0.00481643040858	0.0263718722702	0.100727476236	0.1966594992	0.223806402289	0.19123372637	0.133014697201	0.0644169524244	0.0195041636579	0.00470442908956	0.00223487346019	0.00202979921497	0.002021624228	0.00202147431993	0.00202147431993	0.00202147431993	0.00202147431993	0.00202147431993	0.00202147431993	0.00202147431993	0.00202147431993	0.00202147431993	0.00202147431993	0.00202147431993	0.00202147431993	0.00202147431993
hhs3	201552	2.28403	3.55379146	0.00203392664372	0.00237091998731	0.0063436637584	0.0277585114061	0.0838230806022	0.156083877691	0.204466207911	0.213120101034	0.164197142346	0.0804967204455	0.0235427966335	0.00519512808166	0.00225884871344	0.00202977918708	0.00202160420028	0.00202147427995	0.00202147427995	0.00202147427995	0.00202147427995	0.00202147427995	0.00202147427995	0.00202147427995	0.00202147427995	0.00202147427995	0.00202147427995	0.00202147427995	0.00202147427995
hhs3	201601	2.23747	3.76897165	0.00202567168591	0.0021485263458	0.00382131051783	0.0149751604655	0.0526036749349	0.119569678311	0.19220462523	0.23431493126	0.19997389076	0.106579234646	0.0336997077145	0.00728520629809	0.00247749460737	0.00204129210675	0.00202190399643	0.00202147425996	0.00202147425996	0.00202147425996	0.00202147425996	0.00202147425996	0.00202147425996	0.00202147425996	0.00202147425996	0.00202147425996	0.00202147425996	0.00202147425996	0.00202147425996
hhs3	201602	1.97779	3.79478941	0.00202486222238	0.00212315194858	0.00344886898463	0.0123504003355	0.0441937231869	0.109201558702	0.191778220559	0.243806665372	0.208898691843	0.110031879528	0.0341284454754	0.00723323831154	0.00246085486042	0.00203989300511	0.00202185406706	0.00202147429994	0.00202147429994	0.00202147429994	0.00202147429994	0.00202147429994	0.00202147429994	0.00202147429994	0.00202147429994	0.00202147429994	0.00202147429994	0.00202147429994	0.00202147429994
hhs3	201603	2.25924	4.03379216	0.0020225736458	0.00205380449455	0.00246172435163	0.00519816632207	0.016626648196	0.0536218721386	0.143755310886	0.258893936058	0.272501151897	0.155692690696	0.0473934914803	0.00891698588301	0.00254250481577	0.00203970314172	0.00202174415446	0.00202147431993	0.00202147431993	0.00202147431993	0.00202147431993	0.00202147431993	0.00202147431993	0.00202147431993	0.00202147431993	0.00202147431993	0.00202147431993	0.00202147431993	0.00202147431993
hhs3	201604	2.5782	4.0798623	0.00208643446469	0.00271216075315	0.00543327209735	0.0112410406236	0.0222483306688	0.0533244240052	0.131156845153	0.238571645621	0.266657052923	0.166778381106	0.0569581457131	0.0116303618817	0.00286472719547	0.00205727234765	0.00202220385256	0.00202148429381	0.00202147429994	0.00202147429994	0.00202147429994	0.00202147429994	0.00202147429994	0.00202147429994	0.00202147429994	0.00202147429994	0.00202147429994	0.00202147429994	0.00202147429994
hhs3	201605	2.92751	4.24754414	0.00203333702541	0.00214886617995	0.00265472597365	0.00371609511466	0.00656086063092	0.0232661864933	0.0898088707994	0.22074705612	0.30061524888	0.216353730221	0.0825403780271	0.0176494008515	0.00353137838773	0.00209301043213	0.00202314327648	0.00202149428768	0.00202147429994	0.00202147429994	0.00202147429994	0.00202147429994	0.00202147429994	0.00202147429994	0.00202147429994	0.00202147429994	0.00202147429994	0.00202147429994	0.00202147429994
hhs3	201606	3.28807	4.1696278	0.00202535190205	0.00206512751023	0.00226029782479	0.00283100784495	0.00576862639193	0.0260097737947	0.104216464648	0.242534193258	0.303621402391	0.197309076921	0.0669248631949	0.0131244455399	0.00296910315995	0.00206033045195	0.00202223381418	0.00202148427382	0.00202147427995	0.00202147427995	0.00202147427995	0.00202147427995	0.00202147427995	0.00202147427995	0.00202147427995	0.00202147427995	0.00202147427995	0.00202147427995	0.00202147427995
hhs3	201607	3.98252	4.01111839	0.00202864987962	0.0021035039764	0.00248824803755	0.00372140182344	0.0095159583936	0.0422863024437	0.145552266053	0.278287258197	0.28304737912	0.150801616962	0.041997189738	0.00746277747775	0.00239443556672	0.00203367679693	0.00202164417576	0.00202147427995	0.00202147427995	0.00202147427995	0.00202147427995	0.00202147427995	0.00202147427995	0.00202147427995	0.00202147427995	0.00202147427995	0.00202147427995	0.00202147427995	0.00202147427995
hhs3	201608	3.21284	3.97637084	0.00202315321034	0.00207185334469	0.0027332477407	0.00734735811046	0.0259412353062	0.0746362727889	0.162888561555	0.253222873509	0.249359432786	0.138998372354	0.0419721942267	0.00802354343584	0.00246617152676	0.00203636510806	0.0020216741174	0.00202147423998	0.00202147423998	0.00202147423998	0.00202147423998	0.00202147423998	0.00202147423998	0.00202147423998	0.00202147423998	0.00202147423998	0.00202147423998	0.00202147423998	0.00202147423998
hhs3	201609	2.99606	3.55807491	0.00203512590828	0.00237029037342	0.00614888320482	0.0260481302731	0.0784919998121	0.149746843787	0.198910774702	0.206898176541	0.16750129612	0.092522176005	0.0314050452208	0.00714830032641	0.0024555580842	0.00203796416776	0.00202174411448	0.00202147427995	0.00202147427995	0.00202147427995	0.00202147427995	0.00202147427995	0.00202147427995	0.00202147427995	0.00202147427995	0.00202147427995	0.00202147427995	0.00202147427995	0.00202147427995
hhs3	201610	2.50929	2.95641131	0.00207626068296	0.00317171890871	0.0138635223115	0.0617956885887	0.161181011945	0.243827540131	0.227451572462	0.144283314219	0.0706777318014	0.0286167650941	0.00939910005532	0.00323186202679	0.0021197540113	0.00202494215333	0.00202152424931	0.00202147427995	0.00202147427995	0.00202147427995	0.00202147427995	0.00202147427995	0.00202147427995	0.00202147427995	0.00202147427995	0.00202147427995	0.00202147427995	0.00202147427995	0.00202147427995
hhs3	201611	2.09474	2.45492099	0.00255803521618	0.00901417601457	0.0485245664313	0.161471871964	0.286876977802	0.271552015772	0.137975251169	0.0381516675686	0.00709470312337	0.00240054179837	0.00203631515884	0.00202176408223	0.00202147425996	0.00202147425996	0.00202147425996	0.00202147425996	0.00202147425996	0.00202147425996	0.00202147425996	0.00202147425996	0.00202147425996	0.00202147425996	0.00202147425996	0.00202147425996	0.00202147425996	0.00202147425996	0.00202147425996
hhs3	201612	2.18209	1.75560229	0.0077408369617	0.0556032360226	0.215393436943	0.350657578122	0.241935840189	0.0750166010512	0.0124750237886	0.00274595999933	0.00204465006773	0.00202177409609	0.00202147427995	0.00202147427995	0.00202147427995	0.00202147427995	0.00202147427995	0.00202147427995	0.00202147427995	0.00202147427995	0.00202147427995	0.00202147427995	0.00202147427995	0.00202147427995	0.00202147427995	0.00202147427995	0.00202147427995	0.00202147427995	0.00202147427995
hhs3	201613	2.29309	1.66917009	0.00855676660439	0.061298073744	0.232106687778	0.362497977164	0.228571765519	0.0587125992496	0.00760924765698	0.00223571290115	0.00202463234331	0.00202147427995	0.00202147427995	0.00202147427995	0.00202147427995	0.00202147427995	0.00202147427995	0.00202147427995	0.00202147427995	0.00202147427995	0.00202147427995	0.00202147427995	0.00202147427995	0.00202147427995	0.00202147427995	0.00202147427995	0.00202147427995	0.00202147427995	0.00202147427995
hhs3	201614	2.15393	1.50892264	0.0343774317593	0.138478920911	0.292269827735	0.30233483531	0.151390912556	0.0354387508991	0.00516010945352	0.0021394818711	0.00202319318582	0.00202147423998	0.00202147423998	0.00202147423998	0.00202147423998	0.00202147423998	0.00202147423998	0.00202147423998	0.00202147423998	0.00202147423998	0.00202147423998	0.00202147423998	0.00202147423998	0.00202147423998	0.00202147423998	0.00202147423998	0.00202147423998	0.00202147423998	0.00202147423998
hhs3	201615	1.88369	1.49225996	0.0382960786261	0.150192187681	0.301400418347	0.293204244698	0.139677645785	0.0319066170009	0.00478841739586	0.00212488082528	0.00202297332066	0.00202147423998	0.00202147423998	0.00202147423998	0.00202147423998	0.00202147423998	0.00202147423998	0.00202147423998	0.00202147423998	0.00202147423998	0.00202147423998	0.00202147423998	0.00202147423998	0.00202147423998	0.00202147423998	0.00202147423998	0.00202147423998	0.00202147423998	0.00202147423998
hhs3	201616	1.7241	1.44154985	0.0503155486221	0.18611972863	0.329406250198	0.265198414745	0.103750110633	0.0210726913906	0.00364833662963	0.00208007834184	0.00202230377128	0.00202147427995	0.00202147427995	0.00202147427995	0.00202147427995	0.00202147427995	0.00202147427995	0.00202147427995	0.00202147427995	0.00202147427995	0.00202147427995	0.00202147427995	0.00202147427995	0.00202147427995	0.00202147427995	0.00202147427995	0.00202147427995	0.00202147427995	0.00202147427995
hhs3	201617	1.66207	1.46374588	0.0460245105008	0.173293355955	0.319407984689	0.275196686199	0.116576476212	0.0249404797734	0.00405535707046	0.00209606855681	0.00202254364419	0.00202147429994	0.00202147429994	0.00202147429994	0.00202147429994	0.00202147429994	0.00202147429994	0.00202147429994	0.00202147429994	0.00202147429994	0.00202147429994	0.00202147429994	0.00202147429994	0.00202147429994	0.00202147429994	0.00202147429994	0.00202147429994	0.00202147429994	0.00202147429994
hhs4	201542	1.15319	1.47764511	0.0164372733381	0.085532818707	0.310330445745	0.284282810132	0.0759747204581	0.0164372733381	0.0105273077775	0.0100895362522	0.0100895362522	0.010016571	0.010016571	0.010016571	0.010016571	0.010016571	0.010016571	0.010016571	0.010016571	0.010016571	0.010016571	0.010016571	0.010016571	0.010016571	0.010016571	0.010016571	0.010016571	0.010016571	0.010016571
hhs4	201543	1.33035	1.51416297	0.0344113516459	0.14084819076	0.29585752348	0.305702386257	0.156853135954	0.0396288820692	0.00586778558396	0.0013912907311	0.00104131534855	0.00102264679677	0.00102209713385	0.00102208713998	0.00102208713998	0.00102208713998	0.00102208713998	0.00102208713998	0.00102208713998	0.00102208713998	0.00102208713998	0.00102208713998	0.00102208713998	0.00102208713998	0.00102208713998	0.00102208713998	0.00102208713998	0.00102208713998	0.00102208713998
hhs4	201544	1.67569	1.49261008	0.0373028484764	0.1460727069	0.293763557575	0.290207628198	0.146056826638	0.0386349615769	0.00706737994969	0.00246049505667	0.00204629905651	0.00202222382031	0.00202148427382	0.00202147427995	0.00202147427995	0.00202147427995	0.00202147427995	0.00202147427995	0.00202147427995	0.00202147427995	0.00202147427995	0.00202147427995	0.00202147427995	0.00202147427995	0.00202147427995	0.00202147427995	0.00202147427995	0.00202147427995	0.00202147427995
hhs4	201545	1.37942	1.49530141	0.0367487582644	0.143558808512	0.288382937164	0.28690909098	0.149629615676	0.0439419271553	0.00943203985545	0.00292188211758	0.00208618459726	0.00202366293779	0.00202150426157	0.00202147427995	0.00202147427995	0.00202147427995	0.00202147427995	0.00202147427995	0.00202147427995	0.00202147427995	0.00202147427995	0.00202147427995	0.00202147427995	0.00202147427995	0.00202147427995	0.00202147427995	0.00202147427995	0.00202147427995	0.00202147427995
hhs4	201546	1.39241	1.60154729	0.0239858351861	0.102556383695	0.245003501441	0.301141925908	0.193746203741	0.0713709474106	0.0187021452814	0.00479352440717	0.00229776487142	0.00203630520524	0.0020218740548	0.00202147429994	0.00202147429994	0.00202147429994	0.00202147429994	0.00202147429994	0.00202147429994	0.00202147429994	0.00202147429994	0.00202147429994	0.00202147429994	0.00202147429994	0.00202147429994	0.00202147429994	0.00202147429994	0.00202147429994	0.00202147429994
hhs4	201547	1.54633	2.37510938	0.0026795906728	0.0102260228545	0.0534516749024	0.165107022723	0.265756959566	0.233432572362	0.134638077677	0.0644838694548	0.0263568406973	0.0084506815752	0.00299603661364	0.00209595858276	0.00202402269714	0.00202150424158	0.00202147425996	0.00202147425996	0.00202147425996	0.00202147425996	0.00202147425996	0.00202147425996	0.00202147425996	0.00202147425996	0.00202147425996	0.00202147425996	0.00202147425996	0.00202147425996	0.00202147425996
hhs4	201548	1.91839	3.36454345	0.00202179410383	0.00204505983668	0.002717227646	0.0111846352128	0.0604010644264	0.187369134324	0.293526495886	0.240131209256	0.118870489464	0.039745331056	0.00901099814327	0.00263182002017	0.00204378062113	0.00202179410383	0.00202147429994	0.00202147429994	0.00202147429994	0.00202147429994	0.00202147429994	0.00202147429994	0.00202147429994	0.00202147429994	0.00202147429994	0.00202147429994	0.00202147429994	0.00202147429994	0.00202147429994
hhs4	201549	1.79477	3.76685269	0.00215799054192	0.00271534874431	0.00421063176819	0.00857350625348	0.0294688622629	0.0958836936427	0.193125220679	0.233836034941	0.18364055711	0.10740040107	0.0583666308261	0.03228367609	0.0153766942266	0.00594277953574	0.00269544095268	0.00208334631718	0.00202437248264	0.00202154421706	0.00202147425996	0.00202147425996	0.00202147425996	0.00202147425996	0.00202147425996	0.00202147425996	0.00202147425996	0.00202147425996	0.00202147425996
hhs4	201550	1.42303	2.86094717	0.0020519256264	0.00287510083409	0.0125292506599	0.0634187539012	0.185030298559	0.288296602992	0.244063667771	0.119693994469	0.0374757728077	0.00913755053807	0.00299415782526	0.00210639222607	0.00202578165856	0.00202158423253	0.00202147429994	0.00202147429994	0.00202147429994	0.00202147429994	0.00202147429994	0.00202147429994	0.00202147429994	0.00202147429994	0.00202147429994	0.00202147429994	0.00202147429994	0.00202147429994	0.00202147429994
hhs4	201551	1.52679	2.36164207	0.00276452858498	0.0112316061847	0.0589489737067	0.180102147025	0.286773311375	0.244803369268	0.124867559407	0.042440137682	0.0105446174777	0.0030851919395	0.0020926705991	0.00202374286875	0.00202150424158	0.00202147425996	0.00202147425996	0.00202147425996	0.00202147425996	0.00202147425996	0.00202147425996	0.00202147425996	0.00202147425996	0.00202147425996	0.00202147425996	0.00202147425996	0.00202147425996	0.00202147425996	0.00202147425996
hhs4	201552	1.79656	2.44179172	0.00245666735525	0.00812795940214	0.0457447606782	0.157609798787	0.277525449811	0.26042924416	0.145328780194	0.0521931361741	0.012785742989	0.00334427302586	0.0021078712565	0.0020241725852	0.00202150422159	0.00202147423998	0.00202147423998	0.00202147423998	0.00202147423998	0.00202147423998	0.00202147423998	0.00202147423998	0.00202147423998	0.00202147423998	0.00202147423998	0.00202147423998	0.00202147423998	0.00202147423998	0.00202147423998
hhs4	201601	1.88104	2.40345557	0.00271440934732	0.0105772175914	0.0548412433039	0.16911868428	0.278952410301	0.253497690048	0.13704771135	0.0459862335134	0.0100894666977	0.00277490225091	0.00205567330788	0.00202223381418	0.00202148427382	0.00202147427995	0.00202147427995	0.00202147427995	0.00202147427995	0.00202147427995	0.00202147427995	0.00202147427995	0.00202147427995	0.00202147427995	0.00202147427995	0.00202147427995	0.00202147427995	0.00202147427995	0.00202147427995
hhs4	201602	2.08679	2.61324851	0.00234407644874	0.00652205436289	0.0346405410987	0.124852889652	0.248243022399	0.278375673977	0.182462311489	0.0693851144806	0.015409344358	0.00333604813613	0.00208387601297	0.0020229233913	0.00202148427382	0.00202147427995	0.00202147427995	0.00202147427995	0.00202147427995	0.00202147427995	0.00202147427995	0.00202147427995	0.00202147427995	0.00202147427995	0.00202147427995	0.00202147427995	0.00202147427995	0.00202147427995	0.00202147427995
hhs4	201603	2.31595	3.03894325	0.00205071634767	0.00265636494223	0.00920484917692	0.0450245932257	0.144963187297	0.270634121374	0.28191210531	0.155845333974	0.0448657706214	0.00804377119157	0.00244184649264	0.00203504595731	0.00202165416964	0.00202147427995	0.00202147427995	0.00202147427995	0.00202147427995	0.00202147427995	0.00202147427995	0.00202147427995	0.00202147427995	0.00202147427995	0.00202147427995	0.00202147427995	0.00202147427995	0.00202147427995	0.00202147427995
hhs4	201604	2.93973	3.04607306	0.00232153025187	0.00410084909196	0.0126117198357	0.0461198810946	0.139414198741	0.26559281023	0.28288600525	0.158247649205	0.0457296204204	0.00816800492549	0.00245013138775	0.00203530577784	0.00202165414965	0.00202147425996	0.00202147425996	0.00202147425996	0.00202147425996	0.00202147425996	0.00202147425996	0.00202147425996	0.00202147425996	0.00202147425996	0.00202147425996	0.00202147425996	0.00202147425996	0.00202147425996	0.00202147425996
hhs4	201605	3.35643	3.31913545	0.00204874753474	0.00242007981676	0.00553000266945	0.0225966166391	0.0825318715922	0.199221272301	0.285900826423	0.232430257028	0.104219361829	0.0257560791118	0.00482832297162	0.00218950121813	0.00202636126303	0.00202153422319	0.00202147425996	0.00202147425996	0.00202147425996	0.00202147425996	0.00202147425996	0.00202147425996	0.00202147425996	0.00202147425996	0.00202147425996	0.00202147425996	0.00202147425996	0.00202147425996	0.00202147425996
hhs4	201606	3.30509	3.32194104	0.00204784812683	0.00244462481311	0.00597226157507	0.0247702841418	0.0862297456115	0.199465276657	0.2796477367	0.226807959417	0.105528920858	0.0287065003523	0.00575935213664	0.00228847057092	0.00203025891299	0.0020215942264	0.00202147429994	0.00202147429994	0.00202147429994	0.00202147429994	0.00202147429994	0.00202147429994	0.00202147429994	0.00202147429994	0.00202147429994	0.00202147429994	0.00202147429994	0.00202147429994	0.00202147429994
hhs4	201607	3.62162	3.24110662	0.00203412650103	0.00236184552869	0.00631919869825	0.0296559675214	0.10216005469	0.21801518701	0.280149693282	0.210630785464	0.0899827823521	0.0218705119198	0.00433474565586	0.00215895994743	0.00202545182074	0.00202152422932	0.00202147425996	0.00202147425996	0.00202147425996	0.00202147425996	0.00202147425996	0.00202147425996	0.00202147425996	0.00202147425996	0.00202147425996	0.00202147425996	0.00202147425996	0.00202147425996	0.00202147425996
hhs4	201608	2.89153	2.90208882	0.00204425031287	0.0026788811345	0.0105726503922	0.0561156218093	0.177113901326	0.294981650597	0.259641812252	0.123494512658	0.0326228784018	0.00608489244625	0.00229651561474	0.00203020892355	0.00202158421254	0.00202147427995	0.00202147427995	0.00202147427995	0.00202147427995	0.00202147427995	0.00202147427995	0.00202147427995	0.00202147427995	0.00202147427995	0.00202147427995	0.00202147427995	0.00202147427995	0.00202147427995	0.00202147427995
hhs4	201609	2.78649	2.6231927	0.0021072416843	0.00405460748977	0.023794002585	0.108868441889	0.257897082183	0.3111098602	0.187876701191	0.0571181470249	0.010175633857	0.00261340128909	0.00204103228628	0.00202173412061	0.00202147427995	0.00202147427995	0.00202147427995	0.00202147427995	0.00202147427995	0.00202147427995	0.00202147427995	0.00202147427995	0.00202147427995	0.00202147427995	0.00202147427995	0.00202147427995	0.00202147427995	0.00202147427995	0.00202147427995
hhs4	201610	2.66511	2.26986025	0.00258752720733	0.0103091321968	0.0629324227615	0.213417303049	0.334745782504	0.23941118319	0.0819445941968	0.0151774868447	0.00305202237154	0.00205699253959	0.00202196401963	0.00202147431993	0.00202147431993	0.00202147431993	0.00202147431993	0.00202147431993	0.00202147431993	0.00202147431993	0.00202147431993	0.00202147431993	0.00202147431993	0.00202147431993	0.00202147431993	0.00202147431993	0.00202147431993	0.00202147431993	0.00202147431993
hhs4	201611	2.1409	1.82868572	0.00714933961777	0.0521707304363	0.206443193487	0.345011017343	0.24928890853	0.0835084926834	0.0149789781244	0.00300744961466	0.00205490375946	0.00202192398417	0.00202147425996	0.00202147425996	0.00202147425996	0.00202147425996	0.00202147425996	0.00202147425996	0.00202147425996	0.00202147425996	0.00202147425996	0.00202147425996	0.00202147425996	0.00202147425996	0.00202147425996	0.00202147425996	0.00202147425996	0.00202147425996	0.00202147425996
hhs4	201612	2.02803	1.63592211	0.00992677646523	0.0650457155556	0.233718079615	0.357839244067	0.225642611781	0.0591392376197	0.0079903339612	0.00228474283423	0.00202669108082	0.00202150426157	0.00202147427995	0.00202147427995	0.00202147427995	0.00202147427995	0.00202147427995	0.00202147427995	0.00202147427995	0.00202147427995	0.00202147427995	0.00202147427995	0.00202147427995	0.00202147427995	0.00202147427995	0.00202147427995	0.00202147427995	0.00202147427995	0.00202147427995
hhs4	201613	2.01489	1.47212389	0.0473593714559	0.177283407379	0.322518264158	0.272086410778	0.112586431884	0.0237372773709	0.00392874467337	0.00209109158812	0.00202246367322	0.00202147427995	0.00202147427995	0.00202147427995	0.00202147427995	0.00202147427995	0.00202147427995	0.00202147427995	0.00202147427995	0.00202147427995	0.00202147427995	0.00202147427995	0.00202147427995	0.00202147427995	0.00202147427995	0.00202147427995	0.00202147427995	0.00202147427995	0.00202147427995
hhs4	201614	1.79108	1.36183109	0.0648500542448	0.229564991843	0.363272205111	0.231332457934	0.0603048416231	0.00797179517077	0.00226971200671	0.00202591151879	0.00202149422772	0.00202147423998	0.00202147423998	0.00202147423998	0.00202147423998	0.00202147423998	0.00202147423998	0.00202147423998	0.00202147423998	0.00202147423998	0.00202147423998	0.00202147423998	0.00202147423998	0.00202147423998	0.00202147423998	0.00202147423998	0.00202147423998	0.00202147423998	0.00202147423998
hhs4	201615	1.68524	1.34365342	0.0650562984151	0.230181486078	0.363752764045	0.230851894952	0.0596883502871	0.00778588925634	0.00225015402305	0.00202514201073	0.00202148425383	0.00202147425996	0.00202147425996	0.00202147425996	0.00202147425996	0.00202147425996	0.00202147425996	0.00202147425996	0.00202147425996	0.00202147425996	0.00202147425996	0.00202147425996	0.00202147425996	0.00202147425996	0.00202147425996	0.00202147425996	0.00202147425996	0.00202147425996	0.00202147425996
hhs4	201616	1.42266	1.29529047	0.0651823311261	0.230558225044	0.364046443947	0.230558225044	0.0593116113207	0.00767228892128	0.0022381913591	0.00202467229878	0.00202147425996	0.00202147425996	0.00202147425996	0.00202147425996	0.00202147425996	0.00202147425996	0.00202147425996	0.00202147425996	0.00202147425996	0.00202147425996	0.00202147425996	0.00202147425996	0.00202147425996	0.00202147425996	0.00202147425996	0.00202147425996	0.00202147425996	0.00202147425996	0.00202147425996
hhs4	201617	1.22093	1.20380716	0.0651823311261	0.230558225044	0.364046443947	0.230558225044	0.0593116113207	0.00767228892128	0.0022381913591	0.00202467229878	0.00202147425996	0.00202147425996	0.00202147425996	0.00202147425996	0.00202147425996	0.00202147425996	0.00202147425996	0.00202147425996	0.00202147425996	0.00202147425996	0.00202147425996	0.00202147425996	0.00202147425996	0.00202147425996	0.00202147425996	0.00202147425996	0.00202147425996	0.00202147425996	0.00202147425996
hhs5	201542	1.30389	1.28804403	0.0169480101156	0.155868713399	0.37869635858	0.183521524597	0.0378153027084	0.014613211991	0.0111839750593	0.0106732382818	0.0103084220148	0.0100895362522	0.010016571	0.010016571	0.010016571	0.010016571	0.010016571	0.010016571	0.010016571	0.010016571	0.010016571	0.010016571	0.010016571	0.010016571	0.010016571	0.010016571	0.010016571	0.010016571	0.010016571
hhs5	201543	1.24021	1.18261249	0.0829526935249	0.242250704679	0.358935927949	0.225826856536	0.0604119765263	0.00779594309087	0.0013752405601	0.00103091171834	0.00102217707482	0.00102208712998	0.00102208712998	0.00102208712998	0.00102208712998	0.00102208712998	0.00102208712998	0.00102208712998	0.00102208712998	0.00102208712998	0.00102208712998	0.00102208712998	0.00102208712998	0.00102208712998	0.00102208712998	0.00102208712998	0.00102208712998	0.00102208712998	0.00102208712998
hhs5	201544	1.42927	1.19295062	0.0797358578313	0.229930434635	0.344136870297	0.225144339592	0.0667410465855	0.0111176362983	0.0027303096238	0.00205463396557	0.00202232377902	0.00202148429381	0.00202147429994	0.00202147429994	0.00202147429994	0.00202147429994	0.00202147429994	0.00202147429994	0.00202147429994	0.00202147429994	0.00202147429994	0.00202147429994	0.00202147429994	0.00202147429994	0.00202147429994	0.00202147429994	0.00202147429994	0.00202147429994	0.00202147429994
hhs5	201545	1.14107	1.21580881	0.0742951419894	0.218422904794	0.335462079833	0.232048009118	0.0785851311284	0.0166653138195	0.00392161896508	0.00218356483697	0.00202948932468	0.00202168411127	0.00202147423998	0.00202147423998	0.00202147423998	0.00202147423998	0.00202147423998	0.00202147423998	0.00202147423998	0.00202147423998	0.00202147423998	0.00202147423998	0.00202147423998	0.00202147423998	0.00202147423998	0.00202147423998	0.00202147423998	0.00202147423998	0.00202147423998
hhs5	201546	1.3763	1.36352182	0.0502680072734	0.177089324626	0.311340045927	0.259661127809	0.117311223299	0.0345188054062	0.00846159488266	0.00287680972903	0.00208436569205	0.00202360295455	0.00202150424158	0.00202147425996	0.00202147425996	0.00202147425996	0.00202147425996	0.00202147425996	0.00202147425996	0.00202147425996	0.00202147425996	0.00202147425996	0.00202147425996	0.00202147425996	0.00202147425996	0.00202147425996	0.00202147425996	0.00202147425996	0.00202147425996
hhs5	201547	1.4454	1.61941254	0.026187474822	0.107432492464	0.241846944703	0.285848041653	0.188925098277	0.0782429125613	0.0248376925569	0.00735368437755	0.0028617389995	0.00209546890379	0.00202479224526	0.00202154423705	0.00202147427995	0.00202147427995	0.00202147427995	0.00202147427995	0.00202147427995	0.00202147427995	0.00202147427995	0.00202147427995	0.00202147427995	0.00202147427995	0.00202147427995	0.00202147427995	0.00202147427995	0.00202147427995	0.00202147427995
hhs5	201548	1.82185	2.01264051	0.00506679682945	0.0334919457934	0.144934916084	0.297302340441	0.297302340441	0.144934916084	0.0334919457934	0.0049552352419	0.00213142687418	0.00202307331938	0.00202147429994	0.00202147429994	0.00202147429994	0.00202147429994	0.00202147429994	0.00202147429994	0.00202147429994	0.00202147429994	0.00202147429994	0.00202147429994	0.00202147429994	0.00202147429994	0.00202147429994	0.00202147429994	0.00202147429994	0.00202147429994	0.00202147429994
hhs5	201549	1.73102	2.66872717	0.00247394680757	0.00758961969355	0.0365941930493	0.115587591465	0.210426442881	0.232572472142	0.174805067186	0.10265223389	0.0524424543273	0.0230067653471	0.00825686051756	0.00315223085948	0.00213354555383	0.00202726073149	0.00202162418802	0.00202147427995	0.00202147427995	0.00202147427995	0.00202147427995	0.00202147427995	0.00202147427995	0.00202147427995	0.00202147427995	0.00202147427995	0.00202147427995	0.00202147427995	0.00202147427995
hhs5	201550	1.40568	2.3807255	0.00352872005297	0.0159332533966	0.0695320857436	0.175552032633	0.255537514269	0.227641740399	0.135263867974	0.0579898336355	0.0188125377738	0.00539998256515	0.00243622998518	0.00204919731974	0.00202235378063	0.0020214843138	0.00202147431993	0.00202147431993	0.00202147431993	0.00202147431993	0.00202147431993	0.00202147431993	0.00202147431993	0.00202147431993	0.00202147431993	0.00202147431993	0.00202147431993	0.00202147431993	0.00202147431993
hhs5	201551	1.35701	2.32335726	0.00460193175927	0.0217043735865	0.0851367732954	0.19251098543	0.258401537663	0.220325657919	0.12400972423	0.0451683941383	0.0107677905102	0.00295535153425	0.00207249295245	0.0020228533942	0.00202149422772	0.00202147423998	0.00202147423998	0.00202147423998	0.00202147423998	0.00202147423998	0.00202147423998	0.00202147423998	0.00202147423998	0.00202147423998	0.00202147423998	0.00202147423998	0.00202147423998	0.00202147423998	0.00202147423998
hhs5	201552	1.40602	2.37604377	0.00386641289745	0.0178145394062	0.0746073919928	0.180951008275	0.258615191813	0.231121262076	0.133924726477	0.0496282301105	0.0119177855071	0.00312302876725	0.00208501531431	0.0020232731768	0.00202149426769	0.00202147427995	0.00202147427995	0.00202147427995	0.00202147427995	0.00202147427995	0.00202147427995	0.00202147427995	0.00202147427995	0.00202147427995	0.00202147427995	0.00202147427995	0.00202147427995	0.00202147427995	0.00202147427995
hhs5	201601	1.41173	2.46552629	0.00332614414351	0.0139161897359	0.060937223811	0.161441608907	0.25382782252	0.246348819063	0.151325732528	0.0575756852942	0.0135865918638	0.00327758392335	0.00209108155288	0.00202338306937	0.00202149422772	0.00202147423998	0.00202147423998	0.00202147423998	0.00202147423998	0.00202147423998	0.00202147423998	0.00202147423998	0.00202147423998	0.00202147423998	0.00202147423998	0.00202147423998	0.00202147423998	0.00202147423998	0.00202147423998
hhs5	201602	1.54293	2.73244235	0.00240957628189	0.00675717018144	0.0319358697002	0.106860393296	0.219526882166	0.27536827822	0.207126726386	0.0894628121166	0.0217705134611	0.00428254770866	0.00215192428333	0.00202515202463	0.00202151425544	0.00202147427995	0.00202147427995	0.00202147427995	0.00202147427995	0.00202147427995	0.00202147427995	0.00202147427995	0.00202147427995	0.00202147427995	0.00202147427995	0.00202147427995	0.00202147427995	0.00202147427995	0.00202147427995
hhs5	201603	1.7761	2.81680641	0.00222477956179	0.00476677067084	0.0219993327011	0.0849849663919	0.20474506281	0.288779288329	0.229887184257	0.100114028406	0.0236448136003	0.00436090956754	0.00214598788125	0.00202473224199	0.00202150422159	0.00202147423998	0.00202147423998	0.00202147423998	0.00202147423998	0.00202147423998	0.00202147423998	0.00202147423998	0.00202147423998	0.00202147423998	0.00202147423998	0.00202147423998	0.00202147423998	0.00202147423998	0.00202147423998
hhs5	201604	2.11811	2.97923405	0.00205117608604	0.00263287937055	0.00907912636528	0.0470068580999	0.157352401361	0.28657986574	0.277587210268	0.140235477901	0.0365663604829	0.00627522578958	0.00228206449929	0.00202914959325	0.00202156424478	0.00202147429994	0.00202147429994	0.00202147429994	0.00202147429994	0.00202147429994	0.00202147429994	0.00202147429994	0.00202147429994	0.00202147429994	0.00202147429994	0.00202147429994	0.00202147429994	0.00202147429994	0.00202147429994
hhs5	201605	2.60695	3.01284616	0.00203637512207	0.00239014817221	0.00708542881081	0.0393993024616	0.145294902424	0.283763527113	0.288752397709	0.150348723189	0.039613131332	0.00665955997311	0.00230451068905	0.00202977916701	0.00202157419868	0.00202147425996	0.00202147425996	0.00202147425996	0.00202147425996	0.00202147425996	0.00202147425996	0.00202147425996	0.00202147425996	0.00202147425996	0.00202147425996	0.00202147425996	0.00202147425996	0.00202147425996	0.00202147425996
hhs5	201606	2.87521	3.06247655	0.00205424418427	0.00260494647388	0.00811361835878	0.0395236466033	0.135399242251	0.267812101938	0.289885026029	0.16372761028	0.0475820049291	0.00846620214177	0.00247297740205	0.00203607532607	0.00202166416351	0.00202147427995	0.00202147427995	0.00202147427995	0.00202147427995	0.00202147427995	0.00202147427995	0.00202147427995	0.00202147427995	0.00202147427995	0.00202147427995	0.00202147427995	0.00202147427995	0.00202147427995	0.00202147427995
hhs5	201607	3.24155	2.98336513	0.00214227018236	0.00369928534926	0.0148477386065	0.0596427782339	0.160423394938	0.266738577593	0.261782426932	0.144055042762	0.0434881649836	0.00832610796945	0.0024944442131	0.00203743447243	0.00202169412513	0.00202147425996	0.00202147425996	0.00202147425996	0.00202147425996	0.00202147425996	0.00202147425996	0.00202147425996	0.00202147425996	0.00202147425996	0.00202147425996	0.00202147425996	0.00202147425996	0.00202147425996	0.00202147425996
hhs5	201608	2.54507	2.65622858	0.00238364223283	0.00673583340026	0.0338199949634	0.117318912105	0.235690125002	0.275808423826	0.191035847712	0.0786152158244	0.0197783555191	0.00429222186157	0.00217299140725	0.00202626138442	0.00202153428316	0.00202147431993	0.00202147431993	0.00202147431993	0.00202147431993	0.00202147431993	0.00202147431993	0.00202147431993	0.00202147431993	0.00202147431993	0.00202147431993	0.00202147431993	0.00202147431993	0.00202147431993	0.00202147431993
hhs5	201609	2.27153	2.412699	0.0025506397767	0.00912643726192	0.050655939882	0.170076696792	0.294785091134	0.265675182374	0.128924242952	0.0349090364477	0.00657283322347	0.00234734444468	0.00203278734238	0.00202165416964	0.00202147427995	0.00202147427995	0.00202147427995	0.00202147427995	0.00202147427995	0.00202147427995	0.00202147427995	0.00202147427995	0.00202147427995	0.00202147427995	0.00202147427995	0.00202147427995	0.00202147427995	0.00202147427995	0.00202147427995
hhs5	201610	1.98195	2.21555395	0.00292238178216	0.0135002949207	0.0747905988957	0.227619637121	0.332034215313	0.224387179412	0.0725058699962	0.012969600367	0.00285384381278	0.00205086623546	0.00202192398417	0.00202147425996	0.00202147425996	0.00202147425996	0.00202147425996	0.00202147425996	0.00202147425996	0.00202147425996	0.00202147425996	0.00202147425996	0.00202147425996	0.00202147425996	0.00202147425996	0.00202147425996	0.00202147425996	0.00202147425996	0.00202147425996
hhs5	201611	1.56295	1.97091872	0.00547124875456	0.0369759889184	0.156221333398	0.305931475771	0.288429408666	0.133713975717	0.0301405606481	0.00460950720537	0.00211853475899	0.00202290340356	0.00202147427995	0.00202147427995	0.00202147427995	0.00202147427995	0.00202147427995	0.00202147427995	0.00202147427995	0.00202147427995	0.00202147427995	0.00202147427995	0.00202147427995	0.00202147427995	0.00202147427995	0.00202147427995	0.00202147427995	0.00202147427995	0.00202147427995
hhs5	201612	1.43914	1.61457533	0.0202479671411	0.0959872510967	0.258177850007	0.334171777805	0.194488276736	0.0494040875627	0.00687847579249	0.00223219505841	0.00202556177335	0.00202149426769	0.00202147427995	0.00202147427995	0.00202147427995	0.00202147427995	0.00202147427995	0.00202147427995	0.00202147427995	0.00202147427995	0.00202147427995	0.00202147427995	0.00202147427995	0.00202147427995	0.00202147427995	0.00202147427995	0.00202147427995	0.00202147427995	0.00202147427995
hhs5	201613	1.45661	1.35785381	0.0625870938966	0.222800756738	0.357999429417	0.236605241471	0.0670690854236	0.0100115445823	0.00248436044619	0.00203433641256	0.00202161421414	0.00202147429994	0.00202147429994	0.00202147429994	0.00202147429994	0.00202147429994	0.00202147429994	0.00202147429994	0.00202147429994	0.00202147429994	0.00202147429994	0.00202147429994	0.00202147429994	0.00202147429994	0.00202147429994	0.00202147429994	0.00202147429994	0.00202147429994	0.00202147429994
hhs5	201614	1.35283	1.18026863	0.0653651690015	0.230665019553	0.363939649438	0.230421229056	0.0592702966567	0.00766794158726	0.00223802146329	0.00202466230491	0.00202147425996	0.00202147425996	0.00202147425996	0.00202147425996	0.00202147425996	0.00202147425996	0.00202147425996	0.00202147425996	0.00202147425996	0.00202147425996	0.00202147425996	0.00202147425996	0.00202147425996	0.00202147425996	0.00202147425996	0.00202147425996	0.00202147425996	0.00202147425996	0.00202147425996
hhs5	201615	1.01145	1.06153504	0.103187997405	0.252757319128	0.341847357705	0.202079915315	0.0507239891664	0.00676859331137	0.00220268319977	0.00202413268977	0.00202147431993	0.00202147431993	0.00202147431993	0.00202147431993	0.00202147431993	0.00202147431993	0.00202147431993	0.00202147431993	0.00202147431993	0.00202147431993	0.00202147431993	0.00202147431993	0.00202147431993	0.00202147431993	0.00202147431993	0.00202147431993	0.00202147431993	0.00202147431993	0.00202147431993
hhs5	201616	1.13769	0.9631867	0.231625648134	0.327777692329	0.266826970716	0.105839317339	0.0217026946162	0.00371463589866	0.00208268670107	0.00202234370677	0.00202147423998	0.00202147423998	0.00202147423998	0.00202147423998	0.00202147423998	0.00202147423998	0.00202147423998	0.00202147423998	0.00202147423998	0.00202147423998	0.00202147423998	0.00202147423998	0.00202147423998	0.00202147423998	0.00202147423998	0.00202147423998	0.00202147423998	0.00202147423998	0.00202147423998
hhs5	201617	1.01095	0.90289106	0.281743761364	0.357051660614	0.237553010275	0.0682849298364	0.010378189746	0.00252293679018	0.00203585548103	0.00202164419575	0.00202147429994	0.00202147429994	0.00202147429994	0.00202147429994	0.00202147429994	0.00202147429994	0.00202147429994	0.00202147429994	0.00202147429994	0.00202147429994	0.00202147429994	0.00202147429994	0.00202147429994	0.00202147429994	0.00202147429994	0.00202147429994	0.00202147429994	0.00202147429994	0.00202147429994
hhs6	201542	3.46367	2.5615331	0.0103083920332	0.0127888708154	0.0374477481208	0.11171620107	0.21385356269	0.232967840365	0.130319791937	0.0482451263492	0.0189171125126	0.0120593182324	0.0106731683247	0.0104543025498	0.010016571	0.010016571	0.010016571	0.010016571	0.010016571	0.010016571	0.010016571	0.010016571	0.010016571	0.010016571	0.010016571	0.010016571	0.010016571	0.010016571	0.010016571
hhs6	201543	3.44926	3.45454162	0.00102217706483	0.00102969245597	0.00129341072919	0.00569634060662	0.0400141949812	0.153690552288	0.284249526232	0.270077247465	0.14926146845	0.0556511755112	0.0169204873328	0.0049842872775	0.00172592548698	0.00109264385066	0.00102573488298	0.00102217706483	0.00102208711999	0.00102208711999	0.00102208711999	0.00102208711999	0.00102208711999	0.00102208711999	0.00102208711999	0.00102208711999	0.00102208711999	0.00102208711999	0.00102208711999
hhs6	201544	4.21557	3.695465	0.00202149424771	0.00202376285649	0.00212634994538	0.0042959394536	0.0244727760921	0.103195499708	0.225517196434	0.273239750775	0.200614977617	0.0932663886941	0.0297032984959	0.00818022743009	0.00296259712027	0.00209781744282	0.00202419259296	0.00202151423545	0.00202147425996	0.00202147425996	0.00202147425996	0.00202147425996	0.00202147425996	0.00202147425996	0.00202147425996	0.00202147425996	0.00202147425996	0.00202147425996	0.00202147425996
hhs6	201545	3.90919	4.03368686	0.00202147427995	0.00202201394901	0.00205673265825	0.00295789003624	0.0125866353444	0.0568443649179	0.150035236934	0.236749720504	0.236385264002	0.156191711563	0.0755804652694	0.0287427978063	0.00853736850001	0.00294021087773	0.00208817337767	0.0020236929194	0.00202150426157	0.00202147427995	0.00202147427995	0.00202147427995	0.00202147427995	0.00202147427995	0.00202147427995	0.00202147427995	0.00202147427995	0.00202147427995	0.00202147427995
hhs6	201546	4.00152	5.4151134	0.00202147425996	0.00202150424158	0.00202366291778	0.00208540505467	0.00285684197417	0.00757976566078	0.0235180615668	0.0559941057672	0.101339178089	0.156354270312	0.207297929324	0.204529537029	0.133331798747	0.0561174001575	0.0161861378387	0.00429029291632	0.00222760784939	0.00203150810675	0.00202172410675	0.00202147425996	0.00202147425996	0.00202147425996	0.00202147425996	0.00202147425996	0.00202147425996	0.00202147425996	0.00202147425996
hhs6	201547	4.07754	8.69769678	0.00202147427995	0.00202147427995	0.00202147427995	0.00202147427995	0.00202147427995	0.00202167415738	0.00202700089084	0.00208476546753	0.00235335076139	0.00293756250181	0.00367280162682	0.00487010739599	0.00844856295875	0.0193798295142	0.0493908157015	0.113226139592	0.197888631517	0.239937785468	0.192019890439	0.0986760522275	0.0324438981589	0.00775045106599	0.00264003495637	0.00205778201475	0.00202253363032	0.00202148427382	0.00202147427995
hhs6	201548	4.5488	10.03405354	0.00202147427995	0.00202147427995	0.00202147427995	0.00202147427995	0.00202147427995	0.00202147427995	0.00202147427995	0.00202147427995	0.00202147427995	0.00202147427995	0.00202147427995	0.00202147427995	0.00202147427995	0.00202211388772	0.00206577711187	0.00321729096229	0.0152187312488	0.0660893755459	0.155575679336	0.213502016829	0.200174539716	0.139016104261	0.0666544490226	0.0375289897984	0.0393984333886	0.0249191326149	0.00833820063688
hhs6	201549	4.99108	9.52071345	0.00202147427995	0.00202147427995	0.00202147427995	0.00202147427995	0.00202151425544	0.00202267354452	0.00203477612278	0.00208839324284	0.00220426218785	0.00235399036916	0.00244262601461	0.00249466410299	0.00315853699233	0.00577879015915	0.0130421460089	0.0318860102758	0.0743747446605	0.14410731215	0.21054392084	0.219979614534	0.158716703148	0.0761276497163	0.024034914849	0.00599203938707	0.00244069719743	0.00204592928327	0.00202219383869
hhs6	201550	4.10939	5.95314213	0.00202147427995	0.00202147427995	0.00202147427995	0.00202147427995	0.00202152424931	0.00202569169368	0.0021621380199	0.00426901600678	0.0201258420326	0.0764399881792	0.16678248692	0.226370055686	0.218786806007	0.154878556837	0.0723654568279	0.0206173006525	0.00465928667882	0.00221038843102	0.00202769046796	0.00202155423092	0.00202147427995	0.00202147427995	0.00202147427995	0.00202147427995	0.00202147427995	0.00202147427995	0.00202147427995
hhs6	201551	3.8326	5.10644012	0.00202147423998	0.00202147423998	0.00202147423998	0.00202164413579	0.00203413647479	0.0024011613946	0.00718800583418	0.036959638206	0.125517269719	0.238051407499	0.263535639145	0.183019576093	0.0809479820962	0.0226652743085	0.00508427595886	0.00226354578818	0.00203108834407	0.00202166412353	0.00202147423998	0.00202147423998	0.00202147423998	0.00202147423998	0.00202147423998	0.00202147423998	0.00202147423998	0.00202147423998	0.00202147423998
hhs6	201552	4.07882	5.24318123	0.00202147427995	0.00202147427995	0.00202147427995	0.00202165416964	0.0020343863618	0.00239175720918	0.00669537807457	0.0313017685537	0.105064354691	0.220381498085	0.280402860833	0.208136127385	0.086844487767	0.0203039528086	0.00399120636961	0.00212710950065	0.00202426257007	0.00202150426157	0.00202147427995	0.00202147427995	0.00202147427995	0.00202147427995	0.00202147427995	0.00202147427995	0.00202147427995	0.00202147427995	0.00202147427995
hhs6	201601	4.49916	5.24251377	0.00202147425996	0.00202147425996	0.00202147425996	0.00202150424158	0.00202397272779	0.00211470708532	0.00375768953314	0.0186778697944	0.085256630645	0.22180218465	0.306040735707	0.219940656224	0.0847896470208	0.0191697881275	0.00396240399284	0.00213809274416	0.00202491215169	0.00202151423545	0.00202147425996	0.00202147425996	0.00202147425996	0.00202147425996	0.00202147425996	0.00202147425996	0.00202147425996	0.00202147425996	0.00202147425996
hhs6	201602	4.45398	5.74770367	0.00202147425996	0.00202147425996	0.00202147425996	0.00202147425996	0.00202149424771	0.002023413071	0.00210317415784	0.00370969896316	0.0189935362133	0.0860106582407	0.21678594084	0.296355395202	0.221465531101	0.0925741931801	0.0228212488843	0.00463634070395	0.00219328889535	0.00202685096272	0.00202154421706	0.00202147425996	0.00202147425996	0.00202147425996	0.00202147425996	0.00202147425996	0.00202147425996	0.00202147425996	0.00202147425996
hhs6	201603	5.13729	6.26913214	0.00202147425996	0.00202147425996	0.00202147425996	0.00202147425996	0.00202147425996	0.00202150424158	0.00202418259909	0.0021218527033	0.00386248526759	0.0192173589549	0.084717960982	0.213496817881	0.296278972068	0.225471144675	0.0940724543776	0.0220203800138	0.004243881378	0.00214684737542	0.00202495212718	0.00202151423545	0.00202147425996	0.00202147425996	0.00202147425996	0.00202147425996	0.00202147425996	0.00202147425996	0.00202147425996
hhs6	201604	5.63083	6.9503041	0.00202147425996	0.00202147425996	0.00202147425996	0.00202147425996	0.00202147425996	0.00202147425996	0.00202147425996	0.00202181405159	0.0020419017329	0.00257668378002	0.00926466240483	0.0498384107217	0.165651468843	0.2922991127	0.271507313185	0.13239109563	0.0339094490915	0.00591001962562	0.00225888866656	0.002028459976	0.00202155421093	0.00202147425996	0.00202147425996	0.00202147425996	0.00202147425996	0.00202147425996	0.00202147425996
hhs6	201605	4.47446	6.94279796	0.00202147427995	0.00202147427995	0.00202147427995	0.00202147427995	0.00202147427995	0.00202147427995	0.00202147427995	0.00202193399804	0.00204416036803	0.00258281004873	0.00915111213041	0.0494060763431	0.166051325294	0.294077485063	0.271911198225	0.131285824746	0.033161568058	0.0057354767205	0.00224246875821	0.00202784037603	0.00202155423092	0.00202147427995	0.00202147427995	0.00202147427995	0.00202147427995	0.00202147427995	0.00202147427995
hhs6	201606	4.74938	7.39446044	0.00202147423998	0.00202147423998	0.00202147423998	0.00202147423998	0.00202147423998	0.00202155419095	0.00202436246875	0.00207161349179	0.00247803425187	0.00437231257458	0.0103737621504	0.0283223850522	0.0787568758049	0.178611799188	0.269230037022	0.239888540866	0.118122744455	0.0313980488833	0.00579696889574	0.00226567448274	0.00202897963725	0.00202156418482	0.00202147423998	0.00202147423998	0.00202147423998	0.00202147423998	0.00202147423998
hhs6	201607	4.43197	7.36989288	0.00202147425996	0.00202147425996	0.00202148425383	0.00202197395353	0.00203732453984	0.00226135715277	0.00392653598875	0.0105114278311	0.0248909196673	0.0431213399376	0.0565530130197	0.0627798944104	0.0764089964201	0.121716571737	0.186069147786	0.198315537739	0.128109511293	0.0475412094709	0.0106627450364	0.00282205330818	0.0020564228279	0.00202220381257	0.00202148425383	0.00202147425996	0.00202147425996	0.00202147425996	0.00202147425996
hhs6	201608	3.87817	2.4813824	0.00214008154572	0.00513134719438	0.035148759441	0.150264526326	0.300814943412	0.29229652721	0.140006366997	0.0326476132335	0.00503111865812	0.00215109479201	0.00202401272329	0.00202149426769	0.00202147427995	0.00202147427995	0.00202147427995	0.00202147427995	0.00202147427995	0.00202147427995	0.00202147427995	0.00202147427995	0.00202147427995	0.00202147427995	0.00202147427995	0.00202147427995	0.00202147427995	0.00202147427995	0.00202147427995
hhs6	201609	3.63245	2.25962357	0.00224045999006	0.00764892332644	0.0590895580849	0.229821868911	0.363472449583	0.231132225353	0.0600479703522	0.00789433283253	0.00226155705259	0.0020255817611	0.00202148427382	0.00202147427995	0.00202147427995	0.00202147427995	0.00202147427995	0.00202147427995	0.00202147427995	0.00202147427995	0.00202147427995	0.00202147427995	0.00202147427995	0.00202147427995	0.00202147427995	0.00202147427995	0.00202147427995	0.00202147427995	0.00202147427995
hhs6	201610	3.32203	2.23091894	0.00224194909909	0.00767744591196	0.0593287320083	0.230571581467	0.364033099415	0.230541100159	0.0593064456749	0.00767173941133	0.00223817141567	0.00202467233882	0.00202147429994	0.00202147429994	0.00202147429994	0.00202147429994	0.00202147429994	0.00202147429994	0.00202147429994	0.00202147429994	0.00202147429994	0.00202147429994	0.00202147429994	0.00202147429994	0.00202147429994	0.00202147429994	0.00202147429994	0.00202147429994	0.00202147429994
hhs6	201611	2.86151	2.10913986	0.00259626174817	0.010915230092	0.0700658955995	0.238941281779	0.355663381267	0.219803937867	0.0560686594867	0.00733102812492	0.00222478955567	0.00202447240134	0.00202147423998	0.00202147423998	0.00202147423998	0.00202147423998	0.00202147423998	0.00202147423998	0.00202147423998	0.00202147423998	0.00202147423998	0.00202147423998	0.00202147423998	0.00202147423998	0.00202147423998	0.00202147423998	0.00202147423998	0.00202147423998	0.00202147423998
hhs6	201612	3.14237	2.10198347	0.00263242954194	0.0112457273004	0.0711618727733	0.23979560546	0.354809051639	0.218707957795	0.0557381716028	0.00729624938041	0.0022234203733	0.00202445239358	0.00202147421999	0.00202147421999	0.00202147421999	0.00202147421999	0.00202147421999	0.00202147421999	0.00202147421999	0.00202147421999	0.00202147421999	0.00202147421999	0.00202147421999	0.00202147421999	0.00202147421999	0.00202147421999	0.00202147421999	0.00202147421999	0.00202147421999
hhs6	201613	2.94122	1.99422056	0.00524422791963	0.0351134207608	0.150312065669	0.301493864057	0.293110804934	0.139557770696	0.0318704694873	0.00478460977855	0.00212473093823	0.00202297334066	0.00202147425996	0.00202147425996	0.00202147425996	0.00202147425996	0.00202147425996	0.00202147425996	0.00202147425996	0.00202147425996	0.00202147425996	0.00202147425996	0.00202147425996	0.00202147425996	0.00202147425996	0.00202147425996	0.00202147425996	0.00202147425996	0.00202147425996
hhs6	201614	2.80193	1.83994197	0.00781195342848	0.0585783321729	0.228126530835	0.36215091362	0.232453757268	0.0617433113259	0.00840555941394	0.00231535408526	0.00202770048188	0.0020215242693	0.00202147429994	0.00202147429994	0.00202147429994	0.00202147429994	0.00202147429994	0.00202147429994	0.00202147429994	0.00202147429994	0.00202147429994	0.00202147429994	0.00202147429994	0.00202147429994	0.00202147429994	0.00202147429994	0.00202147429994	0.00202147429994	0.00202147429994
hhs6	201615	2.69724	1.75069486	0.00789220398053	0.0593116107278	0.230558222739	0.364046440306	0.230558222739	0.0593116107278	0.00767228884478	0.00223819133694	0.00202467227876	0.00202147423998	0.00202147423998	0.00202147423998	0.00202147423998	0.00202147423998	0.00202147423998	0.00202147423998	0.00202147423998	0.00202147423998	0.00202147423998	0.00202147423998	0.00202147423998	0.00202147423998	0.00202147423998	0.00202147423998	0.00202147423998	0.00202147423998	0.00202147423998
hhs6	201616	2.29806	1.71345454	0.00789220398053	0.0593116107278	0.230558222739	0.364046440306	0.230558222739	0.0593116107278	0.00767228884478	0.00223819133694	0.00202467227876	0.00202147423998	0.00202147423998	0.00202147423998	0.00202147423998	0.00202147423998	0.00202147423998	0.00202147423998	0.00202147423998	0.00202147423998	0.00202147423998	0.00202147423998	0.00202147423998	0.00202147423998	0.00202147423998	0.00202147423998	0.00202147423998	0.00202147423998	0.00202147423998
hhs6	201617	2.33777	1.6685255	0.00827603883931	0.060458958924	0.231452601203	0.363152079679	0.229410873243	0.0589656246751	0.00763588140039	0.00223676227979	0.0020246423572	0.00202147429994	0.00202147429994	0.00202147429994	0.00202147429994	0.00202147429994	0.00202147429994	0.00202147429994	0.00202147429994	0.00202147429994	0.00202147429994	0.00202147429994	0.00202147429994	0.00202147429994	0.00202147429994	0.00202147429994	0.00202147429994	0.00202147429994	0.00202147429994
hhs7	201542	1.20878	1.48433709	0.0108920340996	0.0540815470132	0.343713922464	0.293885481045	0.0630550437841	0.0181875599296	0.0132995576235	0.0113297656494	0.0105272578081	0.0104543025498	0.0102354367749	0.0100895262583	0.010016571	0.010016571	0.010016571	0.010016571	0.010016571	0.010016571	0.010016571	0.010016571	0.010016571	0.010016571	0.010016571	0.010016571	0.010016571	0.010016571	0.010016571
hhs7	201543	1.05016	1.09265797	0.137965748377	0.270993620916	0.321069632511	0.184278717604	0.0526718936269	0.00999351553844	0.00240286040031	0.00119200294151	0.00103403981017	0.00102247690096	0.00102209713385	0.00102208713998	0.00102208713998	0.00102208713998	0.00102208713998	0.00102208713998	0.00102208713998	0.00102208713998	0.00102208713998	0.00102208713998	0.00102208713998	0.00102208713998	0.00102208713998	0.00102208713998	0.00102208713998	0.00102208713998	0.00102208713998
hhs7	201544	1.31092	1.19727872	0.0942131381039	0.23235560281	0.325782419201	0.213846103683	0.0711098560959	0.0167820224149	0.0049538260074	0.00250002079328	0.00206803570635	0.00202385280133	0.00202153422319	0.00202147425996	0.00202147425996	0.00202147425996	0.00202147425996	0.00202147425996	0.00202147425996	0.00202147425996	0.00202147425996	0.00202147425996	0.00202147425996	0.00202147425996	0.00202147425996	0.00202147425996	0.00202147425996	0.00202147425996	0.00202147425996
hhs7	201545	0.95359	1.35092265	0.0585556454993	0.185378613109	0.309331110993	0.247455805149	0.109226452344	0.0353777290286	0.0116108837103	0.00429451037273	0.00235643886766	0.00204686870718	0.00202234374676	0.00202148427382	0.00202147427995	0.00202147427995	0.00202147427995	0.00202147427995	0.00202147427995	0.00202147427995	0.00202147427995	0.00202147427995	0.00202147427995	0.00202147427995	0.00202147427995	0.00202147427995	0.00202147427995	0.00202147427995	0.00202147427995
hhs7	201546	0.912263	1.39274494	0.0524798019493	0.170170790793	0.295832701661	0.254162085161	0.123524565464	0.0436766902449	0.0152927759947	0.00569965874217	0.00269930863441	0.00209248075694	0.00202544186692	0.00202158423253	0.00202147429994	0.00202147429994	0.00202147429994	0.00202147429994	0.00202147429994	0.00202147429994	0.00202147429994	0.00202147429994	0.00202147429994	0.00202147429994	0.00202147429994	0.00202147429994	0.00202147429994	0.00202147429994	0.00202147429994
hhs7	201547	1.19874	2.14594854	0.00630811562069	0.030412863966	0.111458584635	0.224484983926	0.252888206336	0.173086562766	0.0854463160308	0.0413134194636	0.0228956137381	0.0123364788725	0.00588715376538	0.00299993428299	0.00216929365329	0.00203290728893	0.00202186406093	0.00202148429381	0.00202147429994	0.00202147429994	0.00202147429994	0.00202147429994	0.00202147429994	0.00202147429994	0.00202147429994	0.00202147429994	0.00202147429994	0.00202147429994	0.00202147429994
hhs7	201548	1.39056	3.19635947	0.00838186386103	0.0260279426529	0.0503124105465	0.0780284240933	0.120761278775	0.158786760186	0.167837689832	0.114209896317	0.0484213002431	0.0328867965577	0.0445834037788	0.0477514510187	0.043953300181	0.0254402330575	0.00777215775467	0.00258687755439	0.00204315098702	0.00202179408384	0.00202147427995	0.00202147427995	0.00202147427995	0.00202147427995	0.00202147427995	0.00202147427995	0.00202147427995	0.00202147427995	0.00202147427995
hhs7	201549	1.55082	3.0884347	0.0027367956464	0.00554183552345	0.0196011140105	0.0633302881507	0.13805432544	0.196094803518	0.189923048198	0.137705859128	0.085651620133	0.0530180618744	0.034946413876	0.0231353467277	0.0138690490609	0.00744733702068	0.00403256104957	0.00257495489133	0.00211393759905	0.00202910961776	0.00202174413447	0.00202147429994	0.00202147429994	0.00202147429994	0.00202147429994	0.00202147429994	0.00202147429994	0.00202147429994	0.00202147429994
hhs7	201550	1.41906	2.01532639	0.0117021877194	0.0512792576412	0.14542411464	0.234792340839	0.22812037233	0.151067014211	0.0810637227394	0.0392540719162	0.0163285006984	0.00587489122653	0.00267933085871	0.00208820335929	0.00202524196947	0.00202158421254	0.00202147427995	0.00202147427995	0.00202147427995	0.00202147427995	0.00202147427995	0.00202147427995	0.00202147427995	0.00202147427995	0.00202147427995	0.00202147427995	0.00202147427995	0.00202147427995	0.00202147427995
hhs7	201551	1.1452	1.69794197	0.0322384441507	0.104430273533	0.211656088818	0.250124098856	0.193485071937	0.108442363175	0.0451960480834	0.013843594532	0.00400127019811	0.00220803987124	0.00203087851294	0.00202171413286	0.00202147427995	0.00202147427995	0.00202147427995	0.00202147427995	0.00202147427995	0.00202147427995	0.00202147427995	0.00202147427995	0.00202147427995	0.00202147427995	0.00202147427995	0.00202147427995	0.00202147427995	0.00202147427995	0.00202147427995
hhs7	201552	1.15409	1.74914201	0.0317076896284	0.0998781050856	0.202123974253	0.245401065189	0.200365042893	0.117606613329	0.0486673093815	0.0139337292581	0.00378538258814	0.00216049902499	0.00202690095212	0.00202157421866	0.00202147427995	0.00202147427995	0.00202147427995	0.00202147427995	0.00202147427995	0.00202147427995	0.00202147427995	0.00202147427995	0.00202147427995	0.00202147427995	0.00202147427995	0.00202147427995	0.00202147427995	0.00202147427995	0.00202147427995
hhs7	201601	1.175	2.23301033	0.0107855598285	0.0432501913525	0.118293921846	0.201970958088	0.233719288873	0.192660077853	0.110011111163	0.0412129406677	0.010554631442	0.00309541570057	0.0020990666975	0.00202465233106	0.00202154423705	0.00202147427995	0.00202147427995	0.00202147427995	0.00202147427995	0.00202147427995	0.00202147427995	0.00202147427995	0.00202147427995	0.00202147427995	0.00202147427995	0.00202147427995	0.00202147427995	0.00202147427995	0.00202147427995
hhs7	201602	1.12489	2.38696679	0.00794891919959	0.0313321792782	0.0918045542396	0.177723473958	0.238304942018	0.219714033002	0.13220907593	0.0502731536146	0.0128000742003	0.00342147568088	0.00212089327067	0.00202505204587	0.0020215342032	0.00202147423998	0.00202147423998	0.00202147423998	0.00202147423998	0.00202147423998	0.00202147423998	0.00202147423998	0.00202147423998	0.00202147423998	0.00202147423998	0.00202147423998	0.00202147423998	0.00202147423998	0.00202147423998
hhs7	201603	1.50883	2.92998933	0.00264053462376	0.00670185403645	0.0251007409952	0.0772816812497	0.169769983182	0.251382574598	0.237381120931	0.136522532043	0.0471203675504	0.0107325322397	0.00296573519586	0.00207661044792	0.00202307327937	0.00202149424771	0.00202147425996	0.00202147425996	0.00202147425996	0.00202147425996	0.00202147425996	0.00202147425996	0.00202147425996	0.00202147425996	0.00202147425996	0.00202147425996	0.00202147425996	0.00202147425996	0.00202147425996
hhs7	201604	1.81036	3.14661929	0.0025756144358	0.00439558834433	0.0132912731025	0.0456444526491	0.122889722307	0.224719135841	0.261559763479	0.186562185433	0.0800630056141	0.0211186929697	0.00463866927596	0.00221268699954	0.00202844998213	0.00202159418642	0.00202147425996	0.00202147425996	0.00202147425996	0.00202147425996	0.00202147425996	0.00202147425996	0.00202147425996	0.00202147425996	0.00202147425996	0.00202147425996	0.00202147425996	0.00202147425996	0.00202147425996
hhs7	201605	1.8449	3.12126793	0.00412389500019	0.00705452783107	0.0159890688502	0.0474648667624	0.126181265045	0.229882561692	0.261947658225	0.179380671262	0.07300362548	0.0183662510768	0.00411676936988	0.00216219798313	0.00202594154047	0.00202153424318	0.00202147427995	0.00202147427995	0.00202147427995	0.00202147427995	0.00202147427995	0.00202147427995	0.00202147427995	0.00202147427995	0.00202147427995	0.00202147427995	0.00202147427995	0.00202147427995	0.00202147427995
hhs7	201606	2.40642	3.153802	0.00279313104464	0.00528389359482	0.014049897879	0.0436795376251	0.119424357428	0.225044986015	0.264956410499	0.187687475354	0.0793278164658	0.0206760244343	0.00454622596644	0.00220179367983	0.00202771043565	0.00202157419868	0.00202147425996	0.00202147425996	0.00202147425996	0.00202147425996	0.00202147425996	0.00202147425996	0.00202147425996	0.00202147425996	0.00202147425996	0.00202147425996	0.00202147425996	0.00202147425996	0.00202147425996
hhs7	201607	2.50362	3.08862124	0.00298967051762	0.00702603523367	0.0211474553313	0.0591262849713	0.135369189326	0.223993430877	0.24645335742	0.172288548682	0.0744364660662	0.0200890543913	0.00454596612578	0.00220588117319	0.00202792030695	0.00202157419868	0.00202147425996	0.00202147425996	0.00202147425996	0.00202147425996	0.00202147425996	0.00202147425996	0.00202147425996	0.00202147425996	0.00202147425996	0.00202147425996	0.00202147425996	0.00202147425996	0.00202147425996
hhs7	201608	1.99971	2.98398698	0.00300878885314	0.00843369216221	0.0288735579082	0.0777899511116	0.15704944714	0.230994372201	0.232131324992	0.149706320135	0.0601059853765	0.0155957002338	0.00383306338669	0.00215103485006	0.00202605149309	0.00202154425704	0.00202147429994	0.00202147429994	0.00202147429994	0.00202147429994	0.00202147429994	0.00202147429994	0.00202147429994	0.00202147429994	0.00202147429994	0.00202147429994	0.00202147429994	0.00202147429994	0.00202147429994
hhs7	201609	2.05839	2.26753638	0.011902734618	0.0436907707365	0.113516340495	0.188764624796	0.217645043999	0.186755137106	0.121680543831	0.0576077162273	0.01881705444	0.0049705057786	0.00229313766351	0.00203398658683	0.00202176408223	0.00202147425996	0.00202147425996	0.00202147425996	0.00202147425996	0.00202147425996	0.00202147425996	0.00202147425996	0.00202147425996	0.00202147425996	0.00202147425996	0.00202147425996	0.00202147425996	0.00202147425996	0.00202147425996
hhs7	201610	2.09375	1.58947025	0.0377775173924	0.123268481268	0.240017596525	0.26120710236	0.178207140913	0.0836629388069	0.0286328552271	0.00794177374007	0.00283632458453	0.00208116767382	0.0020234830481	0.00202150426157	0.00202147427995	0.00202147427995	0.00202147427995	0.00202147427995	0.00202147427995	0.00202147427995	0.00202147427995	0.00202147427995	0.00202147427995	0.00202147427995	0.00202147427995	0.00202147427995	0.00202147427995	0.00202147427995	0.00202147427995
hhs7	201611	1.54483	1.05900331	0.141464491407	0.267338549662	0.309824325436	0.17815362195	0.0511702139989	0.00901823352632	0.002575054779	0.00204685869306	0.00202210387386	0.00202148425383	0.00202147425996	0.00202147425996	0.00202147425996	0.00202147425996	0.00202147425996	0.00202147425996	0.00202147425996	0.00202147425996	0.00202147425996	0.00202147425996	0.00202147425996	0.00202147425996	0.00202147425996	0.00202147425996	0.00202147425996	0.00202147425996	0.00202147425996
hhs7	201612	1.39301	0.98475869	0.189934629196	0.303246872066	0.290961645808	0.137196859887	0.0313288319575	0.00477131797721	0.0021286285691	0.0020232032197	0.00202147427995	0.00202147427995	0.00202147427995	0.00202147427995	0.00202147427995	0.00202147427995	0.00202147427995	0.00202147427995	0.00202147427995	0.00202147427995	0.00202147427995	0.00202147427995	0.00202147427995	0.00202147427995	0.00202147427995	0.00202147427995	0.00202147427995	0.00202147427995	0.00202147427995
hhs7	201613	1.20827	0.86770368	0.269014264729	0.34961636663	0.244988298313	0.0778233698399	0.0132544957884	0.00282562114826	0.00204774816786	0.00202182406545	0.00202147427995	0.00202147427995	0.00202147427995	0.00202147427995	0.00202147427995	0.00202147427995	0.00202147427995	0.00202147427995	0.00202147427995	0.00202147427995	0.00202147427995	0.00202147427995	0.00202147427995	0.00202147427995	0.00202147427995	0.00202147427995	0.00202147427995	0.00202147427995	0.00202147427995
hhs7	201614	0.986163	0.76911151	0.293147745213	0.363712722239	0.230891942703	0.0597397293766	0.00780137983464	0.00225178304636	0.00202520199398	0.00202148427382	0.00202147427995	0.00202147427995	0.00202147427995	0.00202147427995	0.00202147427995	0.00202147427995	0.00202147427995	0.00202147427995	0.00202147427995	0.00202147427995	0.00202147427995	0.00202147427995	0.00202147427995	0.00202147427995	0.00202147427995	0.00202147427995	0.00202147427995	0.00202147427995	0.00202147427995
hhs7	201615	0.908619	0.76098176	0.29371908191	0.364046443947	0.230558225044	0.0593116113207	0.00767228892128	0.0022381913591	0.00202467229878	0.00202147425996	0.00202147425996	0.00202147425996	0.00202147425996	0.00202147425996	0.00202147425996	0.00202147425996	0.00202147425996	0.00202147425996	0.00202147425996	0.00202147425996	0.00202147425996	0.00202147425996	0.00202147425996	0.00202147425996	0.00202147425996	0.00202147425996	0.00202147425996	0.00202147425996	0.00202147425996
hhs7	201616	0.704888	0.70396541	0.29371908191	0.364046443947	0.230558225044	0.0593116113207	0.00767228892128	0.0022381913591	0.00202467229878	0.00202147425996	0.00202147425996	0.00202147425996	0.00202147425996	0.00202147425996	0.00202147425996	0.00202147425996	0.00202147425996	0.00202147425996	0.00202147425996	0.00202147425996	0.00202147425996	0.00202147425996	0.00202147425996	0.00202147425996	0.00202147425996	0.00202147425996	0.00202147425996	0.00202147425996	0.00202147425996
hhs7	201617	0.59335	0.5944275	0.313739067876	0.356664544435	0.221088284658	0.0564559531059	0.00737178327865	0.00222638861913	0.00202449242911	0.00202147427995	0.00202147427995	0.00202147427995	0.00202147427995	0.00202147427995	0.00202147427995	0.00202147427995	0.00202147427995	0.00202147427995	0.00202147427995	0.00202147427995	0.00202147427995	0.00202147427995	0.00202147427995	0.00202147427995	0.00202147427995	0.00202147427995	0.00202147427995	0.00202147427995	0.00202147427995
hhs8	201542	0.744407	1.26405941	0.0120595179895	0.144632482862	0.435753072714	0.156087607595	0.0272357306325	0.013081001528	0.0106732381753	0.0100895361515	0.0100895361515	0.0100165709001	0.0100165709001	0.0100165709001	0.0100165709001	0.0100165709001	0.0100165709001	0.0100165709001	0.0100165709001	0.0100165709001	0.0100165709001	0.0100165709001	0.0100165709001	0.0100165709001	0.0100165709001	0.0100165709001	0.0100165709001	0.0100165709001	0.0100165709001
hhs8	201543	0.776688	0.78546804	0.287233931776	0.352057839431	0.245430297263	0.0787398678105	0.0130733968448	0.00196352981358	0.00105870468478	0.0010227767171	0.00102208713998	0.00102208713998	0.00102208713998	0.00102208713998	0.00102208713998	0.00102208713998	0.00102208713998	0.00102208713998	0.00102208713998	0.00102208713998	0.00102208713998	0.00102208713998	0.00102208713998	0.00102208713998	0.00102208713998	0.00102208713998	0.00102208713998	0.00102208713998	0.00102208713998
hhs8	201544	0.997922	0.81480021	0.264384763705	0.335530494592	0.247646618136	0.0885605054434	0.0177788512914	0.00356461796892	0.00210248460152	0.00202363295617	0.00202149426769	0.00202147427995	0.00202147427995	0.00202147427995	0.00202147427995	0.00202147427995	0.00202147427995	0.00202147427995	0.00202147427995	0.00202147427995	0.00202147427995	0.00202147427995	0.00202147427995	0.00202147427995	0.00202147427995	0.00202147427995	0.00202147427995	0.00202147427995	0.00202147427995
hhs8	201545	0.725679	0.83237039	0.250950911824	0.326167546287	0.253529670437	0.0995738616585	0.0226433482075	0.00450686015223	0.00219179983022	0.00202787035765	0.00202159420641	0.00202147427995	0.00202147427995	0.00202147427995	0.00202147427995	0.00202147427995	0.00202147427995	0.00202147427995	0.00202147427995	0.00202147427995	0.00202147427995	0.00202147427995	0.00202147427995	0.00202147427995	0.00202147427995	0.00202147427995	0.00202147427995	0.00202147427995	0.00202147427995
hhs8	201546	0.891982	0.86945879	0.230824024353	0.314766777647	0.261751628438	0.11431179383	0.0295471245643	0.00599603693563	0.0023568086409	0.00203739451709	0.00202187403481	0.00202147427995	0.00202147427995	0.00202147427995	0.00202147427995	0.00202147427995	0.00202147427995	0.00202147427995	0.00202147427995	0.00202147427995	0.00202147427995	0.00202147427995	0.00202147427995	0.00202147427995	0.00202147427995	0.00202147427995	0.00202147427995	0.00202147427995	0.00202147427995
hhs8	201547	0.895779	1.09302831	0.142494541159	0.249582950707	0.284234830932	0.183532265355	0.073260927693	0.0206774637583	0.00537507773008	0.00240801723795	0.00204658887878	0.00202226379579	0.00202148427382	0.00202147427995	0.00202147427995	0.00202147427995	0.00202147427995	0.00202147427995	0.00202147427995	0.00202147427995	0.00202147427995	0.00202147427995	0.00202147427995	0.00202147427995	0.00202147427995	0.00202147427995	0.00202147427995	0.00202147427995	0.00202147427995
hhs8	201548	1.15229	1.28047067	0.0531592247779	0.191144966974	0.320224140996	0.243907051372	0.106909753027	0.0351248141251	0.00848894819307	0.00261078289478	0.00204346079703	0.00202179408384	0.00202147427995	0.00202147427995	0.00202147427995	0.00202147427995	0.00202147427995	0.00202147427995	0.00202147427995	0.00202147427995	0.00202147427995	0.00202147427995	0.00202147427995	0.00202147427995	0.00202147427995	0.00202147427995	0.00202147427995	0.00202147427995	0.00202147427995
hhs8	201549	1.49666	1.53461268	0.0549382238319	0.141460345365	0.241261973429	0.245527777485	0.165019098293	0.0782869855342	0.0268304805079	0.00744706711191	0.00277668116002	0.00208343628263	0.00202427256394	0.00202154423705	0.00202147427995	0.00202147427995	0.00202147427995	0.00202147427995	0.00202147427995	0.00202147427995	0.00202147427995	0.00202147427995	0.00202147427995	0.00202147427995	0.00202147427995	0.00202147427995	0.00202147427995	0.00202147427995	0.00202147427995
hhs8	201550	1.11457	1.26380993	0.104041700779	0.21052545006	0.284276632453	0.22118667211	0.102710427177	0.0297648207676	0.00659763794654	0.00246403286273	0.0020454195756	0.00202213385547	0.00202148425383	0.00202147425996	0.00202147425996	0.00202147425996	0.00202147425996	0.00202147425996	0.00202147425996	0.00202147425996	0.00202147425996	0.00202147425996	0.00202147425996	0.00202147425996	0.00202147425996	0.00202147425996	0.00202147425996	0.00202147425996	0.00202147425996
hhs8	201551	1.1948	1.36682762	0.0868089395664	0.186714783721	0.273205274651	0.236473320003	0.124772668847	0.0411765230003	0.00953032958067	0.00285774145094	0.00207234308538	0.0020229933484	0.00202149426769	0.00202147427995	0.00202147427995	0.00202147427995	0.00202147427995	0.00202147427995	0.00202147427995	0.00202147427995	0.00202147427995	0.00202147427995	0.00202147427995	0.00202147427995	0.00202147427995	0.00202147427995	0.00202147427995	0.00202147427995	0.00202147427995
hhs8	201552	1.223	1.86196111	0.0242407486243	0.0804535669088	0.187017528067	0.26545069004	0.231686025743	0.123365841563	0.0399066017615	0.00877719143199	0.00268036022747	0.00205548342432	0.00202236373451	0.00202148427382	0.00202147427995	0.00202147427995	0.00202147427995	0.00202147427995	0.00202147427995	0.00202147427995	0.00202147427995	0.00202147427995	0.00202147427995	0.00202147427995	0.00202147427995	0.00202147427995	0.00202147427995	0.00202147427995	0.00202147427995
hhs8	201601	1.27726	1.98977669	0.0150242206798	0.0581900702652	0.157765078297	0.258257533726	0.25530011729	0.151030558078	0.053064753242	0.011872683284	0.00305037335245	0.0020779796494	0.00202302335002	0.00202149428768	0.00202147429994	0.00202147429994	0.00202147429994	0.00202147429994	0.00202147429994	0.00202147429994	0.00202147429994	0.00202147429994	0.00202147429994	0.00202147429994	0.00202147429994	0.00202147429994	0.00202147429994	0.00202147429994	0.00202147429994
hhs8	201602	1.56575	2.23697775	0.00640424660683	0.0288001826159	0.101329395102	0.218406349317	0.280147257578	0.209746859626	0.0907242385647	0.0231294701001	0.00473876793806	0.00220240332777	0.00202717078665	0.00202154423705	0.00202147427995	0.00202147427995	0.00202147427995	0.00202147427995	0.00202147427995	0.00202147427995	0.00202147427995	0.00202147427995	0.00202147427995	0.00202147427995	0.00202147427995	0.00202147427995	0.00202147427995	0.00202147427995	0.00202147427995
hhs8	201603	1.82146	2.3319079	0.00704101604675	0.0269678160192	0.0878342799123	0.194243584847	0.272703159837	0.228654872267	0.109869896662	0.0300642471456	0.00593504427936	0.00230998733052	0.00203230761645	0.00202167413739	0.00202147425996	0.00202147425996	0.00202147425996	0.00202147425996	0.00202147425996	0.00202147425996	0.00202147425996	0.00202147425996	0.00202147425996	0.00202147425996	0.00202147425996	0.00202147425996	0.00202147425996	0.00202147425996	0.00202147425996
hhs8	201604	2.14436	2.28651651	0.0116468216718	0.0369224317615	0.100763712	0.199963659036	0.265912027132	0.215710142727	0.100586680562	0.0266327217806	0.00525233300155	0.002237511798	0.00202828010637	0.00202156422479	0.00202147427995	0.00202147427995	0.00202147427995	0.00202147427995	0.00202147427995	0.00202147427995	0.00202147427995	0.00202147427995	0.00202147427995	0.00202147427995	0.00202147427995	0.00202147427995	0.00202147427995	0.00202147427995	0.00202147427995
hhs8	201605	2.17828	2.26832299	0.011613172075	0.0406816156815	0.109955143284	0.202289028988	0.253825793764	0.206794685867	0.102280150019	0.0297226563276	0.00613501158907	0.00232725671708	0.00203175793344	0.00202161415417	0.00202147423998	0.00202147423998	0.00202147423998	0.00202147423998	0.00202147423998	0.00202147423998	0.00202147423998	0.00202147423998	0.00202147423998	0.00202147423998	0.00202147423998	0.00202147423998	0.00202147423998	0.00202147423998	0.00202147423998
hhs8	201606	2.03079	2.071216	0.0147464307331	0.0547787610723	0.141682237875	0.229631633273	0.244393690502	0.172940628796	0.0782755717505	0.0220311134316	0.0049140603935	0.00223362415992	0.00202855991471	0.00202157419868	0.00202147425996	0.00202147425996	0.00202147425996	0.00202147425996	0.00202147425996	0.00202147425996	0.00202147425996	0.00202147425996	0.00202147425996	0.00202147425996	0.00202147425996	0.00202147425996	0.00202147425996	0.00202147425996	0.00202147425996
hhs8	201607	2.14672	1.68633795	0.0271193333729	0.10087838168	0.222556534274	0.273487091831	0.201675729133	0.0959552307328	0.0313038572729	0.00787342565356	0.00271749745359	0.00206643670738	0.00202287342195	0.00202149426769	0.00202147427995	0.00202147427995	0.00202147427995	0.00202147427995	0.00202147427995	0.00202147427995	0.00202147427995	0.00202147427995	0.00202147427995	0.00202147427995	0.00202147427995	0.00202147427995	0.00202147427995	0.00202147427995	0.00202147427995
hhs8	201608	2.16058	1.50804982	0.0369197434101	0.140810333975	0.28553180558	0.290436687731	0.153587908309	0.0435499275435	0.00818167662302	0.00254717190332	0.00204751830882	0.00202215386321	0.00202148427382	0.00202147427995	0.00202147427995	0.00202147427995	0.00202147427995	0.00202147427995	0.00202147427995	0.00202147427995	0.00202147427995	0.00202147427995	0.00202147427995	0.00202147427995	0.00202147427995	0.00202147427995	0.00202147427995	0.00202147427995	0.00202147427995
hhs8	201609	1.85893	1.32803965	0.0572699527865	0.196556104737	0.332824347438	0.255441832719	0.0950161846884	0.0189036411521	0.00349738912652	0.00208139749169	0.00202260354742	0.00202148423385	0.00202147423998	0.00202147423998	0.00202147423998	0.00202147423998	0.00202147423998	0.00202147423998	0.00202147423998	0.00202147423998	0.00202147423998	0.00202147423998	0.00202147423998	0.00202147423998	0.00202147423998	0.00202147423998	0.00202147423998	0.00202147423998	0.00202147423998
hhs8	201610	1.75981	1.22923099	0.0670963580282	0.221604238257	0.350724317195	0.235743927292	0.0704509708593	0.0113020331085	0.00262972128108	0.00204019280108	0.00202170413899	0.00202147427995	0.00202147427995	0.00202147427995	0.00202147427995	0.00202147427995	0.00202147427995	0.00202147427995	0.00202147427995	0.00202147427995	0.00202147427995	0.00202147427995	0.00202147427995	0.00202147427995	0.00202147427995	0.00202147427995	0.00202147427995	0.00202147427995	0.00202147427995
hhs8	201611	1.64976	1.20543296	0.0700532654472	0.226045696857	0.352286132958	0.231744242361	0.0666642936523	0.0102412637126	0.00252096799749	0.00203595541974	0.00202164419575	0.00202147429994	0.00202147429994	0.00202147429994	0.00202147429994	0.00202147429994	0.00202147429994	0.00202147429994	0.00202147429994	0.00202147429994	0.00202147429994	0.00202147429994	0.00202147429994	0.00202147429994	0.00202147429994	0.00202147429994	0.00202147429994	0.00202147429994	0.00202147429994
hhs8	201612	1.29679	1.15949642	0.0798343966062	0.23659505535	0.352432969388	0.22123641382	0.0588978056744	0.00824395842958	0.00232296939234	0.00202836005735	0.00202153424318	0.00202147427995	0.00202147427995	0.00202147427995	0.00202147427995	0.00202147427995	0.00202147427995	0.00202147427995	0.00202147427995	0.00202147427995	0.00202147427995	0.00202147427995	0.00202147427995	0.00202147427995	0.00202147427995	0.00202147427995	0.00202147427995	0.00202147427995	0.00202147427995
hhs8	201613	1.14872	1.20211897	0.0694178537094	0.229642716476	0.357465469702	0.229612245162	0.062248790108	0.00880839221064	0.00236660261143	0.00202983913024	0.00202155421093	0.00202147425996	0.00202147425996	0.00202147425996	0.00202147425996	0.00202147425996	0.00202147425996	0.00202147425996	0.00202147425996	0.00202147425996	0.00202147425996	0.00202147425996	0.00202147425996	0.00202147425996	0.00202147425996	0.00202147425996	0.00202147425996	0.00202147425996	0.00202147425996
hhs8	201614	0.983857	1.05508593	0.128692694946	0.267654598525	0.326950066418	0.182968790898	0.0449610421974	0.00616215506604	0.00217885776675	0.00202378286424	0.00202147427995	0.00202147427995	0.00202147427995	0.00202147427995	0.00202147427995	0.00202147427995	0.00202147427995	0.00202147427995	0.00202147427995	0.00202147427995	0.00202147427995	0.00202147427995	0.00202147427995	0.00202147427995	0.00202147427995	0.00202147427995	0.00202147427995	0.00202147427995	0.00202147427995
hhs8	201615	0.967427	0.95652155	0.218370523471	0.320035379954	0.274569290934	0.115771619771	0.0246977686102	0.0040298127349	0.00209506916966	0.00202252365645	0.00202147429994	0.00202147429994	0.00202147429994	0.00202147429994	0.00202147429994	0.00202147429994	0.00202147429994	0.00202147429994	0.00202147429994	0.00202147429994	0.00202147429994	0.00202147429994	0.00202147429994	0.00202147429994	0.00202147429994	0.00202147429994	0.00202147429994	0.00202147429994	0.00202147429994
hhs8	201616	0.818413	0.88999837	0.267391652448	0.348668601322	0.245936069566	0.0790392250246	0.0136211310906	0.00286419752028	0.00204926725658	0.00202184407318	0.00202147429994	0.00202147429994	0.00202147429994	0.00202147429994	0.00202147429994	0.00202147429994	0.00202147429994	0.00202147429994	0.00202147429994	0.00202147429994	0.00202147429994	0.00202147429994	0.00202147429994	0.00202147429994	0.00202147429994	0.00202147429994	0.00202147429994	0.00202147429994	0.00202147429994
hhs8	201617	0.73938	0.80566695	0.289651126567	0.361670351076	0.232934317915	0.0623598020304	0.0085914652402	0.00233492203941	0.00202846996987	0.00202153422319	0.00202147425996	0.00202147425996	0.00202147425996	0.00202147425996	0.00202147425996	0.00202147425996	0.00202147425996	0.00202147425996	0.00202147425996	0.00202147425996	0.00202147425996	0.00202147425996	0.00202147425996	0.00202147425996	0.00202147425996	0.00202147425996	0.00202147425996	0.00202147425996	0.00202147425996
hhs9	201542	1.78976	1.65190623	0.015051493354	0.0624089206601	0.22148320583	0.308244358176	0.148878202001	0.0317615856247	0.0117678471021	0.0100895363528	0.0100165710999	0.0100165710999	0.0100165710999	0.0100165710999	0.0100165710999	0.0100165710999	0.0100165710999	0.0100165710999	0.0100165710999	0.0100165710999	0.0100165710999	0.0100165710999	0.0100165710999	0.0100165710999	0.0100165710999	0.0100165710999	0.0100165710999	0.0100165710999	0.0100165710999
hhs9	201543	2.04532	1.63474099	0.0258003217223	0.109752597497	0.260090611828	0.315060531202	0.193614338792	0.0619862604831	0.0119305874182	0.00225152316113	0.00111160222433	0.00102604469298	0.0010221870587	0.00102208711999	0.00102208711999	0.00102208711999	0.00102208711999	0.00102208711999	0.00102208711999	0.00102208711999	0.00102208711999	0.00102208711999	0.00102208711999	0.00102208711999	0.00102208711999	0.00102208711999	0.00102208711999	0.00102208711999	0.00102208711999
hhs9	201544	2.3103	1.62403822	0.0275011289672	0.110186252658	0.25404000494	0.30321100103	0.186923124089	0.0622794513051	0.0137394082855	0.0035656273145	0.00215972947552	0.00202899964505	0.00202168413126	0.00202147425996	0.00202147425996	0.00202147425996	0.00202147425996	0.00202147425996	0.00202147425996	0.00202147425996	0.00202147425996	0.00202147425996	0.00202147425996	0.00202147425996	0.00202147425996	0.00202147425996	0.00202147425996	0.00202147425996	0.00202147425996
hhs9	201545	2.00403	1.86918974	0.0110238137227	0.0569293028309	0.18291254539	0.299002075128	0.250967161859	0.11637131086	0.0343563953471	0.00879099296839	0.00313322251607	0.00214079111059	0.00202858991639	0.00202168415125	0.00202147427995	0.00202147427995	0.00202147427995	0.00202147427995	0.00202147427995	0.00202147427995	0.00202147427995	0.00202147427995	0.00202147427995	0.00202147427995	0.00202147427995	0.00202147427995	0.00202147427995	0.00202147427995	0.00202147427995
hhs9	201546	2.0343	1.89619385	0.0102452610568	0.0533203354458	0.174818177397	0.29305359002	0.25511934304	0.124745754104	0.0390077325902	0.00994458544484	0.00323849792524	0.00213570420892	0.00202728069919	0.00202162416803	0.00202147425996	0.00202147425996	0.00202147425996	0.00202147425996	0.00202147425996	0.00202147425996	0.00202147425996	0.00202147425996	0.00202147425996	0.00202147425996	0.00202147425996	0.00202147425996	0.00202147425996	0.00202147425996	0.00202147425996
hhs9	201547	2.13484	2.19277327	0.00480753586286	0.0243657324669	0.0993042289938	0.224372904901	0.278968915762	0.198130317271	0.0901682613139	0.0319095564745	0.0100046089353	0.00345046803834	0.002166005691	0.00202914961331	0.00202167419736	0.00202147431993	0.00202147431993	0.00202147431993	0.00202147431993	0.00202147431993	0.00202147431993	0.00202147431993	0.00202147431993	0.00202147431993	0.00202147431993	0.00202147431993	0.00202147431993	0.00202147431993	0.00202147431993
hhs9	201548	2.80184	3.02040676	0.0020664166992	0.00321761073422	0.0152397582021	0.0666117445442	0.160217880969	0.22602750349	0.202106043227	0.134607056701	0.0933520961344	0.0494897245521	0.0135454772129	0.00315259060755	0.00206481767979	0.00202211386773	0.00202147425996	0.00202147425996	0.00202147425996	0.00202147425996	0.00202147425996	0.00202147425996	0.00202147425996	0.00202147425996	0.00202147425996	0.00202147425996	0.00202147425996	0.00202147425996	0.00202147425996
hhs9	201549	3.03653	3.78407505	0.00202530195272	0.00211362778904	0.0032319619976	0.010983348647	0.0413060439865	0.1075326821	0.180804240087	0.202228282311	0.164719123896	0.112799722215	0.0718935169575	0.0419895348522	0.0210417105994	0.00892833883209	0.003806829474	0.00232609749712	0.00205301495839	0.00202330317842	0.0020215242693	0.00202147429994	0.00202147429994	0.00202147429994	0.00202147429994	0.00202147429994	0.00202147429994	0.00202147429994	0.00202147429994
hhs9	201550	2.42695	3.24468887	0.00205355458684	0.00268798552469	0.00905862875411	0.0399361132646	0.112879560997	0.190123451501	0.20821983397	0.173961162958	0.122397803974	0.0690562254764	0.0288217191208	0.00916848138744	0.0032126038047	0.00213734320381	0.00202767046017	0.00202164415578	0.00202147425996	0.00202147425996	0.00202147425996	0.00202147425996	0.00202147425996	0.00202147425996	0.00202147425996	0.00202147425996	0.00202147425996	0.00202147425996	0.00202147425996
hhs9	201551	2.40393	2.36771775	0.00444370887885	0.0210644764283	0.0822942681248	0.181543514928	0.240246616082	0.213571464242	0.136288816732	0.0617660367723	0.0192257739866	0.00491958705329	0.00228027557372	0.00203308715852	0.00202173412061	0.00202147427995	0.00202147427995	0.00202147427995	0.00202147427995	0.00202147427995	0.00202147427995	0.00202147427995	0.00202147427995	0.00202147427995	0.00202147427995	0.00202147427995	0.00202147427995	0.00202147427995	0.00202147427995
hhs9	201552	2.64512	3.1603477	0.00235302096364	0.00584478968587	0.0237637511363	0.0696683008206	0.135956200704	0.197286690649	0.221900886341	0.178147737341	0.0932831493489	0.0311224185376	0.00764564533662	0.0026636804561	0.00206182953266	0.00202271352	0.00202149426769	0.00202147427995	0.00202147427995	0.00202147427995	0.00202147427995	0.00202147427995	0.00202147427995	0.00202147427995	0.00202147427995	0.00202147427995	0.00202147427995	0.00202147427995	0.00202147427995
hhs9	201601	2.82762	2.65434325	0.00371603504063	0.0151564891151	0.0581784256602	0.135911195583	0.207385683434	0.228709406536	0.180985073763	0.0954471503962	0.0319497205674	0.00758990936448	0.00259495255104	0.00205296492813	0.00202234370677	0.00202148423385	0.00202147423998	0.00202147423998	0.00202147423998	0.00202147423998	0.00202147423998	0.00202147423998	0.00202147423998	0.00202147423998	0.00202147423998	0.00202147423998	0.00202147423998	0.00202147423998	0.00202147423998
hhs9	201602	3.24343	2.68270547	0.00377029180485	0.0147146702101	0.054786316439	0.129412612172	0.206478711706	0.237160676118	0.187647070132	0.094848248625	0.029648781928	0.00671100842256	0.00245619766763	0.00204276120583	0.00202200393514	0.00202148425383	0.00202147425996	0.00202147425996	0.00202147425996	0.00202147425996	0.00202147425996	0.00202147425996	0.00202147425996	0.00202147425996	0.00202147425996	0.00202147425996	0.00202147425996	0.00202147425996	0.00202147425996
hhs9	201603	3.96877	2.71355791	0.00382408881405	0.0143589883306	0.0519129085445	0.123395152355	0.20246643222	0.238315058198	0.191597877316	0.099324673476	0.0323908203842	0.00748535355861	0.00255676599452	0.00204903735701	0.0020221938187	0.00202148425383	0.00202147425996	0.00202147425996	0.00202147425996	0.00202147425996	0.00202147425996	0.00202147425996	0.00202147425996	0.00202147425996	0.00202147425996	0.00202147425996	0.00202147425996	0.00202147425996	0.00202147425996
hhs9	201604	4.3744	2.96274847	0.00257215660731	0.00669352927507	0.0255916504587	0.0760624204781	0.161982102308	0.240980518438	0.236381278811	0.145601927055	0.054967006731	0.0133593016512	0.00337612359398	0.00210722171741	0.00202409269427	0.00202150428155	0.00202147429994	0.00202147429994	0.00202147429994	0.00202147429994	0.00202147429994	0.00202147429994	0.00202147429994	0.00202147429994	0.00202147429994	0.00202147429994	0.00202147429994	0.00202147429994	0.00202147429994
hhs9	201605	3.93795	3.78180136	0.0021424301055	0.00351431881416	0.0113696616363	0.0336964600431	0.0677547242944	0.109401305118	0.170807048914	0.222181494262	0.195888068334	0.107613341561	0.0362395105533	0.00838316306431	0.00267157561451	0.00205676263986	0.00202243369161	0.00202148427382	0.00202147427995	0.00202147427995	0.00202147427995	0.00202147427995	0.00202147427995	0.00202147427995	0.00202147427995	0.00202147427995	0.00202147427995	0.00202147427995	0.00202147427995
hhs9	201606	3.84237	4.02111339	0.00202716079278	0.00218526383832	0.00415382664503	0.0157968167461	0.0504772894368	0.103129641127	0.146511527799	0.173773869553	0.185005282049	0.156140902721	0.0900716987255	0.0331664450672	0.00846749135118	0.0027664474357	0.00206725620483	0.00202284344033	0.00202149426769	0.00202147427995	0.00202147427995	0.00202147427995	0.00202147427995	0.00202147427995	0.00202147427995	0.00202147427995	0.00202147427995	0.00202147427995	0.00202147427995
hhs9	201607	3.80214	3.12198913	0.00203857379392	0.00251032449947	0.00827027229298	0.0406539034893	0.124997950696	0.211241682947	0.212358797892	0.156717918874	0.104182335577	0.0634371020151	0.0307067234567	0.0108145020801	0.00360538297036	0.002177128827	0.00202949935868	0.00202168415125	0.00202147427995	0.00202147427995	0.00202147427995	0.00202147427995	0.00202147427995	0.00202147427995	0.00202147427995	0.00202147427995	0.00202147427995	0.00202147427995	0.00202147427995
hhs9	201608	3.33737	2.65908153	0.00208238692613	0.00363476495227	0.0204408088836	0.0977185993719	0.245148000378	0.311414843174	0.197560472756	0.0666349409856	0.0158180637167	0.00464923284419	0.00248985705084	0.00208148747771	0.00202576165078	0.00202161419415	0.00202147427995	0.00202147427995	0.00202147427995	0.00202147427995	0.00202147427995	0.00202147427995	0.00202147427995	0.00202147427995	0.00202147427995	0.00202147427995	0.00202147427995	0.00202147427995	0.00202147427995
hhs9	201609	3.00567	2.66327492	0.00207209325908	0.00341772808103	0.0186353062688	0.0932371185093	0.247517299915	0.324951795081	0.20245885092	0.0604002249412	0.010308432523	0.00261456060409	0.00204264131978	0.00202183407931	0.00202147429994	0.00202147429994	0.00202147429994	0.00202147429994	0.00202147429994	0.00202147429994	0.00202147429994	0.00202147429994	0.00202147429994	0.00202147429994	0.00202147429994	0.00202147429994	0.00202147429994	0.00202147429994	0.00202147429994
hhs9	201610	2.7971	2.45604964	0.00219827581537	0.00587058375099	0.0396276920064	0.161739856006	0.308239594182	0.283317717669	0.128948465518	0.0290143307124	0.00455416105493	0.00212252227168	0.00202320317969	0.00202148423385	0.00202147423998	0.00202147423998	0.00202147423998	0.00202147423998	0.00202147423998	0.00202147423998	0.00202147423998	0.00202147423998	0.00202147423998	0.00202147423998	0.00202147423998	0.00202147423998	0.00202147423998	0.00202147423998	0.00202147423998
hhs9	201611	2.25245	2.33114562	0.00244828252156	0.00889780737716	0.0569007297838	0.20344960929	0.332463132282	0.248733199316	0.0900215785605	0.0173789163722	0.00327540529195	0.00206565716498	0.00202209387998	0.00202147425996	0.00202147425996	0.00202147425996	0.00202147425996	0.00202147425996	0.00202147425996	0.00202147425996	0.00202147425996	0.00202147425996	0.00202147425996	0.00202147425996	0.00202147425996	0.00202147425996	0.00202147425996	0.00202147425996	0.00202147425996
hhs9	201612	2.04339	2.20087516	0.00301732358945	0.0145751958878	0.080374205576	0.239850668891	0.338176432008	0.213948203212	0.0614289035145	0.00972395084517	0.00250404834823	0.00203583547315	0.00202164417576	0.00202147427995	0.00202147427995	0.00202147427995	0.00202147427995	0.00202147427995	0.00202147427995	0.00202147427995	0.00202147427995	0.00202147427995	0.00202147427995	0.00202147427995	0.00202147427995	0.00202147427995	0.00202147427995	0.00202147427995	0.00202147427995
hhs9	201613	1.77389	2.10564775	0.00378848065061	0.0217725519933	0.105704561036	0.265294103411	0.325988952546	0.185057428219	0.0470186998977	0.00674512749918	0.00223888093622	0.00202612141012	0.00202150424158	0.00202147425996	0.00202147425996	0.00202147425996	0.00202147425996	0.00202147425996	0.00202147425996	0.00202147425996	0.00202147425996	0.00202147425996	0.00202147425996	0.00202147425996	0.00202147425996	0.00202147425996	0.00202147425996	0.00202147425996	0.00202147425996
hhs9	201614	1.75851	1.82743272	0.00846274417786	0.0551897290479	0.205377606954	0.338123031372	0.248406159872	0.0866612292807	0.0161881965762	0.00314383597629	0.0020603903948	0.00202201392901	0.00202147425996	0.00202147425996	0.00202147425996	0.00202147425996	0.00202147425996	0.00202147425996	0.00202147425996	0.00202147425996	0.00202147425996	0.00202147425996	0.00202147425996	0.00202147425996	0.00202147425996	0.00202147425996	0.00202147425996	0.00202147425996	0.00202147425996
hhs9	201615	1.81944	1.7424301	0.0114433063604	0.0677718631063	0.229031481313	0.346679624077	0.227172601264	0.0664122668731	0.0105038624705	0.00256056366562	0.00203769431308	0.00202167413739	0.00202147425996	0.00202147425996	0.00202147425996	0.00202147425996	0.00202147425996	0.00202147425996	0.00202147425996	0.00202147425996	0.00202147425996	0.00202147425996	0.00202147425996	0.00202147425996	0.00202147425996	0.00202147425996	0.00202147425996	0.00202147425996	0.00202147425996
hhs9	201616	1.53821	1.65752384	0.0175058387125	0.0873806889492	0.249923242028	0.338830520897	0.204060646616	0.0538363495408	0.00774159649593	0.00230628962097	0.00202823013702	0.00202153424318	0.00202147427995	0.00202147427995	0.00202147427995	0.00202147427995	0.00202147427995	0.00202147427995	0.00202147427995	0.00202147427995	0.00202147427995	0.00202147427995	0.00202147427995	0.00202147427995	0.00202147427995	0.00202147427995	0.00202147427995	0.00202147427995	0.00202147427995
hhs9	201617	1.54246	1.61584319	0.0220299246011	0.101209469658	0.261855647269	0.329579787076	0.189511590515	0.0482963473518	0.00686276549505	0.00224179919102	0.00202610146244	0.00202150428155	0.00202147429994	0.00202147429994	0.00202147429994	0.00202147429994	0.00202147429994	0.00202147429994	0.00202147429994	0.00202147429994	0.00202147429994	0.00202147429994	0.00202147429994	0.00202147429994	0.00202147429994	0.00202147429994	0.00202147429994	0.00202147429994	0.00202147429994
hhs10	201542	0.891904	1.0586024	0.0385677712376	0.293045875955	0.361320494778	0.0744210732724	0.0120611571047	0.0100895962154	0.0101626114369	0.010016571	0.010016571	0.010016571	0.010016571	0.010016571	0.010016571	0.010016571	0.010016571	0.010016571	0.010016571	0.010016571	0.010016571	0.010016571	0.010016571	0.010016571	0.010016571	0.010016571	0.010016571	0.010016571	0.010016571
hhs10	201543	0.694108	0.90009561	0.232130185691	0.313174007524	0.272341617002	0.123700777406	0.0312013504457	0.00548535016173	0.00148919070999	0.00105634614147	0.00102357623682	0.00102211713158	0.00102208714997	0.00102208714997	0.00102208714997	0.00102208714997	0.00102208714997	0.00102208714997	0.00102208714997	0.00102208714997	0.00102208714997	0.00102208714997	0.00102208714997	0.00102208714997	0.00102208714997	0.00102208714997	0.00102208714997	0.00102208714997	0.00102208714997
hhs10	201544	0.82039	0.87462883	0.236783559752	0.312830684929	0.261888394568	0.113060701045	0.0273097865802	0.00535661904961	0.00232195001746	0.00203970310138	0.00202205392449	0.00202148427382	0.00202147427995	0.00202147427995	0.00202147427995	0.00202147427995	0.00202147427995	0.00202147427995	0.00202147427995	0.00202147427995	0.00202147427995	0.00202147427995	0.00202147427995	0.00202147427995	0.00202147427995	0.00202147427995	0.00202147427995	0.00202147427995	0.00202147427995
hhs10	201545	0.812498	0.91873569	0.218001405462	0.306229709819	0.271304767396	0.124471212465	0.0313185579447	0.00589053157659	0.00233736054401	0.00203796414761	0.00202194397191	0.00202148425383	0.00202147425996	0.00202147425996	0.00202147425996	0.00202147425996	0.00202147425996	0.00202147425996	0.00202147425996	0.00202147425996	0.00202147425996	0.00202147425996	0.00202147425996	0.00202147425996	0.00202147425996	0.00202147425996	0.00202147425996	0.00202147425996	0.00202147425996
hhs10	201546	0.594886	0.90526873	0.223495036515	0.309938855201	0.268495720032	0.11999482759	0.0296457138095	0.00565502599941	0.00232789634789	0.00203840387795	0.00202197395353	0.00202148425383	0.00202147425996	0.00202147425996	0.00202147425996	0.00202147425996	0.00202147425996	0.00202147425996	0.00202147425996	0.00202147425996	0.00202147425996	0.00202147425996	0.00202147425996	0.00202147425996	0.00202147425996	0.00202147425996	0.00202147425996	0.00202147425996	0.00202147425996
hhs10	201547	0.658719	1.36015922	0.0773124623733	0.184835844105	0.283862246574	0.240958327224	0.120094806278	0.0394770247987	0.0109766925095	0.00380282185593	0.00227320988413	0.0020408223948	0.00202214384934	0.00202148425383	0.00202147425996	0.00202147425996	0.00202147425996	0.00202147425996	0.00202147425996	0.00202147425996	0.00202147425996	0.00202147425996	0.00202147425996	0.00202147425996	0.00202147425996	0.00202147425996	0.00202147425996	0.00202147425996	0.00202147425996
hhs10	201548	0.66188	2.36598247	0.00328453972294	0.0158051616287	0.0723617990709	0.183593287934	0.2668288549	0.236355372332	0.13083121353	0.0443658571862	0.00953305790756	0.0026528470995	0.0020441004048	0.00202179408384	0.00202147427995	0.00202147427995	0.00202147427995	0.00202147427995	0.00202147427995	0.00202147427995	0.00202147427995	0.00202147427995	0.00202147427995	0.00202147427995	0.00202147427995	0.00202147427995	0.00202147427995	0.00202147427995	0.00202147427995
hhs10	201549	0.791975	2.2630094	0.0106037111329	0.0392300458652	0.108673049536	0.189857792516	0.216214049387	0.172136250356	0.106529464102	0.0594017054767	0.033217603031	0.0183830803891	0.00958934319995	0.00483900637187	0.00282366229345	0.00219474797884	0.00204674874024	0.00202345302647	0.00202154419707	0.00202147423998	0.00202147423998	0.00202147423998	0.00202147423998	0.00202147423998	0.00202147423998	0.00202147423998	0.00202147423998	0.00202147423998	0.00202147423998
hhs10	201550	0.888661	1.24863833	0.103977341287	0.208117998502	0.273387382976	0.208263289405	0.105808368435	0.0425341004851	0.0144498627466	0.00468105333073	0.00236895119465	0.0020457793752	0.00202227378966	0.00202148427382	0.00202147427995	0.00202147427995	0.00202147427995	0.00202147427995	0.00202147427995	0.00202147427995	0.00202147427995	0.00202147427995	0.00202147427995	0.00202147427995	0.00202147427995	0.00202147427995	0.00202147427995	0.00202147427995	0.00202147427995
hhs10	201551	1.07718	0.82193933	0.246234988725	0.29864261154	0.246497038032	0.117482321899	0.0380035295537	0.00962233335277	0.00301534486277	0.00209149138435	0.00202377291039	0.00202150430154	0.00202147431993	0.00202147431993	0.00202147431993	0.00202147431993	0.00202147431993	0.00202147431993	0.00202147431993	0.00202147431993	0.00202147431993	0.00202147431993	0.00202147431993	0.00202147431993	0.00202147431993	0.00202147431993	0.00202147431993	0.00202147431993	0.00202147431993
hhs10	201552	1.3789	0.7962146	0.255893570808	0.29410540794	0.240870193682	0.116778321267	0.0388937528768	0.00991610301057	0.00304051936497	0.00209181114686	0.00202375288263	0.00202150426157	0.00202147427995	0.00202147427995	0.00202147427995	0.00202147427995	0.00202147427995	0.00202147427995	0.00202147427995	0.00202147427995	0.00202147427995	0.00202147427995	0.00202147427995	0.00202147427995	0.00202147427995	0.00202147427995	0.00202147427995	0.00202147427995	0.00202147427995
hhs10	201601	1.41403	0.76968753	0.269701660494	0.291716819789	0.237290146721	0.113602527641	0.035821286665	0.00859630227391	0.00279093239295	0.00207076403321	0.00202300332227	0.00202149424771	0.00202147425996	0.00202147425996	0.00202147425996	0.00202147425996	0.00202147425996	0.00202147425996	0.00202147425996	0.00202147425996	0.00202147425996	0.00202147425996	0.00202147425996	0.00202147425996	0.00202147425996	0.00202147425996	0.00202147425996	0.00202147425996	0.00202147425996
hhs10	201602	1.65259	1.21881401	0.144422109105	0.215834256616	0.249495404394	0.192991194801	0.104855492773	0.0396393656403	0.01095392658	0.00329828129611	0.00211969404807	0.00202515202463	0.00202153424318	0.00202147427995	0.00202147427995	0.00202147427995	0.00202147427995	0.00202147427995	0.00202147427995	0.00202147427995	0.00202147427995	0.00202147427995	0.00202147427995	0.00202147427995	0.00202147427995	0.00202147427995	0.00202147427995	0.00202147427995	0.00202147427995
hhs10	201603	1.73793	1.66186375	0.0594913810776	0.128017067984	0.211229038588	0.234987828608	0.181435629272	0.0979585512448	0.0369733301791	0.0102609614286	0.00317264830725	0.00210564264405	0.00202429253167	0.00202151423545	0.00202147425996	0.00202147425996	0.00202147425996	0.00202147425996	0.00202147425996	0.00202147425996	0.00202147425996	0.00202147425996	0.00202147425996	0.00202147425996	0.00202147425996	0.00202147425996	0.00202147425996	0.00202147425996	0.00202147425996
hhs10	201604	2.44289	2.05091667	0.0240234821001	0.0699093037283	0.150006076317	0.216127748799	0.220944704917	0.161193945627	0.0827388163396	0.0297017500394	0.00811354848259	0.00281820572364	0.00207700024999	0.00202328319068	0.00202149428768	0.00202147429994	0.00202147429994	0.00202147429994	0.00202147429994	0.00202147429994	0.00202147429994	0.00202147429994	0.00202147429994	0.00202147429994	0.00202147429994	0.00202147429994	0.00202147429994	0.00202147429994	0.00202147429994
hhs10	201605	2.13499	2.55264788	0.0181784764086	0.0433407562483	0.0869400500345	0.138950885646	0.18555504677	0.198391365207	0.158595589006	0.0897944796245	0.0348676721625	0.0098093985435	0.00313653051865	0.00211337794225	0.00202563175048	0.00202157423865	0.00202147429994	0.00202147429994	0.00202147429994	0.00202147429994	0.00202147429994	0.00202147429994	0.00202147429994	0.00202147429994	0.00202147429994	0.00202147429994	0.00202147429994	0.00202147429994	0.00202147429994
hhs10	201606	1.98941	2.76763573	0.0135984748481	0.0335735454187	0.0698972704083	0.114914224398	0.160969651559	0.19007251464	0.176881004147	0.121466506304	0.0593816889398	0.0205903371875	0.0058234627643	0.00247861394552	0.00205112609639	0.00202240370999	0.00202148427382	0.00202147427995	0.00202147427995	0.00202147427995	0.00202147427995	0.00202147427995	0.00202147427995	0.00202147427995	0.00202147427995	0.00202147427995	0.00202147427995	0.00202147427995	0.00202147427995
hhs10	201607	2.21239	1.51028347	0.0770264085652	0.150247057038	0.200339248711	0.171402133987	0.121091046549	0.0926549146049	0.0728989096954	0.0474604094958	0.0228048991387	0.00834180842446	0.00323960727712	0.00216221797087	0.00203041879485	0.00202175410835	0.00202147427995	0.00202147427995	0.00202147427995	0.00202147427995	0.00202147427995	0.00202147427995	0.00202147427995	0.00202147427995	0.00202147427995	0.00202147427995	0.00202147427995	0.00202147427995	0.00202147427995
hhs10	201608	2.17566	1.39570505	0.065163312789	0.163011477807	0.256661847106	0.22463365826	0.125704865932	0.0582156434185	0.0316801861777	0.0210146867511	0.0125184070594	0.00598551332942	0.00293774236234	0.00214197036623	0.00202977916701	0.00202174409449	0.00202147425996	0.00202147425996	0.00202147425996	0.00202147425996	0.00202147425996	0.00202147425996	0.00202147425996	0.00202147425996	0.00202147425996	0.00202147425996	0.00202147425996	0.00202147425996	0.00202147425996
hhs10	201609	1.707	1.04524374	0.155165912172	0.27788497767	0.30485681784	0.166147408035	0.0451827666799	0.00782573497727	0.00248282138998	0.00204488994086	0.00202212390159	0.00202148429381	0.00202147429994	0.00202147429994	0.00202147429994	0.00202147429994	0.00202147429994	0.00202147429994	0.00202147429994	0.00202147429994	0.00202147429994	0.00202147429994	0.00202147429994	0.00202147429994	0.00202147429994	0.00202147429994	0.00202147429994	0.00202147429994	0.00202147429994
hhs10	201610	1.77751	1.02238162	0.169104631206	0.289498949889	0.301154612102	0.153759611476	0.0378904177789	0.00592029332532	0.00223471349189	0.00202860988407	0.00202162416803	0.00202147425996	0.00202147425996	0.00202147425996	0.00202147425996	0.00202147425996	0.00202147425996	0.00202147425996	0.00202147425996	0.00202147425996	0.00202147425996	0.00202147425996	0.00202147425996	0.00202147425996	0.00202147425996	0.00202147425996	0.00202147425996	0.00202147425996	0.00202147425996
hhs10	201611	1.71131	0.82992723	0.244997475136	0.333594804964	0.258846252708	0.097095002755	0.0194037050668	0.00354842793251	0.00208366616228	0.0020226435829	0.00202148429381	0.00202147429994	0.00202147429994	0.00202147429994	0.00202147429994	0.00202147429994	0.00202147429994	0.00202147429994	0.00202147429994	0.00202147429994	0.00202147429994	0.00202147429994	0.00202147429994	0.00202147429994	0.00202147429994	0.00202147429994	0.00202147429994	0.00202147429994	0.00202147429994
hhs10	201612	0.994849	0.77477097	0.262467813995	0.342591907425	0.248782566553	0.0847728864511	0.015723461416	0.00316240455777	0.00206851539171	0.00202242365774	0.00202148423385	0.00202147423998	0.00202147423998	0.00202147423998	0.00202147423998	0.00202147423998	0.00202147423998	0.00202147423998	0.00202147423998	0.00202147423998	0.00202147423998	0.00202147423998	0.00202147423998	0.00202147423998	0.00202147423998	0.00202147423998	0.00202147423998	0.00202147423998	0.00202147423998
hhs10	201613	0.797965	0.75271914	0.272037657954	0.349416135922	0.243451548267	0.0768097906347	0.013006637654	0.00280157586588	0.00204683870532	0.00202180405772	0.00202147425996	0.00202147425996	0.00202147425996	0.00202147425996	0.00202147425996	0.00202147425996	0.00202147425996	0.00202147425996	0.00202147425996	0.00202147425996	0.00202147425996	0.00202147425996	0.00202147425996	0.00202147425996	0.00202147425996	0.00202147425996	0.00202147425996	0.00202147425996	0.00202147425996
hhs10	201614	0.74733	0.73771556	0.278924517406	0.352886831064	0.239493278056	0.0720007604727	0.0115726971277	0.00265125807395	0.00204093234757	0.00202171413286	0.00202147427995	0.00202147427995	0.00202147427995	0.00202147427995	0.00202147427995	0.00202147427995	0.00202147427995	0.00202147427995	0.00202147427995	0.00202147427995	0.00202147427995	0.00202147427995	0.00202147427995	0.00202147427995	0.00202147427995	0.00202147427995	0.00202147427995	0.00202147427995	0.00202147427995
hhs10	201615	0.940669	0.6331263	0.31962532821	0.353514226323	0.218418172067	0.0562402553795	0.00750036442808	0.00224676612292	0.00202539187754	0.00202148427382	0.00202147427995	0.00202147427995	0.00202147427995	0.00202147427995	0.00202147427995	0.00202147427995	0.00202147427995	0.00202147427995	0.00202147427995	0.00202147427995	0.00202147427995	0.00202147427995	0.00202147427995	0.00202147427995	0.00202147427995	0.00202147427995	0.00202147427995	0.00202147427995	0.00202147427995
hhs10	201616	0.529396	0.61250124	0.337926182089	0.347680790116	0.209654813974	0.0530474927654	0.00702318698035	0.00221370637442	0.00202434250103	0.00202147425996	0.00202147425996	0.00202147425996	0.00202147425996	0.00202147425996	0.00202147425996	0.00202147425996	0.00202147425996	0.00202147425996	0.00202147425996	0.00202147425996	0.00202147425996	0.00202147425996	0.00202147425996	0.00202147425996	0.00202147425996	0.00202147425996	0.00202147425996	0.00202147425996	0.00202147425996
hhs10	201617	0.530742	0.56554896	0.392551907017	0.327604165301	0.183807896328	0.0452140770274	0.00618877873945	0.00217989712938	0.00202379285812	0.00202147427995	0.00202147427995	0.00202147427995	0.00202147427995	0.00202147427995	0.00202147427995	0.00202147427995	0.00202147427995	0.00202147427995	0.00202147427995	0.00202147427995	0.00202147427995	0.00202147427995	0.00202147427995	0.00202147427995	0.00202147427995	0.00202147427995	0.00202147427995	0.00202147427995	0.00202147427995
