# Supplementary material for: A human judgment approach to epidemiological forecasting
Source: PLoS Comput Biol. 2017 Mar 10;13(3):e1005248. doi: 10.1371/journal.pcbi.1005248 (PMC5345757; doi:10.1371/journal.pcbi.1005248)
Supplement: S1 Data — (ZIP) [file pcbi.1005248.s002.zip › S1_data/influenza_2015-2016_epicast_1wk-ahead-wili.csv]

region	wILI available through week	ground truth	Point Prediction	Pr(0.0<=wILI<0.5)	Pr(0.5<=wILI<1.0)	Pr(1.0<=wILI<1.5)	Pr(1.5<=wILI<2.0)	Pr(2.0<=wILI<2.5)	Pr(2.5<=wILI<3.0)	Pr(3.0<=wILI<3.5)	Pr(3.5<=wILI<4.0)	Pr(4.0<=wILI<4.5)	Pr(4.5<=wILI<5.0)	Pr(5.0<=wILI<5.5)	Pr(5.5<=wILI<6.0)	Pr(6.0<=wILI<6.5)	Pr(6.5<=wILI<7.0)	Pr(7.0<=wILI<7.5)	Pr(7.5<=wILI<8.0)	Pr(8.0<=wILI<8.5)	Pr(8.5<=wILI<9.0)	Pr(9.0<=wILI<9.5)	Pr(9.5<=wILI<10.0)	Pr(10.0<=wILI<10.5)	Pr(10.5<=wILI<11.0)	Pr(11.0<=wILI<11.5)	Pr(11.5<=wILI<12.0)	Pr(12.0<=wILI<12.5)	Pr(12.5<=wILI<13.0)	Pr(13.0<=wILI)
nat	201542	1.39253	1.452	2.30260327721e-05	4.99265745381e-05	0.8367975948	0.162598247737	3.16043037217e-05	2.2880941757e-05	2.27159329486e-05	2.2702683481e-05	2.27006544883e-05	2.27002031135e-05	2.2700074701e-05	2.2700031174e-05	2.27000143461e-05	2.27000071374e-05	2.27000037843e-05	2.27000021158e-05	2.2700001237e-05	2.27000007515e-05	2.2700000472e-05	2.27000003052e-05	2.27000002024e-05	2.27000001374e-05	2.27000000952e-05	2.27000000671e-05	2.27000000482e-05	2.27000000351e-05	2.27000001153e-05
nat	201543	1.47967	1.45814	2.31409171243e-05	0.000258680063126	0.673346412049	0.325785063031	8.70979559044e-05	2.29011065332e-05	2.27045635917e-05	2.27002776944e-05	2.27000301132e-05	2.2700004769e-05	2.2700000987e-05	2.27000002493e-05	2.27000000735e-05	2.27000000245e-05	2.2700000009e-05	2.27000000037e-05	2.27000000016e-05	2.27000000007e-05	2.27000000003e-05	2.27000000002e-05	2.27000000001e-05	2.27000000001e-05	2.27e-05	2.27e-05	2.27e-05	2.27e-05	2.27e-05
nat	201544	1.54529	1.578225	2.27095921721e-05	3.30846795794e-05	0.198328242862	0.800895094015	0.000221406800237	2.27617217593e-05	2.27003218701e-05	2.27000071075e-05	2.27000003593e-05	2.27000000308e-05	2.27000000039e-05	2.27000000007e-05	2.27e-05	2.27000000001e-05	2.27e-05	2.27e-05	2.27e-05	2.27e-05	2.27e-05	2.27e-05	2.27e-05	2.27e-05	2.27e-05	2.27e-05	2.27e-05	2.27e-05	2.27e-05
nat	201545	1.64003	1.765	2.27784679089e-05	4.59900676287e-05	0.0322678079604	0.918687708691	0.0484414310134	5.7477018407e-05	2.28053258745e-05	2.27014037298e-05	2.27000478671e-05	2.27000030212e-05	2.27000002928e-05	2.27000000389e-05	2.27000000065e-05	2.27000000013e-05	2.27000000003e-05	2.27000000001e-05	2.27e-05	2.27e-05	2.27e-05	2.27e-05	2.27e-05	2.27e-05	2.27e-05	2.27e-05	2.27e-05	2.27e-05	2.27e-05
nat	201546	1.9437	1.9007999999999998	2.69777945026e-05	0.000304006102141	0.0323779012313	0.653622818024	0.308142193142	0.00500008083577	7.09521139534e-05	2.37221976641e-05	2.27447757237e-05	2.27033461208e-05	2.27003692979e-05	2.27000545948e-05	2.27000101143e-05	2.27000022408e-05	2.2700000574e-05	2.27000001658e-05	2.27000000529e-05	2.27000000183e-05	2.2700000007e-05	2.27000000027e-05	2.27000000012e-05	2.27000000006e-05	2.27000000002e-05	2.27000000001e-05	2.27000000001e-05	2.27e-05	2.27e-05
nat	201547	1.72274	2.0542	2.63399732023e-05	0.00020095153495	0.0137835380551	0.392786956856	0.558429894683	0.0338380265248	0.000472003117156	3.07017450341e-05	2.29701521926e-05	2.27157558207e-05	2.27013978101e-05	2.27001708945e-05	2.27000268173e-05	2.27000051322e-05	2.27000011538e-05	2.27000002964e-05	2.27000000851e-05	2.27000000269e-05	2.27000000091e-05	2.27000000034e-05	2.27000000013e-05	2.27000000006e-05	2.27000000002e-05	2.27000000001e-05	2.27e-05	2.27000000001e-05	2.27e-05
nat	201548	1.83327	2.0022	0.000513929981198	0.00678157983958	0.082015208869	0.408005119828	0.411116483418	0.0836193758835	0.0069410078126	0.000525053282668	6.7444307629e-05	2.79241909348e-05	2.34834008595e-05	2.28452543083e-05	2.27321230684e-05	2.27082235324e-05	2.2702379327e-05	2.2700763375e-05	2.27002674922e-05	2.27001011259e-05	2.27000408385e-05	2.27000174738e-05	2.2700007868e-05	2.27000037073e-05	2.27000018191e-05	2.27000009256e-05	2.27000004869e-05	2.2700000264e-05	2.27000003583e-05
nat	201549	1.92522	2.1839399999999998	0.00259111535348	0.0154948902349	0.0806184380538	0.260701930855	0.370113595554	0.204646024263	0.0537532927813	0.00968584297742	0.00162494308306	0.000307994223892	8.03334928992e-05	3.60320595398e-05	2.62024238554e-05	2.37308958568e-05	2.30352492386e-05	2.28189314933e-05	2.27455194047e-05	2.27186196681e-05	2.2708075261e-05	2.27036882251e-05	2.27017638677e-05	2.27008789858e-05	2.27004545156e-05	2.27002429985e-05	2.27001339032e-05	2.27000758464e-05	2.27001142681e-05
nat	201550	2.36388	2.869	0.00129682528003	0.00537205085317	0.0216503888531	0.074792303392	0.187269185708	0.287230460303	0.246063970601	0.121861340985	0.0401999198378	0.0105361610724	0.00254332664086	0.000629309354045	0.000176477673534	6.46406231304e-05	3.50836051632e-05	2.66537530227e-05	2.40587383184e-05	2.31996765328e-05	2.28954496349e-05	2.27808452498e-05	2.27351748593e-05	2.27160207624e-05	2.270760587e-05	2.27037495776e-05	2.27019130493e-05	2.27010071415e-05	2.27012831455e-05
nat	201551	2.46456	2.97083	8.36652495854e-05	0.000374559754046	0.00247045211826	0.0189613405857	0.122707118382	0.382167275553	0.354365692893	0.101221507107	0.0149550386508	0.00195861997377	0.000306614502047	7.30150342686e-05	3.3431096469e-05	2.53921571496e-05	2.34751473623e-05	2.29506662435e-05	2.27894226963e-05	2.27346821439e-05	2.27144520845e-05	2.27064081435e-05	2.27029996601e-05	2.27014726618e-05	2.27007541341e-05	2.27004009662e-05	2.27002204871e-05	2.27001249751e-05	2.27001912488e-05
nat	201552	1.9957	2.753325	5.0912116642e-05	0.000255906575254	0.00248289948541	0.0285647958616	0.218825223552	0.493734115976	0.22336077844	0.0294775038514	0.00256442109769	0.000262968292401	5.16671009398e-05	2.71760110154e-05	2.35580343262e-05	2.28968531553e-05	2.27524043794e-05	2.27157882986e-05	2.27052775739e-05	2.27019267328e-05	2.27007586098e-05	2.27003188572e-05	2.27001418852e-05	2.27000663825e-05	2.27000324682e-05	2.27000165217e-05	2.27000087111e-05	2.27000047422e-05	2.27000065759e-05
nat	201601	2.04205	2.49849	0.00100670761648	0.00625326072889	0.035309493389	0.142832625214	0.315404113565	0.314614397741	0.141852520575	0.0349677374577	0.00618514248575	0.000995777682134	0.000180097230729	5.05034935271e-05	2.81895229865e-05	2.39151387705e-05	2.29998096017e-05	2.27817030264e-05	2.2724352584e-05	2.27078648879e-05	2.27027288395e-05	2.27010095251e-05	2.2700395576e-05	2.27001632315e-05	2.27000705745e-05	2.2700031831e-05	2.27000149191e-05	2.27000072418e-05	2.27000077625e-05
nat	201602	2.15848	2.413885	2.66473444907e-05	8.48454781603e-05	0.00170465043662	0.0591992682702	0.571756662717	0.348292369324	0.0179483181243	0.000531321422906	4.53772380559e-05	2.44069401148e-05	2.28944088301e-05	2.27302815621e-05	2.27059921944e-05	2.27014296534e-05	2.27003960902e-05	2.27001239602e-05	2.27000429215e-05	2.27000161822e-05	2.27000065605e-05	2.27000028318e-05	2.27000012907e-05	2.27000006173e-05	2.2700000308e-05	2.27000001598e-05	2.27000000855e-05	2.27000000474e-05	2.27000000678e-05
nat	201603	2.28065	2.5306100000000002	2.70848592343e-05	9.5000651827e-05	0.00175266305689	0.0438570725751	0.413019952749	0.47542439785	0.0626635235988	0.00261764347315	0.000127427795917	2.87501890948e-05	2.32120357007e-05	2.27598638427e-05	2.27090847725e-05	2.27017008198e-05	2.27003777084e-05	2.27000965531e-05	2.27000277604e-05	2.27000088161e-05	2.27000030485e-05	2.27000011346e-05	2.27000004504e-05	2.27000001891e-05	2.27000000835e-05	2.27000000385e-05	2.27000000185e-05	2.27000000092e-05	2.27000000105e-05
nat	201604	2.41735	2.42199	3.09523122679e-05	0.000140827419862	0.00269447468271	0.0694353064808	0.538979080963	0.361014920039	0.0262307722382	0.000988872711791	7.17059435954e-05	2.66307042812e-05	2.31631652138e-05	2.2773580067e-05	2.27147388894e-05	2.27035445287e-05	2.27009873245e-05	2.27003101594e-05	2.27001076844e-05	2.27000406798e-05	2.27000165168e-05	2.2700007137e-05	2.27000032562e-05	2.27000015584e-05	2.27000007779e-05	2.27000004034e-05	2.27000002163e-05	2.27000001196e-05	2.27000001716e-05
nat	201605	2.84303	2.54787	0.000133288336027	0.00102299412323	0.0101902165833	0.0870036118894	0.354924806155	0.405680679764	0.123085000045	0.0157827047201	0.00157604385479	0.000188832536893	4.42937660589e-05	2.61536623737e-05	2.33665228347e-05	2.2851237987e-05	2.27393782174e-05	2.27115239362e-05	2.27037261945e-05	2.27013127119e-05	2.27004981166e-05	2.27002016731e-05	2.27000864403e-05	2.27000389666e-05	2.2700018373e-05	2.27000090187e-05	2.27000045904e-05	2.27000024143e-05	2.27000030835e-05
nat	201606	3.16348	3.29834	2.37106011083e-05	3.03484053708e-05	9.93709715461e-05	0.0010529723764	0.0163138560997	0.178238989999	0.524414053296	0.250165829589	0.0273645481566	0.00177302863765	0.00014665860531	3.43712970216e-05	2.41650775224e-05	2.2935445586e-05	2.27464000702e-05	2.27108135952e-05	2.27028952385e-05	2.27008705347e-05	2.27002887267e-05	2.2700104133e-05	2.27000403742e-05	2.27000166715e-05	2.27000072754e-05	2.27000033342e-05	2.2700001596e-05	2.27000007944e-05	2.27000009126e-05
nat	201607	3.18489	3.2501100000000003	2.81741376832e-05	5.11325935129e-05	0.000215617826065	0.00181569877212	0.0216260162567	0.207991726758	0.536033044982	0.208156237202	0.0216499765138	0.00181758351767	0.000215793370278	5.11547648583e-05	2.81778308359e-05	2.4004782814e-05	2.30680075104e-05	2.28188787474e-05	2.27428946401e-05	2.27169623755e-05	2.27072439843e-05	2.27033027517e-05	2.27015929502e-05	2.27008067578e-05	2.2700426453e-05	2.27002341058e-05	2.2700132907e-05	2.27000777578e-05	2.27001298543e-05
nat	201608	3.34816	2.99894	3.17464733332e-05	8.98508232781e-05	0.0006726336163	0.00782443973055	0.0857072994186	0.406663549855	0.405204573555	0.0849351513872	0.00774130285664	0.000666058851429	8.92456149082e-05	3.1674726695e-05	2.42377172873e-05	2.30219867541e-05	2.27795481439e-05	2.27225322961e-05	2.27071532815e-05	2.2702500026e-05	2.27009482793e-05	2.27003859363e-05	2.27001669759e-05	2.27000762164e-05	2.27000364721e-05	2.27000182011e-05	2.27000094305e-05	2.27000050538e-05	2.27000067855e-05
nat	201609	3.5665	3.27942	2.72383717045e-05	5.39989851706e-05	0.000292658437081	0.00285318282431	0.030382382437	0.208479525265	0.467991404856	0.245853187977	0.0394986200497	0.00378226370194	0.00037558745352	6.25624038208e-05	2.83329577251e-05	2.36803002284e-05	2.2904245101e-05	2.27495548015e-05	2.27136723459e-05	2.270420665e-05	2.27014205838e-05	2.27005197866e-05	2.2700203904e-05	2.27000850139e-05	2.27000374009e-05	2.27000172573e-05	2.27000083089e-05	2.27000041564e-05	2.27000048169e-05
nat	201610	3.07877	3.381825	0.000145150012062	0.000498645296148	0.00212164087358	0.0102077734496	0.0487379579859	0.178463097678	0.347156597931	0.280372513401	0.102152454142	0.0235955203061	0.00481368296863	0.00104806769667	0.000269237390421	9.00566097992e-05	4.34400008122e-05	2.9799608599e-05	2.53645183303e-05	2.37828001508e-05	2.31714006995e-05	2.29178953195e-05	2.28061353282e-05	2.27541369291e-05	2.2728764029e-05	2.27158483303e-05	2.27090206972e-05	2.27052869185e-05	2.27088418806e-05
nat	201611	2.78923	2.740665	3.26791255929e-05	0.000116436163137	0.00124058168666	0.0195173719494	0.213853807811	0.546533605299	0.199460400998	0.01761645961	0.00112345646673	0.000108413021497	3.19339489563e-05	2.40335499443e-05	2.29449609975e-05	2.27546382577e-05	2.27142662885e-05	2.27042393729e-05	2.27014029185e-05	2.27005083364e-05	2.27001989998e-05	2.2700083271e-05	2.27000369238e-05	2.27000172268e-05	2.27000084067e-05	2.27000042699e-05	2.27000022479e-05	2.27000012222e-05	2.27000016912e-05
nat	201612	2.47548	2.41072	4.7830250926e-05	0.000305651267839	0.00476649956958	0.0870504522816	0.526105692469	0.347299064693	0.032178025772	0.0016880359671	0.000136441157878	3.43201256482e-05	2.43705461681e-05	2.30137559863e-05	2.27725856445e-05	2.27198036724e-05	2.27061711693e-05	2.27021445145e-05	2.27008160757e-05	2.27003353139e-05	2.27001471186e-05	2.27000683149e-05	2.27000333318e-05	2.27000169871e-05	2.2700008998e-05	2.27000049333e-05	2.27000027897e-05	2.27000016223e-05	2.27000026314e-05
nat	201613	2.05142	2.0246399999999998	3.92914601916e-05	0.000353533091748	0.0144874145344	0.43802193993	0.524551181981	0.021582301555	0.000486483018053	4.42869961231e-05	2.46280324717e-05	2.29697066824e-05	2.27516935298e-05	2.27124742495e-05	2.27035855966e-05	2.27011820206e-05	2.27004350277e-05	2.27001752495e-05	2.27000761322e-05	2.27000352574e-05	2.27000172489e-05	2.27000088498e-05	2.27000047338e-05	2.27000026268e-05	2.27000015061e-05	2.27000008893e-05	2.2700000539e-05	2.27000003346e-05	2.27000006441e-05
nat	201614	1.99807	1.7715999999999998	2.29258679852e-05	3.74873399707e-05	0.0120079267273	0.963086587306	0.024322034365	4.6016756975e-05	2.30049229101e-05	2.27149320688e-05	2.27014865354e-05	2.27002294242e-05	2.27000476797e-05	2.27000122894e-05	2.27000037287e-05	2.27000012857e-05	2.27000004913e-05	2.27000002045e-05	2.27000000913e-05	2.27000000433e-05	2.27000000216e-05	2.27000000113e-05	2.27000000062e-05	2.27000000034e-05	2.2700000002e-05	2.27000000012e-05	2.27000000007e-05	2.27000000006e-05	2.27000000009e-05
nat	201615	1.89846	1.7968	0.000412936573806	0.00773007849579	0.14577212162	0.606230598637	0.224812724847	0.0138490671724	0.000685378774229	6.97428074176e-05	2.77812982231e-05	2.34681206975e-05	2.28504013815e-05	2.27360005153e-05	2.27101012021e-05	2.27032218861e-05	2.27011417738e-05	2.2700441795e-05	2.27001841479e-05	2.27000818064e-05	2.27000384034e-05	2.27000189186e-05	2.27000097243e-05	2.27000051905e-05	2.27000028654e-05	2.27000016304e-05	2.27000009535e-05	2.27000005717e-05	2.27000009951e-05
nat	201616	1.72666	1.807	5.50843241103e-05	0.00122046238537	0.0776610666495	0.740744341707	0.176688220418	0.00308187207441	9.11998799215e-05	2.60955796736e-05	2.30052908556e-05	2.27415891724e-05	2.27076362661e-05	2.27017518609e-05	2.27004772453e-05	2.27001490009e-05	2.2700051964e-05	2.27000198604e-05	2.27000081983e-05	2.27000036138e-05	2.27000016857e-05	2.27000008261e-05	2.27000004227e-05	2.27000002248e-05	2.27000001237e-05	2.27000000702e-05	2.27000000408e-05	2.27000000245e-05	2.27000000425e-05
nat	201617	1.59993	1.608775	7.58512915302e-05	0.00299784435734	0.266792375244	0.705793258883	0.0235667907918	0.000287631711576	3.14891239325e-05	2.3356452507e-05	2.27825611193e-05	2.27147605934e-05	2.27033924449e-05	2.2700940707e-05	2.27003016895e-05	2.27001086445e-05	2.27000430037e-05	2.27000184124e-05	2.27000084237e-05	2.27000040785e-05	2.27000020741e-05	2.27000011008e-05	2.27000006067e-05	2.27000003457e-05	2.2700000203e-05	2.27000001225e-05	2.27000000757e-05	2.27000000479e-05	2.27000000963e-05
nat	201618	1.40294	1.524	0.000914892737827	0.0236380257595	0.43425225603	0.506451679488	0.0329622298986	0.00121266218616	0.000102728295141	3.20735756461e-05	2.43220818614e-05	2.30702780914e-05	2.28036397727e-05	2.27338875077e-05	2.27125196018e-05	2.27051032312e-05	2.27022552369e-05	2.27010662835e-05	2.27005338627e-05	2.27002807661e-05	2.27001540968e-05	2.27000877962e-05	2.27000517004e-05	2.27000313517e-05	2.27000195183e-05	2.27000124422e-05	2.27000081031e-05	2.2700005381e-05	2.27000126122e-05
nat	201619	1.33246	1.298195	8.73008935717e-05	0.0130230529883	0.936887326057	0.0493299873872	0.000168249795174	2.6937703471e-05	2.30693265756e-05	2.27574362912e-05	2.27127486651e-05	2.27036002105e-05	2.27012098995e-05	2.27004638229e-05	2.27001971324e-05	2.2700091039e-05	2.2700045015e-05	2.27000235677e-05	2.27000129528e-05	2.27000074225e-05	2.27000044108e-05	2.27000027058e-05	2.27000017074e-05	2.27000011047e-05	2.27000007311e-05	2.27000004936e-05	2.27000003396e-05	2.27000002376e-05	2.27000006647e-05
hhs1	201542	0.767136	0.788921	0.0199917386561	0.926657093139	0.052467502312	0.000344106517878	3.78203305009e-05	2.45234223467e-05	2.3061880029e-05	2.27976377547e-05	2.27324486811e-05	2.2712540202e-05	2.27054334205e-05	2.27025751028e-05	2.2701311885e-05	2.27007092876e-05	2.27004030678e-05	2.27002389542e-05	2.27001469148e-05	2.27000932325e-05	2.27000608328e-05	2.27000406802e-05	2.27000278062e-05	2.27000193832e-05	2.27000137532e-05	2.27000099163e-05	2.27000072552e-05	2.27000053795e-05	2.27000188774e-05
hhs1	201543	0.923337	0.741617	0.0407273273065	0.926109911503	0.0325583797527	8.1545717929e-05	2.34039011389e-05	2.27289757423e-05	2.27024406822e-05	2.27003244142e-05	2.27000590534e-05	2.27000135236e-05	2.27000036892e-05	2.27000011549e-05	2.27000004042e-05	2.2700000155e-05	2.27000000641e-05	2.27000000284e-05	2.27000000133e-05	2.27000000065e-05	2.27000000033e-05	2.27000000018e-05	2.2700000001e-05	2.27000000006e-05	2.27000000003e-05	2.27000000002e-05	2.27000000001e-05	2.27000000001e-05	2.27000000001e-05
hhs1	201544	0.767975	0.7309399999999999	0.00732344327118	0.989120657182	0.00301091010051	2.2888974632e-05	2.27004647473e-05	2.27000070271e-05	2.27000002839e-05	2.27000000211e-05	2.27000000024e-05	2.27000000003e-05	2.27000000001e-05	2.27e-05	2.27e-05	2.27e-05	2.27e-05	2.27e-05	2.27e-05	2.27e-05	2.27e-05	2.27e-05	2.27e-05	2.27e-05	2.27e-05	2.27e-05	2.27e-05	2.27e-05	2.27e-05
hhs1	201545	0.736201	0.816281	0.00137850106992	0.97232521432	0.0257503363716	2.38463448432e-05	2.27018702952e-05	2.27000228125e-05	2.27000008115e-05	2.27000000554e-05	2.2700000006e-05	2.27000000008e-05	2.27000000001e-05	2.27000000001e-05	2.27e-05	2.27e-05	2.27e-05	2.27e-05	2.27e-05	2.27e-05	2.27e-05	2.27e-05	2.27e-05	2.27e-05	2.27e-05	2.27e-05	2.27e-05	2.27e-05	2.27e-05
hhs1	201546	0.954736	0.8048105	0.021910246199	0.889303284034	0.0881380872414	0.00012586971027	2.31058580183e-05	2.27066641591e-05	2.27002708091e-05	2.27000198671e-05	2.27000021955e-05	2.27000003273e-05	2.27000000614e-05	2.27000000138e-05	2.27000000036e-05	2.2700000001e-05	2.27000000003e-05	2.27000000001e-05	2.27000000001e-05	2.27e-05	2.27e-05	2.27e-05	2.27e-05	2.27e-05	2.27e-05	2.27e-05	2.27e-05	2.27e-05	2.27e-05
hhs1	201547	0.807851	0.750084	0.0262245790727	0.946927847012	0.0262938502404	3.16008509977e-05	2.27225270775e-05	2.27002861018e-05	2.27000096088e-05	2.27000006036e-05	2.27000000585e-05	2.27000000078e-05	2.27000000013e-05	2.27000000002e-05	2.27000000001e-05	2.27e-05	2.27e-05	2.27e-05	2.27e-05	2.27e-05	2.27e-05	2.27e-05	2.27e-05	2.27e-05	2.27e-05	2.27e-05	2.27e-05	2.27e-05	2.27e-05
hhs1	201548	0.975831	0.796029	0.0111516034448	0.940362308351	0.047919586413	4.43129736515e-05	2.27870109891e-05	2.27017144695e-05	2.27000838917e-05	2.27000072713e-05	2.27000009308e-05	2.27000001581e-05	2.27000000332e-05	2.27000000083e-05	2.27000000023e-05	2.27000000008e-05	2.27000000003e-05	2.27e-05	2.27000000001e-05	2.27e-05	2.27e-05	2.27e-05	2.27e-05	2.27e-05	2.27e-05	2.27e-05	2.27e-05	2.27e-05	2.27e-05
hhs1	201549	1.03668	0.9331865	0.119095018633	0.445333961633	0.358869764346	0.0689922712196	0.00654501931281	0.000610510994833	8.79837454385e-05	3.2012202776e-05	2.43657457066e-05	2.30606221596e-05	2.27914649646e-05	2.27264599881e-05	2.27085461939e-05	2.27030298655e-05	2.27011631712e-05	2.27004782762e-05	2.27002087643e-05	2.27000960263e-05	2.27000462629e-05	2.27000232252e-05	2.27000120976e-05	2.2700006514e-05	2.27000036142e-05	2.27000020608e-05	2.27000012047e-05	2.27000007204e-05	2.270000123e-05
hhs1	201550	1.38302	0.982	0.0908089199946	0.42486597524	0.399375759623	0.0775514416199	0.0063834226049	0.000489639008918	6.49062265604e-05	2.76937265738e-05	2.34570905391e-05	2.28416269036e-05	2.27315474767e-05	2.27081241363e-05	2.27023621689e-05	2.27007610171e-05	2.27002676089e-05	2.27001014776e-05	2.27000410888e-05	2.27000176216e-05	2.2700007951e-05	2.27000037529e-05	2.27000018446e-05	2.270000094e-05	2.27000004951e-05	2.27000002686e-05	2.27000001498e-05	2.27000000856e-05	2.27000001303e-05
hhs1	201551	1.59869	1.52273	0.0278160177346	0.126650981161	0.324407028571	0.338988584787	0.142146252441	0.0323490395705	0.00584578390005	0.00108102603277	0.00023741416704	7.26219954383e-05	3.59532292573e-05	2.66644808712e-05	2.40164009134e-05	2.31785093904e-05	2.28881246156e-05	2.27791786348e-05	2.27353707594e-05	2.27166503255e-05	2.27082093312e-05	2.27042176603e-05	2.27022481227e-05	2.27012386054e-05	2.27007030991e-05	2.27004100761e-05	2.27002451472e-05	2.27001498943e-05	2.27002731115e-05
hhs1	201552	1.32779	1.48467	0.0695811654217	0.162611331622	0.25924854159	0.255309637577	0.155852342578	0.0654482753498	0.0219142204944	0.00666648699301	0.00201618584545	0.000642860125527	0.000227178610514	9.47025835689e-05	4.97828562048e-05	3.354599338e-05	2.73030372286e-05	2.47598390512e-05	2.36671799951e-05	2.31743416378e-05	2.29419893659e-05	2.28279449343e-05	2.27698796957e-05	2.27393116621e-05	2.27227205994e-05	2.27134604103e-05	2.27081575514e-05	2.27050482835e-05	2.27094499292e-05
hhs1	201601	1.40757	1.47	0.0394876762288	0.15388954009	0.323987008233	0.308375300074	0.134358942297	0.0325919450848	0.00576011352038	0.000935390786258	0.000171912244947	4.93527381657e-05	2.80173649389e-05	2.38880173711e-05	2.29955135775e-05	2.27811049367e-05	2.2724323863e-05	2.27078980171e-05	2.27027533004e-05	2.27010228204e-05	2.27004022659e-05	2.27001665377e-05	2.2700072216e-05	2.27000326575e-05	2.2700015343e-05	2.27000074638e-05	2.27000037486e-05	2.27000019385e-05	2.27000023453e-05
hhs1	201602	1.51447	1.639	0.000188316005843	0.00761825231423	0.265430985093	0.658993444028	0.0659257029757	0.00132733720419	5.97346950385e-05	2.47145887396e-05	2.28832400461e-05	2.27243074233e-05	2.27042698945e-05	2.27009297709e-05	2.27002396726e-05	2.27000707623e-05	2.2700023353e-05	2.27000084576e-05	2.27000033137e-05	2.27000013889e-05	2.27000006171e-05	2.27000002886e-05	2.27000001412e-05	2.27000000719e-05	2.27000000379e-05	2.27000000207e-05	2.27000000115e-05	2.27000000068e-05	2.27000000104e-05
hhs1	201603	1.70551	1.76242	5.73305986055e-05	0.00192700572872	0.119631660755	0.733807304631	0.141674147945	0.00238270278867	6.4247767469e-05	2.41904773435e-05	2.2797605238e-05	2.27099590012e-05	2.27014104517e-05	2.27002562029e-05	2.27000565113e-05	2.27000145581e-05	2.27000042571e-05	2.27000013832e-05	2.27000004911e-05	2.27000001881e-05	2.2700000077e-05	2.27000000334e-05	2.27000000151e-05	2.27000000073e-05	2.27000000036e-05	2.27000000019e-05	2.27000000009e-05	2.27000000006e-05	2.27000000008e-05
hhs1	201604	1.80717	1.937675	0.000387342189422	0.00585603010915	0.089459297227	0.480771101591	0.372422829571	0.0475488029628	0.00288921599998	0.000213658416765	4.0383661728e-05	2.4957374511e-05	2.30761247761e-05	2.27776443393e-05	2.27190486646e-05	2.27053793725e-05	2.27017064691e-05	2.27005967083e-05	2.27002266187e-05	2.27000923832e-05	2.27000400444e-05	2.27000183141e-05	2.27000087812e-05	2.27000043908e-05	2.27000022792e-05	2.27000012236e-05	2.27000006773e-05	2.27000003854e-05	2.27000005873e-05
hhs1	201605	1.9911	1.94006	2.29083722372e-05	3.91394886819e-05	0.0055106669811	0.649230772688	0.343478995694	0.00123561879505	2.78071026753e-05	2.27868001635e-05	2.27037417801e-05	2.27002946092e-05	2.27000350551e-05	2.27000056236e-05	2.27000011304e-05	2.27000002711e-05	2.27000000749e-05	2.27000000232e-05	2.27000000079e-05	2.2700000003e-05	2.27000000012e-05	2.27000000004e-05	2.27000000002e-05	2.27000000001e-05	2.27000000001e-05	2.27e-05	2.27e-05	2.27e-05	2.27e-05
hhs1	201606	1.98808	1.901	2.46359576636e-05	0.000149387966961	0.0209401742533	0.686133602181	0.289605434344	0.00264824863701	4.40073833245e-05	2.31828516273e-05	2.27240526685e-05	2.27020587119e-05	2.27002583893e-05	2.27000429987e-05	2.27000088768e-05	2.27000021715e-05	2.27000006092e-05	2.27000001913e-05	2.27000000661e-05	2.27000000247e-05	2.27000000099e-05	2.27000000042e-05	2.27000000019e-05	2.27000000009e-05	2.27000000003e-05	2.27000000002e-05	2.27000000002e-05	2.27e-05	2.27000000001e-05
hhs1	201607	1.97011	2.0028449999999998	2.87563660464e-05	0.000165993097462	0.00940593443904	0.483929741592	0.495921736032	0.00991489872469	0.000172059365092	2.89493594592e-05	2.32378512403e-05	2.27741432023e-05	2.27141242566e-05	2.2703400152e-05	2.27009766732e-05	2.27003220197e-05	2.27001185835e-05	2.2700047808e-05	2.27000207866e-05	2.27000096348e-05	2.27000047177e-05	2.27000024226e-05	2.27000012968e-05	2.27000007202e-05	2.27000004132e-05	2.27000002441e-05	2.27000001481e-05	2.2700000092e-05	2.27000001773e-05
hhs1	201608	2.00001	1.237885	0.000316718203164	0.0764529839716	0.863057496255	0.05941908103	0.000251530263872	2.5387890208e-05	2.27946907343e-05	2.27067658936e-05	2.27007730736e-05	2.27001228766e-05	2.27000249201e-05	2.27000060929e-05	2.2700001727e-05	2.27000005519e-05	2.27000001947e-05	2.27000000747e-05	2.27000000307e-05	2.27000000134e-05	2.27000000062e-05	2.2700000003e-05	2.27000000016e-05	2.27000000008e-05	2.27000000004e-05	2.27000000002e-05	2.27000000001e-05	2.27000000001e-05	2.27000000001e-05
hhs1	201609	2.54487	1.63934	4.29903336943e-05	0.00213282040511	0.226986857585	0.734953424401	0.0351409851824	0.000262510135316	2.62718971194e-05	2.28300109334e-05	2.27089206939e-05	2.27009539757e-05	2.27001407691e-05	2.27000264743e-05	2.27000060131e-05	2.27000015881e-05	2.27000004743e-05	2.27000001569e-05	2.27000000566e-05	2.27000000221e-05	2.27000000091e-05	2.2700000004e-05	2.27000000019e-05	2.27000000009e-05	2.27000000004e-05	2.27000000002e-05	2.27e-05	2.27000000001e-05	2.27000000001e-05
hhs1	201610	2.20908	2.1767849999999997	0.000610891944911	0.00486019895831	0.0445473137825	0.27163714215	0.475760416152	0.175700492499	0.0234738529696	0.00257482448779	0.000354852933288	7.8198705483e-05	3.43310972837e-05	2.5641187465e-05	2.35666817799e-05	2.2989409641e-05	2.28071615357e-05	2.27432597504e-05	2.27187876889e-05	2.27086859748e-05	2.27042386598e-05	2.27021681942e-05	2.27011559866e-05	2.2700639342e-05	2.27003653503e-05	2.27002149882e-05	2.27001298961e-05	2.27000803851e-05	2.27001533466e-05
hhs1	201611	2.01418	1.72752	2.48566935866e-05	0.000243753675071	0.0752980659206	0.878111469578	0.0456838888863	0.000159688520948	2.4219622336e-05	2.27528226797e-05	2.27037636523e-05	2.27004301233e-05	2.27000684431e-05	2.27000138995e-05	2.27000034031e-05	2.27000009659e-05	2.2700000309e-05	2.27000001092e-05	2.27000000418e-05	2.27000000173e-05	2.27000000075e-05	2.27000000034e-05	2.27000000017e-05	2.27000000009e-05	2.27000000004e-05	2.27000000002e-05	2.27000000001e-05	2.27000000001e-05	2.27000000001e-05
hhs1	201612	2.03999	1.754	0.000145935011387	0.00386467047506	0.141791263495	0.700625212492	0.148857418697	0.00410058938198	0.000152245007254	3.04478425634e-05	2.34755555364e-05	2.28130121768e-05	2.2721716599e-05	2.27051469916e-05	2.27014367078e-05	2.27004570836e-05	2.27001618128e-05	2.27000626021e-05	2.27000261036e-05	2.27000116045e-05	2.27000054524e-05	2.27000026887e-05	2.27000013834e-05	2.27000007392e-05	2.27000004085e-05	2.27000002327e-05	2.27000001361e-05	2.27000000817e-05	2.27000001427e-05
hhs1	201613	1.71331	1.59627	0.000230028182192	0.00818049327014	0.315185856249	0.636607091732	0.0384862341362	0.000798163179999	5.50238329951e-05	2.53687635502e-05	2.30536160461e-05	2.27651942795e-05	2.27152832337e-05	2.27042959959e-05	2.27013913376e-05	2.27005047502e-05	2.27002009302e-05	2.27000864191e-05	2.2700039681e-05	2.27000192707e-05	2.27000098239e-05	2.27000052252e-05	2.27000028852e-05	2.27000016469e-05	2.27000009684e-05	2.27000005851e-05	2.27000003619e-05	2.27000002288e-05	2.27000004621e-05
hhs1	201614	1.57636	1.28406	0.00132598949833	0.0788105068187	0.782736221854	0.134333241958	0.00221201589631	9.83162386753e-05	2.8683008114e-05	2.3510350468e-05	2.2856835844e-05	2.27390098548e-05	2.27116761986e-05	2.27040278871e-05	2.27015544676e-05	2.27006569801e-05	2.27002993152e-05	2.27001452422e-05	2.27000743675e-05	2.27000398822e-05	2.27000222679e-05	2.27000128814e-05	2.2700007689e-05	2.27000047196e-05	2.27000029707e-05	2.27000019126e-05	2.2700001257e-05	2.27000008416e-05	2.27000020203e-05
hhs1	201615	1.62583	1.33515	0.00186603943853	0.0759986389004	0.688851704292	0.226109776208	0.00645298733827	0.00022904777336	3.60222511228e-05	2.41749368976e-05	2.29385747175e-05	2.27507027726e-05	2.27132118333e-05	2.27040291138e-05	2.27013920437e-05	2.27005322158e-05	2.27002212671e-05	2.27000987054e-05	2.27000467559e-05	2.27000233243e-05	2.27000121718e-05	2.27000066085e-05	2.27000037161e-05	2.2700002156e-05	2.27000012864e-05	2.27000007873e-05	2.27000004929e-05	2.27000003152e-05	2.27000006545e-05
hhs1	201616	1.13344	1.06851	0.00324693876373	0.340952122614	0.641952156362	0.013213936911	0.000132390395917	2.55583658796e-05	2.28744545504e-05	2.27184958557e-05	2.27028546427e-05	2.27005768592e-05	2.27001426854e-05	2.27000412936e-05	2.27000135469e-05	2.27000049236e-05	2.27000019487e-05	2.27000008287e-05	2.27000003749e-05	2.27000001789e-05	2.27000000894e-05	2.27000000466e-05	2.27000000251e-05	2.27000000141e-05	2.27000000081e-05	2.27000000048e-05	2.27000000029e-05	2.27000000018e-05	2.27000000033e-05
hhs1	201617	1.05605	0.8570249999999999	0.00219376212784	0.915067439115	0.0821547833408	6.15567876725e-05	2.30431316972e-05	2.27140071407e-05	2.27012584215e-05	2.27001818685e-05	2.27000361095e-05	2.27000089999e-05	2.27000026611e-05	2.27000008992e-05	2.2700000338e-05	2.27000001387e-05	2.27000000612e-05	2.27000000287e-05	2.27000000142e-05	2.27000000074e-05	2.2700000004e-05	2.27000000022e-05	2.27000000013e-05	2.27000000008e-05	2.27000000004e-05	2.27000000003e-05	2.27000000001e-05	2.27000000001e-05	2.27000000003e-05
hhs1	201618	0.89892	0.812258	0.0199036348502	0.890015869197	0.0892104985232	0.000340713139996	2.93786281774e-05	2.31380155865e-05	2.27541832456e-05	2.27099602373e-05	2.27023980581e-05	2.27007020333e-05	2.27002383463e-05	2.27000908911e-05	2.27000380601e-05	2.27000172127e-05	2.27000083027e-05	2.27000042303e-05	2.27000022592e-05	2.2700001257e-05	2.27000007248e-05	2.27000004317e-05	2.27000002643e-05	2.27000001659e-05	2.27000001067e-05	2.270000007e-05	2.27000000468e-05	2.27000000317e-05	2.27000000801e-05
hhs1	201619	0.895756	0.7284999999999999	0.0432665381618	0.93116448304	0.0248878458909	0.000153590932087	2.75619236512e-05	2.31746413632e-05	2.27787486814e-05	2.27182244846e-05	2.27052989718e-05	2.27018195885e-05	2.27007092094e-05	2.27003054148e-05	2.27001425608e-05	2.27000711175e-05	2.27000375124e-05	2.27000207488e-05	2.27000119555e-05	2.27000071386e-05	2.27000043977e-05	2.27000027855e-05	2.27000018083e-05	2.27000012003e-05	2.27000008127e-05	2.27000005605e-05	2.27000003929e-05	2.27000002797e-05	2.27000008278e-05
hhs2	201542	1.10278	1.73525	0.000434061069301	0.00547822302984	0.14291084343	0.727263777948	0.118403224609	0.0046017117485	0.000383985139377	7.5863792439e-05	3.43533234684e-05	2.60321553361e-05	2.38498099585e-05	2.31561073443e-05	2.29014287206e-05	2.27968593517e-05	2.27499091947e-05	2.27272317005e-05	2.271559135e-05	2.2709301076e-05	2.27057488256e-05	2.27036647706e-05	2.27024005895e-05	2.2701610831e-05	2.27011043762e-05	2.27007719076e-05	2.27005490098e-05	2.27003966981e-05	2.27012695746e-05
hhs2	201543	1.21684	1.38754	0.000127639803158	0.0166477201981	0.737297524929	0.243908445825	0.0015022241893	3.91115315667e-05	2.32831292333e-05	2.27438432228e-05	2.27053587991e-05	2.27009156891e-05	2.27001996626e-05	2.27000523806e-05	2.27000158865e-05	2.27000054145e-05	2.27000020312e-05	2.27000008257e-05	2.27000003593e-05	2.27000001658e-05	2.27000000806e-05	2.27000000408e-05	2.27000000215e-05	2.27000000118e-05	2.27000000067e-05	2.27000000039e-05	2.27000000023e-05	2.27000000013e-05	2.27000000026e-05
hhs2	201544	1.07336	1.69898	2.30048488242e-05	0.000103124525532	0.0799761250591	0.898325527	0.0210504891847	4.49074610163e-05	2.28193706476e-05	2.27024262538e-05	2.27001132596e-05	2.27000091376e-05	2.27000010817e-05	2.27000001699e-05	2.27000000331e-05	2.27000000077e-05	2.27000000021e-05	2.27000000006e-05	2.27000000002e-05	2.27e-05	2.27000000001e-05	2.27e-05	2.27e-05	2.27e-05	2.27e-05	2.27e-05	2.27e-05	2.27e-05	2.27e-05
hhs2	201545	1.3633	1.589485	2.27040204557e-05	2.72134566701e-05	0.15284789253	0.846432537364	0.000170217863139	2.27345971309e-05	2.27001652011e-05	2.27000035069e-05	2.27000001734e-05	2.27000000148e-05	2.27000000019e-05	2.27000000002e-05	2.27000000001e-05	2.27e-05	2.27e-05	2.27e-05	2.27e-05	2.27e-05	2.27e-05	2.27e-05	2.27e-05	2.27e-05	2.27e-05	2.27e-05	2.27e-05	2.27e-05	2.27e-05
hhs2	201546	1.35069	1.8359999999999999	2.27121487182e-05	2.52761306988e-05	0.00538916923789	0.908995856686	0.0850405025971	4.97198938933e-05	2.27624448408e-05	2.27008282192e-05	2.27000302482e-05	2.27000020853e-05	2.27000002214e-05	2.27000000321e-05	2.27000000059e-05	2.27000000013e-05	2.27000000003e-05	2.27e-05	2.27000000001e-05	2.27e-05	2.27e-05	2.27e-05	2.27e-05	2.27e-05	2.27e-05	2.27e-05	2.27e-05	2.27e-05	2.27e-05
hhs2	201547	1.57092	2.148	2.54564904131e-05	0.000134608428199	0.00739784690587	0.260815949176	0.653985078956	0.075838105618	0.00132526426804	4.56231766505e-05	2.34236703119e-05	2.27395280618e-05	2.27033204422e-05	2.27003883911e-05	2.27000587974e-05	2.27000109254e-05	2.27000023966e-05	2.27000006028e-05	2.27000001701e-05	2.27000000529e-05	2.27000000179e-05	2.27000000064e-05	2.27000000026e-05	2.2700000001e-05	2.27000000004e-05	2.27000000002e-05	2.27000000001e-05	2.27e-05	2.27000000001e-05
hhs2	201548	1.86092	2.4895	2.3090311405e-05	3.0499462334e-05	0.000327722470551	0.0209837310867	0.497432753243	0.462891109713	0.0175922179606	0.000280401107942	2.94920593184e-05	2.30484547279e-05	2.27296898435e-05	2.2703674566e-05	2.27006018511e-05	2.27001223585e-05	2.27000295166e-05	2.27000081776e-05	2.27000025395e-05	2.2700000868e-05	2.27000003217e-05	2.27000001279e-05	2.27000000541e-05	2.2700000024e-05	2.27000000113e-05	2.27000000054e-05	2.27000000028e-05	2.27000000016e-05	2.27000000018e-05
hhs2	201549	1.74541	3.35953	5.52306474543e-05	0.00018886119268	0.00100604208459	0.00648463720416	0.0409524256913	0.183420078912	0.3813922478	0.284175326314	0.0844730280636	0.0147999240158	0.00224907050627	0.000378684249887	8.79327424659e-05	3.659517542e-05	2.61091081609e-05	2.3648224003e-05	2.299417235e-05	2.28003095526e-05	2.27371247042e-05	2.27147555119e-05	2.27062424027e-05	2.27027900595e-05	2.2701309209e-05	2.27006415451e-05	2.27003268133e-05	2.27001724013e-05	2.27002238538e-05
hhs2	201550	2.29498	3.315	0.000212289925133	0.000877079331976	0.00408283396308	0.0189097244578	0.0747915759408	0.20493148462	0.314828801373	0.243946341726	0.101635811069	0.0276585951155	0.00611668882338	0.00130008627832	0.000301051224375	8.83753989635e-05	3.97087743669e-05	2.75370127453e-05	2.42023657557e-05	2.32058463275e-05	2.28831881593e-05	2.27708229046e-05	2.27290338955e-05	2.27125451656e-05	2.27056831082e-05	2.27026866965e-05	2.27013201137e-05	2.27006717691e-05	2.27008012451e-05
hhs2	201551	2.30133	4.13603	3.39694433903e-05	6.30020297538e-05	0.000185831978203	0.000774250172965	0.00389789912989	0.0208034280234	0.0961264842041	0.276243098239	0.354372074227	0.185522605277	0.0496143706873	0.00972247605334	0.00183694157239	0.000391391988516	0.000107574205317	4.49157794442e-05	2.92463283716e-05	2.48423779134e-05	2.34683377733e-05	2.29983889167e-05	2.28242032579e-05	2.27549327698e-05	2.27256270408e-05	2.27125328684e-05	2.27063916778e-05	2.27033842105e-05	2.27044838216e-05
hhs2	201552	1.77591	3.47785	0.000113090777347	0.000390630702383	0.00169902076658	0.00827484959996	0.039568255803	0.148224336849	0.317524895269	0.305898578722	0.13422417337	0.0346424066717	0.00717994770941	0.00148243791845	0.000346062165699	0.000102975479068	4.5084946045e-05	2.96515715044e-05	2.50763530627e-05	2.35838954256e-05	2.30539933639e-05	2.28512624154e-05	2.27684256786e-05	2.27325518939e-05	2.2716193868e-05	2.2708384005e-05	2.27044987233e-05	2.27024930119e-05	2.27036269506e-05
hhs2	201601	2.37764	2.32756	0.0198432740429	0.0501818211405	0.10630766252	0.176471768667	0.217677785737	0.194777014978	0.12806929476	0.0647612310728	0.0268576958817	0.00977040135342	0.00330980644518	0.00109810806114	0.000374670110983	0.000140246757524	6.32352998724e-05	3.72263842821e-05	2.81253010279e-05	2.48130127322e-05	2.35575781412e-05	2.30621434636e-05	2.2858812536e-05	2.27721717954e-05	2.27339149535e-05	2.27164450796e-05	2.27082114612e-05	2.27042141782e-05	2.27049819028e-05
hhs2	201602	2.18428	3.23773	0.00350641217496	0.00948168922459	0.0246660522972	0.0583372413029	0.116850727718	0.183898003169	0.214357082826	0.181048868727	0.113504736887	0.0561063171956	0.0235753370767	0.00903447743192	0.00333863122163	0.00124010121788	0.000478941562868	0.000199487873421	9.39760378485e-05	5.26684261704e-05	3.58397121424e-05	2.86994310923e-05	2.55467054522e-05	2.41004244983e-05	2.3412533086e-05	2.30740619203e-05	2.29021578714e-05	2.28122345699e-05	2.28603686198e-05
hhs2	201603	2.32815	2.92	2.78581505131e-05	7.02758044125e-05	0.000608716360647	0.00890498628013	0.110503289963	0.470726374055	0.351938416451	0.0528156032681	0.00371546042681	0.000277273409908	4.53474592722e-05	2.53859215603e-05	2.31107668894e-05	2.2777644199e-05	2.27174747947e-05	2.27045436217e-05	2.27013326886e-05	2.27004327334e-05	2.27001532426e-05	2.27000584771e-05	2.27000238121e-05	2.27000102644e-05	2.27000046526e-05	2.27000022053e-05	2.2700001088e-05	2.27000005564e-05	2.27000006732e-05
hhs2	201604	2.50124	2.923515	4.49562862708e-05	0.000184178837313	0.00149348088485	0.0153517719079	0.128312408538	0.431994572609	0.342694005638	0.0711798056362	0.00750253321945	0.000754746567191	0.000108602647776	3.5405079142e-05	2.50289947832e-05	2.32129472967e-05	2.28317333622e-05	2.2738467464e-05	2.27125142452e-05	2.27044618968e-05	2.27017207588e-05	2.27007101884e-05	2.27003109523e-05	2.27001434021e-05	2.27000692399e-05	2.27000348266e-05	2.27000181703e-05	2.27000097979e-05	2.27000133183e-05
hhs2	201605	3.22646	3.313	2.28877588127e-05	2.42414378171e-05	4.04160476634e-05	0.00032555568603	0.00730011706871	0.141085140537	0.587146722499	0.24657918698	0.0163699996109	0.000681859271224	5.75495555048e-05	2.54552027307e-05	2.30104104661e-05	2.27464924308e-05	2.27087318261e-05	2.27019663532e-05	2.27005133187e-05	2.27001514057e-05	2.27000494704e-05	2.27000176312e-05	2.27000067704e-05	2.27000027736e-05	2.27000012025e-05	2.2700000548e-05	2.27000002611e-05	2.27000001294e-05	2.27000001477e-05
hhs2	201606	2.76832	4.29152	2.45340833878e-05	3.04850875845e-05	6.05133442984e-05	0.000234238092474	0.00136626161014	0.00908985152171	0.0547649654684	0.215191218823	0.380584175261	0.252147423215	0.0715518077371	0.0124230179693	0.0018653594135	0.00030800372641	7.25412528293e-05	3.27247020009e-05	2.50113665313e-05	2.33031963474e-05	2.28756229451e-05	2.27562762378e-05	2.27196094631e-05	2.27073537759e-05	2.27029419575e-05	2.27012462344e-05	2.27005554484e-05	2.27002590701e-05	2.27002637765e-05
hhs2	201607	3.17342	3.5493949999999996	7.81445741876e-05	0.000235079732968	0.000959274637856	0.00473146943967	0.0251649210417	0.115884076766	0.314009610539	0.34630958823	0.149263520551	0.034765730966	0.00657410586762	0.00129925464614	0.000304231202854	9.42195568605e-05	4.34442759077e-05	2.94615547865e-05	2.51370720132e-05	2.36575388844e-05	2.31051915802e-05	2.28828150649e-05	2.27872146801e-05	2.27436901847e-05	2.2722849748e-05	2.27124156565e-05	2.27069800911e-05	2.27040460636e-05	2.27066021814e-05
hhs2	201608	3.69465	3.4759849999999997	2.28686788871e-05	2.38032213364e-05	3.24792984267e-05	0.00014965185208	0.00252256822964	0.0568910460095	0.473403576064	0.42170425571	0.0428858346321	0.00187168792696	0.000120128426215	3.05093715743e-05	2.36101106598e-05	2.28427406896e-05	2.27282474303e-05	2.27067199654e-05	2.27018541608e-05	2.27005776683e-05	2.2700199116e-05	2.27000747438e-05	2.27000301779e-05	2.27000129757e-05	2.27000058938e-05	2.27000028093e-05	2.27000013976e-05	2.27000007222e-05	2.27000009031e-05
hhs2	201609	4.01335	4.57611	5.34638025918e-05	0.000122284861134	0.000366332950333	0.001272048121	0.00468022533099	0.0169146883431	0.0545966093668	0.138681239661	0.241464915881	0.260675167203	0.171892260656	0.0748605519059	0.0245850431769	0.00696000667095	0.00188608302966	0.000529383192797	0.000166962130761	6.63802345906e-05	3.68364495916e-05	2.75878871602e-05	2.44999146981e-05	2.34028334855e-05	2.29896644359e-05	2.28254257958e-05	2.27568139049e-05	2.27268151909e-05	2.27276768673e-05
hhs2	201610	4.07985	4.7862100000000005	0.000468975549149	0.0010136842059	0.00229104961672	0.00532200471665	0.0124298253075	0.0282667883661	0.0597620619755	0.110569004951	0.167464251008	0.196443892116	0.17428706691	0.119068195531	0.0659779826123	0.031687783155	0.0140366673715	0.00601947022562	0.00258527343633	0.00113805400019	0.000522588251072	0.000254618991391	0.000134278761727	7.83566456925e-05	5.14457494632e-05	3.80441204826e-05	3.11471987593e-05	2.74858269426e-05	3.000339834e-05
hhs2	201611	3.34526	4.638059999999999	0.000190149378097	0.000470164770612	0.00126297503577	0.0035384537476	0.00995549960847	0.0268335614607	0.0649878875315	0.130519657123	0.200076343397	0.220297950805	0.171667038631	0.0982915867113	0.0445321808521	0.0173684383964	0.00627833071515	0.00222449297515	0.000805414806797	0.000309398843081	0.000132031732143	6.62987213923e-05	4.08966207419e-05	3.0640091103e-05	2.6314605781e-05	2.44122853082e-05	2.35417540907e-05	2.31282675854e-05	2.32111331378e-05
hhs2	201612	2.27089	3.84115	0.000243241471844	0.000726004892066	0.00240688706011	0.00837848797826	0.0285343862053	0.0851015152828	0.190366340888	0.272718322813	0.230085637081	0.119066669203	0.043479133463	0.0131942908014	0.00378318214505	0.00111362272805	0.000356637578736	0.000132191958835	6.12757835115e-05	3.72673367084e-05	2.85676389145e-05	2.52068323264e-05	2.38296368052e-05	2.32341172797e-05	2.29637333024e-05	2.28354231467e-05	2.2772044482e-05	2.27395785927e-05	2.27563256218e-05
hhs2	201613	1.9742	2.53808	7.5743644974e-05	0.00043970997055	0.00458234316621	0.0584095150523	0.390262002263	0.454441875204	0.0839366993294	0.00674671896424	0.000610582293466	9.38292856427e-05	3.43935292119e-05	2.51624727563e-05	2.33303546095e-05	2.28884283596e-05	2.27638292597e-05	2.27239557259e-05	2.27097914217e-05	2.27043006979e-05	2.27020087525e-05	2.27009893687e-05	2.27005103559e-05	2.27002741821e-05	2.27001526988e-05	2.27000878146e-05	2.27000519753e-05	2.27000315715e-05	2.27000575682e-05
hhs2	201614	2.22224	2.33708	0.000122844659479	0.00083907401456	0.0098637554229	0.13151793283	0.560016548937	0.270098127139	0.0249869831641	0.00188454773435	0.000221896697534	5.35519114051e-05	2.90854591809e-05	2.43474582133e-05	2.32036785699e-05	2.28759924416e-05	2.27684617755e-05	2.27290792318e-05	2.27132896547e-05	2.2706461098e-05	2.27033118961e-05	2.27017771198e-05	2.27009924371e-05	2.27005740638e-05	2.27003425795e-05	2.27002102112e-05	2.27001322551e-05	2.27000851093e-05	2.27001829368e-05
hhs2	201615	2.00991	2.92929	0.000677239687784	0.00269051843938	0.0117135444919	0.0497512692592	0.165554488518	0.318339377513	0.284409664684	0.122891136421	0.0334785548695	0.00769568899862	0.00179832626882	0.000470946980299	0.000148950420744	6.233080487e-05	3.64354169932e-05	2.78967079079e-05	2.482299232e-05	2.36274348689e-05	2.31296345858e-05	2.29095582459e-05	2.28069744351e-05	2.27568593722e-05	2.27313313086e-05	2.27178316304e-05	2.27104483698e-05	2.27062856313e-05	2.27111665326e-05
hhs2	201616	1.6754	2.432	0.000131528373301	0.000992350457512	0.0109001950136	0.111002870023	0.451679739645	0.356720019158	0.0619581619058	0.00558774702739	0.000543163848549	8.56971977367e-05	3.26679869881e-05	2.46832741496e-05	2.31759483398e-05	2.28330610146e-05	2.27421693309e-05	2.2714831314e-05	2.27056937652e-05	2.27023549022e-05	2.27010383837e-05	2.27004840387e-05	2.27002368819e-05	2.27001210107e-05	2.27000642208e-05	2.27000352639e-05	2.27000199662e-05	2.27000116222e-05	2.27000188842e-05
hhs2	201617	1.4765	2.0558	0.000140760627808	0.0016500384968	0.0328578369946	0.38547071419	0.512555408498	0.06350600924	0.00313673677903	0.000226164177173	4.37220842754e-05	2.58559256448e-05	2.3328208257e-05	2.28549375519e-05	2.2745130016e-05	2.27150026829e-05	2.27055516404e-05	2.27022444863e-05	2.27009773758e-05	2.27004533421e-05	2.27002220132e-05	2.27001139805e-05	2.27000609899e-05	2.27000338511e-05	2.27000194101e-05	2.27000114591e-05	2.27000069452e-05	2.27000043108e-05	2.27000082903e-05
hhs2	201618	1.28867	1.93945	5.27928466853e-05	0.000578842190269	0.0248060873376	0.594362887087	0.3701901098	0.00925949948786	0.000276761014031	3.92825261091e-05	2.46719127509e-05	2.30486646446e-05	2.27812097071e-05	2.27231290157e-05	2.27076749406e-05	2.27028711723e-05	2.27011829098e-05	2.27005275805e-05	2.2700251438e-05	2.27001267695e-05	2.27000670805e-05	2.27000370179e-05	2.27000211937e-05	2.27000125349e-05	2.27000076312e-05	2.27000047679e-05	2.27000030493e-05	2.27000019919e-05	2.27000044596e-05
hhs2	201619	1.25627	1.6078100000000002	0.000128432847254	0.00334362519791	0.25837336566	0.715267000079	0.0219588276182	0.00042471594615	4.64198355957e-05	2.55722053436e-05	2.32384403276e-05	2.28347517705e-05	2.27413675676e-05	2.27147828488e-05	2.27059402736e-05	2.27026204796e-05	2.27012472582e-05	2.27006323027e-05	2.27003380618e-05	2.27001891531e-05	2.27001100787e-05	2.27000662978e-05	2.27000411551e-05	2.27000262422e-05	2.2700017139e-05	2.27000114374e-05	2.27000077825e-05	2.27000053901e-05	2.27000146245e-05
hhs3	201542	1.39535	1.48078	0.000996308600313	0.0220001308426	0.51494756888	0.443896037767	0.0167563877871	0.000819181721247	0.0001087619149	3.83027384309e-05	2.66327423777e-05	2.39410270835e-05	2.31606250264e-05	2.28932442152e-05	2.27892076322e-05	2.27444648599e-05	2.27236018818e-05	2.27132029909e-05	2.27077216333e-05	2.27046915217e-05	2.27029463737e-05	2.27019047728e-05	2.27012632973e-05	2.27008571274e-05	2.27005935075e-05	2.2700418569e-05	2.27003001317e-05	2.27002184777e-05	2.27007174019e-05
hhs3	201543	1.53198	1.56708	0.00829020307561	0.0741359814167	0.34854071262	0.427706299406	0.123784868236	0.0152276611356	0.00162225492084	0.000221419153696	5.38950348747e-05	2.87904976631e-05	2.41307784162e-05	2.30918324207e-05	2.28218483014e-05	2.27421315598e-05	2.27159305296e-05	2.27065001905e-05	2.27028318265e-05	2.27013058558e-05	2.27006328938e-05	2.27003204946e-05	2.27001687445e-05	2.27000919933e-05	2.27000517448e-05	2.27000299396e-05	2.2700017773e-05	2.27000108e-05	2.27000194041e-05
hhs3	201544	1.57587	1.51542	5.62844838295e-05	0.00603106664073	0.459630501298	0.525322237654	0.00841481663532	6.77336410377e-05	2.33363127695e-05	2.27217848954e-05	2.27013893809e-05	2.27001375454e-05	2.27000187965e-05	2.27000032817e-05	2.27000006944e-05	2.27000001713e-05	2.2700000048e-05	2.27000000149e-05	2.27000000052e-05	2.27000000018e-05	2.27000000008e-05	2.27000000003e-05	2.27000000001e-05	2.27000000001e-05	2.27e-05	2.27e-05	2.27e-05	2.27e-05	2.27e-05
hhs3	201545	1.72001	1.700835	3.32371166368e-05	0.00118944687883	0.148834830458	0.783476495659	0.0655303316537	0.000454151979222	2.73732525127e-05	2.28256355493e-05	2.27066988606e-05	2.27005810649e-05	2.27000718441e-05	2.27000116035e-05	2.27000023066e-05	2.27000005411e-05	2.27000001454e-05	2.27000000437e-05	2.27000000144e-05	2.27000000052e-05	2.2700000002e-05	2.27000000008e-05	2.27000000003e-05	2.27000000002e-05	2.27e-05	2.27000000001e-05	2.27e-05	2.27e-05	2.27e-05
hhs3	201546	2.17414	1.908255	2.30498422062e-05	5.80140750577e-05	0.0116742721249	0.70101985827	0.28544591046	0.0012964945684	2.83119734283e-05	2.27852489405e-05	2.27031910762e-05	2.27002190591e-05	2.27000229779e-05	2.27000032869e-05	2.27000005953e-05	2.27000001298e-05	2.27000000328e-05	2.27000000094e-05	2.2700000003e-05	2.2700000001e-05	2.27000000003e-05	2.27000000002e-05	2.27e-05	2.27000000001e-05	2.27e-05	2.27e-05	2.27e-05	2.27e-05	2.27e-05
hhs3	201547	1.83996	2.13441	2.55836268621e-05	0.000142742399833	0.00810450008187	0.278057351258	0.643908075334	0.0681398187087	0.00114744136721	4.25170993625e-05	2.33319023146e-05	2.27348570503e-05	2.27029521534e-05	2.27003476046e-05	2.27000529055e-05	2.27000098739e-05	2.27000021739e-05	2.27000005486e-05	2.27000001551e-05	2.27000000484e-05	2.27000000163e-05	2.2700000006e-05	2.27000000022e-05	2.2700000001e-05	2.27000000004e-05	2.27000000002e-05	2.27e-05	2.27e-05	2.27000000001e-05
hhs3	201548	2.02023	2.2075	2.55078165963e-05	9.96070447957e-05	0.0040179979329	0.181670820416	0.70609944497	0.105592397562	0.00199658791015	6.44979027499e-05	2.44019509292e-05	2.28210339846e-05	2.271306103e-05	2.27019252344e-05	2.27003602804e-05	2.27000813132e-05	2.27000213322e-05	2.27000063307e-05	2.27000020821e-05	2.27000007469e-05	2.27000002886e-05	2.27000001191e-05	2.27000000518e-05	2.27000000237e-05	2.27000000114e-05	2.27000000057e-05	2.27000000029e-05	2.27000000016e-05	2.27000000021e-05
hhs3	201549	2.27837	2.3925	0.000218845775636	0.00180953049423	0.0183013734485	0.144436318352	0.442394742692	0.321063974803	0.063816870826	0.0067562656266	0.000697156162806	0.000103794924622	3.494395403e-05	2.49820082273e-05	2.32093086925e-05	2.28322053577e-05	2.27389441544e-05	2.27127613851e-05	2.27045777516e-05	2.27017745784e-05	2.2700735656e-05	2.27003233443e-05	2.27001496195e-05	2.27000724566e-05	2.27000365404e-05	2.27000191095e-05	2.27000103261e-05	2.27000057477e-05	2.27000083492e-05
hhs3	201550	2.81511	2.929	2.60856613352e-05	5.48832030896e-05	0.000440792030628	0.0069813736201	0.0994932057415	0.476939114387	0.362560930661	0.0497639967578	0.00311673369816	0.000218292622338	3.91587206154e-05	2.45834126212e-05	2.29812515589e-05	2.27522886959e-05	2.27116280287e-05	2.27029964517e-05	2.27008728612e-05	2.27002818933e-05	2.27000993928e-05	2.27000377934e-05	2.27000153443e-05	2.27000065978e-05	2.27000029844e-05	2.27000014121e-05	2.27000006955e-05	2.27000003553e-05	2.27000004286e-05
hhs3	201551	2.97706	3.442	0.00125848622316	0.00369783588016	0.0110612029259	0.031838656952	0.0811148893794	0.163925581572	0.235247260609	0.224075139511	0.143020743584	0.0663698159634	0.0250963500204	0.00858680001009	0.002870439198	0.000986939970945	0.000363113102072	0.000149321915486	7.24740262308e-05	4.33582095027e-05	3.17272491891e-05	2.68383026291e-05	2.46825992492e-05	2.36889543854e-05	2.32118366415e-05	2.29739757907e-05	2.28512384608e-05	2.27858720404e-05	2.28309185183e-05
hhs3	201552	2.38365	3.0731	0.0191094454128	0.0343341407083	0.057833628771	0.0889741108998	0.121791436241	0.145097957855	0.148433536977	0.130148368786	0.0988233687881	0.0662943295596	0.0403023909352	0.0227996898118	0.0122981934721	0.00645635880899	0.00335360849799	0.00174605207017	0.000921006695368	0.000497037918883	0.000277308684662	0.000161909004303	0.000100310157166	6.68340607947e-05	4.82963310063e-05	3.78335965336e-05	3.18158310594e-05	2.82901096809e-05	3.274001546e-05
hhs3	201601	2.32746	2.64573	0.0092979581248	0.026340950247	0.0651895172226	0.131135389778	0.200140362293	0.220875101593	0.174168425916	0.10094736471	0.0456182541202	0.0172760286383	0.00587732498177	0.00190555618564	0.000619997630223	0.000214623326745	8.61871942376e-05	4.45184366022e-05	3.05244918866e-05	2.5632310715e-05	2.38479624555e-05	2.31688100269e-05	2.28993239253e-05	2.27880322247e-05	2.2740293433e-05	2.27190695117e-05	2.27093110524e-05	2.270468065e-05	2.27053154254e-05
hhs3	201602	2.28403	2.693235	5.6979307819e-05	0.000316665791031	0.00322976981163	0.0372567158022	0.260951848904	0.490632146353	0.183380415312	0.021707804197	0.00185651009216	0.000199074902942	4.45170159216e-05	2.61550261978e-05	2.3376548541e-05	2.28580206059e-05	2.27427036992e-05	2.27130298018e-05	2.27044026768e-05	2.27016222517e-05	2.27006438559e-05	2.27002725192e-05	2.27001220117e-05	2.27000573955e-05	2.27000282086e-05	2.27000144167e-05	2.27000076309e-05	2.27000041689e-05	2.27000058237e-05
hhs3	201603	2.23747	2.493	0.000476624708827	0.00329187711416	0.0235398571208	0.128313343715	0.350001367273	0.344750892469	0.12326894849	0.0223214927997	0.00311345985623	0.000452820245334	9.02299793691e-05	3.50566345464e-05	2.5328997427e-05	2.33413000051e-05	2.28764182304e-05	2.27538838802e-05	2.27180241923e-05	2.27065261656e-05	2.27025326908e-05	2.2701044771e-05	2.27004549163e-05	2.27002078422e-05	2.27000991361e-05	2.27000491521e-05	2.27000252374e-05	2.27000133763e-05	2.27000173347e-05
hhs3	201604	1.97779	2.57386	0.00151124396198	0.00725152090371	0.0336690811201	0.124485427018	0.28218325005	0.315794011426	0.168834627638	0.0512962890061	0.0115343127652	0.00239026319033	0.000526639063975	0.000139788711353	5.28839665356e-05	3.13272952651e-05	2.54139613099e-05	2.36308351881e-05	2.3044809935e-05	2.28367568829e-05	2.27576281548e-05	2.27256283512e-05	2.2711958721e-05	2.27058257117e-05	2.27029500613e-05	2.27015470332e-05	2.27008374063e-05	2.27004665546e-05	2.27006773805e-05
hhs3	201605	2.25924	2.16082	0.00189526408195	0.0132907423084	0.0792574556419	0.275618244893	0.385057946517	0.193059087074	0.0436247361454	0.00665456683874	0.000957684541342	0.000166153520374	4.80334418904e-05	2.78910284042e-05	2.39219424515e-05	2.30254575965e-05	2.27965820168e-05	2.27314925442e-05	2.27111479772e-05	2.27042404672e-05	2.27017183125e-05	2.27007363509e-05	2.27003316416e-05	2.27001561567e-05	2.27000765239e-05	2.27000388766e-05	2.27000204065e-05	2.27000110349e-05	2.27000148977e-05
hhs3	201606	2.5782	2.73744	0.00274625316706	0.0103731083323	0.0363716137282	0.104813878685	0.214422564709	0.27434392705	0.209004931547	0.100077355115	0.0342702478937	0.00971201404284	0.00256822818448	0.000692199245142	0.000206449272559	7.63642252521e-05	3.94926636635e-05	2.83313100213e-05	2.47174691996e-05	2.34686855444e-05	2.3009943397e-05	2.28316077343e-05	2.27585795847e-05	2.27272173169e-05	2.27131499517e-05	2.27065841549e-05	2.27034060327e-05	2.27018154722e-05	2.27023695382e-05
hhs3	201607	2.92751	2.3112000000000004	0.00966269806821	0.0314270743038	0.0905604774341	0.196990691143	0.273906588161	0.22374715495	0.113196723427	0.0414027994418	0.0129532190522	0.00391904683455	0.00123359923194	0.000422805797476	0.000164684545176	7.68235947783e-05	4.47704440501e-05	3.22726767242e-05	2.70899063631e-05	2.4816451366e-05	2.37672075541e-05	2.32602493399e-05	2.30049643153e-05	2.28715191269e-05	2.27993629472e-05	2.27591294859e-05	2.27360590957e-05	2.27224876413e-05	2.27435575305e-05
hhs3	201608	3.28807	2.90207	0.000584457184753	0.00265325751557	0.0126939350289	0.0553894473425	0.176740596561	0.318102937335	0.274435793487	0.118448809514	0.0318341497534	0.00688617862776	0.00144856977732	0.000336181519393	9.84556925917e-05	4.3009050461e-05	2.87192677113e-05	2.46562130704e-05	2.33905891638e-05	2.29624160215e-05	2.28064458533e-05	2.27457575493e-05	2.27207125651e-05	2.27098187478e-05	2.27048514039e-05	2.27024881886e-05	2.27013199417e-05	2.27007219921e-05	2.27010079796e-05
hhs3	201609	3.98252	3.23984	2.3839398443e-05	3.16544041943e-05	0.000116687637429	0.00134905609275	0.0215064498524	0.219038938945	0.533246579042	0.203734599737	0.0192638096704	0.00120810951313	0.000107612349699	3.08904912468e-05	2.37536198285e-05	2.28730218923e-05	2.27347303239e-05	2.27082203695e-05	2.27022299792e-05	2.27006780398e-05	2.27002270519e-05	2.27000825732e-05	2.27000322483e-05	2.27000134015e-05	2.27000058817e-05	2.27000027091e-05	2.27000013027e-05	2.2700000651e-05	2.27000007537e-05
hhs3	201610	3.21284	3.4705250000000003	2.59211475288e-05	3.77610202747e-05	0.000112145900121	0.000733602974217	0.00763745073899	0.0864186503807	0.439291257742	0.39288333124	0.0661268617927	0.00571171957061	0.000570419322258	9.41767794953e-05	3.51144921172e-05	2.5421742783e-05	2.3418161597e-05	2.29197670851e-05	2.2775841352e-05	2.2728895598e-05	2.27119580336e-05	2.27053072662e-05	2.2702500896e-05	2.27012411516e-05	2.27006444697e-05	2.27003482381e-05	2.27001949338e-05	2.27001126126e-05	2.27001827728e-05
hhs3	201611	2.99606	2.8910099999999996	3.37151133006e-05	0.000111019408336	0.000958083571367	0.0121387157269	0.12899873992	0.477689580373	0.325916901121	0.0494326759327	0.00394822644812	0.000346052078443	5.71550267969e-05	2.75257517787e-05	2.35568431122e-05	2.28850902813e-05	2.27469598043e-05	2.2713606201e-05	2.27044039659e-05	2.27015650108e-05	2.27006022553e-05	2.27002482204e-05	2.27001085913e-05	2.27000500561e-05	2.27000241641e-05	2.27000121541e-05	2.2700006342e-05	2.27000034204e-05	2.27000046534e-05
hhs3	201612	2.50929	2.78803	3.04808704025e-05	8.65076707726e-05	0.000772164824226	0.0122077390666	0.168179957134	0.56908665456	0.229159251199	0.0188164980865	0.00114896032664	0.000113288340937	3.31945564815e-05	2.43544554033e-05	2.30327959495e-05	2.27811298389e-05	2.27230618957e-05	2.27074268175e-05	2.27026512279e-05	2.27010317302e-05	2.27004320052e-05	2.2700192626e-05	2.27000907029e-05	2.27000447971e-05	2.27000230757e-05	2.27000123398e-05	2.2700006823e-05	2.27000038878e-05	2.27000060264e-05
hhs3	201613	2.09474	2.1569399999999996	2.40578567625e-05	4.88943489314e-05	0.0014523441171	0.17814503089	0.787875388885	0.0316912160061	0.00030055120207	3.05956029497e-05	2.32416860843e-05	2.27646937416e-05	2.27111749232e-05	2.27025062984e-05	2.27006824208e-05	2.2700215788e-05	2.27000768408e-05	2.27000301376e-05	2.27000128059e-05	2.27000058212e-05	2.27000028029e-05	2.27000014187e-05	2.27000007498e-05	2.27000004118e-05	2.27000002339e-05	2.2700000137e-05	2.27000000824e-05	2.27000000508e-05	2.27000000962e-05
hhs3	201614	2.18209	1.85914	2.67435610218e-05	0.000137180690508	0.015102864913	0.817639803179	0.165807635023	0.00079289899946	3.77975291929e-05	2.36373951753e-05	2.28117999037e-05	2.27200366741e-05	2.27047355549e-05	2.27013669536e-05	2.27004589909e-05	2.27001734803e-05	2.27000721141e-05	2.27000324144e-05	2.27000155542e-05	2.27000078895e-05	2.27000041971e-05	2.27000023273e-05	2.27000013381e-05	2.27000007944e-05	2.27000004854e-05	2.27000003042e-05	2.27000001952e-05	2.27000001277e-05	2.27000002884e-05
hhs3	201615	2.29309	1.884	3.10950215841e-05	0.000282521159809	0.0242548509924	0.720359004438	0.251907953531	0.00263878650487	6.92141965269e-05	2.50083572707e-05	2.29232302183e-05	2.27333530329e-05	2.27067342481e-05	2.27016936549e-05	2.27005033362e-05	2.27001705319e-05	2.27000642097e-05	2.27000263699e-05	2.27000116461e-05	2.27000054708e-05	2.27000027099e-05	2.27000014057e-05	2.27000007593e-05	2.2700000425e-05	2.27000002455e-05	2.27000001461e-05	2.27000000891e-05	2.27000000556e-05	2.27000001086e-05
hhs3	201616	2.15393	1.97511	0.000469159998955	0.00584892303638	0.0789223898841	0.44456777246	0.402798817992	0.0620540708555	0.00448868879249	0.000373980757617	6.06341351372e-05	2.82677345255e-05	2.37522740084e-05	2.29434352396e-05	2.27662346315e-05	2.27205598413e-05	2.27071142391e-05	2.27026956821e-05	2.27011030481e-05	2.27004820745e-05	2.27002230369e-05	2.27001084541e-05	2.27000550981e-05	2.27000291004e-05	2.27000159118e-05	2.27000089754e-05	2.27000052073e-05	2.2700003099e-05	2.27000053007e-05
hhs3	201617	1.88369	2.206085	0.000552197929794	0.00431090988533	0.0394488062873	0.251113254751	0.48043911451	0.193427526264	0.0268753332621	0.00294608555797	0.000398653008698	8.47013032917e-05	3.55463158962e-05	2.59178778569e-05	2.36408661409e-05	2.30121683817e-05	2.2814969855e-05	2.27462021035e-05	2.27199881526e-05	2.27092102506e-05	2.27044815013e-05	2.27022865993e-05	2.27012163822e-05	2.27006714033e-05	2.27003829869e-05	2.27002250044e-05	2.27001357503e-05	2.27000838969e-05	2.27001595199e-05
hhs3	201618	1.7241	1.76175	0.000159809352953	0.00308502647041	0.118926810597	0.7344824454	0.139060359613	0.00363682141133	0.000178634638253	3.63171389153e-05	2.46418610612e-05	2.30875342725e-05	2.27983404948e-05	2.27298485346e-05	2.27104026178e-05	2.27040460408e-05	2.27017205015e-05	2.27007877086e-05	2.27003837777e-05	2.27001971652e-05	2.27001060376e-05	2.27000593497e-05	2.27000344048e-05	2.27000205741e-05	2.27000126494e-05	2.27000079733e-05	2.27000051401e-05	2.2700003382e-05	2.2700007724e-05
hhs3	201619	1.66207	1.5120149999999999	0.000260640187807	0.00893180142215	0.462965536439	0.516085283735	0.0109586367086	0.0002983151133	4.23826949683e-05	2.53568724911e-05	2.32333769922e-05	2.28398840664e-05	2.27444270495e-05	2.27162902788e-05	2.27066794711e-05	2.27029948165e-05	2.27014445888e-05	2.27007405657e-05	2.27003997165e-05	2.27002254801e-05	2.27001321514e-05	2.27000800871e-05	2.27000499885e-05	2.27000320307e-05	2.27000210113e-05	2.27000140769e-05	2.27000096128e-05	2.27000066795e-05	2.27000183061e-05
hhs4	201542	1.07437	1.288	0.000110099297366	0.0123835698062	0.951300486257	0.0355209539989	0.000177493874664	2.96396142923e-05	2.352535222e-05	2.28628642256e-05	2.27438152825e-05	2.27145376134e-05	2.27056125693e-05	2.27024302076e-05	2.2701151246e-05	2.27005863137e-05	2.27003169241e-05	2.27001800676e-05	2.27001067368e-05	2.27000656177e-05	2.27000416379e-05	2.27000271663e-05	2.27000181659e-05	2.27000124164e-05	2.27000086549e-05	2.27000061409e-05	2.27000044277e-05	2.27000032393e-05	2.27000108301e-05
hhs4	201543	1.08652	1.257	0.0274131285267	0.214661460688	0.500816511474	0.22435315928	0.0292779705847	0.00267777689513	0.000299918319041	6.03006433371e-05	2.92462379226e-05	2.41064085951e-05	2.30589370149e-05	2.28054777873e-05	2.27348247162e-05	2.27126729017e-05	2.27050070836e-05	2.27021223509e-05	2.27009558629e-05	2.27004538601e-05	2.27002257361e-05	2.27001169795e-05	2.27000628777e-05	2.27000349231e-05	2.27000199778e-05	2.27000117377e-05	2.27000070662e-05	2.27000043493e-05	2.27000080654e-05
hhs4	201544	1.15319	1.259865	0.000202517964694	0.0630026632462	0.858716182481	0.0773300772533	0.000247674053241	2.41534796296e-05	2.27300185773e-05	2.27013795864e-05	2.27001090677e-05	2.27000126672e-05	2.27000019561e-05	2.27000003761e-05	2.2700000086e-05	2.27000000225e-05	2.27000000068e-05	2.27000000022e-05	2.27000000008e-05	2.27000000002e-05	2.27000000001e-05	2.27e-05	2.27000000001e-05	2.27e-05	2.27e-05	2.27e-05	2.27e-05	2.27e-05	2.27e-05
hhs4	201545	1.33035	1.5277150000000002	2.41827211826e-05	0.000778629995842	0.417467597665	0.579525334806	0.00170213405943	2.53958389101e-05	2.27241924628e-05	2.27006786974e-05	2.2700039039e-05	2.27000036381e-05	2.27000004783e-05	2.27000000812e-05	2.2700000017e-05	2.27000000041e-05	2.27000000011e-05	2.27000000003e-05	2.27000000001e-05	2.27000000001e-05	2.27e-05	2.27e-05	2.27e-05	2.27e-05	2.27e-05	2.27e-05	2.27e-05	2.27e-05	2.27e-05
hhs4	201546	1.67569	1.793695	3.19855654536e-05	0.000760642532485	0.0802779711717	0.760124467591	0.156577583397	0.00173139280631	4.14625618844e-05	2.31688953631e-05	2.27232999235e-05	2.27019090348e-05	2.27002256222e-05	2.27000351502e-05	2.27000067861e-05	2.27000015544e-05	2.27000004092e-05	2.27000001208e-05	2.27000000393e-05	2.2700000014e-05	2.27000000052e-05	2.27000000021e-05	2.2700000001e-05	2.27000000003e-05	2.27000000002e-05	2.27000000001e-05	2.27e-05	2.27000000001e-05	2.27e-05
hhs4	201547	1.37942	2.039	7.73167969483e-05	0.00151111181323	0.041179282972	0.404742921397	0.484125095668	0.0652543266852	0.00256156634429	0.000112287709473	2.71302916452e-05	2.30222541783e-05	2.27327644216e-05	2.27043799207e-05	2.27007309263e-05	2.27001462012e-05	2.27000339654e-05	2.27000089441e-05	2.27000026189e-05	2.27000008397e-05	2.27000002914e-05	2.27000001083e-05	2.27000000427e-05	2.27000000178e-05	2.27000000078e-05	2.27000000036e-05	2.27000000018e-05	2.27000000008e-05	2.27000000009e-05
hhs4	201548	1.39241	1.82896	0.000737631480234	0.0122009875285	0.153619916106	0.52823800746	0.273644245724	0.0292228009649	0.00175609204513	0.000137282437217	3.29520584636e-05	2.39406588829e-05	2.28941231218e-05	2.27374974913e-05	2.27086049193e-05	2.27022759593e-05	2.27006776314e-05	2.27002229377e-05	2.27000798647e-05	2.27000307887e-05	2.27000126514e-05	2.27000054978e-05	2.27000025102e-05	2.27000011977e-05	2.27000005944e-05	2.27000003057e-05	2.27000001622e-05	2.27000000887e-05	2.27000001227e-05
hhs4	201549	1.54633	2.051305	0.00264351001006	0.0184235144342	0.106312655323	0.328743930582	0.368395531146	0.143280764373	0.0271371815245	0.00393619000196	0.000597001896574	0.000118922026462	4.16149779056e-05	2.70334752543e-05	2.38378440581e-05	2.30362985628e-05	2.28100681258e-05	2.27393374217e-05	2.27151723214e-05	2.27062537926e-05	2.27027323054e-05	2.27012567096e-05	2.27006049998e-05	2.27003033654e-05	2.27001577815e-05	2.27000848144e-05	2.27000469744e-05	2.27000267343e-05	2.27000407212e-05
hhs4	201550	1.91839	2.174	0.0131352267124	0.0439645396324	0.118924762602	0.225971030826	0.26930509276	0.194522105202	0.0906408657746	0.0309520806361	0.00889269633255	0.00240384938748	0.000664116340267	0.00020286870037	7.6443291405e-05	3.98359477954e-05	2.85416730848e-05	2.48230639711e-05	2.35191063989e-05	2.30339108883e-05	2.28431558003e-05	2.27642633032e-05	2.27300839252e-05	2.27146328938e-05	2.27073708635e-05	2.27038336926e-05	2.27020534375e-05	2.27011300231e-05	2.27015764377e-05
hhs4	201551	1.79477	2.59148	0.0100784226486	0.027453431341	0.0676828729668	0.137953630108	0.211081145891	0.226066911972	0.167414310244	0.090262031011	0.0388080990205	0.0146406428095	0.00523543353101	0.00187324766801	0.000696552603318	0.000278316223496	0.000124386866366	6.51907330107e-05	4.13292413553e-05	3.12486634409e-05	2.67933747955e-05	2.47387091963e-05	2.37528326693e-05	2.32620970653e-05	2.30094049096e-05	2.28751568129e-05	2.28017495457e-05	2.27605285819e-05	2.2802603812e-05
hhs4	201552	1.42303	2.42684	0.0105185414138	0.0311797404678	0.0816951919307	0.168389345986	0.242589464881	0.22751286565	0.140731400983	0.0628256372495	0.022873930071	0.00757863732673	0.0024713018675	0.000835592729225	0.000305436413928	0.000126692744178	6.32318998182e-05	3.94131822964e-05	2.9966750093e-05	2.6018237143e-05	2.42848334131e-05	2.3488614601e-05	2.31073543112e-05	2.29177061019e-05	2.28200238606e-05	2.27680779553e-05	2.27396327418e-05	2.27236313233e-05	2.27403424548e-05
hhs4	201601	1.52679	1.74558	0.0302905030907	0.099222106928	0.221308504361	0.293367760784	0.219112007331	0.0974410610525	0.0295884081032	0.00719706825289	0.00160878969094	0.000371095374034	0.000102570689014	4.22761013456e-05	2.78773014912e-05	2.41792299767e-05	2.31552760786e-05	2.28502358992e-05	2.27528693401e-05	2.27197343404e-05	2.27077732553e-05	2.27032158066e-05	2.2701391291e-05	2.27006270593e-05	2.2700293399e-05	2.2700142077e-05	2.27000710075e-05	2.27000365363e-05	2.27000436791e-05
hhs4	201602	1.79656	1.873065	0.000398695576982	0.00684612003431	0.1133343435	0.538333877251	0.309846066794	0.0291374163945	0.00154155878082	0.000120163426352	3.17367288224e-05	2.38680011979e-05	2.28974771012e-05	2.27413391196e-05	2.27102699983e-05	2.27029325201e-05	2.27009393229e-05	2.27003312581e-05	2.27001267492e-05	2.27000520129e-05	2.27000226782e-05	2.27000104263e-05	2.27000050228e-05	2.27000025222e-05	2.27000013143e-05	2.27000007081e-05	2.27000003931e-05	2.27000002244e-05	2.27000003442e-05
hhs4	201603	1.88104	2.14687	0.000874458724102	0.00790157372922	0.0647856600282	0.291797105628	0.427108428489	0.175251536054	0.0282891834906	0.00315608512279	0.000372498988988	6.84939272198e-05	2.99679965027e-05	2.40843150667e-05	2.30095674002e-05	2.27794597555e-05	2.2722945393e-05	2.27073292228e-05	2.27025536206e-05	2.27009593502e-05	2.27003849225e-05	2.27001636425e-05	2.27000732247e-05	2.27000342944e-05	2.27000167308e-05	2.27000084682e-05	2.27000044308e-05	2.27000023896e-05	2.27000032104e-05
hhs4	201604	2.08679	2.13745	0.0124701577756	0.043524339707	0.123167007967	0.239321369562	0.278675710672	0.187848413501	0.0799684764299	0.0252117541566	0.00689087326806	0.00183373976324	0.000514937019762	0.000164908161833	6.68776319054e-05	3.74810331999e-05	2.80097239508e-05	2.47374483928e-05	2.35303819697e-05	2.30574465801e-05	2.2861665061e-05	2.27764599957e-05	2.27376552277e-05	2.27192378388e-05	2.27101620839e-05	2.27055338546e-05	2.27030985698e-05	2.27017798435e-05	2.27027583886e-05
hhs4	201605	2.31595	2.2573	0.000703824284309	0.00582545137794	0.0462084312605	0.228679947883	0.425624308583	0.236619417042	0.0488665688526	0.00620243719793	0.000746914086239	0.000118162035385	3.76914385705e-05	2.55079020945e-05	2.33166290428e-05	2.28555220709e-05	2.27441859404e-05	2.271390723e-05	2.270478156e-05	2.27017750322e-05	2.27007045984e-05	2.27002966644e-05	2.27001315932e-05	2.27000611447e-05	2.27000296163e-05	2.27000148917e-05	2.27000077452e-05	2.2700004154e-05	2.27000055169e-05
hhs4	201606	2.93973	2.66727	0.000233948795482	0.00152229623207	0.0113514581451	0.0733570383429	0.274764588975	0.396542975036	0.193977352079	0.0410886431986	0.00584069864421	0.000796659709001	0.000136491964639	4.21922121751e-05	2.66074661809e-05	2.36051179788e-05	2.29381815967e-05	2.27700314025e-05	2.27226705533e-05	2.2707978984e-05	2.27030209184e-05	2.27012194478e-05	2.27005209083e-05	2.27002339807e-05	2.27001099211e-05	2.2700053761e-05	2.2700027266e-05	2.27000142911e-05	2.27000181115e-05
hhs4	201607	3.35643	3.04487	2.31205813522e-05	2.55015568197e-05	5.07587714681e-05	0.000521572041649	0.017237980383	0.403659817893	0.543533364449	0.0335667201916	0.00092290042574	6.75433379881e-05	2.67940452918e-05	2.32769433593e-05	2.28108113788e-05	2.27267397738e-05	2.27076793828e-05	2.27025285173e-05	2.27009293737e-05	2.2700373909e-05	2.27001622325e-05	2.27000750435e-05	2.27000366734e-05	2.2700018797e-05	2.2700010045e-05	2.27000055696e-05	2.27000031909e-05	2.27000018825e-05	2.27000032072e-05
hhs4	201608	3.30509	3.3284700000000003	6.87507079244e-05	0.000254294839692	0.00135592328876	0.00837464970823	0.0490280020362	0.198522595511	0.376078885358	0.267614835179	0.0806190735996	0.0148430558607	0.00238323288308	0.000418520242466	9.79888642881e-05	3.92034686017e-05	2.68396344561e-05	2.3871538713e-05	2.30684996534e-05	2.28270644551e-05	2.27474599185e-05	2.27190079874e-05	2.27080934331e-05	2.27036373288e-05	2.27017148891e-05	2.27008438078e-05	2.27004314043e-05	2.27002283022e-05	2.2700298264e-05
hhs4	201609	3.62162	3.29967	3.88709807221e-05	0.000120972889848	0.000726874087945	0.00566572628865	0.0425338598127	0.207947418044	0.412154365319	0.259367457859	0.0612610991881	0.00856679119022	0.0010814239163	0.000166227232154	4.55319233403e-05	2.69979255594e-05	2.36447786135e-05	2.29380351937e-05	2.27674901325e-05	2.27211887939e-05	2.27072656533e-05	2.27026899801e-05	2.27010650169e-05	2.27004473055e-05	2.27001979502e-05	2.27000917757e-05	2.27000443615e-05	2.2700022263e-05	2.27000259366e-05
hhs4	201610	2.89153	3.612095	0.000516428316717	0.00152407336397	0.00485343576938	0.0159003529916	0.0495158561767	0.128787852942	0.236515568855	0.266364174446	0.178368168953	0.0784741784611	0.0268002388934	0.00826446221251	0.00254405653577	0.000829028908779	0.000298004579815	0.000123620354785	6.23525922467e-05	3.93196712351e-05	3.00880626864e-05	2.61632348536e-05	2.44026609359e-05	2.35736761841e-05	2.31658755499e-05	2.29571779307e-05	2.2846484893e-05	2.27858375803e-05	2.28429651497e-05
hhs4	201611	2.78649	2.60112	0.000282831424574	0.00181240512742	0.0134246714183	0.0866390197232	0.309971635313	0.392610731083	0.160476875297	0.029648523724	0.00405611456653	0.000580450556193	0.000111622724009	3.95081504137e-05	2.64344320641e-05	2.36570871183e-05	2.29774416208e-05	2.27893843305e-05	2.27315323933e-05	2.27120303681e-05	2.270491327e-05	2.27021297691e-05	2.27009729225e-05	2.27004656041e-05	2.27002322513e-05	2.27001202371e-05	2.27000643666e-05	2.2700035518e-05	2.27000506152e-05
hhs4	201612	2.66511	2.26796	7.3873177363e-05	0.000664011802278	0.0115466042718	0.176453382505	0.589642860031	0.206027138014	0.0142881217205	0.000803878111957	8.32433484473e-05	2.9610488365e-05	2.37831619576e-05	2.29174712102e-05	2.27530089385e-05	2.27150783806e-05	2.27048607875e-05	2.27017372157e-05	2.27006768418e-05	2.27002837349e-05	2.27001266539e-05	2.27000597003e-05	2.2700029514e-05	2.2700015217e-05	2.27000081442e-05	2.27000045067e-05	2.27000025698e-05	2.27000015058e-05	2.27000024845e-05
hhs4	201613	2.1409	2.159225	0.000337476962523	0.00305489024209	0.0357590596324	0.282165435317	0.512558435189	0.149611128417	0.0145936855407	0.00130934426871	0.000172073223326	4.6138637758e-05	2.74364644094e-05	2.3871301914e-05	2.30402382791e-05	2.28125331085e-05	2.27413943487e-05	2.27166325869e-05	2.27071992338e-05	2.27033201511e-05	2.27016172219e-05	2.27008261138e-05	2.27004399884e-05	2.27002431518e-05	2.27001388648e-05	2.27000816767e-05	2.27000493322e-05	2.27000305209e-05	2.27000582038e-05
hhs4	201614	2.02803	1.729	0.000849114786402	0.0125774390339	0.196754737876	0.61711208641	0.161601969371	0.00986867476666	0.000694133564364	9.54449225984e-05	3.43267722737e-05	2.51822293079e-05	2.33578616546e-05	2.29057258458e-05	2.27732593319e-05	2.2728957806e-05	2.27124685501e-05	2.27057654024e-05	2.2702831581e-05	2.27014643735e-05	2.27007919279e-05	2.27004453309e-05	2.27002591956e-05	2.27001555401e-05	2.27000959213e-05	2.27000606244e-05	2.27000391753e-05	2.27000258299e-05	2.27000593244e-05
hhs4	201615	2.01489	1.678165	8.43528379881e-05	0.00257210624382	0.177981338331	0.760679916946	0.0573665594848	0.000811749872637	4.79195436594e-05	2.44909994213e-05	2.29163597836e-05	2.27375086373e-05	2.27084175634e-05	2.27022905411e-05	2.27007234822e-05	2.27002572941e-05	2.27001007796e-05	2.27000427673e-05	2.27000194172e-05	2.27000093392e-05	2.27000047216e-05	2.27000024932e-05	2.2700001368e-05	2.27000007765e-05	2.27000004542e-05	2.27000002732e-05	2.27000001683e-05	2.27000001061e-05	2.2700000212e-05
hhs4	201616	1.79108	1.82474	0.000983219548272	0.0132710426953	0.154733317075	0.53107453384	0.267968090235	0.0292263077892	0.00208565788468	0.000200937272601	4.39735259898e-05	2.60948362083e-05	2.33859041572e-05	2.28673561064e-05	2.274753408e-05	2.27152835901e-05	2.27054455134e-05	2.27021148617e-05	2.27008837594e-05	2.27003932966e-05	2.27001848538e-05	2.27000911392e-05	2.27000468717e-05	2.27000250267e-05	2.27000138186e-05	2.27000078635e-05	2.27000045987e-05	2.27000027566e-05	2.27000047964e-05
hhs4	201617	1.68524	1.60463	0.00032272970647	0.0101495373976	0.309512835931	0.629051318019	0.0492002634694	0.00122749031095	7.65031097192e-05	2.72596091984e-05	2.3311078133e-05	2.28132834796e-05	2.27266319514e-05	2.27074972463e-05	2.27024300208e-05	2.27008818991e-05	2.27003511164e-05	2.2700151014e-05	2.2700069336e-05	2.2700033668e-05	2.27000171609e-05	2.27000091259e-05	2.27000050383e-05	2.27000028753e-05	2.27000016906e-05	2.27000010209e-05	2.27000006316e-05	2.27000003994e-05	2.27000008058e-05
hhs4	201618	1.42266	1.56225	0.00587080467454	0.0596824191453	0.362564061463	0.456998992524	0.102644109887	0.0104208841217	0.00115502444213	0.000188740085757	5.49457326577e-05	3.05533656482e-05	2.49856351592e-05	2.34661412068e-05	2.29877536761e-05	2.28186281362e-05	2.27528435626e-05	2.27251278884e-05	2.27126335353e-05	2.27066646596e-05	2.27036662614e-05	2.27020924332e-05	2.2701233752e-05	2.27007488817e-05	2.27004665571e-05	2.27002975706e-05	2.27001938704e-05	2.27001287779e-05	2.27003018763e-05
hhs4	201619	1.22093	1.412695	0.00571035015564	0.0819830542575	0.531821489765	0.345065629114	0.0321858213933	0.00241818964964	0.000298333704049	7.00014124162e-05	3.36085659154e-05	2.58257867432e-05	2.37549393793e-05	2.31042109849e-05	2.28713249376e-05	2.2778823777e-05	2.27388136043e-05	2.27202351703e-05	2.27110754014e-05	2.27063215881e-05	2.27037424151e-05	2.27022877476e-05	2.27014387852e-05	2.27009280596e-05	2.27006123707e-05	2.27004124243e-05	2.27002829654e-05	2.27001974519e-05	2.27005481522e-05
hhs5	201542	1.0372	0.951066	0.0013837193219	0.690379964258	0.30718161766	0.000518546498195	3.53071544296e-05	2.3868916787e-05	2.29008366126e-05	2.2749468346e-05	2.27154386538e-05	2.27056981338e-05	2.27023835825e-05	2.27010987463e-05	2.27005473179e-05	2.27002904708e-05	2.27001625107e-05	2.27000950703e-05	2.27000577851e-05	2.2700036306e-05	2.27000234819e-05	2.27000155811e-05	2.27000105765e-05	2.27000073269e-05	2.27000051696e-05	2.27000037083e-05	2.27000027007e-05	2.27000019939e-05	2.27000068887e-05
hhs5	201543	1.21334	1.03747	0.0474289512452	0.401788447463	0.474890943836	0.0709374290552	0.0041542336627	0.000293198146465	4.84987095971e-05	2.61846474423e-05	2.33216985338e-05	2.28379578245e-05	2.27363820792e-05	2.27110239227e-05	2.27037421751e-05	2.27013961029e-05	2.27005639907e-05	2.27002438481e-05	2.2700111792e-05	2.27000539345e-05	2.2700027214e-05	2.27000142875e-05	2.27000077711e-05	2.2700004363e-05	2.27000025206e-05	2.27000014943e-05	2.27000009072e-05	2.27000005627e-05	2.27000010642e-05
hhs5	201544	1.30389	1.24466	0.000262420561961	0.0763676028115	0.854143619996	0.06849016845	0.000235278828441	2.41759193362e-05	2.27317959814e-05	2.2701499291e-05	2.2700120552e-05	2.27000141681e-05	2.27000022073e-05	2.27000004272e-05	2.27000000982e-05	2.2700000026e-05	2.27000000077e-05	2.27000000026e-05	2.27000000009e-05	2.27000000003e-05	2.27000000001e-05	2.27e-05	2.27000000001e-05	2.27e-05	2.27e-05	2.27e-05	2.27e-05	2.27e-05	2.27e-05
hhs5	201545	1.24021	1.3094999999999999	2.31259779823e-05	0.0027047213192	0.966364574546	0.0303830333564	2.51401375419e-05	2.27046012006e-05	2.27000590554e-05	2.27000021526e-05	2.27000001492e-05	2.27000000159e-05	2.27000000023e-05	2.27000000004e-05	2.27000000001e-05	2.27e-05	2.27e-05	2.27e-05	2.27e-05	2.27e-05	2.27e-05	2.27e-05	2.27e-05	2.27e-05	2.27e-05	2.27e-05	2.27e-05	2.27e-05	2.27e-05
hhs5	201546	1.42927	1.410405	2.88890708382e-05	0.00449880860009	0.737774241534	0.256823008554	0.000374737731839	2.36028019134e-05	2.27112911236e-05	2.27003880239e-05	2.27000254793e-05	2.2700002604e-05	2.27000003665e-05	2.27000000656e-05	2.27000000142e-05	2.27000000036e-05	2.27000000011e-05	2.27000000002e-05	2.27000000001e-05	2.27000000001e-05	2.27e-05	2.27e-05	2.27e-05	2.27e-05	2.27e-05	2.27e-05	2.27e-05	2.27e-05	2.27e-05
hhs5	201547	1.14107	1.526	2.38328303199e-05	0.000785738608072	0.423503194931	0.573519413368	0.00166635886593	2.47471525399e-05	2.27139196991e-05	2.27003090029e-05	2.27000146316e-05	2.27000011566e-05	2.27000001319e-05	2.27000000199e-05	2.27000000037e-05	2.27000000008e-05	2.27000000002e-05	2.27000000001e-05	2.27e-05	2.27e-05	2.27e-05	2.27e-05	2.27e-05	2.27e-05	2.27e-05	2.27e-05	2.27e-05	2.27e-05	2.27e-05
hhs5	201548	1.3763	1.38313	0.00501201499026	0.101345326066	0.545508461671	0.319696151276	0.0267468310537	0.00115148030264	8.07598011455e-05	2.71097543228e-05	2.31789282666e-05	2.27695673393e-05	2.27127408381e-05	2.27028102857e-05	2.27007210857e-05	2.27002096245e-05	2.27000676529e-05	2.27000238571e-05	2.27000090772e-05	2.2700003689e-05	2.27000015879e-05	2.27000007192e-05	2.27000003406e-05	2.2700000168e-05	2.27000000859e-05	2.27000000454e-05	2.27000000247e-05	2.27000000138e-05	2.27000000201e-05
hhs5	201549	1.4454	1.599	0.0122928208924	0.0840070807655	0.314520746384	0.400209130247	0.157102508383	0.0273089869252	0.0035449417504	0.000491872681498	9.56733166529e-05	3.62692489066e-05	2.56814787095e-05	2.34582005463e-05	2.29185634695e-05	2.27701255784e-05	2.27246615083e-05	2.27093864135e-05	2.27038262591e-05	2.27016560965e-05	2.27007556247e-05	2.27003612564e-05	2.27001800539e-05	2.2700093151e-05	2.27000498381e-05	2.27000274878e-05	2.27000155853e-05	2.27000090625e-05	2.27000144889e-05
hhs5	201550	1.82185	1.93	0.012651684558	0.0543540493759	0.169981943177	0.307606652602	0.278404382544	0.129307784987	0.0369458063346	0.00818369894477	0.0016943532222	0.000375151631091	0.000103031712243	4.28373074734e-05	2.82610579965e-05	2.43830463696e-05	2.32539422102e-05	2.28966490699e-05	2.27747088373e-05	2.27301584181e-05	2.27128544154e-05	2.27057529295e-05	2.27026903489e-05	2.27013090878e-05	2.27006603275e-05	2.27003441675e-05	2.27001848253e-05	2.27001020098e-05	2.27001435219e-05
hhs5	201551	1.73102	2.13458	0.046588516348	0.0834019244406	0.129819985247	0.168923246847	0.178907888493	0.153279109718	0.107978469962	0.0646899240852	0.0343698396172	0.0168764193253	0.00793286573636	0.00366898241029	0.00170450607366	0.000808458412068	0.000397391202678	0.000205841236318	0.000114644715919	7.0143202073e-05	4.78545161453e-05	3.63932040577e-05	3.03446862764e-05	2.70714947399e-05	2.52570552821e-05	2.42279687537e-05	2.3631522658e-05	2.32786854449e-05	2.37837943625e-05
hhs5	201552	1.40568	1.97537	0.0703704988608	0.102151617925	0.132572152042	0.151210241731	0.150171784436	0.129924373586	0.0989275054257	0.0674774986817	0.0421413199728	0.024648875527	0.0137885025646	0.0075100088494	0.0040409664544	0.00217313275903	0.00117909459899	0.000650882013204	0.000368636006945	0.000216250573618	0.000132860049999	8.65165464447e-05	6.03327868952e-05	4.52854703268e-05	3.64890976895e-05	3.12593912046e-05	2.80984907567e-05	2.61572338827e-05	2.96589249728e-05
hhs5	201601	1.35701	1.57754	0.0806039132798	0.147545100708	0.208146396931	0.218239596971	0.1691773891	0.0996612612888	0.046981513918	0.0188559969604	0.00684022776241	0.00236105654186	0.00081055026277	0.000289979038612	0.000115456115384	5.59394174192e-05	3.50614730303e-05	2.74809933699e-05	2.46236771532e-05	2.35045723051e-05	2.30492926156e-05	2.2857118783e-05	2.27730865257e-05	2.27350879445e-05	2.27173518916e-05	2.27088225686e-05	2.27046040226e-05	2.27024618252e-05	2.27031627909e-05
hhs5	201602	1.40602	1.6948400000000001	0.00128763745494	0.0222046118737	0.248159297943	0.55420329768	0.161077854092	0.0118456788282	0.000708548645031	7.50998239583e-05	2.83516161916e-05	2.35222298858e-05	2.28523639601e-05	2.27342752295e-05	2.27090192882e-05	2.27026988426e-05	2.27008986254e-05	2.2700327386e-05	2.27001287829e-05	2.27000541208e-05	2.27000240905e-05	2.27000112783e-05	2.2700005521e-05	2.27000028121e-05	2.27000014842e-05	2.27000008089e-05	2.27000004538e-05	2.27000002613e-05	2.27000004096e-05
hhs5	201603	1.41173	1.59868	0.00386329825632	0.0515014227546	0.335151312933	0.473177482365	0.123934961607	0.0110506033558	0.000794176866351	8.71263962054e-05	2.97763029696e-05	2.3708057168e-05	2.28792420261e-05	2.27383077755e-05	2.2709534829e-05	2.2702694869e-05	2.27008477192e-05	2.27002920947e-05	2.27001088401e-05	2.27000434046e-05	2.27000183683e-05	2.27000081907e-05	2.2700003826e-05	2.27000018628e-05	2.27000009415e-05	2.2700000492e-05	2.27000002652e-05	2.27000001468e-05	2.2700000209e-05
hhs5	201604	1.54293	1.6894399999999998	0.00608483645551	0.0519810330325	0.266237205176	0.444893408935	0.19466108359	0.0316393927284	0.00356668271617	0.000434935808617	8.02422352942e-05	3.2551777436e-05	2.47324221014e-05	2.31922183523e-05	2.28365255061e-05	2.27424676109e-05	2.27145612704e-05	2.2705426814e-05	2.27021733624e-05	2.2700926607e-05	2.27004173297e-05	2.27001972833e-05	2.27000973609e-05	2.2700049932e-05	2.27000265084e-05	2.27000145192e-05	2.27000081812e-05	2.27000047304e-05	2.27000074688e-05
hhs5	201605	1.7761	1.638	0.00975675726685	0.0722580326137	0.294741547776	0.412801283682	0.175010813092	0.0307252677526	0.00373556281959	0.000466035170887	8.35601581639e-05	3.26841975928e-05	2.46468376832e-05	2.31428635634e-05	2.28151343986e-05	2.27335735104e-05	2.27108063569e-05	2.2703788141e-05	2.27014301959e-05	2.27005761838e-05	2.27002457877e-05	2.2700110298e-05	2.2700051784e-05	2.27000253169e-05	2.27000128371e-05	2.27000067278e-05	2.27000036333e-05	2.27000020168e-05	2.2700002878e-05
hhs5	201606	2.11811	2.33757	0.000170912983894	0.00166559306857	0.019947656998	0.168699286535	0.474481181103	0.284777762834	0.0454721518415	0.00397713656375	0.000359021052192	5.77558527419e-05	2.73599169208e-05	2.34743017935e-05	2.28556963737e-05	2.27367396074e-05	2.2709913908e-05	2.2702995652e-05	2.27009966313e-05	2.27003601239e-05	2.27001397756e-05	2.27000577467e-05	2.27000252044e-05	2.27000115493e-05	2.27000055267e-05	2.27000027496e-05	2.27000014168e-05	2.27000007535e-05	2.27000009847e-05
hhs5	201607	2.60695	2.45923	9.995968739e-05	0.0006565599005	0.00716297242965	0.0865989573153	0.454062848098	0.386693280185	0.0590353501182	0.00474989994322	0.000462377460317	7.91928656154e-05	3.24418383205e-05	2.48285888389e-05	2.32607820551e-05	2.28715001846e-05	2.27591765519e-05	2.27225491446e-05	2.27093341142e-05	2.27041440966e-05	2.27019535036e-05	2.27009698561e-05	2.27005037877e-05	2.27002723201e-05	2.27001524903e-05	2.27000881227e-05	2.27000523861e-05	2.27000319473e-05	2.27000588113e-05
hhs5	201608	2.87521	2.57415	0.000578199084461	0.00339802314002	0.0210525379857	0.107233325606	0.308564721369	0.357777439716	0.158633266534	0.0353464316401	0.00585566657574	0.000961974014376	0.000189872781241	5.68762223524e-05	3.0735378823e-05	2.48471782357e-05	2.33423743812e-05	2.29120614736e-05	2.27762608125e-05	2.27295475824e-05	2.27122201936e-05	2.27053525575e-05	2.2702466582e-05	2.27011891706e-05	2.27005969431e-05	2.27003107319e-05	2.27001671374e-05	2.27000926132e-05	2.27001330727e-05
hhs5	201609	3.24155	2.92192	2.28019284099e-05	2.39432543648e-05	4.76914570749e-05	0.000942350137233	0.0465546663228	0.580597917695	0.356968573496	0.0141212954821	0.000302355630493	3.190286272e-05	2.32429203703e-05	2.27506669322e-05	2.27066765191e-05	2.27011442935e-05	2.27002407284e-05	2.27000596364e-05	2.27000168769e-05	2.2700005333e-05	2.27000018491e-05	2.27000006939e-05	2.27000002787e-05	2.27000001188e-05	2.27000000534e-05	2.27000000251e-05	2.27000000123e-05	2.27000000063e-05	2.27000000074e-05
hhs5	201610	2.54507	3.0573249999999996	4.51375042604e-05	0.000144241391447	0.000868849120778	0.00756088371271	0.0706277182469	0.359505853877	0.434457267814	0.112040211283	0.0127436099965	0.00139284003308	0.000207996509894	5.50893528522e-05	2.97696909299e-05	2.45502879371e-05	2.32610921805e-05	2.28919112484e-05	2.27725099e-05	2.27297783032e-05	2.27131247445e-05	2.27061458401e-05	2.27030327402e-05	2.27015666388e-05	2.27008425652e-05	2.27004696304e-05	2.27002702455e-05	2.2700160027e-05	2.27002746383e-05
hhs5	201611	2.27153	2.2381349999999998	0.000414211466116	0.0037652020376	0.0370637359619	0.233768453574	0.468637299177	0.218729668181	0.0334069785234	0.00337466864343	0.000376037063474	6.84739645377e-05	3.01190127159e-05	2.41695882477e-05	2.30451164428e-05	2.27934648825e-05	2.27285278314e-05	2.27096330037e-05	2.27035451886e-05	2.27014049512e-05	2.27005936939e-05	2.27002653636e-05	2.27001246221e-05	2.270006115e-05	2.27000312032e-05	2.27000164916e-05	2.27000089968e-05	2.27000050514e-05	2.27000074758e-05
hhs5	201612	1.98195	1.88245	2.27169075306e-05	2.38841599319e-05	0.00102405710075	0.882570238575	0.115832484054	4.97844404423e-05	2.28308595123e-05	2.27036218683e-05	2.27002457995e-05	2.27000285472e-05	2.27000047391e-05	2.27000010151e-05	2.27000002632e-05	2.27000000791e-05	2.27000000269e-05	2.27000000101e-05	2.2700000004e-05	2.27000000018e-05	2.27000000009e-05	2.27000000003e-05	2.27000000002e-05	2.27000000001e-05	2.27e-05	2.27e-05	2.27000000001e-05	2.27e-05	2.27e-05
hhs5	201613	1.56295	1.62716	2.76139557604e-05	0.00044503094285	0.173013385379	0.817327887958	0.00864763061073	6.07448657917e-05	2.3635547923e-05	2.27617850055e-05	2.27072985751e-05	2.27012578095e-05	2.27002823208e-05	2.27000770184e-05	2.27000244095e-05	2.27000087122e-05	2.27000034247e-05	2.27000014582e-05	2.27000006641e-05	2.27000003203e-05	2.27000001624e-05	2.2700000086e-05	2.27000000473e-05	2.27000000269e-05	2.27000000158e-05	2.27000000095e-05	2.27000000059e-05	2.27000000037e-05	2.27000000074e-05
hhs5	201614	1.43914	1.41852	3.88380001203e-05	0.00269866244872	0.755460685368	0.240893835022	0.00040352478193	2.74731049663e-05	2.29481750757e-05	2.27270175501e-05	2.27045828665e-05	2.27010441439e-05	2.27002936225e-05	2.27000966808e-05	2.27000359904e-05	2.27000147804e-05	2.2700006578e-05	2.27000031307e-05	2.27000015768e-05	2.27000008339e-05	2.27000004599e-05	2.27000002633e-05	2.27000001558e-05	2.27000000948e-05	2.27000000592e-05	2.27000000379e-05	2.27000000247e-05	2.27000000164e-05	2.27000000389e-05
hhs5	201615	1.45661	1.574335	3.35560470234e-05	0.00106081848707	0.296044218304	0.696566734432	0.00575882157578	5.80379108157e-05	2.37276757389e-05	2.27741390733e-05	2.27092385163e-05	2.27016498362e-05	2.27003798347e-05	2.27001056092e-05	2.27000339687e-05	2.2700012268e-05	2.2700004869e-05	2.27000020899e-05	2.27000009584e-05	2.27000004649e-05	2.27000002369e-05	2.27000001259e-05	2.27000000696e-05	2.27000000397e-05	2.27000000233e-05	2.27000000141e-05	2.27000000088e-05	2.27000000054e-05	2.27000000112e-05
hhs5	201616	1.35283	1.27117	8.1056472946e-05	0.0290140671248	0.919778019009	0.0505120958852	0.000114305133345	2.37128859149e-05	2.27397212712e-05	2.27032449858e-05	2.27004224581e-05	2.27000757588e-05	2.2700017155e-05	2.27000046387e-05	2.27000014421e-05	2.27000005017e-05	2.27000001914e-05	2.27000000791e-05	2.27000000347e-05	2.27000000163e-05	2.2700000008e-05	2.2700000004e-05	2.27000000022e-05	2.27000000012e-05	2.27000000006e-05	2.27000000004e-05	2.27000000002e-05	2.27000000001e-05	2.27000000003e-05
hhs5	201617	1.01145	1.1635	0.000466089647943	0.130502207	0.850501479871	0.0179209381179	0.000107737363452	2.47023689861e-05	2.28276580175e-05	2.27147083698e-05	2.27024893419e-05	2.27005511951e-05	2.27001487881e-05	2.27000467595e-05	2.2700016575e-05	2.27000064782e-05	2.27000027451e-05	2.2700001245e-05	2.27000005985e-05	2.27000003025e-05	2.27000001596e-05	2.27000000875e-05	2.27000000497e-05	2.27000000292e-05	2.27000000174e-05	2.27000000109e-05	2.27000000067e-05	2.27000000044e-05	2.27000000092e-05
hhs5	201618	1.13769	0.918175	0.00292496618733	0.753112570623	0.242996591482	0.000438162681482	2.79953741842e-05	2.29766683434e-05	2.27301813281e-05	2.27051250348e-05	2.27011684215e-05	2.27003287087e-05	2.27001082652e-05	2.27000403115e-05	2.27000165577e-05	2.27000073699e-05	2.27000035078e-05	2.2700001767e-05	2.27000009346e-05	2.27000005155e-05	2.2700000295e-05	2.27000001746e-05	2.27000001062e-05	2.27000000664e-05	2.27000000425e-05	2.27000000277e-05	2.27000000185e-05	2.27000000124e-05	2.27000000312e-05
hhs5	201619	1.01095	0.9305000000000001	0.00382864570069	0.710947618303	0.283790467676	0.000892416504301	3.99938765732e-05	2.39368767023e-05	2.28712915907e-05	2.27352438103e-05	2.27094351634e-05	2.27030475202e-05	2.27011330552e-05	2.2700469978e-05	2.27002127789e-05	2.27001034907e-05	2.27000534344e-05	2.27000290204e-05	2.27000164599e-05	2.27000096935e-05	2.27000058996e-05	2.27000036966e-05	2.2700002377e-05	2.2700001564e-05	2.27000010508e-05	2.27000007195e-05	2.27000005012e-05	2.27000003545e-05	2.27000010293e-05
hhs6	201542	3.09627	3.235	3.49879198695e-05	6.52218956522e-05	0.000212024124407	0.00123176861414	0.0127308169243	0.182688152783	0.632500785871	0.157939124959	0.0108910845667	0.00109074633605	0.000194270300514	6.1923659817e-05	3.41784457187e-05	2.67168802529e-05	2.43080795395e-05	2.34146546777e-05	2.30452044602e-05	2.28784711988e-05	2.27976267873e-05	2.27560067577e-05	2.27334637933e-05	2.27207097402e-05	2.27132158738e-05	2.27086644973e-05	2.27058182345e-05	2.27039914047e-05	2.27108132207e-05
hhs6	201543	3.04959	3.37872	0.00350912386833	0.00882232891471	0.0216738817782	0.0496152284078	0.0994182473054	0.162470161795	0.203498805569	0.189162631863	0.131902189638	0.0724726053451	0.0336149103911	0.0140917439212	0.00564384938174	0.00224860322242	0.000917571218069	0.000393022306149	0.000181558295228	9.35380916174e-05	5.55461381554e-05	3.85192635338e-05	3.05990902712e-05	2.67805164689e-05	2.48757764126e-05	2.38948166563e-05	2.33742903369e-05	2.30902844431e-05	2.33185114056e-05
hhs6	201544	3.46367	3.35868	3.11446219164e-05	7.88874884799e-05	0.000464347169828	0.00391137629958	0.0324176580462	0.17859140452	0.407340418307	0.29185017215	0.0736187408432	0.0100237543765	0.00115104690493	0.000157791448433	4.15418204721e-05	2.58207825038e-05	2.33082377521e-05	2.2837055746e-05	2.27350507101e-05	2.27100037514e-05	2.27031404302e-05	2.27010711347e-05	2.27003928703e-05	2.2700153618e-05	2.27000635697e-05	2.27000276686e-05	2.27000125999e-05	2.27000059762e-05	2.27000062087e-05
hhs6	201545	3.44926	3.67184	2.28443358559e-05	2.3728508936e-05	3.21827102736e-05	0.000139716689731	0.00190949780321	0.0315405920532	0.275265618672	0.517258560798	0.159143343015	0.0134468455946	0.000796971433473	7.43601535e-05	2.72942867689e-05	2.3242532833e-05	2.27818059583e-05	2.27151180712e-05	2.27033067789e-05	2.27008323577e-05	2.2700235787e-05	2.27000738454e-05	2.27000252081e-05	2.27000092718e-05	2.27000036399e-05	2.27000015134e-05	2.27000006621e-05	2.2700000303e-05	2.27000002964e-05
hhs6	201546	4.21557	4.04465	2.72500374009e-05	4.43531985818e-05	0.000139386892292	0.000725993444115	0.00453544404774	0.0273213419575	0.123853838224	0.30962877604	0.335293965647	0.153754665203	0.0368548634589	0.00630516469308	0.00100068191699	0.00018233247868	5.16890643113e-05	2.86577217281e-05	2.40830304985e-05	2.30593067998e-05	2.28032876597e-05	2.27324865644e-05	2.27110656187e-05	2.2704045124e-05	2.2701574547e-05	2.27006481822e-05	2.27002805515e-05	2.27001270299e-05	2.27001214103e-05
hhs6	201547	3.90919	4.394	3.19245098548e-05	6.06429942505e-05	0.000191519644016	0.000821347788017	0.00388316606232	0.0176852370057	0.0674903581866	0.181889207591	0.293031955185	0.257073919784	0.126101342544	0.0394937305544	0.00941845615799	0.00200445526835	0.00043361289697	0.000111557760832	4.33227304821e-05	2.78932071806e-05	2.41209297591e-05	2.31210502891e-05	2.28344022535e-05	2.27459393277e-05	2.27167135902e-05	2.27064359302e-05	2.270260954e-05	2.27011089242e-05	2.27009397631e-05
hhs6	201548	4.00152	4.82285	2.32856241439e-05	2.48654779703e-05	3.17039183707e-05	6.53041834642e-05	0.000253261423234	0.00142804013373	0.00906993036193	0.052350019745	0.202380511789	0.369405612379	0.264086231572	0.0822333514485	0.0154406403202	0.00243871431022	0.000408965712605	9.14351316777e-05	3.66685039017e-05	2.59387677051e-05	2.35476147423e-05	2.29470805592e-05	2.27791911286e-05	2.27275841302e-05	2.2710337079e-05	2.27041317424e-05	2.27017484826e-05	2.27007784847e-05	2.27007312083e-05
hhs6	201549	4.07754	5.443535000000001	7.86510384337e-05	0.000158739314489	0.000366905098626	0.000924621849275	0.00244507285513	0.0065668218444	0.0172595804519	0.0422542361111	0.090359784449	0.156862826023	0.206883285611	0.199586346996	0.14156362187	0.0773006976185	0.0348409805492	0.0139337548174	0.00525564089442	0.00195798091966	0.000746360408191	0.000300881064559	0.000133607758607	6.87404365373e-05	4.2619075671e-05	3.16745823295e-05	2.69037040329e-05	2.47425923611e-05	2.49220662244e-05
hhs6	201550	4.5488	5.45104	0.0021207117874	0.00376437759897	0.00662394671416	0.0114502697398	0.0192441315734	0.0310798582547	0.0476188834897	0.0682947702904	0.0905062963975	0.109585632685	0.120228666158	0.119017574352	0.106356874175	0.0862339730774	0.0640102672265	0.0440115348549	0.0284007697057	0.0174314909226	0.0103056928544	0.00593650145321	0.00336566168421	0.00189469928025	0.00106765872751	0.000606978078784	0.00035114773539	0.000208832218653	0.000282798964154
hhs6	201551	4.99108	5.574	4.04686592e-05	6.56648619307e-05	0.000132529860978	0.000319924266578	0.000872245898972	0.00256284993046	0.00778971566807	0.0232592072804	0.0631415970322	0.139947585232	0.22475051052	0.239575665253	0.167346899704	0.082067523232	0.0317071750935	0.0108194028271	0.0035559231064	0.00119288137359	0.000426091580232	0.000169297015195	7.90899034017e-05	4.56464259158e-05	3.2550438708e-05	2.71442891704e-05	2.47990396662e-05	2.37337409615e-05	2.38777672996e-05
hhs6	201552	4.10939	5.62319	0.000254403540235	0.000504853981385	0.00105018578072	0.00225254459779	0.00490394790777	0.0106389328879	0.0224534646036	0.0446594634798	0.080475978818	0.125768690607	0.163709170063	0.172720125059	0.146837805924	0.102357229014	0.060598632449	0.0318163567933	0.0154529423662	0.00719540841815	0.00330223887584	0.00152518722739	0.000720816445533	0.000354107368568	0.000184094904527	0.000103486866015	6.42849014326e-05	4.47047230003e-05	5.0942397023e-05
hhs6	201601	3.8326	4.525	0.0045976084519	0.00852303821964	0.0153195875344	0.0263562729596	0.0427985796943	0.0646510273754	0.0895773020172	0.112435488575	0.126654001041	0.127380143694	0.114351604447	0.0920617537955	0.0670691678044	0.0447570092652	0.0277441239932	0.0162092724542	0.00905214363721	0.00489545348607	0.00259433632283	0.0013620832165	0.000716209105791	0.000381763122074	0.000209424601003	0.000120559669972	7.45138673781e-05	5.04642363126e-05	5.7067412806e-05
hhs6	201602	4.07882	4.36629	2.32826678807e-05	2.50420179744e-05	3.36689987413e-05	8.39866303507e-05	0.00043745935325	0.00335156760918	0.0278461611763	0.168888129917	0.421178705328	0.298252741765	0.0692377082292	0.00905110294652	0.00109692793835	0.000168329917597	4.6558171386e-05	2.74056411088e-05	2.37935829379e-05	2.29924597085e-05	2.27881191975e-05	2.27293864481e-05	2.27106893049e-05	2.27041906566e-05	2.2701753393e-05	2.27007766365e-05	2.27003617144e-05	2.27001761428e-05	2.27001964977e-05
hhs6	201603	4.49916	4.43965	3.35317408616e-05	6.20585054504e-05	0.000179242963121	0.000699463522852	0.00312081460664	0.0141358804551	0.0567913603491	0.167686550159	0.295707612165	0.272852659408	0.134357378861	0.041425615222	0.00986610970073	0.00216283233713	0.000494821125303	0.000133966331829	5.12870441283e-05	3.07400445064e-05	2.51669472346e-05	2.35204935833e-05	2.29936435693e-05	2.2812269042e-05	2.27455500613e-05	2.2719493736e-05	2.2708753135e-05	2.27041044769e-05	2.27042033343e-05
hhs6	201604	4.45398	5.025765	2.31894392972e-05	2.43042865372e-05	2.85722672138e-05	4.70732470938e-05	0.000138947001876	0.000661816846099	0.00396353537354	0.0246248075716	0.122036150847	0.327737932937	0.345189217895	0.139977376009	0.0295162253384	0.00479266188123	0.000790239655136	0.000160378065	5.11426092676e-05	2.94588555159e-05	2.45240261151e-05	2.32505631695e-05	2.28831870124e-05	2.27663353331e-05	2.2725859615e-05	2.27107529923e-05	2.27047326211e-05	2.27021902843e-05	2.2702227519e-05
hhs6	201605	5.13729	4.53133	7.67505902365e-05	0.000192443958308	0.00058523098853	0.00196096513062	0.00675849049114	0.0223858142298	0.065183543889	0.148923240465	0.23750610271	0.244371850203	0.161386317999	0.0734467073003	0.0258307188717	0.00788242231318	0.00228929447917	0.000678456402177	0.000219402205476	8.48860808847e-05	4.35550393684e-05	3.01263162154e-05	2.55024035192e-05	2.38169428634e-05	2.31683675842e-05	2.29058127316e-05	2.27944112703e-05	2.27450493746e-05	2.27473500707e-05
hhs6	201606	5.63083	5.44397	2.30111224456e-05	2.36902586854e-05	2.61615062122e-05	3.61271656491e-05	8.09794914286e-05	0.000306113866675	0.00154148121103	0.00850263597483	0.0433418965831	0.160768619308	0.32554332263	0.296751594596	0.125068280378	0.0306261632019	0.00579965199647	0.00105854785861	0.000219653982917	6.42223190389e-05	3.25151624179e-05	2.52922495913e-05	2.34580217158e-05	2.29428627464e-05	2.27843913551e-05	2.27315127853e-05	2.27125430097e-05	2.2705284231e-05	2.27045216574e-05
hhs6	201607	4.47446	5.67822	2.27897764674e-05	2.29265787686e-05	2.33252144881e-05	2.4619295014e-05	2.94008411997e-05	5.00497097715e-05	0.000157488289484	0.000848964429403	0.0062917818371	0.0509335772608	0.271100874987	0.45468010682	0.183193014102	0.0282965860087	0.0034643223373	0.000502310720938	0.000106171484406	4.06405706697e-05	2.73116489115e-05	2.40741260529e-05	2.31624775064e-05	2.28722276569e-05	2.27698249984e-05	2.27304248954e-05	2.27141023737e-05	2.27068959182e-05	2.27080093719e-05
hhs6	201608	4.74938	4.190989999999999	2.29770163306e-05	2.39227737414e-05	2.91668191046e-05	6.5111313323e-05	0.000377311061341	0.00373235286973	0.0403977049643	0.263534375081	0.480555259426	0.185128200267	0.0234284559604	0.00212254541344	0.000232765307755	4.93372662589e-05	2.69863723389e-05	2.35483833527e-05	2.28996429455e-05	2.27542442027e-05	2.27166178964e-05	2.27056324198e-05	2.2702080394e-05	2.27008272819e-05	2.27003507048e-05	2.27001572195e-05	2.27000740371e-05	2.27000364207e-05	2.27000414308e-05
hhs6	201609	4.43197	4.272	2.53959738152e-05	3.40043735041e-05	7.66069100271e-05	0.000315933788283	0.0018069383945	0.0113182954964	0.062561324836	0.223762262201	0.370132485251	0.242240328094	0.071593354481	0.0132718158221	0.00212170462926	0.000365089541755	8.49457503579e-05	3.56017525044e-05	2.5743472693e-05	2.35083819186e-05	2.29386442324e-05	2.27773207451e-05	2.27271852256e-05	2.27102703643e-05	2.27041341712e-05	2.27017603999e-05	2.27007881031e-05	2.2700368992e-05	2.270037808e-05
hhs6	201610	3.87817	4.2756	2.27133133675e-05	2.27490447037e-05	2.29185998698e-05	2.39541979371e-05	3.28723264642e-05	0.000156926493598	0.00340209521566	0.12085737914	0.704303873237	0.165695734428	0.00489986825605	0.000203633747135	3.5618233191e-05	2.42264998879e-05	2.29580763297e-05	2.27566083267e-05	2.27151028572e-05	2.2704690599e-05	2.27016442624e-05	2.27006361073e-05	2.2700267059e-05	2.27001201181e-05	2.27000573002e-05	2.27000287583e-05	2.27000150871e-05	2.27000082296e-05	2.27000118275e-05
hhs6	201611	3.63245	3.5555000000000003	2.35353558776e-05	2.7562065273e-05	5.89340554751e-05	0.000381895159784	0.00466041352006	0.0604101469186	0.371042319733	0.453922203006	0.100037190799	0.00836053243206	0.000644328433635	8.14771127429e-05	3.01217804492e-05	2.39117832857e-05	2.29447524826e-05	2.27588171003e-05	2.27163016776e-05	2.27050856079e-05	2.27017521423e-05	2.27006567381e-05	2.27002646122e-05	2.27001135071e-05	2.2700051428e-05	2.27000244517e-05	2.27000121335e-05	2.2700006255e-05	2.27000077781e-05
hhs6	201612	3.32203	3.046	2.62838139314e-05	4.74034194011e-05	0.000257609698341	0.00319632981906	0.0501440366215	0.388410172049	0.471574993796	0.0802159806162	0.00530629503943	0.000392379009762	5.91308194255e-05	2.7704587079e-05	2.36012233484e-05	2.29010727865e-05	2.27532015651e-05	2.27161535417e-05	2.27054906772e-05	2.27020501484e-05	2.27008286543e-05	2.27003583988e-05	2.27001643403e-05	2.27000792949e-05	2.27000400118e-05	2.27000210062e-05	2.27000114251e-05	2.2700006414e-05	2.27000096257e-05
hhs6	201613	2.86151	3.1135450000000002	9.56233592026e-05	0.000368103233991	0.00198429274278	0.0128733338398	0.0804667076344	0.303939232831	0.401496826282	0.162505815546	0.0303725596687	0.00457634537604	0.000766250719085	0.000167237572529	5.62658708331e-05	3.18220793597e-05	2.55326344784e-05	2.36838602172e-05	2.30755350224e-05	2.28552819118e-05	2.27687571568e-05	2.27322970201e-05	2.27159705454e-05	2.27082611409e-05	2.27044466789e-05	2.27024796337e-05	2.27014271558e-05	2.27008450897e-05	2.27014490763e-05
hhs6	201614	3.14237	2.62231	0.000512193556438	0.00244626588419	0.0140252785615	0.08045518326	0.29640631793	0.397863388396	0.167224029706	0.0336315364296	0.00565824606687	0.00106953501994	0.000254486846107	8.36266739844e-05	4.12784168677e-05	2.91153222589e-05	2.51572174397e-05	2.37265444348e-05	2.31614987344e-05	2.29208687725e-05	2.2811554821e-05	2.2759041267e-05	2.27325542695e-05	2.27186100554e-05	2.27109854695e-05	2.2706673256e-05	2.27041595141e-05	2.27026536905e-05	2.27055680314e-05
hhs6	201615	2.94122	2.672525	2.62285805915e-05	5.28290336524e-05	0.000440102792213	0.0102002746969	0.235873225666	0.648843420875	0.100328686406	0.00361263491277	0.000196743542854	3.75165600621e-05	2.46608898946e-05	2.30580292521e-05	2.27829778132e-05	2.27230678794e-05	2.27073959974e-05	2.27026590735e-05	2.27010500997e-05	2.27004484546e-05	2.27002046252e-05	2.27000988169e-05	2.27000501227e-05	2.27000265391e-05	2.27000145942e-05	2.27000082998e-05	2.27000048641e-05	2.27000029288e-05	2.27000052322e-05
hhs6	201616	2.80193	2.66497	6.28771045862e-05	0.000339894485804	0.00331825558681	0.0386610933299	0.280083596332	0.498348237436	0.16019435294	0.0169356212329	0.00146918713776	0.000174861187757	4.3877974299e-05	2.64909862345e-05	2.35352981626e-05	2.2917895354e-05	2.27652398642e-05	2.2721886901e-05	2.27080749517e-05	2.27032285751e-05	2.27013827429e-05	2.27006284456e-05	2.27003008032e-05	2.27001506828e-05	2.27000785863e-05	2.27000424844e-05	2.27000237192e-05	2.27000136327e-05	2.27000215294e-05
hhs6	201617	2.69724	2.697145	2.91444602439e-05	7.43226664868e-05	0.00066102636444	0.0126302477287	0.223230568841	0.623035349921	0.1329689075	0.00654152312618	0.000382716656463	5.48846772157e-05	2.70438951445e-05	2.34996548959e-05	2.28859365528e-05	2.27517414388e-05	2.2716587338e-05	2.27059597127e-05	2.27023514186e-05	2.27010031733e-05	2.27004572599e-05	2.27002205911e-05	2.2700111779e-05	2.27000591291e-05	2.27000324867e-05	2.27000184599e-05	2.27000108102e-05	2.2700006504e-05	2.27000115971e-05
hhs6	201618	2.29806	2.17326	2.75771799707e-05	8.99232233073e-05	0.00231810397053	0.171757688594	0.776756344725	0.0478538585153	0.000711780029073	5.04829260928e-05	2.51741307049e-05	2.30633155072e-05	2.27744539831e-05	2.27193173728e-05	2.27059719194e-05	2.27021133315e-05	2.27008325855e-05	2.27003579211e-05	2.27001654095e-05	2.27000812448e-05	2.27000420363e-05	2.27000227491e-05	2.27000128036e-05	2.2700007459e-05	2.27000044803e-05	2.27000027658e-05	2.27000017496e-05	2.27000011317e-05	2.27000024674e-05
hhs6	201619	2.33777	2.1303549999999998	5.05278261094e-05	0.000315722487018	0.00679311507641	0.254770552927	0.688103926366	0.0480458899485	0.00136472765457	0.000110420733868	3.3657043279e-05	2.47768035494e-05	2.32218244685e-05	2.28603824751e-05	2.27573099016e-05	2.2723015216e-05	2.27101443547e-05	2.27048239003e-05	2.27024432111e-05	2.27013050811e-05	2.27007295907e-05	2.27004242435e-05	2.27002553176e-05	2.27001583787e-05	2.27001009219e-05	2.27000658724e-05	2.27000439334e-05	2.27000298786e-05	2.27000767078e-05
hhs7	201542	0.854524	1.27	0.000824492748184	0.0536232256196	0.864965204707	0.0789395883066	0.00107880616223	8.20915273648e-05	3.03426743818e-05	2.4266008418e-05	2.31304619267e-05	2.2844796185e-05	2.275643099e-05	2.27246018318e-05	2.27117147999e-05	2.27059902671e-05	2.27032484129e-05	2.27018505259e-05	2.27010993229e-05	2.27006770711e-05	2.27004303159e-05	2.27002811396e-05	2.27001882185e-05	2.27001287825e-05	2.27000898527e-05	2.27000638052e-05	2.2700046038e-05	2.2700033705e-05	2.27001129434e-05
hhs7	201543	1.15375	1.17753	0.0430300400731	0.273355666815	0.481781304033	0.17660375895	0.0222867910303	0.00217869793382	0.000266057293822	5.79319465722e-05	2.91530628877e-05	2.4141914762e-05	2.30795122559e-05	2.28143022694e-05	2.27385008173e-05	2.27142442295e-05	2.27057064893e-05	2.2702447461e-05	2.27011134935e-05	2.27005333673e-05	2.27002673269e-05	2.27001394747e-05	2.27000754223e-05	2.27000421167e-05	2.27000242098e-05	2.27000142867e-05	2.27000086348e-05	2.27000053342e-05	2.27000099808e-05
hhs7	201544	1.20878	1.455655	0.00184301437462	0.0567133664918	0.504742279057	0.403050148084	0.0321406581101	0.000996596256247	5.77782906817e-05	2.46689920785e-05	2.2866835524e-05	2.2719720757e-05	2.27030336306e-05	2.27005756828e-05	2.27001294655e-05	2.27000334753e-05	2.27000097238e-05	2.27000031165e-05	2.27000010865e-05	2.27000004075e-05	2.27000001628e-05	2.27000000688e-05	2.27000000304e-05	2.27000000142e-05	2.27000000069e-05	2.27000000033e-05	2.27000000018e-05	2.2700000001e-05	2.27000000012e-05
hhs7	201545	1.05016	1.683535	0.0130139955702	0.07677109938	0.264728266907	0.381233895977	0.205097654149	0.04967496768	0.00777305738487	0.00108977544911	0.000177232592639	4.7999099914e-05	2.74701739283e-05	2.37316744698e-05	2.295285482e-05	2.2769258303e-05	2.27209201217e-05	2.27068863401e-05	2.27024449503e-05	2.27009280573e-05	2.27003737914e-05	2.27001587222e-05	2.27000706651e-05	2.270003283e-05	2.27000158509e-05	2.27000079253e-05	2.27000040906e-05	2.27000021739e-05	2.27000028036e-05
hhs7	201546	1.31092	1.55979	0.00349846602349	0.0553211683139	0.371291921104	0.463999757655	0.0980387896535	0.00694682348624	0.000418284892516	5.04730703116e-05	2.53237629042e-05	2.30273174399e-05	2.27517082404e-05	2.27099348908e-05	2.27022448526e-05	2.2700580728e-05	2.2700168373e-05	2.27000537931e-05	2.27000186822e-05	2.27000069755e-05	2.27000027749e-05	2.27000011673e-05	2.27000005161e-05	2.27000002385e-05	2.27000001146e-05	2.27000000572e-05	2.27000000294e-05	2.27000000156e-05	2.27000000201e-05
hhs7	201547	0.95359	1.777	0.00588102740936	0.0465677489945	0.220976855493	0.412049412688	0.248778615014	0.0569308379139	0.00743928609284	0.000836064959489	0.00011662521079	3.52021053318e-05	2.46613691755e-05	2.30606062769e-05	2.27765327812e-05	2.27184359848e-05	2.27049613567e-05	2.27014708889e-05	2.27004746736e-05	2.27001650516e-05	2.27000613056e-05	2.27000241464e-05	2.2700010022e-05	2.270000436e-05	2.27000019791e-05	2.27000009335e-05	2.2700000456e-05	2.270000023e-05	2.27000002653e-05
hhs7	201548	0.912263	1.26204	0.0367473998872	0.222852466742	0.456941676883	0.237531996286	0.0407131444702	0.00425020961781	0.000449205953975	7.34513320894e-05	3.01393039103e-05	2.40290244337e-05	2.29822775585e-05	2.2769487721e-05	2.27193881e-05	2.27060183743e-05	2.27020469828e-05	2.27007533873e-05	2.2700296987e-05	2.27001243336e-05	2.27000548914e-05	2.27000254043e-05	2.27000122637e-05	2.27000061486e-05	2.270000319e-05	2.27000017072e-05	2.27000009398e-05	2.2700000531e-05	2.27000007874e-05
hhs7	201549	1.19874	1.21571	0.0953624400444	0.243702377566	0.332110047263	0.221474021064	0.0807886527411	0.0203816896441	0.00445794298199	0.00098637399573	0.000246742014345	7.99309347389e-05	3.88414882691e-05	2.77036365334e-05	2.43911023445e-05	2.33176971029e-05	2.29417937967e-05	2.28006623784e-05	2.27442710712e-05	2.27204482634e-05	2.27098688352e-05	2.27049548626e-05	2.27025780359e-05	2.27013854423e-05	2.27007667671e-05	2.27004359164e-05	2.27002539977e-05	2.27001513835e-05	2.27002558596e-05
hhs7	201550	1.39056	1.4048	0.0958039512418	0.179117080326	0.241593949213	0.22491779643	0.146111429712	0.0704257020842	0.0275003521107	0.00949469888406	0.00311302138298	0.00102348545427	0.000353984851122	0.000136640702525	6.37402420352e-05	3.82243217407e-05	2.88663095288e-05	2.52673715141e-05	2.38176231316e-05	2.32072173138e-05	2.29392798766e-05	2.28170010018e-05	2.27591386496e-05	2.27308221283e-05	2.27165257923e-05	2.27090961149e-05	2.27051299246e-05	2.27029591752e-05	2.27045692642e-05
hhs7	201551	1.55082	2.044	0.067352215097	0.0971183916804	0.126171990787	0.145328242437	0.147022241155	0.130532174629	0.102522072109	0.0723172468189	0.0467121753547	0.0282100334072	0.0162455266837	0.00907664358557	0.00499109953032	0.00273245380121	0.00150331182912	0.000837824697498	0.000476616383374	0.00027903422098	0.000169725451514	0.000108422809861	7.35227869251e-05	5.33382638199e-05	4.14755837354e-05	3.43911396868e-05	3.009300487e-05	2.74448985497e-05	3.22918555054e-05
hhs7	201552	1.41906	1.66597	0.0877816313686	0.131358390043	0.167613837558	0.178405783883	0.157459157378	0.116602033906	0.0743708422871	0.0422691589491	0.0221691666681	0.0110688588883	0.0053957392139	0.0026184168101	0.00128406300842	0.000644425629145	0.000335148333089	0.000183264232287	0.000107192347654	6.82461039888e-05	4.78440263436e-05	3.69061709767e-05	3.09069844072e-05	2.75428978813e-05	2.56158797471e-05	2.44893737429e-05	2.38179802987e-05	2.34104296014e-05	2.41096480493e-05
hhs7	201601	1.1452	1.70304	0.0675372563159	0.128456656562	0.191920736112	0.216353402411	0.181681770759	0.11577876534	0.058523861001	0.024859105744	0.0094093663178	0.00334245482913	0.00116436695401	0.000414980245431	0.000159804979481	7.19837395166e-05	4.10339942573e-05	2.97799086933e-05	2.55407108884e-05	2.38838655002e-05	2.32118724468e-05	2.29292566679e-05	2.28061704508e-05	2.27507448074e-05	2.27249845877e-05	2.27126489879e-05	2.27065733923e-05	2.27035007736e-05	2.27044579959e-05
hhs7	201602	1.15409	1.49766	0.0125845515831	0.102765058672	0.385983685196	0.383398991841	0.101014197364	0.0123213933679	0.00129877031838	0.000174455993869	4.50414488511e-05	2.67514680886e-05	2.35814113311e-05	2.29236617293e-05	2.27645919083e-05	2.27208038875e-05	2.27073513947e-05	2.27028125198e-05	2.27011525038e-05	2.27005013918e-05	2.27002298973e-05	2.27001104264e-05	2.27000552811e-05	2.27000287188e-05	2.27000154252e-05	2.27000085387e-05	2.27000048581e-05	2.2700002834e-05	2.2700004566e-05
hhs7	201603	1.175	1.55335	0.0146284792792	0.0987458069907	0.337840140514	0.384102063336	0.138374508012	0.0226785007824	0.00277629960893	0.000363553613815	7.15010417721e-05	3.10236595801e-05	2.43784591783e-05	2.30927855219e-05	2.28045784633e-05	2.27311157753e-05	2.27101884443e-05	2.27036244624e-05	2.27013859304e-05	2.27005645844e-05	2.27002432008e-05	2.27001100833e-05	2.27000520819e-05	2.27000256383e-05	2.2700013081e-05	2.2700006894e-05	2.27000037422e-05	2.27000020868e-05	2.27000030078e-05
hhs7	201604	1.12489	1.5536400000000001	0.0349217021813	0.130211142519	0.292504085893	0.317983387564	0.163190706376	0.0476566539346	0.0104037325565	0.00211735588318	0.000463562259984	0.000124491702328	4.88539478092e-05	3.01637572513e-05	2.50466696018e-05	2.35049060552e-05	2.29982809619e-05	2.28183728567e-05	2.27499159193e-05	2.27222150162e-05	2.27103737992e-05	2.27050573838e-05	2.27025628499e-05	2.2701344917e-05	2.27007284884e-05	2.27004061306e-05	2.2700232455e-05	2.27001362972e-05	2.27002217766e-05
hhs7	201605	1.50883	1.34929	0.0693084028113	0.198657949015	0.321187860523	0.260085660644	0.111291858066	0.0305222017538	0.0067129031564	0.00140909705546	0.000320853773107	9.21579167117e-05	4.04829570115e-05	2.77065227225e-05	2.42415030006e-05	2.32151201552e-05	2.28853296405e-05	2.27712436826e-05	2.27290610791e-05	2.27125019022e-05	2.27056415417e-05	2.27026578367e-05	2.27013018981e-05	2.27006606589e-05	2.27003462225e-05	2.27001868542e-05	2.27001035986e-05	2.27000588794e-05	2.27000882889e-05
hhs7	201606	1.81036	1.66475	0.0191290566183	0.0914031148569	0.266013118812	0.355095836562	0.199369670586	0.0557616284687	0.0106007445007	0.0018057394347	0.000334341296112	8.30602209833e-05	3.59084653309e-05	2.5960590393e-05	2.35994626786e-05	2.29740780538e-05	2.27912044082e-05	2.27328029015e-05	2.27126363482e-05	2.27051729566e-05	2.2702235318e-05	2.2701013708e-05	2.27004800659e-05	2.27002363963e-05	2.27001205923e-05	2.27000635233e-05	2.2700034455e-05	2.27000191959e-05	2.27000275823e-05
hhs7	201607	1.8449	2.03532	0.000524419195405	0.0052965374299	0.0629762213216	0.389344993911	0.445946805326	0.087142696091	0.0075236948884	0.000709577652902	0.000108028436945	3.69481044636e-05	2.57299456524e-05	2.34806912317e-05	2.29344332077e-05	2.27796767341e-05	2.2729977974e-05	2.27122764721e-05	2.27054004047e-05	2.27025254864e-05	2.27012451218e-05	2.27006428183e-05	2.27003455878e-05	2.27001925811e-05	2.27001108069e-05	2.27000656129e-05	2.2700039871e-05	2.27000248039e-05	2.27000479603e-05
hhs7	201608	2.40642	1.895375	0.0420917612124	0.0954771944881	0.171814835781	0.2267899931	0.210481093614	0.138969177614	0.0693523324234	0.0284858516311	0.0104660818228	0.00367661782472	0.00129656198549	0.000477168687979	0.000191048837401	8.78917769026e-05	4.91482135949e-05	3.39363239696e-05	2.76896511498e-05	2.50101105454e-05	2.38119819288e-05	2.32549326447e-05	2.29863387443e-05	2.28523733151e-05	2.27834260525e-05	2.27468942083e-05	2.27270088072e-05	2.2715910446e-05	2.27260361276e-05
hhs7	201609	2.50362	2.2999	6.98461749253e-05	0.000716973522369	0.0127737549687	0.168302275872	0.547510127355	0.246259138218	0.022597349573	0.00125270634367	0.000101269394162	2.96531592687e-05	2.35400492216e-05	2.28316972849e-05	2.27255218493e-05	2.27058778201e-05	2.27015601669e-05	2.2700466065e-05	2.27001538049e-05	2.27000552534e-05	2.27000213551e-05	2.27000087954e-05	2.27000038303e-05	2.27000017522e-05	2.27000008375e-05	2.27000004163e-05	2.27000002144e-05	2.2700000114e-05	2.27000001489e-05
hhs7	201610	1.99971	2.3429200000000003	0.000414203493664	0.00287406290436	0.0243314386643	0.169285896758	0.45709465728	0.285334752458	0.0529803561075	0.00629520228309	0.000820239395873	0.000149363764574	4.79093597719e-05	2.87896796089e-05	2.4425795377e-05	2.32575873857e-05	2.29007640561e-05	2.27791325292e-05	2.2733667784e-05	2.2715290147e-05	2.27073459203e-05	2.27037063586e-05	2.2701952131e-05	2.27010679871e-05	2.27006043704e-05	2.27003525206e-05	2.27002113001e-05	2.27001298146e-05	2.27002431958e-05
hhs7	201611	2.05839	1.717985	0.0068661609675	0.0525045065335	0.249602158467	0.429258608239	0.214227005711	0.0410687271145	0.00524504203279	0.000679127876893	0.000118495877888	3.95255748297e-05	2.62233957738e-05	2.35609371266e-05	2.2940076388e-05	2.27749168924e-05	2.27257350591e-05	2.27096007374e-05	2.27038466825e-05	2.27016401669e-05	2.27007385973e-05	2.270034905e-05	2.27001721899e-05	2.27000882674e-05	2.27000468368e-05	2.27000256405e-05	2.27000144399e-05	2.27000083449e-05	2.27000131573e-05
hhs7	201612	2.09375	1.87617	0.00029080813143	0.00494026576615	0.0981293143631	0.56321345241	0.308394080743	0.0233628952583	0.00113197136054	9.69484318626e-05	3.02897701981e-05	2.37978519592e-05	2.29076724618e-05	2.27483710639e-05	2.27132776966e-05	2.27041597518e-05	2.27014523185e-05	2.27005549387e-05	2.27002288407e-05	2.27001007245e-05	2.27000469047e-05	2.27000229435e-05	2.27000117195e-05	2.27000062206e-05	2.27000034168e-05	2.27000019354e-05	2.27000011273e-05	2.27000006733e-05	2.27000011617e-05
hhs7	201613	1.54483	1.710475	0.000565141042544	0.0109477256418	0.207763208398	0.633291673171	0.139915374204	0.00665195574765	0.000375127785971	5.34268642196e-05	2.67807706207e-05	2.34430645029e-05	2.28714412061e-05	2.27474331537e-05	2.27151387914e-05	2.27054201724e-05	2.27021324612e-05	2.27009076245e-05	2.27004128922e-05	2.27001988535e-05	2.27001006186e-05	2.27000531587e-05	2.27000291742e-05	2.27000165616e-05	2.270000969e-05	2.27000058256e-05	2.27000035894e-05	2.27000022615e-05	2.27000045176e-05
hhs7	201614	1.39301	1.22378	0.000320032760527	0.0649956411099	0.898541713094	0.035427491784	0.000209995730207	2.79568613193e-05	2.31001814734e-05	2.27540473388e-05	2.27105235909e-05	2.27026385276e-05	2.27007960361e-05	2.27002766136e-05	2.27001074509e-05	2.27000456766e-05	2.27000209169e-05	2.27000101962e-05	2.27000052421e-05	2.27000028214e-05	2.27000015806e-05	2.27000009169e-05	2.27000005488e-05	2.27000003377e-05	2.2700000213e-05	2.27000001375e-05	2.27000000904e-05	2.27000000607e-05	2.27000001465e-05
hhs7	201615	1.20827	1.202705	0.000537711226431	0.101529616127	0.859615761568	0.0375740654459	0.00023813410902	2.76625996106e-05	2.30068990219e-05	2.27345295388e-05	2.27057401805e-05	2.2701253626e-05	2.27003347547e-05	2.27001042898e-05	2.27000367042e-05	2.270001426e-05	2.27000060121e-05	2.27000027151e-05	2.27000013001e-05	2.27000006549e-05	2.27000003447e-05	2.27000001885e-05	2.27000001068e-05	2.27000000624e-05	2.27000000374e-05	2.27000000231e-05	2.27000000144e-05	2.27000000093e-05	2.27000000195e-05
hhs7	201616	0.986163	0.911	0.0113487118749	0.70148915024	0.285015167685	0.00160879858784	3.8212663542e-05	2.32161223913e-05	2.27373881088e-05	2.27044638443e-05	2.27007506251e-05	2.27001617787e-05	2.27000420697e-05	2.27000126715e-05	2.2700004295e-05	2.2700001604e-05	2.27000006495e-05	2.27000002817e-05	2.27000001296e-05	2.27000000628e-05	2.27000000317e-05	2.27000000168e-05	2.27000000091e-05	2.27000000052e-05	2.2700000003e-05	2.27000000018e-05	2.27000000011e-05	2.27000000007e-05	2.27000000012e-05
hhs7	201617	0.908619	0.8937345	0.010358468169	0.754394147525	0.233717529775	0.00099500218025	3.48620182126e-05	2.32327096556e-05	2.27486689604e-05	2.27070508979e-05	2.27013971285e-05	2.27003470366e-05	2.27001022402e-05	2.27000344183e-05	2.27000128964e-05	2.27000052762e-05	2.27000023231e-05	2.27000010886e-05	2.27000005381e-05	2.27000002787e-05	2.27000001502e-05	2.2700000084e-05	2.27000000485e-05	2.27000000287e-05	2.27000000176e-05	2.27000000109e-05	2.27000000071e-05	2.27000000044e-05	2.27000000099e-05
hhs7	201618	0.704888	0.742098	0.0946088799959	0.821290786408	0.0825094384587	0.00103119246831	5.7046797753e-05	2.54702213697e-05	2.30824248186e-05	2.27751714908e-05	2.27189294762e-05	2.27057222124e-05	2.27019899504e-05	2.27007731185e-05	2.27003285878e-05	2.27001504179e-05	2.27000732903e-05	2.27000376605e-05	2.270002026e-05	2.27000113434e-05	2.27000065781e-05	2.2700003935e-05	2.27000024203e-05	2.27000015261e-05	2.27000009841e-05	2.27000006479e-05	2.27000004342e-05	2.27000002963e-05	2.27000007505e-05
hhs7	201619	0.59335	0.645	0.133511178088	0.855148701803	0.0106979734491	0.000115128049029	2.7029059108e-05	2.31747891799e-05	2.27844032029e-05	2.27204444991e-05	2.27061400426e-05	2.27021599898e-05	2.27008578159e-05	2.27003749804e-05	2.2700177185e-05	2.27000892938e-05	2.27000475068e-05	2.27000264711e-05	2.27000153504e-05	2.2700009217e-05	2.27000057062e-05	2.270000363e-05	2.27000023659e-05	2.27000015758e-05	2.27000010705e-05	2.27000007403e-05	2.27000005203e-05	2.27000003712e-05	2.27000011079e-05
hhs8	201542	0.612608	0.71851	0.00526837867145	0.992538210222	0.00164253320999	2.84471918197e-05	2.29841342236e-05	2.27359416921e-05	2.2707380294e-05	2.27020410339e-05	2.27006910125e-05	2.27002709239e-05	2.27001187421e-05	2.2700056806e-05	2.27000291661e-05	2.27000158728e-05	2.27000090709e-05	2.27000054037e-05	2.27000033364e-05	2.27000021253e-05	2.27000013913e-05	2.27000009332e-05	2.27000006395e-05	2.27000004468e-05	2.27000003178e-05	2.27000002296e-05	2.27000001683e-05	2.27000001249e-05	2.27000004414e-05
hhs8	201543	0.721433	0.734324	0.0319493680828	0.947546553988	0.0199357022167	4.60078334064e-05	2.29565475516e-05	2.27103266852e-05	2.27008631492e-05	2.27001143918e-05	2.27000208002e-05	2.27000047621e-05	2.27000012991e-05	2.27000004069e-05	2.27000001424e-05	2.27000000546e-05	2.27000000226e-05	2.27000000101e-05	2.27000000047e-05	2.27000000023e-05	2.27000000011e-05	2.27000000007e-05	2.27000000004e-05	2.27000000001e-05	2.27000000001e-05	2.27000000001e-05	2.27e-05	2.27e-05	2.27000000001e-05
hhs8	201544	0.744407	0.82107	0.00133741835395	0.968447879915	0.029668508978	2.40904858423e-05	2.27022390171e-05	2.2700027054e-05	2.27000009566e-05	2.2700000065e-05	2.27000000069e-05	2.2700000001e-05	2.27000000001e-05	2.27000000001e-05	2.27e-05	2.27e-05	2.27e-05	2.27e-05	2.27e-05	2.27e-05	2.27e-05	2.27e-05	2.27e-05	2.27e-05	2.27e-05	2.27e-05	2.27e-05	2.27e-05	2.27e-05
hhs8	201545	0.776688	0.8386485	0.00840506854294	0.884082723222	0.106902036642	8.78890244513e-05	2.28799462868e-05	2.27025208217e-05	2.2700094133e-05	2.27000065597e-05	2.27000007006e-05	2.27000001019e-05	2.27000000188e-05	2.27000000041e-05	2.27000000011e-05	2.27000000002e-05	2.27000000002e-05	2.27e-05	2.27e-05	2.27e-05	2.27e-05	2.27e-05	2.27e-05	2.27e-05	2.27e-05	2.27e-05	2.27e-05	2.27e-05	2.27e-05
hhs8	201546	0.997922	0.9151130000000001	0.00111349965953	0.773264732865	0.225012349434	8.72222701845e-05	2.27947494534e-05	2.27009879305e-05	2.27000314015e-05	2.27000019801e-05	2.27000001977e-05	2.27000000273e-05	2.27000000049e-05	2.27000000011e-05	2.27000000002e-05	2.27000000001e-05	2.27e-05	2.27e-05	2.27e-05	2.27e-05	2.27e-05	2.27e-05	2.27e-05	2.27e-05	2.27e-05	2.27e-05	2.27e-05	2.27e-05	2.27e-05
hhs8	201547	0.725679	1.04632	0.00775977885178	0.401459516198	0.571028088615	0.0190901078267	0.000161217480284	2.45339946133e-05	2.27538297598e-05	2.27029199492e-05	2.2700248604e-05	2.27000296384e-05	2.27000045757e-05	2.2700000866e-05	2.27000001932e-05	2.27000000494e-05	2.27000000141e-05	2.27000000044e-05	2.27000000014e-05	2.27000000006e-05	2.27000000002e-05	2.27000000001e-05	2.27000000001e-05	2.27e-05	2.27e-05	2.27e-05	2.27e-05	2.27e-05	2.27e-05
hhs8	201548	0.891982	0.926099	0.0327644923739	0.600602651984	0.356779040761	0.00919842582861	0.000152165529537	2.63076039378e-05	2.28957635451e-05	2.27174401122e-05	2.27022341768e-05	2.2700375935e-05	2.27000780903e-05	2.27000191699e-05	2.27000053883e-05	2.27000016938e-05	2.27000005849e-05	2.27000002188e-05	2.27000000876e-05	2.27000000374e-05	2.27000000167e-05	2.27000000079e-05	2.27000000039e-05	2.27000000019e-05	2.2700000001e-05	2.27000000006e-05	2.27000000003e-05	2.27000000001e-05	2.27000000003e-05
hhs8	201549	0.895779	1.161435	0.0523137523686	0.286133949785	0.459183602826	0.174927644427	0.0242159412096	0.00244182675397	0.000286208209058	5.81879925184e-05	2.86578384698e-05	2.39157756005e-05	2.29926540869e-05	2.27809024535e-05	2.272512224e-05	2.27086074447e-05	2.27032073909e-05	2.27012847818e-05	2.27005479991e-05	2.27002469497e-05	2.27001168148e-05	2.27000576882e-05	2.27000296062e-05	2.27000157285e-05	2.27000086208e-05	2.27000048608e-05	2.27000028123e-05	2.27000016661e-05	2.27000027816e-05
hhs8	201550	1.15229	1.09352	0.0387268780923	0.344594359858	0.50721419593	0.102300891704	0.00630266112812	0.000357778769499	4.64766456141e-05	2.50702836121e-05	2.30179840263e-05	2.27543773019e-05	2.27113177865e-05	2.27027648822e-05	2.27007708984e-05	2.27002400469e-05	2.2700082071e-05	2.27000303962e-05	2.27000120636e-05	2.27000050854e-05	2.27000022605e-05	2.2700001053e-05	2.27000005117e-05	2.27000002581e-05	2.27000001347e-05	2.27000000725e-05	2.27000000401e-05	2.27000000228e-05	2.27000000341e-05
hhs8	201551	1.49666	1.3705	0.00755100294795	0.115400001411	0.538332026765	0.30661365575	0.0297102767488	0.0017675794991	0.000154357160279	3.70776951759e-05	2.48622015381e-05	2.311916634e-05	2.27992482627e-05	2.27275591279e-05	2.27087069043e-05	2.27030592258e-05	2.27011746947e-05	2.27004862942e-05	2.27002147138e-05	2.2700100243e-05	2.27000491387e-05	2.27000251448e-05	2.2700013367e-05	2.2700007352e-05	2.27000041692e-05	2.27000024306e-05	2.2700001453e-05	2.27000008887e-05	2.27000016232e-05
hhs8	201552	1.11457	1.59459	0.0592128036374	0.139509405263	0.235390020052	0.256926862441	0.178062227966	0.0844543643245	0.0311555923226	0.0101368478618	0.00319329782315	0.00103546308494	0.000361658409366	0.000142973655849	6.80795626386e-05	4.08784391096e-05	3.04038833567e-05	2.61390196048e-05	2.43098805019e-05	2.34869227699e-05	2.31000715641e-05	2.29107944688e-05	2.28147376511e-05	2.27643335404e-05	2.27370637751e-05	2.27218907265e-05	2.27132279974e-05	2.27081633972e-05	2.2715167143e-05
hhs8	201601	1.1948	1.23654	0.107774762971	0.228507221426	0.295292782266	0.222043715455	0.102278375157	0.0327025753764	0.0084052549025	0.00197308498887	0.000470150916679	0.000128992842463	4.95087152295e-05	2.99549066058e-05	2.48115560903e-05	2.33597272258e-05	2.2920395533e-05	2.27783510875e-05	2.2729494681e-05	2.27117009502e-05	2.27048700907e-05	2.27021179448e-05	2.27009588367e-05	2.27004503789e-05	2.27002188337e-05	2.2700109695e-05	2.27000565913e-05	2.27000299822e-05	2.27000379981e-05
hhs8	201602	1.223	1.4201899999999998	0.000593048417756	0.0359426456703	0.60624214285	0.346994861656	0.00955397251222	0.000190251654476	2.86293349742e-05	2.30974723747e-05	2.27424444178e-05	2.27063570821e-05	2.27012261734e-05	2.2700287431e-05	2.27000786285e-05	2.27000243756e-05	2.27000083791e-05	2.27000031411e-05	2.27000012677e-05	2.27000005451e-05	2.27000002477e-05	2.27000001182e-05	2.27000000589e-05	2.27000000304e-05	2.27000000163e-05	2.2700000009e-05	2.27000000051e-05	2.2700000003e-05	2.27000000048e-05
hhs8	201603	1.27726	1.46425	2.58372248885e-05	0.00165801518832	0.606516505105	0.390684740384	0.000613970431904	2.42096418229e-05	2.27211228715e-05	2.27008297282e-05	2.27000619905e-05	2.2700007136e-05	2.27000011192e-05	2.27000002212e-05	2.27000000525e-05	2.27000000143e-05	2.27000000044e-05	2.27000000016e-05	2.27000000006e-05	2.27000000002e-05	2.27e-05	2.27000000001e-05	2.27e-05	2.27e-05	2.27e-05	2.27e-05	2.27e-05	2.27e-05	2.27e-05
hhs8	201604	1.56575	1.4575	0.000700119424478	0.0333371219723	0.538490396277	0.409306568468	0.0172901301629	0.000384600437725	3.60508833031e-05	2.35990578737e-05	2.27955102644e-05	2.271419965e-05	2.27027186938e-05	2.27006329965e-05	2.27001721205e-05	2.27000530768e-05	2.27000181598e-05	2.27000067797e-05	2.27000027261e-05	2.27000011685e-05	2.27000005294e-05	2.2700000252e-05	2.27000001252e-05	2.27000000645e-05	2.27000000345e-05	2.27000000191e-05	2.27000000108e-05	2.27000000062e-05	2.27000000101e-05
hhs8	201605	1.82146	1.613	0.000299493361819	0.0123983050967	0.310362939047	0.609940249384	0.0649649370403	0.00151339857245	6.44212603036e-05	2.47652548101e-05	2.28673068794e-05	2.271975644e-05	2.27031080864e-05	2.27006108026e-05	2.27001431907e-05	2.27000387198e-05	2.27000117777e-05	2.27000039536e-05	2.2700001443e-05	2.27000005659e-05	2.27000002362e-05	2.27000001042e-05	2.27000000482e-05	2.27000000233e-05	2.27000000117e-05	2.27000000061e-05	2.27000000032e-05	2.27000000018e-05	2.27000000026e-05
hhs8	201606	2.14436	1.732	2.36679396109e-05	0.000162459436988	0.0673584525923	0.887505317238	0.0443573051291	0.000115362843258	2.34149407854e-05	2.27186987891e-05	2.27010632044e-05	2.27001009636e-05	2.2700013737e-05	2.27000024363e-05	2.27000005294e-05	2.27000001351e-05	2.27000000392e-05	2.27000000128e-05	2.27000000044e-05	2.27000000018e-05	2.27000000007e-05	2.27000000002e-05	2.27000000002e-05	2.27e-05	2.27000000001e-05	2.27e-05	2.27e-05	2.27e-05	2.27e-05
hhs8	201607	2.17828	2.094575	9.30408619696e-05	0.00101103435668	0.0220820753013	0.337605518515	0.563865690208	0.07159351918	0.00309471508326	0.000202619992519	4.00475220789e-05	2.51907757146e-05	2.31809858496e-05	2.28160756274e-05	2.27332653816e-05	2.27109204708e-05	2.27040009317e-05	2.27016044913e-05	2.27006940158e-05	2.27003200998e-05	2.27001560099e-05	2.27000797638e-05	2.27000425274e-05	2.27000235293e-05	2.27000134539e-05	2.2700007923e-05	2.27000047913e-05	2.27000029678e-05	2.27000056794e-05
hhs8	201608	2.03079	2.028985	2.39012227543e-05	7.03719636322e-05	0.00548099455816	0.429374671375	0.55453651755	0.00995686584556	0.000100820795103	2.44556470884e-05	2.27913076406e-05	2.27083440521e-05	2.27011266486e-05	2.27002019264e-05	2.27000448229e-05	2.27000117575e-05	2.27000035257e-05	2.27000011796e-05	2.27000004325e-05	2.27000001713e-05	2.27000000725e-05	2.27000000325e-05	2.27000000153e-05	2.27000000075e-05	2.27000000039e-05	2.2700000002e-05	2.27000000012e-05	2.27000000007e-05	2.27000000009e-05
hhs8	201609	2.14672	1.90226	2.42699133939e-05	0.0001286654491	0.0190600879223	0.689295766288	0.288621867552	0.00237430082243	4.06248679773e-05	2.30958031768e-05	2.27194753686e-05	2.2701655752e-05	2.2700206965e-05	2.27000343487e-05	2.27000070777e-05	2.27000017291e-05	2.27000004845e-05	2.27000001521e-05	2.27000000525e-05	2.27000000196e-05	2.27000000079e-05	2.27000000032e-05	2.27000000016e-05	2.27000000008e-05	2.27000000002e-05	2.27000000002e-05	2.27000000001e-05	2.27000000001e-05	2.27e-05
hhs8	201610	2.16058	2.114925	8.02188501241e-05	0.000827095464297	0.0183744444565	0.31133880318	0.587124827024	0.0783457174649	0.00325376178895	0.000203874967175	3.96588561905e-05	2.50872741088e-05	2.31546876078e-05	2.2808632403e-05	2.2730896451e-05	2.27100827386e-05	2.27036764796e-05	2.27014686486e-05	2.27006332018e-05	2.27002912518e-05	2.27001416173e-05	2.27000722585e-05	2.27000384576e-05	2.27000212444e-05	2.27000121305e-05	2.27000071349e-05	2.27000043098e-05	2.27000026669e-05	2.2700005091e-05
hhs8	201611	1.85893	2.06888	2.6152291938e-05	0.00013076601123	0.0076249457791	0.359786242654	0.605541220691	0.0260815476819	0.000346390249046	3.09434854613e-05	2.3143525243e-05	2.27408387824e-05	2.27055088754e-05	2.2700983588e-05	2.27002173269e-05	2.27000567421e-05	2.27000169402e-05	2.2700005645e-05	2.27000020619e-05	2.27000008138e-05	2.27000003433e-05	2.27000001536e-05	2.27000000721e-05	2.27000000355e-05	2.27000000181e-05	2.27000000097e-05	2.27000000052e-05	2.2700000003e-05	2.27000000044e-05
hhs8	201612	1.75981	1.60846	0.000765568262095	0.0193593994317	0.321445949842	0.577662645676	0.0771607770908	0.00297539693568	0.000163590642507	3.37681422831e-05	2.40237020459e-05	2.29178239281e-05	2.27456732248e-05	2.27115548045e-05	2.27033923448e-05	2.27011234552e-05	2.27004109067e-05	2.27001633266e-05	2.27000696698e-05	2.27000315785e-05	2.27000150874e-05	2.2700007549e-05	2.27000039344e-05	2.27000021261e-05	2.27000011868e-05	2.27000006823e-05	2.27000004027e-05	2.27000002433e-05	2.27000004323e-05
hhs8	201613	1.64976	1.50336	0.00143124639259	0.0357343198338	0.457325274206	0.466116777545	0.037323765511	0.0014903846633	0.000113180106262	3.1970220343e-05	2.40989272374e-05	2.29808413529e-05	2.27698727384e-05	2.27205174597e-05	2.27068700125e-05	2.27025584251e-05	2.27010401639e-05	2.27004551918e-05	2.27002120618e-05	2.2700104258e-05	2.27000537127e-05	2.27000288315e-05	2.27000160477e-05	2.27000092254e-05	2.2700005459e-05	2.27000033159e-05	2.2700002062e-05	2.27000013103e-05	2.27000026755e-05
hhs8	201614	1.29679	1.35463	0.00307644460171	0.0810638203835	0.639272950674	0.263615137447	0.0118660558174	0.000573761630971	6.96588898004e-05	2.91653273019e-05	2.39506687134e-05	2.30093073048e-05	2.27919259084e-05	2.27314862501e-05	2.2712070453e-05	2.27050704132e-05	2.27022973363e-05	2.27011092549e-05	2.27005654296e-05	2.27003020094e-05	2.270016801e-05	2.27000968674e-05	2.27000576459e-05	2.27000352871e-05	2.27000221546e-05	2.27000142307e-05	2.27000093323e-05	2.27000062365e-05	2.27000148813e-05
hhs8	201615	1.14872	1.099215	0.00224911504959	0.272427402106	0.708155207213	0.0164881003718	0.000175532124342	2.75322861834e-05	2.30557761387e-05	2.27445288195e-05	2.27079485004e-05	2.27018262819e-05	2.27005065423e-05	2.27001625267e-05	2.27000585615e-05	2.27000231929e-05	2.27000099358e-05	2.27000045481e-05	2.27000022031e-05	2.27000011209e-05	2.27000005952e-05	2.27000003281e-05	2.27000001871e-05	2.270000011e-05	2.27000000662e-05	2.27000000411e-05	2.27000000259e-05	2.27000000168e-05	2.27000000355e-05
hhs8	201616	0.983857	1.01265	0.000620884340211	0.456343312727	0.541642808537	0.000867802288206	2.5721623623e-05	2.27661257143e-05	2.27038706738e-05	2.27004071782e-05	2.27000629977e-05	2.27000128023e-05	2.27000031869e-05	2.27000009281e-05	2.27000003063e-05	2.27000001118e-05	2.27000000446e-05	2.2700000019e-05	2.27000000085e-05	2.27000000042e-05	2.2700000002e-05	2.27000000011e-05	2.27000000006e-05	2.27000000003e-05	2.27000000002e-05	2.27000000001e-05	2.27000000001e-05	2.27e-05	2.27000000001e-05
hhs8	201617	0.967427	0.8421415	0.0238474836959	0.816257194047	0.1584879442	0.000870892088536	3.63306790324e-05	2.3376170479e-05	2.27662661575e-05	2.2710036543e-05	2.27020504112e-05	2.27005207666e-05	2.27001560408e-05	2.27000532329e-05	2.27000201613e-05	2.27000083216e-05	2.27000036913e-05	2.27000017405e-05	2.27000008651e-05	2.270000045e-05	2.27000002438e-05	2.27000001367e-05	2.27000000792e-05	2.27000000472e-05	2.27000000289e-05	2.2700000018e-05	2.27000000115e-05	2.27000000075e-05	2.27000000163e-05
hhs8	201618	0.818413	0.836578	0.0411926386292	0.775566933736	0.180409119508	0.00224247586949	8.43748533589e-05	2.70637851465e-05	2.32542789384e-05	2.28029627167e-05	2.27248947541e-05	2.27072988667e-05	2.2702478544e-05	2.27009447755e-05	2.27003953363e-05	2.27001786394e-05	2.27000860903e-05	2.27000438235e-05	2.27000233841e-05	2.27000129995e-05	2.2700007491e-05	2.27000044563e-05	2.27000027272e-05	2.27000017119e-05	2.27000010995e-05	2.2700000721e-05	2.27000004819e-05	2.27000003275e-05	2.27000008223e-05
hhs8	201619	0.73938	0.7593495	0.0483646563396	0.891395099443	0.0592222342419	0.000476689525601	3.98939813312e-05	2.43624298168e-05	2.29728268177e-05	2.27625631852e-05	2.27180565306e-05	2.27061631314e-05	2.27023903102e-05	2.27010251319e-05	2.27004768457e-05	2.27002371717e-05	2.27001247804e-05	2.27000688636e-05	2.27000396017e-05	2.27000236046e-05	2.27000145194e-05	2.27000091833e-05	2.27000059544e-05	2.27000039477e-05	2.27000026704e-05	2.27000018396e-05	2.27000012885e-05	2.27000009163e-05	2.27000027054e-05
hhs9	201542	1.68057	1.33435	0.00269984305182	0.0701081282264	0.706771652121	0.211929384978	0.00742587765304	0.000506399887386	8.6190524482e-05	3.56576382897e-05	2.62311848633e-05	2.38772986771e-05	2.3155135958e-05	2.28970211897e-05	2.27932400594e-05	2.2747422371e-05	2.27255959706e-05	2.27145213133e-05	2.27085951627e-05	2.27052766302e-05	2.27033438923e-05	2.27021789976e-05	2.27014553794e-05	2.2700993675e-05	2.27006919507e-05	2.27004904873e-05	2.27003533291e-05	2.27002582879e-05	2.27008607715e-05
hhs9	201543	1.85319	1.34877	0.000492304136701	0.0432294662333	0.740584128141	0.212482712285	0.00266467548918	6.78803077133e-05	2.46459400097e-05	2.28616265729e-05	2.27209553055e-05	2.27037211477e-05	2.27008334689e-05	2.27002230142e-05	2.2700068664e-05	2.27000236819e-05	2.27000089695e-05	2.27000036747e-05	2.27000016096e-05	2.27000007468e-05	2.27000003643e-05	2.27000001855e-05	2.27000000984e-05	2.2700000054e-05	2.27000000304e-05	2.27000000179e-05	2.27000000105e-05	2.27000000065e-05	2.27000000118e-05
hhs9	201544	1.78976	1.314395	5.26406436247e-05	0.0213934303846	0.874101534377	0.103784024435	0.000168371191129	2.32888800684e-05	2.27096650705e-05	2.27003910611e-05	2.27000285648e-05	2.2700003145e-05	2.27000004675e-05	2.27000000873e-05	2.27000000194e-05	2.27000000051e-05	2.27000000014e-05	2.27000000004e-05	2.27000000002e-05	2.27e-05	2.27000000001e-05	2.27e-05	2.27e-05	2.27e-05	2.27e-05	2.27e-05	2.27e-05	2.27e-05	2.27e-05
hhs9	201545	2.04532	1.821075	4.03633734524e-05	0.00109943156709	0.0792506346274	0.708159968709	0.207081721533	0.00383669615921	7.56655162612e-05	2.4137900168e-05	2.27736477329e-05	2.27061018117e-05	2.27007236608e-05	2.2700112761e-05	2.27000217426e-05	2.27000049705e-05	2.27000013055e-05	2.27000003849e-05	2.2700000125e-05	2.27000000442e-05	2.27000000166e-05	2.27000000069e-05	2.27000000029e-05	2.27000000012e-05	2.27000000007e-05	2.27000000002e-05	2.27000000002e-05	2.27e-05	2.27000000001e-05
hhs9	201546	2.3103	1.7767	7.65458186377e-05	0.00276353524648	0.126611772317	0.691080092298	0.174632546254	0.00427613234122	0.000102595976947	2.53144578494e-05	2.28499292105e-05	2.27133566812e-05	2.27016645472e-05	2.2700268776e-05	2.27000532265e-05	2.27000124219e-05	2.2700003317e-05	2.27000009908e-05	2.27000003255e-05	2.27000001159e-05	2.27000000443e-05	2.2700000018e-05	2.27000000078e-05	2.27000000034e-05	2.27000000017e-05	2.27000000008e-05	2.27000000004e-05	2.27000000002e-05	2.27000000002e-05
hhs9	201547	2.00403	1.749	0.00557045509249	0.0474943486218	0.234550954261	0.425191617683	0.233464433035	0.0471245903991	0.00552031888808	0.000581085598599	8.41454070196e-05	3.06419958197e-05	2.39238968304e-05	2.29225730368e-05	2.27469221927e-05	2.27112571865e-05	2.27030221722e-05	2.27008947861e-05	2.2700288575e-05	2.27001003246e-05	2.27000372688e-05	2.27000146839e-05	2.27000060975e-05	2.27000026542e-05	2.27000012053e-05	2.2700000569e-05	2.27000002781e-05	2.27000001403e-05	2.27000001621e-05
hhs9	201548	2.0343	1.977	0.00825670061879	0.0410677863017	0.151408729026	0.314396164545	0.303023159614	0.136979947096	0.0357343421705	0.00707785253138	0.00132415868865	0.000274225204749	7.6196244155e-05	3.54009932305e-05	2.60604327833e-05	2.36829494827e-05	2.30147540882e-05	2.28092602468e-05	2.27407468895e-05	2.27161957328e-05	2.27068132505e-05	2.27030153154e-05	2.27013965819e-05	2.2700673892e-05	2.27003374413e-05	2.27001747447e-05	2.27000933058e-05	2.27000512355e-05	2.27000713481e-05
hhs9	201549	2.13484	1.92784	0.00361236472684	0.0265382622685	0.148069196672	0.384132800494	0.324438433438	0.0953223033155	0.0150710510919	0.00203250975927	0.000312486630851	7.16855615862e-05	3.25103250524e-05	2.49954456439e-05	2.33152628436e-05	2.28853444141e-05	2.2761715965e-05	2.27223997061e-05	2.27087593853e-05	2.27036552318e-05	2.27016147082e-05	2.27007500815e-05	2.27003643471e-05	2.27001841814e-05	2.27000965016e-05	2.27000522234e-05	2.27000291023e-05	2.27000166566e-05	2.27000256948e-05
hhs9	201550	2.80184	2.71495	0.00140895773613	0.00636528176148	0.0275655145355	0.097871980786	0.232654395709	0.308244159639	0.212729948533	0.0835388305167	0.0226202695511	0.00515043941949	0.00114429380017	0.000278264960168	8.55530651958e-05	3.95851146217e-05	2.76563917446e-05	2.42819164684e-05	2.32452354476e-05	2.29014766852e-05	2.277926829e-05	2.27329958956e-05	2.2714449394e-05	2.27066236504e-05	2.27031644171e-05	2.2701569502e-05	2.27008054313e-05	2.27004263803e-05	2.27005497952e-05
hhs9	201551	3.03653	3.26263	0.00269589055047	0.00746632680528	0.0203520047455	0.0514540396388	0.111218582925	0.187132305066	0.226367166215	0.190539692366	0.11495893715	0.0537399673876	0.0213796272631	0.00786053300518	0.00283738060441	0.00104829790627	0.000409538314807	0.000175192011621	8.57386072515e-05	5.00266581074e-05	3.50988408287e-05	2.85723723199e-05	2.5594467581e-05	2.41801952314e-05	2.34830522365e-05	2.31273610138e-05	2.29400154416e-05	2.28383978382e-05	2.29180765327e-05
hhs9	201552	2.42695	3.40196	3.58725831309e-05	8.81019077773e-05	0.00041758716814	0.00291400513458	0.0233490628011	0.149369194916	0.415254596687	0.319544247496	0.0767765484094	0.0103323400837	0.00132060365895	0.00021313170494	5.68202249834e-05	3.00768021773e-05	2.45755888453e-05	2.32466834882e-05	2.28787212603e-05	2.27643719724e-05	2.27251781994e-05	2.27105702826e-05	2.27047179711e-05	2.27022214958e-05	2.27010963675e-05	2.27005640907e-05	2.27003012001e-05	2.27001662663e-05	2.27002404287e-05
hhs9	201601	2.40393	2.5133	0.0029705301017	0.013378081944	0.0521802566775	0.150514903005	0.272278421194	0.276647564838	0.157382704125	0.0557109881265	0.0144531030668	0.00322275625433	0.000702824471262	0.000171024503488	5.70868730787e-05	3.13044828371e-05	2.50331456966e-05	2.33843461132e-05	2.2916165172e-05	2.27731259658e-05	2.27263416852e-05	2.27100485461e-05	2.27040385471e-05	2.27017021006e-05	2.27007491393e-05	2.27003430268e-05	2.27001628655e-05	2.27000799409e-05	2.27000872892e-05
hhs9	201602	2.64512	2.1573599999999997	0.0027224329222	0.0165081757211	0.086081889257	0.272604319717	0.369731338693	0.193280108796	0.0484499953813	0.00849221540233	0.00140936621127	0.000268639465011	7.23987857451e-05	3.42216523425e-05	2.57355785894e-05	2.35962223154e-05	2.29923231269e-05	2.28039939375e-05	2.27399052016e-05	2.27163618055e-05	2.27071113426e-05	2.2703254355e-05	2.27015591602e-05	2.2700778245e-05	2.27004030258e-05	2.27002157661e-05	2.27001190473e-05	2.270006751e-05	2.27001019748e-05
hhs9	201603	2.82762	2.19217	7.45421928395e-05	0.000920281046391	0.0192873978361	0.24751184889	0.568168082671	0.153550361059	0.00955204097296	0.000472971746869	5.09378305559e-05	2.5252820669e-05	2.30179621358e-05	2.27513702472e-05	2.27102283909e-05	2.2702412085e-05	2.27006535297e-05	2.27001987381e-05	2.27000666118e-05	2.27000242579e-05	2.27000094887e-05	2.270000395e-05	2.27000017366e-05	2.27000008012e-05	2.27000003859e-05	2.27000001931e-05	2.27000001002e-05	2.27000000535e-05	2.27000000708e-05
hhs9	201604	3.24343	2.098995	3.64357758802e-05	0.00034918778016	0.0132905112786	0.327273526589	0.60035324062	0.0568197487571	0.00137559904676	6.74707339851e-05	2.53768633231e-05	2.29584422242e-05	2.2735682331e-05	2.27064482746e-05	2.27014339316e-05	2.27003756485e-05	2.27001123328e-05	2.27000374571e-05	2.27000136816e-05	2.27000053988e-05	2.27000022767e-05	2.2700001017e-05	2.27000004778e-05	2.27000002347e-05	2.27000001199e-05	2.27000000635e-05	2.27000000347e-05	2.27000000195e-05	2.27000000291e-05
hhs9	201605	3.96877	2.53464	2.31476338659e-05	3.09310783358e-05	0.000306204703733	0.0167851834299	0.422452878811	0.530151124097	0.0292948926978	0.000510715048505	3.56117116295e-05	2.33488043042e-05	2.27540749877e-05	2.27065661561e-05	2.27010585688e-05	2.27002124114e-05	2.27000506842e-05	2.27000139134e-05	2.27000042874e-05	2.27000014554e-05	2.27000005365e-05	2.27000002121e-05	2.27000000893e-05	2.27000000396e-05	2.27000000183e-05	2.2700000009e-05	2.27000000045e-05	2.27000000023e-05	2.2700000003e-05
hhs9	201606	4.3744	4.66941	0.000158535826378	0.000401682263082	0.00111478336791	0.00322183839669	0.00929306856712	0.025481707725	0.0623779313269	0.126338096352	0.195993557945	0.220026729081	0.175877080392	0.103239433024	0.0475351263552	0.0185755334512	0.00662421311756	0.00228414833442	0.000796969862113	0.000293853621409	0.000121105137452	5.99469537736e-05	3.74383836273e-05	2.87962219578e-05	2.53320816186e-05	2.38836806976e-05	2.32530937011e-05	2.29678474155e-05	2.29875894543e-05
hhs9	201607	3.93795	3.814915	0.000191011827614	0.000551474274929	0.00182981666592	0.00661803785467	0.0243799932127	0.0810515220903	0.200348079202	0.296692984255	0.234795134657	0.106453896053	0.0338573097692	0.0093024445522	0.0025393753084	0.00074462069399	0.000247384850784	9.89410663413e-05	5.07936139188e-05	3.38613425573e-05	2.74436020118e-05	2.48405928199e-05	2.37187447076e-05	2.32083106742e-05	2.29645398044e-05	2.28429612206e-05	2.27799172031e-05	2.27460585557e-05	2.27739824078e-05
hhs9	201608	3.84237	3.5225	2.27119711982e-05	2.27819148454e-05	2.34906253461e-05	3.49049307057e-05	0.000374999077525	0.0183955708496	0.44136420831	0.512544129867	0.0262980242079	0.000516107478651	3.87643954813e-05	2.36899750786e-05	2.27988974356e-05	2.27140690991e-05	2.27026066709e-05	2.27005917548e-05	2.2700157715e-05	2.27000478514e-05	2.27000161539e-05	2.27000059632e-05	2.2700002375e-05	2.27000010096e-05	2.27000004542e-05	2.27000002147e-05	2.27000001061e-05	2.27000000545e-05	2.27000000673e-05
hhs9	201609	3.80214	3.55357	2.52316187486e-05	3.78688773966e-05	0.000134106040396	0.00102262980912	0.0100993693886	0.0857241818332	0.35097512938	0.407212918016	0.126103428066	0.016442548652	0.00165646757811	0.000198191241215	4.55482199876e-05	2.63558059885e-05	2.34054234033e-05	2.28599997054e-05	2.27416385774e-05	2.27121790068e-05	2.27039359753e-05	2.27013859369e-05	2.27005256616e-05	2.27002127348e-05	2.27000911459e-05	2.27000410731e-05	2.27000193598e-05	2.27000095001e-05	2.27000106204e-05
hhs9	201610	3.33737	3.3022	2.92185670216e-05	5.51971841124e-05	0.000230814725564	0.00180537330045	0.0194344512464	0.177445118226	0.512910594579	0.252314547108	0.0320957846755	0.00291626897232	0.00034063808586	6.95292458238e-05	3.165216544e-05	2.48143865244e-05	2.32914572194e-05	2.28896289025e-05	2.27679660849e-05	2.27267178291e-05	2.27113505388e-05	2.27051510882e-05	2.2702474187e-05	2.27012484532e-05	2.27006577541e-05	2.27003600058e-05	2.27002038322e-05	2.27001189607e-05	2.27001975318e-05
hhs9	201611	3.00567	3.056	2.27000561615e-05	2.27006141401e-05	2.27122610756e-05	2.33604072602e-05	0.000237494311158	0.313346862794	0.684750055593	0.00114080300845	2.46827916901e-05	2.27269284296e-05	2.27011286662e-05	2.27000921909e-05	2.27000116469e-05	2.27000019993e-05	2.27000004308e-05	2.27000001105e-05	2.27000000326e-05	2.27000000108e-05	2.27000000039e-05	2.27000000016e-05	2.27000000007e-05	2.27000000002e-05	2.27000000002e-05	2.27e-05	2.27000000001e-05	2.27e-05	2.27e-05
hhs9	201612	2.7971	2.47953	4.66571269501e-05	0.000270616903438	0.00376428841473	0.0647027840818	0.457799147718	0.417848176835	0.0519287049643	0.00298291381198	0.000224504938984	4.2809154834e-05	2.55155204537e-05	2.32166641596e-05	2.28172166151e-05	2.2731463349e-05	2.27096713354e-05	2.27033221568e-05	2.27012517714e-05	2.27005099644e-05	2.27002220907e-05	2.27001024588e-05	2.2700049704e-05	2.27000252014e-05	2.2700013288e-05	2.27000072553e-05	2.27000040876e-05	2.27000023689e-05	2.2700003813e-05
hhs9	201613	2.25245	1.907845	0.000206997919698	0.00313593097971	0.0714139353406	0.559944009786	0.340849564439	0.0228537761819	0.00105767205069	9.66379263704e-05	3.1110730563e-05	2.40653249454e-05	2.29889116821e-05	2.27747690805e-05	2.27226340867e-05	2.27077642358e-05	2.27029487787e-05	2.27012185065e-05	2.27005405704e-05	2.27002547852e-05	2.27001265251e-05	2.27000657563e-05	2.27000355679e-05	2.27000199321e-05	2.27000115279e-05	2.27000068588e-05	2.27000041864e-05	2.2700002615e-05	2.27000051111e-05
hhs9	201614	2.04339	1.68754	0.000534680039153	0.010023402489	0.21820673027	0.655844770738	0.110071299686	0.00454172830958	0.000290044048906	5.03828739138e-05	2.70622223083e-05	2.36282099347e-05	2.29461880051e-05	2.27771652136e-05	2.27275564129e-05	2.2710924206e-05	2.27047169525e-05	2.27021868603e-05	2.27010766653e-05	2.27005580569e-05	2.27003024172e-05	2.27001703818e-05	2.27000993392e-05	2.27000597072e-05	2.27000368754e-05	2.27000233375e-05	2.27000150996e-05	2.27000099673e-05	2.270002297e-05
hhs9	201615	1.77389	1.505615	8.13600075439e-05	0.0051367682763	0.480644105509	0.507809135255	0.00576270344808	8.65861485972e-05	2.510944799e-05	2.28984129547e-05	2.27267398158e-05	2.2705027383e-05	2.27012001789e-05	2.27003427971e-05	2.27001125691e-05	2.27000413299e-05	2.27000166247e-05	2.27000072155e-05	2.27000033396e-05	2.27000016334e-05	2.27000008379e-05	2.27000004483e-05	2.27000002488e-05	2.27000001427e-05	2.27000000841e-05	2.27000000512e-05	2.27000000316e-05	2.27000000202e-05	2.27000000409e-05
hhs9	201616	1.75851	1.80796	3.45670176235e-05	0.000558022409217	0.0570135674274	0.788364723533	0.151994937909	0.00152996536353	4.8923998291e-05	2.38750400186e-05	2.28007388137e-05	2.27133744124e-05	2.27024180384e-05	2.27005492146e-05	2.27001485988e-05	2.27000461681e-05	2.27000160429e-05	2.27000061148e-05	2.27000025187e-05	2.27000011083e-05	2.27000005164e-05	2.27000002526e-05	2.27000001293e-05	2.27000000687e-05	2.27000000377e-05	2.27000000214e-05	2.27000000124e-05	2.27000000074e-05	2.2700000013e-05
hhs9	201617	1.81944	1.4435	0.000900600743627	0.0346828695087	0.563928007544	0.384776886953	0.0147714045448	0.000437472083525	4.59789832513e-05	2.50315211374e-05	2.3051293791e-05	2.2770878272e-05	2.2717755494e-05	2.27052505171e-05	2.27017697818e-05	2.27006630895e-05	2.27002710707e-05	2.2700119211e-05	2.2700055784e-05	2.27000275351e-05	2.27000142371e-05	2.27000076671e-05	2.27000042803e-05	2.27000024672e-05	2.27000014636e-05	2.27000008911e-05	2.27000005552e-05	2.27000003535e-05	2.27000007256e-05
hhs9	201618	1.53821	2.06695	0.000273328067949	0.00263265713298	0.0385996665818	0.368795199359	0.504828205591	0.0786253875279	0.00526900898462	0.000472900639067	8.09568951321e-05	3.32491383137e-05	2.51627338895e-05	2.33974029206e-05	2.2929445048e-05	2.27850388124e-05	2.2734715687e-05	2.27153496201e-05	2.27072568452e-05	2.27036317991e-05	2.27019088146e-05	2.27010468593e-05	2.27005959626e-05	2.27003506492e-05	2.27002124591e-05	2.27001321586e-05	2.27000841784e-05	2.27000547795e-05	2.270012134e-05
hhs9	201619	1.54246	1.506005	0.00590382141896	0.0647957662375	0.421090196134	0.432003993095	0.0685836512098	0.00623911004626	0.00076245090628	0.000148611133179	5.12506269743e-05	3.0741555661e-05	2.53723714619e-05	2.37102972972e-05	2.31232927986e-05	2.28928173112e-05	2.27941275585e-05	2.2748703699e-05	2.27264810382e-05	2.27150264183e-05	2.27088494394e-05	2.27053844909e-05	2.27033721638e-05	2.27021669039e-05	2.27014248879e-05	2.27009566318e-05	2.27006544608e-05	2.27004554727e-05	2.27012537811e-05
hhs10	201542	0.853014	0.763981	0.0608539710575	0.858223227413	0.0791397500558	0.0011823937432	8.99022861302e-05	3.14574005282e-05	2.45065239517e-05	2.31986355613e-05	2.28681978359e-05	2.27656832585e-05	2.2728678892e-05	2.27136723353e-05	2.27069978543e-05	2.27037977502e-05	2.27021648651e-05	2.27012867623e-05	2.27007928861e-05	2.27005041275e-05	2.27003294801e-05	2.2700220651e-05	2.27001510153e-05	2.27001053911e-05	2.27000748559e-05	2.27000540224e-05	2.27000395579e-05	2.27000293536e-05	2.2700103288e-05
hhs10	201543	0.526763	0.879981	0.0636960671003	0.6282640007	0.296076909525	0.0111069308551	0.000338560349338	3.91123183692e-05	2.4173737173e-05	2.28981974448e-05	2.27358591194e-05	2.27081129211e-05	2.27021828339e-05	2.27006741024e-05	2.27002328566e-05	2.27000882544e-05	2.27000361629e-05	2.27000158366e-05	2.27000073446e-05	2.27000035805e-05	2.27000018238e-05	2.27000009657e-05	2.27000005294e-05	2.27000002993e-05	2.27000001742e-05	2.27000001038e-05	2.27000000635e-05	2.27000000395e-05	2.27000000758e-05
hhs10	201544	0.891904	0.7584335	0.0727902647594	0.840594266883	0.0857347101404	0.000356158501441	2.51438489513e-05	2.27531349452e-05	2.27025031076e-05	2.2700200612e-05	2.2700023494e-05	2.27000036482e-05	2.2700000704e-05	2.27000001615e-05	2.27000000425e-05	2.27000000125e-05	2.27000000041e-05	2.27000000014e-05	2.27000000006e-05	2.27000000003e-05	2.27e-05	2.27000000001e-05	2.27e-05	2.27e-05	2.27e-05	2.27e-05	2.27e-05	2.27e-05	2.27e-05
hhs10	201545	0.694108	0.985385	0.00352159032109	0.533786740176	0.459723669648	0.00243832859075	3.01784603231e-05	2.27896923877e-05	2.27029087007e-05	2.27001819339e-05	2.27000178916e-05	2.27000024415e-05	2.27000004267e-05	2.27000000903e-05	2.27000000224e-05	2.27000000062e-05	2.2700000002e-05	2.27000000007e-05	2.27000000003e-05	2.27e-05	2.27000000001e-05	2.27e-05	2.27e-05	2.27e-05	2.27e-05	2.27e-05	2.27e-05	2.27e-05	2.27e-05
hhs10	201546	0.82039	1.028715	0.00466223816705	0.430633341596	0.555357992569	0.00878119379524	6.52483792743e-05	2.32654957289e-05	2.27186978218e-05	2.27011671564e-05	2.27001139018e-05	2.2700015408e-05	2.270000267e-05	2.27000005614e-05	2.2700000138e-05	2.27000000385e-05	2.2700000012e-05	2.2700000004e-05	2.27000000016e-05	2.27000000006e-05	2.27000000002e-05	2.27000000001e-05	2.27e-05	2.27000000001e-05	2.27e-05	2.27e-05	2.27e-05	2.27e-05	2.27e-05
hhs10	201547	0.812498	0.981039	0.0328618775719	0.497236836202	0.444297020973	0.0246443550994	0.000450294958714	3.24942366987e-05	2.30924316706e-05	2.27256732717e-05	2.27024674454e-05	2.27003197379e-05	2.27000524255e-05	2.27000103816e-05	2.27000023985e-05	2.27000006298e-05	2.27000001842e-05	2.27000000591e-05	2.27000000205e-05	2.27000000075e-05	2.2700000003e-05	2.27000000012e-05	2.27000000006e-05	2.27000000003e-05	2.27000000001e-05	2.27000000001e-05	2.27e-05	2.27e-05	2.27e-05
hhs10	201548	0.594886	0.932	0.0315220580125	0.591216515747	0.366766915275	0.00982921923101	0.000161801416706	2.6560412569e-05	2.29085266226e-05	2.2718507371e-05	2.27023638735e-05	2.27003968242e-05	2.27000822738e-05	2.27000201656e-05	2.27000056609e-05	2.27000017776e-05	2.27000006132e-05	2.27000002292e-05	2.27000000918e-05	2.2700000039e-05	2.27000000174e-05	2.27000000082e-05	2.27000000041e-05	2.2700000002e-05	2.27000000011e-05	2.27000000006e-05	2.27000000003e-05	2.27000000002e-05	2.27000000002e-05
hhs10	201549	0.658719	0.944012	0.0746283551895	0.497615407156	0.385339438307	0.039857718715	0.00193818205462	0.000133373094991	3.21421649858e-05	2.38476353238e-05	2.28853607339e-05	2.27374747134e-05	2.27090601658e-05	2.27025314424e-05	2.27007966115e-05	2.27002768312e-05	2.27001046211e-05	2.27000424818e-05	2.27000183548e-05	2.27000083719e-05	2.27000040051e-05	2.27000019988e-05	2.27000010359e-05	2.27000005553e-05	2.2700000307e-05	2.27000001745e-05	2.27000001017e-05	2.27000000607e-05	2.27000001029e-05
hhs10	201550	0.66188	0.984039	0.13631386439	0.362199670396	0.350057859808	0.124512090466	0.0227009420538	0.00320325715825	0.000470472183985	9.36860741316e-05	3.57895851729e-05	2.55019233632e-05	2.3386788734e-05	2.28896661924e-05	2.27581136913e-05	2.27194899309e-05	2.27070723339e-05	2.27027497411e-05	2.27011361092e-05	2.27004953661e-05	2.27002265939e-05	2.27001081939e-05	2.2700053693e-05	2.27000275918e-05	2.2700014635e-05	2.27000079898e-05	2.27000044786e-05	2.2700002572e-05	2.27000039532e-05
hhs10	201551	0.791975	0.947125	0.185503592502	0.285161809215	0.270590470718	0.160382648974	0.0661913692162	0.0220262239126	0.00670896865452	0.00203934644508	0.000654311143087	0.000232426452883	9.70501953157e-05	5.08398419526e-05	3.40325099339e-05	2.75336411553e-05	2.48727080734e-05	2.37242463107e-05	2.32041198616e-05	2.29580026955e-05	2.2836803493e-05	2.27749117559e-05	2.27422415161e-05	2.27244660851e-05	2.27145227348e-05	2.27088170608e-05	2.27054653557e-05	2.27034533675e-05	2.27068192773e-05
hhs10	201552	0.888661	1.037	0.166928092218	0.227725303791	0.23279526318	0.177757208608	0.105271466424	0.051528822433	0.0223345064279	0.00909539669634	0.00363773481922	0.00147434075329	0.00062006512241	0.000276887670155	0.000134996211883	7.42634516365e-05	4.72929226263e-05	3.48643638285e-05	2.89273081558e-05	2.59922021179e-05	2.44934307293e-05	2.37045323407e-05	2.32773594386e-05	2.30398717616e-05	2.29045586479e-05	2.28256796085e-05	2.27787092544e-05	2.27501794478e-05	2.2801074534e-05
hhs10	201601	1.07718	0.767403	0.238725064371	0.299514110295	0.245792463589	0.135833502452	0.0547521137207	0.0178186150741	0.0051535522872	0.00143299445963	0.000410695661699	0.000132733008121	5.5385418351e-05	3.2946074613e-05	2.60972976026e-05	2.3890700357e-05	2.31401438734e-05	2.28710818983e-05	2.27696938179e-05	2.27296561996e-05	2.27131391851e-05	2.27060427737e-05	2.27028767282e-05	2.27014139543e-05	2.27007158506e-05	2.27003725016e-05	2.27001988406e-05	2.27001086885e-05	2.27001467748e-05
hhs10	201602	1.3789	1.273165	0.0138282158747	0.18304174021	0.563567304334	0.219927412188	0.0180438586612	0.00103371130547	9.51261604217e-05	3.00702721845e-05	2.37233993667e-05	2.28827955459e-05	2.27399365262e-05	2.27102640275e-05	2.27030124622e-05	2.27009870247e-05	2.27003547373e-05	2.27001379311e-05	2.27000573872e-05	2.27000253223e-05	2.27000117642e-05	2.27000057199e-05	2.27000028958e-05	2.27000015201e-05	2.27000008244e-05	2.27000004604e-05	2.27000002642e-05	2.27000001554e-05	2.27000002549e-05
hhs10	201603	1.41403	1.38202	0.0206829721129	0.154120644735	0.438685290841	0.313706051347	0.0646382052299	0.00693783534784	0.000688387124595	9.68938842417e-05	3.29204647478e-05	2.44309136933e-05	2.30515863894e-05	2.27833918754e-05	2.27225550599e-05	2.27068200596e-05	2.27022683548e-05	2.27008189611e-05	2.2700317495e-05	2.2700130994e-05	2.27000570929e-05	2.27000261235e-05	2.27000124831e-05	2.27000062017e-05	2.2700003191e-05	2.27000016952e-05	2.27000009268e-05	2.27000005204e-05	2.27000007613e-05
hhs10	201604	1.65259	1.323665	0.0256789591747	0.182562388889	0.461556710154	0.275229053614	0.0488034030574	0.00509149330196	0.000545788214301	8.80854957296e-05	3.29300622435e-05	2.46646796849e-05	2.31494527955e-05	2.28190687465e-05	2.27356732491e-05	2.27118569088e-05	2.27043049205e-05	2.27016861653e-05	2.27007052901e-05	2.27003124297e-05	2.27001455666e-05	2.27000709246e-05	2.27000359629e-05	2.27000188993e-05	2.27000102575e-05	2.27000057323e-05	2.27000032896e-05	2.27000019344e-05	2.27000031741e-05
hhs10	201605	1.73793	1.67876	0.0014766899733	0.0260945783455	0.265466931724	0.539053803723	0.155098826095	0.0116371005509	0.000668150905068	6.76081164588e-05	2.70297748985e-05	2.32620768763e-05	2.27933820893e-05	2.27189635996e-05	2.27045371505e-05	2.27012428187e-05	2.27003811702e-05	2.27001286257e-05	2.27000470991e-05	2.2700018507e-05	2.27000077332e-05	2.27000034106e-05	2.27000015779e-05	2.27000007618e-05	2.27000003822e-05	2.27000001984e-05	2.27000001062e-05	2.27000000586e-05	2.27000000823e-05
hhs10	201606	2.44289	1.65864	0.0047637493828	0.0500581775338	0.287450140884	0.46252556514	0.170681610807	0.0218895363034	0.00196667082462	0.000207568138804	4.44246422384e-05	2.59058855849e-05	2.32806468436e-05	2.28252696918e-05	2.27313173766e-05	2.27088652005e-05	2.27027884883e-05	2.27009598306e-05	2.27003570914e-05	2.27001421407e-05	2.27000600316e-05	2.27000267143e-05	2.27000124532e-05	2.27000060513e-05	2.27000030522e-05	2.27000015923e-05	2.27000008564e-05	2.27000004737e-05	2.27000006713e-05
hhs10	201607	2.13499	2.0534299999999996	0.000123447639474	0.00145819985754	0.0308832771503	0.389193019266	0.515867396286	0.0591074067186	0.0027221512678	0.000193186388525	4.00390963016e-05	2.52821663393e-05	2.32116946824e-05	2.28258618339e-05	2.27365983195e-05	2.27121527297e-05	2.27044935603e-05	2.27018157272e-05	2.27007903626e-05	2.27003664951e-05	2.27001794444e-05	2.27000921117e-05	2.27000492824e-05	2.27000273508e-05	2.27000156818e-05	2.27000092577e-05	2.27000056107e-05	2.27000034822e-05	2.27000066971e-05
hhs10	201608	1.98941	1.84514	0.000288990234994	0.00575703084649	0.116878251659	0.580062201118	0.276438073701	0.0192215668774	0.00084660956585	7.10108579417e-05	2.70020687839e-05	2.32457599249e-05	2.27914682647e-05	2.27190720105e-05	2.27047309712e-05	2.27013505967e-05	2.27004328165e-05	2.27001527627e-05	2.27000585112e-05	2.2700024037e-05	2.27000104922e-05	2.27000048292e-05	2.27000023289e-05	2.27000011706e-05	2.27000006106e-05	2.27000003293e-05	2.2700000183e-05	2.27000001045e-05	2.27000001607e-05
hhs10	201609	2.21239	1.72622	0.0560551142237	0.121054205531	0.199599930608	0.235027142916	0.192952504801	0.113673401244	0.0515285485727	0.0195826526271	0.00675443809395	0.00225162360732	0.000761779683191	0.000274165324408	0.00011166928684	5.56381412591e-05	3.54856298868e-05	2.79012322926e-05	2.49134286893e-05	2.36829350899e-05	2.31542476912e-05	2.29178515359e-05	2.28081328131e-05	2.27554087108e-05	2.27292412035e-05	2.27158585652e-05	2.27088210258e-05	2.27050231022e-05	2.27075298385e-05
hhs10	201610	2.17566	2.0776149999999998	0.000424615013903	0.00418050762657	0.0508039139133	0.353165403591	0.476846116714	0.104135721608	0.00906976461595	0.000825860838373	0.000119295192409	3.84128087689e-05	2.59742957681e-05	2.3530407049e-05	2.29462542688e-05	2.27828510383e-05	2.2730914015e-05	2.27125722167e-05	2.2705498123e-05	2.27025582921e-05	2.27012558225e-05	2.27006458854e-05	2.27003460777e-05	2.27001922829e-05	2.27001103429e-05	2.27000651829e-05	2.27000395248e-05	2.27000245408e-05	2.27000472207e-05
hhs10	201611	1.707	1.616685	0.00422953048682	0.0502602789131	0.319177573563	0.474540177695	0.136339176771	0.013744980957	0.00113074266986	0.000129908385183	3.62474398679e-05	2.48963866813e-05	2.31394964614e-05	2.28046147208e-05	2.27287360743e-05	2.27088917998e-05	2.27030410546e-05	2.27011323684e-05	2.27004535704e-05	2.27001935351e-05	2.27000872709e-05	2.27000413151e-05	2.27000204218e-05	2.27000104906e-05	2.27000055788e-05	2.27000030606e-05	2.27000017275e-05	2.27000010003e-05	2.2700001586e-05
hhs10	201612	1.77751	1.618	0.000242638383315	0.00887631691795	0.291822786492	0.642571480515	0.0547761225772	0.00118971007047	6.37927283653e-05	2.54833923079e-05	2.30073603233e-05	2.27482408869e-05	2.27098130042e-05	2.27024318739e-05	2.2700703537e-05	2.27002304681e-05	2.27000835964e-05	2.27000330122e-05	2.2700014009e-05	2.27000063228e-05	2.27000030103e-05	2.27000015019e-05	2.27000007808e-05	2.27000004211e-05	2.27000002346e-05	2.27000001346e-05	2.27000000794e-05	2.27000000478e-05	2.27000000849e-05
hhs10	201613	1.71131	1.179055	0.0102110916798	0.23023335849	0.648534040594	0.106331777669	0.00397745216204	0.000216358741899	3.9208524807e-05	2.48830558129e-05	2.30980921008e-05	2.27921468804e-05	2.27255877108e-05	2.27081956905e-05	2.27029440142e-05	2.2701161741e-05	2.27004958012e-05	2.27002260962e-05	2.2700109129e-05	2.27000553276e-05	2.27000292828e-05	2.2700016097e-05	2.27000091514e-05	2.27000053616e-05	2.27000032274e-05	2.27000019908e-05	2.27000012556e-05	2.27000008081e-05	2.27000017072e-05
hhs10	201614	0.994849	1.375	0.000261122271344	0.0210604453267	0.755646750481	0.220575075187	0.0019121615319	6.46667562119e-05	2.53790675755e-05	2.30218285494e-05	2.27577589215e-05	2.27136443834e-05	2.27039341558e-05	2.27013192912e-05	2.27004979975e-05	2.27002067604e-05	2.27000928319e-05	2.27000444998e-05	2.27000225504e-05	2.27000119863e-05	2.27000066411e-05	2.27000038158e-05	2.2700002264e-05	2.27000013825e-05	2.27000008659e-05	2.27000005552e-05	2.27000003634e-05	2.27000002425e-05	2.27000005763e-05
hhs10	201615	0.797965	0.9528715000000001	0.00729189253348	0.611785048863	0.377671825888	0.00269620831145	5.42132143038e-05	2.3980630966e-05	2.28110136477e-05	2.27155012915e-05	2.27029900133e-05	2.27007276862e-05	2.27002109817e-05	2.27000701182e-05	2.27000259975e-05	2.27000105428e-05	2.27000046075e-05	2.27000021452e-05	2.27000010545e-05	2.27000005434e-05	2.27000002919e-05	2.27000001624e-05	2.27000000934e-05	2.27000000555e-05	2.27000000336e-05	2.2700000021e-05	2.27000000133e-05	2.27000000085e-05	2.27000000186e-05
hhs10	201616	0.74733	0.783103	0.0299834944783	0.901716886355	0.0675967907264	0.000178872675828	2.44793400355e-05	2.27698291534e-05	2.27056847792e-05	2.27007373185e-05	2.27001317844e-05	2.27000297575e-05	2.27000080273e-05	2.27000024905e-05	2.2700000865e-05	2.27000003296e-05	2.27000001358e-05	2.27000000599e-05	2.27000000279e-05	2.27000000136e-05	2.27000000069e-05	2.27000000038e-05	2.27000000021e-05	2.27000000011e-05	2.27000000007e-05	2.27000000004e-05	2.27000000002e-05	2.27000000001e-05	2.27000000003e-05
hhs10	201617	0.940669	0.753	0.00595766077061	0.986778217056	0.00671599777226	2.59817285872e-05	2.27404634782e-05	2.27019722346e-05	2.27001969962e-05	2.2700030538e-05	2.27000063729e-05	2.27000016485e-05	2.27000005017e-05	2.27000001735e-05	2.27000000665e-05	2.27000000276e-05	2.27000000124e-05	2.27000000059e-05	2.2700000003e-05	2.27000000014e-05	2.27000000009e-05	2.27000000006e-05	2.27000000002e-05	2.27000000002e-05	2.27e-05	2.27000000001e-05	2.27e-05	2.27000000001e-05	2.27e-05
hhs10	201618	0.529396	0.888	0.016788307468	0.741778503122	0.238993735792	0.00187628911849	6.10493676524e-05	2.50691232154e-05	2.29795549233e-05	2.27496187965e-05	2.27116336816e-05	2.27033362702e-05	2.2701114229e-05	2.27004192507e-05	2.27001736205e-05	2.27000777891e-05	2.27000372235e-05	2.2700018835e-05	2.27000099988e-05	2.27000055338e-05	2.27000031765e-05	2.27000018831e-05	2.27000011489e-05	2.27000007192e-05	2.27000004609e-05	2.27000003014e-05	2.27000002012e-05	2.27000001364e-05	2.27000003407e-05
hhs10	201619	0.530742	0.6954835	0.16021067299	0.766823076605	0.0707202770522	0.00162136572255	0.000112418013417	3.2978911689e-05	2.4546954826e-05	2.31477178281e-05	2.28341201942e-05	2.27470129471e-05	2.27186002666e-05	2.27081012244e-05	2.27038150071e-05	2.27019166348e-05	2.27010168173e-05	2.2700565119e-05	2.27003269437e-05	2.27001958904e-05	2.27001210409e-05	2.27000768623e-05	2.27000500132e-05	2.27000332632e-05	2.2700022565e-05	2.27000155846e-05	2.27000109412e-05	2.27000077972e-05	2.27000231799e-05
