# Supplementary material for: A human judgment approach to epidemiological forecasting
Source: PLoS Comput Biol. 2017 Mar 10;13(3):e1005248. doi: 10.1371/journal.pcbi.1005248 (PMC5345757; doi:10.1371/journal.pcbi.1005248)
Supplement: S1 Data — (ZIP) [file pcbi.1005248.s002.zip › S1_data/chikungunya_epicast_round6.csv]

country name	country code	counts available through week	prediction made on week	prediction made for week	effective leadtime	strict leadtime	ground truth	point prediction
Anguilla	AI	201504	201504	201505	1	1		123.0
Anguilla	AI	201504	201504	201506	2	2		123.5
Anguilla	AI	201504	201504	201507	3	3	121	130.0
Anguilla	AI	201504	201504	201508	4	4		131.0
Antigua & Barbuda	AG	201452	201504	201505	6	1		1602.5
Antigua & Barbuda	AG	201452	201504	201506	7	2	1458	1653.0
Antigua & Barbuda	AG	201452	201504	201507	8	3	1446	1680.5
Antigua & Barbuda	AG	201452	201504	201508	9	4	1460	1694.5
Argentina	AR	201504	201504	201505	1	1		50.0
Argentina	AR	201504	201504	201506	2	2	47	55.5
Argentina	AR	201504	201504	201507	3	3	53	60.0
Argentina	AR	201504	201504	201508	4	4		62.0
Aruba	AW	201502	201504	201505	3	1	1367	662.0
Aruba	AW	201502	201504	201506	4	2		688.5
Aruba	AW	201502	201504	201507	5	3		742.5
Aruba	AW	201502	201504	201508	6	4		785.0
Bahamas	BS	201501	201504	201505	4	1		108.5
Bahamas	BS	201501	201504	201506	5	2		111.5
Bahamas	BS	201501	201504	201507	6	3	105	111.5
Bahamas	BS	201501	201504	201508	7	4		113.5
Barbados	BB	201503	201504	201505	2	1	1872	1811.0
Barbados	BB	201503	201504	201506	3	2		1828.0
Barbados	BB	201503	201504	201507	4	3		1828.0
Barbados	BB	201503	201504	201508	5	4	2027	1853.5
Belize	BZ	201444	201504	201505	14	1		5.5
Belize	BZ	201444	201504	201506	15	2		6.0
Belize	BZ	201444	201504	201507	16	3		6.5
Belize	BZ	201444	201504	201508	17	4		7.5
Bermuda	BM	201503	201504	201505	2	1		12.0
Bermuda	BM	201503	201504	201506	3	2		12.5
Bermuda	BM	201503	201504	201507	4	3		12.5
Bermuda	BM	201503	201504	201508	5	4		13.0
Bolivia	BO	201449	201504	201505	9	1		4.5
Bolivia	BO	201449	201504	201506	10	2	17	5.0
Bolivia	BO	201449	201504	201507	11	3	33	5.5
Bolivia	BO	201449	201504	201508	12	4		5.5
Bonaire	BQ-BO	201352	201504	201505	58	1		0.0
Bonaire	BQ-BO	201352	201504	201506	59	2		0.0
Bonaire	BQ-BO	201352	201504	201507	60	3		0.0
Bonaire	BQ-BO	201352	201504	201508	61	4		0.0
Brazil	BR	201504	201504	201505	1	1	6743	4625.0
Brazil	BR	201504	201504	201506	2	2	4116	4726.0
Brazil	BR	201504	201504	201507	3	3		4784.0
Brazil	BR	201504	201504	201508	4	4		4881.5
British Virgin Islands	VG	201447	201504	201505	11	1		649.5
British Virgin Islands	VG	201447	201504	201506	12	2		704.5
British Virgin Islands	VG	201447	201504	201507	13	3		718.0
British Virgin Islands	VG	201447	201504	201508	14	4		727.5
Canada	CA	201504	201504	201505	1	1		101.5
Canada	CA	201504	201504	201506	2	2		108.5
Canada	CA	201504	201504	201507	3	3		112.5
Canada	CA	201504	201504	201508	4	4		118.5
Cayman Islands	KY	201503	201504	201505	2	1		229.0
Cayman Islands	KY	201503	201504	201506	3	2	270	235.0
Cayman Islands	KY	201503	201504	201507	4	3		239.0
Cayman Islands	KY	201503	201504	201508	5	4		241.0
Chile	CL	201453	201504	201505	5	1		24.5
Chile	CL	201453	201504	201506	6	2		27.0
Chile	CL	201453	201504	201507	7	3		28.5
Chile	CL	201453	201504	201508	8	4		30.0
Colombia	CO	201503	201504	201505	2	1	177213	155270.5
Colombia	CO	201503	201504	201506	3	2		168185.5
Colombia	CO	201503	201504	201507	4	3	185061	182402.0
Colombia	CO	201503	201504	201508	5	4	205450	188361.5
Costa Rica	CR	201504	201504	201505	1	1	316	484.0
Costa Rica	CR	201504	201504	201506	2	2	322	514.0
Costa Rica	CR	201504	201504	201507	3	3	332	534.5
Costa Rica	CR	201504	201504	201508	4	4		562.5
Cuba	CU	201442	201504	201505	16	1		26.5
Cuba	CU	201442	201504	201506	17	2		27.5
Cuba	CU	201442	201504	201507	18	3		28.5
Cuba	CU	201442	201504	201508	19	4		30.0
Curacao	CW	201444	201504	201505	14	1		4737.5
Curacao	CW	201444	201504	201506	15	2		5087.0
Curacao	CW	201444	201504	201507	16	3		5272.5
Curacao	CW	201444	201504	201508	17	4		5365.5
Dominica	DM	201452	201504	201505	6	1	3771	4312.5
Dominica	DM	201452	201504	201506	7	2		4636.0
Dominica	DM	201452	201504	201507	8	3		5002.5
Dominica	DM	201452	201504	201508	9	4		5272.5
Dominican Republic	DO	201453	201504	201505	5	1		566796.5
Dominican Republic	DO	201453	201504	201506	6	2	539213	592733.0
Dominican Republic	DO	201453	201504	201507	7	3		627930.5
Dominican Republic	DO	201453	201504	201508	8	4	539222	630495.0
Ecuador	EC	201451	201504	201505	7	1	85	12.0
Ecuador	EC	201451	201504	201506	8	2		12.5
Ecuador	EC	201451	201504	201507	9	3		14.0
Ecuador	EC	201451	201504	201508	10	4		15.0
El Salvador	SV	201503	201504	201505	2	1	138774	220683.5
El Salvador	SV	201503	201504	201506	3	2	143172	231278.5
El Salvador	SV	201503	201504	201507	4	3		261782.5
El Salvador	SV	201503	201504	201508	5	4	143503	286723.0
Falkland Islands	FK	201352	201504	201505	58	1		0.0
Falkland Islands	FK	201352	201504	201506	59	2		0.0
Falkland Islands	FK	201352	201504	201507	60	3		0.0
Falkland Islands	FK	201352	201504	201508	61	4		0.0
French Guiana	GF	201504	201504	201505	1	1		18350.0
French Guiana	GF	201504	201504	201506	2	2	18499	19995.5
French Guiana	GF	201504	201504	201507	3	3		20583.0
French Guiana	GF	201504	201504	201508	4	4	19148	21431.5
Grenada	GD	201446	201504	201505	12	1		3676.0
Grenada	GD	201446	201504	201506	13	2		3806.0
Grenada	GD	201446	201504	201507	14	3		3806.0
Grenada	GD	201446	201504	201508	15	4		3806.0
Guadeloupe	GP	201450	201504	201505	8	1		86859.5
Guadeloupe	GP	201450	201504	201506	9	2		86859.5
Guadeloupe	GP	201450	201504	201507	10	3		87053.5
Guadeloupe	GP	201450	201504	201508	11	4		87053.5
Guatemala	GT	201453	201504	201505	5	1		36657.0
Guatemala	GT	201453	201504	201506	6	2		39060.5
Guatemala	GT	201453	201504	201507	7	3		42298.5
Guatemala	GT	201453	201504	201508	8	4		43146.5
Guyana	GY	201502	201504	201505	3	1		6299.0
Guyana	GY	201502	201504	201506	4	2		6836.0
Guyana	GY	201502	201504	201507	5	3		6948.5
Guyana	GY	201502	201504	201508	6	4		6975.0
Haiti	HT	201428	201504	201505	30	1		146490.0
Haiti	HT	201428	201504	201506	31	2		150823.5
Haiti	HT	201428	201504	201507	32	3		154814.0
Haiti	HT	201428	201504	201508	33	4		161639.5
Honduras	HN	201453	201504	201505	5	1		6609.0
Honduras	HN	201453	201504	201506	6	2	6908	6860.0
Honduras	HN	201453	201504	201507	7	3		7178.5
Honduras	HN	201453	201504	201508	8	4		7551.5
Jamaica	JM	201504	201504	201505	1	1	1732	1754.0
Jamaica	JM	201504	201504	201506	2	2		1762.0
Jamaica	JM	201504	201504	201507	3	3	1758	1782.0
Jamaica	JM	201504	201504	201508	4	4		1794.0
Martinique	MQ	201450	201504	201505	8	1		102164.5
Martinique	MQ	201450	201504	201506	9	2		102164.5
Martinique	MQ	201450	201504	201507	10	3		102164.5
Martinique	MQ	201450	201504	201508	11	4		102532.0
Mexico	MX	201503	201504	201505	2	1	224	214.5
Mexico	MX	201503	201504	201506	3	2	261	231.0
Mexico	MX	201503	201504	201507	4	3		239.5
Mexico	MX	201503	201504	201508	5	4		245.0
Montserrat	MS	201504	201504	201505	1	1		160.5
Montserrat	MS	201504	201504	201506	2	2		165.5
Montserrat	MS	201504	201504	201507	3	3		171.5
Montserrat	MS	201504	201504	201508	4	4		174.5
Nicaragua	NI	201502	201504	201505	3	1		5808.0
Nicaragua	NI	201502	201504	201506	4	2		6673.5
Nicaragua	NI	201502	201504	201507	5	3		7063.0
Nicaragua	NI	201502	201504	201508	6	4		7152.0
Panama	PA	201448	201504	201505	10	1		633.5
Panama	PA	201448	201504	201506	11	2		636.5
Panama	PA	201448	201504	201507	12	3		674.5
Panama	PA	201448	201504	201508	13	4		699.5
Paraguay	PY	201448	201504	201505	10	1	136	12.0
Paraguay	PY	201448	201504	201506	11	2		13.0
Paraguay	PY	201448	201504	201507	12	3		14.0
Paraguay	PY	201448	201504	201508	13	4		14.0
Peru	PE	201503	201504	201505	2	1	32	37.0
Peru	PE	201503	201504	201506	3	2	34	39.0
Peru	PE	201503	201504	201507	4	3		39.5
Peru	PE	201503	201504	201508	5	4		41.5
Puerto Rico	PR	201504	201504	201505	1	1	29047	35773.5
Puerto Rico	PR	201504	201504	201506	2	2	30747	36656.0
Puerto Rico	PR	201504	201504	201507	3	3	31165	36925.5
Puerto Rico	PR	201504	201504	201508	4	4	31234	37060.0
Saba	BQ-SA	201352	201504	201505	58	1		0.0
Saba	BQ-SA	201352	201504	201506	59	2		0.0
Saba	BQ-SA	201352	201504	201507	60	3		0.0
Saba	BQ-SA	201352	201504	201508	61	4		0.0
Saint Barthelemy	BL	201504	201504	201505	1	1		1639.0
Saint Barthelemy	BL	201504	201504	201506	2	2	1832	1646.5
Saint Barthelemy	BL	201504	201504	201507	3	3		1661.0
Saint Barthelemy	BL	201504	201504	201508	4	4		1675.5
Saint Kitts & Nevis	KN	201453	201504	201505	5	1		646.5
Saint Kitts & Nevis	KN	201453	201504	201506	6	2		653.0
Saint Kitts & Nevis	KN	201453	201504	201507	7	3		685.0
Saint Kitts & Nevis	KN	201453	201504	201508	8	4		732.5
Saint Lucia	LC	201452	201504	201505	6	1		1466.0
Saint Lucia	LC	201452	201504	201506	7	2		1484.5
Saint Lucia	LC	201452	201504	201507	8	3		1518.5
Saint Lucia	LC	201452	201504	201508	9	4		1573.0
Saint Martin (French part)	MF	201504	201504	201505	1	1		6563.5
Saint Martin (French part)	MF	201504	201504	201506	2	2	6073	6670.5
Saint Martin (French part)	MF	201504	201504	201507	3	3		6670.5
Saint Martin (French part)	MF	201504	201504	201508	4	4		6777.5
Saint Vincent & the Grenadines	VC	201502	201504	201505	3	1		1670.0
Saint Vincent & the Grenadines	VC	201502	201504	201506	4	2		1743.5
Saint Vincent & the Grenadines	VC	201502	201504	201507	5	3		1871.5
Saint Vincent & the Grenadines	VC	201502	201504	201508	6	4	1398	1968.0
Sint Eustatius	BQ-SE	201352	201504	201505	58	1		0.0
Sint Eustatius	BQ-SE	201352	201504	201506	59	2		0.0
Sint Eustatius	BQ-SE	201352	201504	201507	60	3		0.0
Sint Eustatius	BQ-SE	201352	201504	201508	61	4		0.0
Sint Maarten (Dutch part)	SX	201452	201504	201505	6	1		513.5
Sint Maarten (Dutch part)	SX	201452	201504	201506	7	2		513.5
Sint Maarten (Dutch part)	SX	201452	201504	201507	8	3		514.0
Sint Maarten (Dutch part)	SX	201452	201504	201508	9	4		514.0
Suriname	SR	201443	201504	201505	15	1		2590.0
Suriname	SR	201443	201504	201506	16	2		2686.0
Suriname	SR	201443	201504	201507	17	3		2717.5
Suriname	SR	201443	201504	201508	18	4		2786.5
Trinidad & Tobago	TT	201503	201504	201505	2	1		358.0
Trinidad & Tobago	TT	201503	201504	201506	3	2		384.0
Trinidad & Tobago	TT	201503	201504	201507	4	3		389.5
Trinidad & Tobago	TT	201503	201504	201508	5	4		390.5
Turks & Caicos Islands	TC	201444	201504	201505	14	1		34.5
Turks & Caicos Islands	TC	201444	201504	201506	15	2		36.5
Turks & Caicos Islands	TC	201444	201504	201507	16	3		38.0
Turks & Caicos Islands	TC	201444	201504	201508	17	4		39.0
United States of America	US	201502	201504	201505	3	1		2872.0
United States of America	US	201502	201504	201506	4	2	2369	3047.5
United States of America	US	201502	201504	201507	5	3	2517	3231.5
United States of America	US	201502	201504	201508	6	4	2535	3393.5
Uruguay	UY	201352	201504	201505	58	1		0.0
Uruguay	UY	201352	201504	201506	59	2		0.5
Uruguay	UY	201352	201504	201507	60	3		0.5
Uruguay	UY	201352	201504	201508	61	4		0.5
Venezuela	VE	201451	201504	201505	7	1		51958.5
Venezuela	VE	201451	201504	201506	8	2		53551.5
Venezuela	VE	201451	201504	201507	9	3		59626.5
Venezuela	VE	201451	201504	201508	10	4		63749.0
Virgin Islands (US)	VI	201504	201504	201505	1	1		3491.5
Virgin Islands (US)	VI	201504	201504	201506	2	2		3491.5
Virgin Islands (US)	VI	201504	201504	201507	3	3		3538.0
Virgin Islands (US)	VI	201504	201504	201508	4	4		3577.5
