# Supplementary material for: A human judgment approach to epidemiological forecasting
Source: PLoS Comput Biol. 2017 Mar 10;13(3):e1005248. doi: 10.1371/journal.pcbi.1005248 (PMC5345757; doi:10.1371/journal.pcbi.1005248)
Supplement: S1 Data — (ZIP) [file pcbi.1005248.s002.zip › S1_data/influenza_2015-2016_epicast_3wk-ahead-wili.csv]

region	wILI available through week	ground truth	Point Prediction	Pr(0.0<=wILI<0.5)	Pr(0.5<=wILI<1.0)	Pr(1.0<=wILI<1.5)	Pr(1.5<=wILI<2.0)	Pr(2.0<=wILI<2.5)	Pr(2.5<=wILI<3.0)	Pr(3.0<=wILI<3.5)	Pr(3.5<=wILI<4.0)	Pr(4.0<=wILI<4.5)	Pr(4.5<=wILI<5.0)	Pr(5.0<=wILI<5.5)	Pr(5.5<=wILI<6.0)	Pr(6.0<=wILI<6.5)	Pr(6.5<=wILI<7.0)	Pr(7.0<=wILI<7.5)	Pr(7.5<=wILI<8.0)	Pr(8.0<=wILI<8.5)	Pr(8.5<=wILI<9.0)	Pr(9.0<=wILI<9.5)	Pr(9.5<=wILI<10.0)	Pr(10.0<=wILI<10.5)	Pr(10.5<=wILI<11.0)	Pr(11.0<=wILI<11.5)	Pr(11.5<=wILI<12.0)	Pr(12.0<=wILI<12.5)	Pr(12.5<=wILI<13.0)	Pr(13.0<=wILI)
nat	201542	1.54529	1.6309	5.91658134882e-05	0.000953689329269	0.158469902082	0.828934344998	0.0109036835199	0.000188601200497	3.43433541027e-05	2.4408927071e-05	2.30807338994e-05	2.28108512226e-05	2.27388820023e-05	2.27156434683e-05	2.27069926832e-05	2.27033975766e-05	2.27017664131e-05	2.27009713128e-05	2.27005599101e-05	2.27003360214e-05	2.2700208794e-05	2.27001337342e-05	2.27000879752e-05	2.27000592594e-05	2.27000407695e-05	2.27000285862e-05	2.27000203906e-05	2.27000147727e-05	2.2700047723e-05
nat	201543	1.64003	1.68543	3.34790495121e-05	0.000801371962963	0.13542121766	0.824662580019	0.0383503599626	0.000249713910053	2.70339969763e-05	2.29191508053e-05	2.27206107096e-05	2.27029309055e-05	2.27005582044e-05	2.27001320285e-05	2.27000368962e-05	2.27000117695e-05	2.27000041802e-05	2.27000016229e-05	2.27000006792e-05	2.27000003029e-05	2.27000001428e-05	2.27000000706e-05	2.27000000365e-05	2.27000000195e-05	2.27000000108e-05	2.27000000062e-05	2.27000000037e-05	2.27000000021e-05	2.27000000039e-05
nat	201544	1.9437	1.8695	6.71180870849e-05	0.00183131608839	0.0769895630439	0.618064477264	0.290640145668	0.0116757976939	0.00026920713482	3.06007425104e-05	2.31322211964e-05	2.2736784682e-05	2.27044083748e-05	2.27006890154e-05	2.27001328004e-05	2.27000302969e-05	2.27000079357e-05	2.27000023322e-05	2.27000007552e-05	2.27000002657e-05	2.27000001004e-05	2.27000000405e-05	2.27000000172e-05	2.27000000077e-05	2.27000000036e-05	2.27000000018e-05	2.27000000009e-05	2.27000000004e-05	2.27000000006e-05
nat	201545	1.72274	2.088	4.44610615313e-05	0.000690778977208	0.0241619870814	0.35125772171	0.546136949534	0.0747629561152	0.00241857069371	9.20778711467e-05	2.56785960299e-05	2.28967830918e-05	2.27187115739e-05	2.27023834018e-05	2.27003836515e-05	2.27000746364e-05	2.2700016963e-05	2.27000043882e-05	2.27000012663e-05	2.27000004012e-05	2.27000001377e-05	2.27000000507e-05	2.27000000199e-05	2.27000000082e-05	2.27000000037e-05	2.27000000016e-05	2.27000000008e-05	2.27000000003e-05	2.27000000004e-05
nat	201546	1.83327	2.466	2.41360472917e-05	5.27333655803e-05	0.00106828840653	0.0433379203661	0.507636606194	0.419892342092	0.0268848888827	0.000651440207095	4.19682592335e-05	2.36863583776e-05	2.27791052142e-05	2.27090292871e-05	2.27013566182e-05	2.27002531872e-05	2.2700056246e-05	2.27000144086e-05	2.27000041552e-05	2.2700001324e-05	2.27000004595e-05	2.27000001716e-05	2.27000000682e-05	2.27000000288e-05	2.27000000128e-05	2.27000000059e-05	2.27000000028e-05	2.27000000014e-05	2.27000000017e-05
nat	201547	1.92522	2.846	3.2673316236e-05	0.000131129227969	0.00145874719688	0.0193699478457	0.166557543049	0.4673761486	0.292002499018	0.0483652168626	0.00398308239041	0.000309862490885	4.69596430842e-05	2.52767961147e-05	2.30433961617e-05	2.27559896617e-05	2.27108555455e-05	2.2702439121e-05	2.27006214352e-05	2.27001763331e-05	2.27000549087e-05	2.27000185373e-05	2.27000067173e-05	2.27000025909e-05	2.27000010563e-05	2.27000004525e-05	2.27000002027e-05	2.27000000944e-05	2.27000000943e-05
nat	201548	2.36388	3.11965	0.00131538759383	0.00469820904836	0.0164788071568	0.0519264354723	0.130654633046	0.230546388574	0.258650650719	0.180549625167	0.0837332450084	0.029118517518	0.00862657073167	0.00241343954333	0.000688504877042	0.000215405395387	8.16999401621e-05	4.19367671937e-05	2.93839948118e-05	2.51690559209e-05	2.36659857227e-05	2.30985550404e-05	2.28726636642e-05	2.27782190405e-05	2.27369112704e-05	2.27180810698e-05	2.27091651283e-05	2.27047937096e-05	2.27060159329e-05
nat	201549	2.46456	3.30511	0.0108019169905	0.0216222607664	0.0408622282847	0.0707712013892	0.108799691662	0.144103723154	0.160845860243	0.149907036003	0.11735408363	0.0786972174344	0.0465200498952	0.0250268539669	0.0126326806134	0.0061423130498	0.00293907654368	0.00140812545431	0.000685700871195	0.000344578775069	0.000181938639075	0.000103183548586	6.43132526188e-05	4.47193161984e-05	3.46220870989e-05	2.93015053156e-05	2.64354388505e-05	2.4858025905e-05	2.60294596453e-05
nat	201550	1.9957	2.87332	0.00447287023202	0.0137195239891	0.0388894513992	0.0938233566436	0.175271957661	0.233109382775	0.211334479554	0.132617666042	0.0616262614964	0.0232732161315	0.00781749136475	0.00251125919596	0.000815613258199	0.000282064139985	0.000111137759422	5.43571839525e-05	3.46219377633e-05	2.74205237495e-05	2.46610613729e-05	2.3552379242e-05	2.30864424967e-05	2.28821844267e-05	2.27890487837e-05	2.27450019647e-05	2.27234536225e-05	2.2712576085e-05	2.2716564675e-05
nat	201551	2.04205	2.77046	0.000141867078678	0.000766755773706	0.00553031940579	0.0418794894899	0.21872509757	0.43424793171	0.241718214037	0.0489976316758	0.00654042344928	0.000894337901104	0.000160130396762	4.89675613728e-05	2.86938146224e-05	2.42929483128e-05	2.31815212872e-05	2.28622472944e-05	2.27599379704e-05	2.27239529445e-05	2.27102426442e-05	2.27046450645e-05	2.27022177416e-05	2.27011079566e-05	2.2700576249e-05	2.27003106712e-05	2.27001729823e-05	2.27000991623e-05	2.2700155569e-05
nat	201552	2.15848	3.11807	8.71539855697e-05	0.000380338337983	0.00230340375427	0.0154551784463	0.0890888843294	0.295552160299	0.380328665199	0.172940132725	0.0367952434	0.0056590339807	0.000868120298881	0.000164737886828	5.04691627966e-05	2.90080746e-05	2.43410480574e-05	2.31806625807e-05	2.28559976703e-05	2.27553246295e-05	2.27211902164e-05	2.27086794301e-05	2.27037705686e-05	2.27017253564e-05	2.27008267501e-05	2.27004128047e-05	2.27002138732e-05	2.27001145605e-05	2.27001534276e-05
nat	201601	2.28065	2.92313	0.000192145102378	0.00112158519076	0.00728762064307	0.0421120747301	0.166731290641	0.339338628013	0.297009829795	0.115756867592	0.0252233687026	0.00410809082928	0.000637068601863	0.000119645588242	3.96486148222e-05	2.60387737979e-05	2.34406128271e-05	2.28835270037e-05	2.27502855016e-05	2.27150755975e-05	2.270489738e-05	2.27017089259e-05	2.27006356606e-05	2.27002503633e-05	2.27001038104e-05	2.27000450863e-05	2.27000204212e-05	2.27000096089e-05	2.27000097351e-05
nat	201602	2.41735	2.937485	0.000401464379966	0.00187762587767	0.00957734094292	0.045845849079	0.163222973988	0.323159004427	0.291929108176	0.124133956245	0.0315225740084	0.00636619336795	0.00126007579178	0.000281062570475	8.26489677549e-05	3.82685501947e-05	2.7200191647e-05	2.41336466311e-05	2.319802426e-05	2.28867643605e-05	2.27749346273e-05	2.27319175688e-05	2.27143356681e-05	2.27067505766e-05	2.2703316233e-05	2.27016922911e-05	2.2700893772e-05	2.27004869753e-05	2.27006746145e-05
nat	201603	2.84303	3.0811849999999996	0.000339537607656	0.00159970675542	0.00797238603116	0.0364372344367	0.127179285491	0.273142027823	0.305734528015	0.173668071688	0.0569060845972	0.0132857570213	0.00269619896993	0.00055328244863	0.000133860213695	4.80496175754e-05	2.90513251636e-05	2.44464076248e-05	2.32240161465e-05	2.28703253082e-05	2.27595202902e-05	2.27222018474e-05	2.27087824498e-05	2.27036627968e-05	2.27016022943e-05	2.270073187e-05	2.27003476611e-05	2.2700171153e-05	2.27001897734e-05
nat	201604	3.16348	3.082905	0.000205629440401	0.000931803308605	0.00494496921898	0.0264099037245	0.114148252333	0.292254999198	0.337568841917	0.167936328228	0.0445481042532	0.00868645643763	0.00160407670976	0.000330205599301	8.95560592085e-05	3.91134442676e-05	2.72239219878e-05	2.40844910427e-05	2.31648783497e-05	2.28693594838e-05	2.276628358e-05	2.27276323432e-05	2.2712180609e-05	2.2705642204e-05	2.27027317442e-05	2.27013761193e-05	2.27007184337e-05	2.27003873935e-05	2.27005254091e-05
nat	201605	3.18489	3.00162	3.5650910987e-05	0.00012374167649	0.00100286471379	0.0108155383299	0.0978170050844	0.388399863028	0.390264930115	0.0990348447624	0.0109834594503	0.00101799841131	0.000125171411283	3.58149827459e-05	2.47877672195e-05	2.31030438349e-05	2.27916893112e-05	2.27239579493e-05	2.27070382934e-05	2.27022845803e-05	2.27008078326e-05	2.27003076113e-05	2.27001249501e-05	2.27000537181e-05	2.27000242837e-05	2.27000114797e-05	2.27000056485e-05	2.27000028814e-05	2.27000034664e-05
nat	201606	3.34816	2.895	2.35565332978e-05	3.21248761313e-05	0.000177828787733	0.00380335353973	0.088826298828	0.549148230753	0.331262535628	0.0252927215286	0.000975650259028	6.81016867559e-05	2.59898199654e-05	2.30467997813e-05	2.27493821559e-05	2.2708918716e-05	2.27019472649e-05	2.2700495804e-05	2.27001432704e-05	2.27000460173e-05	2.27000161644e-05	2.27000061306e-05	2.27000024846e-05	2.27000010672e-05	2.27000004823e-05	2.27000002281e-05	2.27000001123e-05	2.27000000574e-05	2.27000000692e-05
nat	201607	3.5665	2.77527	0.000115191309528	0.000568447527711	0.00405132383855	0.0336136892269	0.209450988307	0.463692064886	0.240869330641	0.041423976319	0.0050047542937	0.000684130626415	0.000132237419032	4.52669167313e-05	2.83037176944e-05	2.43234467028e-05	2.32339459433e-05	2.28950810929e-05	2.2777832786e-05	2.27334557711e-05	2.27153271986e-05	2.27074193911e-05	2.27037680424e-05	2.27019960666e-05	2.27010975909e-05	2.27006239412e-05	2.27003654145e-05	2.270021983e-05	2.27003914208e-05
nat	201608	3.07877	2.4705	3.23730016714e-05	0.000149399014387	0.00254835096166	0.0581128995758	0.479876359887	0.415990670484	0.0409945578545	0.001764258802	0.000114169427586	3.00349621509e-05	2.35559840274e-05	2.28344478266e-05	2.27266420728e-05	2.27063455306e-05	2.27017526366e-05	2.2700546521e-05	2.27001885246e-05	2.27000708156e-05	2.27000286087e-05	2.27000123073e-05	2.27000055929e-05	2.27000026669e-05	2.27000013272e-05	2.27000006861e-05	2.2700000367e-05	2.27000002025e-05	2.27000002889e-05
nat	201609	2.78923	2.466	0.00195725552303	0.00992145680405	0.0459275503592	0.156941455309	0.308056655985	0.292666665858	0.136446429593	0.0377513747122	0.00796802965445	0.00157215393968	0.000335621151239	9.1531647123e-05	3.94656362897e-05	2.72238058351e-05	2.40435893063e-05	2.31354461151e-05	2.28526199742e-05	2.27573645509e-05	2.2722948144e-05	2.27097058019e-05	2.27043149092e-05	2.27020061971e-05	2.27009712451e-05	2.2700487725e-05	2.27002531979e-05	2.27001354914e-05	2.27001787434e-05
nat	201610	2.47548	2.2558100000000003	0.00350955853628	0.016566689056	0.0730577287999	0.226703559768	0.351320081126	0.231107144997	0.0754080449645	0.0171753130561	0.00363639826511	0.000835917819553	0.000228011468541	8.12452474773e-05	4.1392067375e-05	2.92963191311e-05	2.52398825708e-05	2.37548032328e-05	2.31678063484e-05	2.29197149213e-05	2.2808516116e-05	2.27560270814e-05	2.27300883802e-05	2.27167360589e-05	2.2709606996e-05	2.27056734997e-05	2.27034377695e-05	2.2702132316e-05	2.27040839556e-05
nat	201611	2.05142	1.82939	0.000272409986175	0.00572097569301	0.122769945633	0.596444189384	0.257625928192	0.0159998070486	0.000671572298967	6.00512900271e-05	2.60101326675e-05	2.31198911469e-05	2.27704816104e-05	2.27147258984e-05	2.2703660489e-05	2.27010470611e-05	2.27003361543e-05	2.27001188416e-05	2.27000455864e-05	2.27000187526e-05	2.27000081955e-05	2.27000037762e-05	2.27000018229e-05	2.27000009171e-05	2.27000004789e-05	2.27000002583e-05	2.27000001437e-05	2.27000000821e-05	2.27000001265e-05
nat	201612	1.99807	1.625	0.000204092043977	0.00764145332236	0.278922057491	0.656914270865	0.0546954639176	0.00110665815653	5.92671559068e-05	2.51209363338e-05	2.29638016717e-05	2.27410544124e-05	2.27083028124e-05	2.27020490106e-05	2.27005909092e-05	2.2700193099e-05	2.27000699047e-05	2.27000275615e-05	2.27000116804e-05	2.27000052659e-05	2.27000025049e-05	2.27000012485e-05	2.27000006486e-05	2.27000003496e-05	2.27000001947e-05	2.27000001116e-05	2.27000000658e-05	2.27000000397e-05	2.27000000702e-05
nat	201613	1.89846	1.4655	3.95526533251e-05	0.00269328449704	0.600327654962	0.395234493113	0.00119555131515	3.23807650906e-05	2.30491162277e-05	2.27286915148e-05	2.2703892212e-05	2.27007375777e-05	2.27001773968e-05	2.27000510046e-05	2.2700016846e-05	2.27000062161e-05	2.27000025115e-05	2.27000010941e-05	2.27000005082e-05	2.27000002493e-05	2.27000001283e-05	2.27000000687e-05	2.27000000383e-05	2.2700000022e-05	2.2700000013e-05	2.27000000079e-05	2.2700000005e-05	2.2700000003e-05	2.27000000064e-05
nat	201614	1.72666	1.41083	2.62290450152e-05	0.0012756070279	0.802235581554	0.195831523116	0.000130842798742	2.34846914528e-05	2.27288947513e-05	2.27024442529e-05	2.2700339672e-05	2.27000656116e-05	2.27000160229e-05	2.27000046641e-05	2.27000015564e-05	2.27000005791e-05	2.27000002357e-05	2.27000001033e-05	2.27000000483e-05	2.27000000239e-05	2.27000000122e-05	2.27000000067e-05	2.27000000037e-05	2.27000000021e-05	2.27000000013e-05	2.27000000007e-05	2.27000000004e-05	2.27000000003e-05	2.27000000007e-05
nat	201615	1.59993	1.27968	0.00343975988866	0.123488244688	0.691114719475	0.175964983579	0.00531394193379	0.000190631632839	3.25711087951e-05	2.36723400382e-05	2.28398784356e-05	2.27266089083e-05	2.27062559847e-05	2.27017349406e-05	2.27005490181e-05	2.27001934912e-05	2.27000745748e-05	2.27000309952e-05	2.27000137404e-05	2.27000064401e-05	2.27000031688e-05	2.27000016273e-05	2.2700000868e-05	2.27000004789e-05	2.27000002724e-05	2.27000001592e-05	2.27000000955e-05	2.27000000585e-05	2.27000001076e-05
nat	201616	1.40294	1.28751	0.00263659848924	0.110252901698	0.705281123661	0.176544000804	0.0046439168525	0.00015641074629	3.02000230067e-05	2.34201523848e-05	2.28020177128e-05	2.27192126587e-05	2.27044856234e-05	2.27012376573e-05	2.27003901473e-05	2.27001370875e-05	2.27000527091e-05	2.27000218643e-05	2.27000096769e-05	2.27000045293e-05	2.27000022261e-05	2.2700001142e-05	2.27000006085e-05	2.27000003356e-05	2.27000001907e-05	2.27000001114e-05	2.27000000668e-05	2.27000000409e-05	2.27000000751e-05
nat	201617	1.33246	1.218305	0.00244157541998	0.142940127718	0.763292868103	0.0892881531102	0.00148747719168	6.93911234806e-05	2.59386803386e-05	2.30830496479e-05	2.27652972507e-05	2.27144603926e-05	2.27038933209e-05	2.27012191596e-05	2.27004304903e-05	2.27001676121e-05	2.27000707676e-05	2.27000319893e-05	2.27000153278e-05	2.27000077234e-05	2.27000040663e-05	2.27000022251e-05	2.27000012601e-05	2.27000007357e-05	2.27000004414e-05	2.27000002716e-05	2.27000001709e-05	2.27000001097e-05	2.27000002305e-05
hhs1	201542	0.767975	0.853685	0.0336059240843	0.768100653214	0.194357873271	0.0032276617951	0.000183998143251	4.19009865722e-05	2.64386581269e-05	2.36920233615e-05	2.30252093978e-05	2.28242873208e-05	2.27533589054e-05	2.27250958517e-05	2.27127026459e-05	2.27068300031e-05	2.27038628203e-05	2.27022805253e-05	2.27013970061e-05	2.2700883679e-05	2.27005749247e-05	2.27003834707e-05	2.27002615027e-05	2.27001819045e-05	2.27001288201e-05	2.27000927185e-05	2.27000677265e-05	2.27000501431e-05	2.27001749787e-05
hhs1	201543	0.736201	0.825851	5.42785060591e-05	0.996567338381	0.00283353818181	2.27447255336e-05	2.2700199258e-05	2.27000057035e-05	2.27000004007e-05	2.27000000478e-05	2.27000000081e-05	2.27000000018e-05	2.27000000004e-05	2.27000000001e-05	2.27000000001e-05	2.27e-05	2.27e-05	2.27e-05	2.27e-05	2.27e-05	2.27e-05	2.27e-05	2.27e-05	2.27e-05	2.27e-05	2.27e-05	2.27e-05	2.27e-05	2.27e-05
hhs1	201544	0.954736	0.833	0.00584117821109	0.911078354182	0.0825083815082	4.99207623042e-05	2.27644382329e-05	2.27008642455e-05	2.27000317579e-05	2.27000021977e-05	2.27000002338e-05	2.27000000341e-05	2.27000000062e-05	2.27000000014e-05	2.27000000002e-05	2.27000000001e-05	2.27000000001e-05	2.27e-05	2.27e-05	2.27e-05	2.27e-05	2.27e-05	2.27e-05	2.27e-05	2.27e-05	2.27e-05	2.27e-05	2.27e-05	2.27e-05
hhs1	201545	0.807851	0.9339999999999999	0.00101957657697	0.714607464084	0.283711949287	0.000138740257959	2.28680396892e-05	2.27016983662e-05	2.27000527718e-05	2.27000032747e-05	2.27000003229e-05	2.27000000444e-05	2.27000000079e-05	2.27000000017e-05	2.27000000004e-05	2.27000000001e-05	2.27e-05	2.27e-05	2.27e-05	2.27e-05	2.27e-05	2.27e-05	2.27e-05	2.27e-05	2.27e-05	2.27e-05	2.27e-05	2.27e-05	2.27e-05
hhs1	201546	0.975831	0.9835065000000001	0.00404161135291	0.537284137522	0.45545445201	0.00268868317936	3.16020379113e-05	2.28100260441e-05	2.2703618074e-05	2.2700228015e-05	2.27000225261e-05	2.27000030832e-05	2.270000054e-05	2.27000001145e-05	2.27000000284e-05	2.2700000008e-05	2.27000000024e-05	2.27000000009e-05	2.27000000003e-05	2.27000000001e-05	2.27e-05	2.27000000001e-05	2.27e-05	2.27e-05	2.27e-05	2.27e-05	2.27e-05	2.27e-05	2.27e-05
hhs1	201547	1.03668	1.01812	0.0724928024291	0.403926290577	0.430856021318	0.085761468137	0.00609759760113	0.000364090028812	4.54601412591e-05	2.46989905948e-05	2.29298179478e-05	2.27333985969e-05	2.27059128703e-05	2.27012350085e-05	2.27002964388e-05	2.2700080057e-05	2.2700023914e-05	2.27000077928e-05	2.27000027393e-05	2.2700001029e-05	2.27000004099e-05	2.27000001721e-05	2.27000000756e-05	2.27000000347e-05	2.27000000165e-05	2.27000000081e-05	2.27000000041e-05	2.27000000022e-05	2.27000000027e-05
hhs1	201548	1.38302	1.139	0.0912596084326	0.287529995616	0.377702139839	0.189323760966	0.0450266215631	0.00735965511447	0.0011246714418	0.000200459073254	5.53053075045e-05	2.95749558448e-05	2.43540291082e-05	2.31480617764e-05	2.28347551284e-05	2.27444141123e-05	2.27158604728e-05	2.27060769466e-05	2.27024775174e-05	2.27010671883e-05	2.27004827765e-05	2.27002281914e-05	2.27001121978e-05	2.27000571674e-05	2.27000300854e-05	2.27000163065e-05	2.27000090795e-05	2.2700005182e-05	2.27000078535e-05
hhs1	201549	1.59869	1.423865	0.0974515721316	0.173215964922	0.229708582798	0.218151339918	0.149520063416	0.0780031257301	0.0334819961413	0.0127900251449	0.00463713355512	0.00167350955505	0.000623613619148	0.000248778401982	0.000111300542254	5.89788141575e-05	3.8223725387e-05	2.96322340835e-05	2.59236251026e-05	2.42570989534e-05	2.3479209117e-05	2.31029452691e-05	2.29148008252e-05	2.28177710325e-05	2.27662742965e-05	2.27382053063e-05	2.27225224125e-05	2.27135558749e-05	2.27233429938e-05
hhs1	201550	1.32779	1.34727	0.0160123864255	0.156793235768	0.488900099743	0.292145626715	0.04212326168	0.00326811767483	0.000274736885659	4.74317839852e-05	2.58590728755e-05	2.32108799662e-05	2.28007833114e-05	2.27234526408e-05	2.2706262557e-05	2.27018770973e-05	2.27006205243e-05	2.27002230729e-05	2.27000862188e-05	2.27000354964e-05	2.27000154475e-05	2.27000070609e-05	2.27000033717e-05	2.27000016742e-05	2.27000008613e-05	2.27000004575e-05	2.27000002501e-05	2.27000001405e-05	2.27000002055e-05
hhs1	201551	1.40757	1.46988	0.0310317918075	0.142427034737	0.347205333478	0.326771236848	0.12153761022	0.0252566877505	0.00434389525593	0.000790560774066	0.000177313425413	5.86359549767e-05	3.22679722264e-05	2.55742452175e-05	2.36588386589e-05	2.3050155306e-05	2.28382728174e-05	2.27584377859e-05	2.27262052764e-05	2.27123791902e-05	2.27061231784e-05	2.2703155186e-05	2.27016863697e-05	2.27009314307e-05	2.27005299486e-05	2.27003097453e-05	2.27001855331e-05	2.27001136508e-05	2.2700208032e-05
hhs1	201552	1.51447	1.656	0.0258173568606	0.101804555522	0.260784951268	0.333270040393	0.196313599682	0.0629013660146	0.0146159177073	0.00313150332742	0.000714587954204	0.000192207552519	6.90191843887e-05	3.6768854744e-05	2.74057823467e-05	2.4414966352e-05	2.33740804581e-05	2.2983172449e-05	2.2826137037e-05	2.27591754527e-05	2.27290689542e-05	2.27148782359e-05	2.27079005877e-05	2.27043367227e-05	2.27024529088e-05	2.27014256805e-05	2.2700849453e-05	2.27005177454e-05	2.27009353494e-05
hhs1	201601	1.70551	1.718	0.00574669996059	0.0508698122352	0.251413550494	0.431869623247	0.215590339222	0.0393173501778	0.00427468885797	0.000435539886468	6.70581047568e-05	2.83668351224e-05	2.35688536365e-05	2.28577578306e-05	2.27332675591e-05	2.27079912984e-05	2.27021491195e-05	2.27006375387e-05	2.27002060244e-05	2.27000717681e-05	2.27000267119e-05	2.27000105439e-05	2.27000043859e-05	2.27000019122e-05	2.27000008699e-05	2.27000004111e-05	2.27000002013e-05	2.27000001016e-05	2.27000001178e-05
hhs1	201602	1.80717	1.8664999999999998	0.00130081813021	0.0155321834595	0.146818763731	0.477939846561	0.30580516701	0.0476574006318	0.00408779170335	0.000379736317731	6.255868442e-05	2.84688581548e-05	2.37487112233e-05	2.29305146711e-05	2.27592645149e-05	2.27173500247e-05	2.27056623831e-05	2.27020258154e-05	2.2700783951e-05	2.27003246277e-05	2.27001425868e-05	2.27000659532e-05	2.27000319338e-05	2.27000161042e-05	2.27000084226e-05	2.2700004552e-05	2.27000025343e-05	2.27000014495e-05	2.27000022346e-05
hhs1	201603	1.9911	2.08057	0.00122382411258	0.0109762168178	0.0841151094619	0.329109219999	0.404831059034	0.14453646637	0.0219836548351	0.00246628894556	0.000303666480564	6.07584238668e-05	2.89321262251e-05	2.39192314822e-05	2.29788511303e-05	2.27729375327e-05	2.2721399257e-05	2.27069282265e-05	2.2702441985e-05	2.27009266269e-05	2.27003750458e-05	2.27001606678e-05	2.27000723816e-05	2.27000341042e-05	2.27000167281e-05	2.27000085078e-05	2.27000044713e-05	2.27000024209e-05	2.27000032794e-05
hhs1	201604	1.98808	2.063815	0.00129889314613	0.0112374246268	0.0863293476557	0.340645878926	0.404054966951	0.133983640507	0.0194638575284	0.00223179252008	0.000295432197469	6.33238408516e-05	3.00694217829e-05	2.42961716487e-05	2.31025161519e-05	2.28154644975e-05	2.27369436266e-05	2.27129731445e-05	2.27049345497e-05	2.27020112861e-05	2.27008707303e-05	2.27003974627e-05	2.27001901327e-05	2.27000948266e-05	2.27000490932e-05	2.27000262852e-05	2.2700014508e-05	2.27000082319e-05	2.27000124625e-05
hhs1	201605	1.97011	1.95154	0.00014242290878	0.00277773598409	0.0659920138553	0.497158974764	0.394759800788	0.037153733596	0.00148789152454	9.07986104968e-05	2.74595709391e-05	2.31856993561e-05	2.27673330942e-05	2.27118990881e-05	2.27025522321e-05	2.27006403693e-05	2.27001827866e-05	2.27000581021e-05	2.27000202287e-05	2.27000076131e-05	2.27000030648e-05	2.27000013085e-05	2.27000005883e-05	2.27000002769e-05	2.27000001358e-05	2.27000000691e-05	2.27000000363e-05	2.27000000198e-05	2.27000000267e-05
hhs1	201606	2.00001	1.70669	8.08709849807e-05	0.00334169517245	0.175744276184	0.720218488076	0.0984993606867	0.00160636131647	5.36384692837e-05	2.39137137229e-05	2.27847031172e-05	2.27090446205e-05	2.2701324678e-05	2.27002468649e-05	2.27000555579e-05	2.27000145459e-05	2.27000043105e-05	2.27000014161e-05	2.27000005075e-05	2.27000001961e-05	2.27000000807e-05	2.27000000353e-05	2.27000000161e-05	2.27000000077e-05	2.27000000039e-05	2.2700000002e-05	2.2700000001e-05	2.27000000007e-05	2.27000000008e-05
hhs1	201607	2.54487	1.71935	0.000149960188139	0.00384867867823	0.159721778203	0.726862380613	0.106400159348	0.00244454908236	0.000111053667696	2.91751867306e-05	2.34863016307e-05	2.28359835789e-05	2.27303762754e-05	2.2708224368e-05	2.27025852078e-05	2.27009153157e-05	2.27003570865e-05	2.27001509914e-05	2.27000683317e-05	2.27000327712e-05	2.27000165248e-05	2.27000087052e-05	2.2700004766e-05	2.27000026999e-05	2.27000015769e-05	2.27000009466e-05	2.27000005824e-05	2.27000003666e-05	2.27000007301e-05
hhs1	201608	2.20908	1.14731	0.00342375921458	0.22977604601	0.717058654279	0.0486558672559	0.000573741109107	3.46058730568e-05	2.32701927444e-05	2.27485070676e-05	2.270618753e-05	2.2701060165e-05	2.2700226984e-05	2.27000578114e-05	2.27000169172e-05	2.27000055453e-05	2.27000019976e-05	2.27000007793e-05	2.27000003256e-05	2.27000001441e-05	2.27000000674e-05	2.27000000328e-05	2.27000000166e-05	2.27000000089e-05	2.27000000048e-05	2.27000000027e-05	2.27000000016e-05	2.2700000001e-05	2.27000000014e-05
hhs1	201609	2.01418	1.482	0.00113322359927	0.0404027326226	0.485746041839	0.439733011317	0.031592959557	0.000881944697444	5.39880393634e-05	2.45933141873e-05	2.28768401672e-05	2.27231396646e-05	2.27039295846e-05	2.27008189754e-05	2.27002011088e-05	2.27000564578e-05	2.27000177114e-05	2.27000061011e-05	2.2700002276e-05	2.27000009096e-05	2.27000003859e-05	2.27000001727e-05	2.27000000809e-05	2.27000000395e-05	2.270000002e-05	2.27000000105e-05	2.27000000057e-05	2.27000000031e-05	2.27000000045e-05
hhs1	201610	2.03999	1.43431	0.0351447080363	0.154793111968	0.358707585081	0.313591274189	0.109482839409	0.0226476412316	0.00412850561475	0.000824788972726	0.000202795395083	6.94642922121e-05	3.65586893533e-05	2.73067398715e-05	2.43896195453e-05	2.33741285383e-05	2.29891372691e-05	2.2832012023e-05	2.27636429626e-05	2.27321805438e-05	2.27169708499e-05	2.27092903269e-05	2.27052582367e-05	2.27030665611e-05	2.27018373666e-05	2.27011281742e-05	2.27007083369e-05	2.27004538939e-05	2.2700946083e-05
hhs1	201611	1.71331	1.217685	0.0127649995187	0.213865518432	0.604771699039	0.159238585069	0.00845719069649	0.000398082186634	4.71285163867e-05	2.50930975761e-05	2.30276368738e-05	2.2758296726e-05	2.27127455368e-05	2.27032846737e-05	2.27009674901e-05	2.27003182142e-05	2.2700114805e-05	2.2700044804e-05	2.2700018706e-05	2.27000082811e-05	2.27000038589e-05	2.27000018816e-05	2.2700000955e-05	2.27000005026e-05	2.27000002731e-05	2.27000001529e-05	2.27000000879e-05	2.27000000518e-05	2.27000000853e-05
hhs1	201612	1.57636	1.269	0.013029684748	0.180759776269	0.576959850723	0.211499297323	0.0162136428205	0.000973816912023	9.92200396674e-05	3.16118162251e-05	2.41132151742e-05	2.29857899924e-05	2.27699916134e-05	2.27199737768e-05	2.27064538138e-05	2.27023104796e-05	2.27009013491e-05	2.27003782233e-05	2.27001689632e-05	2.27000796929e-05	2.27000394175e-05	2.27000203315e-05	2.27000108852e-05	2.27000060252e-05	2.27000034366e-05	2.27000020139e-05	2.27000012098e-05	2.2700000743e-05	2.27000013718e-05
hhs1	201613	1.62583	1.07851	0.0517599310949	0.35357904169	0.477499278878	0.106245328175	0.00944605363703	0.000869620022792	0.000125219014501	3.94353926083e-05	2.61945611207e-05	2.35873959791e-05	2.2963371313e-05	2.27886594094e-05	2.27330941619e-05	2.27134626035e-05	2.27058887139e-05	2.27027404527e-05	2.27013453972e-05	2.27006920159e-05	2.27003708205e-05	2.27002060412e-05	2.27001182431e-05	2.27000698521e-05	2.27000423571e-05	2.27000262999e-05	2.27000166855e-05	2.27000107962e-05	2.27000231254e-05
hhs1	201614	1.13344	0.862345	0.112277794323	0.563722088312	0.295440574128	0.0260272161464	0.00181618546065	0.00020461680196	4.99387907372e-05	2.82129253718e-05	2.41003122098e-05	2.31232624665e-05	2.28466192876e-05	2.27566505947e-05	2.27239320937e-05	2.2710888812e-05	2.27052742989e-05	2.27026951049e-05	2.27014422887e-05	2.2700803585e-05	2.27004638842e-05	2.27002763355e-05	2.2700169295e-05	2.27001063619e-05	2.27000683598e-05	2.27000448506e-05	2.27000299843e-05	2.27000203933e-05	2.27000512208e-05
hhs1	201615	1.05605	0.8263105	0.105377418107	0.64358290149	0.238867164819	0.0111327049316	0.000500100405383	5.79245790018e-05	2.68717885595e-05	2.34011074376e-05	2.28525877435e-05	2.27403954835e-05	2.27124570407e-05	2.27043391067e-05	2.27016692361e-05	2.27006973239e-05	2.27003122627e-05	2.27001483759e-05	2.27000742074e-05	2.27000388084e-05	2.27000211085e-05	2.2700011888e-05	2.27000069065e-05	2.27000041257e-05	2.27000025274e-05	2.27000015841e-05	2.27000010138e-05	2.27000006611e-05	2.27000014478e-05
hhs1	201616	0.89892	0.741507	0.131496284127	0.749149547853	0.1167166445	0.00205914368467	7.57159662155e-05	2.56299782183e-05	2.29830798583e-05	2.2740521121e-05	2.27077110687e-05	2.27018172764e-05	2.27005055393e-05	2.27001604971e-05	2.27000567433e-05	2.2700021935e-05	2.27000091419e-05	2.2700004063e-05	2.27000019088e-05	2.27000009411e-05	2.27000004844e-05	2.27000002587e-05	2.2700000143e-05	2.27000000815e-05	2.27000000477e-05	2.27000000286e-05	2.27000000176e-05	2.27000000111e-05	2.27000000214e-05
hhs1	201617	0.895756	0.66	0.159657876794	0.813477491747	0.026132812534	0.000204561546951	2.74923763081e-05	2.30190184077e-05	2.27375351358e-05	2.27064283834e-05	2.27014339692e-05	2.27003890145e-05	2.27001226879e-05	2.27000436033e-05	2.2700017076e-05	2.27000072473e-05	2.27000032911e-05	2.27000015837e-05	2.27000008009e-05	2.27000004231e-05	2.27000002322e-05	2.27000001319e-05	2.27000000771e-05	2.27000000464e-05	2.27000000287e-05	2.27000000181e-05	2.27000000116e-05	2.27000000077e-05	2.27000000169e-05
hhs2	201542	1.07336	1.91264	0.00254147092254	0.0161885290827	0.119939158557	0.456079284916	0.334257517559	0.0604599318482	0.00819724092796	0.00143340207856	0.000346051971115	0.000115821436554	5.4641255096e-05	3.52388762941e-05	2.81737508678e-05	2.53022872849e-05	2.4026604751e-05	2.34167214755e-05	2.31066749603e-05	2.29406232972e-05	2.28476204854e-05	2.27934688623e-05	2.27608483973e-05	2.27405996253e-05	2.27276907038e-05	2.27192623308e-05	2.27136399272e-05	2.27098157807e-05	2.27309601525e-05
hhs2	201543	1.3633	1.73573	9.13758381298e-05	0.00267784629225	0.139516593538	0.740409227841	0.114632247019	0.00213534339299	7.97781906284e-05	2.59167317161e-05	2.3014278852e-05	2.27453048252e-05	2.27086626699e-05	2.27020485549e-05	2.27005713449e-05	2.27001817513e-05	2.27000643597e-05	2.27000249116e-05	2.27000103936e-05	2.27000046235e-05	2.27000021737e-05	2.27000010726e-05	2.27000005522e-05	2.27000002953e-05	2.27000001633e-05	2.2700000093e-05	2.27000000545e-05	2.27000000327e-05	2.27000000571e-05
hhs2	201544	1.35069	1.940445	3.84473167095e-05	0.000709069216367	0.039827996772	0.558071806288	0.384905810971	0.0156977410246	0.000287746590858	2.97153119878e-05	2.30367952359e-05	2.2726217514e-05	2.27029493248e-05	2.27004399345e-05	2.27000818201e-05	2.27000181497e-05	2.27000046478e-05	2.27000013408e-05	2.27000004275e-05	2.27000001483e-05	2.27000000556e-05	2.27000000221e-05	2.27000000093e-05	2.27000000042e-05	2.27000000019e-05	2.27000000009e-05	2.27000000004e-05	2.27000000002e-05	2.27000000003e-05
hhs2	201545	1.57092	1.96862	2.9705600352e-05	0.000360344484184	0.0256598507709	0.529547030605	0.428615817796	0.0151058771026	0.000222633612291	2.72254678852e-05	2.28981357509e-05	2.27145643929e-05	2.27015771541e-05	2.2700229034e-05	2.27000417645e-05	2.2700009126e-05	2.27000023095e-05	2.270000066e-05	2.27000002087e-05	2.2700000072e-05	2.27000000269e-05	2.27000000107e-05	2.27000000044e-05	2.2700000002e-05	2.27000000009e-05	2.27000000004e-05	2.27000000002e-05	2.27000000001e-05	2.27000000001e-05
hhs2	201546	1.86092	2.2415	2.27219275125e-05	2.37846106747e-05	0.000200619139212	0.0714851914094	0.868105896645	0.0595379312877	0.000168900924505	2.36335486343e-05	2.2719516348e-05	2.27009084727e-05	2.27000725844e-05	2.27000085012e-05	2.27000013219e-05	2.27000002554e-05	2.27000000588e-05	2.27000000154e-05	2.27000000045e-05	2.27000000016e-05	2.27000000006e-05	2.27000000002e-05	2.27000000001e-05	2.27e-05	2.27e-05	2.27e-05	2.27e-05	2.27e-05	2.27e-05
hhs2	201547	1.74541	2.631	2.46455675179e-05	5.66532681585e-05	0.000878531522709	0.0240963102565	0.306289040496	0.55314514075	0.109830863986	0.00506156150705	0.00019972646399	3.09933318144e-05	2.32693339539e-05	2.27550355969e-05	2.27070546852e-05	2.27011372203e-05	2.27002210266e-05	2.27000501278e-05	2.27000129337e-05	2.27000037215e-05	2.27000011756e-05	2.27000004025e-05	2.27000001478e-05	2.27000000578e-05	2.27000000239e-05	2.27000000103e-05	2.27000000047e-05	2.27000000022e-05	2.27000000022e-05
hhs2	201548	2.29498	3.14838	0.00051631096407	0.00212862746665	0.00912471665813	0.0364111776446	0.116095679056	0.245374038219	0.294489203779	0.192460339339	0.0753305141518	0.0211076882917	0.00505843241214	0.001184604908	0.00030065730024	9.39829262057e-05	4.25354155955e-05	2.86959513355e-05	2.46612960864e-05	2.33901049355e-05	2.29595117629e-05	2.28036390896e-05	2.27436991414e-05	2.27193513533e-05	2.27089576983e-05	2.27043163937e-05	2.27021571997e-05	2.2701114544e-05	2.27013681726e-05
hhs2	201549	2.30133	4.071054999999999	0.00264804246706	0.00579177045895	0.0124774411188	0.0258281915226	0.0498055347586	0.0862901826144	0.129346446004	0.162321388598	0.167071248163	0.140653158666	0.0984037811997	0.0589613144109	0.0314000717461	0.0154251389198	0.00722164545009	0.00330874866523	0.00151513382491	0.000705869389419	0.000340559761315	0.000173799980535	9.62988918909e-05	5.94822536916e-05	4.15669539807e-05	3.26291307364e-05	2.80572116427e-05	2.56604172666e-05	2.68374208278e-05
hhs2	201550	1.77591	3.27115	0.000863981401228	0.00308047606063	0.0110535435944	0.0367659931317	0.10145474749	0.203519035133	0.264428408644	0.21187220973	0.109150335853	0.0404251479547	0.0122889746634	0.00343470378684	0.000960185171343	0.000288517361359	0.00010222213028	4.80304644985e-05	3.1307381854e-05	2.58143365564e-05	2.38955037649e-05	2.31847877017e-05	2.29067470599e-05	2.27923332272e-05	2.27430110904e-05	2.27208223324e-05	2.27104418961e-05	2.27054081591e-05	2.27066558555e-05
hhs2	201551	2.37764	3.821	0.000189161452904	0.000572847456185	0.00197439310867	0.00726016085516	0.0263999230558	0.0841520782694	0.197661287235	0.285872273745	0.232087174691	0.111565256707	0.0374378991332	0.0105313782423	0.00284697704019	0.000805826683361	0.000254617592891	9.69237348081e-05	4.83878823233e-05	3.22722056494e-05	2.65169980864e-05	2.43181974157e-05	2.34248410974e-05	2.30411121126e-05	2.28678046237e-05	2.27859078664e-05	2.27455923034e-05	2.27249975431e-05	2.27354579804e-05
hhs2	201552	2.18428	3.858	0.000178148730712	0.000532705876029	0.00181976085723	0.00665675407633	0.0242253120615	0.0780958928738	0.188221426502	0.283023774543	0.23997665926	0.119687491859	0.041132455731	0.0117028211405	0.00317170933513	0.000894589055633	0.000279964032781	0.000104667673321	5.09368647531e-05	3.317518111e-05	2.68597224287e-05	2.44567780638e-05	2.3484188905e-05	2.30678814092e-05	2.28804576607e-05	2.27921467028e-05	2.27487883423e-05	2.27266925581e-05	2.27376898706e-05
hhs2	201601	2.32815	2.60782	0.00428979113371	0.0160725894375	0.0525742681362	0.133670436348	0.234333759943	0.259932895388	0.179353123278	0.0816844017853	0.0274197533685	0.00765951843727	0.00197728458954	0.000515073788228	0.000150058099868	5.73123685066e-05	3.26896686236e-05	2.57724084333e-05	2.37063677155e-05	2.30501182836e-05	2.28289019042e-05	2.27500203075e-05	2.27203765841e-05	2.27086805433e-05	2.27038533533e-05	2.27017765601e-05	2.27008481457e-05	2.27004181506e-05	2.2700459494e-05
hhs2	201602	2.50124	3.4987500000000002	0.000642318463107	0.00209113419328	0.00706525530619	0.023217100934	0.0677059630001	0.154984878185	0.244659389486	0.244369789587	0.154471854256	0.067377640196	0.0230841700155	0.00702242235116	0.00207853856474	0.000638659137231	0.000216223315627	8.72267571602e-05	4.56087828894e-05	3.13494759062e-05	2.6161309763e-05	2.41618939239e-05	2.33487742849e-05	2.30012399051e-05	2.28457601256e-05	2.27732302898e-05	2.27380752079e-05	2.27204274858e-05	2.27272833408e-05
hhs2	201603	3.22646	3.11648	5.55538416631e-05	0.000233525166273	0.0015953173472	0.0125104944069	0.0831323896833	0.302235980353	0.394982078587	0.168494488797	0.031590882688	0.00416113372004	0.000551948987565	9.92137352841e-05	3.57381194203e-05	2.53146944361e-05	2.33074880799e-05	2.28605205646e-05	2.2747409416e-05	2.27154164073e-05	2.27054493128e-05	2.2702071556e-05	2.27008393894e-05	2.27003598183e-05	2.27001621466e-05	2.27000764025e-05	2.27000374707e-05	2.27000190528e-05	2.27000227576e-05
hhs2	201604	2.76832	3.01616	6.07540249393e-05	0.000264197664029	0.00185825999585	0.0153375868269	0.106167874968	0.361231250089	0.376513701194	0.118172297524	0.0175554664247	0.00212570454471	0.000296624113466	6.5334902245e-05	3.07049240564e-05	2.4480980943e-05	2.31587361752e-05	2.28338459416e-05	2.27434218052e-05	2.27154236538e-05	2.27059232681e-05	2.27024340544e-05	2.27010611614e-05	2.27004873386e-05	2.2700234367e-05	2.27001174363e-05	2.27000610516e-05	2.27000328093e-05	2.27000442666e-05
hhs2	201605	3.17342	3.19866	3.53451230087e-05	0.000107213237855	0.000705079241928	0.00629533568652	0.0530998026809	0.261187311174	0.43597256765	0.202578565826	0.0351412569641	0.00398622182008	0.000460888932352	7.90130184843e-05	3.1466200996e-05	2.43405374953e-05	2.30612933438e-05	2.27915279448e-05	2.27261350477e-05	2.27082678448e-05	2.27028566991e-05	2.27010654373e-05	2.27004247723e-05	2.27001795709e-05	2.27000799519e-05	2.27000372782e-05	2.27000181139e-05	2.2700009135e-05	2.27000107464e-05
hhs2	201606	3.69465	3.42471	2.95067281485e-05	6.3832604898e-05	0.000321942091496	0.00257323164906	0.0223707340429	0.143656223411	0.399534249549	0.330406189347	0.0873563592026	0.0117897429013	0.00134458677797	0.000184198651888	4.61676030268e-05	2.68014222611e-05	2.35489644736e-05	2.29036915112e-05	2.2755481303e-05	2.27168476762e-05	2.27056175348e-05	2.27020308794e-05	2.27007878019e-05	2.27003250677e-05	2.27001416456e-05	2.2700064782e-05	2.27000309373e-05	2.27000153593e-05	2.27000175397e-05
hhs2	201607	4.01335	2.755135	8.68435652331e-05	0.000423232412545	0.00325028430344	0.0305908945219	0.216799332593	0.488856593875	0.223664654318	0.0320182376623	0.00339974650624	0.0004397104773	8.91368778936e-05	3.60976087492e-05	2.59860324466e-05	2.36449898118e-05	2.3009397491e-05	2.28127214485e-05	2.27448938066e-05	2.2719276222e-05	2.27088253809e-05	2.27042705832e-05	2.27021685509e-05	2.2701148743e-05	2.2700631717e-05	2.27003591596e-05	2.27002103824e-05	2.27001265912e-05	2.27002255691e-05
hhs2	201608	4.07985	2.9105	2.51340115601e-05	4.44614386261e-05	0.000302242507959	0.00513935900864	0.0920831430366	0.517579744029	0.347841385761	0.0346829844027	0.00177472930191	0.000129907546437	3.22566993207e-05	2.38990143301e-05	2.28982206158e-05	2.27407842033e-05	2.27099953422e-05	2.27028230759e-05	2.27008962081e-05	2.27003137063e-05	2.270011928e-05	2.2700048685e-05	2.27000211287e-05	2.27000096745e-05	2.2700004644e-05	2.27000023245e-05	2.27000012081e-05	2.27000006491e-05	2.27000008771e-05
hhs2	201609	3.34526	3.38039	0.00389483816137	0.00988932278333	0.0239710278293	0.053025434519	0.101475366918	0.158973859101	0.194846340613	0.182651369951	0.131918807859	0.0760153824855	0.0368026407312	0.0158259485403	0.00635370672118	0.00247981379259	0.000972084067095	0.000394528014927	0.000171958406448	8.44942382699e-05	4.91661262547e-05	3.44379371707e-05	2.80891913157e-05	2.52587514256e-05	2.3954481674e-05	2.33340173341e-05	2.3029742877e-05	2.28761682888e-05	2.29288500953e-05
hhs2	201610	2.27089	3.052215	0.0167143253813	0.0313703658496	0.0554627172332	0.0894181263105	0.127016652311	0.154243126011	0.157161854778	0.134111773271	0.0973398311116	0.0618204798478	0.0355462384026	0.0191301832169	0.00991408233243	0.00505888910836	0.00258418891298	0.00133786859497	0.000708915230033	0.000387987480661	0.000221490874407	0.000133386719815	8.5756831064e-05	5.94356350241e-05	4.45681652578e-05	3.59887774859e-05	3.09347474455e-05	2.78980877085e-05	3.29347769117e-05
hhs2	201611	1.9742	2.90222	0.00409561731482	0.0124507564903	0.035636937568	0.0882967730172	0.170948429251	0.234893492645	0.217119581584	0.136870052766	0.0633917163057	0.0239047522423	0.00808704306785	0.00264441178509	0.000881927340082	0.000314083837922	0.000126281050623	6.14926056902e-05	3.80156892484e-05	2.90633473765e-05	2.54742398018e-05	2.39649170174e-05	2.33011116481e-05	2.29967485622e-05	2.28517115499e-05	2.27800956089e-05	2.27435544698e-05	2.27243372298e-05	2.27353759517e-05
hhs2	201612	2.22224	2.659	0.000767250721411	0.00379868242682	0.0199531883109	0.0915213335498	0.266380901968	0.354437696956	0.194806465819	0.0543578236669	0.0109402922613	0.00209281714023	0.000445811357369	0.000120259953984	4.82266138892e-05	3.02121613262e-05	2.51543291208e-05	2.35786361828e-05	2.30406178404e-05	2.28415402472e-05	2.27625009343e-05	2.27291145925e-05	2.27142189835e-05	2.27072424382e-05	2.27038302035e-05	2.27020951775e-05	2.27011815546e-05	2.27006849905e-05	2.27011005944e-05
hhs2	201613	2.00991	1.8355000000000001	0.000370661007654	0.0059183605567	0.115466557974	0.599982313473	0.260029384155	0.0168054690217	0.000892970690276	9.24623992109e-05	3.12927977401e-05	2.41741071456e-05	2.30246081845e-05	2.27865510611e-05	2.27268123169e-05	2.27093676812e-05	2.27036111389e-05	2.27015107199e-05	2.27006771892e-05	2.2700322009e-05	2.27001611305e-05	2.2700084298e-05	2.27000458636e-05	2.27000258345e-05	2.27000150106e-05	2.27000089678e-05	2.27000054939e-05	2.27000034434e-05	2.27000067876e-05
hhs2	201614	1.6754	1.76678	0.000182496329292	0.00342751705785	0.120335057659	0.721784875623	0.149263684833	0.0043179388957	0.000214414949096	3.96246315139e-05	2.51231367028e-05	2.31843304912e-05	2.28229732089e-05	2.27373301637e-05	2.27130092276e-05	2.27050590714e-05	2.27021508477e-05	2.2700984528e-05	2.27004795677e-05	2.27002463261e-05	2.27001324511e-05	2.27000741196e-05	2.27000429591e-05	2.27000256856e-05	2.27000157896e-05	2.27000099512e-05	2.27000064145e-05	2.27000042198e-05	2.27000096341e-05
hhs2	201615	1.4765	1.96404	0.00288095215776	0.0202632146122	0.125277731206	0.384250384156	0.349901070898	0.099066058336	0.0152770806081	0.0021965347594	0.000381737484176	9.4692941785e-05	3.99994555306e-05	2.75536260705e-05	2.42503163935e-05	2.32518668183e-05	2.29151828351e-05	2.27906409462e-05	2.2740789523e-05	2.2719434116e-05	2.27097313771e-05	2.27050902513e-05	2.27027673473e-05	2.27015570528e-05	2.27009034336e-05	2.27005389013e-05	2.27003296068e-05	2.27002062363e-05	2.27004043109e-05
hhs2	201616	1.28867	1.73972	0.000285579401647	0.00683903315286	0.172581029916	0.659050123536	0.154578166272	0.00593945734035	0.000255166507563	3.81862045984e-05	2.43439687437e-05	2.2948144195e-05	2.27487859694e-05	2.27117462982e-05	2.27033163982e-05	2.2701064173e-05	2.27003792351e-05	2.27001474923e-05	2.27000617638e-05	2.2700027554e-05	2.27000129846e-05	2.27000064188e-05	2.27000033097e-05	2.27000017719e-05	2.27000009806e-05	2.27000005594e-05	2.27000003279e-05	2.27000001969e-05	2.27000003446e-05
hhs2	201617	1.25627	1.535485	0.000267980384487	0.0115154050652	0.418429985674	0.548030633148	0.0208350678622	0.000424685369352	4.04356037623e-05	2.4240736403e-05	2.29120604666e-05	2.27402219193e-05	2.27096360534e-05	2.27027552135e-05	2.27009046484e-05	2.27003319018e-05	2.2700133369e-05	2.27000578188e-05	2.27000267302e-05	2.2700013058e-05	2.27000066912e-05	2.27000035753e-05	2.27000019821e-05	2.27000011355e-05	2.270000067e-05	2.27000004058e-05	2.27000002519e-05	2.27000001596e-05	2.27000003243e-05
hhs3	201542	1.57587	1.687	0.00431761046473	0.0340274128367	0.253512912356	0.521550351001	0.162992140785	0.0197448632518	0.00270190417393	0.000529583481399	0.000149618593044	6.19736112713e-05	3.696153044e-05	2.85595686042e-05	2.53542697982e-05	2.40008869628e-05	2.33802685905e-05	2.30755369321e-05	2.29170570544e-05	2.28305005443e-05	2.27811882382e-05	2.27520430676e-05	2.2734252515e-05	2.27230784157e-05	2.27158791866e-05	2.27111338385e-05	2.27079409444e-05	2.27057521867e-05	2.27185575297e-05
hhs3	201543	1.72001	1.74946	0.000233889273315	0.00572478735316	0.159548034338	0.669511379083	0.158598500829	0.00568170770935	0.00023251478992	3.62157464998e-05	2.41064801533e-05	2.29096132437e-05	2.27408547766e-05	2.27097755847e-05	2.27027471472e-05	2.27008783328e-05	2.27003121108e-05	2.27001211034e-05	2.27000506156e-05	2.27000225438e-05	2.27000106089e-05	2.27000052383e-05	2.27000026982e-05	2.27000014431e-05	2.27000007981e-05	2.27000004549e-05	2.27000002664e-05	2.270000016e-05	2.27000002796e-05
hhs3	201544	2.17414	1.847	2.9851774259e-05	0.00052461287728	0.0535821520045	0.715245302647	0.226933218409	0.00317360188639	5.64282473141e-05	2.34915044507e-05	2.27373127158e-05	2.27029369906e-05	2.27003366526e-05	2.27000512125e-05	2.27000097014e-05	2.27000021879e-05	2.27000005685e-05	2.27000001662e-05	2.27000000537e-05	2.27000000188e-05	2.27000000071e-05	2.27000000029e-05	2.27000000011e-05	2.27000000007e-05	2.27000000002e-05	2.27000000001e-05	2.27e-05	2.27000000001e-05	2.27e-05
hhs3	201545	1.83996	1.955	2.32381135522e-05	6.57724640047e-05	0.00970466005539	0.591792706452	0.394376301001	0.00354232593639	4.07126667843e-05	2.297261592e-05	2.27099485952e-05	2.27006662504e-05	2.27000684434e-05	2.27000096245e-05	2.27000017188e-05	2.27000003704e-05	2.27000000928e-05	2.27000000264e-05	2.27000000082e-05	2.27000000029e-05	2.2700000001e-05	2.27000000004e-05	2.27000000002e-05	2.27e-05	2.27000000001e-05	2.27e-05	2.27e-05	2.27e-05	2.27e-05
hhs3	201546	2.02023	2.2029	2.28997327545e-05	3.15835469391e-05	0.00104701303185	0.143116631387	0.79078350999	0.0641270892259	0.000413102626074	2.67572891023e-05	2.28069668472e-05	2.2705644707e-05	2.27004866313e-05	2.27000599303e-05	2.27000096528e-05	2.27000019151e-05	2.27000004487e-05	2.27000001203e-05	2.27000000362e-05	2.2700000012e-05	2.27000000042e-05	2.27000000017e-05	2.27000000007e-05	2.27000000003e-05	2.27000000001e-05	2.27000000001e-05	2.27e-05	2.27e-05	2.27e-05
hhs3	201547	2.27837	2.76279	6.53309041025e-05	0.000430000126001	0.00434394815374	0.040971399954	0.225397391777	0.437469610054	0.240000135663	0.0455024916582	0.00489751210052	0.000481639922226	7.03544897932e-05	2.86034309108e-05	2.35819401246e-05	2.28567313798e-05	2.27324692701e-05	2.27076850827e-05	2.27020412606e-05	2.27005991962e-05	2.27001918944e-05	2.27000663265e-05	2.27000245193e-05	2.27000096207e-05	2.27000039808e-05	2.27000017275e-05	2.27000007825e-05	2.27000003685e-05	2.27000003745e-05
hhs3	201548	2.81511	2.85756	0.00124552594087	0.00524250379554	0.0215054229188	0.0754753601081	0.19059997064	0.291229260318	0.24526131777	0.11835291835	0.0379745634028	0.00971611651094	0.00230349219629	0.000564130711257	0.000158627233841	5.95189577639e-05	3.35188041015e-05	2.6142266421e-05	2.38800437256e-05	2.3133189715e-05	2.28692250786e-05	2.27699325511e-05	2.27304063923e-05	2.27138422427e-05	2.2706569386e-05	2.27032378539e-05	2.27016517149e-05	2.2700869481e-05	2.27011077492e-05
hhs3	201549	2.97706	3.564585	0.0142003957714	0.0245270530478	0.0403852617703	0.0623010664638	0.0884410985369	0.113606777889	0.130296303666	0.132381466254	0.11903745359	0.0953179329374	0.0687975970049	0.0454869848176	0.0280464428986	0.0164139371992	0.00926597411109	0.00511644887994	0.00279601968617	0.0015272654422	0.000841259858408	0.000471383708111	0.000271300634428	0.000162238618626	0.000102155720209	6.8634951232e-05	4.96716800569e-05	3.8785796618e-05	4.90890657513e-05
hhs3	201550	2.38365	3.474	0.00262986112672	0.00701057712223	0.018072820436	0.0430012226822	0.089154060816	0.151264653026	0.198707967401	0.195701245671	0.1447715851	0.0833297970692	0.0395052492335	0.0164243257959	0.00633640026562	0.00237402853175	0.000895830133289	0.00035234229264	0.000150714924386	7.41592620591e-05	4.41720891233e-05	3.20062134544e-05	2.68867203323e-05	2.46523989207e-05	2.36420612675e-05	2.31694122056e-05	2.29410611814e-05	2.28273355007e-05	2.2861818183e-05
hhs3	201551	2.32746	3.74853	0.000928430981855	0.00254248325282	0.00716229046328	0.0198992417841	0.0512797781486	0.112586238401	0.190868497982	0.229932886767	0.190455095025	0.112140761553	0.051014245342	0.0197829638604	0.00711874526836	0.00252717063716	0.00092308685225	0.00035883981986	0.000154172356183	7.67243654224e-05	4.60111809934e-05	3.3239092193e-05	2.76775943917e-05	2.5148029176e-05	2.39497033524e-05	2.33601946301e-05	2.30599060503e-05	2.2901948506e-05	2.29994909727e-05
hhs3	201552	2.28403	3.502	0.000168038416727	0.000580098161313	0.00236688442234	0.010413349757	0.0439377069301	0.146109660608	0.294904769873	0.295777696368	0.147276307986	0.0444184205892	0.0105378306492	0.00239467837158	0.000586349010111	0.000169550720204	6.5046557126e-05	3.6166220449e-05	2.73827588571e-05	2.44638113738e-05	2.34130694447e-05	2.30068832283e-05	2.2839590195e-05	2.27666929395e-05	2.27332910339e-05	2.27172822712e-05	2.27092935035e-05	2.27051591082e-05	2.27075275088e-05
hhs3	201601	2.23747	3.27264	0.000671308299665	0.0026255978397	0.0101787923612	0.0356803151543	0.101135731511	0.204656995612	0.266440661073	0.213700530343	0.109508987387	0.039628128127	0.0114678613419	0.00297329595938	0.000758074736439	0.000209080522908	7.21181437679e-05	3.65984285783e-05	2.68674159882e-05	2.40325901245e-05	2.31533570472e-05	2.28635102713e-05	2.27622655835e-05	2.27249320435e-05	2.27104555844e-05	2.27045751366e-05	2.27020817989e-05	2.27009819693e-05	2.27009941437e-05
hhs3	201602	1.97779	3.38379	0.000575456772311	0.00199958648196	0.00727327198445	0.0256607920389	0.0786974381994	0.181090323455	0.269433295042	0.238297583914	0.128701804618	0.0479812456005	0.0144211551253	0.00398528778144	0.00110988177058	0.000333927127681	0.000117616109254	5.37514296643e-05	3.35941284289e-05	2.67841998554e-05	2.43280725419e-05	2.33864303652e-05	2.30045413594e-05	2.28414995534e-05	2.27685564633e-05	2.2734502315e-05	2.27179747015e-05	2.2709664161e-05	2.27129806014e-05
hhs3	201603	2.25924	2.85989	0.00102076697372	0.00446998234711	0.019313965038	0.0717906679693	0.190661671741	0.299256934366	0.2502769548	0.116345346467	0.0353922276868	0.00857850620411	0.00194320700249	0.000461722553163	0.00012973879141	5.1048462542e-05	3.0886283471e-05	2.52695925281e-05	2.35715079119e-05	2.30172033777e-05	2.28230607271e-05	2.27505677783e-05	2.27218838073e-05	2.27099234235e-05	2.27046939939e-05	2.27023070205e-05	2.27011740308e-05	2.27006167332e-05	2.27007827774e-05
hhs3	201604	2.5782	2.8252949999999997	0.00611435882861	0.0173729428156	0.0456485535675	0.102491250814	0.179652451566	0.227335009478	0.200123976481	0.125078459374	0.0594521306678	0.02350806183	0.00841040050438	0.00290640049001	0.00101756708169	0.000375657684194	0.000153141206143	7.31999462777e-05	4.32095561682e-05	3.14295268361e-05	2.65854560986e-05	2.45034927207e-05	2.35704282224e-05	2.31355463255e-05	2.29253274963e-05	2.2820212467e-05	2.27659791796e-05	2.27371742994e-05	2.27549652775e-05
hhs3	201605	2.92751	2.45573	0.00374857902331	0.0158500600833	0.0591599257189	0.164455869193	0.283146990812	0.268114646357	0.141396450382	0.0476122736634	0.0123396296279	0.00289517818986	0.000691344964211	0.000186694652833	6.60927731173e-05	3.51735407274e-05	2.65904878174e-05	2.4010159578e-05	2.31734035154e-05	2.2882354861e-05	2.27744233095e-05	2.27320007735e-05	2.27144237419e-05	2.2706784432e-05	2.27033170028e-05	2.27016797946e-05	2.27008784235e-05	2.27004730466e-05	2.27006314526e-05
hhs3	201606	3.28807	2.769	0.0034470630414	0.0120249750987	0.0387181051307	0.103421807722	0.20220202088	0.259696985938	0.209368259945	0.11020165988	0.0420584588089	0.0131949587441	0.00379381126224	0.00108434185692	0.000329720185079	0.00011600887626	5.27980915701e-05	3.30308455198e-05	2.64683500975e-05	2.4156127379e-05	2.32936762101e-05	2.29543221322e-05	2.28140067463e-05	2.27532752828e-05	2.27258607955e-05	2.27129984574e-05	2.27067456626e-05	2.27036050882e-05	2.2704726189e-05
hhs3	201607	3.98252	2.527	0.00221418998194	0.00935276834353	0.0394120043682	0.13670271458	0.293248289214	0.305787296278	0.152750288378	0.0457084482437	0.0109529206008	0.0025780680549	0.000664459276317	0.00020141559817	7.80671592394e-05	4.16404155425e-05	2.97789710128e-05	2.55599277761e-05	2.39368973933e-05	2.32678592663e-05	2.29747517521e-05	2.28392407621e-05	2.27735278465e-05	2.27402777585e-05	2.27228010124e-05	2.27132952854e-05	2.27079628472e-05	2.27048865261e-05	2.27091087419e-05
hhs3	201608	3.21284	2.78516	0.00122888719319	0.00527777726831	0.0225339746911	0.0827187278252	0.212421129802	0.309829609306	0.232705990253	0.0970203614779	0.027418219871	0.00649262987376	0.001503007616	0.000377787910722	0.000115076915221	4.90215006702e-05	3.09026169479e-05	2.5478630151e-05	2.37153868833e-05	2.30971997228e-05	2.28651374079e-05	2.27725005995e-05	2.27334216273e-05	2.2716096906e-05	2.27080649335e-05	2.2704187532e-05	2.27022458329e-05	2.27012405083e-05	2.27017667831e-05
hhs3	201609	2.99606	2.68905	0.000182848831431	0.00119397756323	0.00932273897739	0.0648818951124	0.265013671746	0.408001737414	0.202836302951	0.0416854208032	0.00563839841318	0.000735167034108	0.000123541709774	3.94797584579e-05	2.59904149716e-05	2.34493938656e-05	2.28946119661e-05	2.27566219543e-05	2.2718174248e-05	2.27063518829e-05	2.27023908938e-05	2.27009603861e-05	2.27004085248e-05	2.27001828368e-05	2.2700085624e-05	2.27000417621e-05	2.27000211288e-05	2.27000110503e-05	2.27000139465e-05
hhs3	201610	2.50929	2.458905	0.00587701858503	0.0201969996307	0.0643573401127	0.162562421446	0.269405811614	0.257006927616	0.142988709539	0.0537857675274	0.0165190864549	0.00479868998951	0.00144049617327	0.000470959231184	0.000175593446644	7.90001648193e-05	4.49818183451e-05	3.21183043985e-05	2.69238439036e-05	2.46973043455e-05	2.36902186128e-05	2.32121542763e-05	2.29751412215e-05	2.28529469578e-05	2.27876827659e-05	2.27516912934e-05	2.27312571507e-05	2.27193439009e-05	2.27367621899e-05
hhs3	201611	2.09474	2.31633	0.000183385709337	0.00170329558889	0.0202254391533	0.176583472774	0.491316477038	0.267750629948	0.0382097947975	0.00326372151731	0.000315245889762	5.64028877259e-05	2.77142750483e-05	2.36324339948e-05	2.29087679753e-05	2.27544882823e-05	2.2716151632e-05	2.27053264719e-05	2.27019225155e-05	2.27007496113e-05	2.27003124392e-05	2.2700138016e-05	2.27000641592e-05	2.27000312031e-05	2.27000157978e-05	2.27000082918e-05	2.27000044956e-05	2.27000025101e-05	2.27000036717e-05
hhs3	201612	2.18209	2.124	0.00252868177269	0.0157632481006	0.0877504037249	0.29193525859	0.380775156524	0.175052191948	0.0382570735254	0.00624453587847	0.00104038011726	0.000211560926375	6.36025163218e-05	3.29685166502e-05	2.56385176751e-05	2.36416145232e-05	2.30324900941e-05	2.2827620779e-05	2.27526456544e-05	2.27231209729e-05	2.27107262949e-05	2.27052222045e-05	2.27026535917e-05	2.27014007955e-05	2.27007651742e-05	2.27004310433e-05	2.27002496831e-05	2.27001483424e-05	2.27002523538e-05
hhs3	201613	2.29309	1.660065	7.34555798966e-05	0.00237309999858	0.193090989547	0.759945828048	0.0434781034326	0.000544135422719	3.90505958195e-05	2.3863593788e-05	2.28413136949e-05	2.27246261234e-05	2.27055514904e-05	2.27015164083e-05	2.27004805091e-05	2.27001713516e-05	2.27000672736e-05	2.27000286061e-05	2.27000130105e-05	2.27000062674e-05	2.2700003173e-05	2.27000016774e-05	2.27000009214e-05	2.27000005235e-05	2.27000003066e-05	2.27000001845e-05	2.27000001137e-05	2.27000000717e-05	2.27000001437e-05
hhs3	201614	2.15393	1.501	9.4730839497e-05	0.00494969313612	0.49212755111	0.497202316527	0.00504913326537	9.57486645429e-05	2.63622495745e-05	2.30819170134e-05	2.27625668418e-05	2.27138718838e-05	2.27038177471e-05	2.27012354451e-05	2.27004534131e-05	2.2700184012e-05	2.27000810792e-05	2.27000382569e-05	2.27000191277e-05	2.27000100498e-05	2.27000055122e-05	2.27000031392e-05	2.27000018481e-05	2.27000011204e-05	2.27000006976e-05	2.27000004446e-05	2.27000002896e-05	2.27000001924e-05	2.27000004509e-05
hhs3	201615	1.88369	1.57362	0.00192842801941	0.0340731957088	0.363610538091	0.517620453506	0.0775608302466	0.00439022739234	0.000324381064288	5.45251855765e-05	2.75155301748e-05	2.36612158087e-05	2.2937208704e-05	2.27690684416e-05	2.27229424989e-05	2.27084815976e-05	2.2703425609e-05	2.27014902282e-05	2.27006905667e-05	2.27003378859e-05	2.2700173324e-05	2.27000926719e-05	2.27000513983e-05	2.27000294518e-05	2.27000173766e-05	2.27000105256e-05	2.27000065293e-05	2.27000041392e-05	2.27000084002e-05
hhs3	201616	1.7241	1.56011	0.000946669373402	0.0254422145243	0.382631860917	0.532810954272	0.0555621858536	0.0020224203562	0.000120545605222	3.06561560387e-05	2.36795979836e-05	2.28649370455e-05	2.27352138677e-05	2.27090381021e-05	2.27026847507e-05	2.27008977683e-05	2.27003310374e-05	2.27001324907e-05	2.27000568522e-05	2.27000259016e-05	2.27000124312e-05	2.27000062447e-05	2.2700003266e-05	2.27000017707e-05	2.27000009912e-05	2.27000005712e-05	2.27000003379e-05	2.27000002047e-05	2.27000003655e-05
hhs3	201617	1.66207	1.5835	0.00775276536579	0.0677245415173	0.337813868485	0.439078706214	0.128795018016	0.016213568848	0.0018562510414	0.000275862274495	6.72967383321e-05	3.24557367627e-05	2.52527883538e-05	2.3473175339e-05	2.29640186037e-05	2.27995793697e-05	2.27408240962e-05	2.27179632767e-05	2.270839844e-05	2.27041383103e-05	2.27021348844e-05	2.27011467566e-05	2.27006384509e-05	2.27003670043e-05	2.27002171112e-05	2.27001318091e-05	2.27000819242e-05	2.27000520205e-05	2.27001059646e-05
hhs4	201542	1.15319	1.56945	9.32771514304e-05	0.00210121393862	0.301030597156	0.688701431282	0.00740258841798	0.000178958555224	3.5269551287e-05	2.46780813601e-05	2.31596078732e-05	2.28376233025e-05	2.27492511134e-05	2.27201161834e-05	2.27090981469e-05	2.27044623122e-05	2.27023378991e-05	2.27012938404e-05	2.27007498959e-05	2.2700452142e-05	2.27002820866e-05	2.27001813197e-05	2.2700119652e-05	2.27000808212e-05	2.2700055742e-05	2.27000391722e-05	2.27000279983e-05	2.27000203219e-05	2.27000660689e-05
hhs4	201543	1.33035	1.60008	0.000236191607755	0.00928314342955	0.315935934139	0.627960194757	0.045157353961	0.000916830521742	5.39394945832e-05	2.48277145748e-05	2.29366119539e-05	2.27373711608e-05	2.27076421965e-05	2.27019022377e-05	2.27005523365e-05	2.27001814975e-05	2.27000660072e-05	2.27000261252e-05	2.27000111083e-05	2.27000050223e-05	2.27000023949e-05	2.27000011963e-05	2.27000006228e-05	2.27000003361e-05	2.27000001875e-05	2.27000001077e-05	2.27000000635e-05	2.27000000384e-05	2.27000000681e-05
hhs4	201544	1.67569	1.711705	0.000186769465284	0.00701413801538	0.200706117022	0.655080437262	0.13251994494	0.0039164352898	0.000118122300254	2.64643440899e-05	2.29439639542e-05	2.27236081654e-05	2.27031195667e-05	2.2700525974e-05	2.270010766e-05	2.27000257875e-05	2.27000070314e-05	2.2700002137e-05	2.2700000712e-05	2.27000002569e-05	2.27000000992e-05	2.27000000406e-05	2.27000000176e-05	2.2700000008e-05	2.27000000038e-05	2.27000000018e-05	2.2700000001e-05	2.27000000006e-05	2.27000000006e-05
hhs4	201545	1.37942	2.051215	4.37989332333e-05	0.00067038807938	0.0257151597701	0.396457723494	0.523458908082	0.0517589663955	0.00139802164653	6.3591154579e-05	2.4673313137e-05	2.28498561835e-05	2.27163513855e-05	2.27023686893e-05	2.27004291326e-05	2.27000930292e-05	2.27000233501e-05	2.27000066185e-05	2.27000020783e-05	2.2700000712e-05	2.27000002631e-05	2.27000001036e-05	2.27000000434e-05	2.2700000019e-05	2.27000000088e-05	2.27000000042e-05	2.27000000021e-05	2.2700000001e-05	2.27000000013e-05
hhs4	201546	1.39241	2.423	0.000129783456785	0.00123023241155	0.014683636413	0.129471233278	0.432080679306	0.343380894307	0.0710898176819	0.0068797759127	0.000585218790328	7.55339546381e-05	2.88857998883e-05	2.3603092168e-05	2.28604317113e-05	2.27337169807e-05	2.27081724785e-05	2.270223615e-05	2.2700678643e-05	2.27002251755e-05	2.27000807262e-05	2.27000309666e-05	2.2700012608e-05	2.27000054118e-05	2.27000024349e-05	2.27000011427e-05	2.27000005572e-05	2.27000002812e-05	2.2700000328e-05
hhs4	201547	1.54633	2.798	0.000337554251779	0.00202673950841	0.0125466744954	0.0647369913911	0.214036528793	0.349854149019	0.250031119509	0.0850525773764	0.0175655593779	0.00288721217303	0.000470260131968	9.68406407789e-05	3.630833382e-05	2.55032707354e-05	2.3346918095e-05	2.28659395067e-05	2.27468514374e-05	2.27144176013e-05	2.27047916428e-05	2.27017058218e-05	2.2700645806e-05	2.2700258373e-05	2.27001086377e-05	2.27000477769e-05	2.27000218849e-05	2.27000104033e-05	2.27000107329e-05
hhs4	201548	1.91839	2.69446	0.00920103233857	0.0250154829507	0.0609110518626	0.12337401907	0.192779222407	0.219607142146	0.179145279923	0.107589275606	0.0506469527898	0.020174870092	0.00730509922025	0.00254700895311	0.000894516757804	0.000329934050837	0.000134695206488	6.52223446392e-05	3.95615456791e-05	2.96842985541e-05	2.57182434516e-05	2.40580699207e-05	2.33347504416e-05	2.30074147379e-05	2.28538956952e-05	2.2779449738e-05	2.27422054272e-05	2.27230233255e-05	2.2731384056e-05
hhs4	201549	1.79477	2.876225	0.0332752051869	0.0515174405096	0.0744951706392	0.0991061336187	0.119718153428	0.130072737789	0.126555201811	0.110426965159	0.0870228232776	0.0626547290965	0.0418076012229	0.0262554735442	0.0157531793247	0.00915468128377	0.0052145244091	0.00294083369215	0.00165633872638	0.000938810964774	0.000539498275332	0.000316872035124	0.000192021519101	0.000121388352115	8.09961638325e-05	5.76169485928e-05	4.39093615003e-05	3.5764510052e-05	4.592915011e-05
hhs4	201550	1.42303	2.368	0.0133819008227	0.0385188749655	0.094230134041	0.177702670682	0.236848837429	0.2133675613	0.132094588187	0.0603114464441	0.0223618669686	0.0073862873923	0.00233994383765	0.000752387825453	0.000259147423206	0.00010272430653	5.11765972661e-05	3.33737953235e-05	2.69104210364e-05	2.44438376563e-05	2.34560908086e-05	2.30420943677e-05	2.2861007277e-05	2.27785882579e-05	2.27396693218e-05	2.27206541064e-05	2.27110657294e-05	2.27060874718e-05	2.27084665879e-05
hhs4	201551	1.52679	2.28453	0.0163182759402	0.0449031431785	0.105888814306	0.191665379791	0.241395557132	0.202539173829	0.117052877605	0.0511395681565	0.0188710797828	0.0064637654855	0.00219667544671	0.000774959975212	0.00029471563871	0.000126316622258	6.43567463883e-05	4.0350902828e-05	3.05596949307e-05	2.63648979549e-05	2.44829475677e-05	2.36017588288e-05	2.3172579092e-05	2.29558409066e-05	2.2842685864e-05	2.27817769975e-05	2.27480568087e-05	2.27288992521e-05	2.27503233502e-05
hhs4	201552	1.79656	2.711	0.00397959041429	0.0132696009495	0.0418736387005	0.111365839943	0.215384552522	0.265806475833	0.199628042427	0.0972526180972	0.0352759535622	0.0110109213991	0.00329926246142	0.00101877901146	0.00034140246408	0.000131415823582	6.2348904394e-05	3.81268107621e-05	2.90763081007e-05	2.54857113948e-05	2.39799366567e-05	2.33155495412e-05	2.30085147864e-05	2.28605227029e-05	2.27864051751e-05	2.2747968072e-05	2.27273900932e-05	2.27160478949e-05	2.27263216995e-05
hhs4	201601	1.88104	2.36045	0.00503876600814	0.0215696461337	0.0763812037255	0.190639816963	0.288667391068	0.245242842739	0.120634875677	0.0389537547808	0.00971561410565	0.00216704293493	0.000487357314722	0.000127079751239	4.77110936014e-05	2.91672393892e-05	2.45087494545e-05	2.32458329026e-05	2.2876914542e-05	2.27612543998e-05	2.2722531115e-05	2.27087580302e-05	2.27035800306e-05	2.27015321292e-05	2.27006837497e-05	2.27003170577e-05	2.27001522761e-05	2.27000755331e-05	2.27000841171e-05
hhs4	201602	2.08679	2.290705	0.00380711410673	0.0180410821437	0.0747120941335	0.213580010006	0.328286504727	0.240282210979	0.0915626041581	0.0230698226319	0.0049130308601	0.00104901570891	0.000253243493563	7.98048558917e-05	3.83836754475e-05	2.74530659928e-05	2.42758754434e-05	2.32662696364e-05	2.29185758579e-05	2.27899013777e-05	2.27391244102e-05	2.27179053118e-05	2.27085716407e-05	2.27042726903e-05	2.27022088609e-05	2.27011802264e-05	2.27006498079e-05	2.27003676907e-05	2.27005521035e-05
hhs4	201603	2.31595	2.43321	0.00916860402	0.0291937547035	0.0800057509188	0.168608625526	0.245273519706	0.231202006193	0.14269407177	0.0624026159566	0.0216489257649	0.00664146648	0.0019615918952	0.000595281330656	0.000198238441698	7.93840393959e-05	4.20885901556e-05	2.97292367979e-05	2.53958008196e-05	2.3790135685e-05	2.31630928272e-05	2.29058723964e-05	2.2795428497e-05	2.27459641491e-05	2.27229326434e-05	2.27118178735e-05	2.27062740874e-05	2.27034235293e-05	2.27046849827e-05
hhs4	201604	2.93973	2.6681150000000002	0.0108140012699	0.0279539404124	0.0651037176103	0.127016202508	0.192641619355	0.214873265142	0.173502952996	0.104550000636	0.0501403302599	0.0206510334692	0.00782647987659	0.00288019854412	0.00107123941218	0.000416506135842	0.000175859965694	8.4727850773e-05	4.89060353543e-05	3.42462246543e-05	2.79970403805e-05	2.5224925545e-05	2.39475077717e-05	2.33373139953e-05	2.30358487236e-05	2.2882151645e-05	2.28014629386e-05	2.27579326172e-05	2.27881116837e-05
hhs4	201605	3.35643	2.385	0.000102437838156	0.000961039412648	0.0129214558535	0.134999381421	0.475343173967	0.321328604438	0.0497112236278	0.00387632246757	0.000315561120254	5.07063299119e-05	2.61965465079e-05	2.32548941237e-05	2.28077990771e-05	2.27247724905e-05	2.27065468011e-05	2.27019453711e-05	2.27006384005e-05	2.27002280663e-05	2.27000876732e-05	2.27000359255e-05	2.27000155697e-05	2.27000070907e-05	2.27000033747e-05	2.27000016711e-05	2.27000008574e-05	2.27000004543e-05	2.27000005892e-05
hhs4	201606	3.30509	2.387	0.000162212410425	0.00148882869884	0.0170089153832	0.144819442918	0.450987737944	0.319344602989	0.0595383073577	0.00566427773265	0.000517091334845	7.44268760539e-05	2.95341533258e-05	2.3825230437e-05	2.29241050367e-05	2.27524060871e-05	2.27140257545e-05	2.27042071002e-05	2.27013905506e-05	2.27004995484e-05	2.2700192887e-05	2.27000793201e-05	2.27000344763e-05	2.27000157386e-05	2.27000075059e-05	2.27000037227e-05	2.27000019127e-05	2.27000010148e-05	2.27000013189e-05
hhs4	201607	3.62162	2.3541749999999997	0.000134342472908	0.00101091577769	0.0118992612611	0.136203685787	0.520244793566	0.292495814759	0.0345434864697	0.00272546013708	0.000288599927545	5.90279025076e-05	2.92958378155e-05	2.42018358057e-05	2.31089107151e-05	2.2828428941e-05	2.27452934096e-05	2.27175756805e-05	2.27073878223e-05	2.27033232267e-05	2.27015843505e-05	2.27007943622e-05	2.27004162111e-05	2.27002267091e-05	2.27001278182e-05	2.27000743179e-05	2.27000444237e-05	2.27000272271e-05	2.27000507364e-05
hhs4	201608	2.89153	2.3692849999999996	0.00430801714223	0.0183109785248	0.068744254814	0.187750336721	0.302305493162	0.254445986501	0.117107525938	0.035331976512	0.00864147833546	0.00201608261849	0.000500118552004	0.000145970392447	5.74760377226e-05	3.34231182201e-05	2.62950040902e-05	2.40009680911e-05	2.32043560275e-05	2.2907970827e-05	2.27906248961e-05	2.27414932617e-05	2.27198611011e-05	2.27098949056e-05	2.27051113078e-05	2.27027283743e-05	2.27015005399e-05	2.27008480821e-05	2.27012692613e-05
hhs4	201609	2.78649	2.29004	0.00881298739269	0.0316331320284	0.09468812844	0.203896264493	0.276169431706	0.221434948108	0.109897879147	0.0383073653736	0.0108888689282	0.00286075393126	0.000761502274912	0.000223087962122	8.05359760661e-05	4.05981197717e-05	2.86414839738e-05	2.48092778215e-05	2.34971466976e-05	2.3019092501e-05	2.2834616668e-05	2.27595721907e-05	2.27275347475e-05	2.27132410879e-05	2.2706601757e-05	2.27034020424e-05	2.27018070161e-05	2.27009868585e-05	2.27013550556e-05
hhs4	201610	2.66511	2.32988	0.00540358106617	0.0209904855897	0.0746718546166	0.1978711288	0.306952015746	0.243751055491	0.106526959717	0.0320501911943	0.0083410274103	0.00217948518948	0.000620300981733	0.000203872719935	8.29621755863e-05	4.45675513843e-05	3.12842811811e-05	2.63138014547e-05	2.4318304116e-05	2.34653657266e-05	2.30799076413e-05	2.28968566625e-05	2.28059928733e-05	2.27590649333e-05	2.27339483502e-05	2.27200656344e-05	2.27121649462e-05	2.27075476291e-05	2.27144503466e-05
hhs4	201611	2.1409	1.501455	0.0108463428559	0.0965742054037	0.390261068917	0.391977621659	0.0976592424662	0.0109946614795	0.00108991699739	0.000144243698121	4.00962062513e-05	2.57959747822e-05	2.33648661137e-05	2.28671568648e-05	2.2747944996e-05	2.27153624264e-05	2.27054067737e-05	2.27020619569e-05	2.27008427707e-05	2.27003658719e-05	2.27001674656e-05	2.27000803205e-05	2.27000401595e-05	2.27000208406e-05	2.27000111833e-05	2.27000061858e-05	2.27000035168e-05	2.27000020502e-05	2.27000032989e-05
hhs4	201612	2.02803	1.34011	0.000113648243815	0.0210394248139	0.82860929685	0.149157812363	0.000574111364146	2.87620084801e-05	2.2924217738e-05	2.27174501375e-05	2.27021897169e-05	2.27003817706e-05	2.27000845619e-05	2.27000224648e-05	2.27000068834e-05	2.27000023661e-05	2.27000008941e-05	2.27000003656e-05	2.270000016e-05	2.2700000074e-05	2.27000000362e-05	2.27000000184e-05	2.27000000098e-05	2.27000000053e-05	2.27000000031e-05	2.27000000017e-05	2.27000000011e-05	2.27000000007e-05	2.27000000011e-05
hhs4	201613	2.01489	1.2907950000000001	0.0131189589062	0.167117466284	0.56541213069	0.231819099858	0.0204538344742	0.00144295170014	0.000158479910699	4.12670343958e-05	2.61025094143e-05	2.34832695082e-05	2.29155251725e-05	2.27683403636e-05	2.27243064116e-05	2.27095023303e-05	2.27040205047e-05	2.27018190229e-05	2.27008716855e-05	2.27004390515e-05	2.27002309891e-05	2.27001262844e-05	2.2700071437e-05	2.27000416618e-05	2.27000249726e-05	2.27000153442e-05	2.27000096427e-05	2.27000061855e-05	2.27000129468e-05
hhs4	201614	1.79108	1.16852	0.01332416811	0.245617573787	0.629739566727	0.105569725394	0.00489632445	0.000335003454961	5.65043665684e-05	2.81691007272e-05	2.38837238277e-05	2.3017674136e-05	2.28004281237e-05	2.27360971529e-05	2.27143827432e-05	2.27062356057e-05	2.27029005711e-05	2.2701432014e-05	2.2700743983e-05	2.27004039825e-05	2.27002279992e-05	2.27001331342e-05	2.27000801264e-05	2.27000495452e-05	2.27000313892e-05	2.27000203284e-05	2.27000134305e-05	2.27000090363e-05	2.27000219877e-05
hhs4	201615	1.68524	1.3010000000000002	0.00498593846221	0.123215494007	0.649243389821	0.21186373092	0.00971979415559	0.000456850313926	5.5875146298e-05	2.67263847168e-05	2.33884315878e-05	2.28517259635e-05	2.27405515905e-05	2.27125984218e-05	2.27044145222e-05	2.27017065221e-05	2.2700715789e-05	2.27003216282e-05	2.27001532733e-05	2.27000768508e-05	2.27000402795e-05	2.27000219515e-05	2.27000123841e-05	2.27000072057e-05	2.27000043105e-05	2.27000026439e-05	2.2700001659e-05	2.27000010627e-05	2.2700002217e-05
hhs4	201616	1.42266	1.32363	0.00840793322962	0.137121398495	0.574987737628	0.257741567514	0.0200670582155	0.00110645621693	0.000103292964741	3.15555575003e-05	2.40464275241e-05	2.29639456463e-05	2.27631302343e-05	2.27176855315e-05	2.27056304546e-05	2.27019914796e-05	2.27007691321e-05	2.27003200175e-05	2.27001419292e-05	2.27000665247e-05	2.27000327252e-05	2.27000167988e-05	2.27000089558e-05	2.27000049383e-05	2.27000028072e-05	2.270000164e-05	2.27000009824e-05	2.27000006019e-05	2.27000011042e-05
hhs4	201617	1.22093	1.064	0.0520788617385	0.368280259943	0.475018901929	0.0955038292946	0.0078436176577	0.00070017399814	0.000103495692343	3.5812722335e-05	2.54325494857e-05	2.33936307358e-05	2.29059372611e-05	2.2769372468e-05	2.2725915799e-05	2.27105513201e-05	2.27046190872e-05	2.27021512946e-05	2.27010569389e-05	2.27005440213e-05	2.27002917044e-05	2.27001621784e-05	2.27000931228e-05	2.27000550405e-05	2.27000333918e-05	2.27000207423e-05	2.27000131651e-05	2.27000085217e-05	2.27000182734e-05
hhs5	201542	1.30389	1.147	0.00119202984684	0.148397396412	0.832723888269	0.0168716860732	0.000293139954377	4.15286270239e-05	2.54397429182e-05	2.33063955238e-05	2.28756835434e-05	2.27613888977e-05	2.27246247853e-05	2.27109807524e-05	2.27053246616e-05	2.27027636979e-05	2.27015175474e-05	2.27008737213e-05	2.27005237963e-05	2.27003251706e-05	2.27002081041e-05	2.27001367985e-05	2.27000920864e-05	2.27000633166e-05	2.2700044372e-05	2.27000316352e-05	2.27000229093e-05	2.27000168281e-05	2.27000570656e-05
hhs5	201543	1.24021	1.21159	0.000641021048228	0.107473461512	0.840269581784	0.0507907186109	0.00032016658047	2.80615233228e-05	2.29608439e-05	2.27239179735e-05	2.27033419986e-05	2.27006284015e-05	2.27001471936e-05	2.27000408218e-05	2.27000129419e-05	2.27000045735e-05	2.27000017682e-05	2.27000007373e-05	2.27000003278e-05	2.27000001541e-05	2.27000000761e-05	2.27000000392e-05	2.27000000209e-05	2.27000000117e-05	2.27000000065e-05	2.2700000004e-05	2.27000000022e-05	2.27000000014e-05	2.27000000027e-05
hhs5	201544	1.42927	1.53126	5.54153612844e-05	0.0054651786897	0.426383626559	0.556902208396	0.0106342593487	8.17555392546e-05	2.35262409994e-05	2.27279047549e-05	2.27017595979e-05	2.27001726488e-05	2.27000234283e-05	2.27000040675e-05	2.27000008566e-05	2.27000002106e-05	2.27000000588e-05	2.27000000182e-05	2.27000000062e-05	2.27000000023e-05	2.27000000009e-05	2.27000000003e-05	2.27000000002e-05	2.27e-05	2.27000000001e-05	2.27e-05	2.27e-05	2.27e-05	2.27e-05
hhs5	201545	1.14107	1.5929250000000001	6.9392044661e-05	0.00503775151091	0.317476353955	0.647095271835	0.0295721668028	0.000268528453714	2.64023678581e-05	2.28244777542e-05	2.27076932384e-05	2.27007390024e-05	2.27000983852e-05	2.27000168017e-05	2.27000034885e-05	2.27000008475e-05	2.27000002341e-05	2.27000000721e-05	2.27000000242e-05	2.2700000009e-05	2.27000000034e-05	2.27000000013e-05	2.27000000007e-05	2.27000000002e-05	2.27000000002e-05	2.27e-05	2.27000000001e-05	2.27e-05	2.27e-05
hhs5	201546	1.3763	1.725985	0.00028235169555	0.0089161618372	0.199007902154	0.627630119838	0.157148488896	0.00634200228463	0.000210233421487	3.08243889081e-05	2.32518018914e-05	2.27547530795e-05	2.27073389708e-05	2.27012479678e-05	2.27002567914e-05	2.27000617136e-05	2.27000168634e-05	2.2700005132e-05	2.27000017116e-05	2.27000006176e-05	2.27000002386e-05	2.27000000979e-05	2.27000000424e-05	2.27000000192e-05	2.27000000091e-05	2.27000000043e-05	2.27000000023e-05	2.27000000011e-05	2.27000000016e-05
hhs5	201547	1.4454	1.949	0.00276275930276	0.0236599186324	0.140930681345	0.376555870112	0.335114384342	0.103044004145	0.0155127404589	0.00176476998242	0.00021728570899	4.72447035185e-05	2.63380192837e-05	2.33342469086e-05	2.28283644037e-05	2.27296583792e-05	2.27076957936e-05	2.2702210015e-05	2.27006935414e-05	2.27002352882e-05	2.27000855082e-05	2.27000330312e-05	2.27000134734e-05	2.27000057707e-05	2.27000025826e-05	2.27000012026e-05	2.27000005807e-05	2.27000002898e-05	2.27000003274e-05
hhs5	201548	1.82185	2.00356	0.0639941363795	0.0996975683741	0.136366788904	0.160485861255	0.160673022992	0.136833044471	0.100240333467	0.0644509127575	0.0372995867929	0.0199506303407	0.0101097552595	0.00495909195872	0.00239761515936	0.00116030187443	0.000570279773204	0.000289277291288	0.000154523447031	8.90956819782e-05	5.68151100806e-05	4.05952936454e-05	3.22850115994e-05	2.79410129129e-05	2.56241592081e-05	2.43636906188e-05	2.36645159514e-05	2.32693354261e-05	2.36156909156e-05
hhs5	201549	1.73102	2.7885299999999997	0.026916049911	0.0470894821909	0.0757851154705	0.109414788454	0.138543573373	0.151389893648	0.141846216053	0.114500121094	0.080817709644	0.0509815842653	0.0294697492431	0.0159994547267	0.00834043291286	0.00425293959368	0.00215380546176	0.00109717234703	0.000568848162089	0.00030396233154	0.000169930116076	0.000101188490275	6.53560814536e-05	4.63419670592e-05	3.60623926844e-05	3.03988318821e-05	2.72192301535e-05	2.54009168408e-05	2.72030918203e-05
hhs5	201550	1.40568	2.10402	0.00983299173699	0.0396725115821	0.125846819392	0.25849025287	0.294760787793	0.180938233355	0.0667624089772	0.0178824609735	0.0041634414963	0.000961673735299	0.000245296123753	7.95583443296e-05	3.8506050701e-05	2.74814402933e-05	2.42666542497e-05	2.32524428863e-05	2.29082418048e-05	2.27833683639e-05	2.27352375966e-05	2.2715641098e-05	2.27072565474e-05	2.27035041459e-05	2.27017547983e-05	2.27009083612e-05	2.27004846575e-05	2.27002658634e-05	2.27003689671e-05
hhs5	201551	1.35701	2.24808	0.00292827493884	0.0152384682604	0.0721599434234	0.231325720489	0.35804667696	0.229816192996	0.0713769279545	0.0150476401439	0.00289183684201	0.000602555101832	0.000154071946377	5.64413899542e-05	3.24575028159e-05	2.58380229249e-05	2.380779852e-05	2.3124197761e-05	2.28743677563e-05	2.27762619045e-05	2.27352239492e-05	2.27170728282e-05	2.27086372822e-05	2.2704540116e-05	2.27024698786e-05	2.27013859291e-05	2.27007998316e-05	2.27004735306e-05	2.27007984192e-05
hhs5	201552	1.40602	2.22155	0.0112879929489	0.0377621445618	0.106969078654	0.218233378658	0.276511289471	0.205656745059	0.0962933536209	0.0331001029247	0.0097937479302	0.00280412496024	0.000837100246871	0.000275686396888	0.000107026995285	5.29008343304e-05	3.42827233645e-05	2.74324844635e-05	2.47482687631e-05	2.36338971429e-05	2.31462737163e-05	2.29224793289e-05	2.28152344388e-05	2.27617881353e-05	2.27341877803e-05	2.27194651377e-05	2.27113759188e-05	2.27068093321e-05	2.27117514053e-05
hhs5	201601	1.41173	2.35638	0.00070626344448	0.00558930383789	0.0401378004342	0.186208459379	0.383632313543	0.284841157734	0.0832221074543	0.013318292042	0.00169213994678	0.000231451652132	5.17354378539e-05	2.73617436713e-05	2.35667566238e-05	2.28847750271e-05	2.27445365241e-05	2.27119661087e-05	2.27035375765e-05	2.27011376663e-05	2.27003940962e-05	2.27001458159e-05	2.2700057212e-05	2.27000236576e-05	2.27000102549e-05	2.27000046387e-05	2.27000021809e-05	2.27000010619e-05	2.27000011464e-05
hhs5	201602	1.54293	2.34696	0.00238335101106	0.0123677392068	0.0583761020122	0.194442351237	0.340217804847	0.264415086117	0.0986640718854	0.0231023759617	0.00451039614534	0.000892461895649	0.000205677839826	6.57194385398e-05	3.40376883245e-05	2.6025014032e-05	2.37736612921e-05	2.30775853441e-05	2.28431762041e-05	2.27580202874e-05	2.27249347445e-05	2.27112896118e-05	2.27053548063e-05	2.27026478194e-05	2.27013592361e-05	2.27007217578e-05	2.27003951966e-05	2.27002225199e-05	2.27003306901e-05
hhs5	201603	1.7761	1.8884	0.00983260450063	0.0501253370128	0.179996029723	0.339476908776	0.281420426788	0.108303298842	0.0248667707386	0.00455175784768	0.000823582961892	0.000174650461826	5.48499661773e-05	3.03460666262e-05	2.4733405178e-05	2.32987640115e-05	2.28931192136e-05	2.27675232378e-05	2.27253580178e-05	2.27101458886e-05	2.27042946754e-05	2.2701911656e-05	2.27008901533e-05	2.27004316589e-05	2.27002171419e-05	2.27001129276e-05	2.27000605373e-05	2.27000333644e-05	2.27000468366e-05
hhs5	201604	2.11811	2.067215	0.00137698948821	0.0116437007618	0.0869976046187	0.337033460088	0.402023969476	0.137105322733	0.0206069816345	0.00242328504973	0.000324017845776	6.80390801547e-05	3.09768722945e-05	2.44999988035e-05	2.31551374328e-05	2.28307988253e-05	2.27419036489e-05	2.27147283912e-05	2.27056059146e-05	2.27022860488e-05	2.27009900418e-05	2.27004520482e-05	2.2700216289e-05	2.27001078885e-05	2.27000558621e-05	2.2700029912e-05	2.27000165107e-05	2.27000093689e-05	2.27000141843e-05
hhs5	201605	2.60695	1.7788	0.00198286788951	0.024760312167	0.20247118883	0.492868470958	0.241865839534	0.0326980241388	0.00265296265825	0.000242258186397	4.57116351489e-05	2.57993296772e-05	2.32225063463e-05	2.28065152335e-05	2.27254457479e-05	2.27069413216e-05	2.27021175192e-05	2.27007104028e-05	2.27002585973e-05	2.27001010269e-05	2.27000419811e-05	2.27000184185e-05	2.27000084794e-05	2.27000040747e-05	2.27000020351e-05	2.27000010522e-05	2.27000005614e-05	2.27000003083e-05	2.27000004301e-05
hhs5	201606	2.87521	2.35352	0.00145277438967	0.00889451166632	0.0497377366166	0.190708259593	0.359208290057	0.274663900411	0.0926447975562	0.018599151749	0.00306738507943	0.000522596183302	0.000112979811454	4.11907317258e-05	2.70036838038e-05	2.38280372449e-05	2.30288975938e-05	2.28053593663e-05	2.27366648935e-05	2.27137242273e-05	2.27054786947e-05	2.27023154958e-05	2.27010296149e-05	2.27004791203e-05	2.27002322496e-05	2.27001168103e-05	2.27000607471e-05	2.27000325675e-05	2.27000431714e-05
hhs5	201607	3.24155	2.3040000000000003	0.00453501943246	0.0189906294908	0.0733949486409	0.207280889127	0.324093166727	0.242027919093	0.0952459968399	0.0257686394663	0.00617134756148	0.00152548897679	0.000422757790987	0.000140746826104	6.12442948605e-05	3.65072441594e-05	2.80706857566e-05	2.49460338237e-05	2.37009371406e-05	2.31716870849e-05	2.293350317e-05	2.28207483196e-05	2.27649137221e-05	2.27361308621e-05	2.2720748067e-05	2.27122550658e-05	2.27074259005e-05	2.27046055574e-05	2.2708813224e-05
hhs5	201608	2.54507	2.231	0.000395389549165	0.00366306510125	0.037008161336	0.237718055076	0.472783380563	0.213304825983	0.0312624468597	0.00306867683062	0.000338565551703	6.32693686585e-05	2.92458682703e-05	2.39935499191e-05	2.30033996086e-05	2.27821171364e-05	2.27250579712e-05	2.27084609855e-05	2.27031141049e-05	2.27012342986e-05	2.27005216796e-05	2.27002332241e-05	2.27001095524e-05	2.27000537675e-05	2.2700027442e-05	2.27000145066e-05	2.27000079158e-05	2.27000044452e-05	2.27000065816e-05
hhs5	201609	2.27153	2.34285	0.0127749579063	0.0381069302177	0.0960393030183	0.184026271318	0.24415762734	0.214180652351	0.126963467277	0.0550850442212	0.0194302215893	0.00614618992465	0.00188203727323	0.000591949959785	0.000203189150617	8.27725850014e-05	4.38036383121e-05	3.05320164018e-05	2.57656768959e-05	2.39620647261e-05	2.32446031746e-05	2.29454766012e-05	2.28151857646e-05	2.27560865636e-05	2.27282557989e-05	2.27146883362e-05	2.27078593913e-05	2.27043190929e-05	2.27059970641e-05
hhs5	201610	1.98195	1.840965	0.00674666422754	0.0407929528738	0.187804448131	0.396366733489	0.276861056521	0.0752257105453	0.0130609705326	0.00218155631417	0.000427775956498	0.000112331507529	4.59149124541e-05	2.96003443457e-05	2.50061137255e-05	2.3551144128e-05	2.30417879565e-05	2.28475163688e-05	2.27677526519e-05	2.27328449587e-05	2.27166932744e-05	2.27088452834e-05	2.27048634006e-05	2.27027637799e-05	2.27016178396e-05	2.27009726994e-05	2.2700599167e-05	2.27003773121e-05	2.27007516612e-05
hhs5	201611	1.56295	1.625	0.00101014558847	0.0231408068431	0.30849397167	0.561994689416	0.0998837638934	0.00475819584553	0.000246625528272	3.85375804375e-05	2.4364230361e-05	2.29406824773e-05	2.27446931187e-05	2.27101069558e-05	2.27026764858e-05	2.27008061176e-05	2.27002701039e-05	2.27000989866e-05	2.27000391515e-05	2.27000165363e-05	2.27000073948e-05	2.27000034766e-05	2.27000017086e-05	2.27000008734e-05	2.27000004624e-05	2.27000002529e-05	2.27000001423e-05	2.27000000821e-05	2.27000001295e-05
hhs5	201612	1.43914	1.41	0.000186484857584	0.0185705003235	0.675824103841	0.301788323217	0.00309075796963	6.15897525771e-05	2.41172937336e-05	2.28068401926e-05	2.27130223155e-05	2.27022164056e-05	2.27004813734e-05	2.27001258307e-05	2.27000380402e-05	2.27000129286e-05	2.2700004838e-05	2.27000019621e-05	2.27000008521e-05	2.27000003926e-05	2.27000001902e-05	2.27000000964e-05	2.27000000508e-05	2.27000000277e-05	2.27000000156e-05	2.27000000091e-05	2.27000000054e-05	2.27000000033e-05	2.27000000059e-05
hhs5	201613	1.45661	1.26	0.00452215936831	0.14013764085	0.691759005948	0.15765884657	0.00519628953001	0.000231433242102	3.83037795169e-05	2.45936928804e-05	2.30256175078e-05	2.2772251384e-05	2.27194370251e-05	2.27060744551e-05	2.27021397052e-05	2.2700830982e-05	2.2700349975e-05	2.27001578244e-05	2.27000754536e-05	2.27000379406e-05	2.2700019937e-05	2.27000108903e-05	2.27000061568e-05	2.27000035891e-05	2.27000021508e-05	2.27000013213e-05	2.27000008303e-05	2.27000005326e-05	2.27000011152e-05
hhs5	201614	1.35283	1.06344	3.16157322054e-05	0.169262113778	0.830105285224	7.86947921768e-05	2.28837956987e-05	2.27060504939e-05	2.27005262845e-05	2.27000781596e-05	2.27000163086e-05	2.27000043084e-05	2.27000013538e-05	2.2700000486e-05	2.27000001939e-05	2.27000000842e-05	2.27000000394e-05	2.27000000194e-05	2.27000000102e-05	2.27000000055e-05	2.27000000031e-05	2.27000000019e-05	2.27000000011e-05	2.27000000007e-05	2.27000000004e-05	2.27000000003e-05	2.27000000001e-05	2.27000000001e-05	2.27000000003e-05
hhs5	201615	1.01145	1.11239	0.00412728061917	0.2720679279	0.69209179493	0.0307492067733	0.000447986386242	3.77680018125e-05	2.38536134687e-05	2.28467328989e-05	2.27263876786e-05	2.27060849893e-05	2.27016907587e-05	2.2700542934e-05	2.27001956873e-05	2.27000775011e-05	2.27000331958e-05	2.2700015191e-05	2.27000073566e-05	2.27000037414e-05	2.27000019859e-05	2.27000010947e-05	2.27000006238e-05	2.27000003664e-05	2.27000002209e-05	2.27000001367e-05	2.27000000862e-05	2.27000000557e-05	2.27000001182e-05
hhs5	201616	1.13769	0.997	0.00117085048747	0.508081036453	0.489137083493	0.00108409977375	2.7410541913e-05	2.28115897696e-05	2.27067848544e-05	2.27007294917e-05	2.27001144645e-05	2.27000234901e-05	2.27000058898e-05	2.27000017247e-05	2.27000005716e-05	2.27000002096e-05	2.27000000837e-05	2.27000000358e-05	2.27000000162e-05	2.27000000079e-05	2.2700000004e-05	2.2700000002e-05	2.27000000011e-05	2.27000000006e-05	2.27000000004e-05	2.27000000002e-05	2.27000000001e-05	2.27000000001e-05	2.27000000001e-05
hhs5	201617	1.01095	0.9102034999999999	0.00274157818873	0.773357249135	0.223083133979	0.000293538034202	2.5003067763e-05	2.27886129365e-05	2.27076306473e-05	2.27010699797e-05	2.27002077522e-05	2.27000509015e-05	2.27000148496e-05	2.27000049625e-05	2.27000018489e-05	2.27000007531e-05	2.27000003303e-05	2.27000001543e-05	2.27000000761e-05	2.27000000393e-05	2.27000000212e-05	2.27000000119e-05	2.27000000068e-05	2.2700000004e-05	2.27000000024e-05	2.27000000016e-05	2.2700000001e-05	2.27000000007e-05	2.27000000013e-05
hhs6	201542	3.46367	3.762	0.0001092032923	0.000252760253807	0.000723716751386	0.0025415237909	0.0108824570264	0.0532096173472	0.219651408741	0.407594716365	0.231703798895	0.0574066011131	0.0117211733235	0.00271329145503	0.000765133366467	0.000264591390532	0.000113116626283	6.04825803394e-05	3.99892360699e-05	3.12258858448e-05	2.71749201887e-05	2.51756555327e-05	2.41325502423e-05	2.35617107165e-05	2.32361252895e-05	2.30435848632e-05	2.29260361234e-05	2.28522126454e-05	2.3089763424e-05
hhs6	201543	3.44926	3.642	0.000139623819823	0.000452837921756	0.00175739781519	0.00746377750604	0.0313639833465	0.110381685833	0.255861222947	0.31309665725	0.190399748009	0.0664457271259	0.0170387604892	0.00397372485636	0.000962846228538	0.000264816117145	9.13594667881e-05	4.41432716204e-05	3.00264221353e-05	2.54144497492e-05	2.3780933587e-05	2.31588622947e-05	2.29061461013e-05	2.27973932156e-05	2.27481246719e-05	2.27247539032e-05	2.27132004202e-05	2.27072722535e-05	2.27104374884e-05
hhs6	201544	4.21557	4.010625	2.42538152342e-05	3.07569742099e-05	7.14286927071e-05	0.000365887171869	0.0027267111911	0.0209967318702	0.121135345663	0.345558647722	0.353649176449	0.128870277697	0.0228150039668	0.00297767458197	0.000396690837407	7.54852052986e-05	3.13697218929e-05	2.43614189591e-05	2.30670421482e-05	2.2792003434e-05	2.27257592357e-05	2.27079431857e-05	2.2702665097e-05	2.27009629378e-05	2.2700371405e-05	2.27001517886e-05	2.2700065318e-05	2.27000294367e-05	2.27000279481e-05
hhs6	201545	3.90919	4.441000000000001	0.000135290879072	0.000374495632951	0.00115719684862	0.00371679780921	0.0117277280889	0.0341348187642	0.0847101924938	0.163912166675	0.228114104662	0.218062791894	0.144119204837	0.0696721676087	0.0268260188006	0.00898424836655	0.00282075060299	0.000881657970309	0.000290638383765	0.000109268063202	5.19582725506e-05	3.30874991516e-05	2.65766488492e-05	2.42189790752e-05	2.33234707821e-05	2.29673371614e-05	2.28194048215e-05	2.2755392885e-05	2.27546141361e-05
hhs6	201546	4.00152	4.669745	4.86831519839e-05	0.000108961934572	0.000325708577029	0.00113367609065	0.00415705458582	0.0148735228077	0.0475670645016	0.121678459546	0.220700443158	0.258610803097	0.190535949415	0.092915946829	0.0333649871894	0.00995341149501	0.00273659943461	0.0007523628128	0.000224019149728	8.10036225393e-05	4.06069276608e-05	2.85508284409e-05	2.47320558019e-05	2.34480964825e-05	2.29908525816e-05	2.28189443889e-05	2.27509621568e-05	2.27227901916e-05	2.27211442686e-05
hhs6	201547	4.07754	5.852	0.00010387433945	0.000216688305588	0.000493837610785	0.00117627550378	0.0028367968071	0.00674964515956	0.0154336189245	0.0329196501217	0.0633252345326	0.106011166505	0.149417635437	0.172961475808	0.162586831629	0.124712072233	0.0796215485128	0.0436185223976	0.0212392317277	0.00951930633908	0.0040527638948	0.00168462926204	0.000701343184399	0.000300880027948	0.000138250836447	7.16435710748e-05	4.39216469593e-05	3.21400396282e-05	3.10156419752e-05
hhs6	201548	4.5488	5.942	0.000865633054619	0.00158613343372	0.00291894355298	0.00534514461886	0.00964170931176	0.016935228254	0.0285825512974	0.0456696073489	0.0679994559946	0.092889846821	0.114824645363	0.12713626454	0.125437135242	0.110358572424	0.0871380212676	0.0624439927086	0.0411988996824	0.0254236753195	0.0149058097934	0.00842463487866	0.00464963206173	0.00253403838761	0.00137723989206	0.000753377147407	0.000418791656251	0.000239237116552	0.000301778831815
hhs6	201549	4.99108	6.710850000000001	0.00187850915521	0.00292709561098	0.00454806207553	0.00701590576748	0.0106924510234	0.0160103635687	0.0234082066021	0.0331926417716	0.0453228577507	0.0591633308358	0.0733243835496	0.085755292169	0.0941938572726	0.0968802848773	0.0932184053098	0.0840166373309	0.0711631848935	0.0569303182715	0.0432856767424	0.0314986799932	0.0220970814775	0.015050738501	0.0100198764457	0.00655983481003	0.00424630168157	0.00273091336268	0.00486910915025
hhs6	201550	4.10939	5.65829	0.000684173531561	0.00132906372406	0.00260650138117	0.00509865361739	0.00981956342794	0.0183413997928	0.0326459091538	0.0542771317768	0.082525971444	0.112426796216	0.134914108037	0.141067049244	0.128166607313	0.101780291561	0.0716017865439	0.0454611085558	0.0266032743656	0.0146520079606	0.00774196810598	0.0039905276849	0.00203517799992	0.00103991430423	0.00053887259514	0.000287047799805	0.000159833733026	9.49354702962e-05	0.000110324658666
hhs6	201551	3.8326	5.411	0.000392039495401	0.000789734120519	0.00164717056955	0.00350542101209	0.00749222722733	0.0157654875216	0.031814734155	0.0595390282447	0.0993395979003	0.141932644228	0.167991963248	0.16190211373	0.12754228042	0.0841041076929	0.0481614177932	0.0249464701705	0.012136988777	0.00572077826916	0.0026753178621	0.00126401796023	0.000612534174874	0.000309030784087	0.000165180916048	9.54877742337e-05	6.08873870503e-05	4.32666971322e-05	5.00718690426e-05
hhs6	201552	4.07882	6.04392	0.00149538649974	0.00250887608737	0.00422037536838	0.00707254997297	0.0117175890723	0.0190178476985	0.0299122264189	0.0450341196087	0.0640378789563	0.0848574029427	0.103510550567	0.115130758286	0.116134432257	0.106193397224	0.0884280258105	0.0676541395165	0.0481244764073	0.0322553587775	0.0206465260849	0.0127808285203	0.00773675880123	0.00462326254646	0.00274885072376	0.00163696450297	0.000982006676307	0.000596650575609	0.000942760097091
hhs6	201601	4.49916	5.117	0.000281455457789	0.000662926526931	0.00161453542888	0.00394469243923	0.00941373403988	0.021322434127	0.0443523805367	0.0816739394872	0.128316371829	0.166625776161	0.175263571515	0.148717279035	0.103136956126	0.0600621805689	0.0304261756127	0.0139182790728	0.00595377298431	0.00245556356056	0.00100334994529	0.000417569432789	0.000183371455402	8.92755871201e-05	5.0929075112e-05	3.49832537215e-05	2.81925737188e-05	2.52250565704e-05	2.50791118445e-05
hhs6	201602	4.45398	5.141450000000001	0.000240208406277	0.000531025414722	0.00124017145218	0.00298187219028	0.00720458967672	0.0169992897398	0.0377442285026	0.0752580114048	0.127784829459	0.175689591299	0.188885178402	0.157457535319	0.103922195222	0.0567035775313	0.026970546414	0.0117692936852	0.0049172834447	0.00203310969638	0.000853833258854	0.000373117360038	0.000174531014806	9.05770239106e-05	5.40590494416e-05	3.76735147226e-05	3.0083457012e-05	2.64549537664e-05	2.71331064113e-05
hhs6	201603	5.13729	5.07526	0.000668902842952	0.00143087313469	0.00309923783977	0.0066784213539	0.0140389005788	0.0281199596566	0.0521906351712	0.0870096207159	0.126315539834	0.155561851624	0.159935767417	0.136969084699	0.098901837339	0.0616525288476	0.0341938791823	0.0174130993194	0.00838239237862	0.00391043417722	0.00180476521496	0.000838978708372	0.000399955931572	0.000199764287198	0.00010744422191	6.41590913396e-05	4.34580253413e-05	3.33408784103e-05	3.51675285859e-05
hhs6	201604	5.63083	5.34684	0.000542895700895	0.00110684638654	0.00230483406539	0.00482957226423	0.0100174162435	0.0201585210496	0.0383886307738	0.0671679692748	0.104570167979	0.140518342483	0.159259949397	0.150647128257	0.119494594661	0.080986569197	0.0482431084764	0.0260812112305	0.0131978288548	0.00642100859119	0.00306993922079	0.00146806347421	0.000712929568573	0.000356985575535	0.000187650410667	0.000105852402033	6.55821970401e-05	4.53340111029e-05	5.10682546916e-05
hhs6	201605	4.47446	4.54838	6.5148340199e-05	0.000157914464225	0.000479252012985	0.00163477092432	0.00580406418613	0.0199780288675	0.0608095224909	0.145231861234	0.239942287639	0.251243993458	0.165309279878	0.0736407714108	0.0251034570816	0.00740853622276	0.00208685219378	0.000603838112162	0.000193084706946	7.55601275827e-05	4.01546711035e-05	2.88364895278e-05	2.49912365341e-05	2.36051490115e-05	2.30767322525e-05	2.28644993702e-05	2.27750514046e-05	2.27356443969e-05	2.27371743501e-05
hhs6	201606	4.74938	4.877	2.3445035721e-05	2.53854705514e-05	3.35181369501e-05	7.19056130989e-05	0.000276209382517	0.00147861619576	0.00879667278646	0.0479519486041	0.182269762436	0.350561922429	0.281536081615	0.100917764076	0.0213599362914	0.00365068935268	0.000631900139545	0.000134151346494	4.56909069024e-05	2.80712923582e-05	2.41103894242e-05	2.31114809335e-05	2.28318073918e-05	2.27458481809e-05	2.27171500857e-05	2.27068408341e-05	2.27028887115e-05	2.27012833789e-05	2.27012003103e-05
hhs6	201607	4.43197	4.460435	0.000580277574576	0.00132405307778	0.00315617778772	0.00769750822011	0.0186584391708	0.0430360636081	0.0888099197014	0.152054656661	0.200894936949	0.196029968189	0.141845661517	0.0800185870611	0.0379166006774	0.0162510099882	0.00668136848653	0.00274495760318	0.00115806154291	0.000511933817077	0.000241784066381	0.000124838230347	7.22485522249e-05	4.76689402883e-05	3.57410212036e-05	2.9741948134e-05	2.66216581011e-05	2.49470505252e-05	2.62268994445e-05
hhs6	201608	3.87817	3.534035	0.000249047301862	0.000876356145691	0.00342952511272	0.0137136769961	0.0502675945564	0.143979199938	0.266725864713	0.277956474298	0.161304138956	0.0591028137905	0.0164996883884	0.0041446544739	0.00105067397062	0.000292725687606	9.91700874081e-05	4.61968767941e-05	3.05197692698e-05	2.55038795736e-05	2.37762410818e-05	2.31393484095e-05	2.28895799138e-05	2.2785988842e-05	2.2740794866e-05	2.27201549645e-05	2.27103299983e-05	2.27054738306e-05	2.27071457256e-05
hhs6	201609	3.63245	3.66599	0.012860371212	0.0223931480408	0.037162096193	0.0578387629853	0.0830387153876	0.108278608475	0.126621569987	0.131734442402	0.121677269354	0.100195472533	0.0742758231358	0.0502591539438	0.0315448609703	0.0186712319055	0.0105867857656	0.00583195955833	0.00315962534766	0.00170154556023	0.000919680462514	0.000503760536361	0.000282722027782	0.000164756286102	0.000101296778899	6.67957710223e-05	4.78052652773e-05	3.72100251058e-05	4.45300912804e-05
hhs6	201610	3.32203	3.0347799999999996	9.29625067726e-05	0.000374171668181	0.00216039738056	0.0151230825574	0.0988619939816	0.35101025002	0.384505467462	0.124217279987	0.0198959108506	0.00281035867602	0.000469297406052	0.000109600321275	4.30482954022e-05	2.82875577195e-05	2.44532786861e-05	2.33149490549e-05	2.29368195771e-05	2.27987094231e-05	2.27440212894e-05	2.27208108118e-05	2.27103500325e-05	2.27053815484e-05	2.27029102491e-05	2.27016297419e-05	2.27009416146e-05	2.27005595377e-05	2.27009675022e-05
hhs6	201611	2.86151	2.63	0.000255962556782	0.0016150825181	0.0119471855774	0.0786101942099	0.295317638634	0.400008862275	0.173476958443	0.0330671199149	0.0045483950761	0.000644627450154	0.000120879499076	4.10731264927e-05	2.67455056291e-05	2.37287434795e-05	2.29962245301e-05	2.27948904152e-05	2.27333102603e-05	2.27126546015e-05	2.27051490506e-05	2.27022247138e-05	2.27010133759e-05	2.27004837256e-05	2.27002407401e-05	2.27001243764e-05	2.27000664592e-05	2.27000366112e-05	2.27000519881e-05
hhs6	201612	3.14237	2.3989	3.30430080105e-05	0.000153921179351	0.00277347102826	0.0731522020732	0.572280404685	0.330330879522	0.0200156784008	0.000779848438902	6.70345993928e-05	2.68975165084e-05	2.32793194557e-05	2.28062603442e-05	2.27242256176e-05	2.27065469635e-05	2.27020270757e-05	2.27007012689e-05	2.27002660075e-05	2.27001090433e-05	2.27000477598e-05	2.27000221485e-05	2.2700010796e-05	2.27000054978e-05	2.27000029106e-05	2.2700001595e-05	2.27000009016e-05	2.27000005243e-05	2.27000008499e-05
hhs6	201613	2.94122	2.2439999999999998	0.000619339388254	0.00451146309172	0.0377705247814	0.22840033228	0.466463140162	0.220889493823	0.0359321575422	0.00428984827143	0.000592650069247	0.000118082226036	4.25541589597e-05	2.76746829346e-05	2.41522321569e-05	2.31807067553e-05	2.28765841079e-05	2.27707787546e-05	2.27305444436e-05	2.27140415274e-05	2.2706817437e-05	2.27034714701e-05	2.27018432609e-05	2.27010156786e-05	2.27005784556e-05	2.27003393461e-05	2.27002044588e-05	2.27001262021e-05	2.27002391785e-05
hhs6	201614	2.80193	2.069	0.000221921422655	0.00217604354668	0.0344670471755	0.367610249856	0.516156311794	0.0739698214327	0.00451991553742	0.000390004028578	6.90566573871e-05	3.09792717191e-05	2.46168124567e-05	2.32398880252e-05	2.2876966896e-05	2.27654151357e-05	2.27266520266e-05	2.27117664763e-05	2.27055562582e-05	2.27027780798e-05	2.27014589868e-05	2.27007996474e-05	2.2700454985e-05	2.27002675804e-05	2.27001620644e-05	2.27001007773e-05	2.27000641713e-05	2.2700041749e-05	2.2700092418e-05
hhs6	201615	2.69724	2.07	5.21294928992e-05	0.0005167504055	0.0156962072589	0.365298930063	0.573445784997	0.0432195417581	0.00124934284615	8.35637518639e-05	2.81889120834e-05	2.34648223479e-05	2.2845545036e-05	2.27348606917e-05	2.27099512507e-05	2.27032602841e-05	2.2701193372e-05	2.27004784385e-05	2.27002069635e-05	2.27000954861e-05	2.2700046558e-05	2.27000238159e-05	2.27000127045e-05	2.27000070331e-05	2.27000040237e-05	2.27000023708e-05	2.27000014345e-05	2.2700000889e-05	2.27000017037e-05
hhs6	201616	2.29806	2.04649	0.000319873691574	0.00381505596332	0.0545180618391	0.384631340291	0.463585535123	0.0858756210668	0.00627858834154	0.000488808664326	7.02562018853e-05	2.93638480107e-05	2.39146045605e-05	2.29731128092e-05	2.27726457626e-05	2.27221399571e-05	2.27075460744e-05	2.27028233963e-05	2.27011429988e-05	2.27004949682e-05	2.27002271878e-05	2.27001097069e-05	2.27000553941e-05	2.27000290979e-05	2.27000158332e-05	2.27000088924e-05	2.27000051385e-05	2.27000030474e-05	2.27000051688e-05
hhs6	201617	2.33777	1.99668	0.000769780763698	0.00758191770573	0.080939073047	0.414213963202	0.409238177445	0.0786170056192	0.00734320099504	0.00074846447293	0.000118182103341	3.92912247739e-05	2.63294771e-05	2.3654824034e-05	2.29912899247e-05	2.28002303125e-05	2.27380854993e-05	2.27157229309e-05	2.27069629851e-05	2.2703274661e-05	2.27016222815e-05	2.27008410255e-05	2.27004537884e-05	2.27002536834e-05	2.27001463761e-05	2.27000868928e-05	2.27000529215e-05	2.27000329899e-05	2.27000641093e-05
hhs7	201542	1.20878	1.503	0.00273872940177	0.0392776797537	0.452829348798	0.460773617967	0.0406582386984	0.00281767623809	0.000361276764079	8.68058379299e-05	3.91748242461e-05	2.79491425423e-05	2.46582202886e-05	2.35237950435e-05	2.30808578748e-05	2.28899812643e-05	2.28008756751e-05	2.27564345148e-05	2.27330023463e-05	2.27200479513e-05	2.27125874882e-05	2.27081353194e-05	2.27053939806e-05	2.27036586288e-05	2.27025326096e-05	2.27017855816e-05	2.27012799647e-05	2.27009314742e-05	2.27030550431e-05
hhs7	201543	1.05016	1.32758	0.0172685942419	0.164193673159	0.503282812637	0.274477323309	0.0368378352192	0.00312054515032	0.000319659989222	6.03016318575e-05	2.8914673905e-05	2.3983578354e-05	2.30177716469e-05	2.27911664155e-05	2.27295237044e-05	2.27105750105e-05	2.27041234431e-05	2.27017284346e-05	2.27007710699e-05	2.27003631156e-05	2.27001793103e-05	2.27000923359e-05	2.27000493546e-05	2.27000272757e-05	2.27000155332e-05	2.27000090896e-05	2.2700005452e-05	2.27000033446e-05	2.27000061518e-05
hhs7	201544	1.31092	1.7301250000000001	0.00397232190436	0.0407430460742	0.241788867962	0.457787184757	0.217380232485	0.0342595339367	0.00328006281293	0.000320459420588	5.46201985448e-05	2.69167098219e-05	2.33815330351e-05	2.28316723058e-05	2.27296562247e-05	2.27076137446e-05	2.27021862701e-05	2.27006912167e-05	2.27002375271e-05	2.27000877735e-05	2.27000345713e-05	2.27000144063e-05	2.27000063121e-05	2.27000028924e-05	2.27000013799e-05	2.27000006829e-05	2.27000003492e-05	2.27000001841e-05	2.27000002338e-05
hhs7	201545	0.95359	2.0995	0.0221466876042	0.0620339784173	0.138308133197	0.222647407939	0.24166960869	0.174654884318	0.088221100426	0.0340721602678	0.0111196215832	0.00334600341667	0.000994833307811	0.000311463087294	0.000111761172384	5.15449189189e-05	3.25549942269e-05	2.62539783556e-05	2.40507298734e-05	2.32395862489e-05	2.29258521787e-05	2.27987265803e-05	2.27449255475e-05	2.27212166586e-05	2.27103693581e-05	2.27052309898e-05	2.2702717296e-05	2.27014503349e-05	2.27018768479e-05
hhs7	201546	0.912263	2.0689	0.000280891771922	0.00406090061219	0.0577803251158	0.360348150748	0.459622247434	0.108162579201	0.00870374172445	0.000565199991602	6.28553152485e-05	2.66115262282e-05	2.3196985612e-05	2.27794118851e-05	2.27153705474e-05	2.27034901977e-05	2.27009059371e-05	2.27002632818e-05	2.27000842563e-05	2.2700029297e-05	2.27000109486e-05	2.27000043581e-05	2.27000018342e-05	2.2700000811e-05	2.27000003749e-05	2.27000001803e-05	2.27000000899e-05	2.27000000463e-05	2.27000000561e-05
hhs7	201547	1.19874	2.509	0.000302104443467	0.00243490682648	0.0201030678305	0.120702571661	0.348580724596	0.355558413742	0.127319425334	0.0216120995125	0.0026310124385	0.00032425872188	6.12348187154e-05	2.84228022332e-05	2.36943854256e-05	2.29001129432e-05	2.27459339555e-05	2.27118395072e-05	2.27033779953e-05	2.27010536043e-05	2.27003554103e-05	2.27001284836e-05	2.27000493916e-05	2.27000200572e-05	2.27000085552e-05	2.27000038142e-05	2.270000177e-05	2.27000008518e-05	2.27000008999e-05
hhs7	201548	1.39056	1.82455	0.0232670970203	0.0811897945193	0.201035837539	0.296971511969	0.2398923279	0.111240209776	0.034619733492	0.00868996755323	0.00204126764868	0.000499862286624	0.000142411161635	5.51671450272e-05	3.22613711814e-05	2.57502939342e-05	2.37485989197e-05	2.30860037408e-05	2.28511932294e-05	2.27626378234e-05	2.27272986463e-05	2.271245462e-05	2.27059228144e-05	2.27029246614e-05	2.27014945443e-05	2.27007880149e-05	2.2700427571e-05	2.27002381855e-05	2.2700341561e-05
hhs7	201549	1.55082	2.13775	0.0700222752846	0.0908232722971	0.109550983103	0.122004404302	0.124906382818	0.117441333397	0.101668153547	0.081499862639	0.0609947512285	0.0430358254194	0.0289263092775	0.0187133270195	0.0117646528332	0.00724970381291	0.00441206155538	0.00266910718995	0.00161421754292	0.000981020078727	0.000602158120801	0.000375315196195	0.000238996106652	0.000156594694253	0.000106411161354	7.55837757257e-05	5.64674584918e-05	4.44949401085e-05	6.63352002932e-05
hhs7	201550	1.41906	1.65233	0.0896645887024	0.13329931446	0.168662927577	0.178404703664	0.157051425331	0.116223883741	0.0739280436831	0.0416308396949	0.0214215053509	0.0103750235373	0.00485193828325	0.0022376571278	0.00103608612376	0.000489950029461	0.000241319685678	0.00012695978093	7.35128464147e-05	4.80425813156e-05	3.5640802898e-05	2.94649090778e-05	2.63186231945e-05	2.46792037191e-05	2.38059261921e-05	2.33307252418e-05	2.30667834391e-05	2.2917276166e-05	2.30535496473e-05
hhs7	201551	1.1452	1.80535	0.0705657102612	0.116771163734	0.163157293413	0.186200065123	0.171101690148	0.127771323127	0.0798790278034	0.0435795421768	0.0216699109257	0.0102058924851	0.0046938549604	0.00215711040417	0.00100813020964	0.000486501334722	0.000246379288396	0.000133524205963	7.9163559939e-05	5.2279022745e-05	3.86207611246e-05	3.14949440812e-05	2.76800581806e-05	2.5586535367e-05	2.44102746514e-05	2.37344780619e-05	2.33379523027e-05	2.31006289894e-05	2.34721842454e-05
hhs7	201552	1.15409	2.19613	0.0181202497557	0.0507225420561	0.11928392544	0.209148270928	0.247455198185	0.191064253606	0.101284567911	0.0410748236561	0.0143354679234	0.00473083314269	0.00157384707613	0.000551790064519	0.000212519820648	9.47410652538e-05	5.16326216335e-05	3.49669426506e-05	2.81711491363e-05	2.52567945712e-05	2.39470287376e-05	2.33324140011e-05	2.30323387326e-05	2.28804115087e-05	2.28008873925e-05	2.27579711053e-05	2.27341520144e-05	2.27205864953e-05	2.27360716229e-05
hhs7	201601	1.175	2.165	0.0109643347297	0.0407762277054	0.118605617453	0.233708186419	0.279002774083	0.195461767632	0.0855766252161	0.026628376755	0.0067951427289	0.00160674727895	0.000390562652632	0.000111418110518	4.54316448499e-05	2.89460127203e-05	2.4543876468e-05	2.32836015045e-05	2.28972604906e-05	2.27708700595e-05	2.27269329071e-05	2.27107763815e-05	2.27045200049e-05	2.27019794631e-05	2.27009018357e-05	2.27004260531e-05	2.2700208106e-05	2.27001048213e-05	2.2700120135e-05
hhs7	201602	1.12489	2.1722650000000003	0.00687733149364	0.0295844538111	0.105112223204	0.246787687673	0.312708039027	0.20063814829	0.0732645221934	0.0190101150628	0.00431953033304	0.000991857613987	0.00025548777595	8.38037269994e-05	4.03228783165e-05	2.82639087288e-05	2.46091504957e-05	2.34061967038e-05	2.2979386802e-05	2.28173666509e-05	2.27520182504e-05	2.27241877976e-05	2.27117418755e-05	2.2705925519e-05	2.27030970575e-05	2.27016710798e-05	2.27009281891e-05	2.27005293988e-05	2.27008086342e-05
hhs7	201603	1.50883	2.04747	0.026732323443	0.0703315366231	0.147705827107	0.225183554441	0.233853698243	0.164433205612	0.0826414983932	0.0325336230431	0.0110561396572	0.00351900630585	0.00111602391421	0.00037179759741	0.000138684880334	6.31622288283e-05	3.75686923583e-05	2.84543776227e-05	2.50408710809e-05	2.369812058e-05	2.31446712086e-05	2.29063236629e-05	2.27993950286e-05	2.27495700639e-05	2.27255236806e-05	2.27135352177e-05	2.27073758281e-05	2.27041218843e-05	2.27059318701e-05
hhs7	201604	1.81036	2.053315	0.0105853920893	0.0428514692278	0.136364080093	0.274335648097	0.294588774597	0.165699533336	0.0563695608329	0.014412839391	0.00334133021559	0.000796611713169	0.000215533792204	7.51184513923e-05	3.83021126019e-05	2.77644272798e-05	2.44803002092e-05	2.33725503498e-05	2.29710115687e-05	2.28156971953e-05	2.27520110453e-05	2.27244901426e-05	2.27120222927e-05	2.27061279995e-05	2.27032318009e-05	2.27017579908e-05	2.27009836744e-05	2.27005648162e-05	2.27008755892e-05
hhs7	201605	1.8449	1.62602	0.0187142371092	0.0959425202196	0.285949448023	0.36315435037	0.182169138876	0.0446109337795	0.00758472243432	0.00120051793294	0.000218297409994	5.93826569543e-05	3.05661097885e-05	2.46170879517e-05	2.32245698914e-05	2.28590260824e-05	2.2752750594e-05	2.27189364054e-05	2.27072870616e-05	2.27029817159e-05	2.270128835e-05	2.27005843734e-05	2.27002768471e-05	2.27001363937e-05	2.27000696181e-05	2.27000366949e-05	2.27000199163e-05	2.27000111032e-05	2.27000159817e-05
hhs7	201606	2.40642	1.86847	0.0086455086771	0.0480905974347	0.185334179414	0.35585414846	0.280221915103	0.0974092033419	0.0199987830558	0.00334011295275	0.000570865348633	0.000121941598952	4.3034528892e-05	2.74299239953e-05	2.39384141604e-05	2.30606199779e-05	2.28153691538e-05	2.27400965276e-05	2.2714990332e-05	2.27059772428e-05	2.27025235001e-05	2.27011209958e-05	2.27005211661e-05	2.27002524174e-05	2.27001268542e-05	2.27000659227e-05	2.27000353186e-05	2.27000194565e-05	2.27000272951e-05
hhs7	201607	2.50362	1.845875	0.011421148821	0.0542048740465	0.192572335729	0.35392647796	0.267872651201	0.0930230129762	0.021036257913	0.00428200393608	0.000939363219341	0.000244891853306	8.39075149092e-05	4.16897137941e-05	2.92440591452e-05	2.5170377755e-05	2.37090091687e-05	2.31412213681e-05	2.29047362005e-05	2.28000657783e-05	2.27511950473e-05	2.27272739837e-05	2.27150634373e-05	2.27085924539e-05	2.27050457493e-05	2.2703041873e-05	2.27018780888e-05	2.27011850536e-05	2.27023714141e-05
hhs7	201608	1.99971	1.55481	0.0057068924489	0.0662269052026	0.367364462428	0.443197291586	0.106180062185	0.00994998244882	0.000827625564484	0.000102823170557	3.31385761245e-05	2.44384282172e-05	2.30557632542e-05	2.278627475e-05	2.27240682985e-05	2.270754491e-05	2.27026090113e-05	2.2700980707e-05	2.27003960412e-05	2.27001701946e-05	2.27000772275e-05	2.27000367634e-05	2.27000182618e-05	2.27000094227e-05	2.27000050308e-05	2.270000277e-05	2.27000015685e-05	2.27000009111e-05	2.27000014543e-05
hhs7	201609	2.05839	2.152	0.00411516759735	0.0223253529738	0.0984236361735	0.266188261071	0.342294142603	0.194669168292	0.0573558637187	0.0116382682842	0.00210080105945	0.000403608962323	9.91971137526e-05	3.99032064225e-05	2.70357965629e-05	2.39153627448e-05	2.30750099063e-05	2.28260436589e-05	2.27457008418e-05	2.27177218628e-05	2.27072948338e-05	2.27031668186e-05	2.27014417872e-05	2.27006850938e-05	2.27003383398e-05	2.27001730343e-05	2.27000913506e-05	2.2700049646e-05	2.27000676604e-05
hhs7	201610	2.09375	1.620265	0.00416762822186	0.0460899281438	0.315130242118	0.487577022347	0.131858883226	0.0132731174231	0.001265785777	0.000174403515774	4.73848105621e-05	2.7821598108e-05	2.39916466928e-05	2.30808750999e-05	2.28274692576e-05	2.27473353e-05	2.27191680773e-05	2.27083505709e-05	2.2703872247e-05	2.27018949895e-05	2.2700971928e-05	2.27005194805e-05	2.27002879754e-05	2.27001649174e-05	2.27000972393e-05	2.27000588617e-05	2.27000364893e-05	2.27000231159e-05	2.27000468121e-05
hhs7	201611	1.54483	1.224275	0.0107563494333	0.203037423073	0.618747019151	0.15894727567	0.00767476579515	0.000338604231556	4.23737234644e-05	2.45781246058e-05	2.29530094025e-05	2.27445366421e-05	2.27096640158e-05	2.27024768377e-05	2.27007265062e-05	2.27002381778e-05	2.27000857072e-05	2.27000333779e-05	2.27000139113e-05	2.27000061495e-05	2.27000028619e-05	2.2700001394e-05	2.2700000707e-05	2.27000003716e-05	2.27000002019e-05	2.27000001129e-05	2.27000000649e-05	2.27000000381e-05	2.27000000629e-05
hhs7	201612	1.39301	1.20894	0.00642789264986	0.191736681912	0.678467566699	0.119173006924	0.00355890903534	0.000149919080576	3.09802305835e-05	2.35757740251e-05	2.28324952114e-05	2.27261539596e-05	2.27063243777e-05	2.27017929684e-05	2.27005775057e-05	2.27002065037e-05	2.27000805584e-05	2.27000338265e-05	2.27000151277e-05	2.27000071444e-05	2.27000035388e-05	2.2700001828e-05	2.27000009802e-05	2.27000005432e-05	2.27000003104e-05	2.27000001821e-05	2.27000001095e-05	2.27000000674e-05	2.27000001249e-05
hhs7	201613	1.20827	1.00186	0.0545541670045	0.440920155961	0.444753107098	0.0556699882686	0.00331880332985	0.000272808982588	5.11322747411e-05	2.72420408301e-05	2.36434285413e-05	2.29399099964e-05	2.27714995307e-05	2.27241936357e-05	2.27090796263e-05	2.27037130519e-05	2.27016322485e-05	2.27007631427e-05	2.27003762712e-05	2.2700194307e-05	2.27001045014e-05	2.27000582603e-05	2.27000335385e-05	2.27000198697e-05	2.27000120807e-05	2.27000075195e-05	2.27000047815e-05	2.27000031004e-05	2.27000066811e-05
hhs7	201614	0.986163	0.729	0.129800092143	0.772923476391	0.0948687929921	0.00180625951827	9.4616375494e-05	2.89249859738e-05	2.35908189139e-05	2.28788311982e-05	2.27456485153e-05	2.27139291796e-05	2.27048771314e-05	2.27019046093e-05	2.27008127477e-05	2.2700373249e-05	2.27001823404e-05	2.27000939004e-05	2.27000506076e-05	2.27000283791e-05	2.27000164792e-05	2.27000098696e-05	2.27000060767e-05	2.27000038351e-05	2.27000024753e-05	2.27000016303e-05	2.27000010939e-05	2.27000007465e-05	2.27000018945e-05
hhs7	201615	0.908619	0.777	0.0829331317317	0.787340495635	0.127407511154	0.00174821529207	6.80570219647e-05	2.55127574349e-05	2.30106826039e-05	2.27506184261e-05	2.27108575185e-05	2.27028549409e-05	2.27008778726e-05	2.27003055395e-05	2.2700117577e-05	2.27000491635e-05	2.2700022043e-05	2.27000104889e-05	2.27000052535e-05	2.27000027515e-05	2.27000014987e-05	2.27000008453e-05	2.27000004918e-05	2.2700000294e-05	2.27000001804e-05	2.27000001133e-05	2.27000000725e-05	2.27000000473e-05	2.2700000104e-05
hhs7	201616	0.704888	0.608967	0.242886763418	0.742939554956	0.0135522479774	9.76263693893e-05	2.43077758152e-05	2.27889259706e-05	2.27089016332e-05	2.27013237213e-05	2.27002606549e-05	2.27000632577e-05	2.27000180426e-05	2.27000058516e-05	2.27000021071e-05	2.27000008275e-05	2.27000003498e-05	2.27000001573e-05	2.27000000748e-05	2.27000000372e-05	2.27000000193e-05	2.27000000103e-05	2.27000000058e-05	2.27000000033e-05	2.27000000019e-05	2.27000000012e-05	2.27000000008e-05	2.27000000004e-05	2.27000000009e-05
hhs7	201617	0.59335	0.6365000000000001	0.23561719515	0.723925303477	0.0393465954151	0.000568505551152	4.13905485517e-05	2.40946594758e-05	2.2874243904e-05	2.27309345913e-05	2.27070653214e-05	2.27019486442e-05	2.27006220709e-05	2.27002231398e-05	2.2700088024e-05	2.27000375774e-05	2.27000171474e-05	2.27000082835e-05	2.27000042038e-05	2.27000022273e-05	2.27000012255e-05	2.27000006974e-05	2.27000004091e-05	2.27000002464e-05	2.27000001522e-05	2.27000000961e-05	2.27000000618e-05	2.27000000406e-05	2.27000000904e-05
hhs8	201542	0.744407	0.862511	0.00082478632923	0.956058572714	0.0425341830083	5.90505665933e-05	2.38563633734e-05	2.28201627588e-05	2.27220678477e-05	2.27056776775e-05	2.27018272763e-05	2.27006900123e-05	2.27002937863e-05	2.27001373453e-05	2.27000692058e-05	2.2700037081e-05	2.27000209137e-05	2.27000123194e-05	2.27000075327e-05	2.27000047575e-05	2.27000030912e-05	2.27000020597e-05	2.27000014031e-05	2.27000009752e-05	2.27000006901e-05	2.27000004964e-05	2.27000003625e-05	2.27000002682e-05	2.27000009341e-05
hhs8	201543	0.776688	0.916	0.00745984007618	0.708737596971	0.28221637973	0.00105533203139	3.1165399954e-05	2.2964506857e-05	2.2718622035e-05	2.27021891905e-05	2.27003646666e-05	2.27000781043e-05	2.27000202215e-05	2.2700006071e-05	2.27000020527e-05	2.27000007651e-05	2.27000003092e-05	2.2700000134e-05	2.27000000616e-05	2.27000000297e-05	2.27000000151e-05	2.2700000008e-05	2.27000000043e-05	2.27000000024e-05	2.27000000014e-05	2.27000000008e-05	2.27000000006e-05	2.27000000002e-05	2.27000000007e-05
hhs8	201544	0.997922	1.0205	0.00156279436657	0.4425613592	0.552661610816	0.00268600457581	2.87672730135e-05	2.27618135537e-05	2.27018340768e-05	2.27001086728e-05	2.2700010309e-05	2.27000013713e-05	2.27000002351e-05	2.2700000049e-05	2.27000000121e-05	2.27000000032e-05	2.27000000011e-05	2.27000000003e-05	2.27000000001e-05	2.27000000001e-05	2.27e-05	2.27e-05	2.27e-05	2.27e-05	2.27e-05	2.27e-05	2.27e-05	2.27e-05	2.27e-05
hhs8	201545	0.725679	1.0793949999999999	0.00380226980283	0.3323775042	0.64357181581	0.0196072056543	0.000140185848285	2.4265089242e-05	2.27502167614e-05	2.27030424055e-05	2.27002895754e-05	2.27000383829e-05	2.27000065415e-05	2.2700001357e-05	2.27000003297e-05	2.27000000911e-05	2.27000000281e-05	2.27000000094e-05	2.27000000034e-05	2.27000000013e-05	2.27000000006e-05	2.27000000002e-05	2.27000000001e-05	2.27e-05	2.27000000001e-05	2.27e-05	2.27e-05	2.27e-05	2.27e-05
hhs8	201546	0.891982	1.196015	0.0118854598315	0.230952063531	0.613284887334	0.13759112259	0.00560257295862	0.000198520610469	3.07374490074e-05	2.32679887501e-05	2.27580070406e-05	2.27079432264e-05	2.27013729518e-05	2.27002861464e-05	2.27000694773e-05	2.27000191449e-05	2.27000058673e-05	2.27000019684e-05	2.27000007137e-05	2.27000002769e-05	2.27000001141e-05	2.27000000494e-05	2.27000000225e-05	2.27000000107e-05	2.27000000053e-05	2.27000000027e-05	2.27000000013e-05	2.27000000008e-05	2.2700000001e-05
hhs8	201547	0.895779	1.524	0.0396794231559	0.142164446459	0.296577122927	0.307199200656	0.156713656385	0.0456322102185	0.00948949723618	0.00173259340921	0.00032897709597	8.10097968388e-05	3.48591870995e-05	2.55016709665e-05	2.34121684703e-05	2.28984866968e-05	2.27601860203e-05	2.27196979535e-05	2.27069062131e-05	2.27025761842e-05	2.27010161898e-05	2.27004215836e-05	2.27001830769e-05	2.27000828711e-05	2.27000389574e-05	2.27000189574e-05	2.27000095219e-05	2.27000049239e-05	2.27000059531e-05
hhs8	201548	1.15229	1.613	0.0340809040093	0.119941570316	0.266693901634	0.312032640142	0.184622642742	0.062782575775	0.0152722318048	0.00325650771327	0.000704141867676	0.000175243503407	5.99846705709e-05	3.27192908082e-05	2.56522186756e-05	2.3647524448e-05	2.3028672795e-05	2.28222604746e-05	2.27484192188e-05	2.2720283309e-05	2.27089362762e-05	2.27041198788e-05	2.27019788336e-05	2.27009864099e-05	2.27005085838e-05	2.27002704182e-05	2.27001478915e-05	2.27000830004e-05	2.27001210486e-05
hhs8	201549	1.49666	1.62133	0.0897245203024	0.137757154814	0.177048853559	0.186163435271	0.159376416754	0.112732740133	0.0678913020581	0.0361565553425	0.0176946319746	0.00823183120241	0.00374187270662	0.00169828500553	0.000783518332868	0.000373927305297	0.000188433503639	0.000102874619683	6.2516124303e-05	4.30051975313e-05	3.33296286905e-05	2.84075161139e-05	2.58401115504e-05	2.44681056621e-05	2.37176805996e-05	2.32980391247e-05	2.30583852539e-05	2.29187668526e-05	2.30875605583e-05
hhs8	201550	1.11457	1.213	0.0825788850312	0.250825244948	0.361378755465	0.221780627097	0.0668497389845	0.0133141497461	0.00231412137394	0.000426181119531	0.000100815514075	3.97245328059e-05	2.68794343005e-05	2.3846115848e-05	2.30472066061e-05	2.28149048598e-05	2.27411168743e-05	2.27157651352e-05	2.27064262721e-05	2.27027660926e-05	2.27012499578e-05	2.27005900266e-05	2.27002896803e-05	2.27001473709e-05	2.27000774344e-05	2.27000419035e-05	2.27000232953e-05	2.27000132752e-05	2.27000200415e-05
hhs8	201551	1.1948	1.43212	0.0633209712189	0.173251748369	0.294039626773	0.269789495029	0.137028193519	0.0456054386163	0.0122581502111	0.00312582894683	0.000835451048508	0.000251464745023	9.27971967658e-05	4.60847098724e-05	3.11483936789e-05	2.59818434869e-05	2.40606789778e-05	2.32979661641e-05	2.29768029182e-05	2.28342292582e-05	2.27678604494e-05	2.27356171737e-05	2.27193370748e-05	2.2710825021e-05	2.27062311032e-05	2.27036790798e-05	2.27022234031e-05	2.27013727045e-05	2.27025576894e-05
hhs8	201552	1.223	1.90561	0.0226054763688	0.0725426179418	0.177536942698	0.277812299796	0.249594753703	0.13226469163	0.0477569175519	0.0140441631797	0.00387713586294	0.00110061198931	0.000342099472984	0.000124557417455	5.77563641295e-05	3.5680533266e-05	2.78424643643e-05	2.48662949388e-05	2.3664499296e-05	2.31513302468e-05	2.2920857528e-05	2.2812517863e-05	2.27594457153e-05	2.27324575383e-05	2.27182597596e-05	2.27105561582e-05	2.27062565058e-05	2.27037938028e-05	2.27067573769e-05
hhs8	201601	1.27726	1.56615	0.0298194451914	0.124125870045	0.295156380211	0.328448077081	0.166563390206	0.0452432357359	0.00852198415034	0.00141161121678	0.000250687911162	6.31108244807e-05	3.06583313724e-05	2.44519912488e-05	2.31293609336e-05	2.28161775309e-05	2.27343851063e-05	2.27110303965e-05	2.27038029893e-05	2.27013986279e-05	2.27005450564e-05	2.27002237801e-05	2.27000963029e-05	2.27000432484e-05	2.27000201896e-05	2.27000097641e-05	2.27000048774e-05	2.27000025097e-05	2.27000030064e-05
hhs8	201602	1.56575	1.832255	0.00333667959861	0.0293578768716	0.183341801568	0.438995883341	0.279415758172	0.0573297781132	0.00686715398207	0.000799639695211	0.000125746257787	3.94282463337e-05	2.59896221618e-05	2.3464505636e-05	2.29047415865e-05	2.27618151156e-05	2.27206613561e-05	2.27075329661e-05	2.27029599026e-05	2.27012410998e-05	2.27005508356e-05	2.27002570331e-05	2.27001253866e-05	2.27000636405e-05	2.27000334711e-05	2.27000181781e-05	2.27000101641e-05	2.27000058357e-05	2.27000090691e-05
hhs8	201603	1.82146	1.8508	0.00481830665546	0.0360359256186	0.18389044589	0.401724554582	0.285674402181	0.0747350115411	0.0110488808216	0.00141537783928	0.000211503422522	5.25026747037e-05	2.82533987046e-05	2.39081897095e-05	2.30014641561e-05	2.27847268837e-05	2.27263924748e-05	2.27089870746e-05	2.2703306723e-05	2.27013019763e-05	2.27005441302e-05	2.27002397319e-05	2.2700110703e-05	2.27000533168e-05	2.27000266693e-05	2.27000138045e-05	2.27000073711e-05	2.2700004049e-05	2.27000056503e-05
hhs8	201604	2.14436	1.74165	0.00141904888421	0.0211144096958	0.215939896227	0.537039096252	0.203307345752	0.0193097550242	0.00130021158438	0.000125584442716	3.40007773928e-05	2.43511634912e-05	2.30055536929e-05	2.27684898031e-05	2.27179442507e-05	2.27053454465e-05	2.27017721705e-05	2.27006430191e-05	2.27002519941e-05	2.27001055351e-05	2.27000468278e-05	2.27000218595e-05	2.27000106721e-05	2.27000054227e-05	2.27000028557e-05	2.27000015531e-05	2.27000008695e-05	2.27000005001e-05	2.27000007802e-05
hhs8	201605	2.17828	1.787	0.000128670649476	0.00388072474426	0.130448421818	0.66188899722	0.196237855348	0.00675545882728	0.000197832444295	3.01453092374e-05	2.32275481842e-05	2.27560311694e-05	2.27081119894e-05	2.27014923936e-05	2.27003317062e-05	2.27000858532e-05	2.27000251779e-05	2.27000081946e-05	2.27000029127e-05	2.27000011164e-05	2.27000004568e-05	2.27000001978e-05	2.27000000902e-05	2.27000000428e-05	2.27000000213e-05	2.2700000011e-05	2.27000000058e-05	2.27000000031e-05	2.27000000044e-05
hhs8	201606	2.03079	1.814	4.6420181113e-05	0.00124053660998	0.0824401848167	0.715311527572	0.196721092591	0.00370072898911	8.3345938e-05	2.47234533736e-05	2.28254681779e-05	2.27123011892e-05	2.2701691008e-05	2.27003002087e-05	2.27000650316e-05	2.27000165102e-05	2.27000047703e-05	2.27000015343e-05	2.27000005402e-05	2.27000002054e-05	2.27000000835e-05	2.27000000359e-05	2.27000000163e-05	2.27000000077e-05	2.27000000039e-05	2.27000000019e-05	2.27000000011e-05	2.27000000006e-05	2.27000000008e-05
hhs8	201607	2.14672	1.8315000000000001	0.00108378140848	0.0130537287903	0.148719051002	0.531632892489	0.272190777758	0.030232889698	0.00236144407547	0.000254408527783	5.46711599776e-05	2.85570990423e-05	2.40436407309e-05	2.30680920967e-05	2.28161956728e-05	2.27411522044e-05	2.27160255221e-05	2.27067566197e-05	2.27030472121e-05	2.27014560458e-05	2.2700731479e-05	2.27003839331e-05	2.27002094522e-05	2.2700118253e-05	2.27000688422e-05	2.27000411971e-05	2.27000252755e-05	2.27000158618e-05	2.2700031357e-05
hhs8	201608	2.16058	1.619915	0.000312718565216	0.0115258193083	0.298865555221	0.62088896978	0.0662361263813	0.00163815820236	7.52306165125e-05	2.57799016694e-05	2.29927536588e-05	2.27399404219e-05	2.27071515464e-05	2.27015788022e-05	2.27004111867e-05	2.2700122371e-05	2.27000406413e-05	2.27000147944e-05	2.27000058211e-05	2.27000024486e-05	2.27000010914e-05	2.27000005117e-05	2.2700000251e-05	2.2700000128e-05	2.27000000677e-05	2.27000000369e-05	2.27000000207e-05	2.2700000012e-05	2.27000000189e-05
hhs8	201609	1.85893	1.351	0.00280315078186	0.0930176748985	0.619780333732	0.271320903981	0.0122323794623	0.000354133534573	3.63785605963e-05	2.36326590422e-05	2.27957592328e-05	2.27134831113e-05	2.27024249511e-05	2.27005290534e-05	2.27001348348e-05	2.27000390331e-05	2.27000125646e-05	2.27000044239e-05	2.27000016818e-05	2.27000006832e-05	2.27000002941e-05	2.27000001332e-05	2.27000000631e-05	2.27000000311e-05	2.2700000016e-05	2.27000000084e-05	2.27000000045e-05	2.27000000027e-05	2.27000000037e-05
hhs8	201610	1.75981	1.4109099999999999	0.0122086548346	0.118995709301	0.466760881578	0.340231273372	0.0554435829533	0.00523572504885	0.000574263683131	9.99696650383e-05	3.68208526345e-05	2.5912716956e-05	2.35715929353e-05	2.29724969652e-05	2.2795646278e-05	2.27369441891e-05	2.27154623782e-05	2.27069276979e-05	2.27032907324e-05	2.27016444005e-05	2.27008589632e-05	2.2700466567e-05	2.27002623757e-05	2.27001521947e-05	2.27000907777e-05	2.27000555256e-05	2.27000347485e-05	2.27000222038e-05	2.27000459905e-05
hhs8	201611	1.64976	1.29065	0.0101084093413	0.161917556511	0.58137484651	0.228699255394	0.0165279646486	0.000835787576668	7.61724000248e-05	2.78592362107e-05	2.33921565518e-05	2.28207736627e-05	2.27259508669e-05	2.27065879872e-05	2.27019154451e-05	2.27006229702e-05	2.27002225713e-05	2.27000861224e-05	2.27000356875e-05	2.27000156937e-05	2.27000072698e-05	2.27000035258e-05	2.27000017811e-05	2.27000009332e-05	2.27000005052e-05	2.27000002816e-05	2.27000001615e-05	2.27000000948e-05	2.27000001551e-05
hhs8	201612	1.29679	1.06402	0.00954241951941	0.369535455388	0.591835206023	0.0280858830619	0.00048476582615	3.83549636113e-05	2.3770381435e-05	2.28202482523e-05	2.2719188763e-05	2.27039599031e-05	2.27009933907e-05	2.27002903664e-05	2.27000959581e-05	2.27000350692e-05	2.27000139392e-05	2.27000059489e-05	2.27000026984e-05	2.27000012904e-05	2.27000006463e-05	2.27000003371e-05	2.27000001824e-05	2.2700000102e-05	2.27000000587e-05	2.27000000346e-05	2.27000000209e-05	2.27000000131e-05	2.27000000243e-05
hhs8	201613	1.14872	0.8676455	0.0186789374774	0.779203945309	0.200402407802	0.00117421461511	4.01674792131e-05	2.35326497027e-05	2.2779553048e-05	2.27118433131e-05	2.27023898425e-05	2.27006013807e-05	2.27001789032e-05	2.27000606824e-05	2.27000228749e-05	2.27000094048e-05	2.27000041578e-05	2.27000019551e-05	2.27000009694e-05	2.27000005031e-05	2.2700000272e-05	2.27000001524e-05	2.27000000881e-05	2.27000000524e-05	2.27000000321e-05	2.270000002e-05	2.27000000128e-05	2.27000000083e-05	2.2700000018e-05
hhs8	201614	0.983857	0.793633	0.0835213505776	0.755404166051	0.157153627599	0.00326733670715	0.000142754138517	3.23924788136e-05	2.4021834637e-05	2.29564586199e-05	2.27638368895e-05	2.27191078216e-05	2.27065896544e-05	2.27025420547e-05	2.27010738717e-05	2.27004890163e-05	2.27002371854e-05	2.27001213916e-05	2.27000650737e-05	2.27000363196e-05	2.27000210025e-05	2.27000125322e-05	2.27000076902e-05	2.2700004839e-05	2.27000031147e-05	2.27000020464e-05	2.27000013701e-05	2.27000009329e-05	2.27000023531e-05
hhs8	201615	0.967427	0.7095	0.160623651801	0.746344061517	0.0907045486847	0.0017417653434	8.17062692912e-05	2.69394351025e-05	2.3211108822e-05	2.2788152914e-05	2.27196743795e-05	2.27053263575e-05	2.27016747124e-05	2.27005932007e-05	2.27002315351e-05	2.27000979523e-05	2.27000443508e-05	2.27000212801e-05	2.27000107354e-05	2.27000056576e-05	2.27000030987e-05	2.27000017561e-05	2.27000010259e-05	2.27000006161e-05	2.27000003793e-05	2.27000002387e-05	2.27000001533e-05	2.27000001004e-05	2.27000002221e-05
hhs8	201616	0.818413	0.66715	0.208617806008	0.72684756797	0.0630095718172	0.000974480289841	4.938709651e-05	2.42929315383e-05	2.28630770632e-05	2.27243642357e-05	2.27047889719e-05	2.27011573756e-05	2.27003284846e-05	2.27001060025e-05	2.27000379875e-05	2.27000148529e-05	2.27000062509e-05	2.27000028015e-05	2.27000013257e-05	2.27000006579e-05	2.27000003405e-05	2.27000001829e-05	2.27000001016e-05	2.2700000058e-05	2.27000000342e-05	2.27000000205e-05	2.27000000127e-05	2.27000000079e-05	2.27000000156e-05
hhs8	201617	0.73938	0.6155145	0.25157304612	0.724267810298	0.0233630563257	0.000265552839423	3.04758264015e-05	2.32707796168e-05	2.27710799013e-05	2.27126282199e-05	2.27028898257e-05	2.27007988153e-05	2.27002555732e-05	2.27000918651e-05	2.27000363075e-05	2.27000155262e-05	2.27000070959e-05	2.27000034326e-05	2.27000017442e-05	2.27000009253e-05	2.27000005096e-05	2.27000002903e-05	2.27000001703e-05	2.27000001028e-05	2.27000000635e-05	2.270000004e-05	2.27000000259e-05	2.27000000169e-05	2.27000000379e-05
hhs9	201542	1.78976	1.549	0.000314072248855	0.00717488842812	0.37906115456	0.596758788687	0.0156386069494	0.000520359773875	6.79300207818e-05	3.02020335022e-05	2.44929714785e-05	2.32462503167e-05	2.28977641535e-05	2.27814445097e-05	2.27370631666e-05	2.27182647846e-05	2.27096055108e-05	2.27053322157e-05	2.2703098351e-05	2.27018721103e-05	2.2701170115e-05	2.27007533061e-05	2.27004977813e-05	2.27003366381e-05	2.27002324239e-05	2.27001634883e-05	2.27001169515e-05	2.27000849514e-05	2.27002768956e-05
hhs9	201543	2.04532	1.512	0.000875558738466	0.0285925696288	0.450861108117	0.484304523593	0.0338142695584	0.00102402872086	6.95585506018e-05	2.65056537755e-05	2.317295773e-05	2.278051754e-05	2.27173703673e-05	2.27044997059e-05	2.27013474265e-05	2.27004537317e-05	2.27001683267e-05	2.27000677286e-05	2.27000291989e-05	2.27000133583e-05	2.27000064349e-05	2.27000032432e-05	2.27000017012e-05	2.27000009247e-05	2.27000005191e-05	2.27000002998e-05	2.27000001776e-05	2.27000001079e-05	2.27000001934e-05
hhs9	201544	2.3103	1.582495	0.000748042455718	0.0245881731648	0.357102931503	0.543703044887	0.0709492387089	0.00235205686257	9.84158025722e-05	2.64704022024e-05	2.29890196005e-05	2.27315662109e-05	2.27045623887e-05	2.27008237364e-05	2.27001779088e-05	2.27000444911e-05	2.27000125676e-05	2.27000039334e-05	2.27000013437e-05	2.27000004951e-05	2.27000001947e-05	2.27000000811e-05	2.27000000356e-05	2.27000000163e-05	2.27000000079e-05	2.27000000038e-05	2.27000000021e-05	2.2700000001e-05	2.27000000013e-05
hhs9	201545	2.00403	2.01424	0.0001946278699	0.0033804349549	0.0612810574866	0.417405371522	0.442084425456	0.0709678193481	0.00401498849444	0.000225067629475	3.61763033753e-05	2.39461127415e-05	2.285431864e-05	2.2724355826e-05	2.2704688788e-05	2.27010628952e-05	2.27002759871e-05	2.27000803236e-05	2.27000257579e-05	2.27000089773e-05	2.2700003363e-05	2.2700001342e-05	2.27000005662e-05	2.2700000251e-05	2.27000001162e-05	2.2700000056e-05	2.2700000028e-05	2.27000000145e-05	2.27000000175e-05
hhs9	201546	2.0343	2.0315	0.000437872691713	0.0060382108567	0.0744759379835	0.384486512183	0.427212796716	0.097816874477	0.0084481963967	0.000600566628513	6.89027401732e-05	2.74662770819e-05	2.33316473816e-05	2.28041548438e-05	2.27206503111e-05	2.27047781369e-05	2.2701259036e-05	2.27003704085e-05	2.27001197479e-05	2.27000419944e-05	2.27000158076e-05	2.27000063317e-05	2.27000026791e-05	2.27000011905e-05	2.27000005525e-05	2.27000002667e-05	2.27000001334e-05	2.27000000689e-05	2.27000000841e-05
hhs9	201547	2.13484	2.23499	0.00922554841965	0.0347783747623	0.104628928447	0.217954090743	0.279556859863	0.211242708257	0.0988161175982	0.0322752922609	0.00848262361976	0.00203161076124	0.000491588321655	0.000135659562464	5.15125756534e-05	3.05676299884e-05	2.50064691161e-05	2.3424836333e-05	2.2943298846e-05	2.27868315664e-05	2.27327931667e-05	2.27130448495e-05	2.2705441895e-05	2.27023712373e-05	2.27010753051e-05	2.27005058164e-05	2.27002460793e-05	2.2700123488e-05	2.27001405049e-05
hhs9	201548	2.80184	2.52502	0.0295278820177	0.0554710883854	0.093087705251	0.135020783161	0.164708689665	0.166300700843	0.13886284562	0.0973041118145	0.0587513532603	0.0315810266144	0.0156250590109	0.00733325135496	0.00334870820418	0.00151946294486	0.00069793430487	0.000330899997376	0.000165889233576	9.06672540094e-05	5.57290356457e-05	3.91474430314e-05	3.10940581881e-05	2.70889553125e-05	2.50494728053e-05	2.39865294205e-05	2.3419917055e-05	2.31112549676e-05	2.33143973676e-05
hhs9	201549	3.03653	3.016	0.00700926563902	0.0175479905621	0.0410655507351	0.0849127777623	0.14553251867	0.194936930082	0.196754553466	0.149459817535	0.0884478834636	0.0432081258067	0.0185767683875	0.00744151653444	0.00290443331713	0.00114255317155	0.000466192699058	0.000203612645384	9.9134484317e-05	5.62195417573e-05	3.79607409547e-05	2.99060365077e-05	2.62233736829e-05	2.44804350131e-05	2.36279277275e-05	2.31977837228e-05	2.2974318417e-05	2.28550075259e-05	2.29298739839e-05
hhs9	201550	2.42695	3.149	0.00408903558989	0.0112549426288	0.0292324214979	0.0675534382903	0.129602852272	0.1928298533	0.211947814533	0.169978715601	0.102333461069	0.0490514259817	0.0200880092938	0.00750740934037	0.00270096685538	0.000975559389815	0.000367558128688	0.000151385422113	7.25625572658e-05	4.2823059436e-05	3.11631014523e-05	2.64058965935e-05	2.43867471377e-05	2.34963270418e-05	2.30890832385e-05	2.28963013962e-05	2.28020435088e-05	2.27545418619e-05	2.27711477253e-05
hhs9	201551	2.40393	2.97183	0.000453594786495	0.00194635714624	0.00921840054656	0.0423745907701	0.15174802072	0.313892952118	0.299868943688	0.13432210745	0.0359485573917	0.00772502225619	0.00164054736166	0.000389072506943	0.00011513738374	4.87867559915e-05	3.08743754261e-05	2.55136862553e-05	2.37522091888e-05	2.31232070445e-05	2.28814629864e-05	2.27823198593e-05	2.27392537926e-05	2.27195664751e-05	2.27101470704e-05	2.27054525737e-05	2.27030253466e-05	2.27017280075e-05	2.27026840573e-05
hhs9	201552	2.64512	3.68499	5.23446218292e-05	0.000142764194125	0.000579367623885	0.00294532368731	0.0163328970104	0.081183941461	0.258791134907	0.367498113556	0.204324347881	0.0549588459641	0.0104660345249	0.00190299426797	0.000391449133022	0.000105089112709	4.37483637389e-05	2.87817934446e-05	2.4658798873e-05	2.33933202384e-05	2.29663222998e-05	2.28098374657e-05	2.27481988139e-05	2.27223340767e-05	2.27108585618e-05	2.27055094364e-05	2.27029039158e-05	2.27015838157e-05	2.27022299499e-05
hhs9	201601	2.82762	3.16625	0.000427280915672	0.00190801731074	0.00868076285203	0.0356289487927	0.113858062208	0.239913783736	0.292052425519	0.197672827157	0.0801542722012	0.0226464101061	0.00525262444045	0.0011464994599	0.000266050415455	7.81963988785e-05	3.63039400708e-05	2.63093966029e-05	2.37362648018e-05	2.30207408572e-05	2.28064683002e-05	2.27376890259e-05	2.27141489831e-05	2.27056038602e-05	2.27023303911e-05	2.27010131615e-05	2.27004587322e-05	2.2700215562e-05	2.27002172168e-05
hhs9	201602	3.24343	2.75737	0.000310474754037	0.0017142843422	0.0107140911156	0.0613268289737	0.229636638451	0.381923938461	0.236215672639	0.0642769510202	0.0113083465031	0.00180781143841	0.00032536395168	8.12603261249e-05	3.57671904968e-05	2.60325879658e-05	2.36572456984e-05	2.30050528553e-05	2.28063966949e-05	2.27401405327e-05	2.27162188152e-05	2.27069597876e-05	2.27031495343e-05	2.27014940904e-05	2.27007392383e-05	2.27003798286e-05	2.27002019154e-05	2.27001106965e-05	2.27001555087e-05
hhs9	201603	3.96877	2.69906	0.000997479219383	0.00492553371051	0.0238279952623	0.0946309812498	0.243428892991	0.326005638979	0.210503144494	0.0734026527256	0.0174417702632	0.00354698092023	0.000727404768847	0.00017288657533	5.78651596829e-05	3.18107008786e-05	2.53030271247e-05	2.35139968305e-05	2.29761930559e-05	2.28008209977e-05	2.27392863231e-05	2.27162277667e-05	2.27070623168e-05	2.27032209929e-05	2.27015323892e-05	2.27007574036e-05	2.27003875518e-05	2.27002046598e-05	2.27002627856e-05
hhs9	201604	4.3744	2.42149	0.000661610516204	0.00439301832255	0.0300858043111	0.154342001831	0.376427630544	0.316354838735	0.0978510304004	0.0166478937522	0.00239023657608	0.000380475201498	8.51933143602e-05	3.55062841257e-05	2.57461220574e-05	2.35263921297e-05	2.29512212413e-05	2.27842404353e-05	2.27307441621e-05	2.27120757781e-05	2.27050573253e-05	2.27022407436e-05	2.27010434874e-05	2.27005079351e-05	2.27002572285e-05	2.27001349834e-05	2.27000731468e-05	2.27000408103e-05	2.27000595286e-05
hhs9	201605	3.93795	2.61921	0.000279411221887	0.0018608516763	0.0138274450861	0.086133299513	0.297943626657	0.38704611985	0.172304423832	0.0345809400146	0.00485012519162	0.000669849282969	0.000119333022566	3.95318996123e-05	2.61269825094e-05	2.35047690585e-05	2.29143025233e-05	2.27636584634e-05	2.27207905455e-05	2.27073737034e-05	2.27028105342e-05	2.27011412261e-05	2.27004900403e-05	2.27002211374e-05	2.27001043187e-05	2.27000512111e-05	2.27000260604e-05	2.27000137008e-05	2.27000174694e-05
hhs9	201606	3.84237	3.69354	0.000406506622538	0.00132962030111	0.0045639059307	0.0154078956176	0.0472002316224	0.117955999887	0.213446703287	0.254195491187	0.193133883427	0.098246870151	0.0371581462623	0.0117671695286	0.00345105882987	0.00101080762223	0.000315371981694	0.000113675085472	5.26511872946e-05	3.3169213226e-05	2.65806934862e-05	2.42209218131e-05	2.33278833304e-05	2.29719605226e-05	2.28231128086e-05	2.27580342332e-05	2.27283913486e-05	2.27143706529e-05	2.27168883776e-05
hhs9	201607	3.80214	3.22074	0.000281242128119	0.00103311080753	0.00441114358994	0.0200779917477	0.0832632779927	0.238107000294	0.342335159279	0.217018856273	0.0714025965327	0.0168272943697	0.00370224724137	0.000879038227989	0.000244805940814	8.73897346665e-05	4.37012061527e-05	3.0210329788e-05	2.56230344701e-05	2.3924657162e-05	2.32471246152e-05	2.2958555285e-05	2.28283701086e-05	2.27665770659e-05	2.27358941623e-05	2.27200338472e-05	2.27115347703e-05	2.27068302284e-05	2.27116921304e-05
hhs9	201608	3.33737	2.86196	0.000140291119129	0.000753637910284	0.00518358857537	0.0360397388657	0.17892801712	0.395317046403	0.289472184639	0.0791618920565	0.012539867598	0.00175774525401	0.00028408606846	6.8672599627e-05	3.22177324263e-05	2.49884383337e-05	2.33272276365e-05	2.28924648831e-05	2.27650809314e-05	2.27239297981e-05	2.27094619395e-05	2.27039862376e-05	2.27017755826e-05	2.27008308208e-05	2.2700406159e-05	2.27002064894e-05	2.27001087414e-05	2.27000591168e-05	2.27000816444e-05
hhs9	201609	3.00567	2.84451	2.45113568216e-05	4.25352264502e-05	0.0003389775804	0.00696163302695	0.126278321066	0.561538970707	0.280896648307	0.022437442774	0.00101350383072	7.6688547218e-05	2.6995069424e-05	2.31829179364e-05	2.27719941494e-05	2.27134505617e-05	2.27030135601e-05	2.27007829946e-05	2.27002299659e-05	2.27000748525e-05	2.27000265862e-05	2.27000101779e-05	2.27000041581e-05	2.27000017981e-05	2.27000008177e-05	2.27000003888e-05	2.27000001923e-05	2.27000000986e-05	2.27000001201e-05
hhs9	201610	2.7971	2.6041049999999997	3.67362682526e-05	0.000139639665739	0.00150534920848	0.0272416289222	0.329249371251	0.547446958431	0.0887227886412	0.00486892879858	0.000341538857087	5.5115836411e-05	2.74789318227e-05	2.36362451497e-05	2.29278598777e-05	2.27656432609e-05	2.27216223523e-05	2.2707939548e-05	2.27031888446e-05	2.27013807716e-05	2.27006373174e-05	2.27003107735e-05	2.2700158947e-05	2.27000847657e-05	2.27000469063e-05	2.27000268235e-05	2.27000157972e-05	2.27000095532e-05	2.27000172402e-05
hhs9	201611	2.25245	2.3865	2.27662831546e-05	2.42026509926e-05	0.000111661506159	0.017355340275	0.734857078396	0.245728868022	0.00143367460517	3.47545963066e-05	2.30312034485e-05	2.27200461803e-05	2.27020420562e-05	2.27002986365e-05	2.27000568705e-05	2.27000132378e-05	2.27000036072e-05	2.27000011161e-05	2.27000003832e-05	2.27000001437e-05	2.2700000058e-05	2.27000000249e-05	2.27000000113e-05	2.27000000054e-05	2.27000000027e-05	2.27000000014e-05	2.27000000008e-05	2.27000000004e-05	2.27000000006e-05
hhs9	201612	2.04339	2.09721	2.31387251761e-05	3.57927282581e-05	0.00136577415208	0.265684456167	0.720580312637	0.0117656978282	8.92688593689e-05	2.41665025316e-05	2.27824695638e-05	2.27083452921e-05	2.27012503742e-05	2.2700247574e-05	2.27000603363e-05	2.27000172663e-05	2.2700005615e-05	2.27000020262e-05	2.27000007973e-05	2.27000003375e-05	2.2700000152e-05	2.27000000722e-05	2.27000000361e-05	2.27000000188e-05	2.270000001e-05	2.27000000057e-05	2.27000000032e-05	2.27000000019e-05	2.27000000032e-05
hhs9	201613	1.77389	1.70629	4.83500434434e-05	0.00118881895749	0.125510081898	0.814549593213	0.0576388521439	0.00057182251383	3.73885320774e-05	2.36580071678e-05	2.28103815159e-05	2.27185788207e-05	2.27040867372e-05	2.27010961645e-05	2.27003425049e-05	2.27001207854e-05	2.27000469936e-05	2.27000198333e-05	2.27000089637e-05	2.27000042947e-05	2.27000021642e-05	2.27000011395e-05	2.27000006237e-05	2.27000003532e-05	2.27000002063e-05	2.27000001238e-05	2.27000000762e-05	2.27000000478e-05	2.27000000955e-05
hhs9	201614	1.75851	1.47119	0.000631819081494	0.0229063157326	0.531388509257	0.429494975801	0.0146249325556	0.000445429712305	5.00628733802e-05	2.59087362308e-05	2.32604678488e-05	2.28292579781e-05	2.27365215385e-05	2.27120407169e-05	2.27044803577e-05	2.27018376347e-05	2.27008164805e-05	2.27003878572e-05	2.2700194997e-05	2.27001029287e-05	2.27000566768e-05	2.27000323861e-05	2.27000191214e-05	2.2700011623e-05	2.27000072518e-05	2.27000046319e-05	2.27000030221e-05	2.27000020101e-05	2.27000047343e-05
hhs9	201615	1.81944	1.432755	0.00124268153784	0.0426526201746	0.569325675357	0.369582208473	0.0161535427751	0.000532493259851	5.30305006218e-05	2.58328064674e-05	2.31806812289e-05	2.27981280055e-05	2.27247815635e-05	2.27073714435e-05	2.27024957491e-05	2.27009383374e-05	2.27003846571e-05	2.27001695472e-05	2.27000794878e-05	2.27000392979e-05	2.27000203465e-05	2.27000109701e-05	2.27000061302e-05	2.27000035369e-05	2.27000020998e-05	2.27000012792e-05	2.27000007977e-05	2.27000005082e-05	2.27000010445e-05
hhs9	201616	1.53821	1.61	0.000574837773288	0.0161614097734	0.316263598861	0.593363418378	0.0706922622194	0.00235614784712	0.000125469756148	3.04579547974e-05	2.36080357904e-05	2.28475282993e-05	2.27306827855e-05	2.27077197471e-05	2.27022575906e-05	2.27007455115e-05	2.27002720803e-05	2.27001079634e-05	2.27000459919e-05	2.27000208236e-05	2.27000099403e-05	2.27000049699e-05	2.27000025885e-05	2.27000013981e-05	2.27000007801e-05	2.27000004483e-05	2.27000002644e-05	2.27000001598e-05	2.27000002837e-05
hhs9	201617	1.54246	1.319	0.00501962279405	0.11573708563	0.631069827194	0.234908064983	0.0121527845575	0.000586191855806	6.60093321695e-05	2.79457821382e-05	2.35936267566e-05	2.28962146614e-05	2.27522648326e-05	2.27161894151e-05	2.27056582505e-05	2.27021824329e-05	2.27009136264e-05	2.2700409823e-05	2.27001950089e-05	2.27000976463e-05	2.2700051118e-05	2.27000278284e-05	2.27000156844e-05	2.2700009118e-05	2.270000545e-05	2.27000033406e-05	2.27000020946e-05	2.27000013409e-05	2.27000027929e-05
hhs10	201542	0.891904	0.975	0.00653355351123	0.562391462778	0.426190365307	0.00421438748723	0.000155062235108	3.54350637944e-05	2.49058673104e-05	2.3243861357e-05	2.28695444087e-05	2.27624679244e-05	2.27260832439e-05	2.27120024479e-05	2.27059691475e-05	2.27031632957e-05	2.27017674456e-05	2.270103274e-05	2.27006270396e-05	2.27003935821e-05	2.27002543354e-05	2.27001686254e-05	2.27001143789e-05	2.27000791832e-05	2.27000558337e-05	2.27000400296e-05	2.27000291355e-05	2.27000215011e-05	2.27000741445e-05
hhs10	201543	0.694108	1.067	0.000695623384612	0.306758949063	0.688336857836	0.00367225935661	3.66064385167e-05	2.29860784728e-05	2.27159202108e-05	2.27016145133e-05	2.27002431321e-05	2.27000484016e-05	2.27000118557e-05	2.27000034081e-05	2.27000011128e-05	2.2700000403e-05	2.27000001591e-05	2.27000000675e-05	2.27000000305e-05	2.27000000145e-05	2.27000000072e-05	2.27000000038e-05	2.2700000002e-05	2.27000000012e-05	2.27000000007e-05	2.27000000003e-05	2.27000000002e-05	2.27000000001e-05	2.27000000003e-05
hhs10	201544	0.82039	1.0374249999999998	0.04194469415	0.406616171378	0.483160676809	0.0649533224762	0.00271135281308	0.00013032437073	2.88676755299e-05	2.32186484743e-05	2.2760339569e-05	2.27091221894e-05	2.27017027119e-05	2.27003772188e-05	2.27000962382e-05	2.27000276246e-05	2.27000087609e-05	2.27000030258e-05	2.2700001125e-05	2.27000004461e-05	2.27000001872e-05	2.27000000826e-05	2.27000000381e-05	2.27000000183e-05	2.27000000091e-05	2.27000000047e-05	2.27000000024e-05	2.27000000014e-05	2.27000000018e-05
hhs10	201545	0.812498	1.177	0.000174374357124	0.11230739801	0.868520205467	0.0184507334645	4.7730411766e-05	2.28547339164e-05	2.2703375487e-05	2.27001641312e-05	2.2700013593e-05	2.27000016385e-05	2.27000002607e-05	2.27000000514e-05	2.2700000012e-05	2.27000000032e-05	2.2700000001e-05	2.27000000002e-05	2.27000000001e-05	2.27000000001e-05	2.27e-05	2.27e-05	2.27e-05	2.27e-05	2.27e-05	2.27e-05	2.27e-05	2.27e-05	2.27e-05
hhs10	201546	0.594886	1.324	0.000751026372273	0.0686019821209	0.726702480458	0.200500645966	0.0029095308879	5.67346694202e-05	2.35536706084e-05	2.27419817979e-05	2.27033987185e-05	2.27003973415e-05	2.27000613279e-05	2.2700011747e-05	2.27000026725e-05	2.27000006995e-05	2.27000002056e-05	2.27000000666e-05	2.27000000235e-05	2.27000000089e-05	2.27000000036e-05	2.27000000016e-05	2.27000000007e-05	2.27000000003e-05	2.27000000002e-05	2.27e-05	2.27e-05	2.27000000001e-05	2.27e-05
hhs10	201547	0.658719	1.426	0.00373761809817	0.0835392664267	0.508610362378	0.366275548977	0.0358995221504	0.00140298008002	7.73690852376e-05	2.57551611435e-05	2.29458608683e-05	2.27270667763e-05	2.27038519403e-05	2.27006757052e-05	2.27001407334e-05	2.27000338025e-05	2.27000091523e-05	2.27000027437e-05	2.27000008978e-05	2.2700000317e-05	2.27000001195e-05	2.27000000478e-05	2.27000000202e-05	2.27000000089e-05	2.27000000041e-05	2.27000000019e-05	2.2700000001e-05	2.27000000006e-05	2.27000000006e-05
hhs10	201548	0.66188	1.48	0.00517060193074	0.0779612585172	0.440392498794	0.407521304143	0.0640847343772	0.00411735760321	0.000275053972943	4.32074468063e-05	2.49741136329e-05	2.30309001468e-05	2.27602378542e-05	2.27131679937e-05	2.27033456878e-05	2.27009631772e-05	2.27003079824e-05	2.2700107673e-05	2.27000406431e-05	2.27000163963e-05	2.27000070109e-05	2.27000031555e-05	2.27000014865e-05	2.27000007292e-05	2.27000003713e-05	2.27000001951e-05	2.27000001059e-05	2.27000000589e-05	2.27000000848e-05
hhs10	201549	0.791975	1.66442	0.0305627042427	0.107829597801	0.250615175295	0.314027318489	0.19964829823	0.0725316261078	0.01879718197	0.00427643304723	0.000984292102227	0.000254247081035	8.36230581692e-05	4.03085090185e-05	2.82698574108e-05	2.46143287219e-05	2.34091222772e-05	2.2980892878e-05	2.28181276378e-05	2.27524055898e-05	2.2724388505e-05	2.27118482044e-05	2.2705983192e-05	2.27031290862e-05	2.27016892797e-05	2.27009387603e-05	2.27005356681e-05	2.27003131635e-05	2.27005058531e-05
hhs10	201550	0.888661	1.43983	0.0625480700052	0.172194731526	0.291716047042	0.270812202241	0.140153977985	0.0465295693648	0.011956902288	0.00279472740113	0.000667233970743	0.000180858807342	6.46032345354e-05	3.47653362702e-05	2.6469805194e-05	2.39717293389e-05	2.31602793843e-05	2.28775740808e-05	2.27725759621e-05	2.27312475642e-05	2.27141012827e-05	2.27066401198e-05	2.27032497549e-05	2.27016472811e-05	2.27008621645e-05	2.27004646607e-05	2.27002572517e-05	2.2700145991e-05	2.27002180544e-05
hhs10	201551	1.07718	1.17883	0.118580560282	0.243976396001	0.299468750682	0.208224367587	0.0897317455155	0.0285517327085	0.00795266401248	0.00218368916448	0.000636778510888	0.000209643317476	8.41723571339e-05	4.45153406827e-05	3.10153687266e-05	2.60835175396e-05	2.41604226773e-05	2.33646941387e-05	2.30172842706e-05	2.28580768818e-05	2.27818539202e-05	2.27438879764e-05	2.27242867462e-05	2.27138314245e-05	2.27080861957e-05	2.27048421306e-05	2.27029640809e-05	2.27018516007e-05	2.2703552459e-05
hhs10	201552	1.3789	1.298	0.104120136186	0.205747300197	0.271003692999	0.224537403331	0.121808897233	0.0485620327749	0.0162718725261	0.00511027631111	0.00161854337821	0.000543215822114	0.000202271779678	8.85947494182e-05	4.84130650794e-05	3.33367077937e-05	2.73448186299e-05	2.4831395627e-05	2.37232179068e-05	2.32117845841e-05	2.29656985056e-05	2.28426946073e-05	2.27790376321e-05	2.27450301893e-05	2.27263258134e-05	2.27157596618e-05	2.27096422493e-05	2.27060192648e-05	2.27115152141e-05
hhs10	201601	1.41403	1.081	0.151212484296	0.257908510508	0.278620796061	0.188256250439	0.084639408545	0.028273108191	0.00790699669864	0.00205057009887	0.00053696405345	0.000156685842023	5.93729564505e-05	3.33548826864e-05	2.59969088715e-05	2.37858116292e-05	2.30796079233e-05	2.28403710984e-05	2.27546842802e-05	2.27223547159e-05	2.27095532707e-05	2.27042528163e-05	2.27019657689e-05	2.27009406641e-05	2.27004647485e-05	2.27002364988e-05	2.27001236844e-05	2.2700066346e-05	2.27000861831e-05
hhs10	201602	1.65259	1.5395349999999999	0.0205721809767	0.112863502109	0.331505803044	0.360983041997	0.141178028924	0.0275509229983	0.00413637067618	0.000644265684189	0.000129170933066	4.39756694304e-05	2.76343703141e-05	2.4007741906e-05	2.30893163579e-05	2.28281514307e-05	2.27460119108e-05	2.27178138201e-05	2.27073656702e-05	2.27032266087e-05	2.27014874073e-05	2.27007174496e-05	2.27003603567e-05	2.27001876989e-05	2.27001010273e-05	2.27000560184e-05	2.27000319142e-05	2.27000186372e-05	2.27000300798e-05
hhs10	201603	1.73793	1.60089	0.0351900550618	0.123020322153	0.270127370538	0.31086900023	0.180943532895	0.0607709509629	0.0146776032212	0.00312121045979	0.000675388858544	0.000168948046539	5.85014815752e-05	3.23375292081e-05	2.55446888977e-05	2.3614524808e-05	2.30177122506e-05	2.28183488885e-05	2.27469297613e-05	2.27196820567e-05	2.27086804625e-05	2.27040057488e-05	2.27019256819e-05	2.27009606738e-05	2.27004956727e-05	2.27002637283e-05	2.27001443208e-05	2.27000810421e-05	2.27001183388e-05
hhs10	201604	2.44289	1.73031	0.0139575537938	0.0721702466042	0.241018181577	0.368974989363	0.224618145763	0.0641142963908	0.0121607501394	0.00208543808122	0.000393143568339	9.75729737821e-05	3.99655469984e-05	2.72148417895e-05	2.40221768028e-05	2.3127822653e-05	2.28510521284e-05	2.27575583848e-05	2.27234488655e-05	2.27101319978e-05	2.27046119512e-05	2.270219882e-05	2.27010926394e-05	2.27005635315e-05	2.27003005655e-05	2.2700165263e-05	2.27000934204e-05	2.27000541623e-05	2.27000859461e-05
hhs10	201605	2.13499	1.7556	0.0082242030834	0.0550464622726	0.231395161048	0.400834999366	0.236862856376	0.0572311535097	0.00860011430463	0.00117215413457	0.00018922404356	5.06050730598e-05	2.81678250581e-05	2.39399094479e-05	2.30201277557e-05	2.27925584189e-05	2.27295245808e-05	2.27102575916e-05	2.27038395505e-05	2.2701534325e-05	2.27006495513e-05	2.27002894308e-05	2.27001349938e-05	2.27000655956e-05	2.27000330727e-05	2.27000172417e-05	2.2700009266e-05	2.27000051198e-05	2.27000072328e-05
hhs10	201606	1.98941	1.55069	0.0122437170256	0.0928890004663	0.346652907338	0.395394387677	0.130979160717	0.0190099481233	0.0020991350353	0.000261211013449	5.51831467464e-05	2.80578842467e-05	2.3755870367e-05	2.29431165692e-05	2.27639726389e-05	2.27188683271e-05	2.27061371999e-05	2.27021720172e-05	2.27008271619e-05	2.27003358603e-05	2.27001442918e-05	2.27000651704e-05	2.27000307771e-05	2.27000151276e-05	2.27000077084e-05	2.27000040581e-05	2.27000022007e-05	2.27000012262e-05	2.27000017646e-05
hhs10	201607	2.21239	2.142255	0.00148065673567	0.0100416802242	0.0684576197558	0.290962374149	0.420440442731	0.172417414683	0.0306126910799	0.0043251825751	0.000689335422802	0.000147419495031	5.08735527417e-05	3.02023594839e-05	2.49941452756e-05	2.34874034822e-05	2.29977301112e-05	2.28221764178e-05	2.27537609163e-05	2.27251213402e-05	2.2712367491e-05	2.27063732422e-05	2.27034193014e-05	2.27019013044e-05	2.27010915596e-05	2.27006449341e-05	2.27003910629e-05	2.27002427714e-05	2.27004665736e-05
hhs10	201608	2.17566	1.622115	0.0271748584928	0.109455517263	0.273899943843	0.332796807287	0.18512907123	0.05590753754	0.0121520454192	0.0024146914928	0.000512069806733	0.000132622622813	5.02576999122e-05	3.03992713886e-05	2.50772290956e-05	2.35028628838e-05	2.29936017781e-05	2.28151902928e-05	2.27480938107e-05	2.27212190938e-05	2.27098333493e-05	2.27047616056e-05	2.27023984795e-05	2.27012518926e-05	2.27006748188e-05	2.27003745631e-05	2.27002135345e-05	2.27001247493e-05	2.27002013151e-05
hhs10	201609	1.707	1.505	0.0872485043177	0.159208213869	0.219962907461	0.220684871308	0.160709780364	0.0885085477466	0.0394410785849	0.0153084696502	0.00552174077142	0.00194748999002	0.000699513283044	0.000266527794006	0.000113693849928	5.80663006504e-05	3.70425787374e-05	2.87677785801e-05	2.5374167948e-05	2.3925255026e-05	2.32822971359e-05	2.29863596951e-05	2.28453834496e-05	2.27760302708e-05	2.27408713534e-05	2.2722540841e-05	2.27127310262e-05	2.27073516723e-05	2.27113638934e-05
hhs10	201610	1.77751	2.0145	0.00191661573384	0.0143050779875	0.100593461419	0.36884768383	0.384029862188	0.111209852214	0.0161093231745	0.00214442641057	0.00035162318603	8.560632698e-05	3.72944467194e-05	2.66875745322e-05	2.39478753267e-05	2.31370816833e-05	2.28682194179e-05	2.277010504e-05	2.27312682516e-05	2.2714785998e-05	2.27073564014e-05	2.27038266262e-05	2.270207031e-05	2.27011599105e-05	2.27006704688e-05	2.27003985938e-05	2.27002430567e-05	2.27001516684e-05	2.27002953368e-05
hhs10	201611	1.71131	1.429	0.019612506022	0.136474601157	0.409910714245	0.338285983719	0.083276464259	0.0105940865217	0.00120987405927	0.000174778428523	4.64704159027e-05	2.72161828595e-05	2.3718863703e-05	2.29660747906e-05	2.2778635417e-05	2.27258094818e-05	2.27092641011e-05	2.27035912621e-05	2.27014882006e-05	2.27006537097e-05	2.27003022599e-05	2.27001462541e-05	2.27000736932e-05	2.2700038505e-05	2.27000207885e-05	2.27000115612e-05	2.27000066052e-05	2.2700003868e-05	2.27000062857e-05
hhs10	201612	0.994849	1.373	0.000321356316624	0.0308423401827	0.722756573351	0.242820396146	0.00271759838292	6.32558868197e-05	2.43295035057e-05	2.28300400523e-05	2.27164382731e-05	2.27028688903e-05	2.27006345678e-05	2.27001681911e-05	2.27000514022e-05	2.27000176232e-05	2.27000066424e-05	2.27000027103e-05	2.2700001183e-05	2.27000005473e-05	2.27000002662e-05	2.27000001355e-05	2.27000000716e-05	2.27000000393e-05	2.27000000221e-05	2.27000000129e-05	2.27000000077e-05	2.27000000047e-05	2.27000000085e-05
hhs10	201613	0.797965	1.005618	0.00327724819267	0.481308010611	0.511153028228	0.00370472569432	5.6283698419e-05	2.38918607216e-05	2.27957690212e-05	2.27127510765e-05	2.27023809691e-05	2.27005659956e-05	2.27001612064e-05	2.27000528339e-05	2.27000193705e-05	2.27000077834e-05	2.27000033754e-05	2.27000015613e-05	2.27000007633e-05	2.27000003913e-05	2.27000002093e-05	2.27000001161e-05	2.27000000666e-05	2.27000000394e-05	2.27000000237e-05	2.27000000148e-05	2.27000000094e-05	2.27000000061e-05	2.2700000013e-05
hhs10	201614	0.74733	1.03677	0.0218480351201	0.415023025752	0.52489463304	0.0363075599671	0.00132841417958	0.000109313024992	3.27366034969e-05	2.44234527499e-05	2.30911928488e-05	2.28090239983e-05	2.27355285834e-05	2.27130906842e-05	2.27053243136e-05	2.27023486443e-05	2.27011087351e-05	2.27005543849e-05	2.27002912264e-05	2.27001596786e-05	2.27000908966e-05	2.27000534843e-05	2.27000324109e-05	2.27000201651e-05	2.27000128472e-05	2.27000083627e-05	2.27000055508e-05	2.27000037507e-05	2.2700009242e-05
hhs10	201615	0.940669	0.8087359999999999	0.0136057452973	0.917177997156	0.0685561186277	0.000136468556702	2.41910102667e-05	2.27710863788e-05	2.27069196085e-05	2.2701049755e-05	2.27002152983e-05	2.27000549186e-05	2.2700016524e-05	2.27000056585e-05	2.27000021505e-05	2.27000008903e-05	2.2700000396e-05	2.27000001872e-05	2.27000000932e-05	2.27000000486e-05	2.27000000264e-05	2.27000000148e-05	2.27000000087e-05	2.27000000051e-05	2.27000000032e-05	2.27000000019e-05	2.27000000013e-05	2.27000000008e-05	2.27000000018e-05
hhs10	201616	0.529396	0.714741	0.0637992492074	0.909661282529	0.0259345772371	8.19487791008e-05	2.35034668609e-05	2.27351881424e-05	2.27030717811e-05	2.27004178243e-05	2.27000772894e-05	2.27000179107e-05	2.27000049303e-05	2.27000015547e-05	2.27000005472e-05	2.2700000211e-05	2.27000000877e-05	2.27000000389e-05	2.27000000182e-05	2.27000000091e-05	2.27000000047e-05	2.27000000024e-05	2.27000000013e-05	2.27000000008e-05	2.27000000004e-05	2.27000000003e-05	2.27000000001e-05	2.27000000001e-05	2.27000000002e-05
hhs10	201617	0.530742	0.7124254999999999	0.0879030136925	0.872323677421	0.0390220518669	0.000224426820591	2.71266501415e-05	2.29674666392e-05	2.27296999393e-05	2.27048961746e-05	2.27010631482e-05	2.27002826986e-05	2.27000877902e-05	2.27000308194e-05	2.27000119494e-05	2.27000050295e-05	2.27000022682e-05	2.27000010848e-05	2.27000005459e-05	2.2700000287e-05	2.27000001568e-05	2.27000000888e-05	2.27000000518e-05	2.27000000311e-05	2.27000000191e-05	2.2700000012e-05	2.27000000078e-05	2.2700000005e-05	2.27000000112e-05
