# Supplementary material for: A human judgment approach to epidemiological forecasting
Source: PLoS Comput Biol. 2017 Mar 10;13(3):e1005248. doi: 10.1371/journal.pcbi.1005248 (PMC5345757; doi:10.1371/journal.pcbi.1005248)
Supplement: S1 Data — (ZIP) [file pcbi.1005248.s002.zip › S1_data/influenza_2014-2015_epicast_3wk-ahead-wili.csv]

region	wILI available through week	ground truth	Point Prediction	Pr(0.0<=wILI<1.0)	Pr(1.0<=wILI<2.0)	Pr(2.0<=wILI<3.0)	Pr(3.0<=wILI<4.0)	Pr(4.0<=wILI<5.0)	Pr(5.0<=wILI<6.0)	Pr(6.0<=wILI<7.0)	Pr(7.0<=wILI<8.0)	Pr(8.0<=wILI<9.0)	Pr(9.0<=wILI<10.0)	Pr(10.0<=wILI)
nat	201441	1.4444284664589	1.38336	0.0958490006659	0.881634725972	0.0223109400775	4.63278912188e-05	2.2803620388e-05	2.27017020701e-05	2.27000658564e-05	2.27000045172e-05	2.27000004642e-05	2.27000000643e-05	2.27000000144e-05
nat	201442	1.6512334800477	1.59505	0.000887998152446	0.989755275641	0.00917480379562	2.30216107705e-05	2.27007861453e-05	2.27000132856e-05	2.27000006089e-05	2.27000000509e-05	2.27000000063e-05	2.27000000011e-05	2.27000000003e-05
nat	201443	1.6470577836877	1.7009400000000001	0.000261968033842	0.951425194287	0.0481311785412	2.27591367133e-05	2.27000013123e-05	2.27000000007e-05	2.27e-05	2.27e-05	2.27e-05	2.27e-05	2.27e-05
nat	201444	2.0909911283138	1.986195	0.00352677001407	0.515201421579	0.478054202194	0.00302978572604	5.05191249045e-05	2.37057613807e-05	2.27818358198e-05	2.2710989954e-05	2.27020648227e-05	2.2700493119e-05	2.2700216985e-05
nat	201445	2.589878710568	2.044	2.78941932091e-05	0.391088109496	0.608689131951	3.59616538588e-05	2.27026948807e-05	2.27000111668e-05	2.27000002052e-05	2.27000000089e-05	2.27000000007e-05	2.27000000001e-05	2.27e-05
nat	201446	2.5799783274289	2.2415	4.09754953941e-05	0.139401876921	0.858856748071	0.00154117319866	2.30254559113e-05	2.27008474838e-05	2.27000105798e-05	2.27000003381e-05	2.270000002e-05	2.27000000018e-05	2.27000000003e-05
nat	201447	3.6596964981309	2.7469799999999998	0.00139768311444	0.0725288849455	0.619563458715	0.295463707013	0.0107374143067	0.000191449332381	2.64489161592e-05	2.28438545706e-05	2.27088863422e-05	2.27008006734e-05	2.27001154957e-05
nat	201448	4.9680468627453	4.024	0.00110190363566	0.012862635141	0.105674016153	0.36903214417	0.380627280939	0.114881788356	0.0144011624991	0.00124119066891	0.000122076721585	3.19121507776e-05	2.38895650785e-05
nat	201449	6.0024441008653	4.21273	0.000510744710836	0.00703960306683	0.0715761726436	0.320413269822	0.424430049252	0.154092686499	0.0201927594159	0.00156495845849	0.000126052959203	3.02638495622e-05	2.34393213921e-05
nat	201450	5.5159877425985	4.66146	9.74461898733e-05	0.00125018255454	0.0192494084595	0.174204401981	0.476717557747	0.282170911723	0.0429697808041	0.0030765278282	0.000204871345395	3.5035382404e-05	2.38759853461e-05
nat	201451	4.2378013458129	4.34708	0.000112999101514	0.00134109190099	0.0239497242219	0.266303922338	0.552895104871	0.144787903616	0.00991006321694	0.000582916359359	6.54067046084e-05	2.73254256553e-05	2.35422437592e-05
nat	201452	4.2601773728469	4.397	0.00044204640839	0.00551723180168	0.0542541533394	0.26411219885	0.430295254148	0.206415941685	0.0353349646739	0.00329403535359	0.00026788161787	4.16887215113e-05	2.46034010489e-05
nat	201453	4.2597402264885	4.18	2.29362035193e-05	6.70226201944e-05	0.0086253671135	0.340869129667	0.6063683622	0.043620567017	0.000334331156094	2.41727990999e-05	2.27110666513e-05	2.27001531943e-05	2.27000038116e-05
nat	201501	3.9655033194908	3.65219	0.000114928897785	0.00458471557337	0.128089219822	0.593305071078	0.259337554121	0.0141455441792	0.000325234971868	2.94057264409e-05	2.29145824578e-05	2.27102730767e-05	2.27007755908e-05
nat	201502	3.6246257387459	3.513325	0.000839183734103	0.0194094938868	0.212182535617	0.523426129977	0.222134758598	0.0209682960427	0.000914500916466	5.54835612038e-05	2.41294029979e-05	2.27814927087e-05	2.27067712195e-05
nat	201503	3.2623189795769	3.521375	0.00187474249311	0.0282436589144	0.219738217425	0.482403401427	0.234003819955	0.0314023911073	0.00211538061455	0.000141924868159	3.03776106571e-05	2.33145799223e-05	2.27710040536e-05
nat	201504	2.9763348577353	3.3895	0.0023679476911	0.0365005227365	0.263907853162	0.486492393639	0.188557469591	0.0207598251357	0.00125194410359	8.93267641608e-05	2.69367059546e-05	2.30406020531e-05	2.27398691913e-05
nat	201505	2.5815670977073	2.923	4.05437499204e-05	0.00640741481616	0.585767100867	0.405135216397	0.00250548361573	3.0653473317e-05	2.27845777096e-05	2.27023628915e-05	2.2700128011e-05	2.27000110392e-05	2.27000016004e-05
nat	201506	2.5268749029576	2.55637	0.00207101765821	0.122813109539	0.697408420192	0.174100515613	0.00343070781534	6.19679183381e-05	2.34348677903e-05	2.27248860883e-05	2.27013828639e-05	2.27001133187e-05	2.27000147619e-05
nat	201507	2.4125990384563	2.31115	0.00578728397135	0.248624732203	0.668317708655	0.076070046521	0.00105143324987	3.50223562487e-05	2.29623450259e-05	2.27100224292e-05	2.27006139867e-05	2.27000543517e-05	2.27000075972e-05
nat	201508	2.2158369168876	1.934	0.00137601574152	0.597978800871	0.399970479672	0.000515156037705	2.33426309621e-05	2.27049209146e-05	2.27001190616e-05	2.27000059874e-05	2.27000004944e-05	2.27000000583e-05	2.27000000112e-05
nat	201509	2.0895468198209	1.83	2.47089730701e-05	0.920784235972	0.0790094213189	2.27337252802e-05	2.27000104103e-05	2.27000000579e-05	2.27000000013e-05	2.27e-05	2.27e-05	2.27e-05	2.27e-05
nat	201510	2.0021483275998	1.63	0.00932534762152	0.918699228731	0.0717772401059	3.92666469879e-05	2.27167885422e-05	2.27001039078e-05	2.27000020095e-05	2.27000000812e-05	2.27000000055e-05	2.27000000004e-05	2.27000000001e-05
nat	201511	1.766024340235	1.51	0.000274495555855	0.999161945475	0.000381958511986	2.2700456632e-05	2.2700000193e-05	2.2700000001e-05	2.27e-05	2.27e-05	2.27e-05	2.27e-05	2.27e-05
nat	201512	1.5857652868922	1.3824999999999998	0.00016792383477	0.999626509729	2.39664240817e-05	2.27000121391e-05	2.27000000258e-05	2.27000000003e-05	2.27e-05	2.27e-05	2.27e-05	2.27e-05	2.27e-05
nat	201513	1.4116709898483	1.2595	0.0211363418307	0.978638833511	4.32203638357e-05	2.27042608912e-05	2.27000322231e-05	2.27000010519e-05	2.2700000075e-05	2.27000000088e-05	2.27000000014e-05	2.27000000002e-05	2.27000000001e-05
nat	201514	1.5030891348427	1.28053	0.0263033543635	0.973448121274	6.69226671621e-05	2.27016915135e-05	2.27000037185e-05	2.27000000499e-05	2.27000000019e-05	2.27000000001e-05	2.27e-05	2.27e-05	2.27e-05
nat	201515	1.4330036322435	1.07059	0.253688374273	0.746106770702	2.32548694629e-05	2.27001539627e-05	2.27000011142e-05	2.27000000327e-05	2.27000000021e-05	2.27000000002e-05	2.27e-05	2.27e-05	2.27e-05
nat	201516	1.3874125192496	1.0830000000000002	0.291250569337	0.708514086624	5.37201284147e-05	2.27236290955e-05	2.27002702565e-05	2.27000107266e-05	2.2700000857e-05	2.27000001072e-05	2.27000000183e-05	2.2700000004e-05	2.27000000014e-05
nat	201517	1.2955703064159	1.19459	0.0772545015382	0.922521161692	4.2732834189e-05	2.27039120336e-05	2.27000233367e-05	2.2700000617e-05	2.27000000369e-05	2.27000000037e-05	2.27000000006e-05	2.27000000001e-05	2.27e-05
hhs1	201441	1.0352895716596	0.736092	0.263293390212	0.250566071094	0.198544624609	0.133221957186	0.0777169837645	0.040651487033	0.0196624185234	0.00904156615745	0.00404653390933	0.00179748352119	0.00145748399025
hhs1	201442	1.1703850109372	1.07666	0.35886488118	0.640536898871	0.000416219588468	2.30964270753e-05	2.27038004483e-05	2.27001235856e-05	2.27000082633e-05	2.27000008847e-05	2.27000001319e-05	2.2700000025e-05	2.27000000081e-05
hhs1	201443	1.1282370005091	0.9130265	0.672466904888	0.327322511334	2.89835626665e-05	2.27002147864e-05	2.27000001356e-05	2.27000000006e-05	2.27e-05	2.27e-05	2.27e-05	2.27e-05	2.27e-05
hhs1	201444	1.0011093357091	1.026945	0.418404587334	0.581375298647	3.84718260312e-05	2.27410481284e-05	2.27010585111e-05	2.27000751027e-05	2.27000094027e-05	2.27000016951e-05	2.27000003941e-05	2.27000001106e-05	2.27000000585e-05
hhs1	201445	1.1402683397368	1.09655	0.23570387588	0.764088306999	2.62167536013e-05	2.27003654868e-05	2.27000012351e-05	2.27000000208e-05	2.27000000008e-05	2.27000000001e-05	2.27e-05	2.27e-05	2.27e-05
hhs1	201446	1.1029856082789	1.284	0.0835209882924	0.915024735323	0.001272456386	2.29193298606e-05	2.27006589458e-05	2.27000098381e-05	2.27000003712e-05	2.27000000254e-05	2.27000000026e-05	2.27000000003e-05	2.27000000001e-05
hhs1	201447	1.2321288179604	1.33262	0.22542868802	0.701359968153	0.072278010301	0.00076696059882	3.00280021077e-05	2.28396022903e-05	2.27049998906e-05	2.27002942636e-05	2.27000253667e-05	2.27000029424e-05	2.27000005298e-05
hhs1	201448	1.3110212434663	1.685	0.0880469183993	0.647740276424	0.256097959421	0.00784692376213	0.00012958917721	2.47599167284e-05	2.27688261185e-05	2.27037359648e-05	2.27002989598e-05	2.27000325116e-05	2.27000054819e-05
hhs1	201449	1.9658563167533	1.951	0.0693997987546	0.460081870037	0.415505832345	0.0528132957772	0.00200464385234	7.90021251646e-05	2.46554934869e-05	2.27946175289e-05	2.27063535665e-05	2.2700568757e-05	2.27000759506e-05
hhs1	201450	1.8932628740567	2.32647	0.0249084364427	0.280354938546	0.543619495834	0.142254723827	0.00841187212391	0.000324021085668	3.49687484197e-05	2.33843079406e-05	2.2752812621e-05	2.27054234859e-05	2.27008489598e-05
hhs1	201451	1.943921422249	2.04555	0.0210388894734	0.439842588458	0.508517606364	0.0297883021612	0.000653151114301	4.44230588209e-05	2.40751407004e-05	2.283933923e-05	2.27199870305e-05	2.27037224527e-05	2.27011814753e-05
hhs1	201452	2.6124066538328	2.31	0.0404733645779	0.293862283126	0.489729384031	0.160443387188	0.0145957639518	0.00074667273465	5.63304938569e-05	2.45671553718e-05	2.28329854178e-05	2.27121385001e-05	2.27016174667e-05
hhs1	201453	3.9377303242699	2.217	0.00071000884194	0.259639821437	0.725543319504	0.0139369548242	3.36815804156e-05	2.27137568483e-05	2.27000542851e-05	2.27000005559e-05	2.27000000117e-05	2.27000000004e-05	2.27e-05
hhs1	201501	3.5946198319951	2.156	0.0205521646552	0.364551988848	0.551273611399	0.0621764509078	0.001289614211	4.2221461678e-05	2.31323030345e-05	2.27153161809e-05	2.27008268957e-05	2.27000632526e-05	2.27000074078e-05
hhs1	201502	3.5581823925827	2.77997	0.000835014007097	0.0615114786589	0.609783706256	0.31713606596	0.0104935923342	0.000125439773435	2.38791007612e-05	2.27231016009e-05	2.27007657046e-05	2.2700039349e-05	2.2700003201e-05
hhs1	201503	3.2627497172208	2.868865	0.00262728514566	0.0754279610606	0.509099801946	0.377565665908	0.0341290676237	0.00101003469233	4.84163953551e-05	2.36155032677e-05	2.27477928113e-05	2.27035302578e-05	2.27004016332e-05
hhs1	201504	2.9363657335872	2.7437899999999997	0.000548320591825	0.055140347314	0.658961550157	0.279497249942	0.00567139051878	6.70774041952e-05	2.32502731796e-05	2.27132045883e-05	2.27005548046e-05	2.27000361282e-05	2.27000037799e-05
hhs1	201505	1.9444539140704	2.3602749999999997	0.00682706563305	0.229016331214	0.659120896093	0.102724752566	0.00213844011889	5.80011536508e-05	2.36646881476e-05	2.27449104795e-05	2.2703240292e-05	2.27003298422e-05	2.27000532308e-05
hhs1	201506	1.7686611611108	1.9885000000000002	0.0243487400398	0.485127420024	0.468005481089	0.0221224581334	0.000256727088495	2.5606005079e-05	2.27649268577e-05	2.27025247571e-05	2.27001535541e-05	2.27000132827e-05	2.27000017844e-05
hhs1	201507	1.7271898044647	1.6365	0.168370273936	0.528532961573	0.272285692963	0.0291559082297	0.00145038286719	8.732486964e-05	2.63490742876e-05	2.29751095285e-05	2.27272874678e-05	2.27034362396e-05	2.27006539546e-05
hhs1	201508	1.5121407895988	1.26333	0.121212559738	0.876486589097	0.00211861312722	2.33357473474e-05	2.27022529121e-05	2.27000359899e-05	2.27000014059e-05	2.27000000981e-05	2.27000000102e-05	2.27000000014e-05	2.27000000003e-05
hhs1	201509	1.520299879428	1.422975	0.115984825365	0.82860219813	0.0550701607794	0.000183081243079	2.35216747798e-05	2.27123629193e-05	2.27004167334e-05	2.27000248355e-05	2.27000022373e-05	2.27000002749e-05	2.27000000535e-05
hhs1	201510	1.5831163781769	1.299245	0.0813322491992	0.916635154197	0.00185074175866	2.29542949958e-05	2.27005440059e-05	2.27000061628e-05	2.27000001863e-05	2.27000000105e-05	2.2700000001e-05	2.27000000001e-05	2.27e-05
hhs1	201511	1.387455040274	1.101	0.343627227795	0.655076597452	0.00111412000611	2.31533563514e-05	2.27013731379e-05	2.27000168431e-05	2.2700000503e-05	2.27000000274e-05	2.27000000022e-05	2.27000000002e-05	2.27000000001e-05
hhs1	201512	1.2974431088323	1.0426250000000001	0.430781687645	0.568223817312	0.000811958510532	2.36286424421e-05	2.27076678398e-05	2.2700208948e-05	2.27000118714e-05	2.27000010997e-05	2.27000001441e-05	2.27000000244e-05	2.27000000069e-05
hhs1	201513	1.2587908125444	1.242405	0.210762435926	0.776747386299	0.0122663505726	6.42949124696e-05	2.33049497625e-05	2.27250411475e-05	2.27019983784e-05	2.27002469524e-05	2.2700041595e-05	2.27000088195e-05	2.27000032277e-05
hhs1	201514	1.0156354348946	1.009965	0.478442137381	0.521297490784	7.87405863565e-05	2.27310280132e-05	2.27002149631e-05	2.27000055311e-05	2.27000003071e-05	2.27000000282e-05	2.27000000037e-05	2.27000000007e-05	2.27000000001e-05
hhs1	201515	1.0059255966228	0.662346	0.979037514337	0.020757661085	2.32235103455e-05	2.27010508074e-05	2.27000162018e-05	2.2700000705e-05	2.27000000571e-05	2.27000000071e-05	2.27000000011e-05	2.27000000002e-05	2.27000000001e-05
hhs1	201516	0.78041372935497	0.7562395	0.767146362977	0.231458474133	0.00120335633381	3.26148716305e-05	2.29730731899e-05	2.27166013898e-05	2.27016978699e-05	2.2700249111e-05	2.27000475647e-05	2.27000110957e-05	2.27000045005e-05
hhs1	201517	0.79537377784342	0.543	0.991450803253	0.00834425036455	2.33443667244e-05	2.27019772073e-05	2.27000366678e-05	2.27000017653e-05	2.27000001524e-05	2.27000000195e-05	2.27000000035e-05	2.27000000007e-05	2.27000000002e-05
hhs2	201441	1.9157809268508	2.373845	0.0216484426956	0.256186187364	0.556169107228	0.155246963837	0.0101230426066	0.000484002981558	4.90519331409e-05	2.48241772728e-05	2.29353389085e-05	2.27339864517e-05	2.27078519479e-05
hhs2	201442	2.5049250336112	2.56754	0.000370778538893	0.0635791509883	0.8176913025	0.117500293377	0.000715208614058	2.95648033733e-05	2.28891725693e-05	2.27108164861e-05	2.2701020397e-05	2.27001375202e-05	2.27000312467e-05
hhs2	201443	2.2873799383322	2.08724	0.000711243865598	0.383682055379	0.612705911821	0.00274073866353	2.3848534986e-05	2.27017260831e-05	2.27000098343e-05	2.27000001462e-05	2.27000000043e-05	2.27000000002e-05	2.27e-05
hhs2	201444	2.7541957845724	2.06012	0.00873238951606	0.427726642168	0.548179506004	0.014954718668	0.000259779682567	3.24935679248e-05	2.35290891397e-05	2.28127528091e-05	2.27212527226e-05	2.27050735813e-05	2.27022252649e-05
hhs2	201445	2.9133942268119	2.47557	0.000171695084732	0.0731353984299	0.870429749386	0.0559929114597	0.000133501798204	2.32347475362e-05	2.27087379107e-05	2.27003311276e-05	2.27000222457e-05	2.27000022452e-05	2.27000003739e-05
hhs2	201446	2.4201118646958	2.673	0.000696974375325	0.0628373216141	0.715080494477	0.217838924547	0.00336955770281	6.21961726302e-05	2.36791315845e-05	2.2747627764e-05	2.27038225252e-05	2.27004438819e-05	2.27000852014e-05
hhs2	201447	2.866398701976	3.03879	3.73748943312e-05	0.00489170579681	0.452114662183	0.535120680275	0.00767677843294	4.5142045485e-05	2.28535264926e-05	2.27027391361e-05	2.27000999026e-05	2.27000061166e-05	2.27000006289e-05
hhs2	201448	3.5759063100149	4.23539	0.00119782065924	0.0115545573067	0.0836317414757	0.303000576865	0.394207862557	0.171290700351	0.0311410476945	0.00352466518797	0.000365359378646	5.80835508637e-05	2.75849742937e-05
hhs2	201449	5.2031043187612	3.706	0.00409983876702	0.0362179989777	0.186736159913	0.395724127864	0.287881710082	0.0776634155462	0.0104792993725	0.0010291680749	0.000113028641909	3.14362701231e-05	2.38164914676e-05
hhs2	201450	4.487904943928	3.953	0.000424547497804	0.00740280414843	0.0949224822531	0.422744106176	0.391203282228	0.077217211869	0.00566941405094	0.000328306774758	4.09202836831e-05	2.40724086187e-05	2.28523097769e-05
hhs2	201451	4.0139490175688	4.508035	0.00127925431872	0.00870941261562	0.0557390774429	0.231291385224	0.399884296626	0.235198752589	0.0572941184377	0.0089843159877	0.0013182376981	0.000228982076641	7.21669832238e-05
hhs2	201452	4.5772782202713	4.50716	0.0004376463098	0.00505469913928	0.0472742230113	0.233909725505	0.421175331745	0.237741808814	0.0486370824732	0.00523218577964	0.00045293637702	5.79999350422e-05	2.63609104312e-05
hhs2	201453	5.0405704022141	3.72094	0.000475703511615	0.0117869733365	0.149053533102	0.48907197593	0.306299607976	0.0411270222416	0.00202511280609	8.95678244761e-05	2.50003750756e-05	2.2797190008e-05	2.27057070619e-05
hhs2	201501	5.2197739722474	3.731	0.000225344489777	0.00663626558644	0.124910010772	0.530128202022	0.307781299791	0.0291421556973	0.00105318344758	5.41571153406e-05	2.39113018603e-05	2.27645586236e-05	2.27052186324e-05
hhs2	201502	5.1724609850228	3.96504	5.32368019318e-05	0.00154759762786	0.0549109826515	0.467139034889	0.430892404169	0.0441585408867	0.0011834032521	4.60651046647e-05	2.3309814776e-05	2.27233959743e-05	2.27014074799e-05
hhs2	201503	4.8556098126063	4.30589	3.25659853678e-05	0.000391987102636	0.0156667053371	0.278876926072	0.589944297307	0.111124894228	0.00378214420166	0.000109551525921	2.53908789114e-05	2.28274799724e-05	2.27098812875e-05
hhs2	201504	3.6801810758918	4.287275	0.000941157795892	0.00973347392518	0.0753380897414	0.291055475052	0.402421578832	0.182906646411	0.0335212079588	0.00365015967936	0.000352072131574	5.36431982067e-05	2.64952745623e-05
hhs2	201505	3.3675446190536	4.016	8.70196701202e-05	0.0018208997309	0.0491334595548	0.43812637007	0.454609782512	0.0540267239418	0.00202984947498	9.39078303644e-05	2.62890042546e-05	2.2966166324e-05	2.27320451064e-05
hhs2	201506	2.7755180820416	3.638	6.97291978241e-05	0.00277100697894	0.112576726714	0.639582077115	0.236301456131	0.00844136557784	0.000163585971968	2.58305838978e-05	2.28145141954e-05	2.27065937675e-05	2.27006214417e-05
hhs2	201507	2.4594799603762	2.99203	0.00728949933472	0.0902156956967	0.406477218967	0.40131411621	0.0871924746648	0.00697360967745	0.000420104968267	4.71058118118e-05	2.45660091493e-05	2.28822250259e-05	2.27264349154e-05
hhs2	201508	2.7938916205806	2.569255	0.000174452851461	0.0502232718993	0.847344848181	0.101765456256	0.00035365798817	2.47695939251e-05	2.27412232799e-05	2.27018445327e-05	2.27001430199e-05	2.27000163712e-05	2.27000031256e-05
hhs2	201509	2.613003609607	2.428425	0.0127662289001	0.222508286875	0.594687733549	0.161838956597	0.00782261697292	0.000253591643128	3.12734675101e-05	2.31701300522e-05	2.27371940145e-05	2.27039996128e-05	2.27006710016e-05
hhs2	201510	2.4923303836166	2.22229	0.000235256649534	0.212883781731	0.780754986145	0.00596240095922	2.73557583498e-05	2.27184733268e-05	2.27002731915e-05	2.27000094975e-05	2.27000005877e-05	2.27000000549e-05	2.27000000083e-05
hhs2	201511	2.2702867639352	2.331	0.00385467218598	0.226125367672	0.697089252604	0.0720135697267	0.000773329146073	3.01602933531e-05	2.28429042681e-05	2.27051349014e-05	2.27003028372e-05	2.27000261424e-05	2.27000035824e-05
hhs2	201512	1.9421382331712	1.870545	0.00453396120144	0.667287080427	0.327206617686	0.000811179656244	2.493210621e-05	2.27279075656e-05	2.27009466902e-05	2.27000613734e-05	2.27000062052e-05	2.27000008654e-05	2.27000001987e-05
hhs2	201513	1.9284167287775	1.734285	0.00269943846274	0.878686840218	0.118384803363	6.9824880087e-05	2.28886861326e-05	2.27041347014e-05	2.27002290582e-05	2.27000223863e-05	2.27000032033e-05	2.27000006025e-05	2.27000001952e-05
hhs2	201514	1.8402558953088	1.719995	0.00418237170214	0.871451879057	0.124135161086	7.15797874585e-05	2.28069617615e-05	2.27013548482e-05	2.27000479852e-05	2.27000032385e-05	2.27000003385e-05	2.27000000485e-05	2.27000000114e-05
hhs2	201515	1.8578277737435	1.49381	0.0664565088117	0.871008691943	0.0621739993205	0.00020039225615	2.41663720444e-05	2.2738842771e-05	2.27022098633e-05	2.27002093473e-05	2.27000283979e-05	2.27000050215e-05	2.27000014867e-05
hhs2	201516	1.7865209698078	1.720685	0.0612140777494	0.672157828196	0.259864570103	0.00647034375623	0.000151461007525	2.78000767612e-05	2.306931775e-05	2.27415978726e-05	2.27064739386e-05	2.27012850814e-05	2.27004363146e-05
hhs2	201517	1.6292459351176	1.639	0.0460472040863	0.792640578953	0.16006115455	0.00108197976778	3.26086769107e-05	2.29582615044e-05	2.27141930577e-05	2.27013016724e-05	2.27001718165e-05	2.27000297038e-05	2.27000085816e-05
hhs3	201441	1.3338045206522	1.5714299999999999	0.131829509112	0.66561547915	0.195900257795	0.00634911645876	0.000164083613472	2.7722601453e-05	2.29998337005e-05	2.27272860264e-05	2.27034419621e-05	2.27005598564e-05	2.27001476084e-05
hhs3	201442	1.5074799429752	1.45481	0.0517230911949	0.91990896369	0.0281545761528	5.42603820107e-05	2.29032743223e-05	2.27049986775e-05	2.27002767877e-05	2.27000259362e-05	2.27000035026e-05	2.27000006185e-05	2.2700000183e-05
hhs3	201443	1.3433130736249	1.51846	0.0558521578367	0.87496765714	0.0689379716141	8.3250796778e-05	2.2762374815e-05	2.27002353315e-05	2.270000255e-05	2.27000000592e-05	2.27000000023e-05	2.27000000002e-05	2.27e-05
hhs3	201444	1.6673315406864	1.7089699999999999	0.00100769240836	0.943340518953	0.0554572074495	3.5573131754e-05	2.28034961955e-05	2.27041267716e-05	2.27003675418e-05	2.2700052907e-05	2.27000104831e-05	2.27000026097e-05	2.27000012048e-05
hhs3	201445	2.2084791951134	1.654	0.011596422758	0.888765770089	0.0993943298176	8.44373801419e-05	2.28383588798e-05	2.27015462225e-05	2.27000473873e-05	2.2700002788e-05	2.27000002572e-05	2.27000000329e-05	2.27000000069e-05
hhs3	201446	2.1143457634051	1.846865	0.0162551015197	0.64730425483	0.333129050378	0.00313313447368	4.19181061633e-05	2.3026906479e-05	2.27127809489e-05	2.27008942445e-05	2.27000946506e-05	2.27000135996e-05	2.27000032018e-05
hhs3	201447	2.8642375229886	2.35256	0.0664132770247	0.276831671531	0.41477976461	0.199481864627	0.0377255896169	0.00421479146176	0.000417977680848	6.18063780418e-05	2.7145421836e-05	2.32958192912e-05	2.28158283273e-05
hhs3	201448	4.5140049426961	2.77615	0.0565610334757	0.185907349793	0.328377683701	0.277765250551	0.116507613788	0.0286620395641	0.00516235279291	0.000834639377686	0.000150345894891	4.40449010984e-05	2.7646160943e-05
hhs3	201449	7.2489778388211	3.02467	0.0409978152259	0.147085226549	0.298840774055	0.304157389099	0.154580918697	0.0441275023647	0.00854399775285	0.00136454651999	0.00022068564984	5.25568367182e-05	2.85872502766e-05
hhs3	201450	6.9251857773692	4.022	0.00773775463884	0.0399984317905	0.145081299203	0.298882850857	0.303747513476	0.151776638471	0.0427166857002	0.00835555753763	0.00139465666651	0.00024120008182	6.74115779905e-05
hhs3	201451	4.8415267314043	4.771599999999999	0.00303454771878	0.0141642578189	0.0596517788688	0.182503719623	0.316445340779	0.267667621051	0.115817015667	0.0317079065048	0.00702586107426	0.00151133660949	0.000470614285408
hhs3	201452	4.0930488015732	5.13354	0.0140112240479	0.0363220480249	0.079978905336	0.142247138055	0.195885646634	0.203548685189	0.159092737251	0.0954317894548	0.0456660824955	0.0183078424815	0.00950790103007
hhs3	201453	4.5048495438264	4.3127	0.0101662048167	0.0413325149225	0.122167497118	0.236203649934	0.277793175991	0.195011417045	0.0851080655295	0.0252146828085	0.00566946618362	0.00108814761021	0.000245178041152
hhs3	201501	4.2236670850729	3.80031	0.00256437310398	0.0262286474438	0.160986662917	0.397667995005	0.315459555002	0.0852146789847	0.0107617849616	0.000963547886362	9.9664020026e-05	2.95737669758e-05	2.35169082844e-05
hhs3	201502	3.5139116630264	3.402695	0.0113504760366	0.0738603670261	0.258296618061	0.379213564281	0.21541949554	0.0533522746105	0.00752794185202	0.000822083391346	0.00010228178284	3.10602362592e-05	2.38371824486e-05
hhs3	201503	2.6406316141255	3.607	0.000176741033092	0.00610733052504	0.145591419097	0.597384597523	0.23722311987	0.0130565882578	0.000359034790964	3.26085105056e-05	2.3130039005e-05	2.27275513164e-05	2.2702802839e-05
hhs3	201504	2.5416137983432	3.623	0.0122581046023	0.0644647062623	0.210521682955	0.344266870463	0.254971739895	0.0909959694032	0.0190190838852	0.00295936308091	0.000429647267854	7.97357969289e-05	3.30963886632e-05
hhs3	201505	1.8026749168619	2.67827	0.00570992163978	0.124946623966	0.575302102863	0.274467289882	0.0187850813816	0.000649401001128	4.72338939602e-05	2.41116690516e-05	2.28178488005e-05	2.27134293664e-05	2.27024255113e-05
hhs3	201506	2.0600328658684	2.434	0.0404555148282	0.251791585093	0.465221089348	0.210079294439	0.0298244585409	0.00234089128816	0.000182565564366	3.51495675508e-05	2.38871369549e-05	2.2839877059e-05	2.27243170289e-05
hhs3	201507	1.6838821021458	2.171	0.0445568355882	0.352924761655	0.489813704262	0.105938256735	0.00636053554721	0.00027969957329	3.45991436611e-05	2.34377904213e-05	2.27618182157e-05	2.27067650019e-05	2.27011220369e-05
hhs3	201508	1.6021794574577	1.716405	0.15358009208	0.491747084203	0.305926267927	0.0450268960759	0.0033291663471	0.000254288143168	4.27538834375e-05	2.49554284482e-05	2.30230228072e-05	2.27569065475e-05	2.2715982908e-05
hhs3	201509	1.7521941260015	1.5835050000000002	0.113449853003	0.69281009447	0.18936725075	0.00415743162854	7.79017383596e-05	2.39167575909e-05	2.27482273176e-05	2.27030940726e-05	2.27002885983e-05	2.27000360357e-05	2.27000070665e-05
hhs3	201510	1.7018420053168	1.4474049999999998	0.13274429552	0.77940183318	0.0870903648318	0.000600189955376	2.70370163697e-05	2.27765269336e-05	2.2702778739e-05	2.27001721566e-05	2.27000158557e-05	2.27000019745e-05	2.27000003884e-05
hhs3	201511	1.6627876812741	1.29565	0.239394518139	0.706803935662	0.0532292474059	0.000410102768397	2.59362642984e-05	2.27576276914e-05	2.27020051406e-05	2.27001164953e-05	2.27000099847e-05	2.27000011554e-05	2.2700000208e-05
hhs3	201512	1.4752976561449	1.266	0.129713793421	0.866938938279	0.00316393966849	2.44193437363e-05	2.27090835257e-05	2.27001935291e-05	2.27000094496e-05	2.27000007906e-05	2.27000000963e-05	2.27000000154e-05	2.27000000041e-05
hhs3	201513	1.3397616580024	1.160635	0.22680303187	0.772047580587	0.000966608460138	2.38646379647e-05	2.27138502137e-05	2.27005450552e-05	2.27000429441e-05	2.27000053009e-05	2.27000008954e-05	2.27000001907e-05	2.27000000702e-05
hhs3	201514	1.4659544851811	1.28483	0.112525683004	0.883771672665	0.00351927443572	2.44608093236e-05	2.27088913573e-05	2.27001850027e-05	2.27000089064e-05	2.27000007382e-05	2.27000000895e-05	2.27000000142e-05	2.27000000038e-05
hhs3	201515	1.3311740222735	1.14158	0.280875712998	0.717145015926	0.00179531576859	2.50319186751e-05	2.2722610776e-05	2.27007238236e-05	2.27000476037e-05	2.27000050257e-05	2.27000007405e-05	2.27000001397e-05	2.27000000443e-05
hhs3	201516	1.2001549653734	1.0581749999999999	0.391543101338	0.607844186182	0.000430429930635	2.3372732088e-05	2.2709375665e-05	2.27004027468e-05	2.27000335105e-05	2.27000042928e-05	2.27000007448e-05	2.27000001619e-05	2.27000000608e-05
hhs3	201517	1.2193098952623	1.056	0.3351371103	0.664654187737	2.71002220882e-05	2.27017272425e-05	2.27000135784e-05	2.27000004132e-05	2.27000000269e-05	2.27000000028e-05	2.27000000004e-05	2.27000000001e-05	2.27e-05
hhs4	201441	1.307559363868	1.219735	0.0877225695032	0.911969255134	0.000126559861219	2.27154360304e-05	2.2700063829e-05	2.27000012696e-05	2.27000000605e-05	2.27000000051e-05	2.27000000006e-05	2.27000000001e-05	2.27e-05
hhs4	201442	1.4846110902278	1.36316	0.0263269581009	0.972134627186	0.00135656378975	2.29496944518e-05	2.27011991489e-05	2.2700027707e-05	2.27000015157e-05	2.27000001424e-05	2.27000000193e-05	2.27000000034e-05	2.2700000001e-05
hhs4	201443	1.6845652846224	1.77443	0.00595145015572	0.779112482132	0.214610012288	0.000167091858944	2.27634284126e-05	2.27001362933e-05	2.27000010394e-05	2.27000000192e-05	2.27000000007e-05	2.27e-05	2.27e-05
hhs4	201444	2.1862063703185	1.93496	0.00304099950105	0.591972903533	0.403383798722	0.00143081471993	3.48005563296e-05	2.31404714064e-05	2.27363063425e-05	2.27049306025e-05	2.27009347425e-05	2.27002248479e-05	2.2700099776e-05
hhs4	201445	3.0520791550419	2.33	0.00245379362344	0.208429095017	0.731401671132	0.0571007264083	0.000473425682489	2.76588610739e-05	2.28228849751e-05	2.27058746317e-05	2.27004555267e-05	2.27000505962e-05	2.27000091208e-05
hhs4	201446	2.9035764112516	2.377265	0.00385684471108	0.198576901161	0.707945240395	0.0881333500995	0.00132864776338	4.47353517374e-05	2.34322002849e-05	2.27436473091e-05	2.27040408063e-05	2.27005206912e-05	2.27001098504e-05
hhs4	201447	3.7873594863816	3.52539	0.00112327543516	0.0204018830701	0.207645764638	0.519587124543	0.226327540123	0.023446281004	0.0013030872435	9.1768021792e-05	2.73965597388e-05	2.31216786995e-05	2.2757682408e-05
hhs4	201448	5.7029867857231	4.75878	0.0013500452045	0.00910069368075	0.0509336074865	0.184767687165	0.340646769619	0.279337947811	0.106505145373	0.0230502735651	0.00365894344646	0.000537732111534	0.000111154538405
hhs4	201449	7.5150246371843	3.96275	0.00205423698066	0.0203792841003	0.129932464705	0.363570041251	0.348824232795	0.115933129159	0.0173568528441	0.00171918589436	0.000170032884396	3.62194665544e-05	2.43199183053e-05
hhs4	201450	5.2125882989522	4.51454	0.000604294243583	0.00599820527612	0.0498357786593	0.231876874787	0.412496668404	0.239368703784	0.0526522169515	0.00640669161938	0.000645340355618	8.4490926963e-05	3.0734993295e-05
hhs4	201451	3.3645500924925	3.97323	0.00663493991287	0.0352381608157	0.143534523992	0.323776490947	0.316218315432	0.134746397436	0.0323558069049	0.00605356092148	0.00111683288696	0.000237819659605	8.71510917609e-05
hhs4	201452	2.9986065374259	4.892	0.0174297034182	0.0441499765831	0.0936859245512	0.15835784168	0.204833996073	0.198480210208	0.144458370694	0.0810496986084	0.0365988614699	0.0140031668127	0.00695224990246
hhs4	201453	3.1397722141044	3.748	0.0259471136901	0.0836612820648	0.187410804579	0.269017540253	0.237900032668	0.131383796236	0.0482366905898	0.012934137272	0.00281313490688	0.000555209177802	0.000140258562449
hhs4	201501	2.8446646022475	2.64022	0.0721691506539	0.210327478755	0.329050250942	0.255318095091	0.102819870178	0.024979472729	0.00444683884934	0.000700722303058	0.000123761336305	3.84071851147e-05	2.59519772304e-05
hhs4	201502	2.5525099940947	2.4984900000000003	0.00839580071148	0.189203161599	0.605896991091	0.187898244441	0.00830217257513	0.000186549014546	2.61699027629e-05	2.280556614e-05	2.2704764541e-05	2.27003054541e-05	2.27000296962e-05
hhs4	201503	2.3920356947578	2.68275	0.00786362672725	0.137933093839	0.544220970642	0.283952915067	0.024917472119	0.000962042676781	5.72587017421e-05	2.43921028466e-05	2.28158486975e-05	2.27107499637e-05	2.2701526589e-05
hhs4	201504	2.6104083665691	2.5934999999999997	0.0495693428627	0.215997905415	0.39427263035	0.260232737742	0.0687950188222	0.00983972691489	0.00107928501688	0.000131344436951	3.47983105236e-05	2.42367438887e-05	2.297338509e-05
hhs4	201505	2.3288968165022	2.32069	8.70441870353e-05	0.112616431437	0.878260037299	0.00887203202219	2.82323780843e-05	2.2722296831e-05	2.2700364559e-05	2.27000142438e-05	2.27000009884e-05	2.27000001027e-05	2.27000000175e-05
hhs4	201506	2.2568880383896	1.90968	0.0416782058903	0.529191697513	0.407652126163	0.0209963215424	0.00033959215843	2.83756174663e-05	2.28718528035e-05	2.27085501707e-05	2.27006371541e-05	2.27000654122e-05	2.27000104395e-05
hhs4	201507	1.9032478155613	1.79866	0.0329709168876	0.653798061922	0.308482572744	0.00456185826678	5.00635476169e-05	2.30183312457e-05	2.27079137989e-05	2.27003578217e-05	2.27000253863e-05	2.27000025387e-05	2.2700000399e-05
hhs4	201508	1.4414701717928	1.60785	0.00523430079596	0.956663628244	0.037914612185	2.85455876262e-05	2.27130036676e-05	2.27001767125e-05	2.27000066156e-05	2.27000004652e-05	2.27000000502e-05	2.27000000073e-05	2.27000000018e-05
hhs4	201509	1.3683897098434	1.458	0.0107115870578	0.984888576833	0.00421798869522	2.29469680623e-05	2.27004405849e-05	2.27000050867e-05	2.27000001653e-05	2.27000000103e-05	2.27000000009e-05	2.27000000002e-05	2.27e-05
hhs4	201510	1.3082946924962	1.34448	0.0266189338075	0.972589261667	0.000610182182482	2.27223094305e-05	2.27000329297e-05	2.27000003212e-05	2.2700000009e-05	2.27000000004e-05	2.27000000001e-05	2.27e-05	2.27e-05
hhs4	201511	1.1081799644329	1.265	0.0180092997943	0.981781582361	2.75178062819e-05	2.27000385594e-05	2.27000000357e-05	2.27000000003e-05	2.27e-05	2.27e-05	2.27e-05	2.27e-05	2.27e-05
hhs4	201512	0.9397760297558	1.139535	0.0505379857812	0.949257680814	2.27334021112e-05	2.27000024091e-05	2.27000000095e-05	2.27000000002e-05	2.27e-05	2.27e-05	2.27e-05	2.27e-05	2.27e-05
hhs4	201513	0.9152625302498	1.1415	0.113002555441	0.886788899468	2.69434211005e-05	2.27016537379e-05	2.27000157431e-05	2.27000005762e-05	2.27000000441e-05	2.27000000052e-05	2.2700000001e-05	2.27000000001e-05	2.27000000001e-05
hhs4	201514	0.9719160524795	0.9130775	0.74230098642	0.257494032862	2.33804237653e-05	2.27002926242e-05	2.27000020728e-05	2.27000000553e-05	2.27000000032e-05	2.27000000002e-05	2.27000000001e-05	2.27e-05	2.27e-05
hhs4	201515	0.93930830034528	0.868	0.773004685966	0.226779084246	3.46146081668e-05	2.27149931625e-05	2.27001794252e-05	2.27000067269e-05	2.27000004948e-05	2.27000000567e-05	2.27000000089e-05	2.27000000018e-05	2.27000000006e-05
hhs4	201516	1.0046819535989	0.7985315	0.976337876927	0.0234578037029	2.27193398379e-05	2.27000301059e-05	2.27000004959e-05	2.27000000242e-05	2.27000000021e-05	2.27000000003e-05	2.27000000001e-05	2.27e-05	2.27e-05
hhs4	201517	0.92633108197092	0.781	0.983916568336	0.0158791253674	2.27062903794e-05	2.27000060013e-05	2.27000000711e-05	2.27000000027e-05	2.27000000002e-05	2.27e-05	2.27e-05	2.27e-05	2.27e-05
hhs5	201441	1.0407407032437	1.0189945	0.468133568521	0.531111583954	0.00057261103717	2.33310517514e-05	2.27052812485e-05	2.27001457349e-05	2.27000083589e-05	2.27000007798e-05	2.27000001028e-05	2.27000000175e-05	2.27000000049e-05
hhs5	201442	1.1706960128229	1.05638	0.325065030468	0.674728181091	2.51875342742e-05	2.27008994116e-05	2.27000069498e-05	2.27000002102e-05	2.27000000137e-05	2.27000000013e-05	2.27000000002e-05	2.27000000001e-05	2.27e-05
hhs5	201443	1.2344246698565	1.11152	0.29805113819	0.701565891446	0.000201363062755	2.27072968739e-05	2.27000045579e-05	2.27000000178e-05	2.27000000002e-05	2.27e-05	2.27e-05	2.27e-05	2.27e-05
hhs5	201444	1.4690069037933	1.223135	0.182642760563	0.812652646979	0.00450607929708	3.918530572e-05	2.30977262239e-05	2.27262976634e-05	2.2703119327e-05	2.27005398019e-05	2.27001216014e-05	2.2700033276e-05	2.27000170709e-05
hhs5	201445	1.8585573276797	1.25061	0.130977295574	0.867033326972	0.00180723317072	2.3242295534e-05	2.27019548797e-05	2.27000315886e-05	2.27000012433e-05	2.27000000872e-05	2.27000000092e-05	2.27000000012e-05	2.27000000003e-05
hhs5	201446	2.3989527624954	1.65476	0.0105969246048	0.894044052557	0.0951151566495	8.47794993276e-05	2.28839076342e-05	2.27026718136e-05	2.27001018726e-05	2.2700007194e-05	2.27000007752e-05	2.27000001137e-05	2.27000000273e-05
hhs5	201447	3.8730872697533	1.823715	0.0464203354804	0.59955370532	0.342807854217	0.0109232266369	0.000156120657815	2.51681273153e-05	2.27842680499e-05	2.27048231404e-05	2.27004124203e-05	2.27000481406e-05	2.27000088572e-05
hhs5	201448	4.9404536613652	3.20844	0.0174729973479	0.0996062352086	0.299128180374	0.365979565486	0.173427732906	0.0382011045157	0.00537111664681	0.000656918807281	9.88149333e-05	3.27816766163e-05	2.45520982426e-05
hhs5	201449	6.6067503110174	3.26588	0.0229613875605	0.10559395435	0.274713004525	0.339406093702	0.191044874823	0.0547188831644	0.00986829713176	0.00141387933635	0.000205250959745	4.73453960987e-05	2.70290506657e-05
hhs5	201450	4.8275531473676	4.57512	0.000388847795135	0.00418127699733	0.0397375705627	0.214351002783	0.425584755939	0.255441629014	0.053693629056	0.00597148468946	0.000550275609277	7.09814549867e-05	2.85460991575e-05
hhs5	201451	3.1961269947075	3.82714	0.00868160307363	0.0447737668493	0.169376397441	0.339977902511	0.29228651352	0.113009892125	0.0258976675756	0.00481561637142	0.000903910668674	0.000199525730552	7.7204134017e-05
hhs5	201452	2.6265067965045	3.833	0.00797701765514	0.0462765273002	0.172720045737	0.332289177115	0.290559721643	0.118586046816	0.0266966806153	0.0041881113712	0.000577123559779	9.50123696427e-05	3.45358181136e-05
hhs5	201453	2.2572987616463	3.543	2.45339533452e-05	0.000626022445086	0.101790862925	0.755775662242	0.140650076358	0.00101635562725	2.56711333182e-05	2.27151494646e-05	2.2700162685e-05	2.27000033311e-05	2.27000001204e-05
hhs5	201501	1.9183964018308	2.63372	0.04587418201	0.206786751182	0.392181295966	0.269827944193	0.0734958058696	0.0105121491735	0.00111325423158	0.000128168516054	3.35749165373e-05	2.3970099986e-05	2.29038413707e-05
hhs5	201502	1.9104995362029	2.4214900000000004	0.0442014387866	0.257672448929	0.455031702987	0.209601539417	0.0308879736921	0.00234202138914	0.000162494710336	3.15511133367e-05	2.33610464765e-05	2.2760207166e-05	2.27077209609e-05
hhs5	201503	1.8787381575691	2.26808	0.0193960992657	0.301445670842	0.571594079856	0.103642061394	0.00369208600806	0.000113379077826	2.5665834861e-05	2.28460577982e-05	2.27104794712e-05	2.27010292888e-05	2.27001560733e-05
hhs5	201504	1.8300110648985	2.02775	0.119868923831	0.357689857405	0.368933856614	0.130476477088	0.0205617291442	0.00213910016263	0.000217650980185	4.18176170473e-05	2.48502970261e-05	2.29833934005e-05	2.27534674495e-05
hhs5	201505	1.6288439666843	1.857	0.00699706831869	0.669526273364	0.322205876053	0.00110885473117	2.56950094303e-05	2.27315744223e-05	2.27008952141e-05	2.27000493094e-05	2.27000043148e-05	2.27000005293e-05	2.27000001052e-05
hhs5	201506	1.7726079614428	1.71021	0.165090563661	0.474467766689	0.305346966046	0.0508326982722	0.00387071808268	0.000259937062143	3.89904686859e-05	2.40874201667e-05	2.2848699123e-05	2.27196983469e-05	2.27038998422e-05
hhs5	201507	1.8388324047014	1.47	0.214873690405	0.583344235406	0.189821644962	0.011419185977	0.000391025810451	3.59935476868e-05	2.3370686046e-05	2.27478875436e-05	2.27046316363e-05	2.27005772669e-05	2.27001096375e-05
hhs5	201508	1.8891670736512	1.377175	0.164389740229	0.775649310602	0.0593809591414	0.00041655627491	2.71052708497e-05	2.28212502416e-05	2.27065686086e-05	2.27005761262e-05	2.27000718127e-05	2.27000116696e-05	2.27000030961e-05
hhs5	201509	2.0120096638144	1.41	0.104411238727	0.855849902583	0.0394770417713	0.000102481037501	2.31280379181e-05	2.27075206764e-05	2.27002988551e-05	2.27000207428e-05	2.27000021435e-05	2.27000002979e-05	2.27000000666e-05
hhs5	201510	1.8004552291852	1.371105	0.0197886921851	0.979171625577	0.00085805357539	2.2728623045e-05	2.27000395211e-05	2.27000003721e-05	2.27000000101e-05	2.27000000006e-05	2.27000000001e-05	2.27e-05	2.27e-05
hhs5	201511	1.6716917601086	1.264	0.0162748416702	0.983517368791	2.6189513361e-05	2.27000258626e-05	2.27000000238e-05	2.27000000001e-05	2.27e-05	2.27e-05	2.27e-05	2.27e-05	2.27e-05
hhs5	201512	1.4242576724417	1.2245	0.205426132689	0.788540742515	0.00584432643323	2.9847165305e-05	2.27499287752e-05	2.27011993963e-05	2.27000623842e-05	2.27000054224e-05	2.27000006776e-05	2.27000001108e-05	2.27000000298e-05
hhs5	201513	1.219209091654	1.0675	0.319244642225	0.680533525627	4.02187576042e-05	2.27132299659e-05	2.2700153053e-05	2.27000061262e-05	2.27000004924e-05	2.27000000618e-05	2.27000000107e-05	2.27000000022e-05	2.27000000009e-05
hhs5	201514	1.2371922260825	1.098725	0.318098188641	0.681351125815	0.000368883755413	2.29004634456e-05	2.27012917903e-05	2.27000314383e-05	2.2700001678e-05	2.27000001495e-05	2.2700000019e-05	2.27000000032e-05	2.27000000009e-05
hhs5	201515	1.0601152519365	1.038	0.408475042462	0.591288810798	5.45267189284e-05	2.27198397835e-05	2.27001752607e-05	2.27000055932e-05	2.27000003726e-05	2.270000004e-05	2.2700000006e-05	2.27000000011e-05	2.27000000003e-05
hhs5	201516	1.0089988509474	0.917918	0.72179605255	0.277996397044	2.5946089921e-05	2.27042501226e-05	2.27000622078e-05	2.2700002822e-05	2.27000002451e-05	2.27000000324e-05	2.27000000058e-05	2.27000000012e-05	2.27000000006e-05
hhs5	201517	0.85200575582545	1.04204	0.426922203158	0.572333809374	0.000561632947583	2.34462079709e-05	2.27080158188e-05	2.27002749625e-05	2.27000189492e-05	2.27000020681e-05	2.27000003124e-05	2.27000000601e-05	2.27000000194e-05
hhs6	201441	2.3164011291538	2.359025	0.000204795873395	0.114682738778	0.863728274256	0.0211923043436	5.54716474735e-05	2.29102115528e-05	2.27046413748e-05	2.27002267643e-05	2.27000188203e-05	2.27000022708e-05	2.27000004559e-05
hhs6	201442	2.4418727493578	2.69149	0.00028365679334	0.0396084729092	0.755083992073	0.20311615063	0.00175428908835	3.94801296365e-05	2.3132520338e-05	2.27234014273e-05	2.27021171586e-05	2.27002763727e-05	2.27000609016e-05
hhs6	201443	2.304940326743	2.86943	3.69179411222e-05	0.0105159855008	0.63397372104	0.353341697153	0.00199280004135	2.53696053097e-05	2.27086389398e-05	2.27000772388e-05	2.2700001521e-05	2.27000000539e-05	2.27000000032e-05
hhs6	201444	3.8736443983623	2.911745	0.00126040416266	0.0394045046657	0.532429586305	0.404800518185	0.0212173876638	0.000726980117393	6.46767332133e-05	2.70050191766e-05	2.3355458406e-05	2.28329035379e-05	2.27487860468e-05
hhs6	201445	4.6910790210367	3.28517	6.91632810696e-05	0.00445093558715	0.251462436539	0.686976829427	0.056303816193	0.000615132897007	3.06535549904e-05	2.29202498215e-05	2.27112396398e-05	2.27009084739e-05	2.27001229544e-05
hhs6	201446	4.7999027625748	3.264245	0.00269226662263	0.0411751876364	0.309037963571	0.495641576185	0.138810540373	0.0117604347838	0.000735642230239	7.29367214405e-05	2.73709358733e-05	2.32708322575e-05	2.28101081947e-05
hhs6	201447	8.0709849202283	4.663679999999999	0.000267561958129	0.00285159370324	0.0296848155365	0.187413749714	0.43290816073	0.281080189864	0.0588364700354	0.00629072931904	0.000565169945854	7.25931669739e-05	2.8966027023e-05
hhs6	201448	11.088893902613	6.57302	0.000831357167835	0.00323269953296	0.0120370163344	0.0394458181381	0.103479663896	0.197071467612	0.252104214407	0.209708141059	0.116236356949	0.0461561719625	0.0196970929411
hhs6	201449	7.7866075885066	6.81067	0.00105464068663	0.00379502065772	0.0128093677679	0.037944074726	0.0919386636617	0.169951446057	0.226581026702	0.211708173023	0.139594748496	0.0676408751235	0.0369819630998
hhs6	201450	9.985360069309	8.06329	0.000318950420827	0.0010359430937	0.00344026343346	0.010967468543	0.0316228073181	0.0771686692702	0.148613075007	0.212422228788	0.217084715543	0.158240294529	0.139085584054
hhs6	201451	8.32554468951	7.0945	0.0039819963339	0.00936995319936	0.0213347031868	0.0452862198716	0.0856129909477	0.137155527	0.178081569063	0.182236179533	0.146601753698	0.0949253033412	0.095413803825
hhs6	201452	9.3536892584628	7.148	0.000710402305984	0.00255358898181	0.00879743450032	0.0271994389917	0.0705051347771	0.142869834403	0.212855784628	0.224340637346	0.166381193733	0.0894286781287	0.0543578722048
hhs6	201453	7.6871823741155	7.20115	0.000150172401416	0.000701412900909	0.00342141560153	0.0149603479728	0.0528473920082	0.136625009859	0.236901254974	0.260394424643	0.179605699068	0.0808354605745	0.0335574099957
hhs6	201501	6.6830045821505	5.964	0.00374176713197	0.0121716533665	0.0350741534062	0.0839689968532	0.156637261053	0.215860072379	0.213251134268	0.151203617121	0.0794552717703	0.0326769662457	0.0159591064055
hhs6	201502	6.2619197963623	6.621175	0.00130475740539	0.00474775968926	0.015892934679	0.0457805670972	0.105905858307	0.184299072448	0.22967580967	0.200717752229	0.124610756885	0.0573905320416	0.029674199549
hhs6	201503	5.861047417224	6.266	0.000109308709723	0.000602139267342	0.00394452104289	0.0237645002558	0.105671331088	0.272203851738	0.336000717573	0.189855379363	0.0554346738268	0.0105001009673	0.00191347616835
hhs6	201504	5.3733530622535	5.48684	0.000270899498703	0.00194124732554	0.0136959534113	0.0740473878257	0.236419173768	0.355874498625	0.231347463896	0.0712272882418	0.0130396527765	0.00184138960672	0.000295045024998
hhs6	201505	4.676526514084	4.613	4.78625781488e-05	0.000509459448388	0.0111292941379	0.163093985312	0.549694130663	0.252451234866	0.0219472253396	0.00100735235754	7.05517252154e-05	2.58710420188e-05	2.30325297072e-05
hhs6	201506	4.6389821980753	4.18334	0.000531923640314	0.00701482059121	0.0722668680589	0.331212879386	0.426950727352	0.143018464582	0.0174659785496	0.0013631950628	0.000120552853121	3.09205072342e-05	2.36694158958e-05
hhs6	201507	4.6510039097869	3.66199	0.000801822899727	0.0148849770894	0.165000714474	0.500269645068	0.281045540496	0.0357105573965	0.00208449351775	0.000127256577351	2.9035081115e-05	2.31987814951e-05	2.27586189597e-05
hhs6	201508	4.0143717119372	3.194465	8.83696391142e-05	0.00608395038942	0.31578969313	0.641990199311	0.0355482189499	0.000380003221314	2.8547358911e-05	2.29037453547e-05	2.2712810925e-05	2.27012419591e-05	2.27002026579e-05
hhs6	201509	3.6249055056714	2.95273	2.27924302486e-05	0.000223495683809	0.588549776152	0.410959846801	0.000107836974286	2.27516424591e-05	2.27003087451e-05	2.27000067223e-05	2.270000032e-05	2.27000000255e-05	2.27000000036e-05
hhs6	201510	3.3479389671364	2.8675	0.000701192152665	0.0438539926922	0.562839982902	0.376747281131	0.0154964397612	0.000243133548208	2.70180572903e-05	2.28502694482e-05	2.27086443447e-05	2.27007390021e-05	2.27001018503e-05
hhs6	201511	2.7940450555291	2.46548	0.00561998270344	0.183025735319	0.654847366914	0.152043954745	0.00425334720751	9.43056164206e-05	2.44337231033e-05	2.27690754492e-05	2.27042684937e-05	2.27003762292e-05	2.27000519987e-05
hhs6	201512	2.7163651832082	2.37899	3.74517122261e-05	0.0547033387132	0.937789468739	0.00730805063837	2.54784676778e-05	2.27115043538e-05	2.27002146425e-05	2.27000096688e-05	2.27000007666e-05	2.27000000899e-05	2.27000000176e-05
hhs6	201513	1.8122139335987	2.302625	0.000247505565808	0.138141216758	0.849876809507	0.0115508165541	4.71485505317e-05	2.29911512741e-05	2.27109635849e-05	2.27008296827e-05	2.27000991477e-05	2.27000163207e-05	2.27000046279e-05
hhs6	201514	2.4889920195419	2.215	0.000768630627083	0.244730333734	0.743055691586	0.0112595603303	4.9343284258e-05	2.29338971922e-05	2.27061705013e-05	2.27003362528e-05	2.27000300127e-05	2.27000038132e-05	2.27000008018e-05
hhs6	201515	2.4143266145565	1.56742	0.00564841023038	0.973317003638	0.0208496083415	2.60662741388e-05	2.27112918637e-05	2.27002126197e-05	2.27000102532e-05	2.27000008841e-05	2.27000001131e-05	2.27000000192e-05	2.27000000054e-05
hhs6	201516	2.2584937990779	1.541805	0.0065555339275	0.978482079684	0.0147773419465	2.61260324915e-05	2.27179098246e-05	2.27004667464e-05	2.27000288472e-05	2.27000030362e-05	2.27000004582e-05	2.27000000897e-05	2.27000000303e-05
hhs6	201517	2.2392109116576	1.5787	0.00626356030176	0.966584090146	0.0269653790425	2.80518217405e-05	2.27183248349e-05	2.27003453178e-05	2.27000166208e-05	2.27000014303e-05	2.27000001825e-05	2.27000000309e-05	2.27000000089e-05
hhs7	201441	0.7080001787845	0.995992	0.507481520353	0.492170286492	0.000166478053997	2.28141959528e-05	2.27008795547e-05	2.27000236643e-05	2.27000013451e-05	2.2700000125e-05	2.27000000164e-05	2.27000000029e-05	2.27000000008e-05
hhs7	201442	0.77134855531586	1.37181	0.129777550982	0.83542811982	0.0344966677511	0.000137551469854	2.38721651431e-05	2.27353708093e-05	2.27021840125e-05	2.270021863e-05	2.27000308495e-05	2.27000056185e-05	2.27000017132e-05
hhs7	201443	1.0937051697004	1.04837	0.404322004196	0.595422090631	7.43032757509e-05	2.27018957575e-05	2.2700001257e-05	2.27000000052e-05	2.27e-05	2.27e-05	2.27e-05	2.27e-05	2.27e-05
hhs7	201444	1.0239211226211	1.132955	0.293670708493	0.703514378918	0.00262089176254	3.47642522408e-05	2.30296866793e-05	2.27233228016e-05	2.27028841124e-05	2.27005133404e-05	2.27001180081e-05	2.27000327904e-05	2.27000171225e-05
hhs7	201445	1.8416136106018	1.214	0.228874365156	0.76384407133	0.00709118698012	3.14254618205e-05	2.27500474497e-05	2.27009792859e-05	2.27000424707e-05	2.27000031519e-05	2.2700000343e-05	2.27000000496e-05	2.27000000115e-05
hhs7	201446	1.7896828949712	1.3557350000000001	0.0387209813409	0.959012661842	0.00208439870758	2.30568152892e-05	2.27012703071e-05	2.27000227325e-05	2.27000010093e-05	2.27000000796e-05	2.27000000093e-05	2.27000000016e-05	2.27000000003e-05
hhs7	201447	3.6920380495559	1.52159	0.093848329434	0.792980182816	0.11228344967	0.000724482442395	2.72798712353e-05	2.27731186991e-05	2.27024855764e-05	2.27001472096e-05	2.27000131275e-05	2.2700001596e-05	2.2700000307e-05
hhs7	201448	4.8878393308093	3.6284	0.0441178021581	0.105552235579	0.189654537053	0.240273217705	0.208751985884	0.126468114724	0.0564794970978	0.0200909904397	0.00616994120325	0.0017590251659	0.000682652990144
hhs7	201449	6.3790795047332	3.30362	0.0249959078509	0.105441727291	0.263269328186	0.329687095404	0.198144950706	0.0630323995492	0.0128949215207	0.00209900098513	0.000332579012393	6.99087616984e-05	3.21807322562e-05
hhs7	201450	5.800726426909	5.52028	0.00238418347248	0.00986050506517	0.0359614841582	0.103424121764	0.208556656511	0.26849294059	0.212653267564	0.107227632947	0.0377399743043	0.010424595182	0.00327463844185
hhs7	201451	4.4915329259181	4.77107	0.00993961637589	0.0313582038992	0.0855169031287	0.178305806815	0.252430861289	0.22723994326	0.13276927311	0.0554171113951	0.0187450096637	0.00575117321963	0.00252609784395
hhs7	201452	3.5907039382754	5.276	0.00191094950799	0.00945521639614	0.0396240513795	0.122622095912	0.244733617706	0.285917976011	0.191024004827	0.0774451712218	0.0214680910699	0.00467856141974	0.0011202645484
hhs7	201453	4.1871560309897	5.047	0.000127668976955	0.0014872608541	0.016715114929	0.115254970878	0.346251135139	0.364470118713	0.13303632417	0.0205798754326	0.00188693800278	0.000157518058766	3.30748456142e-05
hhs7	201501	4.1554242046684	4.3605	0.000555823947731	0.00664093589838	0.0607880481477	0.274014998274	0.421623010372	0.198147392558	0.0345267501839	0.00335091701082	0.000283527945656	4.37137037259e-05	2.4881958051e-05
hhs7	201502	3.2420576438997	3.67146	0.00152071133288	0.0225102053193	0.179297628311	0.455217477163	0.286533118911	0.0506259840791	0.0039646298917	0.000248059243805	3.58049374254e-05	2.35964682574e-05	2.27843431135e-05
hhs7	201503	2.6765215315202	4.244	0.000280052874547	0.00422962566771	0.0549300645821	0.315881375089	0.458865477025	0.148978335487	0.0156684473202	0.00102990520064	8.60449107446e-05	2.74589915915e-05	2.32128517674e-05
hhs7	201504	2.3860002455796	3.66052	0.0166984351941	0.0721032188352	0.203141775093	0.316301316552	0.251336479525	0.106291954641	0.0276549364014	0.0053381020688	0.000912743027724	0.000167953057069	5.30856038475e-05
hhs7	201505	2.4233310778915	2.69428	0.000127523166851	0.0307781414152	0.775784869934	0.192211141751	0.000957417389176	2.73355571289e-05	2.27682761124e-05	2.27023485453e-05	2.27001461415e-05	2.27000138939e-05	2.2700002189e-05
hhs7	201506	2.3099564682521	1.87518	0.164632570529	0.365088090218	0.32468802808	0.119190664111	0.0227678541327	0.00309035907202	0.000396253831583	7.007460362e-05	2.93832844937e-05	2.37726558844e-05	2.2949482717e-05
hhs7	201507	2.4821153040736	1.80996	0.0172471629475	0.684972749202	0.295746126116	0.00186922482947	2.84866320405e-05	2.274918056e-05	2.2701045251e-05	2.27000433334e-05	2.2700002917e-05	2.27000002819e-05	2.27000000431e-05
hhs7	201508	2.1529490886104	1.6561499999999998	0.0178415059844	0.861329895221	0.12047312073	0.00019589813711	2.3368829875e-05	2.27106406081e-05	2.27004220748e-05	2.27000304203e-05	2.27000033174e-05	2.27000004896e-05	2.27000001187e-05
hhs7	201509	1.8738554135975	1.40705	0.0526407412201	0.934967861705	0.0122053357938	2.71476108565e-05	2.27134716828e-05	2.27001908606e-05	2.27000068652e-05	2.27000004516e-05	2.27000000452e-05	2.27000000062e-05	2.27000000013e-05
hhs7	201510	1.8170322102632	1.38147	0.219858968101	0.665289949392	0.112175297992	0.0024740039036	6.43818352793e-05	2.38415151183e-05	2.27530022918e-05	2.27038101692e-05	2.27003864719e-05	2.27000514288e-05	2.27000107057e-05
hhs7	201511	1.4663329221465	1.176	0.363647973517	0.546472846776	0.086498788841	0.0031347168816	0.000106337115918	2.56679117205e-05	2.28558362608e-05	2.27117370731e-05	2.27011962732e-05	2.27001563126e-05	2.27000312151e-05
hhs7	201512	1.150176462646	0.964196	0.607461538099	0.392333138094	2.37234578198e-05	2.27003466886e-05	2.27000022264e-05	2.27000000565e-05	2.27000000031e-05	2.27000000002e-05	2.27000000001e-05	2.27e-05	2.27e-05
hhs7	201513	1.0849567578102	0.937801	0.58841865404	0.410258675586	0.00113630943739	2.7363924678e-05	2.27918574481e-05	2.27046569929e-05	2.27004260607e-05	2.27000580079e-05	2.27000104992e-05	2.2700002353e-05	2.27000009144e-05
hhs7	201514	1.0759391180812	0.71	0.974179454672	0.0256160927126	2.28524648679e-05	2.27001491036e-05	2.2700001503e-05	2.27000000486e-05	2.2700000003e-05	2.27000000004e-05	2.27e-05	2.27e-05	2.27e-05
hhs7	201515	0.81953956059267	0.624	0.990361673547	0.00943383358374	2.28924531787e-05	2.27004096912e-05	2.27000065569e-05	2.27000002921e-05	2.27000000241e-05	2.27000000029e-05	2.27000000006e-05	2.27000000001e-05	2.27e-05
hhs7	201516	0.84728977710439	0.6421965000000001	0.909871229909	0.0898253008533	0.000121241015696	2.33110710123e-05	2.27160532964e-05	2.27009774949e-05	2.27001011565e-05	2.27000150375e-05	2.27000029064e-05	2.27000006854e-05	2.27000002817e-05
hhs7	201517	0.61554787160138	0.646221	0.938864819449	0.0609133202846	4.0202408448e-05	2.27567890568e-05	2.27010167187e-05	2.27000472309e-05	2.27000039638e-05	2.27000004964e-05	2.2700000083e-05	2.27000000173e-05	2.2700000006e-05
hhs8	201441	0.7664045669129	0.7523545	0.898788758853	0.10100035008	2.92824924164e-05	2.27084815756e-05	2.27000897536e-05	2.27000029276e-05	2.27000001888e-05	2.27000000192e-05	2.27000000027e-05	2.27000000006e-05	2.27000000001e-05
hhs8	201442	0.79643212837612	0.866185	0.840761937978	0.159033084116	2.33773041752e-05	2.27005953039e-05	2.27000065262e-05	2.27000002368e-05	2.27000000171e-05	2.27000000019e-05	2.27000000003e-05	2.27000000001e-05	2.27e-05
hhs8	201443	0.78817539544702	0.968177	0.595666673299	0.404128964557	2.27621435252e-05	2.27000005246e-05	2.27000000002e-05	2.27e-05	2.27e-05	2.27e-05	2.27e-05	2.27e-05	2.27e-05
hhs8	201444	0.74671747693945	0.9782569999999999	0.564106664034	0.435675752292	3.59405703884e-05	2.274184607e-05	2.27011590918e-05	2.27000852936e-05	2.27000109174e-05	2.27000019976e-05	2.27000004695e-05	2.27000001328e-05	2.27000000709e-05
hhs8	201445	0.98878518505356	1.1441	0.150563644104	0.849223459751	3.12954016036e-05	2.27007409524e-05	2.27000022803e-05	2.27000000364e-05	2.27000000014e-05	2.27000000001e-05	2.27e-05	2.27e-05	2.27e-05
hhs8	201446	1.3198003908935	1.2530000000000001	0.192896631249	0.796824015389	0.0100813755872	3.89545675693e-05	2.28201220495e-05	2.27029188177e-05	2.27001519419e-05	2.27000131799e-05	2.27000016425e-05	2.27000002679e-05	2.27000000717e-05
hhs8	201447	1.8339608885755	1.1615	0.324736379931	0.659601596812	0.0154288871975	7.38461744301e-05	2.30819939718e-05	2.27075607569e-05	2.27003070424e-05	2.27000208554e-05	2.27000020676e-05	2.27000002733e-05	2.27000000571e-05
hhs8	201448	2.4056390404276	1.46473	0.238553089039	0.52624434677	0.212310330644	0.0215169532798	0.00117562197713	8.20448740434e-05	2.64632894367e-05	2.30115397362e-05	2.27332575537e-05	2.27044378933e-05	2.27008925529e-05
hhs8	201449	3.7839397350295	2.345425	0.0526520317332	0.281419518349	0.449811357981	0.187459684016	0.0263019736194	0.00208847635646	0.000164344781296	3.34122622691e-05	2.36748813224e-05	2.28085225471e-05	2.27174975867e-05
hhs8	201450	4.3901884124618	3.09487	0.00532268983471	0.071311831109	0.372343788978	0.434023158595	0.107293735386	0.00904478965127	0.000536033887486	5.33570115626e-05	2.49700022168e-05	2.29152260889e-05	2.27303188441e-05
hhs8	201451	3.4045873854848	2.689405	0.0201329850976	0.165155968376	0.471774715159	0.289786472891	0.0480106742475	0.00453620605136	0.000452019838056	7.33745044131e-05	3.03206425503e-05	2.41232167856e-05	2.31399758828e-05
hhs8	201452	3.3466445473621	3.46219	0.00205911943281	0.0320393121153	0.239621313509	0.483716835162	0.214240575403	0.0264866968919	0.00165444997144	0.000108162173961	2.77297962726e-05	2.30672669514e-05	2.27382770761e-05
hhs8	201453	3.1880777223019	3.18888	0.0014666324184	0.0401640041669	0.346235854684	0.49760849071	0.108731150321	0.00553199072865	0.000167334622251	2.63235742534e-05	2.28136638716e-05	2.27048137701e-05	2.27002966506e-05
hhs8	201501	3.0139043767554	2.77094	0.00143979454487	0.0739603465023	0.593989973421	0.316524873489	0.0137511132766	0.00021724204331	2.57753713871e-05	2.27779528586e-05	2.27031847356e-05	2.27001947967e-05	2.2700018678e-05
hhs8	201502	2.7842588914358	2.64547	0.000481257899617	0.0699010023699	0.724999697772	0.202236117419	0.00223530330402	3.30357706941e-05	2.27840057244e-05	2.27014125594e-05	2.27000437014e-05	2.27000021774e-05	2.27000001748e-05
hhs8	201503	2.0734185623617	2.49	0.000111811649202	0.0652014291635	0.876198611104	0.0582509542933	0.000100780804159	2.2910873868e-05	2.27020582893e-05	2.27000508033e-05	2.27000023819e-05	2.27000001767e-05	2.27000000215e-05
hhs8	201504	1.9869667457491	2.474	0.00415883541121	0.171371460245	0.673185321595	0.147778076303	0.00332647309672	6.54927471783e-05	2.35127890169e-05	2.27263321375e-05	2.27013645765e-05	2.2700103346e-05	2.27000122578e-05
hhs8	201505	1.5245598027321	1.95415	0.00129918573127	0.567209691154	0.430671211582	0.000660164767027	2.35402574516e-05	2.2706348242e-05	2.27001518115e-05	2.27000075681e-05	2.27000006207e-05	2.27000000728e-05	2.2700000014e-05
hhs8	201506	1.5115590214746	1.6406	0.0511953596452	0.775584439561	0.172009081755	0.0010476065446	2.72604459094e-05	2.27506989702e-05	2.27012848279e-05	2.27000599735e-05	2.27000043905e-05	2.27000004514e-05	2.2700000073e-05
hhs8	201507	1.4639912705532	1.60536	0.0707374812473	0.76438870539	0.163375429195	0.00133189312675	3.01926491454e-05	2.27956340811e-05	2.27026195246e-05	2.27001282292e-05	2.27000096862e-05	2.27000010181e-05	2.27000001677e-05
hhs8	201508	1.5191532956349	1.2194699999999998	0.105169475409	0.894413482534	0.00023540082558	2.27410485554e-05	2.27001792164e-05	2.27000036324e-05	2.27000001747e-05	2.27000000145e-05	2.27000000018e-05	2.27000000002e-05	2.27000000001e-05
hhs8	201509	1.1582592971454	1.208	0.0598732238705	0.939912859696	3.231594538e-05	2.27004871559e-05	2.27000012474e-05	2.27000000182e-05	2.27000000007e-05	2.27000000001e-05	2.27e-05	2.27e-05	2.27e-05
hhs8	201510	1.2320451262248	1.10159	0.2977861777	0.701891280022	0.00014092122563	2.27209893518e-05	2.27000620102e-05	2.27000008591e-05	2.27000000295e-05	2.27000000019e-05	2.27000000002e-05	2.27e-05	2.27e-05
hhs8	201511	0.9798649876269	1.01766	0.457440462771	0.54234643222	3.15041612724e-05	2.27008452264e-05	2.27000018571e-05	2.27000000208e-05	2.27000000007e-05	2.27e-05	2.27e-05	2.27e-05	2.27e-05
hhs8	201512	1.0009526550107	0.853	0.924717640993	0.0750780478333	2.27111687091e-05	2.27000046547e-05	2.27000000344e-05	2.2700000001e-05	2.27e-05	2.27e-05	2.27e-05	2.27e-05	2.27e-05
hhs8	201513	0.94231934651575	0.8460000000000001	0.796188434492	0.203583831117	4.60789060841e-05	2.27544685366e-05	2.27009629523e-05	2.27000477669e-05	2.27000043672e-05	2.27000005978e-05	2.27000001089e-05	2.27000000245e-05	2.27000000097e-05
hhs8	201514	0.8411887512448	0.699854	0.998916248786	0.000879451071628	2.27001417716e-05	2.27000001011e-05	2.2700000001e-05	2.27e-05	2.27e-05	2.27e-05	2.27e-05	2.27e-05	2.27e-05
hhs8	201515	0.87371996549473	0.688427	0.980388861784	0.019406607046	2.29307710636e-05	2.27003933906e-05	2.27000057158e-05	2.27000002416e-05	2.27000000192e-05	2.27000000022e-05	2.27000000004e-05	2.27000000001e-05	2.27e-05
hhs8	201516	0.67815267652343	0.7477225000000001	0.872260105855	0.127488745399	6.93668910071e-05	2.2877809462e-05	2.27038124984e-05	2.27002087473e-05	2.27000202537e-05	2.27000028838e-05	2.27000005405e-05	2.27000001246e-05	2.27000000499e-05
hhs8	201517	0.5556342533161	0.51933	0.998646230323	0.00114944318634	2.27264180877e-05	2.27000708686e-05	2.27000012776e-05	2.2700000061e-05	2.27000000052e-05	2.27000000008e-05	2.27000000001e-05	2.27e-05	2.27e-05
hhs9	201441	1.7435284955958	1.90073	0.00597612007624	0.617546689102	0.374563006862	0.0017490217917	2.88769678558e-05	2.2782153951e-05	2.27028391764e-05	2.27001851035e-05	2.27000187358e-05	2.27000026112e-05	2.27000005986e-05
hhs9	201442	2.0540987100283	2.07132	0.000222377978108	0.375972443286	0.623009722019	0.000635792860041	2.34559062865e-05	2.27076753843e-05	2.2700255475e-05	2.27000172852e-05	2.27000018634e-05	2.2700000279e-05	2.27000000704e-05
hhs9	201443	1.9717774434859	1.95775	0.00212625905523	0.553698612586	0.442901314509	0.00111436818839	2.32446289879e-05	2.27010250463e-05	2.27000068468e-05	2.27000001135e-05	2.27000000036e-05	2.27000000002e-05	2.27e-05
hhs9	201444	2.2336680660767	2.12735	0.00798895791746	0.365243773489	0.602371538108	0.0238108493295	0.000430428346933	3.93403843077e-05	2.40815748648e-05	2.28848190138e-05	2.27343853793e-05	2.27081243984e-05	2.27035212413e-05
hhs9	201445	2.5134955844396	2.43835	0.00818609906104	0.202534327572	0.635646135008	0.148185014264	0.00518027588245	0.000149791677355	2.72693469912e-05	2.29617623862e-05	2.27223218393e-05	2.27026151915e-05	2.27004885838e-05
hhs9	201446	2.2420891049387	2.64299	0.000157403160697	0.0376091307771	0.81062197362	0.150798828128	0.000672329634402	2.67532832852e-05	2.27777426293e-05	2.27033661244e-05	2.27002544622e-05	2.2700028564e-05	2.27000053539e-05
hhs9	201447	2.4189538751262	3.0164999999999997	0.00397683709882	0.0690786336641	0.417037779597	0.430226520644	0.0749543655801	0.00439886967493	0.000224084733004	3.38785608154e-05	2.35345957073e-05	2.27831268227e-05	2.27127242856e-05
hhs9	201448	2.7639719119958	3.115	0.00677717793881	0.0765819427144	0.357995597248	0.424444470073	0.120823093105	0.0123731715809	0.000853068876376	7.8415775565e-05	2.71536408462e-05	2.31440675061e-05	2.27649789792e-05
hhs9	201449	4.2527795104453	3.516	0.00362077524468	0.0395395380637	0.228810475145	0.443182614482	0.238157867655	0.0423546620885	0.00392706838107	0.000313743329476	4.5493169439e-05	2.47932311743e-05	2.29692099981e-05
hhs9	201450	4.6876490578322	3.58895	0.0106376103083	0.0614532438379	0.21681380676	0.361052085784	0.252270929016	0.0803943252337	0.0148754126055	0.00211427383528	0.000297872036781	6.06853525547e-05	2.97552296191e-05
hhs9	201451	4.0139060897197	4.055775000000001	0.0102045517502	0.0430693955366	0.141378533649	0.285528667408	0.296934396683	0.15730400762	0.0499983275501	0.0120545663133	0.00267806955808	0.000623355620712	0.000226128311781
hhs9	201452	4.4177969694297	4.15718	0.00335290603829	0.0236279045342	0.115168171591	0.298918581981	0.342399903055	0.168257255634	0.0409653612746	0.00634443972756	0.000811692897391	0.000117142362983	3.66409047244e-05
hhs9	201453	4.9609222229438	4.39825	0.000649244080347	0.00772709363876	0.0643616320955	0.262975124172	0.402838635683	0.212425542207	0.0438123183473	0.00474593174773	0.000390551513413	4.90399267814e-05	2.48865879405e-05
hhs9	201501	4.97752317635	4.15341	0.000753292476845	0.00953150176961	0.0850890219953	0.333838665204	0.404902801495	0.144241884139	0.0197907375584	0.00165552996061	0.000140965568207	3.19431111973e-05	2.36567212952e-05
hhs9	201502	4.4315366812076	3.814	0.000259822248447	0.00660811106971	0.111115395409	0.490691957402	0.345774980919	0.0434154837038	0.00197169543394	9.14249040842e-05	2.55574443319e-05	2.28583955274e-05	2.27130706091e-05
hhs9	201503	3.9036329279682	4.32738	3.17785263021e-05	0.000360719336211	0.0144574352547	0.26716052705	0.596043324875	0.117682258328	0.00407693956652	0.000115915111229	2.55576303243e-05	2.2834026198e-05	2.27102951589e-05
hhs9	201504	3.4100786097185	4.024405	2.40065077906e-05	0.000147526806278	0.0160770757874	0.461910696911	0.501525402121	0.0200418894966	0.000180962182408	2.43071038122e-05	2.27318589239e-05	2.27011513618e-05	2.27000730928e-05
hhs9	201505	3.0609770277217	3.42649	3.50333569794e-05	0.00141536789881	0.147579025649	0.766773097341	0.0833877828108	0.000689440793329	2.92952006868e-05	2.28496649805e-05	2.27067223637e-05	2.27004985315e-05	2.27000629529e-05
hhs9	201506	2.981338367782	2.958	3.6658714904e-05	0.00605974678893	0.542408431524	0.447724573539	0.00362562750101	3.1402077694e-05	2.27587406562e-05	2.27010706414e-05	2.27000400122e-05	2.2700002503e-05	2.27000002625e-05
hhs9	201507	3.0277179572524	2.662	0.00195559087755	0.0973605926926	0.648887076165	0.243919508489	0.00762920541854	0.000132243458489	2.49025671659e-05	2.27757532303e-05	2.27041940718e-05	2.27003403453e-05	2.27000437576e-05
hhs9	201508	2.7597580159073	2.21116	0.00942821380902	0.314819571024	0.622998742116	0.0517633127334	0.000836734065738	3.92430298819e-05	2.33362944559e-05	2.27420418435e-05	2.27041888908e-05	2.27005698688e-05	2.27001264348e-05
hhs9	201509	2.4889580985574	2.069	7.45348738029e-05	0.367537515656	0.632020013971	0.000208963163574	2.27719878414e-05	2.27003408518e-05	2.27000065271e-05	2.2700000287e-05	2.27000000216e-05	2.27000000024e-05	2.27000000004e-05
hhs9	201510	2.5129983942957	1.897	0.00612309387888	0.618791762188	0.373333264603	0.00159003771704	2.56226166153e-05	2.27186445366e-05	2.27003378345e-05	2.27000127088e-05	2.27000008023e-05	2.27000000741e-05	2.27000000109e-05
hhs9	201511	2.2851671705998	1.724	0.0284308845217	0.74857267945	0.221653162192	0.00118035077666	2.66847062878e-05	2.27374569623e-05	2.27008558298e-05	2.27000373377e-05	2.27000026084e-05	2.27000002592e-05	2.27000000407e-05
hhs9	201512	2.0529783360579	1.46	0.052809504435	0.915950420581	0.0310286559806	5.23750011531e-05	2.28412019785e-05	2.27026706588e-05	2.2700119225e-05	2.27000093353e-05	2.27000010818e-05	2.27000001672e-05	2.27000000424e-05
hhs9	201513	2.0089409063393	1.2845	0.1684667565	0.817113372786	0.0141963813682	6.40154337124e-05	2.32502450636e-05	2.27217323719e-05	2.27016861918e-05	2.27002045414e-05	2.27000340028e-05	2.27000071397e-05	2.27000025867e-05
hhs9	201514	2.0654499067518	1.703945	0.0273193720264	0.777016814065	0.194542783564	0.000956558782523	2.81680867539e-05	2.279901282e-05	2.27041196192e-05	2.27003028591e-05	2.27000333134e-05	2.27000049338e-05	2.27000011973e-05
hhs9	201515	2.1188768918253	1.28058	0.201449305483	0.774917962745	0.0233560976052	0.000116559725775	2.38338488547e-05	2.27378025697e-05	2.27024839017e-05	2.27002592578e-05	2.27000376893e-05	2.27000070189e-05	2.27000021888e-05
hhs9	201516	2.1049169100039	1.11104	0.310111594454	0.688770525994	0.000934762584348	2.41961247627e-05	2.27199347014e-05	2.27008298296e-05	2.27000675698e-05	2.27000085223e-05	2.27000014615e-05	2.27000003146e-05	2.27000001173e-05
hhs9	201517	1.9917056555024	1.68073	0.0730266757079	0.685227163474	0.235963673799	0.00552351576793	0.000119306468987	2.59424783556e-05	2.28996566253e-05	2.27193999912e-05	2.27026445992e-05	2.27004660897e-05	2.27001366557e-05
hhs10	201441	0.85038859675656	0.9336735	0.618504347171	0.381161704881	0.000152206815313	2.28398602931e-05	2.27012348206e-05	2.27000356903e-05	2.27000021186e-05	2.27000002029e-05	2.27000000272e-05	2.27000000048e-05	2.27000000013e-05
hhs10	201442	0.88643511968125	0.892737	0.712223925433	0.287538115755	5.63126362529e-05	2.27456061949e-05	2.27005469343e-05	2.27000203929e-05	2.27000014914e-05	2.27000001701e-05	2.27000000265e-05	2.27000000052e-05	2.27000000018e-05
hhs10	201443	0.92645425526823	1.02726	0.443426427316	0.556343992671	4.79792140019e-05	2.27007988662e-05	2.27000005217e-05	2.27000000022e-05	2.27e-05	2.27e-05	2.27e-05	2.27e-05	2.27e-05
hhs10	201444	1.0052180895459	1.208285	0.145187840623	0.85356589683	0.001062279534	2.50282919595e-05	2.27509817338e-05	2.27032698895e-05	2.27003830808e-05	2.27000659054e-05	2.27000148019e-05	2.2700004044e-05	2.27000020724e-05
hhs10	201445	1.0565336645639	1.361	0.0359932277634	0.961832093832	0.00199286732498	2.29105695389e-05	2.2700503588e-05	2.27000067155e-05	2.27000002373e-05	2.27000000155e-05	2.27000000016e-05	2.27000000001e-05	2.27000000001e-05
hhs10	201446	1.3065212013769	1.328365	0.0731884012879	0.922842688564	0.00378596212239	2.40420402604e-05	2.27058655537e-05	2.27001139274e-05	2.27000052744e-05	2.27000004263e-05	2.27000000507e-05	2.2700000008e-05	2.27000000021e-05
hhs10	201447	1.4737765008778	1.478	0.0459329167273	0.91985164608	0.0340140604666	4.2427920366e-05	2.2748264165e-05	2.27005255677e-05	2.2700015019e-05	2.27000008132e-05	2.27000000689e-05	2.27000000081e-05	2.27000000016e-05
hhs10	201448	2.0441604416393	1.687	0.0380529433688	0.761398037913	0.19922094209	0.00116461231403	2.72168791984e-05	2.27462677824e-05	2.27011129896e-05	2.27000501838e-05	2.27000035857e-05	2.27000003622e-05	2.27000000576e-05
hhs10	201449	2.6012025447849	2.0689200000000003	0.0504694237881	0.405012155178	0.467257526389	0.0738128020549	0.00320829553683	0.000122308557797	2.64733285179e-05	2.28989956835e-05	2.27145487745e-05	2.27014143863e-05	2.27002072283e-05
hhs10	201450	3.1860889417117	2.55	0.0115570235801	0.182612264202	0.565995207278	0.223207695973	0.0159114972484	0.000581021527774	4.33650515953e-05	2.37431475542e-05	2.27738834613e-05	2.27070721209e-05	2.2701036069e-05
hhs10	201451	3.1145991420406	3.170595	0.00471016437428	0.056710809288	0.344520926874	0.462708492374	0.118994068557	0.0112515370432	0.000913501819057	0.000109102120187	3.37096412023e-05	2.45013721727e-05	2.31865376954e-05
hhs10	201452	3.6323305131919	3.115	0.0187698846611	0.111138681219	0.322070164446	0.361408659154	0.152916424545	0.0295944675482	0.00360677943956	0.000385303229155	5.95051308609e-05	2.68124849741e-05	2.33181430852e-05
hhs10	201453	3.3902294791801	3.23989	0.0678092372004	0.140999093222	0.215645035933	0.234523631286	0.180111796161	0.0998067237662	0.0417437080104	0.0139795898992	0.00399546066645	0.00104065218865	0.000345071666446
hhs10	201501	2.756924236914	3.03174	0.0280937082921	0.133711106016	0.323779273526	0.33306966202	0.144679063101	0.0314872218551	0.00449033540222	0.000551224909095	8.40838627937e-05	3.03509470887e-05	2.39700686284e-05
hhs10	201502	2.1791801469649	4.24152	0.0154345482463	0.0521211690415	0.132963531435	0.232269884775	0.259813262225	0.183458120547	0.0854068189749	0.0285822943042	0.00762949242489	0.00179697449008	0.000523903537374
hhs10	201503	1.7891024434623	3.211	0.0128007478707	0.088842723783	0.308052891074	0.388372424007	0.167140200029	0.0307426294443	0.00356018969482	0.00037740650766	6.01190192999e-05	2.72052529591e-05	2.3463316623e-05
hhs10	201504	1.17147157755	3.060705	0.0316231145618	0.134444139017	0.308807917945	0.324501485693	0.154378427812	0.038646459816	0.00646910997267	0.000919374113884	0.000143891387263	4.00413693528e-05	2.60383119617e-05
hhs10	201505	1.0791257578158	2.16249	0.0623267288147	0.348270634167	0.452773659283	0.123952593786	0.0116999668204	0.000800613702645	7.9139893837e-05	2.78534272701e-05	2.33022251166e-05	2.27879840279e-05	2.27198961434e-05
hhs10	201506	1.1135793185105	1.87487	0.178328364734	0.334779719649	0.305191854998	0.137711227346	0.035887234526	0.00670502780965	0.00109984052732	0.000193447664352	5.1285722936e-05	2.79257884412e-05	2.40712346562e-05
hhs10	201507	1.1030882386756	0.969	0.459714912042	0.43772562841	0.0942637789219	0.00765876552548	0.000470166802384	5.08110828531e-05	2.4888643181e-05	2.29167403376e-05	2.27268578261e-05	2.2704052103e-05	2.27009219311e-05
hhs10	201508	1.1697219326896	0.897478	0.491001707468	0.417293017795	0.0835670416234	0.00737430572396	0.00057323216917	7.09081012733e-05	2.80655408701e-05	2.34551745019e-05	2.28305765388e-05	2.27268866291e-05	2.27089406031e-05
hhs10	201509	0.85345496250622	0.868991	0.559819225425	0.40653913105	0.0324493587398	0.00099886158855	5.54288577707e-05	2.43537942411e-05	2.28250819875e-05	2.27132288674e-05	2.27018320468e-05	2.27003152306e-05	2.27000861018e-05
hhs10	201510	0.94333459755539	0.919729	0.508829363865	0.43242519702	0.0560192939217	0.00247321240255	0.000112299117272	2.68416972806e-05	2.29656468103e-05	2.27232219245e-05	2.27026486991e-05	2.27003775001e-05	2.27000818704e-05
hhs10	201511	0.64507376001051	0.84	0.584802474273	0.389106855492	0.0253353784057	0.000582598194338	3.59836312311e-05	2.31807579587e-05	2.27268158077e-05	2.27021573538e-05	2.2700233707e-05	2.27000322202e-05	2.27000068094e-05
hhs10	201512	0.80334207357338	0.6755	0.772072497721	0.224832566323	0.00288266834865	5.26296418883e-05	2.34017836509e-05	2.27331996417e-05	2.27026234883e-05	2.27003017706e-05	2.27000460428e-05	2.2700008744e-05	2.27000027181e-05
hhs10	201513	0.91935994952552	0.6105	0.879331252921	0.120005540278	0.000477074344757	2.70862843464e-05	2.28360500445e-05	2.27089645891e-05	2.27009695926e-05	2.27001481636e-05	2.2700029174e-05	2.27000069712e-05	2.27000029049e-05
hhs10	201514	0.82499060787238	0.5966695	0.89300181345	0.10655016899	0.000265144134306	2.39495694124e-05	2.27227983636e-05	2.27009741876e-05	2.27000734906e-05	2.27000082627e-05	2.27000012462e-05	2.27000002353e-05	2.27000000729e-05
hhs10	201515	0.52908841619449	0.552	0.892401559	0.106904930346	0.000507390051229	2.70954676116e-05	2.28177426705e-05	2.27066628042e-05	2.27006259685e-05	2.27000842274e-05	2.27000147869e-05	2.27000031846e-05	2.27000011574e-05
hhs10	201516	0.70226145335663	0.6754260000000001	0.82259618947	0.176198193602	0.0010136574352	3.27296371748e-05	2.300742114e-05	2.27199104281e-05	2.27021212613e-05	2.27003201852e-05	2.27000624184e-05	2.27000147931e-05	2.27000061049e-05
hhs10	201517	0.62281064018105	0.564215	0.991048878491	0.00874631737912	2.32026922493e-05	2.2701410892e-05	2.27000252148e-05	2.27000011902e-05	2.27000001015e-05	2.27000000129e-05	2.27000000022e-05	2.27000000003e-05	2.27000000002e-05
