# Supplementary material for: A human judgment approach to epidemiological forecasting
Source: PLoS Comput Biol. 2017 Mar 10;13(3):e1005248. doi: 10.1371/journal.pcbi.1005248 (PMC5345757; doi:10.1371/journal.pcbi.1005248)
Supplement: S1 Data — (ZIP) [file pcbi.1005248.s002.zip › S1_data/influenza_2015-2016_archefilter_1wk-ahead-wili.csv]

region	wILI available through week	ground truth	Point Prediction	Pr(0.0<=wILI<0.5)	Pr(0.5<=wILI<1.0)	Pr(1.0<=wILI<1.5)	Pr(1.5<=wILI<2.0)	Pr(2.0<=wILI<2.5)	Pr(2.5<=wILI<3.0)	Pr(3.0<=wILI<3.5)	Pr(3.5<=wILI<4.0)	Pr(4.0<=wILI<4.5)	Pr(4.5<=wILI<5.0)	Pr(5.0<=wILI<5.5)	Pr(5.5<=wILI<6.0)	Pr(6.0<=wILI<6.5)	Pr(6.5<=wILI<7.0)	Pr(7.0<=wILI<7.5)	Pr(7.5<=wILI<8.0)	Pr(8.0<=wILI<8.5)	Pr(8.5<=wILI<9.0)	Pr(9.0<=wILI<9.5)	Pr(9.5<=wILI<10.0)	Pr(10.0<=wILI<10.5)	Pr(10.5<=wILI<11.0)	Pr(11.0<=wILI<11.5)	Pr(11.5<=wILI<12.0)	Pr(12.0<=wILI<12.5)	Pr(12.5<=wILI<13.0)	Pr(13.0<=wILI)
nat	201542	1.39253	1.53185167	0.0144695102643	0.0696568057795	0.285296021608	0.317050607604	0.087322571968	0.0157834944427	0.0100895663345	0.0100165710999	0.0100165710999	0.0100165710999	0.0100165710999	0.0100165710999	0.0100165710999	0.0100165710999	0.0100165710999	0.0100165710999	0.0100165710999	0.0100165710999	0.0100165710999	0.0100165710999	0.0100165710999	0.0100165710999	0.0100165710999	0.0100165710999	0.0100165710999	0.0100165710999	0.0100165710999
nat	201543	1.47967	1.50767451	0.0349850498336	0.143417355256	0.301147149691	0.308314104658	0.152611557042	0.0347770174065	0.00418546724188	0.00114091427092	0.00102381607973	0.00102208713998	0.00102208713998	0.00102208713998	0.00102208713998	0.00102208713998	0.00102208713998	0.00102208713998	0.00102208713998	0.00102208713998	0.00102208713998	0.00102208713998	0.00102208713998	0.00102208713998	0.00102208713998	0.00102208713998	0.00102208713998	0.00102208713998	0.00102208713998
nat	201544	1.54529	1.55239871	0.0281499910553	0.119864417563	0.27775965896	0.316845010031	0.170005418802	0.041051948983	0.0057507872742	0.00216268766143	0.00202354299132	0.00202147425996	0.00202147425996	0.00202147425996	0.00202147425996	0.00202147425996	0.00202147425996	0.00202147425996	0.00202147425996	0.00202147425996	0.00202147425996	0.00202147425996	0.00202147425996	0.00202147425996	0.00202147425996	0.00202147425996	0.00202147425996	0.00202147425996	0.00202147425996
nat	201545	1.64003	1.6352273	0.0170840372056	0.0866966775422	0.251564543007	0.342247811868	0.203385958324	0.0514584072655	0.00693329210801	0.00221801373295	0.00202471227426	0.00202148425383	0.00202147425996	0.00202147425996	0.00202147425996	0.00202147425996	0.00202147425996	0.00202147425996	0.00202147425996	0.00202147425996	0.00202147425996	0.00202147425996	0.00202147425996	0.00202147425996	0.00202147425996	0.00202147425996	0.00202147425996	0.00202147425996	0.00202147425996
nat	201546	1.9437	1.70663668	0.0112912998034	0.0686727020444	0.234842432471	0.352753346451	0.223079665703	0.0600692978742	0.00852524601902	0.00235002282549	0.00202937945229	0.00202154425704	0.00202147429994	0.00202147429994	0.00202147429994	0.00202147429994	0.00202147429994	0.00202147429994	0.00202147429994	0.00202147429994	0.00202147429994	0.00202147429994	0.00202147429994	0.00202147429994	0.00202147429994	0.00202147429994	0.00202147429994	0.00202147429994	0.00202147429994
nat	201547	1.72274	1.86746374	0.00681929201809	0.0486614624804	0.194197573063	0.335132895061	0.258740412434	0.0958687028357	0.0187203837229	0.00340166786195	0.00207039425998	0.00202215384321	0.00202147425996	0.00202147425996	0.00202147425996	0.00202147425996	0.00202147425996	0.00202147425996	0.00202147425996	0.00202147425996	0.00202147425996	0.00202147425996	0.00202147425996	0.00202147425996	0.00202147425996	0.00202147425996	0.00202147425996	0.00202147425996	0.00202147425996
nat	201548	1.83327	2.04428752	0.00450171326367	0.0283280118847	0.127810254811	0.283953510606	0.310651158384	0.162059581553	0.0386558783634	0.00549865189518	0.00215278373497	0.00202339308325	0.00202147425996	0.00202147425996	0.00202147425996	0.00202147425996	0.00202147425996	0.00202147425996	0.00202147425996	0.00202147425996	0.00202147425996	0.00202147425996	0.00202147425996	0.00202147425996	0.00202147425996	0.00202147425996	0.00202147425996	0.00202147425996	0.00202147425996
nat	201549	1.92522	2.53761708	0.00212605010821	0.00465149136655	0.0300887118419	0.132355086388	0.28449141789	0.303470019152	0.159299052843	0.0405099009866	0.00638007130476	0.00225688986996	0.00202765045238	0.00202154419707	0.00202147423998	0.00202147423998	0.00202147423998	0.00202147423998	0.00202147423998	0.00202147423998	0.00202147423998	0.00202147423998	0.00202147423998	0.00202147423998	0.00202147423998	0.00202147423998	0.00202147423998	0.00202147423998	0.00202147423998
nat	201550	2.36388	3.15935367	0.00202245367935	0.00208343628263	0.00366268782896	0.0207157103042	0.0995995958774	0.251422102873	0.318834253325	0.196809972989	0.0595166062037	0.0103567128128	0.00261335131973	0.00204075245788	0.00202172412674	0.00202147427995	0.00202147427995	0.00202147427995	0.00202147427995	0.00202147427995	0.00202147427995	0.00202147427995	0.00202147427995	0.00202147427995	0.00202147427995	0.00202147427995	0.00202147427995	0.00202147427995	0.00202147427995
nat	201551	2.46456	3.38869045	0.00202169412513	0.00203848382892	0.00254469339799	0.00942149622714	0.0535738100036	0.180607097366	0.306179050886	0.261678080921	0.116426995548	0.0279651643994	0.0050161577827	0.00219962500975	0.00202693091369	0.00202155421093	0.00202147425996	0.00202147425996	0.00202147425996	0.00202147425996	0.00202147425996	0.00202147425996	0.00202147425996	0.00202147425996	0.00202147425996	0.00202147425996	0.00202147425996	0.00202147425996	0.00202147425996
nat	201552	1.9957	2.73288556	0.00205070633352	0.00287394148797	0.0132793204324	0.073608004117	0.224866885235	0.330223615656	0.226258721697	0.0752422419274	0.0141190454745	0.00306452461365	0.00206832552862	0.00202254360419	0.00202148425383	0.00202147425996	0.00202147425996	0.00202147425996	0.00202147425996	0.00202147425996	0.00202147425996	0.00202147425996	0.00202147425996	0.00202147425996	0.00202147425996	0.00202147425996	0.00202147425996	0.00202147425996	0.00202147425996
nat	201601	2.04205	2.25859018	0.00255817515573	0.0101312510741	0.0632214742458	0.217055677597	0.339002295559	0.236922124779	0.0778314948574	0.0139267335481	0.0029316261422	0.00205359458263	0.00202196397965	0.00202147427995	0.00202147427995	0.00202147427995	0.00202147427995	0.00202147427995	0.00202147427995	0.00202147427995	0.00202147427995	0.00202147427995	0.00202147427995	0.00202147427995	0.00202147427995	0.00202147427995	0.00202147427995	0.00202147427995	0.00202147427995
nat	201602	2.15848	2.40844424	0.0022580591976	0.00658465597334	0.0435935208106	0.170712027185	0.311608034702	0.273671748592	0.121662386183	0.0284642386288	0.00489944940242	0.00217665911505	0.00202559175497	0.00202151425544	0.00202147427995	0.00202147427995	0.00202147427995	0.00202147427995	0.00202147427995	0.00202147427995	0.00202147427995	0.00202147427995	0.00202147427995	0.00202147427995	0.00202147427995	0.00202147427995	0.00202147427995	0.00202147427995	0.00202147427995
nat	201603	2.28065	2.59620163	0.00211708564763	0.004331557654	0.0266009612573	0.11909054333	0.268988700406	0.307209981745	0.175722964299	0.050398008055	0.00868503794381	0.00247549585764	0.00203588544251	0.00202166416351	0.00202147427995	0.00202147427995	0.00202147427995	0.00202147427995	0.00202147427995	0.00202147427995	0.00202147427995	0.00202147427995	0.00202147427995	0.00202147427995	0.00202147427995	0.00202147427995	0.00202147427995	0.00202147427995	0.00202147427995
nat	201604	2.41735	2.8386991	0.00204494986365	0.00271278031939	0.0113186228221	0.0628759954769	0.200097834752	0.317136931011	0.247695145898	0.0977686377085	0.0203077802585	0.00361615632779	0.00208067795354	0.00202237370838	0.00202147425996	0.00202147425996	0.00202147425996	0.00202147425996	0.00202147425996	0.00202147425996	0.00202147425996	0.00202147425996	0.00202147425996	0.00202147425996	0.00202147425996	0.00202147425996	0.00202147425996	0.00202147425996	0.00202147425996
nat	201605	2.84303	3.17933794	0.00202228378353	0.00207165350825	0.00335816457354	0.0178947901935	0.091236884192	0.248914140845	0.330697578309	0.202659925588	0.0572470779598	0.00908246422776	0.00245840633755	0.00203436637406	0.00202162418802	0.00202147427995	0.00202147427995	0.00202147427995	0.00202147427995	0.00202147427995	0.00202147427995	0.00202147427995	0.00202147427995	0.00202147427995	0.00202147427995	0.00202147427995	0.00202147427995	0.00202147427995	0.00202147427995
nat	201606	3.16348	3.49362972	0.00202150426157	0.00202533191431	0.00219044066371	0.00555541713949	0.0358656797997	0.14821834112	0.297116251583	0.293679229288	0.142674610734	0.0331908700889	0.00499787904184	0.00214031140477	0.0020234830481	0.00202148427382	0.00202147427995	0.00202147427995	0.00202147427995	0.00202147427995	0.00202147427995	0.00202147427995	0.00202147427995	0.00202147427995	0.00202147427995	0.00202147427995	0.00202147427995	0.00202147427995	0.00202147427995
nat	201607	3.18489	3.51937002	0.00202157427863	0.00202972927794	0.00229635578101	0.00640339731918	0.0370704421084	0.142480104289	0.285710374651	0.294236566341	0.151326669523	0.0378890301454	0.00598065654629	0.00222772786405	0.00202668114707	0.00202152430927	0.00202147433991	0.00202147433991	0.00202147433991	0.00202147433991	0.00202147433991	0.00202147433991	0.00202147433991	0.00202147433991	0.00202147433991	0.00202147433991	0.00202147433991	0.00202147433991	0.00202147433991
nat	201608	3.34816	3.26697305	0.00202218386482	0.00206327866442	0.0031181018196	0.0151112772944	0.0773176307507	0.219926329411	0.317459589495	0.227821228055	0.0830125184983	0.016515196375	0.00324315513368	0.00206669656847	0.00202217387094	0.00202147429994	0.00202147429994	0.00202147429994	0.00202147429994	0.00202147429994	0.00202147429994	0.00202147429994	0.00202147429994	0.00202147429994	0.00202147429994	0.00202147429994	0.00202147429994	0.00202147429994	0.00202147429994
nat	201609	3.5665	3.09516365	0.00202391274455	0.00213312576902	0.00447096207719	0.0267793313389	0.118155184561	0.267548518223	0.307888319603	0.176862951679	0.0506341722179	0.00867420441418	0.00247133835817	0.00203568552482	0.00202165412966	0.00202147423998	0.00202147423998	0.00202147423998	0.00202147423998	0.00202147423998	0.00202147423998	0.00202147423998	0.00202147423998	0.00202147423998	0.00202147423998	0.00202147423998	0.00202147423998	0.00202147423998	0.00202147423998
nat	201610	3.07877	2.93285272	0.00202958928346	0.00230881804758	0.0069984121734	0.0437647253841	0.166244615099	0.30567630919	0.276830378837	0.126874618586	0.0298019280118	0.00495367609933	0.00216965338973	0.00202512202299	0.00202151423545	0.00202147425996	0.00202147425996	0.00202147425996	0.00202147425996	0.00202147425996	0.00202147425996	0.00202147425996	0.00202147425996	0.00202147425996	0.00202147425996	0.00202147425996	0.00202147425996	0.00202147425996	0.00202147425996
nat	201611	2.78923	2.66246498	0.00206459783504	0.00322980328928	0.0168508803565	0.0873359064115	0.24299808878	0.329726623733	0.20841067902	0.0620383497802	0.0103730527926	0.0025887963777	0.00203940328524	0.00202170413899	0.00202147427995	0.00202147427995	0.00202147427995	0.00202147427995	0.00202147427995	0.00202147427995	0.00202147427995	0.00202147427995	0.00202147427995	0.00202147427995	0.00202147427995	0.00202147427995	0.00202147427995	0.00202147427995	0.00202147427995
nat	201612	2.47548	2.46041639	0.00215778067062	0.00557581457549	0.0393891586823	0.164491280324	0.31254668596	0.282057983031	0.12537855604	0.0275947415597	0.00433466570489	0.00210704178603	0.00202270350613	0.00202147425996	0.00202147425996	0.00202147425996	0.00202147425996	0.00202147425996	0.00202147425996	0.00202147425996	0.00202147425996	0.00202147425996	0.00202147425996	0.00202147425996	0.00202147425996	0.00202147425996	0.00202147425996	0.00202147425996	0.00202147425996
nat	201613	2.05142	2.25639436	0.00229745501591	0.00812348222885	0.0602128086651	0.228942136104	0.36026872062	0.231105749277	0.06179529821	0.00852870372844	0.00233211376158	0.00202841000665	0.00202153422319	0.00202147425996	0.00202147425996	0.00202147425996	0.00202147425996	0.00202147425996	0.00202147425996	0.00202147425996	0.00202147425996	0.00202147425996	0.00202147425996	0.00202147425996	0.00202147425996	0.00202147425996	0.00202147425996	0.00202147425996	0.00202147425996
nat	201614	1.99807	1.93330453	0.00640207793673	0.0456943225236	0.185400489693	0.328845604006	0.26575907093	0.104469339576	0.0212895783877	0.00367116263191	0.00208097779027	0.00202231376515	0.00202147427995	0.00202147427995	0.00202147427995	0.00202147427995	0.00202147427995	0.00202147427995	0.00202147427995	0.00202147427995	0.00202147427995	0.00202147427995	0.00202147427995	0.00202147427995	0.00202147427995	0.00202147427995	0.00202147427995	0.00202147427995	0.00202147427995
nat	201615	1.89846	1.7407114	0.00790486629416	0.0593216751491	0.230461274499	0.363899603996	0.23061364106	0.0594331168079	0.00771196459034	0.00224247872989	0.00202484219459	0.00202147425996	0.00202147425996	0.00202147425996	0.00202147425996	0.00202147425996	0.00202147425996	0.00202147425996	0.00202147425996	0.00202147425996	0.00202147425996	0.00202147425996	0.00202147425996	0.00202147425996	0.00202147425996	0.00202147425996	0.00202147425996	0.00202147425996	0.00202147425996
nat	201616	1.72666	1.59819975	0.014331614974	0.0785597267078	0.245562301399	0.349042361646	0.211310106759	0.0535073502246	0.00706149341866	0.00221419605219	0.0020243124994	0.00202147423998	0.00202147423998	0.00202147423998	0.00202147423998	0.00202147423998	0.00202147423998	0.00202147423998	0.00202147423998	0.00202147423998	0.00202147423998	0.00202147423998	0.00202147423998	0.00202147423998	0.00202147423998	0.00202147423998	0.00202147423998	0.00202147423998	0.00202147423998
nat	201617	1.59993	1.50233307	0.0358555156742	0.142897082876	0.295713818646	0.298890840351	0.146972753488	0.0341064582764	0.00501990548443	0.00213397526919	0.00202311325486	0.00202147425996	0.00202147425996	0.00202147425996	0.00202147425996	0.00202147425996	0.00202147425996	0.00202147425996	0.00202147425996	0.00202147425996	0.00202147425996	0.00202147425996	0.00202147425996	0.00202147425996	0.00202147425996	0.00202147425996	0.00202147425996	0.00202147425996	0.00202147425996
nat	201618	1.40294	1.46088513	0.0473078126005	0.177129280123	0.322398114612	0.272206544385	0.112740556241	0.0237837586292	0.00393363163737	0.00209129144486	0.00202247364709	0.00202147425996	0.00202147425996	0.00202147425996	0.00202147425996	0.00202147425996	0.00202147425996	0.00202147425996	0.00202147425996	0.00202147425996	0.00202147425996	0.00202147425996	0.00202147425996	0.00202147425996	0.00202147425996	0.00202147425996	0.00202147425996	0.00202147425996	0.00202147425996
nat	201619	1.33246	1.36420759	0.063079791131	0.224273471387	0.359147421845	0.235457243097	0.065596357882	0.00956744681905	0.00243762907891	0.00203250751398	0.00202159420641	0.00202147427995	0.00202147427995	0.00202147427995	0.00202147427995	0.00202147427995	0.00202147427995	0.00202147427995	0.00202147427995	0.00202147427995	0.00202147427995	0.00202147427995	0.00202147427995	0.00202147427995	0.00202147427995	0.00202147427995	0.00202147427995	0.00202147427995	0.00202147427995
hhs1	201542	0.767136	1.14498013	0.0127888708154	0.212248547008	0.462922814526	0.0784486032854	0.012934781332	0.0101624815166	0.0100895262583	0.0100895262583	0.010016571	0.010016571	0.010016571	0.010016571	0.010016571	0.010016571	0.010016571	0.010016571	0.010016571	0.010016571	0.010016571	0.010016571	0.010016571	0.010016571	0.010016571	0.010016571	0.010016571	0.010016571	0.010016571
hhs1	201543	0.923337	0.75525761	0.300976391395	0.365924402296	0.236986113168	0.0647201745417	0.00849134663752	0.00142707877054	0.00103264065807	0.00102219706257	0.00102208712998	0.00102208712998	0.00102208712998	0.00102208712998	0.00102208712998	0.00102208712998	0.00102208712998	0.00102208712998	0.00102208712998	0.00102208712998	0.00102208712998	0.00102208712998	0.00102208712998	0.00102208712998	0.00102208712998	0.00102208712998	0.00102208712998	0.00102208712998	0.00102208712998
hhs1	201544	0.767975	0.76743967	0.289249969681	0.356330821955	0.23376376692	0.0659109536421	0.00981235643578	0.00246869997617	0.00203380667704	0.00202161415417	0.00202147423998	0.00202147423998	0.00202147423998	0.00202147423998	0.00202147423998	0.00202147423998	0.00202147423998	0.00202147423998	0.00202147423998	0.00202147423998	0.00202147423998	0.00202147423998	0.00202147423998	0.00202147423998	0.00202147423998	0.00202147423998	0.00202147423998	0.00202147423998	0.00202147423998
hhs1	201545	0.736201	0.81789007	0.274061649491	0.351481422911	0.24214809003	0.0747311960717	0.0123665802901	0.00273665570506	0.00204461009224	0.00202178408996	0.00202147427995	0.00202147427995	0.00202147427995	0.00202147427995	0.00202147427995	0.00202147427995	0.00202147427995	0.00202147427995	0.00202147427995	0.00202147427995	0.00202147427995	0.00202147427995	0.00202147427995	0.00202147427995	0.00202147427995	0.00202147427995	0.00202147427995	0.00202147427995	0.00202147427995
hhs1	201546	0.954736	0.8136244	0.275465501355	0.351832271278	0.241401090532	0.0739776888894	0.0121404490831	0.00271000207691	0.00204323095819	0.00202175412834	0.00202147429994	0.00202147429994	0.00202147429994	0.00202147429994	0.00202147429994	0.00202147429994	0.00202147429994	0.00202147429994	0.00202147429994	0.00202147429994	0.00202147429994	0.00202147429994	0.00202147429994	0.00202147429994	0.00202147429994	0.00202147429994	0.00202147429994	0.00202147429994	0.00202147429994
hhs1	201547	0.807851	0.78413722	0.280254501812	0.352352878503	0.238869240738	0.0718387798051	0.0115623734585	0.00265152790848	0.00204097232305	0.00202171413286	0.00202147427995	0.00202147427995	0.00202147427995	0.00202147427995	0.00202147427995	0.00202147427995	0.00202147427995	0.00202147427995	0.00202147427995	0.00202147427995	0.00202147427995	0.00202147427995	0.00202147427995	0.00202147427995	0.00202147427995	0.00202147427995	0.00202147427995	0.00202147427995	0.00202147427995
hhs1	201548	0.975831	0.76842912	0.270865406832	0.350697620058	0.243907048933	0.0764362696949	0.0128362221606	0.00278160811103	0.00204601920788	0.00202179406384	0.00202147425996	0.00202147425996	0.00202147425996	0.00202147425996	0.00202147425996	0.00202147425996	0.00202147425996	0.00202147425996	0.00202147425996	0.00202147425996	0.00202147425996	0.00202147425996	0.00202147425996	0.00202147425996	0.00202147425996	0.00202147425996	0.00202147425996	0.00202147425996	0.00202147425996
hhs1	201549	1.03668	1.0393361	0.159947028668	0.279497755876	0.300878064704	0.163696249511	0.0452970061723	0.0078202982332	0.00241996990814	0.00203538574894	0.00202170413899	0.00202147427995	0.00202147427995	0.00202147427995	0.00202147427995	0.00202147427995	0.00202147427995	0.00202147427995	0.00202147427995	0.00202147427995	0.00202147427995	0.00202147427995	0.00202147427995	0.00202147427995	0.00202147427995	0.00202147427995	0.00202147427995	0.00202147427995	0.00202147427995
hhs1	201550	1.38302	1.22489523	0.0911762413804	0.22432657882	0.322544268211	0.224613183064	0.0782871254484	0.0153595249091	0.0032093558284	0.00207452174934	0.00202265355678	0.00202148427382	0.00202147427995	0.00202147427995	0.00202147427995	0.00202147427995	0.00202147427995	0.00202147427995	0.00202147427995	0.00202147427995	0.00202147427995	0.00202147427995	0.00202147427995	0.00202147427995	0.00202147427995	0.00202147427995	0.00202147427995	0.00202147427995	0.00202147427995
hhs1	201551	1.59869	1.50853349	0.0414640266927	0.141330494994	0.274174780116	0.279038577461	0.158344661297	0.0526156281309	0.0115211787206	0.00304111899725	0.00208123763092	0.00202321321357	0.00202149426769	0.00202147427995	0.00202147427995	0.00202147427995	0.00202147427995	0.00202147427995	0.00202147427995	0.00202147427995	0.00202147427995	0.00202147427995	0.00202147427995	0.00202147427995	0.00202147427995	0.00202147427995	0.00202147427995	0.00202147427995	0.00202147427995
hhs1	201552	1.32779	1.38018365	0.0655223432704	0.179409523568	0.297211972883	0.257594327843	0.121149780532	0.0322481382059	0.00613836965211	0.00230812849331	0.00203075858648	0.00202159420641	0.00202147427995	0.00202147427995	0.00202147427995	0.00202147427995	0.00202147427995	0.00202147427995	0.00202147427995	0.00202147427995	0.00202147427995	0.00202147427995	0.00202147427995	0.00202147427995	0.00202147427995	0.00202147427995	0.00202147427995	0.00202147427995	0.00202147427995
hhs1	201601	1.40757	1.20287742	0.108151790283	0.237398910022	0.316755604858	0.210258873537	0.0706250134237	0.0134048934253	0.00294088043793	0.00205547341013	0.00202202392288	0.00202147425996	0.00202147425996	0.00202147425996	0.00202147425996	0.00202147425996	0.00202147425996	0.00202147425996	0.00202147425996	0.00202147425996	0.00202147425996	0.00202147425996	0.00202147425996	0.00202147425996	0.00202147425996	0.00202147425996	0.00202147425996	0.00202147425996	0.00202147425996
hhs1	201602	1.51447	1.57604627	0.0332341635399	0.125662123401	0.271977237727	0.302057831229	0.169732517855	0.0481559729513	0.00831195673058	0.00244659358155	0.00203489604924	0.00202164417576	0.00202147427995	0.00202147427995	0.00202147427995	0.00202147427995	0.00202147427995	0.00202147427995	0.00202147427995	0.00202147427995	0.00202147427995	0.00202147427995	0.00202147427995	0.00202147427995	0.00202147427995	0.00202147427995	0.00202147427995	0.00202147427995	0.00202147427995
hhs1	201603	1.70551	1.96917525	0.00722957048863	0.0417014211139	0.157614748906	0.298095670968	0.28346635219	0.135758222111	0.0323792577987	0.00518941158722	0.00217519001595	0.00202506207978	0.00202150426157	0.00202147427995	0.00202147427995	0.00202147427995	0.00202147427995	0.00202147427995	0.00202147427995	0.00202147427995	0.00202147427995	0.00202147427995	0.00202147427995	0.00202147427995	0.00202147427995	0.00202147427995	0.00202147427995	0.00202147427995	0.00202147427995
hhs1	201604	1.80717	1.97824484	0.00965023604973	0.048056214127	0.158789828305	0.286373719289	0.276843263706	0.139510441116	0.0360063735213	0.0061115361074	0.00226477507918	0.00202846998993	0.00202155423092	0.00202147427995	0.00202147427995	0.00202147427995	0.00202147427995	0.00202147427995	0.00202147427995	0.00202147427995	0.00202147427995	0.00202147427995	0.00202147427995	0.00202147427995	0.00202147427995	0.00202147427995	0.00202147427995	0.00202147427995	0.00202147427995
hhs1	201605	1.9911	1.90616017	0.0139935123174	0.0623426319363	0.173311899382	0.273860937095	0.25166034174	0.135113075035	0.0422309655336	0.00854375441341	0.00253811740552	0.00203945321426	0.00202172408676	0.00202147423998	0.00202147423998	0.00202147423998	0.00202147423998	0.00202147423998	0.00202147423998	0.00202147423998	0.00202147423998	0.00202147423998	0.00202147423998	0.00202147423998	0.00202147423998	0.00202147423998	0.00202147423998	0.00202147423998	0.00202147423998
hhs1	201606	1.98808	1.58459379	0.0295691913279	0.119236654922	0.261497706768	0.295471063427	0.178376258988	0.0604883509001	0.0134730019272	0.00338601752676	0.00211227861638	0.00202437252267	0.00202151427542	0.00202147429994	0.00202147429994	0.00202147429994	0.00202147429994	0.00202147429994	0.00202147429994	0.00202147429994	0.00202147429994	0.00202147429994	0.00202147429994	0.00202147429994	0.00202147429994	0.00202147429994	0.00202147429994	0.00202147429994	0.00202147429994
hhs1	201607	1.97011	1.56207248	0.0317486042206	0.126184112037	0.269647543681	0.294515363594	0.170748882875	0.0545444547597	0.0112017744789	0.00294743641751	0.00207377218848	0.00202297334066	0.00202149424771	0.00202147425996	0.00202147425996	0.00202147425996	0.00202147425996	0.00202147425996	0.00202147425996	0.00202147425996	0.00202147425996	0.00202147425996	0.00202147425996	0.00202147425996	0.00202147425996	0.00202147425996	0.00202147425996	0.00202147425996	0.00202147425996
hhs1	201608	2.00001	1.24264138	0.0643863005766	0.218340331985	0.350270459022	0.238879456863	0.0729946017438	0.0119798475681	0.00269789949852	0.00204282120946	0.00202174413447	0.00202147429994	0.00202147429994	0.00202147429994	0.00202147429994	0.00202147429994	0.00202147429994	0.00202147429994	0.00202147429994	0.00202147429994	0.00202147429994	0.00202147429994	0.00202147429994	0.00202147429994	0.00202147429994	0.00202147429994	0.00202147429994	0.00202147429994	0.00202147429994
hhs1	201609	2.54487	1.34002647	0.0538386281434	0.196106654289	0.336608133745	0.256838551313	0.0940742042456	0.018556014707	0.00348464700997	0.0020838660191	0.00202275349549	0.00202148427382	0.00202147427995	0.00202147427995	0.00202147427995	0.00202147427995	0.00202147427995	0.00202147427995	0.00202147427995	0.00202147427995	0.00202147427995	0.00202147427995	0.00202147427995	0.00202147427995	0.00202147427995	0.00202147427995	0.00202147427995	0.00202147427995	0.00202147427995
hhs1	201610	2.20908	1.32977751	0.0522289157991	0.190487641975	0.330835337141	0.259594473879	0.100503522563	0.0216828374439	0.00411657952726	0.00213934202041	0.00202477227753	0.00202151427542	0.00202147429994	0.00202147429994	0.00202147429994	0.00202147429994	0.00202147429994	0.00202147429994	0.00202147429994	0.00202147429994	0.00202147429994	0.00202147429994	0.00202147429994	0.00202147429994	0.00202147429994	0.00202147429994	0.00202147429994	0.00202147429994	0.00202147429994
hhs1	201611	2.01418	1.36383093	0.0500897375985	0.18497219419	0.326730234496	0.263730047838	0.106010785367	0.0235359110912	0.00436476733209	0.00215453270509	0.00202521200788	0.00202151427542	0.00202147429994	0.00202147429994	0.00202147429994	0.00202147429994	0.00202147429994	0.00202147429994	0.00202147429994	0.00202147429994	0.00202147429994	0.00202147429994	0.00202147429994	0.00202147429994	0.00202147429994	0.00202147429994	0.00202147429994	0.00202147429994	0.00202147429994
hhs1	201612	2.03999	1.4987774	0.0362410995789	0.141698249474	0.285900479496	0.287992676486	0.153635109363	0.0450575030442	0.00852352698812	0.00252427594394	0.0020402227827	0.00202179408384	0.00202147427995	0.00202147427995	0.00202147427995	0.00202147427995	0.00202147427995	0.00202147427995	0.00202147427995	0.00202147427995	0.00202147427995	0.00202147427995	0.00202147427995	0.00202147427995	0.00202147427995	0.00202147427995	0.00202147427995	0.00202147427995	0.00202147427995
hhs1	201613	1.71331	1.40083685	0.054502890249	0.198632693244	0.339147113358	0.255427074325	0.0912453281011	0.0173149755836	0.00325627702228	0.00206501755722	0.00202209387998	0.00202147425996	0.00202147425996	0.00202147425996	0.00202147425996	0.00202147425996	0.00202147425996	0.00202147425996	0.00202147425996	0.00202147425996	0.00202147425996	0.00202147425996	0.00202147425996	0.00202147425996	0.00202147425996	0.00202147425996	0.00202147425996	0.00202147425996	0.00202147425996
hhs1	201614	1.57636	1.35014694	0.0620199198413	0.221105409732	0.356677889114	0.237926773931	0.0687644237348	0.0105227807639	0.00253815738101	0.0020364550529	0.00202165412966	0.00202147423998	0.00202147423998	0.00202147423998	0.00202147423998	0.00202147423998	0.00202147423998	0.00202147423998	0.00202147423998	0.00202147423998	0.00202147423998	0.00202147423998	0.00202147423998	0.00202147423998	0.00202147423998	0.00202147423998	0.00202147423998	0.00202147423998	0.00202147423998
hhs1	201615	1.62583	1.28075736	0.064592122423	0.228684082066	0.362538015357	0.232005695068	0.0612021213611	0.00824439799549	0.00229847436802	0.00202704082623	0.00202151421546	0.00202147423998	0.00202147423998	0.00202147423998	0.00202147423998	0.00202147423998	0.00202147423998	0.00202147423998	0.00202147423998	0.00202147423998	0.00202147423998	0.00202147423998	0.00202147423998	0.00202147423998	0.00202147423998	0.00202147423998	0.00202147423998	0.00202147423998	0.00202147423998
hhs1	201616	1.13344	1.19232748	0.0694559703345	0.233054454242	0.361550214749	0.227355908851	0.0583459535063	0.0075706712379	0.00223420380445	0.00202461233555	0.00202147425996	0.00202147425996	0.00202147425996	0.00202147425996	0.00202147425996	0.00202147425996	0.00202147425996	0.00202147425996	0.00202147425996	0.00202147425996	0.00202147425996	0.00202147425996	0.00202147425996	0.00202147425996	0.00202147425996	0.00202147425996	0.00202147425996	0.00202147425996	0.00202147425996
hhs1	201617	1.05605	1.12544945	0.0911669661563	0.245735837436	0.348868831555	0.211087485395	0.0534402219259	0.00705442782204	0.00221391624571	0.00202430252554	0.00202147425996	0.00202147425996	0.00202147425996	0.00202147425996	0.00202147425996	0.00202147425996	0.00202147425996	0.00202147425996	0.00202147425996	0.00202147425996	0.00202147425996	0.00202147425996	0.00202147425996	0.00202147425996	0.00202147425996	0.00202147425996	0.00202147425996	0.00202147425996	0.00202147425996
hhs1	201618	0.89892	1.02272318	0.161693406109	0.286930295106	0.307674363891	0.158240783416	0.037504324549	0.0053774662118	0.00214802665223	0.00202332312615	0.00202147425996	0.00202147425996	0.00202147425996	0.00202147425996	0.00202147425996	0.00202147425996	0.00202147425996	0.00202147425996	0.00202147425996	0.00202147425996	0.00202147425996	0.00202147425996	0.00202147425996	0.00202147425996	0.00202147425996	0.00202147425996	0.00202147425996	0.00202147425996	0.00202147425996
hhs1	201619	0.895756	0.88447565	0.257038935858	0.342621582654	0.251983086337	0.0867966962062	0.0159603962738	0.00311036650131	0.00205894128347	0.0020219839474	0.00202147425996	0.00202147425996	0.00202147425996	0.00202147425996	0.00202147425996	0.00202147425996	0.00202147425996	0.00202147425996	0.00202147425996	0.00202147425996	0.00202147425996	0.00202147425996	0.00202147425996	0.00202147425996	0.00202147425996	0.00202147425996	0.00202147425996	0.00202147425996	0.00202147425996
hhs2	201542	1.10278	1.6191192	0.0162183874135	0.0685325438799	0.233063099613	0.308725267074	0.137263262301	0.0246820467707	0.0111839749476	0.0100165709001	0.0100165709001	0.0100165709001	0.0100165709001	0.0100165709001	0.0100165709001	0.0100165709001	0.0100165709001	0.0100165709001	0.0100165709001	0.0100165709001	0.0100165709001	0.0100165709001	0.0100165709001	0.0100165709001	0.0100165709001	0.0100165709001	0.0100165709001	0.0100165709001	0.0100165709001
hhs2	201543	1.21684	1.52966645	0.0345060332387	0.138251441797	0.293609818915	0.309112631879	0.159587447579	0.0390812275198	0.00519026101461	0.00123611587774	0.00102740386951	0.00102213709934	0.00102208712998	0.00102208712998	0.00102208712998	0.00102208712998	0.00102208712998	0.00102208712998	0.00102208712998	0.00102208712998	0.00102208712998	0.00102208712998	0.00102208712998	0.00102208712998	0.00102208712998	0.00102208712998	0.00102208712998	0.00102208712998	0.00102208712998
hhs2	201544	1.07336	1.63357221	0.0232661262977	0.103519422099	0.25880130768	0.321389406414	0.190221863054	0.0533200161749	0.00862529458058	0.00243602006561	0.00203385668662	0.00202162418802	0.00202147427995	0.00202147427995	0.00202147427995	0.00202147427995	0.00202147427995	0.00202147427995	0.00202147427995	0.00202147427995	0.00202147427995	0.00202147427995	0.00202147427995	0.00202147427995	0.00202147427995	0.00202147427995	0.00202147427995	0.00202147427995	0.00202147427995
hhs2	201545	1.3633	1.63163512	0.02315580372	0.103501112292	0.259594298792	0.322424818236	0.189749081083	0.0524156602341	0.00833507247201	0.00240485915077	0.00203262742033	0.00202160418029	0.00202147425996	0.00202147425996	0.00202147425996	0.00202147425996	0.00202147425996	0.00202147425996	0.00202147425996	0.00202147425996	0.00202147425996	0.00202147425996	0.00202147425996	0.00202147425996	0.00202147425996	0.00202147425996	0.00202147425996	0.00202147425996	0.00202147425996
hhs2	201546	1.35069	1.6550746	0.0205472134271	0.0952694003555	0.251540187942	0.326669745052	0.1990039056	0.0568438646561	0.00922128900339	0.00248225169011	0.00203543569817	0.00202164415578	0.00202147425996	0.00202147425996	0.00202147425996	0.00202147425996	0.00202147425996	0.00202147425996	0.00202147425996	0.00202147425996	0.00202147425996	0.00202147425996	0.00202147425996	0.00202147425996	0.00202147425996	0.00202147425996	0.00202147425996	0.00202147425996	0.00202147425996
hhs2	201547	1.57092	2.17645209	0.00341509969283	0.0180564812193	0.0904209654472	0.241834045033	0.322543202092	0.20748815682	0.0653795814711	0.0116986000363	0.00275111686426	0.00204728847002	0.0020218740548	0.00202147429994	0.00202147429994	0.00202147429994	0.00202147429994	0.00202147429994	0.00202147429994	0.00202147429994	0.00202147429994	0.00202147429994	0.00202147429994	0.00202147429994	0.00202147429994	0.00202147429994	0.00202147429994	0.00202147429994	0.00202147429994
hhs2	201548	1.86092	2.30623936	0.00215470255826	0.00549865189518	0.0386558783634	0.162059581553	0.310651158384	0.283953510606	0.127810254811	0.0283280118847	0.0044118283852	0.00211007992291	0.00202275347549	0.00202147425996	0.00202147425996	0.00202147425996	0.00202147425996	0.00202147425996	0.00202147425996	0.00202147425996	0.00202147425996	0.00202147425996	0.00202147425996	0.00202147425996	0.00202147425996	0.00202147425996	0.00202147425996	0.00202147425996	0.00202147425996
hhs2	201549	1.74541	3.06629439	0.0020278703777	0.00224103965679	0.00571049209888	0.032832310299	0.128740197104	0.263945315831	0.287977338773	0.172196048852	0.0573997449131	0.0116700875209	0.00287781916713	0.00205881140386	0.00202227380966	0.00202148429381	0.00202147429994	0.00202147429994	0.00202147429994	0.00202147429994	0.00202147429994	0.00202147429994	0.00202147429994	0.00202147429994	0.00202147429994	0.00202147429994	0.00202147429994	0.00202147429994	0.00202147429994
hhs2	201550	2.29498	3.43830755	0.00202164417576	0.00203474614117	0.00244039738129	0.00819553812265	0.0471511191637	0.166040621858	0.297039788473	0.27184752727	0.130657140278	0.0338309275827	0.00610834806242	0.00229985356779	0.00203152811458	0.00202165416964	0.00202147427995	0.00202147427995	0.00202147427995	0.00202147427995	0.00202147427995	0.00202147427995	0.00202147427995	0.00202147427995	0.00202147427995	0.00202147427995	0.00202147427995	0.00202147427995	0.00202147427995
hhs2	201551	2.30133	4.4121091	0.00202147427995	0.00202148427382	0.00202238372225	0.00206391825179	0.00298342437766	0.0126106905929	0.0605151338708	0.173053071573	0.275574771591	0.248999808311	0.133558800875	0.0446983532877	0.0105075303261	0.00302322996745	0.00208618459726	0.00202349304197	0.00202150426157	0.00202147427995	0.00202147427995	0.00202147427995	0.00202147427995	0.00202147427995	0.00202147427995	0.00202147427995	0.00202147427995	0.00202147427995	0.00202147427995
hhs2	201552	1.77591	3.63805197	0.00202151423545	0.00202506205976	0.00215933971454	0.0046198508163	0.0259395366073	0.108846764093	0.242942500438	0.292128547299	0.194468756761	0.0735914042968	0.0170477394651	0.0037746591266	0.00213035748777	0.00202476224362	0.00202151423545	0.00202147425996	0.00202147425996	0.00202147425996	0.00202147425996	0.00202147425996	0.00202147425996	0.00202147425996	0.00202147425996	0.00202147425996	0.00202147425996	0.00202147425996	0.00202147425996
hhs2	201601	2.37764	2.2244965	0.00318434113667	0.0157550821818	0.0809103459861	0.227062478796	0.320051283796	0.221377155297	0.0770899888043	0.0150078304308	0.00312919495483	0.00206636672984	0.0020223337329	0.00202148425383	0.00202147425996	0.00202147425996	0.00202147425996	0.00202147425996	0.00202147425996	0.00202147425996	0.00202147425996	0.00202147425996	0.00202147425996	0.00202147425996	0.00202147425996	0.00202147425996	0.00202147425996	0.00202147425996	0.00202147425996
hhs2	201602	2.18428	2.59636361	0.00217303133973	0.00489401273638	0.0288991519244	0.121925534811	0.266081403264	0.300518135426	0.175466211749	0.0533229143976	0.00974249947049	0.00259268399368	0.0020405725682	0.00202173412061	0.00202147427995	0.00202147427995	0.00202147427995	0.00202147427995	0.00202147427995	0.00202147427995	0.00202147427995	0.00202147427995	0.00202147427995	0.00202147427995	0.00202147427995	0.00202147427995	0.00202147427995	0.00202147427995	0.00202147427995
hhs2	201603	2.32815	2.74313159	0.00209041202554	0.00356616705442	0.0186412526223	0.0883639468641	0.229455505873	0.31065073486	0.216024382186	0.0780035701149	0.0156214144651	0.0031737177145	0.0020646178432	0.00202216387707	0.00202147429994	0.00202147429994	0.00202147429994	0.00202147429994	0.00202147429994	0.00202147429994	0.00202147429994	0.00202147429994	0.00202147429994	0.00202147429994	0.00202147429994	0.00202147429994	0.00202147429994	0.00202147429994	0.00202147429994
hhs2	201604	2.50124	3.08023994	0.00203104838867	0.00231744275851	0.00636228227742	0.0344250928751	0.129398280961	0.268325574373	0.29653697385	0.168460006519	0.0487421030279	0.00856735002876	0.00247547584537	0.00203606531206	0.00202166414352	0.00202147425996	0.00202147425996	0.00202147425996	0.00202147425996	0.00202147425996	0.00202147425996	0.00202147425996	0.00202147425996	0.00202147425996	0.00202147425996	0.00202147425996	0.00202147425996	0.00202147425996	0.00202147425996
hhs2	201605	3.22646	3.23896341	0.0020255617333	0.00215810045315	0.00427725087173	0.0215563843418	0.0930063672208	0.231099151011	0.307400178958	0.211793680204	0.0759639885594	0.0151948755744	0.00313801951204	0.00206363838257	0.00202216381709	0.00202147423998	0.00202147423998	0.00202147423998	0.00202147423998	0.00202147423998	0.00202147423998	0.00202147423998	0.00202147423998	0.00202147423998	0.00202147423998	0.00202147423998	0.00202147423998	0.00202147423998	0.00202147423998
hhs2	201606	2.76832	3.38429223	0.00202207391223	0.00205165577158	0.00276830629578	0.0111583512194	0.0590687208631	0.186063443146	0.304994460383	0.257201408795	0.112252666561	0.025565076499	0.00439501873739	0.00213410521063	0.00202405269877	0.00202149426769	0.00202147427995	0.00202147427995	0.00202147427995	0.00202147427995	0.00202147427995	0.00202147427995	0.00202147427995	0.00202147427995	0.00202147427995	0.00202147427995	0.00202147427995	0.00202147427995	0.00202147427995
hhs2	201607	3.17342	3.46854962	0.00202230377128	0.00205679262148	0.00278638520915	0.0105293169658	0.0519553630291	0.16141142065	0.281122819329	0.269674569806	0.139747545715	0.0388937728645	0.00709461324925	0.00237159957057	0.0020327073914	0.00202162418802	0.00202147427995	0.00202147427995	0.00202147427995	0.00202147427995	0.00202147427995	0.00202147427995	0.00202147427995	0.00202147427995	0.00202147427995	0.00202147427995	0.00202147427995	0.00202147427995	0.00202147427995
hhs2	201608	3.69465	3.56536257	0.00202221380644	0.00205349462361	0.00271504892817	0.00959400043965	0.0453029220913	0.140036047395	0.257299596009	0.275252366547	0.166003592905	0.0554751340245	0.0111223132082	0.00277287346751	0.0020493171854	0.0020219139903	0.00202147425996	0.00202147425996	0.00202147425996	0.00202147425996	0.00202147425996	0.00202147425996	0.00202147425996	0.00202147425996	0.00202147425996	0.00202147425996	0.00202147425996	0.00202147425996	0.00202147425996
hhs2	201609	4.01335	4.08864096	0.00202148425383	0.0020221238616	0.00204841773699	0.00259030542661	0.00833604187752	0.0401444455057	0.132035133922	0.256053360258	0.282936694165	0.172255409005	0.0571317081373	0.0113071698456	0.00278764440929	0.00205041651125	0.00202195396579	0.00202147425996	0.00202147425996	0.00202147425996	0.00202147425996	0.00202147425996	0.00202147425996	0.00202147425996	0.00202147425996	0.00202147425996	0.00202147425996	0.00202147425996	0.00202147425996
hhs2	201610	4.07985	4.23366596	0.00202147425996	0.00202149424771	0.00202381282585	0.00211424736724	0.00384190788658	0.0198438647528	0.0897690234388	0.226501712683	0.304854483171	0.216313490568	0.0816016220639	0.0172632872813	0.00346171104072	0.00208723393312	0.00202293336517	0.00202148425383	0.00202147425996	0.00202147425996	0.00202147425996	0.00202147425996	0.00202147425996	0.00202147425996	0.00202147425996	0.00202147425996	0.00202147425996	0.00202147425996	0.00202147425996
hhs2	201611	3.34526	4.1451731	0.00202147429994	0.00202153426317	0.00202679103958	0.00220271315959	0.00501718725133	0.0272006038069	0.110530183955	0.246726314967	0.297196795164	0.192296242894	0.0673997726376	0.0138870780051	0.00312068023845	0.00207228314264	0.0020226435829	0.00202148429381	0.00202147429994	0.00202147429994	0.00202147429994	0.00202147429994	0.00202147429994	0.00202147429994	0.00202147429994	0.00202147429994	0.00202147429994	0.00202147429994	0.00202147429994
hhs2	201612	2.27089	4.18972488	0.00202147425996	0.00202148425383	0.00202296334679	0.00209879684221	0.00385911733296	0.0215895941915	0.0983947737332	0.237427592433	0.302493920777	0.205307659849	0.0752001277538	0.015854071477	0.00334358348196	0.00208419579624	0.00202294335904	0.00202148425383	0.00202147425996	0.00202147425996	0.00202147425996	0.00202147425996	0.00202147425996	0.00202147425996	0.00202147425996	0.00202147425996	0.00202147425996	0.00202147425996	0.00202147425996
hhs2	201613	1.9742	3.56757123	0.00202147423998	0.00202264352291	0.00210243459057	0.00421456931156	0.0263839638004	0.120677557701	0.27572124625	0.31266681916	0.170861991802	0.0439825113879	0.00674499751163	0.00227122108126	0.00202786032367	0.00202154419707	0.00202147423998	0.00202147423998	0.00202147423998	0.00202147423998	0.00202147423998	0.00202147423998	0.00202147423998	0.00202147423998	0.00202147423998	0.00202147423998	0.00202147423998	0.00202147423998	0.00202147423998
hhs2	201614	2.22224	3.12549245	0.00202214384934	0.00206925495865	0.00337112659126	0.0183937140517	0.0944256777649	0.256213931788	0.3343987053	0.196516381064	0.0507623241356	0.00721303055956	0.00226475506901	0.00202680099337	0.00202151423545	0.00202147425996	0.00202147425996	0.00202147425996	0.00202147425996	0.00202147425996	0.00202147425996	0.00202147425996	0.00202147425996	0.00202147425996	0.00202147425996	0.00202147425996	0.00202147425996	0.00202147425996	0.00202147425996
hhs2	201615	2.00991	2.69625406	0.00204144203501	0.00265712447646	0.0116093946234	0.0719342012892	0.238707829721	0.3519657559	0.218991490487	0.0575134845897	0.00791674908608	0.00229172855034	0.00202717078665	0.00202151425544	0.00202147427995	0.00202147427995	0.00202147427995	0.00202147427995	0.00202147427995	0.00202147427995	0.00202147427995	0.00202147427995	0.00202147427995	0.00202147427995	0.00202147427995	0.00202147427995	0.00202147427995	0.00202147427995	0.00202147427995
hhs2	201616	1.6754	2.3628311	0.00224340820433	0.00708361006745	0.0514492738957	0.20140083972	0.339631453135	0.252809604537	0.0890501260813	0.0167118957538	0.0031919865116	0.00206217933856	0.00202203395674	0.00202147429994	0.00202147429994	0.00202147429994	0.00202147429994	0.00202147429994	0.00202147429994	0.00202147429994	0.00202147429994	0.00202147429994	0.00202147429994	0.00202147429994	0.00202147429994	0.00202147429994	0.00202147429994	0.00202147429994	0.00202147429994
hhs2	201617	1.4765	2.30855203	0.00234355679063	0.00824401847502	0.0576843603795	0.215561675929	0.347106789066	0.240763241678	0.0761170269919	0.012963994064	0.0028029650696	0.00204697866001	0.0020218040977	0.00202147429994	0.00202147429994	0.00202147429994	0.00202147429994	0.00202147429994	0.00202147429994	0.00202147429994	0.00202147429994	0.00202147429994	0.00202147429994	0.00202147429994	0.00202147429994	0.00202147429994	0.00202147429994	0.00202147429994	0.00202147429994
hhs2	201618	1.28867	2.2729046	0.00245280976956	0.00937159692123	0.0626809856928	0.224355730943	0.349709809327	0.232705470583	0.0687880606155	0.0109354079362	0.00259591201414	0.00203893357329	0.00202169414512	0.00202147427995	0.00202147427995	0.00202147427995	0.00202147427995	0.00202147427995	0.00202147427995	0.00202147427995	0.00202147427995	0.00202147427995	0.00202147427995	0.00202147427995	0.00202147427995	0.00202147427995	0.00202147427995	0.00202147427995	0.00202147427995
hhs2	201619	1.25627	1.97958277	0.00532165044059	0.0358208769163	0.15265813695	0.30332265256	0.29128201643	0.137211699414	0.0311630133318	0.00471016543124	0.00212180273394	0.0020229233713	0.00202147425996	0.00202147425996	0.00202147425996	0.00202147425996	0.00202147425996	0.00202147425996	0.00202147425996	0.00202147425996	0.00202147425996	0.00202147425996	0.00202147425996	0.00202147425996	0.00202147425996	0.00202147425996	0.00202147425996	0.00202147425996	0.00202147425996
hhs3	201542	1.39535	1.59851681	0.0132266023652	0.0659732541161	0.249309818224	0.318106626801	0.118136263801	0.0242428463685	0.0106002130664	0.0100895262583	0.010016571	0.010016571	0.010016571	0.010016571	0.010016571	0.010016571	0.010016571	0.010016571	0.010016571	0.010016571	0.010016571	0.010016571	0.010016571	0.010016571	0.010016571	0.010016571	0.010016571	0.010016571	0.010016571
hhs3	201543	1.53198	1.41191914	0.0496001268483	0.186162520526	0.333750582758	0.274425593562	0.110211547146	0.0223572634215	0.00296897321016	0.00110222798393	0.00102358621068	0.00102209712385	0.00102208712998	0.00102208712998	0.00102208712998	0.00102208712998	0.00102208712998	0.00102208712998	0.00102208712998	0.00102208712998	0.00102208712998	0.00102208712998	0.00102208712998	0.00102208712998	0.00102208712998	0.00102208712998	0.00102208712998	0.00102208712998	0.00102208712998
hhs3	201544	1.57587	1.43878882	0.0451922204306	0.170580947568	0.316813852308	0.276724246691	0.119575366019	0.0262790886411	0.00430723257102	0.00211720557409	0.00202329316455	0.00202148427382	0.00202147427995	0.00202147427995	0.00202147427995	0.00202147427995	0.00202147427995	0.00202147427995	0.00202147427995	0.00202147427995	0.00202147427995	0.00202147427995	0.00202147427995	0.00202147427995	0.00202147427995	0.00202147427995	0.00202147427995	0.00202147427995	0.00202147427995
hhs3	201545	1.72001	1.50708331	0.0354183144944	0.141367863493	0.293683429651	0.298970937214	0.149025807443	0.0355639052144	0.0053884395898	0.00217024307108	0.002024502443	0.00202149428768	0.00202147429994	0.00202147429994	0.00202147429994	0.00202147429994	0.00202147429994	0.00202147429994	0.00202147429994	0.00202147429994	0.00202147429994	0.00202147429994	0.00202147429994	0.00202147429994	0.00202147429994	0.00202147429994	0.00202147429994	0.00202147429994	0.00202147429994
hhs3	201546	2.17414	1.54430226	0.0308219331142	0.127371626347	0.281803894489	0.308595445217	0.163627723171	0.0409364606245	0.00620258033765	0.0022274280038	0.00202633132149	0.00202151427542	0.00202147429994	0.00202147429994	0.00202147429994	0.00202147429994	0.00202147429994	0.00202147429994	0.00202147429994	0.00202147429994	0.00202147429994	0.00202147429994	0.00202147429994	0.00202147429994	0.00202147429994	0.00202147429994	0.00202147429994	0.00202147429994	0.00202147429994
hhs3	201547	1.83996	1.6916674	0.0155893438201	0.0793502027375	0.234742299178	0.332323268053	0.216266439422	0.0674867179704	0.0126713832474	0.00309442627658	0.00208731388409	0.00202351300971	0.00202150424158	0.00202147425996	0.00202147425996	0.00202147425996	0.00202147425996	0.00202147425996	0.00202147425996	0.00202147425996	0.00202147425996	0.00202147425996	0.00202147425996	0.00202147425996	0.00202147425996	0.00202147425996	0.00202147425996	0.00202147425996	0.00202147425996
hhs3	201548	2.02023	1.76840793	0.00789220398053	0.0593116107278	0.230558222739	0.364046440306	0.230558222739	0.0593116107278	0.00767228884478	0.00223819133694	0.00202467227876	0.00202147423998	0.00202147423998	0.00202147423998	0.00202147423998	0.00202147423998	0.00202147423998	0.00202147423998	0.00202147423998	0.00202147423998	0.00202147423998	0.00202147423998	0.00202147423998	0.00202147423998	0.00202147423998	0.00202147423998	0.00202147423998	0.00202147423998	0.00202147423998
hhs3	201549	2.27837	1.97756485	0.00552901327619	0.0362667135088	0.151106878253	0.295648598642	0.284664884359	0.142303257038	0.0385113070211	0.00713590785474	0.00242785504863	0.00204006286058	0.00202193397804	0.00202147425996	0.00202147425996	0.00202147425996	0.00202147425996	0.00202147425996	0.00202147425996	0.00202147425996	0.00202147425996	0.00202147425996	0.00202147425996	0.00202147425996	0.00202147425996	0.00202147425996	0.00202147425996	0.00202147425996	0.00202147425996
hhs3	201550	2.81511	2.34091587	0.00244548428606	0.00881870606174	0.0561163519228	0.200798309207	0.330346466929	0.250758452356	0.0926974394545	0.0182130352163	0.00336993738752	0.00207004451543	0.00202218386482	0.00202147429994	0.00202147429994	0.00202147429994	0.00202147429994	0.00202147429994	0.00202147429994	0.00202147429994	0.00202147429994	0.00202147429994	0.00202147429994	0.00202147429994	0.00202147429994	0.00202147429994	0.00202147429994	0.00202147429994	0.00202147429994
hhs3	201551	2.97706	2.87191771	0.00203610532781	0.00248114241957	0.0088565928286	0.0519799984417	0.179398741975	0.303316232567	0.256834256516	0.119327589158	0.0337751221424	0.0071354882544	0.00249108632171	0.00204491992248	0.00202207393223	0.00202148429381	0.00202147429994	0.00202147429994	0.00202147429994	0.00202147429994	0.00202147429994	0.00202147429994	0.00202147429994	0.00202147429994	0.00202147429994	0.00202147429994	0.00202147429994	0.00202147429994	0.00202147429994
hhs3	201552	2.38365	2.78990837	0.00204686870718	0.00275696325174	0.0116280132059	0.062607061026	0.192806757904	0.299952912041	0.240047298311	0.111053441968	0.0341290447666	0.00795162769727	0.00264111429448	0.00205582321595	0.00202242369773	0.00202148427382	0.00202147427995	0.00202147427995	0.00202147427995	0.00202147427995	0.00202147427995	0.00202147427995	0.00202147427995	0.00202147427995	0.00202147427995	0.00202147427995	0.00202147427995	0.00202147427995	0.00202147427995
hhs3	201601	2.32746	2.61537868	0.00209236078909	0.00391523292031	0.0230880352787	0.105243423827	0.245670447536	0.298973299783	0.194825088242	0.0712749948253	0.0165912593996	0.0038341026731	0.00214416901791	0.00202542183913	0.00202152422932	0.00202147425996	0.00202147425996	0.00202147425996	0.00202147425996	0.00202147425996	0.00202147425996	0.00202147425996	0.00202147425996	0.00202147425996	0.00202147425996	0.00202147425996	0.00202147425996	0.00202147425996	0.00202147425996
hhs3	201602	2.28403	2.60810667	0.00210166510406	0.00409175470977	0.024502977816	0.108975276374	0.245707537249	0.292392598296	0.192830903097	0.0734217690593	0.0175323724411	0.00394640384413	0.00214906603611	0.002025511804	0.00202152424931	0.00202147427995	0.00202147427995	0.00202147427995	0.00202147427995	0.00202147427995	0.00202147427995	0.00202147427995	0.00202147427995	0.00202147427995	0.00202147427995	0.00202147427995	0.00202147427995	0.00202147427995	0.00202147427995
hhs3	201603	2.23747	3.01101255	0.00204936715476	0.00278921344709	0.0111561524564	0.0533263417625	0.155206564138	0.265832443276	0.267041132052	0.151223776566	0.0472479193298	0.00918518114638	0.0025785726217	0.00204094232126	0.00202175408836	0.00202147425996	0.00202147425996	0.00202147425996	0.00202147425996	0.00202147425996	0.00202147425996	0.00202147425996	0.00202147425996	0.00202147425996	0.00202147425996	0.00202147425996	0.00202147425996	0.00202147425996	0.00202147425996
hhs3	201604	1.97779	2.93465203	0.00205357453396	0.002902933651	0.0124456314401	0.0596343022389	0.167737586184	0.269829376773	0.254170489834	0.141016513306	0.0457719235626	0.00943327881319	0.00263729655717	0.00204460003771	0.00202185398709	0.00202147421999	0.00202147421999	0.00202147421999	0.00202147421999	0.00202147421999	0.00202147421999	0.00202147421999	0.00202147421999	0.00202147421999	0.00202147421999	0.00202147421999	0.00202147421999	0.00202147421999	0.00202147421999
hhs3	201605	2.25924	3.10884521	0.00203264742818	0.00235446008112	0.00662963838851	0.0343088145253	0.123719894446	0.254451325245	0.290228205579	0.179360573586	0.059852380295	0.0118396334328	0.00284581876236	0.00205390439264	0.00202206391836	0.00202147427995	0.00202147427995	0.00202147427995	0.00202147427995	0.00202147427995	0.00202147427995	0.00202147427995	0.00202147427995	0.00202147427995	0.00202147427995	0.00202147427995	0.00202147427995	0.00202147427995	0.00202147427995
hhs3	201606	2.5782	3.15216465	0.00203078858818	0.00230180239551	0.0059721816241	0.0305403957602	0.114215354113	0.247212516815	0.295926973851	0.189318508917	0.0644563676097	0.0127302474035	0.00291639551112	0.00205576327305	0.00202206393836	0.00202147429994	0.00202147429994	0.00202147429994	0.00202147429994	0.00202147429994	0.00202147429994	0.00202147429994	0.00202147429994	0.00202147429994	0.00202147429994	0.00202147429994	0.00202147429994	0.00202147429994	0.00202147429994
hhs3	201607	2.92751	3.10024477	0.00203408654566	0.00239222692114	0.00703012279711	0.0361099400106	0.127582345852	0.258719987548	0.290586985563	0.174414266839	0.0555237647573	0.0105513334645	0.00268745587616	0.00204501984097	0.00202182406545	0.00202147427995	0.00202147427995	0.00202147427995	0.00202147427995	0.00202147427995	0.00202147427995	0.00202147427995	0.00202147427995	0.00202147427995	0.00202147427995	0.00202147427995	0.00202147427995	0.00202147427995	0.00202147427995
hhs3	201608	3.28807	3.70452721	0.00202147427995	0.00202235374063	0.00207325252767	0.00336457064511	0.0176456729612	0.0881658074864	0.23820947533	0.322143004281	0.210903840124	0.0679755488768	0.0123261650741	0.00280004683135	0.00204778814335	0.00202183405932	0.00202147427995	0.00202147427995	0.00202147427995	0.00202147427995	0.00202147427995	0.00202147427995	0.00202147427995	0.00202147427995	0.00202147427995	0.00202147427995	0.00202147427995	0.00202147427995	0.00202147427995
hhs3	201609	3.98252	3.77977346	0.00202149424771	0.00202324317518	0.00209128145099	0.00340306700394	0.0161735155792	0.077914523162	0.216078204856	0.312318915639	0.229340461832	0.0868592678344	0.0179475876369	0.0034468501541	0.00207983846835	0.00202257358581	0.00202148425383	0.00202147425996	0.00202147425996	0.00202147425996	0.00202147425996	0.00202147425996	0.00202147425996	0.00202147425996	0.00202147425996	0.00202147425996	0.00202147425996	0.00202147425996	0.00202147425996
hhs3	201610	3.21284	3.74674923	0.00202156422479	0.00202787035765	0.00221576513383	0.00476184378712	0.0224550336887	0.0901174706565	0.222325645864	0.303431608779	0.217448976412	0.0820381551824	0.0173015639811	0.00346474921202	0.00208762371475	0.00202295337292	0.00202148427382	0.00202147427995	0.00202147427995	0.00202147427995	0.00202147427995	0.00202147427995	0.00202147427995	0.00202147427995	0.00202147427995	0.00202147427995	0.00202147427995	0.00202147427995	0.00202147427995
hhs3	201611	2.99606	3.34278361	0.00202614141789	0.00217552980758	0.00449358829101	0.0221546279083	0.086671883614	0.195278322252	0.264886066288	0.226704220764	0.118741667273	0.0365766338172	0.0075053913454	0.00244887218423	0.00203621524027	0.00202167415738	0.00202147427995	0.00202147427995	0.00202147427995	0.00202147427995	0.00202147427995	0.00202147427995	0.00202147427995	0.00202147427995	0.00202147427995	0.00202147427995	0.00202147427995	0.00202147427995	0.00202147427995
hhs3	201612	2.50929	2.3620251	0.00221829356134	0.00659602893326	0.047281688621	0.187828199056	0.327689319802	0.261186332484	0.103580393673	0.0228194799691	0.00428125845666	0.0021502652794	0.00202511202912	0.00202151423545	0.00202147425996	0.00202147425996	0.00202147425996	0.00202147425996	0.00202147425996	0.00202147425996	0.00202147425996	0.00202147425996	0.00202147425996	0.00202147425996	0.00202147425996	0.00202147425996	0.00202147425996	0.00202147425996	0.00202147425996
hhs3	201613	2.09474	2.18818119	0.00247716478508	0.00980201277909	0.0661321679811	0.234931750647	0.357478817939	0.224326984082	0.0583757346593	0.00781586079844	0.00226835284023	0.00202607142073	0.00202149422772	0.00202147423998	0.00202147423998	0.00202147423998	0.00202147423998	0.00202147423998	0.00202147423998	0.00202147423998	0.00202147423998	0.00202147423998	0.00202147423998	0.00202147423998	0.00202147423998	0.00202147423998	0.00202147423998	0.00202147423998	0.00202147423998
hhs3	201614	2.18209	1.85501939	0.00745482243043	0.0553147235021	0.217303737652	0.353714457073	0.240890213815	0.0725661045094	0.0116691680848	0.00265879347935	0.00204119220841	0.00202172414673	0.00202147429994	0.00202147429994	0.00202147429994	0.00202147429994	0.00202147429994	0.00202147429994	0.00202147429994	0.00202147429994	0.00202147429994	0.00202147429994	0.00202147429994	0.00202147429994	0.00202147429994	0.00202147429994	0.00202147429994	0.00202147429994	0.00202147429994
hhs3	201615	2.29309	1.67237007	0.00965100557782	0.0645688779695	0.234656314256	0.359948360681	0.2253009513	0.0577262840934	0.0075054613025	0.00223163540162	0.00202457238008	0.00202147427995	0.00202147427995	0.00202147427995	0.00202147427995	0.00202147427995	0.00202147427995	0.00202147427995	0.00202147427995	0.00202147427995	0.00202147427995	0.00202147427995	0.00202147427995	0.00202147427995	0.00202147427995	0.00202147427995	0.00202147427995	0.00202147427995	0.00202147427995
hhs3	201616	2.15393	1.53282551	0.0289004908144	0.122107741854	0.279508356579	0.315096312412	0.167762094511	0.0403754738286	0.00567960092893	0.00215989937134	0.00202349302197	0.00202147425996	0.00202147425996	0.00202147425996	0.00202147425996	0.00202147425996	0.00202147425996	0.00202147425996	0.00202147425996	0.00202147425996	0.00202147425996	0.00202147425996	0.00202147425996	0.00202147425996	0.00202147425996	0.00202147425996	0.00202147425996	0.00202147425996	0.00202147425996
hhs3	201617	1.88369	1.568817	0.0213267356016	0.0994689459966	0.261861211237	0.332743453705	0.190400893266	0.0472021878466	0.00639799044333	0.00218812208554	0.00202392277844	0.00202147427995	0.00202147427995	0.00202147427995	0.00202147427995	0.00202147427995	0.00202147427995	0.00202147427995	0.00202147427995	0.00202147427995	0.00202147427995	0.00202147427995	0.00202147427995	0.00202147427995	0.00202147427995	0.00202147427995	0.00202147427995	0.00202147427995	0.00202147427995
hhs3	201618	1.7241	1.61428261	0.0153571062389	0.0816250476982	0.247951738544	0.346652930447	0.208244788667	0.052583007609	0.00696422313968	0.0022103684214	0.00202425255618	0.00202147425996	0.00202147425996	0.00202147425996	0.00202147425996	0.00202147425996	0.00202147425996	0.00202147425996	0.00202147425996	0.00202147425996	0.00202147425996	0.00202147425996	0.00202147425996	0.00202147425996	0.00202147425996	0.00202147425996	0.00202147425996	0.00202147425996	0.00202147425996
hhs3	201619	1.66207	1.58468582	0.0193559541554	0.0935780585	0.257269217213	0.33733544773	0.196291780763	0.0489785785001	0.00658492580786	0.00219546758102	0.00202403271103	0.00202147427995	0.00202147427995	0.00202147427995	0.00202147427995	0.00202147427995	0.00202147427995	0.00202147427995	0.00202147427995	0.00202147427995	0.00202147427995	0.00202147427995	0.00202147427995	0.00202147427995	0.00202147427995	0.00202147427995	0.00202147427995	0.00202147427995	0.00202147427995
hhs4	201542	1.07437	1.35690781	0.0177505979079	0.119460401739	0.365709023399	0.237440857171	0.0384719699902	0.0108191587923	0.010016571	0.010016571	0.010016571	0.010016571	0.010016571	0.010016571	0.010016571	0.010016571	0.010016571	0.010016571	0.010016571	0.010016571	0.010016571	0.010016571	0.010016571	0.010016571	0.010016571	0.010016571	0.010016571	0.010016571	0.010016571
hhs4	201543	1.08652	1.37940178	0.0552905072461	0.203943026704	0.348254128519	0.261113087401	0.0921111371473	0.0165362831135	0.00226607426003	0.00106550050691	0.00102268676226	0.00102208712998	0.00102208712998	0.00102208712998	0.00102208712998	0.00102208712998	0.00102208712998	0.00102208712998	0.00102208712998	0.00102208712998	0.00102208712998	0.00102208712998	0.00102208712998	0.00102208712998	0.00102208712998	0.00102208712998	0.00102208712998	0.00102208712998	0.00102208712998
hhs4	201544	1.15319	1.35387277	0.0567759957086	0.204764221061	0.343628541702	0.250549492975	0.0852202021322	0.0155233741207	0.00307153028695	0.00205810177792	0.00202200391515	0.00202147423998	0.00202147423998	0.00202147423998	0.00202147423998	0.00202147423998	0.00202147423998	0.00202147423998	0.00202147423998	0.00202147423998	0.00202147423998	0.00202147423998	0.00202147423998	0.00202147423998	0.00202147423998	0.00202147423998	0.00202147423998	0.00202147423998	0.00202147423998
hhs4	201545	1.33035	1.36216113	0.0554342790786	0.200746716828	0.340470671691	0.2536464263	0.0892540692324	0.0167659822515	0.00320901600491	0.0020641880659	0.00202211386773	0.00202147425996	0.00202147425996	0.00202147425996	0.00202147425996	0.00202147425996	0.00202147425996	0.00202147425996	0.00202147425996	0.00202147425996	0.00202147425996	0.00202147425996	0.00202147425996	0.00202147425996	0.00202147425996	0.00202147425996	0.00202147425996	0.00202147425996	0.00202147425996
hhs4	201546	1.67569	1.44784336	0.0444140780596	0.168229401303	0.314517433701	0.277893152657	0.122229749479	0.0275883660211	0.00457604776946	0.00214105097243	0.00202416265137	0.00202149428768	0.00202147429994	0.00202147429994	0.00202147429994	0.00202147429994	0.00202147429994	0.00202147429994	0.00202147429994	0.00202147429994	0.00202147429994	0.00202147429994	0.00202147429994	0.00202147429994	0.00202147429994	0.00202147429994	0.00202147429994	0.00202147429994	0.00202147429994
hhs4	201547	1.37942	1.58087265	0.0252614027226	0.109954365961	0.265222499975	0.318176116918	0.182905429753	0.0497667651558	0.00791739868772	0.00237727608953	0.00203206778363	0.00202161419415	0.00202147427995	0.00202147427995	0.00202147427995	0.00202147427995	0.00202147427995	0.00202147427995	0.00202147427995	0.00202147427995	0.00202147427995	0.00202147427995	0.00202147427995	0.00202147427995	0.00202147427995	0.00202147427995	0.00202147427995	0.00202147427995	0.00202147427995
hhs4	201548	1.39241	1.70225218	0.0136212107696	0.0764362696949	0.243907048933	0.350697620058	0.21343356667	0.0541476780814	0.00712887216935	0.00221684445	0.0020243524949	0.00202147425996	0.00202147425996	0.00202147425996	0.00202147425996	0.00202147425996	0.00202147425996	0.00202147425996	0.00202147425996	0.00202147425996	0.00202147425996	0.00202147425996	0.00202147425996	0.00202147425996	0.00202147425996	0.00202147425996	0.00202147425996	0.00202147425996	0.00202147425996
hhs4	201549	1.54633	2.43300506	0.00227768713848	0.00647637231218	0.0412291203334	0.160461461594	0.298327455844	0.275040336573	0.134734698425	0.0373329896194	0.00727185448603	0.00246194414363	0.00204198168387	0.00202197395353	0.00202148425383	0.00202147425996	0.00202147425996	0.00202147425996	0.00202147425996	0.00202147425996	0.00202147425996	0.00202147425996	0.00202147425996	0.00202147425996	0.00202147425996	0.00202147425996	0.00202147425996	0.00202147425996	0.00202147425996
hhs4	201550	1.91839	3.17054155	0.0020232031997	0.00210540279114	0.0039421863912	0.0221014802794	0.100073744112	0.240133742897	0.30334271026	0.202773254062	0.0727479315529	0.0151042712889	0.00324979099981	0.00207882908735	0.00202280344485	0.00202148425383	0.00202147425996	0.00202147425996	0.00202147425996	0.00202147425996	0.00202147425996	0.00202147425996	0.00202147425996	0.00202147425996	0.00202147425996	0.00202147425996	0.00202147425996	0.00202147425996	0.00202147425996
hhs4	201551	1.79477	3.16016466	0.00202482222687	0.00215017535584	0.00447376045015	0.0248818754623	0.105904799301	0.24160319418	0.296238809662	0.198077865472	0.0730561432742	0.0157774486233	0.00339599137679	0.00209121151458	0.00202324319519	0.00202149426769	0.00202147427995	0.00202147427995	0.00202147427995	0.00202147427995	0.00202147427995	0.00202147427995	0.00202147427995	0.00202147427995	0.00202147427995	0.00202147427995	0.00202147427995	0.00202147427995	0.00202147427995
hhs4	201552	1.42303	2.3827893	0.00244861231932	0.00844560468858	0.0509411344809	0.181144817612	0.312594246793	0.264092010589	0.113537737373	0.0257925367543	0.00448871123711	0.00214638765734	0.00202458235394	0.00202150424158	0.00202147425996	0.00202147425996	0.00202147425996	0.00202147425996	0.00202147425996	0.00202147425996	0.00202147425996	0.00202147425996	0.00202147425996	0.00202147425996	0.00202147425996	0.00202147425996	0.00202147425996	0.00202147425996	0.00202147425996
hhs4	201601	1.52679	1.85312646	0.00848897809003	0.053307743168	0.196452830036	0.329439546483	0.254560345843	0.0962653495937	0.019446428479	0.00356617697742	0.00208484539788	0.00202268351839	0.00202148425383	0.00202147425996	0.00202147425996	0.00202147425996	0.00202147425996	0.00202147425996	0.00202147425996	0.00202147425996	0.00202147425996	0.00202147425996	0.00202147425996	0.00202147425996	0.00202147425996	0.00202147425996	0.00202147425996	0.00202147425996	0.00202147425996
hhs4	201602	1.79656	1.91000019	0.0067533024859	0.0444753695845	0.175686135126	0.317360723771	0.271240656711	0.115796122428	0.0257750374857	0.00438971194801	0.0021337953795	0.00202406267263	0.00202149424771	0.00202147425996	0.00202147425996	0.00202147425996	0.00202147425996	0.00202147425996	0.00202147425996	0.00202147425996	0.00202147425996	0.00202147425996	0.00202147425996	0.00202147425996	0.00202147425996	0.00202147425996	0.00202147425996	0.00202147425996	0.00202147425996
hhs4	201603	1.88104	2.15574043	0.00346634816257	0.018540054124	0.0921739077314	0.243791057625	0.321993869292	0.205416760888	0.0641264579945	0.0113716501897	0.00270982210661	0.00204469000277	0.00202179404385	0.00202147423998	0.00202147423998	0.00202147423998	0.00202147423998	0.00202147423998	0.00202147423998	0.00202147423998	0.00202147423998	0.00202147423998	0.00202147423998	0.00202147423998	0.00202147423998	0.00202147423998	0.00202147423998	0.00202147423998	0.00202147423998
hhs4	201604	2.08679	2.21699887	0.00311518354727	0.0151468251929	0.0791279790153	0.226625476786	0.322850227356	0.22278355283	0.0763974734865	0.014501990635	0.00302777714888	0.00205789192698	0.00202203391676	0.00202147425996	0.00202147425996	0.00202147425996	0.00202147425996	0.00202147425996	0.00202147425996	0.00202147425996	0.00202147425996	0.00202147425996	0.00202147425996	0.00202147425996	0.00202147425996	0.00202147425996	0.00202147425996	0.00202147425996	0.00202147425996
hhs4	201605	2.31595	2.81334306	0.00205192560611	0.00289363943701	0.0131830895773	0.0704997309579	0.211666072696	0.318700495351	0.236623857687	0.0887540867324	0.0178574031206	0.00335617579313	0.00206926497298	0.00202214386933	0.00202147427995	0.00202147427995	0.00202147427995	0.00202147427995	0.00202147427995	0.00202147427995	0.00202147427995	0.00202147427995	0.00202147427995	0.00202147427995	0.00202147427995	0.00202147427995	0.00202147427995	0.00202147427995	0.00202147427995
hhs4	201606	2.93973	3.18526533	0.00202351300971	0.00210456330595	0.00372577910208	0.0196139757313	0.0941081724737	0.24798329919	0.325594664341	0.201409230544	0.0588109783318	0.00973308514653	0.00253304054406	0.00203738450307	0.00202167413739	0.00202147425996	0.00202147425996	0.00202147425996	0.00202147425996	0.00202147425996	0.00202147425996	0.00202147425996	0.00202147425996	0.00202147425996	0.00202147425996	0.00202147425996	0.00202147425996	0.00202147425996	0.00202147425996
hhs4	201607	3.35643	3.43357173	0.00202177413607	0.00204253140739	0.00263140030365	0.0100166115751	0.0536019343648	0.173612192174	0.298501298196	0.268472122562	0.1236592641	0.028417897615	0.00457016142462	0.0021286685867	0.00202349308199	0.0020214843138	0.00202147431993	0.00202147431993	0.00202147431993	0.00202147431993	0.00202147431993	0.00202147431993	0.00202147431993	0.00202147431993	0.00202147431993	0.00202147431993	0.00202147431993	0.00202147431993	0.00202147431993
hhs4	201608	3.30509	3.37273635	0.00202166416351	0.00203654503802	0.00249989089773	0.0091145645427	0.0537540799914	0.185671463522	0.313564664826	0.259921880505	0.109870507386	0.0247206243473	0.00435972038361	0.00213933200537	0.0020243924904	0.00202150426157	0.00202147427995	0.00202147427995	0.00202147427995	0.00202147427995	0.00202147427995	0.00202147427995	0.00202147427995	0.00202147427995	0.00202147427995	0.00202147427995	0.00202147427995	0.00202147427995	0.00202147427995
hhs4	201609	3.62162	3.32415117	0.00202173410062	0.00204115219255	0.00262940145113	0.0106610460783	0.0620252172131	0.204607749066	0.324627637367	0.245263037379	0.09190002661	0.0184060764705	0.00342006657902	0.00207391210267	0.00202230375128	0.00202147425996	0.00202147425996	0.00202147425996	0.00202147425996	0.00202147425996	0.00202147425996	0.00202147425996	0.00202147425996	0.00202147425996	0.00202147425996	0.00202147425996	0.00202147425996	0.00202147425996	0.00202147425996
hhs4	201610	2.89153	3.10286414	0.00202245369935	0.00209007223391	0.00389724402946	0.0232997659016	0.109770639727	0.264573150826	0.317659287035	0.183422264647	0.0504161174539	0.00810111610645	0.00239328629521	0.002032357626	0.00202160422027	0.00202147429994	0.00202147429994	0.00202147429994	0.00202147429994	0.00202147429994	0.00202147429994	0.00202147429994	0.00202147429994	0.00202147429994	0.00202147429994	0.00202147429994	0.00202147429994	0.00202147429994	0.00202147429994
hhs4	201611	2.78649	2.62529679	0.00208082788219	0.00364323975522	0.0209428110379	0.102515927478	0.26110562459	0.326215886643	0.189310102179	0.0500039996751	0.00749631691016	0.00231265571705	0.00202893970189	0.00202155423092	0.00202147427995	0.00202147427995	0.00202147427995	0.00202147427995	0.00202147427995	0.00202147427995	0.00202147427995	0.00202147427995	0.00202147427995	0.00202147427995	0.00202147427995	0.00202147427995	0.00202147427995	0.00202147427995	0.00202147427995
hhs4	201612	2.66511	2.30677527	0.00224298839512	0.00713601771619	0.0521705700129	0.204093552353	0.341883621785	0.250740265982	0.0863083048468	0.0158911086054	0.00310872747555	0.00205925107311	0.00202200391515	0.00202147423998	0.00202147423998	0.00202147423998	0.00202147423998	0.00202147423998	0.00202147423998	0.00202147423998	0.00202147423998	0.00202147423998	0.00202147423998	0.00202147423998	0.00202147423998	0.00202147423998	0.00202147423998	0.00202147423998	0.00202147423998
hhs4	201613	2.1409	1.93225775	0.00638230012883	0.0455135838143	0.184801129091	0.328378393802	0.266226277086	0.105068703076	0.0214703177664	0.00369018100586	0.00208172735121	0.00202232377902	0.00202147429994	0.00202147429994	0.00202147429994	0.00202147429994	0.00202147429994	0.00202147429994	0.00202147429994	0.00202147429994	0.00202147429994	0.00202147429994	0.00202147429994	0.00202147429994	0.00202147429994	0.00202147429994	0.00202147429994	0.00202147429994	0.00202147429994
hhs4	201614	2.02803	1.69632661	0.00817210249422	0.0600023283415	0.230546474557	0.362778305257	0.230211270116	0.0597571586883	0.00786037365751	0.00225988807606	0.00202555177948	0.00202148427382	0.00202147427995	0.00202147427995	0.00202147427995	0.00202147427995	0.00202147427995	0.00202147427995	0.00202147427995	0.00202147427995	0.00202147427995	0.00202147427995	0.00202147427995	0.00202147427995	0.00202147427995	0.00202147427995	0.00202147427995	0.00202147427995	0.00202147427995
hhs4	201615	2.01489	1.57328154	0.0154602231573	0.0819332894898	0.248192023673	0.346412651263	0.207936549773	0.0524900551368	0.006954439209	0.00220998867616	0.00202424258233	0.00202147427995	0.00202147427995	0.00202147427995	0.00202147427995	0.00202147427995	0.00202147427995	0.00202147427995	0.00202147427995	0.00202147427995	0.00202147427995	0.00202147427995	0.00202147427995	0.00202147427995	0.00202147427995	0.00202147427995	0.00202147427995	0.00202147427995	0.00202147427995
hhs4	201616	1.79108	1.4951139	0.0381700359225	0.149815448718	0.301106748442	0.293497914604	0.140054384748	0.0320202273287	0.00480037006581	0.00212535053723	0.00202298331453	0.00202147423998	0.00202147423998	0.00202147423998	0.00202147423998	0.00202147423998	0.00202147423998	0.00202147423998	0.00202147423998	0.00202147423998	0.00202147423998	0.00202147423998	0.00202147423998	0.00202147423998	0.00202147423998	0.00202147423998	0.00202147423998	0.00202147423998	0.00202147423998
hhs4	201617	1.68524	1.39977224	0.0612407776549	0.218776457975	0.354862452441	0.239742210604	0.0710933754915	0.0112250700809	0.00261206205853	0.00203936326942	0.00202169410514	0.00202147423998	0.00202147423998	0.00202147423998	0.00202147423998	0.00202147423998	0.00202147423998	0.00202147423998	0.00202147423998	0.00202147423998	0.00202147423998	0.00202147423998	0.00202147423998	0.00202147423998	0.00202147423998	0.00202147423998	0.00202147423998	0.00202147423998	0.00202147423998
hhs4	201618	1.42266	1.40359948	0.060799638794	0.217457858789	0.35383459632	0.240770072671	0.0724119775753	0.0116226963503	0.00265390642356	0.00204100228448	0.00202171411287	0.00202147425996	0.00202147425996	0.00202147425996	0.00202147425996	0.00202147425996	0.00202147425996	0.00202147425996	0.00202147425996	0.00202147425996	0.00202147425996	0.00202147425996	0.00202147425996	0.00202147425996	0.00202147425996	0.00202147425996	0.00202147425996	0.00202147425996	0.00202147425996
hhs4	201619	1.22093	1.33281449	0.0647240121883	0.229188255172	0.362978538835	0.231626130156	0.0606815811923	0.00808539558532	0.00228166469925	0.00202638125077	0.00202150424158	0.00202147425996	0.00202147425996	0.00202147425996	0.00202147425996	0.00202147425996	0.00202147425996	0.00202147425996	0.00202147425996	0.00202147425996	0.00202147425996	0.00202147425996	0.00202147425996	0.00202147425996	0.00202147425996	0.00202147425996	0.00202147425996	0.00202147425996	0.00202147425996
hhs5	201542	1.0372	1.19050157	0.0192098531738	0.202929564145	0.406641024859	0.131791070955	0.0181883796087	0.0107461936473	0.0101624916119	0.0100165710999	0.0100165710999	0.0100165710999	0.0100165710999	0.0100165710999	0.0100165710999	0.0100165710999	0.0100165710999	0.0100165710999	0.0100165710999	0.0100165710999	0.0100165710999	0.0100165710999	0.0100165710999	0.0100165710999	0.0100165710999	0.0100165710999	0.0100165710999	0.0100165710999	0.0100165710999
hhs5	201543	1.21334	1.11079937	0.10730908814	0.260218568565	0.349242685784	0.205117168719	0.0506100580184	0.00585159551229	0.00120638412246	0.00102479547912	0.00102208713998	0.00102208713998	0.00102208713998	0.00102208713998	0.00102208713998	0.00102208713998	0.00102208713998	0.00102208713998	0.00102208713998	0.00102208713998	0.00102208713998	0.00102208713998	0.00102208713998	0.00102208713998	0.00102208713998	0.00102208713998	0.00102208713998	0.00102208713998	0.00102208713998
hhs5	201544	1.30389	1.1179884	0.103359119369	0.252609252343	0.341446883034	0.202114697919	0.0509702666158	0.00685503010186	0.00221220729372	0.00202452239071	0.00202148425383	0.00202147425996	0.00202147425996	0.00202147425996	0.00202147425996	0.00202147425996	0.00202147425996	0.00202147425996	0.00202147425996	0.00202147425996	0.00202147425996	0.00202147425996	0.00202147425996	0.00202147425996	0.00202147425996	0.00202147425996	0.00202147425996	0.00202147425996	0.00202147425996
hhs5	201545	1.24021	1.13556798	0.0964441699329	0.247054618699	0.343649442323	0.2082923495	0.0542740605778	0.00757250011635	0.00227785703429	0.00202695090144	0.00202151423545	0.00202147425996	0.00202147425996	0.00202147425996	0.00202147425996	0.00202147425996	0.00202147425996	0.00202147425996	0.00202147425996	0.00202147425996	0.00202147425996	0.00202147425996	0.00202147425996	0.00202147425996	0.00202147425996	0.00202147425996	0.00202147425996	0.00202147425996	0.00202147425996
hhs5	201546	1.42927	1.23594483	0.0697537990878	0.223776468406	0.349923391852	0.233345150643	0.0691381466218	0.011012590715	0.00260302767638	0.00203919343411	0.00202169416511	0.00202147429994	0.00202147429994	0.00202147429994	0.00202147429994	0.00202147429994	0.00202147429994	0.00202147429994	0.00202147429994	0.00202147429994	0.00202147429994	0.00202147429994	0.00202147429994	0.00202147429994	0.00202147429994	0.00202147429994	0.00202147429994	0.00202147429994	0.00202147429994
hhs5	201547	1.14107	1.34427473	0.0548528256525	0.195720059405	0.33479471245	0.256671191376	0.0949928199673	0.0189351720049	0.00353685495903	0.00208697409246	0.00202284342033	0.00202148425383	0.00202147425996	0.00202147425996	0.00202147425996	0.00202147425996	0.00202147425996	0.00202147425996	0.00202147425996	0.00202147425996	0.00202147425996	0.00202147425996	0.00202147425996	0.00202147425996	0.00202147425996	0.00202147425996	0.00202147425996	0.00202147425996	0.00202147425996
hhs5	201548	1.3763	1.36324403	0.0537243082485	0.196308900265	0.337348799542	0.257255865401	0.0935609389983	0.0180001455858	0.00332501490211	0.00206737613129	0.00202211388772	0.00202147427995	0.00202147427995	0.00202147427995	0.00202147427995	0.00202147427995	0.00202147427995	0.00202147427995	0.00202147427995	0.00202147427995	0.00202147427995	0.00202147427995	0.00202147427995	0.00202147427995	0.00202147427995	0.00202147427995	0.00202147427995	0.00202147427995	0.00202147427995
hhs5	201549	1.4454	1.55068776	0.0310619150194	0.127098629941	0.27785777601	0.303856602078	0.166233410307	0.0454555180579	0.0076362609391	0.00238081387284	0.0020323975412	0.00202161415417	0.00202147423998	0.00202147423998	0.00202147423998	0.00202147423998	0.00202147423998	0.00202147423998	0.00202147423998	0.00202147423998	0.00202147423998	0.00202147423998	0.00202147423998	0.00202147423998	0.00202147423998	0.00202147423998	0.00202147423998	0.00202147423998	0.00202147423998
hhs5	201550	1.82185	1.8915701	0.00848694941879	0.0492793240722	0.177902617657	0.311194908046	0.266801711545	0.116427986105	0.0267413551627	0.00462028059874	0.00215493243862	0.00202484221461	0.00202150426157	0.00202147427995	0.00202147427995	0.00202147427995	0.00202147427995	0.00202147427995	0.00202147427995	0.00202147427995	0.00202147427995	0.00202147427995	0.00202147427995	0.00202147427995	0.00202147427995	0.00202147427995	0.00202147427995	0.00202147427995	0.00202147427995
hhs5	201551	1.73102	2.41791168	0.00264270332003	0.00992949479825	0.0529158140461	0.169957230054	0.289308009876	0.262699267311	0.131194840541	0.0372557973298	0.00727645173937	0.00243811877861	0.00203834393487	0.00202181407158	0.00202147427995	0.00202147427995	0.00202147427995	0.00202147427995	0.00202147427995	0.00202147427995	0.00202147427995	0.00202147427995	0.00202147427995	0.00202147427995	0.00202147427995	0.00202147427995	0.00202147427995	0.00202147427995	0.00202147427995
hhs5	201552	1.40568	2.0431834	0.00536947116823	0.0317509031283	0.131526277292	0.274695720656	0.294587752149	0.165065080095	0.049015575812	0.00903287463788	0.00255041991153	0.00204055258045	0.00202178408996	0.00202147427995	0.00202147427995	0.00202147427995	0.00202147427995	0.00202147427995	0.00202147427995	0.00202147427995	0.00202147427995	0.00202147427995	0.00202147427995	0.00202147427995	0.00202147427995	0.00202147427995	0.00202147427995	0.00202147427995	0.00202147427995
hhs5	201601	1.35701	1.71888314	0.016029114453	0.0791653676707	0.229148494141	0.326016192365	0.221019379124	0.0734979530758	0.0137018615846	0.00297518945715	0.00205920116485	0.00202218386482	0.00202147429994	0.00202147429994	0.00202147429994	0.00202147429994	0.00202147429994	0.00202147429994	0.00202147429994	0.00202147429994	0.00202147429994	0.00202147429994	0.00202147429994	0.00202147429994	0.00202147429994	0.00202147429994	0.00202147429994	0.00202147429994	0.00202147429994
hhs5	201602	1.40602	1.82257223	0.0108534980579	0.0596475453106	0.198532884452	0.3202513611	0.249334580522	0.0980567510242	0.0209495566918	0.00387433799895	0.00211079948164	0.00202360295455	0.00202149424771	0.00202147425996	0.00202147425996	0.00202147425996	0.00202147425996	0.00202147425996	0.00202147425996	0.00202147425996	0.00202147425996	0.00202147425996	0.00202147425996	0.00202147425996	0.00202147425996	0.00202147425996	0.00202147425996	0.00202147425996	0.00202147425996
hhs5	201603	1.41173	1.87925755	0.0093207380167	0.0523510498562	0.182455074102	0.311561390189	0.262229892525	0.113005034052	0.0259578353856	0.00457270972538	0.00215619164508	0.00202498210879	0.00202151423545	0.00202147425996	0.00202147425996	0.00202147425996	0.00202147425996	0.00202147425996	0.00202147425996	0.00202147425996	0.00202147425996	0.00202147425996	0.00202147425996	0.00202147425996	0.00202147425996	0.00202147425996	0.00202147425996	0.00202147425996	0.00202147425996
hhs5	201604	1.54293	2.0670581	0.00508805374348	0.0298448819688	0.126294775436	0.272251559503	0.300420385369	0.169446103495	0.0490742598249	0.00868531777221	0.00249229555546	0.00203708470708	0.00202169414512	0.00202147427995	0.00202147427995	0.00202147427995	0.00202147427995	0.00202147427995	0.00202147427995	0.00202147427995	0.00202147427995	0.00202147427995	0.00202147427995	0.00202147427995	0.00202147427995	0.00202147427995	0.00202147427995	0.00202147427995	0.00202147427995
hhs5	201605	1.7761	2.19761962	0.00361627632612	0.0192214268445	0.0925195585357	0.2389195123	0.315257299996	0.208109435835	0.0697661015436	0.0132455713935	0.0029246804306	0.0020545540146	0.00202199398126	0.00202147429994	0.00202147429994	0.00202147429994	0.00202147429994	0.00202147429994	0.00202147429994	0.00202147429994	0.00202147429994	0.00202147429994	0.00202147429994	0.00202147429994	0.00202147429994	0.00202147429994	0.00202147429994	0.00202147429994	0.00202147429994
hhs5	201606	2.11811	2.56117835	0.00217649919157	0.00500615391752	0.0302139553377	0.128201444916	0.278147071381	0.305090988136	0.164721349235	0.0429547520969	0.00682251004465	0.00229270792704	0.00202889970634	0.00202155421093	0.00202147425996	0.00202147425996	0.00202147425996	0.00202147425996	0.00202147425996	0.00202147425996	0.00202147425996	0.00202147425996	0.00202147425996	0.00202147425996	0.00202147425996	0.00202147425996	0.00202147425996	0.00202147425996	0.00202147425996
hhs5	201607	2.60695	2.81513809	0.00204127211901	0.00262907165338	0.0107394280109	0.0630919530418	0.208603208867	0.328071365515	0.242337351544	0.0877654321329	0.017057453508	0.00325425826028	0.00206500756335	0.00202208388611	0.00202147425996	0.00202147425996	0.00202147425996	0.00202147425996	0.00202147425996	0.00202147425996	0.00202147425996	0.00202147425996	0.00202147425996	0.00202147425996	0.00202147425996	0.00202147425996	0.00202147425996	0.00202147425996	0.00202147425996
hhs5	201608	2.87521	2.92491923	0.0020354357183	0.00245720707298	0.00845333003541	0.0490515237675	0.172360036567	0.304954834683	0.27142669534	0.122404361178	0.0278479565551	0.0045324144814	0.00213042746595	0.00202365294392	0.00202148427382	0.00202147427995	0.00202147427995	0.00202147427995	0.00202147427995	0.00202147427995	0.00202147427995	0.00202147427995	0.00202147427995	0.00202147427995	0.00202147427995	0.00202147427995	0.00202147427995	0.00202147427995	0.00202147427995
hhs5	201609	3.24155	2.97479297	0.00203083849729	0.00233100441878	0.00697318757273	0.0413386427558	0.155107473353	0.294842440065	0.28434263913	0.138903920277	0.0340353615358	0.00553943682879	0.00220667066718	0.0020262213288	0.00202152420933	0.00202147423998	0.00202147423998	0.00202147423998	0.00202147423998	0.00202147423998	0.00202147423998	0.00202147423998	0.00202147423998	0.00202147423998	0.00202147423998	0.00202147423998	0.00202147423998	0.00202147423998	0.00202147423998
hhs5	201610	2.54507	2.87601749	0.0020402727117	0.00258662765633	0.00989256724603	0.0558909384751	0.185738018991	0.310273456904	0.259525788209	0.110794308661	0.0245900939016	0.00420397580809	0.0021183148519	0.00202350299583	0.00202149422772	0.00202147423998	0.00202147423998	0.00202147423998	0.00202147423998	0.00202147423998	0.00202147423998	0.00202147423998	0.00202147423998	0.00202147423998	0.00202147423998	0.00202147423998	0.00202147423998	0.00202147423998	0.00202147423998
hhs5	201611	2.27153	2.50092556	0.00213260610882	0.00494248296347	0.0333144939452	0.143791744229	0.294249836427	0.295326706041	0.147428593946	0.036405308516	0.00581652695961	0.00222146161854	0.00202660111594	0.00202152422932	0.00202147425996	0.00202147425996	0.00202147425996	0.00202147425996	0.00202147425996	0.00202147425996	0.00202147425996	0.00202147425996	0.00202147425996	0.00202147425996	0.00202147425996	0.00202147425996	0.00202147425996	0.00202147425996	0.00202147425996
hhs5	201612	1.98195	2.185907	0.00265488584927	0.0114036607868	0.0712250261808	0.238050232983	0.352379572133	0.219766135447	0.0578518670814	0.00797925075782	0.00229690537573	0.00202736067021	0.00202151425544	0.00202147427995	0.00202147427995	0.00202147427995	0.00202147427995	0.00202147427995	0.00202147427995	0.00202147427995	0.00202147427995	0.00202147427995	0.00202147427995	0.00202147427995	0.00202147427995	0.00202147427995	0.00202147427995	0.00202147427995	0.00202147427995
hhs5	201613	1.56295	1.90697238	0.00662754973543	0.0477547294858	0.192233231534	0.334171781147	0.260432889741	0.0976366006332	0.019229162101	0.00345434562621	0.00207245303846	0.00202219385869	0.00202147429994	0.00202147429994	0.00202147429994	0.00202147429994	0.00202147429994	0.00202147429994	0.00202147429994	0.00202147429994	0.00202147429994	0.00202147429994	0.00202147429994	0.00202147429994	0.00202147429994	0.00202147429994	0.00202147429994	0.00202147429994	0.00202147429994
hhs5	201614	1.43914	1.54773199	0.027852084024	0.118973934838	0.277065517412	0.317539147531	0.170895904425	0.0413204747239	0.0057790499998	0.00216379700255	0.0020235530052	0.00202147427995	0.00202147427995	0.00202147427995	0.00202147427995	0.00202147427995	0.00202147427995	0.00202147427995	0.00202147427995	0.00202147427995	0.00202147427995	0.00202147427995	0.00202147427995	0.00202147427995	0.00202147427995	0.00202147427995	0.00202147427995	0.00202147427995	0.00202147427995
hhs5	201615	1.45661	1.30398262	0.0638474809947	0.226568186452	0.360936168533	0.233668502355	0.0633016557088	0.00887548124573	0.00236480376144	0.00202963929295	0.00202154425704	0.00202147429994	0.00202147429994	0.00202147429994	0.00202147429994	0.00202147429994	0.00202147429994	0.00202147429994	0.00202147429994	0.00202147429994	0.00202147429994	0.00202147429994	0.00202147429994	0.00202147429994	0.00202147429994	0.00202147429994	0.00202147429994	0.00202147429994	0.00202147429994
hhs5	201616	1.35283	1.15733914	0.0689760453365	0.232774128479	0.361830536463	0.227715530593	0.0584543975881	0.00758208431452	0.00223465355078	0.00202461235557	0.00202147427995	0.00202147427995	0.00202147427995	0.00202147427995	0.00202147427995	0.00202147427995	0.00202147427995	0.00202147427995	0.00202147427995	0.00202147427995	0.00202147427995	0.00202147427995	0.00202147427995	0.00202147427995	0.00202147427995	0.00202147427995	0.00202147427995	0.00202147427995	0.00202147427995
hhs5	201617	1.01145	1.07118455	0.104216414679	0.253358015702	0.341246659235	0.201309303838	0.0504916106546	0.00674413817313	0.00220172374452	0.00202412265587	0.00202147427995	0.00202147427995	0.00202147427995	0.00202147427995	0.00202147427995	0.00202147427995	0.00202147427995	0.00202147427995	0.00202147427995	0.00202147427995	0.00202147427995	0.00202147427995	0.00202147427995	0.00202147427995	0.00202147427995	0.00202147427995	0.00202147427995	0.00202147427995	0.00202147427995
hhs5	201618	1.13769	1.03115817	0.141947825005	0.275396917901	0.319207751089	0.17303649001	0.0419659584705	0.00584697828546	0.00216647533865	0.00202359296068	0.00202147425996	0.00202147425996	0.00202147425996	0.00202147425996	0.00202147425996	0.00202147425996	0.00202147425996	0.00202147425996	0.00202147425996	0.00202147425996	0.00202147425996	0.00202147425996	0.00202147425996	0.00202147425996	0.00202147425996	0.00202147425996	0.00202147425996	0.00202147425996	0.00202147425996
hhs5	201619	1.01095	0.97159153	0.212771372758	0.316764919146	0.277839749845	0.119967164554	0.02596293226	0.00416295100822	0.0021002959229	0.00202260356742	0.00202147425996	0.00202147425996	0.00202147425996	0.00202147425996	0.00202147425996	0.00202147425996	0.00202147425996	0.00202147425996	0.00202147425996	0.00202147425996	0.00202147425996	0.00202147425996	0.00202147425996	0.00202147425996	0.00202147425996	0.00202147425996	0.00202147425996	0.00202147425996	0.00202147425996
hhs6	201542	3.09627	2.35521014	0.0104543025498	0.0153423048559	0.053060173397	0.1568025507	0.252373939073	0.211154218133	0.0865466369567	0.0227107859442	0.0112568103911	0.010016571	0.010016571	0.010016571	0.010016571	0.010016571	0.010016571	0.010016571	0.010016571	0.010016571	0.010016571	0.010016571	0.010016571	0.010016571	0.010016571	0.010016571	0.010016571	0.010016571	0.010016571
hhs6	201543	3.04959	3.13850476	0.00102282668646	0.00107437507514	0.00248496005386	0.0184347390775	0.0966093396097	0.257576968489	0.335256432656	0.203619856924	0.0574103978062	0.00857893301116	0.00155605968886	0.00104334410444	0.00102254685806	0.00102208713998	0.00102208713998	0.00102208713998	0.00102208713998	0.00102208713998	0.00102208713998	0.00102208713998	0.00102208713998	0.00102208713998	0.00102208713998	0.00102208713998	0.00102208713998	0.00102208713998	0.00102208713998
hhs6	201544	3.46367	3.22310837	0.00202182404546	0.00204740835599	0.00280340474433	0.0126975571963	0.0725594171586	0.227541784864	0.335909408867	0.22547915976	0.0712495804106	0.0124980395497	0.00281833558805	0.00205142589225	0.00202201392901	0.00202147425996	0.00202147425996	0.00202147425996	0.00202147425996	0.00202147425996	0.00202147425996	0.00202147425996	0.00202147425996	0.00202147425996	0.00202147425996	0.00202147425996	0.00202147425996	0.00202147425996	0.00202147425996
hhs6	201545	3.44926	3.35974644	0.00202156422479	0.00203002903387	0.00233505198286	0.00756866254523	0.0487792307473	0.181871433837	0.315552755657	0.261864868994	0.112614684558	0.0275564952896	0.00524222919756	0.00223411388172	0.00202815018605	0.00202156422479	0.00202147427995	0.00202147427995	0.00202147427995	0.00202147427995	0.00202147427995	0.00202147427995	0.00202147427995	0.00202147427995	0.00202147427995	0.00202147427995	0.00202147427995	0.00202147427995	0.00202147427995
hhs6	201546	4.21557	4.06593867	0.00202147427995	0.00202179408384	0.00204428029449	0.00266117199438	0.00971830430783	0.0462046195912	0.138771364345	0.250114394806	0.270035238631	0.169784396042	0.0613709890297	0.0136388600825	0.00324320507083	0.00208887294867	0.00202332314616	0.00202149426769	0.00202147427995	0.00202147427995	0.00202147427995	0.00202147427995	0.00202147427995	0.00202147427995	0.00202147427995	0.00202147427995	0.00202147427995	0.00202147427995	0.00202147427995
hhs6	201547	3.90919	5.0895721	0.00202147423998	0.00202147423998	0.00202147423998	0.00202162414804	0.00203254744926	0.00235599909065	0.00665744120605	0.0346664745021	0.126373704505	0.262538590591	0.296225601833	0.172983380848	0.0518273604881	0.00939487246028	0.00257897235099	0.00204241140014	0.00202185400708	0.00202147423998	0.00202147423998	0.00202147423998	0.00202147423998	0.00202147423998	0.00202147423998	0.00202147423998	0.00202147423998	0.00202147423998	0.00202147423998
hhs6	201548	4.00152	5.25976925	0.00202147427995	0.00202147427995	0.00202147427995	0.00202147427995	0.00202243369161	0.00208776362895	0.00380404114604	0.0215125016832	0.0946503909073	0.214066770502	0.2668288549	0.205881889764	0.108542621693	0.0386585171318	0.00896829424089	0.00263118038631	0.00204378060092	0.00202179408384	0.00202147427995	0.00202147427995	0.00202147427995	0.00202147427995	0.00202147427995	0.00202147427995	0.00202147427995	0.00202147427995	0.00202147427995
hhs6	201549	4.07754	6.12593328	0.00202147427995	0.00202147427995	0.00202147427995	0.00202147427995	0.00202148427382	0.0020226435629	0.00206460782891	0.00281526749749	0.0096677153308	0.0423067698924	0.127926534783	0.246895138969	0.283621397111	0.17790440656	0.0596243901068	0.0118998864834	0.00289006163105	0.00205969084418	0.00202230377128	0.00202148427382	0.00202147427995	0.00202147427995	0.00202147427995	0.00202147427995	0.00202147427995	0.00202147427995	0.00202147427995
hhs6	201550	4.5488	6.23027954	0.00202147427995	0.00202147427995	0.00202147427995	0.00202147427995	0.00202147427995	0.00202155423092	0.00202763050473	0.00221438597958	0.00486853835818	0.0238690865408	0.0940582140514	0.219255238747	0.288846013189	0.212953643112	0.0903925519668	0.0237335496569	0.00516380728869	0.00228284399867	0.00203348691337	0.00202176410222	0.00202147427995	0.00202147427995	0.00202147427995	0.00202147427995	0.00202147427995	0.00202147427995	0.00202147427995
hhs6	201551	4.99108	6.07679804	0.00202147429994	0.00202147429994	0.00202147429994	0.00202147429994	0.00202147429994	0.00202174413447	0.00203543573842	0.00238010437871	0.00675427202605	0.0352169379836	0.127585195381	0.259214336989	0.288020892065	0.172861930517	0.0576535792553	0.0125923019952	0.003254018472	0.00210553275312	0.002024502443	0.0020215242693	0.00202147429994	0.00202147429994	0.00202147429994	0.00202147429994	0.00202147429994	0.00202147429994	0.00202147429994
hhs6	201552	4.10939	4.35805531	0.00202147427995	0.00202147427995	0.00202164417576	0.00203489604924	0.00246313343872	0.00889884682853	0.0543711215994	0.191474504889	0.320649270292	0.256737883046	0.103019798487	0.0219811842702	0.00391718176416	0.00210657209492	0.00202331315229	0.00202148427382	0.00202147427995	0.00202147427995	0.00202147427995	0.00202147427995	0.00202147427995	0.00202147427995	0.00202147427995	0.00202147427995	0.00202147427995	0.00202147427995	0.00202147427995
hhs6	201601	3.8326	3.89961789	0.00202147431993	0.00202156426477	0.00202964930689	0.00231925171811	0.00726402950205	0.0462871698942	0.174592760873	0.312118268054	0.270236070881	0.118567406508	0.0273623848722	0.00471376336564	0.00216192819139	0.0020250721137	0.00202151429541	0.00202147431993	0.00202147431993	0.00202147431993	0.00202147431993	0.00202147431993	0.00202147431993	0.00202147431993	0.00202147431993	0.00202147431993	0.00202147431993	0.00202147431993	0.00202147431993
hhs6	201602	4.07882	4.33234814	0.00202147425996	0.00202147425996	0.0020218440332	0.00204862760828	0.00281285894658	0.0122277253188	0.0654763108442	0.200504095614	0.312937846083	0.246073790188	0.0989256881521	0.0208744927245	0.00368929147796	0.00208433571044	0.00202245365935	0.00202147425996	0.00202147425996	0.00202147425996	0.00202147425996	0.00202147425996	0.00202147425996	0.00202147425996	0.00202147425996	0.00202147425996	0.00202147425996	0.00202147425996	0.00202147425996
hhs6	201603	4.49916	4.69054152	0.00202147429994	0.00202147429994	0.00202148429381	0.00202255363806	0.0020778397352	0.00340147804597	0.0178491783427	0.0901073877411	0.246113670656	0.329353655746	0.204902562373	0.0595477377084	0.00973854199457	0.00252607486583	0.00203700477625	0.0020216641835	0.00202147429994	0.00202147429994	0.00202147429994	0.00202147429994	0.00202147429994	0.00202147429994	0.00202147429994	0.00202147429994	0.00202147429994	0.00202147429994	0.00202147429994
hhs6	201604	4.45398	5.09670328	0.00202147427995	0.00202147427995	0.00202147427995	0.00202147427995	0.00202252363645	0.00209320029499	0.00396170446124	0.0239055541776	0.112257473613	0.268664829015	0.318626200911	0.179576741025	0.0470578363681	0.00718299904791	0.00230000347586	0.00202873982446	0.00202155423092	0.00202147427995	0.00202147427995	0.00202147427995	0.00202147427995	0.00202147427995	0.00202147427995	0.00202147427995	0.00202147427995	0.00202147427995	0.00202147427995
hhs6	201605	5.13729	5.11095359	0.00202147423998	0.00202147423998	0.00202147423998	0.00202147423998	0.00202254358419	0.00209134139353	0.00388631061813	0.0230391350362	0.108719381123	0.263752795972	0.318601519671	0.184440774534	0.0506104267799	0.00809149176613	0.0023898483324	0.0020321876699	0.0020216041603	0.00202147423998	0.00202147423998	0.00202147423998	0.00202147423998	0.00202147423998	0.00202147423998	0.00202147423998	0.00202147423998	0.00202147423998	0.00202147423998
hhs6	201606	5.63083	5.75143098	0.00202147427995	0.00202147427995	0.00202147427995	0.00202147427995	0.00202147427995	0.00202200395514	0.00205885135899	0.00307679711815	0.0150264191815	0.0778976342983	0.222567937282	0.31970192124	0.225909568074	0.0804411245389	0.0157456681122	0.00316531283714	0.00206396822114	0.00202215386321	0.00202147427995	0.00202147427995	0.00202147427995	0.00202147427995	0.00202147427995	0.00202147427995	0.00202147427995	0.00202147427995	0.00202147427995
hhs6	201607	4.47446	6.22633603	0.00202147425996	0.00202147425996	0.00202147425996	0.00202147425996	0.00202147425996	0.00202149424771	0.00202317321808	0.00209185110166	0.00347935022357	0.0173452070443	0.084584862604	0.231313421923	0.320506474653	0.216776556595	0.0729187667889	0.0136513123099	0.00293351495478	0.00205294496069	0.00202190399643	0.00202147425996	0.00202147425996	0.00202147425996	0.00202147425996	0.00202147425996	0.00202147425996	0.00202147425996	0.00202147425996
hhs6	201608	4.74938	3.42490441	0.00202174411448	0.00204067250691	0.00258305989552	0.00952891045093	0.0516432744131	0.170146244143	0.295086826099	0.268085574235	0.128126242315	0.0324459668903	0.00571268069984	0.00224951443755	0.0020285499409	0.00202157421866	0.00202147427995	0.00202147427995	0.00202147427995	0.00202147427995	0.00202147427995	0.00202147427995	0.00202147427995	0.00202147427995	0.00202147427995	0.00202147427995	0.00202147427995	0.00202147427995	0.00202147427995
hhs6	201609	4.43197	2.85250161	0.0020240726665	0.00219822586777	0.00665498278005	0.049643640164	0.198490530425	0.339023199348	0.255520517022	0.091395675901	0.017373419743	0.00326578119389	0.00206572712208	0.00202211386773	0.00202147425996	0.00202147425996	0.00202147425996	0.00202147425996	0.00202147425996	0.00202147425996	0.00202147425996	0.00202147425996	0.00202147425996	0.00202147425996	0.00202147425996	0.00202147425996	0.00202147425996	0.00202147425996	0.00202147425996
hhs6	201610	3.87817	2.71272001	0.00202547180848	0.00225829902815	0.00786335175279	0.0599452227611	0.231052132158	0.363552536833	0.229924613604	0.0591205484892	0.00765218125222	0.00223740184327	0.00202465231104	0.00202147425996	0.00202147425996	0.00202147425996	0.00202147425996	0.00202147425996	0.00202147425996	0.00202147425996	0.00202147425996	0.00202147425996	0.00202147425996	0.00202147425996	0.00202147425996	0.00202147425996	0.00202147425996	0.00202147425996	0.00202147425996
hhs6	201611	3.63245	2.49642306	0.00213664363282	0.00504598948853	0.0343543262724	0.147794739409	0.299531587415	0.295073081575	0.142075096956	0.0326295739696	0.00486449079185	0.00212786901382	0.00202301331614	0.00202147425996	0.00202147425996	0.00202147425996	0.00202147425996	0.00202147425996	0.00202147425996	0.00202147425996	0.00202147425996	0.00202147425996	0.00202147425996	0.00202147425996	0.00202147425996	0.00202147425996	0.00202147425996	0.00202147425996	0.00202147425996
hhs6	201612	3.32203	2.47271866	0.00215875007614	0.00560026957856	0.0396215361777	0.165261887752	0.313147387582	0.281457281409	0.124607948612	0.0273623640642	0.00431021070182	0.00210608237439	0.00202269351226	0.00202147425996	0.00202147425996	0.00202147425996	0.00202147425996	0.00202147425996	0.00202147425996	0.00202147425996	0.00202147425996	0.00202147425996	0.00202147425996	0.00202147425996	0.00202147425996	0.00202147425996	0.00202147425996	0.00202147425996	0.00202147425996
hhs6	201613	2.86151	2.34935968	0.00223475348949	0.00750600097155	0.0577314509249	0.225318080795	0.359961702499	0.234642962443	0.0645517584678	0.0092524499864	0.00240447940748	0.00203119831682	0.00202157421866	0.00202147427995	0.00202147427995	0.00202147427995	0.00202147427995	0.00202147427995	0.00202147427995	0.00202147427995	0.00202147427995	0.00202147427995	0.00202147427995	0.00202147427995	0.00202147427995	0.00202147427995	0.00202147427995	0.00202147427995	0.00202147427995
hhs6	201614	3.14237	2.19661609	0.00229789474624	0.00818868224521	0.0610240811557	0.231893106434	0.362711562557	0.228845755209	0.0587952179968	0.00761794224915	0.00223606266451	0.00202463232329	0.00202147425996	0.00202147425996	0.00202147425996	0.00202147425996	0.00202147425996	0.00202147425996	0.00202147425996	0.00202147425996	0.00202147425996	0.00202147425996	0.00202147425996	0.00202147425996	0.00202147425996	0.00202147425996	0.00202147425996	0.00202147425996	0.00202147425996
hhs6	201615	2.94122	2.05255083	0.00379988365777	0.0219144149964	0.106541427831	0.267374277752	0.327230391239	0.183328408533	0.0450694852455	0.0061735580118	0.0021793074694	0.00202378284423	0.00202147425996	0.00202147425996	0.00202147425996	0.00202147425996	0.00202147425996	0.00202147425996	0.00202147425996	0.00202147425996	0.00202147425996	0.00202147425996	0.00202147425996	0.00202147425996	0.00202147425996	0.00202147425996	0.00202147425996	0.00202147425996	0.00202147425996
hhs6	201616	2.80193	1.91393954	0.00684623549512	0.0497531729934	0.198860473559	0.339337776435	0.255266892556	0.0910093628059	0.0172307272486	0.00324404452381	0.0020641880659	0.00202206389837	0.00202147425996	0.00202147425996	0.00202147425996	0.00202147425996	0.00202147425996	0.00202147425996	0.00202147425996	0.00202147425996	0.00202147425996	0.00202147425996	0.00202147425996	0.00202147425996	0.00202147425996	0.00202147425996	0.00202147425996	0.00202147425996	0.00202147425996
hhs6	201617	2.69724	1.82261433	0.00778652901938	0.0583459546728	0.227355913398	0.361550221979	0.233054458902	0.0625139187695	0.00863793691405	0.00233980908882	0.00202865989355	0.00202153426317	0.00202147429994	0.00202147429994	0.00202147429994	0.00202147429994	0.00202147429994	0.00202147429994	0.00202147429994	0.00202147429994	0.00202147429994	0.00202147429994	0.00202147429994	0.00202147429994	0.00202147429994	0.00202147429994	0.00202147429994	0.00202147429994	0.00202147429994
hhs6	201618	2.29806	1.78910085	0.00789163448725	0.0593064450821	0.230541097854	0.364033095775	0.230571579162	0.0593287314153	0.00767744583541	0.00223874104418	0.00202469230654	0.00202147427995	0.00202147427995	0.00202147427995	0.00202147427995	0.00202147427995	0.00202147427995	0.00202147427995	0.00202147427995	0.00202147427995	0.00202147427995	0.00202147427995	0.00202147427995	0.00202147427995	0.00202147427995	0.00202147427995	0.00202147427995	0.00202147427995	0.00202147427995
hhs6	201619	2.33777	1.71020993	0.00793803595301	0.0594486073085	0.230665019553	0.363939649438	0.230421229056	0.0592702966567	0.00766794158726	0.00223802146329	0.00202466230491	0.00202147425996	0.00202147425996	0.00202147425996	0.00202147425996	0.00202147425996	0.00202147425996	0.00202147425996	0.00202147425996	0.00202147425996	0.00202147425996	0.00202147425996	0.00202147425996	0.00202147425996	0.00202147425996	0.00202147425996	0.00202147425996	0.00202147425996	0.00202147425996
hhs7	201542	0.854524	1.3161818	0.0119863629741	0.106025690923	0.447529255025	0.193207224591	0.0197925756122	0.010746123583	0.0103083920332	0.010016571	0.0100895262583	0.010016571	0.010016571	0.010016571	0.010016571	0.010016571	0.010016571	0.010016571	0.010016571	0.010016571	0.010016571	0.010016571	0.010016571	0.010016571	0.010016571	0.010016571	0.010016571	0.010016571	0.010016571
hhs7	201543	1.15375	0.97394318	0.196577955271	0.311460425221	0.296151573158	0.138815807091	0.0313745439253	0.00402116799607	0.00115407619955	0.00102477549138	0.00102210712772	0.00102208713998	0.00102208713998	0.00102208713998	0.00102208713998	0.00102208713998	0.00102208713998	0.00102208713998	0.00102208713998	0.00102208713998	0.00102208713998	0.00102208713998	0.00102208713998	0.00102208713998	0.00102208713998	0.00102208713998	0.00102208713998	0.00102208713998	0.00102208713998
hhs7	201544	1.20878	1.06843439	0.14317592188	0.273770475311	0.315580915231	0.173555032016	0.044427259088	0.00676509525403	0.00228670161039	0.00203040878091	0.00202165414965	0.00202147425996	0.00202147425996	0.00202147425996	0.00202147425996	0.00202147425996	0.00202147425996	0.00202147425996	0.00202147425996	0.00202147425996	0.00202147425996	0.00202147425996	0.00202147425996	0.00202147425996	0.00202147425996	0.00202147425996	0.00202147425996	0.00202147425996	0.00202147425996
hhs7	201545	1.05016	1.19843413	0.0908268647221	0.235235856506	0.335935952589	0.217163829102	0.0657818035021	0.0116809206445	0.00289508851964	0.00207022436416	0.00202290338356	0.00202149424771	0.00202147425996	0.00202147425996	0.00202147425996	0.00202147425996	0.00202147425996	0.00202147425996	0.00202147425996	0.00202147425996	0.00202147425996	0.00202147425996	0.00202147425996	0.00202147425996	0.00202147425996	0.00202147425996	0.00202147425996	0.00202147425996	0.00202147425996
hhs7	201546	1.31092	1.21778877	0.0855837400466	0.229904256088	0.336457782579	0.222889068123	0.0694354928922	0.0123573258418	0.00289905608654	0.00206415808428	0.00202257358581	0.00202148425383	0.00202147425996	0.00202147425996	0.00202147425996	0.00202147425996	0.00202147425996	0.00202147425996	0.00202147425996	0.00202147425996	0.00202147425996	0.00202147425996	0.00202147425996	0.00202147425996	0.00202147425996	0.00202147425996	0.00202147425996	0.00202147425996	0.00202147425996
hhs7	201547	0.95359	1.2705253	0.0727388878266	0.216575052334	0.336540964935	0.23581806183	0.079269752866	0.0152646131124	0.00329280465459	0.00208994229291	0.00202336312165	0.00202149426769	0.00202147427995	0.00202147427995	0.00202147427995	0.00202147427995	0.00202147427995	0.00202147427995	0.00202147427995	0.00202147427995	0.00202147427995	0.00202147427995	0.00202147427995	0.00202147427995	0.00202147427995	0.00202147427995	0.00202147427995	0.00202147427995	0.00202147427995
hhs7	201548	0.912263	1.26194159	0.0537243082485	0.196308900265	0.337348799542	0.257255865401	0.0935609389983	0.0180001455858	0.00332501490211	0.00206737613129	0.00202211388772	0.00202147427995	0.00202147427995	0.00202147427995	0.00202147427995	0.00202147427995	0.00202147427995	0.00202147427995	0.00202147427995	0.00202147427995	0.00202147427995	0.00202147427995	0.00202147427995	0.00202147427995	0.00202147427995	0.00202147427995	0.00202147427995	0.00202147427995	0.00202147427995
hhs7	201549	1.19874	1.73458689	0.0189016725483	0.0836707731656	0.221010769981	0.305744627294	0.22075356771	0.0865554541469	0.0204072592535	0.00435973033411	0.00220113408432	0.00202973919153	0.00202168413126	0.00202147425996	0.00202147425996	0.00202147425996	0.00202147425996	0.00202147425996	0.00202147425996	0.00202147425996	0.00202147425996	0.00202147425996	0.00202147425996	0.00202147425996	0.00202147425996	0.00202147425996	0.00202147425996	0.00202147425996	0.00202147425996
hhs7	201550	1.39056	2.23637806	0.00477817377299	0.0233456875079	0.0940776821129	0.216587354789	0.282287565065	0.212727971502	0.095816885571	0.0273490724887	0.00620399940559	0.00243650976531	0.00204482995741	0.00202214386933	0.00202148427382	0.00202147427995	0.00202147427995	0.00202147427995	0.00202147427995	0.00202147427995	0.00202147427995	0.00202147427995	0.00202147427995	0.00202147427995	0.00202147427995	0.00202147427995	0.00202147427995	0.00202147427995	0.00202147427995
hhs7	201551	1.55082	2.44226422	0.00358018838498	0.0150484755054	0.0639320478571	0.166348801207	0.256461290097	0.24051746758	0.142613156993	0.0561099447295	0.0161078058754	0.00457179028922	0.00233881964922	0.00204686868694	0.00202267352452	0.00202150424158	0.00202147425996	0.00202147425996	0.00202147425996	0.00202147425996	0.00202147425996	0.00202147425996	0.00202147425996	0.00202147425996	0.00202147425996	0.00202147425996	0.00202147425996	0.00202147425996	0.00202147425996
hhs7	201552	1.41906	1.53258281	0.0397621407478	0.137187137222	0.273617884362	0.285813455722	0.16103659212	0.0507292154542	0.01050745048	0.0028868436331	0.00207127376162	0.00202292341131	0.00202149428768	0.00202147429994	0.00202147429994	0.00202147429994	0.00202147429994	0.00202147429994	0.00202147429994	0.00202147429994	0.00202147429994	0.00202147429994	0.00202147429994	0.00202147429994	0.00202147429994	0.00202147429994	0.00202147429994	0.00202147429994	0.00202147429994
hhs7	201601	1.1452	1.39170222	0.0568237980986	0.17617386955	0.305841613938	0.264796793682	0.120093319593	0.0300583813439	0.00554154570118	0.00225463132203	0.00202937945229	0.00202160422027	0.00202147429994	0.00202147429994	0.00202147429994	0.00202147429994	0.00202147429994	0.00202147429994	0.00202147429994	0.00202147429994	0.00202147429994	0.00202147429994	0.00202147429994	0.00202147429994	0.00202147429994	0.00202147429994	0.00202147429994	0.00202147429994	0.00202147429994
hhs7	201602	1.15409	1.43994219	0.0506980440622	0.163505226653	0.297050272044	0.273360719327	0.132783286449	0.0353277896533	0.00651352959058	0.00234124818313	0.00203313712787	0.00202168415125	0.00202147427995	0.00202147427995	0.00202147427995	0.00202147427995	0.00202147427995	0.00202147427995	0.00202147427995	0.00202147427995	0.00202147427995	0.00202147427995	0.00202147427995	0.00202147427995	0.00202147427995	0.00202147427995	0.00202147427995	0.00202147427995	0.00202147427995
hhs7	201603	1.175	1.76077459	0.0172468475352	0.0789952012309	0.214934298503	0.305836883778	0.227365984947	0.0913479660726	0.0214034885339	0.00431402840357	0.00216439663484	0.0020257916324	0.00202152424931	0.00202147427995	0.00202147427995	0.00202147427995	0.00202147427995	0.00202147427995	0.00202147427995	0.00202147427995	0.00202147427995	0.00202147427995	0.00202147427995	0.00202147427995	0.00202147427995	0.00202147427995	0.00202147427995	0.00202147427995	0.00202147427995
hhs7	201604	1.12489	1.94396484	0.0102724942536	0.050735570035	0.162660521402	0.281617570294	0.265444808335	0.139839576481	0.0421254602354	0.00836107644175	0.00253582880902	0.0020416618598	0.00202184401321	0.00202147423998	0.00202147423998	0.00202147423998	0.00202147423998	0.00202147423998	0.00202147423998	0.00202147423998	0.00202147423998	0.00202147423998	0.00202147423998	0.00202147423998	0.00202147423998	0.00202147423998	0.00202147423998	0.00202147423998	0.00202147423998
hhs7	201605	1.50883	2.02232535	0.00863876640539	0.0428590316543	0.144746431667	0.26956885733	0.276742138488	0.157856092484	0.0504168570004	0.0100588855516	0.00269836921048	0.00204897743431	0.00202200397513	0.00202147429994	0.00202147429994	0.00202147429994	0.00202147429994	0.00202147429994	0.00202147429994	0.00202147429994	0.00202147429994	0.00202147429994	0.00202147429994	0.00202147429994	0.00202147429994	0.00202147429994	0.00202147429994	0.00202147429994	0.00202147429994
hhs7	201606	1.81036	2.30345553	0.00379129892232	0.0177030176184	0.0795617729929	0.208523417798	0.298980955088	0.231277174151	0.0968203192609	0.022543589158	0.00428235778251	0.00214753695254	0.00202493213943	0.00202151423545	0.00202147425996	0.00202147425996	0.00202147425996	0.00202147425996	0.00202147425996	0.00202147425996	0.00202147425996	0.00202147425996	0.00202147425996	0.00202147425996	0.00202147425996	0.00202147425996	0.00202147425996	0.00202147425996	0.00202147425996
hhs7	201607	1.8449	2.57880031	0.00232143033614	0.00630014044846	0.03403692126	0.127659608472	0.263890266948	0.293539025266	0.172115666423	0.0531796722388	0.00993734998117	0.00263239963862	0.00204358072349	0.00202182406545	0.00202147427995	0.00202147427995	0.00202147427995	0.00202147427995	0.00202147427995	0.00202147427995	0.00202147427995	0.00202147427995	0.00202147427995	0.00202147427995	0.00202147427995	0.00202147427995	0.00202147427995	0.00202147427995	0.00202147427995
hhs7	201608	2.40642	2.77370014	0.00211831487286	0.00371724433599	0.0179502260189	0.0813814470853	0.214340500496	0.304268202706	0.227926129166	0.0904434398558	0.0196727896639	0.00373512337174	0.00210117538358	0.0020232731568	0.00202149424771	0.00202147425996	0.00202147425996	0.00202147425996	0.00202147425996	0.00202147425996	0.00202147425996	0.00202147425996	0.00202147425996	0.00202147425996	0.00202147425996	0.00202147425996	0.00202147425996	0.00202147425996	0.00202147425996
hhs7	201609	2.50362	2.65996531	0.00241517280202	0.006560920398	0.0320964405905	0.113836363104	0.237552263602	0.284593994984	0.193626511327	0.0744263515244	0.0168334607024	0.00360415365254	0.00210838094393	0.00202384278745	0.00202150422159	0.00202147423998	0.00202147423998	0.00202147423998	0.00202147423998	0.00202147423998	0.00202147423998	0.00202147423998	0.00202147423998	0.00202147423998	0.00202147423998	0.00202147423998	0.00202147423998	0.00202147423998	0.00202147423998
hhs7	201610	1.99971	2.39289009	0.00409576221147	0.0175924953957	0.0719037092688	0.183371272247	0.277522324505	0.24487578486	0.122672205699	0.034563627919	0.00666807475146	0.00235806784534	0.0020329172426	0.00202164415578	0.00202147425996	0.00202147425996	0.00202147425996	0.00202147425996	0.00202147425996	0.00202147425996	0.00202147425996	0.00202147425996	0.00202147425996	0.00202147425996	0.00202147425996	0.00202147425996	0.00202147425996	0.00202147425996	0.00202147425996
hhs7	201611	2.05839	1.66630361	0.0249572190095	0.102544269072	0.235052409004	0.288636268924	0.200906278977	0.0829367233186	0.0216121003896	0.00474317518814	0.00221838350618	0.00202802024566	0.0020215642048	0.00202147425996	0.00202147425996	0.00202147425996	0.00202147425996	0.00202147425996	0.00202147425996	0.00202147425996	0.00202147425996	0.00202147425996	0.00202147425996	0.00202147425996	0.00202147425996	0.00202147425996	0.00202147425996	0.00202147425996	0.00202147425996
hhs7	201612	2.09375	1.41496408	0.0437088400926	0.164825696894	0.307521450742	0.274826960175	0.128276420221	0.0337241830423	0.00636161275144	0.00233534180513	0.00203276735463	0.00202166416351	0.00202147427995	0.00202147427995	0.00202147427995	0.00202147427995	0.00202147427995	0.00202147427995	0.00202147427995	0.00202147427995	0.00202147427995	0.00202147427995	0.00202147427995	0.00202147427995	0.00202147427995	0.00202147427995	0.00202147427995	0.00202147427995	0.00202147427995
hhs7	201613	1.54483	1.22878127	0.0644741853935	0.219725987869	0.351731546007	0.237784053834	0.0715107202676	0.0116289924892	0.00269048399252	0.00204558947141	0.00202190399643	0.00202147425996	0.00202147425996	0.00202147425996	0.00202147425996	0.00202147425996	0.00202147425996	0.00202147425996	0.00202147425996	0.00202147425996	0.00202147425996	0.00202147425996	0.00202147425996	0.00202147425996	0.00202147425996	0.00202147425996	0.00202147425996	0.00202147425996	0.00202147425996
hhs7	201614	1.39301	1.06410509	0.125310039312	0.265403229145	0.328591969544	0.185684595469	0.046041979328	0.00634313408322	0.00219277922961	0.0020242525762	0.00202148427382	0.00202147427995	0.00202147427995	0.00202147427995	0.00202147427995	0.00202147427995	0.00202147427995	0.00202147427995	0.00202147427995	0.00202147427995	0.00202147427995	0.00202147427995	0.00202147427995	0.00202147427995	0.00202147427995	0.00202147427995	0.00202147427995	0.00202147427995	0.00202147427995
hhs7	201615	1.20827	1.02133369	0.158242503944	0.284914624058	0.309690040884	0.160826609278	0.038284076752	0.00545952594341	0.00215124470008	0.00202336312165	0.00202147427995	0.00202147427995	0.00202147427995	0.00202147427995	0.00202147427995	0.00202147427995	0.00202147427995	0.00202147427995	0.00202147427995	0.00202147427995	0.00202147427995	0.00202147427995	0.00202147427995	0.00202147427995	0.00202147427995	0.00202147427995	0.00202147427995	0.00202147427995	0.00202147427995
hhs7	201616	0.986163	0.92484069	0.250342809725	0.338710377795	0.25589428525	0.0918142183131	0.0174734282386	0.00326958882639	0.00206519742647	0.00202208386612	0.00202147423998	0.00202147423998	0.00202147423998	0.00202147423998	0.00202147423998	0.00202147423998	0.00202147423998	0.00202147423998	0.00202147423998	0.00202147423998	0.00202147423998	0.00202147423998	0.00202147423998	0.00202147423998	0.00202147423998	0.00202147423998	0.00202147423998	0.00202147423998	0.00202147423998
hhs7	201617	0.908619	0.79273279	0.29312489216	0.363699374064	0.230905296824	0.0597568494756	0.00780654674399	0.00225232273771	0.00202522200175	0.00202148429381	0.00202147429994	0.00202147429994	0.00202147429994	0.00202147429994	0.00202147429994	0.00202147429994	0.00202147429994	0.00202147429994	0.00202147429994	0.00202147429994	0.00202147429994	0.00202147429994	0.00202147429994	0.00202147429994	0.00202147429994	0.00202147429994	0.00202147429994	0.00202147429994	0.00202147429994
hhs7	201618	0.704888	0.69609457	0.297484145977	0.362658168929	0.228777259503	0.0587745612523	0.00761577365501	0.0022359727418	0.00202463234331	0.00202147427995	0.00202147427995	0.00202147427995	0.00202147427995	0.00202147427995	0.00202147427995	0.00202147427995	0.00202147427995	0.00202147427995	0.00202147427995	0.00202147427995	0.00202147427995	0.00202147427995	0.00202147427995	0.00202147427995	0.00202147427995	0.00202147427995	0.00202147427995	0.00202147427995	0.00202147427995
hhs7	201619	0.59335	0.59158042	0.329197538188	0.350964599845	0.213776058777	0.0542509552897	0.00713974557249	0.00221726421454	0.00202435251491	0.00202147427995	0.00202147427995	0.00202147427995	0.00202147427995	0.00202147427995	0.00202147427995	0.00202147427995	0.00202147427995	0.00202147427995	0.00202147427995	0.00202147427995	0.00202147427995	0.00202147427995	0.00202147427995	0.00202147427995	0.00202147427995	0.00202147427995	0.00202147427995	0.00202147427995	0.00202147427995
hhs8	201542	0.612608	1.15032914	0.0132269221691	0.218397625926	0.458955167788	0.0770691592651	0.0119135975993	0.0100895362522	0.010016571	0.010016571	0.010016571	0.010016571	0.010016571	0.010016571	0.010016571	0.010016571	0.010016571	0.010016571	0.010016571	0.010016571	0.010016571	0.010016571	0.010016571	0.010016571	0.010016571	0.010016571	0.010016571	0.010016571	0.010016571
hhs8	201543	0.721433	0.72646045	0.317665919789	0.359636152138	0.229107227155	0.0624251325911	0.00827058210299	0.00142051281107	0.00103262068043	0.00102219707256	0.00102208713998	0.00102208713998	0.00102208713998	0.00102208713998	0.00102208713998	0.00102208713998	0.00102208713998	0.00102208713998	0.00102208713998	0.00102208713998	0.00102208713998	0.00102208713998	0.00102208713998	0.00102208713998	0.00102208713998	0.00102208713998	0.00102208713998	0.00102208713998	0.00102208713998
hhs8	201544	0.744407	0.75100134	0.301304640098	0.349643066758	0.228323085734	0.0656195430077	0.0101279629893	0.0025161708893	0.00203587542851	0.00202164415578	0.00202147425996	0.00202147425996	0.00202147425996	0.00202147425996	0.00202147425996	0.00202147425996	0.00202147425996	0.00202147425996	0.00202147425996	0.00202147425996	0.00202147425996	0.00202147425996	0.00202147425996	0.00202147425996	0.00202147425996	0.00202147425996	0.00202147425996	0.00202147425996	0.00202147425996
hhs8	201545	0.776688	0.75971879	0.294506961693	0.346879854757	0.232152859464	0.0699444514751	0.011396655083	0.00264842980834	0.00204105227402	0.00202172412674	0.00202147427995	0.00202147427995	0.00202147427995	0.00202147427995	0.00202147427995	0.00202147427995	0.00202147427995	0.00202147427995	0.00202147427995	0.00202147427995	0.00202147427995	0.00202147427995	0.00202147427995	0.00202147427995	0.00202147427995	0.00202147427995	0.00202147427995	0.00202147427995	0.00202147427995
hhs8	201546	0.997922	0.78082687	0.281994182156	0.344089952183	0.238934788151	0.0764433153741	0.0132235746183	0.00283598476477	0.00204835777376	0.00202183403933	0.00202147425996	0.00202147425996	0.00202147425996	0.00202147425996	0.00202147425996	0.00202147425996	0.00202147425996	0.00202147425996	0.00202147425996	0.00202147425996	0.00202147425996	0.00202147425996	0.00202147425996	0.00202147425996	0.00202147425996	0.00202147425996	0.00202147425996	0.00202147425996	0.00202147425996
hhs8	201547	0.725679	0.86047609	0.242236935547	0.328374992602	0.260165451138	0.101471437997	0.0213245169621	0.00388486158405	0.00211020986411	0.00202356299907	0.00202149426769	0.00202147427995	0.00202147427995	0.00202147427995	0.00202147427995	0.00202147427995	0.00202147427995	0.00202147427995	0.00202147427995	0.00202147427995	0.00202147427995	0.00202147427995	0.00202147427995	0.00202147427995	0.00202147427995	0.00202147427995	0.00202147427995	0.00202147427995	0.00202147427995
hhs8	201548	0.891982	0.90908899	0.248011734233	0.337348799542	0.257255865401	0.0935609389983	0.0180001455858	0.00332501490211	0.00206737613129	0.00202211388772	0.00202147427995	0.00202147427995	0.00202147427995	0.00202147427995	0.00202147427995	0.00202147427995	0.00202147427995	0.00202147427995	0.00202147427995	0.00202147427995	0.00202147427995	0.00202147427995	0.00202147427995	0.00202147427995	0.00202147427995	0.00202147427995	0.00202147427995	0.00202147427995	0.00202147427995
hhs8	201549	0.895779	1.03888644	0.162828431688	0.280379864935	0.298683330594	0.162124993062	0.0452474965334	0.00787691351468	0.00241683183253	0.0020339666192	0.00202163418189	0.00202147427995	0.00202147427995	0.00202147427995	0.00202147427995	0.00202147427995	0.00202147427995	0.00202147427995	0.00202147427995	0.00202147427995	0.00202147427995	0.00202147427995	0.00202147427995	0.00202147427995	0.00202147427995	0.00202147427995	0.00202147427995	0.00202147427995	0.00202147427995
hhs8	201550	1.15229	1.12533563	0.130187147192	0.256147542501	0.310960468701	0.18981634983	0.058923559292	0.0107975323787	0.0027106516248	0.0020482378473	0.00202197395353	0.00202147425996	0.00202147425996	0.00202147425996	0.00202147425996	0.00202147425996	0.00202147425996	0.00202147425996	0.00202147425996	0.00202147425996	0.00202147425996	0.00202147425996	0.00202147425996	0.00202147425996	0.00202147425996	0.00202147425996	0.00202147425996	0.00202147425996	0.00202147425996
hhs8	201551	1.49666	1.3036171	0.0818720162458	0.200701554524	0.303583322705	0.240100143502	0.102845234507	0.025333947982	0.00493825555591	0.00221152771047	0.0020273806379	0.00202155421093	0.00202147425996	0.00202147425996	0.00202147425996	0.00202147425996	0.00202147425996	0.00202147425996	0.00202147425996	0.00202147425996	0.00202147425996	0.00202147425996	0.00202147425996	0.00202147425996	0.00202147425996	0.00202147425996	0.00202147425996	0.00202147425996	0.00202147425996
hhs8	201552	1.11457	1.33358516	0.0765790329119	0.196874273558	0.307291251908	0.246753206008	0.103889655059	0.0237330799449	0.00432522153954	0.00214306971327	0.00202464233718	0.00202150426157	0.00202147427995	0.00202147427995	0.00202147427995	0.00202147427995	0.00202147427995	0.00202147427995	0.00202147427995	0.00202147427995	0.00202147427995	0.00202147427995	0.00202147427995	0.00202147427995	0.00202147427995	0.00202147427995	0.00202147427995	0.00202147427995	0.00202147427995
hhs8	201601	1.1948	1.39088336	0.0654855458359	0.182329173135	0.303754620697	0.260010885923	0.115823766634	0.0272622157523	0.00475501797295	0.0021669250843	0.00202527195108	0.00202151425544	0.00202147427995	0.00202147427995	0.00202147427995	0.00202147427995	0.00202147427995	0.00202147427995	0.00202147427995	0.00202147427995	0.00202147427995	0.00202147427995	0.00202147427995	0.00202147427995	0.00202147427995	0.00202147427995	0.00202147427995	0.00202147427995	0.00202147427995
hhs8	201602	1.223	1.58148857	0.0328434534657	0.124228263938	0.269306478227	0.301041297616	0.172156742956	0.0505082809369	0.00897625944593	0.00251491171136	0.00203756443305	0.00202168417124	0.00202147429994	0.00202147429994	0.00202147429994	0.00202147429994	0.00202147429994	0.00202147429994	0.00202147429994	0.00202147429994	0.00202147429994	0.00202147429994	0.00202147429994	0.00202147429994	0.00202147429994	0.00202147429994	0.00202147429994	0.00202147429994	0.00202147429994
hhs8	201603	1.27726	1.68884497	0.0217775689167	0.0942814462143	0.238818669361	0.312165209899	0.206966572527	0.0707062236219	0.0138059974499	0.00302818689761	0.00206276893617	0.00202228376354	0.00202148425383	0.00202147425996	0.00202147425996	0.00202147425996	0.00202147425996	0.00202147425996	0.00202147425996	0.00202147425996	0.00202147425996	0.00202147425996	0.00202147425996	0.00202147425996	0.00202147425996	0.00202147425996	0.00202147425996	0.00202147425996	0.00202147425996
hhs8	201604	1.56575	1.75218732	0.0181847923538	0.0827386656043	0.223268037955	0.311854153773	0.222511242049	0.0825429556207	0.0170370661807	0.00339398260864	0.00208130758802	0.00202272351388	0.00202148427382	0.00202147427995	0.00202147427995	0.00202147427995	0.00202147427995	0.00202147427995	0.00202147427995	0.00202147427995	0.00202147427995	0.00202147427995	0.00202147427995	0.00202147427995	0.00202147427995	0.00202147427995	0.00202147427995	0.00202147427995	0.00202147427995
hhs8	201605	1.82146	1.98269429	0.00828907068242	0.0438389498662	0.155053797821	0.289493992928	0.281981300056	0.141028368858	0.035730122571	0.00594636733554	0.00224522704449	0.00202767046017	0.00202154421706	0.00202147425996	0.00202147425996	0.00202147425996	0.00202147425996	0.00202147425996	0.00202147425996	0.00202147425996	0.00202147425996	0.00202147425996	0.00202147425996	0.00202147425996	0.00202147425996	0.00202147425996	0.00202147425996	0.00202147425996	0.00202147425996
hhs8	201606	2.14436	2.0997666	0.00614915310061	0.0315114402906	0.121937738547	0.263522555078	0.302406570395	0.175634080563	0.0510754131568	0.00886818571954	0.00249306510827	0.00203654505816	0.0020216641835	0.00202147429994	0.00202147429994	0.00202147429994	0.00202147429994	0.00202147429994	0.00202147429994	0.00202147429994	0.00202147429994	0.00202147429994	0.00202147429994	0.00202147429994	0.00202147429994	0.00202147429994	0.00202147429994	0.00202147429994	0.00202147429994
hhs8	201607	2.17828	2.08329218	0.00777202791183	0.0381682881394	0.133033344435	0.262710443086	0.286884898685	0.168925574392	0.0533061152326	0.0101432238332	0.00264781021457	0.00204292114818	0.00202176412221	0.00202147429994	0.00202147429994	0.00202147429994	0.00202147429994	0.00202147429994	0.00202147429994	0.00202147429994	0.00202147429994	0.00202147429994	0.00202147429994	0.00202147429994	0.00202147429994	0.00202147429994	0.00202147429994	0.00202147429994	0.00202147429994
hhs8	201608	2.03079	1.93952142	0.00857488549324	0.0464228357732	0.162750779308	0.291803319663	0.271025701244	0.1356338184	0.0378520516853	0.00714344330491	0.00239379595895	0.00203412652114	0.00202165416964	0.00202147427995	0.00202147427995	0.00202147427995	0.00202147427995	0.00202147427995	0.00202147427995	0.00202147427995	0.00202147427995	0.00202147427995	0.00202147427995	0.00202147427995	0.00202147427995	0.00202147427995	0.00202147427995	0.00202147427995	0.00202147427995
hhs8	201609	2.14672	1.74311074	0.0150956270424	0.0752788217541	0.221933480794	0.323291806263	0.227217740402	0.0797798916267	0.0156981475673	0.00324104645897	0.00207570106723	0.00202266359065	0.0020214843138	0.00202147431993	0.00202147431993	0.00202147431993	0.00202147431993	0.00202147431993	0.00202147431993	0.00202147431993	0.00202147431993	0.00202147431993	0.00202147431993	0.00202147431993	0.00202147431993	0.00202147431993	0.00202147431993	0.00202147431993	0.00202147431993
hhs8	201610	2.16058	1.6224019	0.0229401661881	0.102446530035	0.257226523394	0.321196724573	0.191769483997	0.0545706292541	0.00895854022241	0.00246953951029	0.0020351558899	0.00202164417576	0.00202147427995	0.00202147427995	0.00202147427995	0.00202147427995	0.00202147427995	0.00202147427995	0.00202147427995	0.00202147427995	0.00202147427995	0.00202147427995	0.00202147427995	0.00202147427995	0.00202147427995	0.00202147427995	0.00202147427995	0.00202147427995	0.00202147427995
hhs8	201611	1.85893	1.57955455	0.0269996567629	0.115129822186	0.269182951284	0.314055104071	0.177792974894	0.0482863330099	0.00776606149312	0.00236888123755	0.00203155809619	0.00202159420641	0.00202147427995	0.00202147427995	0.00202147427995	0.00202147427995	0.00202147427995	0.00202147427995	0.00202147427995	0.00202147427995	0.00202147427995	0.00202147427995	0.00202147427995	0.00202147427995	0.00202147427995	0.00202147427995	0.00202147427995	0.00202147427995	0.00202147427995
hhs8	201612	1.75981	1.50261985	0.0361011054283	0.143203776231	0.294341673054	0.296514750445	0.147672805662	0.0359287711099	0.00562518435573	0.00219963502539	0.0020257216753	0.00202151425544	0.00202147427995	0.00202147427995	0.00202147427995	0.00202147427995	0.00202147427995	0.00202147427995	0.00202147427995	0.00202147427995	0.00202147427995	0.00202147427995	0.00202147427995	0.00202147427995	0.00202147427995	0.00202147427995	0.00202147427995	0.00202147427995	0.00202147427995
hhs8	201613	1.64976	1.55355895	0.0290347184998	0.121925193801	0.277165363409	0.312319755124	0.16931970931	0.0430458562276	0.00652541223865	0.00225033391273	0.00202707082789	0.00202152422932	0.00202147425996	0.00202147425996	0.00202147425996	0.00202147425996	0.00202147425996	0.00202147425996	0.00202147425996	0.00202147425996	0.00202147425996	0.00202147425996	0.00202147425996	0.00202147425996	0.00202147425996	0.00202147425996	0.00202147425996	0.00202147425996	0.00202147425996
hhs8	201614	1.29679	1.315816	0.0613197304633	0.217913211726	0.353714453536	0.240280745153	0.0721203271502	0.0115550179692	0.0026475003783	0.00204076245175	0.00202171413286	0.00202147427995	0.00202147427995	0.00202147427995	0.00202147427995	0.00202147427995	0.00202147427995	0.00202147427995	0.00202147427995	0.00202147427995	0.00202147427995	0.00202147427995	0.00202147427995	0.00202147427995	0.00202147427995	0.00202147427995	0.00202147427995	0.00202147427995	0.00202147427995
hhs8	201615	1.14872	1.1753498	0.0788712472439	0.23816812069	0.3555832875	0.220554452023	0.0566617568997	0.00748757227269	0.00224046998393	0.00202507207365	0.00202148427382	0.00202147427995	0.00202147427995	0.00202147427995	0.00202147427995	0.00202147427995	0.00202147427995	0.00202147427995	0.00202147427995	0.00202147427995	0.00202147427995	0.00202147427995	0.00202147427995	0.00202147427995	0.00202147427995	0.00202147427995	0.00202147427995	0.00202147427995	0.00202147427995
hhs8	201616	0.983857	1.07952142	0.121448087599	0.263423023478	0.331181641464	0.188397311934	0.0465980083511	0.00633440943349	0.00218562361769	0.00202388280296	0.00202147427995	0.00202147427995	0.00202147427995	0.00202147427995	0.00202147427995	0.00202147427995	0.00202147427995	0.00202147427995	0.00202147427995	0.00202147427995	0.00202147427995	0.00202147427995	0.00202147427995	0.00202147427995	0.00202147427995	0.00202147427995	0.00202147427995	0.00202147427995	0.00202147427995
hhs8	201617	0.967427	0.95947111	0.210143194477	0.315229800551	0.27937486844	0.121936496869	0.0265567880804	0.00422544268545	0.00210275441524	0.00202264354291	0.00202147425996	0.00202147425996	0.00202147425996	0.00202147425996	0.00202147425996	0.00202147425996	0.00202147425996	0.00202147425996	0.00202147425996	0.00202147425996	0.00202147425996	0.00202147425996	0.00202147425996	0.00202147425996	0.00202147425996	0.00202147425996	0.00202147425996	0.00202147425996	0.00202147425996
hhs8	201618	0.818413	0.826184	0.277721517907	0.35470227132	0.239902399568	0.0712988716094	0.0112870424141	0.00261857814043	0.00203961317671	0.00202169416511	0.00202147429994	0.00202147429994	0.00202147429994	0.00202147429994	0.00202147429994	0.00202147429994	0.00202147429994	0.00202147429994	0.00202147429994	0.00202147429994	0.00202147429994	0.00202147429994	0.00202147429994	0.00202147429994	0.00202147429994	0.00202147429994	0.00202147429994	0.00202147429994	0.00202147429994
hhs8	201619	0.73938	0.75478038	0.293783245502	0.361496821109	0.230822335389	0.0609107812456	0.00823054665416	0.00229962370875	0.00202712081729	0.00202151425544	0.00202147427995	0.00202147427995	0.00202147427995	0.00202147427995	0.00202147427995	0.00202147427995	0.00202147427995	0.00202147427995	0.00202147427995	0.00202147427995	0.00202147427995	0.00202147427995	0.00202147427995	0.00202147427995	0.00202147427995	0.00202147427995	0.00202147427995	0.00202147427995	0.00202147427995
hhs9	201542	1.68057	1.5428264	0.0157082202918	0.079556842833	0.269789245986	0.29977985317	0.105096289851	0.0193567127229	0.010381417145	0.0100165709001	0.0100165709001	0.0100165709001	0.0100165709001	0.0100165709001	0.0100165709001	0.0100165709001	0.0100165709001	0.0100165709001	0.0100165709001	0.0100165709001	0.0100165709001	0.0100165709001	0.0100165709001	0.0100165709001	0.0100165709001	0.0100165709001	0.0100165709001	0.0100165709001	0.0100165709001
hhs9	201543	1.85319	1.5227322	0.0370687712795	0.142254045793	0.293884647437	0.303697509642	0.156965473923	0.0397792090876	0.00563237983095	0.00129064242687	0.00102966247436	0.00102217706483	0.00102208711999	0.00102208711999	0.00102208711999	0.00102208711999	0.00102208711999	0.00102208711999	0.00102208711999	0.00102208711999	0.00102208711999	0.00102208711999	0.00102208711999	0.00102208711999	0.00102208711999	0.00102208711999	0.00102208711999	0.00102208711999	0.00102208711999
hhs9	201544	1.78976	1.51247697	0.0387382878261	0.142039099031	0.287760775817	0.293740288905	0.151350239013	0.0391859333094	0.00648449732955	0.00228524250518	0.00202900963892	0.0020215642048	0.00202147425996	0.00202147425996	0.00202147425996	0.00202147425996	0.00202147425996	0.00202147425996	0.00202147425996	0.00202147425996	0.00202147425996	0.00202147425996	0.00202147425996	0.00202147425996	0.00202147425996	0.00202147425996	0.00202147425996	0.00202147425996	0.00202147425996
hhs9	201545	2.04532	1.7451065	0.0165190938199	0.0793743587179	0.2245281652	0.319317626903	0.223512587988	0.0792478063244	0.0157810863925	0.00325547754491	0.00207606080554	0.00202266355065	0.00202148427382	0.00202147427995	0.00202147427995	0.00202147427995	0.00202147427995	0.00202147427995	0.00202147427995	0.00202147427995	0.00202147427995	0.00202147427995	0.00202147427995	0.00202147427995	0.00202147427995	0.00202147427995	0.00202147427995	0.00202147427995	0.00202147427995
hhs9	201546	2.3103	1.76535299	0.0155270221938	0.0758038482829	0.219460892633	0.319060224752	0.228493383586	0.0830464168802	0.0167815029012	0.00335853434678	0.00208036816411	0.00202273350775	0.00202148427382	0.00202147427995	0.00202147427995	0.00202147427995	0.00202147427995	0.00202147427995	0.00202147427995	0.00202147427995	0.00202147427995	0.00202147427995	0.00202147427995	0.00202147427995	0.00202147427995	0.00202147427995	0.00202147427995	0.00202147427995	0.00202147427995
hhs9	201547	2.00403	1.7172285	0.0186574223337	0.0865307492971	0.233571926904	0.318533554538	0.214356390752	0.0728142608768	0.014037005785	0.00304697537565	0.00206429799848	0.00202234372677	0.00202148425383	0.00202147425996	0.00202147425996	0.00202147425996	0.00202147425996	0.00202147425996	0.00202147425996	0.00202147425996	0.00202147425996	0.00202147425996	0.00202147425996	0.00202147425996	0.00202147425996	0.00202147425996	0.00202147425996	0.00202147425996	0.00202147425996
hhs9	201548	2.0343	2.07273102	0.00450171326367	0.0283280118847	0.127810254811	0.283953510606	0.310651158384	0.162059581553	0.0386558783634	0.00549865189518	0.00215278373497	0.00202339308325	0.00202147425996	0.00202147425996	0.00202147425996	0.00202147425996	0.00202147425996	0.00202147425996	0.00202147425996	0.00202147425996	0.00202147425996	0.00202147425996	0.00202147425996	0.00202147425996	0.00202147425996	0.00202147425996	0.00202147425996	0.00202147425996	0.00202147425996
hhs9	201549	2.13484	2.30448943	0.00318597020095	0.0148862153082	0.0735524896325	0.205268098217	0.302287153625	0.234831309292	0.0997040528181	0.0247312380858	0.00495257687208	0.00222804762384	0.00202911961164	0.00202161421414	0.00202147429994	0.00202147429994	0.00202147429994	0.00202147429994	0.00202147429994	0.00202147429994	0.00202147429994	0.00202147429994	0.00202147429994	0.00202147429994	0.00202147429994	0.00202147429994	0.00202147429994	0.00202147429994	0.00202147429994
hhs9	201550	2.80184	3.01888773	0.00204262131183	0.00259169460041	0.00914368668396	0.0460194231603	0.146336824933	0.262623373852	0.267873844075	0.158231870465	0.0559284166102	0.0132785010675	0.00346806717732	0.0021343250758	0.00202659114211	0.00202159420641	0.00202147427995	0.00202147427995	0.00202147427995	0.00202147427995	0.00202147427995	0.00202147427995	0.00202147427995	0.00202147427995	0.00202147427995	0.00202147427995	0.00202147427995	0.00202147427995	0.00202147427995
hhs9	201551	3.03653	3.40627505	0.00202701088471	0.0021881720549	0.00437563062688	0.0192606426039	0.0729653789341	0.173751003576	0.253391055441	0.229864782595	0.134720908229	0.0546199290217	0.0170337482153	0.00505919144288	0.00241338394689	0.00204907735276	0.00202238372225	0.00202148427382	0.00202147427995	0.00202147427995	0.00202147427995	0.00202147427995	0.00202147427995	0.00202147427995	0.00202147427995	0.00202147427995	0.00202147427995	0.00202147427995	0.00202147427995
hhs9	201552	2.42695	3.09495422	0.00205625293209	0.0027737829098	0.0101535273121	0.046484737348	0.133872836958	0.228268429252	0.242719926931	0.173380688931	0.087186447193	0.0312366781572	0.00857655438423	0.00290302365345	0.00208436569205	0.00202355298519	0.00202150424158	0.00202147425996	0.00202147425996	0.00202147425996	0.00202147425996	0.00202147425996	0.00202147425996	0.00202147425996	0.00202147425996	0.00202147425996	0.00202147425996	0.00202147425996	0.00202147425996
hhs9	201601	2.40393	2.02639015	0.00681101695689	0.0370257273062	0.137697188935	0.267035440199	0.277798579533	0.163930391007	0.0571365840042	0.0128774566165	0.00322685500109	0.00209354002449	0.00202360291453	0.0020215042016	0.00202147421999	0.00202147421999	0.00202147421999	0.00202147421999	0.00202147421999	0.00202147421999	0.00202147421999	0.00202147421999	0.00202147421999	0.00202147421999	0.00202147421999	0.00202147421999	0.00202147421999	0.00202147421999	0.00202147421999
hhs9	201602	2.64512	2.01920641	0.00740579234919	0.0391907203737	0.141202841863	0.269208922664	0.276958260415	0.160603394554	0.0542138075277	0.0117521169836	0.00302124115705	0.00207631063179	0.00202298333453	0.00202149424771	0.00202147425996	0.00202147425996	0.00202147425996	0.00202147425996	0.00202147425996	0.00202147425996	0.00202147425996	0.00202147425996	0.00202147425996	0.00202147425996	0.00202147425996	0.00202147425996	0.00202147425996	0.00202147425996	0.00202147425996
hhs9	201603	2.82762	2.05420991	0.00818450464377	0.0402415951243	0.135635833094	0.253637936431	0.269527032191	0.17055948561	0.0657868790735	0.0161456523436	0.00377590828545	0.00213646370086	0.00202507201358	0.00202152418934	0.00202147421999	0.00202147421999	0.00202147421999	0.00202147421999	0.00202147421999	0.00202147421999	0.00202147421999	0.00202147421999	0.00202147421999	0.00202147421999	0.00202147421999	0.00202147421999	0.00202147421999	0.00202147421999	0.00202147421999
hhs9	201604	3.24343	2.31431665	0.00450418179469	0.0210641066551	0.0844520149171	0.198730315366	0.274634238359	0.22753035415	0.112449515846	0.0330428008903	0.00681143690314	0.00240131135024	0.00203588544251	0.00202172412674	0.00202147427995	0.00202147427995	0.00202147427995	0.00202147427995	0.00202147427995	0.00202147427995	0.00202147427995	0.00202147427995	0.00202147427995	0.00202147427995	0.00202147427995	0.00202147427995	0.00202147427995	0.00202147427995	0.00202147427995
hhs9	201605	3.96877	3.32363433	0.00202507209368	0.00213944195912	0.00392374777668	0.018259256872	0.0782714258589	0.201848475218	0.292495268262	0.234094591067	0.103546236692	0.025886309766	0.00497321421673	0.00220905926799	0.00202719079444	0.00202154425704	0.00202147429994	0.00202147429994	0.00202147429994	0.00202147429994	0.00202147429994	0.00202147429994	0.00202147429994	0.00202147429994	0.00202147429994	0.00202147429994	0.00202147429994	0.00202147429994	0.00202147429994
hhs9	201606	4.3744	4.05180165	0.00202147429994	0.00202176412221	0.00203697479463	0.00242469703334	0.00731851601705	0.0385073202362	0.136021931756	0.26601254815	0.284392357176	0.165381607644	0.0525469807535	0.0102781111168	0.00270691397062	0.00204910735464	0.00202200397513	0.00202147429994	0.00202147429994	0.00202147429994	0.00202147429994	0.00202147429994	0.00202147429994	0.00202147429994	0.00202147429994	0.00202147429994	0.00202147429994	0.00202147429994	0.00202147429994
hhs9	201607	3.93795	4.0376612	0.00202152422932	0.00202509204137	0.00213130690555	0.00357226324504	0.0136752776133	0.0540841670292	0.147473556373	0.255152432748	0.265977114557	0.158513076433	0.0530974221465	0.0110666273573	0.00286759537969	0.00206236918132	0.00202247364709	0.00202148425383	0.00202147425996	0.00202147425996	0.00202147425996	0.00202147425996	0.00202147425996	0.00202147425996	0.00202147425996	0.00202147425996	0.00202147425996	0.00202147425996	0.00202147425996
hhs9	201608	3.84237	3.36474853	0.0020241526575	0.00211805507411	0.00375610058227	0.0177524576544	0.0747551521288	0.182162667065	0.258539810626	0.226907138598	0.131520692033	0.0519384039485	0.014279607296	0.0037847729996	0.00215540217191	0.00202634131536	0.00202155425091	0.00202147429994	0.00202147429994	0.00202147429994	0.00202147429994	0.00202147429994	0.00202147429994	0.00202147429994	0.00202147429994	0.00202147429994	0.00202147429994	0.00202147429994	0.00202147429994
hhs9	201609	3.80214	3.18367081	0.00202322320745	0.00210535284261	0.00392353786637	0.0216629094477	0.0961880679486	0.226541920293	0.287482029633	0.205492048829	0.0890743903108	0.0261887140621	0.00644064428647	0.00252236711451	0.00205316484616	0.00202245367935	0.00202148427382	0.00202147427995	0.00202147427995	0.00202147427995	0.00202147427995	0.00202147427995	0.00202147427995	0.00202147427995	0.00202147427995	0.00202147427995	0.00202147427995	0.00202147427995	0.00202147427995
hhs9	201610	3.33737	2.8727355	0.0020346661902	0.00244853239261	0.00863753707305	0.0522394188359	0.184339510324	0.312927755402	0.259067864218	0.111523393777	0.0270513250781	0.00514181077774	0.0022363225273	0.00202958930353	0.00202163418189	0.00202147427995	0.00202147427995	0.00202147427995	0.00202147427995	0.00202147427995	0.00202147427995	0.00202147427995	0.00202147427995	0.00202147427995	0.00202147427995	0.00202147427995	0.00202147427995	0.00202147427995	0.00202147427995
hhs9	201611	3.00567	2.74250285	0.00205556335497	0.00299353814581	0.0143554105246	0.0765655304263	0.224652386775	0.324035400553	0.224066725929	0.0777075900629	0.01572136286	0.00340264726134	0.00209807728348	0.00202362294229	0.00202150424158	0.00202147425996	0.00202147425996	0.00202147425996	0.00202147425996	0.00202147425996	0.00202147425996	0.00202147425996	0.00202147425996	0.00202147425996	0.00202147425996	0.00202147425996	0.00202147425996	0.00202147425996	0.00202147425996
hhs9	201612	2.7971	2.60137661	0.00209782745745	0.00399591348304	0.0240039738231	0.111976925655	0.266954387919	0.317015038933	0.180749431889	0.0487667783836	0.00770932628518	0.0023557592844	0.00203093847617	0.00202158421254	0.00202147427995	0.00202147427995	0.00202147427995	0.00202147427995	0.00202147427995	0.00202147427995	0.00202147427995	0.00202147427995	0.00202147427995	0.00202147427995	0.00202147427995	0.00202147427995	0.00202147427995	0.00202147427995	0.00202147427995
hhs9	201613	2.25245	2.50619943	0.00217461039293	0.0052942173693	0.034191706682	0.143574650234	0.293249515738	0.296327028527	0.147645693765	0.0355280971728	0.00546478277419	0.00218111640327	0.00202496216109	0.00202150428155	0.00202147429994	0.00202147429994	0.00202147429994	0.00202147429994	0.00202147429994	0.00202147429994	0.00202147429994	0.00202147429994	0.00202147429994	0.00202147429994	0.00202147429994	0.00202147429994	0.00202147429994	0.00202147429994	0.00202147429994
hhs9	201614	2.04339	2.15478884	0.00363099726275	0.0201286103349	0.0985587641527	0.253268370675	0.323021735411	0.196230188534	0.0568206194794	0.00942731275428	0.00251145380694	0.00203669494609	0.00202166416351	0.00202147427995	0.00202147427995	0.00202147427995	0.00202147427995	0.00202147427995	0.00202147427995	0.00202147427995	0.00202147427995	0.00202147427995	0.00202147427995	0.00202147427995	0.00202147427995	0.00202147427995	0.00202147427995	0.00202147427995	0.00202147427995
hhs9	201615	1.77389	2.00246231	0.00535710880265	0.0341362207074	0.144289172071	0.294106400274	0.29562252055	0.146890247024	0.0355006739894	0.00551825998058	0.00218899157402	0.00202531194659	0.00202150428155	0.00202147429994	0.00202147429994	0.00202147429994	0.00202147429994	0.00202147429994	0.00202147429994	0.00202147429994	0.00202147429994	0.00202147429994	0.00202147429994	0.00202147429994	0.00202147429994	0.00202147429994	0.00202147429994	0.00202147429994	0.00202147429994
hhs9	201616	1.75851	1.79130647	0.0106134055057	0.0618788981805	0.211574321078	0.33421182659	0.241103133247	0.0834765539398	0.0156009270285	0.00309521585387	0.00205867148966	0.00202198398739	0.00202147429994	0.00202147429994	0.00202147429994	0.00202147429994	0.00202147429994	0.00202147429994	0.00202147429994	0.00202147429994	0.00202147429994	0.00202147429994	0.00202147429994	0.00202147429994	0.00202147429994	0.00202147429994	0.00202147429994	0.00202147429994	0.00202147429994
hhs9	201617	1.81944	1.67435715	0.0168351002017	0.0848093766185	0.245783693007	0.338002891811	0.20796610373	0.0571492285362	0.00863819675471	0.00239702400315	0.00203173800597	0.00202158423253	0.00202147429994	0.00202147429994	0.00202147429994	0.00202147429994	0.00202147429994	0.00202147429994	0.00202147429994	0.00202147429994	0.00202147429994	0.00202147429994	0.00202147429994	0.00202147429994	0.00202147429994	0.00202147429994	0.00202147429994	0.00202147429994	0.00202147429994
hhs9	201618	1.53821	1.68137702	0.0158178535295	0.0819250628956	0.244124812948	0.341033073389	0.210482084548	0.0573184530434	0.00850472834637	0.002376456545	0.00203083849729	0.00202157417869	0.00202147423998	0.00202147423998	0.00202147423998	0.00202147423998	0.00202147423998	0.00202147423998	0.00202147423998	0.00202147423998	0.00202147423998	0.00202147423998	0.00202147423998	0.00202147423998	0.00202147423998	0.00202147423998	0.00202147423998	0.00202147423998	0.00202147423998
hhs9	201619	1.54246	1.62156941	0.0212067991509	0.0986899836842	0.259668985589	0.331248390531	0.192170228247	0.0493207486691	0.0070277142741	0.00225407164291	0.00202650119727	0.00202151425544	0.00202147427995	0.00202147427995	0.00202147427995	0.00202147427995	0.00202147427995	0.00202147427995	0.00202147427995	0.00202147427995	0.00202147427995	0.00202147427995	0.00202147427995	0.00202147427995	0.00202147427995	0.00202147427995	0.00202147427995	0.00202147427995	0.00202147427995
hhs10	201542	0.853014	1.05494038	0.0398821551577	0.294214209444	0.360298201726	0.0739099267462	0.0113309449262	0.010016571	0.010016571	0.010016571	0.010016571	0.010016571	0.010016571	0.010016571	0.010016571	0.010016571	0.010016571	0.010016571	0.010016571	0.010016571	0.010016571	0.010016571	0.010016571	0.010016571	0.010016571	0.010016571	0.010016571	0.010016571	0.010016571
hhs10	201543	0.526763	0.79302928	0.285882125031	0.335700213796	0.2478088337	0.0896686740807	0.0169831788869	0.00243245220533	0.00108157064137	0.00102328638453	0.00102209711386	0.00102208711999	0.00102208711999	0.00102208711999	0.00102208711999	0.00102208711999	0.00102208711999	0.00102208711999	0.00102208711999	0.00102208711999	0.00102208711999	0.00102208711999	0.00102208711999	0.00102208711999	0.00102208711999	0.00102208711999	0.00102208711999	0.00102208711999	0.00102208711999
hhs10	201544	0.891904	0.78066893	0.285102751544	0.329555382042	0.238842099772	0.0845272995954	0.0162687574976	0.003206887374	0.00206657664202	0.00202223383417	0.00202147429994	0.00202147429994	0.00202147429994	0.00202147429994	0.00202147429994	0.00202147429994	0.00202147429994	0.00202147429994	0.00202147429994	0.00202147429994	0.00202147429994	0.00202147429994	0.00202147429994	0.00202147429994	0.00202147429994	0.00202147429994	0.00202147429994	0.00202147429994	0.00202147429994
hhs10	201545	0.694108	0.83132688	0.259775103113	0.325103472068	0.252009425227	0.0969273955361	0.0199960318367	0.00366536622292	0.00209226089177	0.00202292341131	0.00202148429381	0.00202147429994	0.00202147429994	0.00202147429994	0.00202147429994	0.00202147429994	0.00202147429994	0.00202147429994	0.00202147429994	0.00202147429994	0.00202147429994	0.00202147429994	0.00202147429994	0.00202147429994	0.00202147429994	0.00202147429994	0.00202147429994	0.00202147429994	0.00202147429994
hhs10	201546	0.82039	0.82256533	0.263196969469	0.328785187766	0.250125635411	0.0932869161057	0.0186329873184	0.00346328007852	0.00207850928347	0.00202249363484	0.00202148425383	0.00202147425996	0.00202147425996	0.00202147425996	0.00202147425996	0.00202147425996	0.00202147425996	0.00202147425996	0.00202147425996	0.00202147425996	0.00202147425996	0.00202147425996	0.00202147425996	0.00202147425996	0.00202147425996	0.00202147425996	0.00202147425996	0.00202147425996	0.00202147425996
hhs10	201547	0.812498	0.8156018	0.26749059642	0.3295269229	0.247860224664	0.0911936098171	0.0180282681599	0.00339478208463	0.00207517133046	0.00202241368387	0.00202147425996	0.00202147425996	0.00202147425996	0.00202147425996	0.00202147425996	0.00202147425996	0.00202147425996	0.00202147425996	0.00202147425996	0.00202147425996	0.00202147425996	0.00202147425996	0.00202147425996	0.00202147425996	0.00202147425996	0.00202147425996	0.00202147425996	0.00202147425996	0.00202147425996
hhs10	201548	0.594886	1.06277949	0.15659703144	0.283953510606	0.310651158384	0.162059581553	0.0386558783634	0.00549865189518	0.00215278373497	0.00202339308325	0.00202147425996	0.00202147425996	0.00202147425996	0.00202147425996	0.00202147425996	0.00202147425996	0.00202147425996	0.00202147425996	0.00202147425996	0.00202147425996	0.00202147425996	0.00202147425996	0.00202147425996	0.00202147425996	0.00202147425996	0.00202147425996	0.00202147425996	0.00202147425996	0.00202147425996
hhs10	201549	0.658719	1.28290905	0.090697245118	0.209459285977	0.303754460795	0.232251968686	0.0960699703703	0.0227341325353	0.00445075455819	0.00216972336829	0.00202587158337	0.00202152424931	0.00202147427995	0.00202147427995	0.00202147427995	0.00202147427995	0.00202147427995	0.00202147427995	0.00202147427995	0.00202147427995	0.00202147427995	0.00202147427995	0.00202147427995	0.00202147427995	0.00202147427995	0.00202147427995	0.00202147427995	0.00202147427995	0.00202147427995
hhs10	201550	0.66188	1.67908226	0.0362092391168	0.111379412072	0.227494056409	0.272417737597	0.196602490225	0.0868629664352	0.0244954724185	0.00572251466929	0.00240556873946	0.00204476000031	0.00202218384482	0.00202148427382	0.00202147427995	0.00202147427995	0.00202147427995	0.00202147427995	0.00202147427995	0.00202147427995	0.00202147427995	0.00202147427995	0.00202147427995	0.00202147427995	0.00202147427995	0.00202147427995	0.00202147427995	0.00202147427995	0.00202147427995
hhs10	201551	0.791975	1.74817111	0.0288429466798	0.0966423703209	0.209134567198	0.264314629358	0.206426158065	0.105724101169	0.0380975015476	0.0108242861882	0.00345679412472	0.00216352718944	0.00202930949519	0.00202169416511	0.00202147429994	0.00202147429994	0.00202147429994	0.00202147429994	0.00202147429994	0.00202147429994	0.00202147429994	0.00202147429994	0.00202147429994	0.00202147429994	0.00202147429994	0.00202147429994	0.00202147429994	0.00202147429994	0.00202147429994
hhs10	201552	0.888661	0.94992827	0.19312266611	0.298124206451	0.280840265411	0.139155879938	0.0384848040437	0.0073651374276	0.00245754688896	0.00204102231259	0.00202193401803	0.00202147429994	0.00202147429994	0.00202147429994	0.00202147429994	0.00202147429994	0.00202147429994	0.00202147429994	0.00202147429994	0.00202147429994	0.00202147429994	0.00202147429994	0.00202147429994	0.00202147429994	0.00202147429994	0.00202147429994	0.00202147429994	0.00202147429994	0.00202147429994
hhs10	201601	1.07718	0.64414318	0.353773251019	0.327030160573	0.203884926414	0.060215138441	0.010063522708	0.00256471117305	0.00203858380795	0.00202169416511	0.00202147429994	0.00202147429994	0.00202147429994	0.00202147429994	0.00202147429994	0.00202147429994	0.00202147429994	0.00202147429994	0.00202147429994	0.00202147429994	0.00202147429994	0.00202147429994	0.00202147429994	0.00202147429994	0.00202147429994	0.00202147429994	0.00202147429994	0.00202147429994	0.00202147429994
hhs10	201602	1.3789	0.85955426	0.236540131398	0.30301222899	0.259656236005	0.119869396908	0.0319630533498	0.00619890259294	0.00232057088618	0.00203133825111	0.00202160422027	0.00202147429994	0.00202147429994	0.00202147429994	0.00202147429994	0.00202147429994	0.00202147429994	0.00202147429994	0.00202147429994	0.00202147429994	0.00202147429994	0.00202147429994	0.00202147429994	0.00202147429994	0.00202147429994	0.00202147429994	0.00202147429994	0.00202147429994	0.00202147429994
hhs10	201603	1.41403	1.18909735	0.131329286779	0.235648193642	0.288285044311	0.20101760071	0.0803976204129	0.018860227964	0.00391926045044	0.00213157674007	0.00202461233555	0.00202151423545	0.00202147425996	0.00202147425996	0.00202147425996	0.00202147425996	0.00202147425996	0.00202147425996	0.00202147425996	0.00202147425996	0.00202147425996	0.00202147425996	0.00202147425996	0.00202147425996	0.00202147425996	0.00202147425996	0.00202147425996	0.00202147425996	0.00202147425996
hhs10	201604	1.65259	1.48784081	0.0609880032803	0.156882606312	0.270167374897	0.26565709081	0.148397329873	0.0471648402777	0.00961177953669	0.00269209300579	0.00205165575129	0.00202215384321	0.00202148425383	0.00202147425996	0.00202147425996	0.00202147425996	0.00202147425996	0.00202147425996	0.00202147425996	0.00202147425996	0.00202147425996	0.00202147425996	0.00202147425996	0.00202147425996	0.00202147425996	0.00202147425996	0.00202147425996	0.00202147425996	0.00202147425996
hhs10	201605	1.73793	1.91715281	0.0159983534762	0.0655762215422	0.176544683923	0.275508787567	0.250150627593	0.130471576683	0.039004995439	0.00783319048352	0.00250415833045	0.00204191178735	0.00202190405641	0.00202147431993	0.00202147431993	0.00202147431993	0.00202147431993	0.00202147431993	0.00202147431993	0.00202147431993	0.00202147431993	0.00202147431993	0.00202147431993	0.00202147431993	0.00202147431993	0.00202147431993	0.00202147431993	0.00202147431993	0.00202147431993
hhs10	201606	2.44289	2.19411139	0.0065955592213	0.0303007421161	0.107959068469	0.230203772411	0.284641948425	0.200470726078	0.0802544182311	0.0190461139702	0.0040154514617	0.00214346944692	0.00202510203525	0.00202151423545	0.00202147425996	0.00202147425996	0.00202147425996	0.00202147425996	0.00202147425996	0.00202147425996	0.00202147425996	0.00202147425996	0.00202147425996	0.00202147425996	0.00202147425996	0.00202147425996	0.00202147425996	0.00202147425996	0.00202147425996
hhs10	201607	2.13499	1.89672296	0.0219253682794	0.0755206412002	0.180083748308	0.261888531863	0.235784480065	0.130851329885	0.0445057109777	0.0101245450853	0.00287922824588	0.00206996452351	0.00202284342033	0.00202149424771	0.00202147425996	0.00202147425996	0.00202147425996	0.00202147425996	0.00202147425996	0.00202147425996	0.00202147425996	0.00202147425996	0.00202147425996	0.00202147425996	0.00202147425996	0.00202147425996	0.00202147425996	0.00202147425996	0.00202147425996
hhs10	201608	1.98941	1.99431163	0.0141866740016	0.0583367291631	0.157311723158	0.252590214018	0.249544781617	0.153577872926	0.0591921845587	0.0150276682654	0.00372406015621	0.00213916208839	0.0020252919188	0.00202152422932	0.00202147425996	0.00202147425996	0.00202147425996	0.00202147425996	0.00202147425996	0.00202147425996	0.00202147425996	0.00202147425996	0.00202147425996	0.00202147425996	0.00202147425996	0.00202147425996	0.00202147425996	0.00202147425996	0.00202147425996
hhs10	201609	2.21239	1.45804552	0.0440795123423	0.151774528819	0.285682090562	0.274739880827	0.146441549247	0.0461755969271	0.00984969363685	0.00280532356762	0.00206410811493	0.00202264354291	0.00202148425383	0.00202147425996	0.00202147425996	0.00202147425996	0.00202147425996	0.00202147425996	0.00202147425996	0.00202147425996	0.00202147425996	0.00202147425996	0.00202147425996	0.00202147425996	0.00202147425996	0.00202147425996	0.00202147425996	0.00202147425996	0.00202147425996
hhs10	201610	2.17566	1.40762504	0.0478598445479	0.169540215782	0.307864990071	0.270158453071	0.124644027734	0.0328271631271	0.00633175106369	0.00235187166843	0.00203486606763	0.00202175410835	0.00202147427995	0.00202147427995	0.00202147427995	0.00202147427995	0.00202147427995	0.00202147427995	0.00202147427995	0.00202147427995	0.00202147427995	0.00202147427995	0.00202147427995	0.00202147427995	0.00202147427995	0.00202147427995	0.00202147427995	0.00202147427995	0.00202147427995
hhs10	201611	1.707	1.20043371	0.094484451722	0.231723850229	0.326990228517	0.218186451983	0.0714218747518	0.0136089982589	0.00309732449926	0.00207729003117	0.00202297334066	0.00202149424771	0.00202147425996	0.00202147425996	0.00202147425996	0.00202147425996	0.00202147425996	0.00202147425996	0.00202147425996	0.00202147425996	0.00202147425996	0.00202147425996	0.00202147425996	0.00202147425996	0.00202147425996	0.00202147425996	0.00202147425996	0.00202147425996	0.00202147425996
hhs10	201612	1.77751	1.14523691	0.112846662301	0.246470549343	0.32126507266	0.201970698247	0.0625683047927	0.0115361895154	0.00286840491172	0.0020649276328	0.0020226435629	0.00202148427382	0.00202147427995	0.00202147427995	0.00202147427995	0.00202147427995	0.00202147427995	0.00202147427995	0.00202147427995	0.00202147427995	0.00202147427995	0.00202147427995	0.00202147427995	0.00202147427995	0.00202147427995	0.00202147427995	0.00202147427995	0.00202147427995	0.00202147427995
hhs10	201613	1.71131	1.13570788	0.120351500066	0.256984491817	0.324703953815	0.192894224266	0.0535685637566	0.00859896072944	0.00245285973892	0.00203713467643	0.00202177409609	0.00202147427995	0.00202147427995	0.00202147427995	0.00202147427995	0.00202147427995	0.00202147427995	0.00202147427995	0.00202147427995	0.00202147427995	0.00202147427995	0.00202147427995	0.00202147427995	0.00202147427995	0.00202147427995	0.00202147427995	0.00202147427995	0.00202147427995	0.00202147427995
hhs10	201614	0.994849	1.10590227	0.132407566853	0.265787393562	0.319888546795	0.182838580748	0.0487598826123	0.0075469358688	0.00233303322084	0.00202995907677	0.00202156422479	0.00202147427995	0.00202147427995	0.00202147427995	0.00202147427995	0.00202147427995	0.00202147427995	0.00202147427995	0.00202147427995	0.00202147427995	0.00202147427995	0.00202147427995	0.00202147427995	0.00202147427995	0.00202147427995	0.00202147427995	0.00202147427995	0.00202147427995	0.00202147427995
hhs10	201615	0.797965	0.85458628	0.244745896962	0.334785831246	0.259239848751	0.0964253824189	0.018883184075	0.00341861750164	0.00207106386984	0.00202216385708	0.00202147427995	0.00202147427995	0.00202147427995	0.00202147427995	0.00202147427995	0.00202147427995	0.00202147427995	0.00202147427995	0.00202147427995	0.00202147427995	0.00202147427995	0.00202147427995	0.00202147427995	0.00202147427995	0.00202147427995	0.00202147427995	0.00202147427995	0.00202147427995	0.00202147427995
hhs10	201616	0.74733	0.78270625	0.273314674828	0.348161345418	0.242938872663	0.0771267662507	0.0131610229778	0.00281990462585	0.00204758824567	0.00202181405159	0.00202147425996	0.00202147425996	0.00202147425996	0.00202147425996	0.00202147425996	0.00202147425996	0.00202147425996	0.00202147425996	0.00202147425996	0.00202147425996	0.00202147425996	0.00202147425996	0.00202147425996	0.00202147425996	0.00202147425996	0.00202147425996	0.00202147425996	0.00202147425996	0.00202147425996
hhs10	201617	0.940669	0.66018714	0.321224737395	0.351378416078	0.217841845491	0.0569965116161	0.00781863925055	0.00228344363095	0.00202688096438	0.00202151425544	0.00202147427995	0.00202147427995	0.00202147427995	0.00202147427995	0.00202147427995	0.00202147427995	0.00202147427995	0.00202147427995	0.00202147427995	0.00202147427995	0.00202147427995	0.00202147427995	0.00202147427995	0.00202147427995	0.00202147427995	0.00202147427995	0.00202147427995	0.00202147427995	0.00202147427995
hhs10	201618	0.529396	0.55994848	0.405150367136	0.322958770792	0.177848519053	0.0434170286077	0.00599967464505	0.00217247166143	0.00202368290552	0.00202147425996	0.00202147425996	0.00202147425996	0.00202147425996	0.00202147425996	0.00202147425996	0.00202147425996	0.00202147425996	0.00202147425996	0.00202147425996	0.00202147425996	0.00202147425996	0.00202147425996	0.00202147425996	0.00202147425996	0.00202147425996	0.00202147425996	0.00202147425996	0.00202147425996	0.00202147425996
hhs10	201619	0.530742	0.54056513	0.427125285382	0.314856032913	0.167453845219	0.0402825212342	0.00566982697927	0.00215950963172	0.00202349304197	0.00202147427995	0.00202147427995	0.00202147427995	0.00202147427995	0.00202147427995	0.00202147427995	0.00202147427995	0.00202147427995	0.00202147427995	0.00202147427995	0.00202147427995	0.00202147427995	0.00202147427995	0.00202147427995	0.00202147427995	0.00202147427995	0.00202147427995	0.00202147427995	0.00202147427995	0.00202147427995
