# Supplementary material for: A human judgment approach to epidemiological forecasting
Source: PLoS Comput Biol. 2017 Mar 10;13(3):e1005248. doi: 10.1371/journal.pcbi.1005248 (PMC5345757; doi:10.1371/journal.pcbi.1005248)
Supplement: S1 Data — (ZIP) [file pcbi.1005248.s002.zip › S1_data/influenza_2015-2016_stat_peak-wili.csv]

region	wILI available through week	ground truth	Point Prediction	Pr(0.0<=wILI<0.5)	Pr(0.5<=wILI<1.0)	Pr(1.0<=wILI<1.5)	Pr(1.5<=wILI<2.0)	Pr(2.0<=wILI<2.5)	Pr(2.5<=wILI<3.0)	Pr(3.0<=wILI<3.5)	Pr(3.5<=wILI<4.0)	Pr(4.0<=wILI<4.5)	Pr(4.5<=wILI<5.0)	Pr(5.0<=wILI<5.5)	Pr(5.5<=wILI<6.0)	Pr(6.0<=wILI<6.5)	Pr(6.5<=wILI<7.0)	Pr(7.0<=wILI<7.5)	Pr(7.5<=wILI<8.0)	Pr(8.0<=wILI<8.5)	Pr(8.5<=wILI<9.0)	Pr(9.0<=wILI<9.5)	Pr(9.5<=wILI<10.0)	Pr(10.0<=wILI<10.5)	Pr(10.5<=wILI<11.0)	Pr(11.0<=wILI<11.5)	Pr(11.5<=wILI<12.0)	Pr(12.0<=wILI<12.5)	Pr(12.5<=wILI<13.0)	Pr(13.0<=wILI)
nat	201542	3.5665	4.5439767746	0.000392843399834	0.000392843399834	0.00273902054505	0.0179332626768	0.0591391207016	0.0585035394885	0.110663410077	0.105996084737	0.0489207966573	0.0810246530238	0.0643082904724	0.10732836738	0.0965936210451	0.0623040602193	0.0487881470082	0.100546253289	0.027818857576	0.00273902054505	0.000725060558931	0.000392843399834	0.000392843399834	0.000392843399834	0.000392843399834	0.000392843399834	0.000392843399834	0.000392843399834	0.000392843399834
nat	201543	3.5665	4.586571290443	0.00641056061991	0.00641056061991	0.00641056061991	0.0143524094102	0.0541542106902	0.0705696242021	0.101726268015	0.100775043436	0.0798087026895	0.0995099992007	0.0720716170355	0.0914112088254	0.0659405640245	0.0379231012657	0.0316723585906	0.076397320609	0.0199927027597	0.00676814180756	0.00641056061991	0.00641056061991	0.00641056061991	0.00641056061991	0.00641056061991	0.00641056061991	0.00641056061991	0.00641056061991	0.00641056061991
nat	201544	3.5665	4.4057765417142	0.00566591193486	0.00566591193486	0.00580808527476	0.011210672191	0.0311787866246	0.0625380794144	0.114109999659	0.140264769432	0.131253410979	0.10794491824	0.0938612211747	0.0861103443431	0.0708635423729	0.0442344839053	0.0151927841612	0.0117720470749	0.00566591193486	0.00566591193486	0.00566591193486	0.00566591193486	0.00566591193486	0.00566591193486	0.00566591193486	0.00566591193486	0.00566591193486	0.00566591193486	0.00566591193486
nat	201545	3.5665	4.7930601190609	0.00557025729812	0.00575136668219	0.00598278422852	0.00819877591609	0.0214103610533	0.035308313253	0.0889697351029	0.126122926098	0.114579574416	0.118490599169	0.109632231831	0.117883282408	0.0909864633027	0.0536856974433	0.0195925475437	0.0153570824317	0.00687604516464	0.00616389361259	0.0057111201524	0.00560044219546	0.00550988750342	0.00546964097363	0.00542939444383	0.00542939444383	0.00542939444383	0.00542939444383	0.00542939444383
nat	201546	3.5665	5.193388234635	0.00477396085414	0.00476687964329	0.00481644811918	0.00653009399922	0.0163764787073	0.032567244404	0.0880976920722	0.134943730534	0.11586525934	0.111941846984	0.113360665487	0.131097849177	0.103954861393	0.0491444490646	0.0171822563221	0.0116847475339	0.00541439201923	0.00485185417338	0.00478812327582	0.00474563601077	0.00472793298367	0.00472793298367	0.00472793298367	0.00472793298367	0.00472793298367	0.00472793298367	0.00472793298367
nat	201547	3.5665	5.0946974792433	0.00356858246306	0.00365818538797	0.00376272213369	0.00493618138266	0.0192029952108	0.0281278999632	0.0817603819435	0.139643706515	0.120567509176	0.121797066201	0.122696077122	0.145344689246	0.0919455536553	0.0417885423028	0.015647505568	0.0142176592396	0.00505156502574	0.00413606765414	0.00376272213369	0.00358351628388	0.00355364864224	0.00355364864224	0.00353871482142	0.00353871482142	0.00353871482142	0.00353871482142	0.00353871482142
nat	201548	3.5665	4.5987040799528	0.00306662088339	0.00306662088339	0.00306662088339	0.00328630560461	0.0224063349642	0.040329939861	0.131286911643	0.163419107052	0.127433918048	0.138347236382	0.10448090509	0.1077628331	0.0685279809687	0.0238897216193	0.00831781767757	0.0174841450143	0.00316077148492	0.00306662088664	0.00306662088447	0.00306662088385	0.0030666208835	0.00306662088339	0.00306662088339	0.00306662088339	0.00306662088339	0.00306662088339	0.00306662088339
nat	201549	3.5665	4.2151012788407	0.00302669491681	0.00302669491681	0.00302669491681	0.0038258936367	0.0255488468404	0.0477076805099	0.141762229772	0.182583620003	0.151852259412	0.135227379121	0.0890075099335	0.0790371317284	0.0515035508803	0.0239594423278	0.0108452647518	0.0146322624615	0.00315989470346	0.00302669491681	0.00302669491681	0.00302669491681	0.00302669491681	0.00302669491681	0.00302669491681	0.00302669491681	0.00302669491681	0.00302669491681	0.00302669491681
nat	201550	3.5665	4.0958613301834	0.00150188350223	0.00196427275707	0.0031532736981	0.0054321922962	0.0214444707794	0.0481800646715	0.17055547787	0.201161899558	0.1915060627	0.148500871929	0.074025816288	0.0568444823394	0.0303911818502	0.00953866329514	0.00523926843591	0.0184651252293	0.00196427275707	0.00123766107089	0.00120463326697	0.00103949424738	0.00100646644346	0.000940410835629	0.000940410835629	0.000940410835629	0.000940410835629	0.000940410835629	0.000940410835629
nat	201551	3.5665	3.953091533202	0.0018144267088	0.00228785197344	0.00356245845515	0.00625734088287	0.00858807483374	0.0564329248098	0.200853089974	0.165860909442	0.191649434686	0.141610331186	0.0689780270912	0.0684044686608	0.0356306976302	0.00960145403444	0.00520340690594	0.0216823943807	0.00166875739661	0.00137741877222	0.00101324549173	0.000940410835629	0.000940410835629	0.000940410835629	0.000940410835629	0.000940410835629	0.000940410835629	0.000940410835629	0.000940410835629
nat	201552	3.5665	3.9209449115109	0.00126357595801	0.00141505960913	0.00172812582143	0.00266732445835	0.00665739893211	0.0162832669608	0.347351541216	0.206195028206	0.111540810335	0.129019255384	0.0839483614404	0.0585218490664	0.0122546067277	0.00381641261424	0.00192099402753	0.00471840819782	0.00119288358749	0.00102120211622	0.000960608655778	0.000940410835629	0.000940410835629	0.000940410835629	0.000940410835629	0.000940410835629	0.000940410835629	0.000940410835629	0.000940410835629
nat	201601	3.5665	3.4970401006476	0.00151736715392	0.00157549256561	0.00192424503577	0.00232385724117	0.00985019871252	0.0836717538514	0.397461931951	0.172290223586	0.153176950458	0.0772259060275	0.0311810574407	0.028144061644	0.0128962374906	0.00346362843347	0.0022751060607	0.00725901126844	0.00139385065407	0.00129939686007	0.0012558028013	0.00122674009545	0.00122674009545	0.00122674009545	0.00122674009545	0.00122674009545	0.00122674009545	0.00122674009545	0.00122674009545
nat	201602	3.5665	3.492801157063	0.00155890930263	0.00155890930343	0.00155890930565	0.00155890930841	0.00964548397658	0.204131902664	0.239998493759	0.196108943353	0.159537527134	0.0823062992385	0.0302573215573	0.0272024401209	0.0133805645865	0.00247611037508	0.00183406962712	0.00973720407502	0.00155890930214	0.00155890930151	0.00155890930116	0.00155890930102	0.00155890930098	0.00155890930098	0.00155890930098	0.00155890930098	0.00155890930098	0.00155890930098	0.00155890930098
nat	201603	3.5665	3.4801475073562	0.00272262733025	0.00268558317696	0.0040562168489	0.00513049729447	0.0145601161488	0.254854415236	0.235806129631	0.167394971679	0.159917685082	0.0640142241734	0.0257923223951	0.0227086954105	0.012081115526	0.00349583332437	0.00294157177835	0.00865157369818	0.0015372144248	0.00124086119843	0.00118529496849	0.00118529496849	0.00114825081519	0.00114825081519	0.00114825081519	0.00114825081519	0.00114825081519	0.00114825081519	0.00114825081519
nat	201604	3.5665	3.2068040169866	0.00166159905013	0.0017923202214	0.00216910477388	0.00269198945896	0.0362608177775	0.341886129857	0.229214579939	0.14946450162	0.117905584069	0.0448893363678	0.0176202774535	0.0168645299154	0.00919747845325	0.00289960543686	0.00222293113852	0.00778828535764	0.00180000970206	0.00157701476284	0.00145398307223	0.00136170930428	0.00136170930428	0.00133864086229	0.0013155724203	0.0013155724203	0.0013155724203	0.0013155724203	0.0013155724203
nat	201605	3.5665	2.9741971640535	0.00118328910408	0.00141098748075	0.00180566466699	0.00236732066278	0.0681861645442	0.415588869778	0.1942989503	0.118255703917	0.11017805052	0.0342471685852	0.0117565426806	0.0117035948775	0.00613437213507	0.00246598995934	0.00223070163677	0.00560307592283	0.00180566466699	0.00154001656087	0.00128954834653	0.0011681092123	0.00106184996985	0.000993540456853	0.000955590727407	0.000948000781518	0.000940410835629	0.000940410835629	0.000940410835629
nat	201606	3.5665	3.3436468049493	0.00100379712761	0.00104077242575	0.00110151755841	0.00122564891645	0.00223534131259	0.165490503375	0.480975018575	0.180956859672	0.103774358947	0.0302442338152	0.0101096647631	0.00483741950295	0.0021466965115	0.00106322171391	0.00109887646569	0.00196859094743	0.00108038881662	0.00104341351848	0.00101436149851	0.000977386200372	0.000962860190388	0.000944372541318	0.000943051994956	0.000940410902232	0.000940410902232	0.000940410902232	0.000940410902232
nat	201607	3.5665	3.3215001817828	0.000940410835629	0.000940410835629	0.000940410835629	0.000940410835629	0.00145606884603	0.00333766044859	0.721892304656	0.117992844792	0.0983840974127	0.0247786814728	0.00883048685534	0.00401923258261	0.00186556988192	0.000940410835629	0.000940410835629	0.00145606884603	0.000940410835629	0.000940410835629	0.000940410835629	0.000940410835629	0.000940410835629	0.000940410835629	0.000940410835629	0.000940410835629	0.000940410835629	0.000940410835629	0.000940410835629
nat	201608	3.5665	3.3683785085922	0.000940410835629	0.000940410835629	0.000940410835629	0.000940410835629	0.000940410835629	0.000940410835629	0.719155183826	0.187599075434	0.0435832863084	0.0198163990143	0.00715838309319	0.00249490390002	0.00138455171117	0.000940410835629	0.000940410835629	0.000940410835629	0.000940410835629	0.000940410835629	0.000940410835629	0.000940410835629	0.000940410835629	0.000940410835629	0.000940410835629	0.000940410835629	0.000940410835629	0.000940410835629	0.000940410835629
nat	201609	3.5665	3.6117761542566	0.000940410835629	0.000940410835629	0.000940410835629	0.000940410835629	0.000940410835629	0.000940410835629	0.151586005152	0.718058535121	0.0593026096092	0.0331921390074	0.0125341693288	0.00494552740598	0.00157279766253	0.000940410835629	0.000940410835629	0.000940410835629	0.000940410835629	0.000940410835629	0.000940410835629	0.000940410835629	0.000940410835629	0.000940410835629	0.000940410835629	0.000940410835629	0.000940410835629	0.000940410835629	0.000940410835629
nat	201610	3.5665	3.7208686165326	0.000970175873793	0.000996807750044	0.00107200363593	0.00116129875042	0.00135242162705	0.00147148177971	0.0547136916778	0.857748895749	0.0396753992207	0.0149778217378	0.0071621330372	0.00297233781636	0.00182661975768	0.00126469309352	0.00111900106461	0.00106417073115	0.00100777381674	0.000962342969013	0.000952943483277	0.000945110578497	0.000940410835629	0.000940410835629	0.000940410835629	0.000940410835629	0.000940410835629	0.000940410835629	0.000940410835629
nat	201611	3.5665	3.6227361922416	0.00102124509142	0.00110207934721	0.00123822125169	0.00146370628099	0.00192318520863	0.00238691857079	0.002586876993	0.960505637828	0.00300381157549	0.00297828496839	0.00270600115942	0.00235288309466	0.00197849285733	0.00166366470321	0.00134458211457	0.00119993134105	0.00104251726399	0.00100422735336	0.00095742857369	0.000944665270144	0.000953174139175	0.000940410835629	0.000940410835629	0.000940410835629	0.000940410835629	0.000940410835629	0.000940410835629
nat	201612	3.5665	3.6683230826497	0.00097092898862	0.00101888608618	0.001136598962	0.00127611051853	0.00156821284001	0.00188647357835	0.00225269141424	0.95966679951	0.00267994555611	0.00283253632106	0.00301564523901	0.00305924260042	0.00261454951399	0.00216549669141	0.00177312043867	0.00141126233892	0.00119763526798	0.00100144714161	0.000949130307912	0.000940410835629	0.000940410835629	0.000940410835629	0.000940410835629	0.000940410835629	0.000940410835629	0.000940410835629	0.000940410835629
nat	201613	3.5665	3.6551839878688	0.000940410835629	0.000940410835629	0.000940410835629	0.000949127651559	0.000975278099347	0.00101014536307	0.00111910556219	0.958612544922	0.00190361899585	0.00266634038968	0.00342034496759	0.0037908096446	0.00368620785344	0.00330702636051	0.00263583153393	0.00190797740381	0.00139804367193	0.00118012327369	0.00102757899492	0.0010057869551	0.000940410835629	0.000940410835629	0.000940410835629	0.000940410835629	0.000940410835629	0.000940410835629	0.000940410835629
nat	201614	3.5665	3.6358849222183	0.000979878245622	0.000966722442291	0.00099741931673	0.00105881306561	0.00116844476003	0.0012693059189	0.00152365144997	0.958898456522	0.00217705635131	0.00257611571645	0.00314620052746	0.00361542417959	0.00345316927185	0.00293570767416	0.00238754920204	0.00187008760435	0.00131754386445	0.00110705101115	0.00100180458451	0.000962337174514	0.000944796103406	0.000940410835629	0.000940410835629	0.000940410835629	0.000940410835629	0.000940410835629	0.000940410835629
nat	201615	3.5665	3.5814366754936	0.00112731762826	0.00128307328879	0.00172808946172	0.00232441113345	0.00294298361382	0.00352150463863	0.269100321221	0.695356170533	0.00281837912469	0.00242231469149	0.00182599301976	0.00127417296533	0.00105166487886	0.000989362614652	0.000944860997358	0.000944860997358	0.000940410835629	0.000940410835629	0.000940410835629	0.000940410835629	0.000940410835629	0.000940410835629	0.000940410835629	0.000940410835629	0.000940410835629	0.000940410835629	0.000940410835629
nat	201616	3.5665	3.6189109390961	0.000940410835629	0.000940410835629	0.000940410835629	0.000953435976103	0.000962119403086	0.00103592853244	0.326671302202	0.633198347662	0.00207359805689	0.00243396027668	0.00333269496941	0.00387540915584	0.00364964005428	0.00327625269402	0.00266841280522	0.00183480381486	0.0014093158927	0.00121828049908	0.00100987825149	0.000970802830069	0.000949094262612	0.000949094262612	0.00094475254912	0.000940410835629	0.000940410835629	0.000940410835629	0.000940410835629
nat	201617	3.5665	3.6162196179378	0.000940410835629	0.000940410835629	0.000940410835629	0.00094475254912	0.000957777689595	0.00102724510546	0.039473150824	0.920322689911	0.00195637179262	0.00248171912509	0.00326756926704	0.00381028345347	0.00365832348127	0.00325020241307	0.00273353850759	0.00203886434896	0.00148746673555	0.00118788850464	0.001005536538	0.000988169684035	0.00094475254912	0.000940410835629	0.000940410835629	0.000940410835629	0.000940410835629	0.000940410835629	0.000940410835629
nat	201618	3.5665	3.6273297779621	0.00094475254912	0.000940410835629	0.00094475254912	0.000957777689595	0.000953435976103	0.00103592853244	0.0202807084018	0.939606308316	0.00188256266327	0.00266841280522	0.00342821266622	0.00351938864954	0.00367569033523	0.00338045381782	0.00265972937824	0.00198242207357	0.00137024047128	0.00120091364512	0.00100987825149	0.000970802830069	0.00094475254912	0.000940410835629	0.000940410835629	0.000940410835629	0.000940410835629	0.000940410835629	0.000940410835629
nat	201619	3.5665	3.608241714203	0.000957777689595	0.000957777689595	0.000983827970543	0.00103592853244	0.00135287361732	0.00173928611805	0.0405628990026	0.921859678394	0.00361490634635	0.0035888560654	0.0034889966551	0.00282037277742	0.00220384946164	0.00176099468551	0.00139194903874	0.00114012965624	0.00107934566735	0.000988169684035	0.00094475254912	0.00094475254912	0.000940410835629	0.000940410835629	0.000940410835629	0.000940410835629	0.000940410835629	0.000940410835629	0.000940410835629
hhs1	201542	2.54487	2.4405433766	0.0045695866064	0.0133283008027	0.097543386864	0.0573043447777	0.235145241235	0.0401968455857	0.042834868851	0.22161749337	0.0902939022944	0.0136434974003	0.00575734778172	0.00511804584986	0.0183352391706	0.0601424276514	0.00675926523042	0.0045695866064	0.0045695866064	0.0045695866064	0.0045695866064	0.0371447538584	0.0045695866064	0.0045695866064	0.0045695866064	0.0045695866064	0.0045695866064	0.0045695866064	0.0045695866064
hhs1	201543	2.54487	2.5525696434131	0.00641056061991	0.0241394785368	0.105620191796	0.103042298276	0.20192745926	0.0704138624863	0.0311315557807	0.152976983949	0.091400279082	0.0238770895582	0.0106919231382	0.0075160845741	0.0220551318239	0.0583694441768	0.0135009295034	0.00641056061991	0.00641056061991	0.00641056061991	0.00641056061991	0.00641056061991	0.00641056061991	0.00641056061991	0.00641056061991	0.00641056061991	0.00641056061991	0.00641056061991	0.00641056061991
hhs1	201544	2.54487	2.6010182162905	0.00566591193486	0.018817024529	0.0695324439888	0.127377616967	0.204653269456	0.118231539619	0.068038237385	0.133058242749	0.0774063803964	0.0214058861334	0.0170363982105	0.021192917632	0.0212180637249	0.019580926724	0.00829651198959	0.00616359727783	0.00566591193486	0.00566591193486	0.00566591193486	0.00566591193486	0.00566591193486	0.00566591193486	0.00566591193486	0.00566591193486	0.00566591193486	0.00566591193486	0.00566591193486
hhs1	201545	2.54487	2.3315492819113	0.00554007240077	0.0160547860377	0.0544476418363	0.122138727056	0.224092205751	0.121475902311	0.0719504371537	0.126326868312	0.0858886903938	0.0225385455229	0.0189257229631	0.0210166418586	0.015991793508	0.0222209828856	0.0062382486833	0.00542939444383	0.00542939444383	0.00542939444383	0.00542939444383	0.00542939444383	0.00542939444383	0.00542939444383	0.00542939444383	0.00542939444383	0.00542939444383	0.00542939444383	0.00542939444383
hhs1	201546	2.54487	2.3322201070383	0.00472793298367	0.0156379088081	0.0817669978982	0.143974662325	0.223370927125	0.111080374096	0.0728625428011	0.126816826375	0.0819704302516	0.0288792789532	0.0121734561304	0.0133167258076	0.00918611594859	0.0125244959831	0.0049761287093	0.00472793298367	0.00472793298367	0.00472793298367	0.00472793298367	0.00472793298367	0.00472793298367	0.00472793298367	0.00472793298367	0.00472793298367	0.00472793298367	0.00472793298367	0.00472793298367
hhs1	201547	2.54487	2.5018820858589	0.00391206034187	0.0188821845557	0.0774609081122	0.149464627884	0.252512834094	0.112979883884	0.0691920013955	0.13668890657	0.0728630945509	0.0206140068843	0.00930970869382	0.00703216660918	0.0071366076647	0.0152441143102	0.00424231659241	0.00353871482142	0.00353871482142	0.00353871482142	0.00353871482142	0.00353871482142	0.00353871482142	0.00353871482142	0.00353871482142	0.00353871482142	0.00353871482142	0.00353871482142	0.00353871482142
hhs1	201548	2.54487	2.3358282324892	0.00306662088396	0.0210758510798	0.103864437351	0.151789855242	0.279978213009	0.113429642685	0.0567079709716	0.120389323635	0.0670726371613	0.0159116475473	0.00499121876176	0.00310032104948	0.00306689027556	0.015689298864	0.0030666208839	0.00306662088339	0.00306662088339	0.00306662088339	0.00306662088339	0.00306662088339	0.00306662088339	0.00306662088339	0.00306662088339	0.00306662088339	0.00306662088339	0.00306662088339	0.00306662088339
hhs1	201549	2.54487	2.288507868906	0.00302669491681	0.0160483809811	0.0811348794115	0.149120036265	0.289103152491	0.120004497135	0.058893725633	0.11402470027	0.0778829960134	0.0265209228882	0.00587142230336	0.00302669494633	0.00302669491681	0.0129681679099	0.00302669491681	0.00302669491681	0.00302669491681	0.00302669491681	0.00302669491681	0.00302669491681	0.00302669491681	0.00302669491681	0.00302669491681	0.00302669491681	0.00302669491681	0.00302669491681	0.00302669491681
hhs1	201550	2.54487	2.2660461653546	0.00100646644346	0.00796138662648	0.0741665631928	0.151811544211	0.357514516046	0.12205892439	0.0495363166908	0.126552645758	0.0641461360085	0.0120423194448	0.00239349304114	0.00145829977468	0.000940410835629	0.0161856366743	0.000940410835629	0.000940410835629	0.000940410835629	0.000940410835629	0.000940410835629	0.000940410835629	0.000940410835629	0.000940410835629	0.000940410835629	0.000940410835629	0.000940410835629	0.000940410835629	0.000940410835629
hhs1	201551	2.54487	2.3188251522478	0.00185084403685	0.0158181870666	0.0538900278648	0.135346975982	0.354177643316	0.143143940251	0.0432487855486	0.126669441934	0.0729317778943	0.0170641122882	0.00273405844078	0.00121900093922	0.000940434404806	0.0187394291688	0.000940410835629	0.000940410835629	0.000940410835629	0.000940410835629	0.000940410835629	0.000940410835629	0.000940410835629	0.000940410835629	0.000940410835629	0.000940410835629	0.000940410835629	0.000940410835629	0.000940410835629
hhs1	201552	2.54487	2.2499102945664	0.000950509745703	0.00136456505875	0.0936899109291	0.181000596838	0.323111798772	0.106056792162	0.0780963991929	0.101466163492	0.0534636719299	0.0307538967662	0.00884320117241	0.00350233852182	0.00115711606754	0.0043176984895	0.000940410835629	0.000940410835629	0.000940410835629	0.000940410835629	0.000940410835629	0.000940410835629	0.000940410835629	0.000940410835629	0.000940410835629	0.000940410835629	0.000940410835629	0.000940410835629	0.000940410835629
hhs1	201601	2.54487	2.2898900306084	0.00122674009545	0.00122674009545	0.0159129354712	0.268693061314	0.295028663783	0.109723745557	0.0946497545248	0.105047724902	0.0509552016992	0.00850708105008	0.00877303942748	0.0125152434242	0.00471192030561	0.00708052710906	0.00122674009545	0.00122674009545	0.00122674009545	0.00122674009545	0.00122674009545	0.00122674009545	0.00122674009545	0.00122674009545	0.00122674009545	0.00122674009545	0.00122674009545	0.00122674009545	0.00122674009545
hhs1	201602	2.54487	2.2853748901452	0.00155890930111	0.00155890930369	0.00973720407547	0.249741708379	0.317559702567	0.116227957795	0.101883901759	0.105360499469	0.0481326965568	0.0113278688916	0.00338978789668	0.00196705897941	0.00163644031758	0.00965153379609	0.00155890930098	0.00155890930098	0.00155890930098	0.00155890930098	0.00155890930098	0.00155890930098	0.00155890930098	0.00155890930098	0.00155890930098	0.00155890930098	0.00155890930098	0.00155890930098	0.00155890930098
hhs1	201603	2.54487	2.5123008614512	0.00122233912178	0.00309306886321	0.0102444722899	0.237298521229	0.325703600967	0.119259341767	0.102222400644	0.116700079177	0.048074477133	0.00912034999864	0.00174652064388	0.00147675860375	0.00114828832261	0.00776252064126	0.00114825081519	0.00114825081519	0.00114825081519	0.00114825081519	0.00114825081519	0.00114825081519	0.00114825081519	0.00114825081519	0.00114825081519	0.00114825081519	0.00114825081519	0.00114825081519	0.00114825081519
hhs1	201604	2.54487	2.4570812830228	0.00133095138163	0.00170773593411	0.00762680626372	0.221553007354	0.356327980955	0.142041698479	0.101294522822	0.093496654988	0.035142140261	0.00952823129915	0.00223553571418	0.0023380279662	0.00131635384117	0.00695791127639	0.0013155724203	0.0013155724203	0.0013155724203	0.0013155724203	0.0013155724203	0.0013155724203	0.0013155724203	0.0013155724203	0.0013155724203	0.0013155724203	0.0013155724203	0.0013155724203	0.0013155724203
hhs1	201605	2.54487	2.2552642572876	0.000985950510964	0.00138821764309	0.00526152835782	0.206229408478	0.415830399421	0.149859541606	0.0863368547979	0.0671168264444	0.0309572304682	0.00970172250265	0.00347325100822	0.000978363324664	0.00206372282721	0.00719696455954	0.00132749807597	0.000948000781518	0.000940410835629	0.000940410835629	0.000940410835629	0.000940410835629	0.000940410835629	0.000940410835629	0.000940410835629	0.000940410835629	0.000940410835629	0.000940410835629	0.000940410835629
hhs1	201606	2.54487	2.1269478709805	0.000940410902232	0.000948334180405	0.0018127664767	0.489593070261	0.298490244875	0.0886613803658	0.0358526690759	0.0480990491793	0.0127544754108	0.00444504424723	0.00138906027571	0.00117265886714	0.00118867361831	0.00234758775337	0.00101964368396	0.000940410902232	0.000940410902232	0.000940410902232	0.000940410902232	0.000940410902232	0.000940410902232	0.000940410902232	0.000940410902232	0.000940410902232	0.000940410902232	0.000940410902232	0.000940410902232
hhs1	201607	2.54487	2.043820741629	0.000940410835629	0.000940410835629	0.00145606884603	0.481425216709	0.338972938591	0.0516436515145	0.0445136318814	0.0484105107104	0.0105374848758	0.00322377935881	0.00216891394331	0.00114516135358	0.000940410835629	0.00145606884603	0.000940410835629	0.000940410835629	0.000940410835629	0.000940410835629	0.000940410835629	0.000940410835629	0.000940410835629	0.000940410835629	0.000940410835629	0.000940410835629	0.000940410835629	0.000940410835629	0.000940410835629
hhs1	201608	2.54487	2.0081525130862	0.000940410835629	0.000940410835629	0.000940410835629	0.425589430396	0.457857204732	0.0236079781889	0.0354592371961	0.0297218610213	0.00600938169183	0.00205840831073	0.00160662214894	0.0011624812734	0.000940410835629	0.000940410835629	0.000940410835629	0.000940410835629	0.000940410835629	0.000940410835629	0.000940410835629	0.000940410835629	0.000940410835629	0.000940410835629	0.000940410835629	0.000940410835629	0.000940410835629	0.000940410835629	0.000940410835629
hhs1	201609	2.54487	2.0074209748928	0.000940410835629	0.000940410835629	0.000940410835629	0.503750068717	0.405314432866	0.0378002750625	0.0133773517646	0.0119017825019	0.00515632301495	0.00283757131632	0.00199438888046	0.000940410835629	0.000940410835629	0.000940410835629	0.000940410835629	0.000940410835629	0.000940410835629	0.000940410835629	0.000940410835629	0.000940410835629	0.000940410835629	0.000940410835629	0.000940410835629	0.000940410835629	0.000940410835629	0.000940410835629	0.000940410835629
hhs1	201610	2.54487	2.0644683827109	0.000957643226145	0.00112056764557	0.00118479746476	0.267261593436	0.666616843033	0.0235242796222	0.00941155508412	0.00609631060728	0.0044176139306	0.00290020768935	0.00119453804346	0.00102773087317	0.000984275102397	0.00105633782637	0.000960776388057	0.000940410835629	0.000940410835629	0.000940410835629	0.000940410835629	0.000940410835629	0.000940410835629	0.000940410835629	0.000940410835629	0.000940410835629	0.000940410835629	0.000940410835629	0.000940410835629
hhs1	201611	2.54487	1.9814913754924	0.000940410835629	0.00102124509142	0.00114887812687	0.546304803672	0.420727966087	0.0046241025494	0.00131480107296	0.00390149725819	0.00291021401615	0.00109782491269	0.000940410835629	0.000940410835629	0.000948919704659	0.000953174139175	0.000940410835629	0.000940410835629	0.000940410835629	0.000940410835629	0.000940410835629	0.000940410835629	0.000940410835629	0.000940410835629	0.000940410835629	0.000940410835629	0.000940410835629	0.000940410835629	0.000940410835629
hhs1	201612	2.54487	1.9936352574801	0.000940410835629	0.000940410835629	0.000979648460903	0.429467590539	0.535217170611	0.00566516730121	0.00148537785332	0.00485981362688	0.00338622281104	0.00107120291988	0.000940410835629	0.000940410835629	0.000940410835629	0.000940410835629	0.000940410835629	0.000940410835629	0.000940410835629	0.000940410835629	0.000940410835629	0.000940410835629	0.000940410835629	0.000940410835629	0.000940410835629	0.000940410835629	0.000940410835629	0.000940410835629	0.000940410835629
hhs1	201613	2.54487	1.9895056618584	0.000940410835629	0.000979636507312	0.00111038874626	0.659625804913	0.307559501475	0.00233868150853	0.00123678257723	0.00401744685877	0.00467120805349	0.00152879591088	0.000940410835629	0.000940410835629	0.000940410835629	0.000940410835629	0.000944769243594	0.000940410835629	0.000940410835629	0.000940410835629	0.000940410835629	0.000940410835629	0.000940410835629	0.000940410835629	0.000940410835629	0.000940410835629	0.000940410835629	0.000940410835629	0.000940410835629
hhs1	201614	2.54487	2.0902831457785	0.000940410835629	0.000940410835629	0.00101934565561	0.00328353761584	0.789813150652	0.176185624078	0.00122983854492	0.00376013804196	0.00515026790411	0.00167713582731	0.00095356663896	0.000940410835629	0.000940410835629	0.000940410835629	0.000940410835629	0.000940410835629	0.000940410835629	0.000940410835629	0.000940410835629	0.000940410835629	0.000940410835629	0.000940410835629	0.000940410835629	0.000940410835629	0.000940410835629	0.000940410835629	0.000940410835629
hhs1	201615	2.54487	2.1048583161604	0.000940410835629	0.000940410835629	0.00109616649616	0.00502689228046	0.803262085842	0.165856941563	0.00108281648242	0.00230661076154	0.00239561387827	0.00110506681961	0.000940410835629	0.000940410835629	0.000940410835629	0.000940410835629	0.000940410835629	0.000940410835629	0.000940410835629	0.000940410835629	0.000940410835629	0.000940410835629	0.000940410835629	0.000940410835629	0.000940410835629	0.000940410835629	0.000940410835629	0.000940410835629	0.000940410835629
hhs1	201616	2.54487	2.1049742555761	0.000953435976103	0.00105329538641	0.00114447136973	0.00321546873192	0.810646177063	0.155458173344	0.00131379819985	0.00448324904464	0.00443549019623	0.00129643134193	0.00094475254912	0.000940410835629	0.000940410835629	0.00094475254912	0.00094475254912	0.000940410835629	0.000940410835629	0.000940410835629	0.000940410835629	0.000940410835629	0.000940410835629	0.000940410835629	0.000940410835629	0.000940410835629	0.000940410835629	0.000940410835629	0.000940410835629
hhs1	201617	2.54487	2.5485223958958	0.000975144543561	0.00120091364512	0.00135721533081	0.00298102000158	0.0827692290153	0.883109348496	0.00150483358952	0.0050085963771	0.0038927760098	0.0012095970721	0.000940410835629	0.000940410835629	0.000940410835629	0.00094475254912	0.000940410835629	0.000940410835629	0.000940410835629	0.000940410835629	0.000940410835629	0.000940410835629	0.000940410835629	0.000940410835629	0.000940410835629	0.000940410835629	0.000940410835629	0.000940410835629	0.000940410835629
hhs1	201618	2.54487	2.5492239281349	0.000940410835629	0.000940410835629	0.000983827970543	0.00343689612663	0.0664422026956	0.902818573417	0.00124867249352	0.0034368960932	0.00273353850759	0.00102724510546	0.00094475254912	0.000940410835629	0.000940410835629	0.000940410835629	0.000940410835629	0.000940410835629	0.000940410835629	0.000940410835629	0.000940410835629	0.000940410835629	0.000940410835629	0.000940410835629	0.000940410835629	0.000940410835629	0.000940410835629	0.000940410835629	0.000940410835629
hhs1	201619	2.54487	2.5494774370853	0.000940410835629	0.000940410835629	0.000940410835629	0.000949094265458	0.0392474126741	0.919901512747	0.00192163808469	0.0100059086057	0.00784373528701	0.00131813990938	0.00094475254912	0.000940410835629	0.000940410835629	0.000940410835629	0.000940410835629	0.000940410835629	0.000940410835629	0.000940410835629	0.000940410835629	0.000940410835629	0.000940410835629	0.000940410835629	0.000940410835629	0.000940410835629	0.000940410835629	0.000940410835629	0.000940410835629
hhs2	201542	4.07985	4.3507691906	0.00559493358133	0.00559493358133	0.00559493358133	0.0306508060092	0.0522801539432	0.0944814629815	0.112046407118	0.113866648207	0.114374223024	0.0792113561758	0.084861587423	0.0866687891091	0.0698364111072	0.0498493264121	0.0235288943087	0.00983242252989	0.00577737509428	0.00559493358133	0.00559493358133	0.00559493358133	0.00559493358133	0.00559493358133	0.00559493358133	0.00559493358133	0.00559493358133	0.00559493358133	0.00559493358133
hhs2	201543	4.07985	3.9608803040016	0.00641056061991	0.00641056061991	0.0321402776543	0.0508118020493	0.059719711117	0.109055395221	0.0995254690104	0.103596510175	0.127453668337	0.0831376579234	0.0698094674884	0.0574979528756	0.0617556274475	0.0300484341941	0.0172288692232	0.0134989592676	0.00777569002934	0.0064224143183	0.0064164874691	0.00641056061991	0.00641056061991	0.00641056061991	0.00641056061991	0.00641056061991	0.00641056061991	0.00641056061991	0.00641056061991
hhs2	201544	4.07985	4.631239526609	0.00566591193486	0.00566591193486	0.00566591292023	0.0166059396461	0.0310450329068	0.0727966853971	0.0894060856939	0.108718646371	0.119728392712	0.103020113584	0.0883446405666	0.0694675195057	0.0588710548693	0.0427411103864	0.0338193793677	0.0250396643823	0.0216628509264	0.0191389202032	0.0163661468086	0.0148730907797	0.011389293379	0.0106427653645	0.00666128262079	0.00566591193486	0.00566591193486	0.00566591193486	0.00566591193486
hhs2	201545	4.07985	3.9869527811678	0.00638524952647	0.00628463320198	0.0131885701452	0.0200485856381	0.0373769572149	0.0800739007574	0.109946017822	0.126553857293	0.135440186295	0.104715547959	0.0805215218539	0.0669620220971	0.0503827470657	0.0311916190543	0.0282228529169	0.0190286504158	0.0135995100378	0.0125281566627	0.0100806680796	0.0081949416283	0.00618820805435	0.00567897843652	0.00543945607628	0.00567897843652	0.00542939444383	0.00542939444383	0.00542939444383
hhs2	201546	4.07985	4.3852725581362	0.00485893538422	0.00482352933002	0.00564923801738	0.0245034694632	0.0367927457508	0.0724070186052	0.101846868468	0.123387536019	0.136209629016	0.111690416291	0.0880125822553	0.0753876364577	0.0548648434838	0.0400492659881	0.0318216817567	0.0181117638118	0.0131889459652	0.00974624175081	0.00745876987228	0.00564057235016	0.00495255221987	0.00495609282529	0.00472793298367	0.00472793298367	0.00472793298367	0.00472793298367	0.00472793298367
hhs2	201547	4.07985	4.2356275588121	0.00373285449205	0.00409126619168	0.00476328812849	0.00624374551333	0.0427886393139	0.0758874748099	0.0992642893036	0.122978754071	0.1414570549	0.107851532829	0.0950866542572	0.0722289178371	0.0595374781943	0.0440915152181	0.0323133573207	0.0252883653447	0.0162684318558	0.0104531739673	0.00685351813826	0.00404868456247	0.00353871482142	0.00353871482142	0.00353871482142	0.00353871482142	0.00353871482142	0.00353871482142	0.00353871482142
hhs2	201548	4.07985	4.7710954058302	0.00306662088493	0.00306662088595	0.00306662088826	0.00435227667623	0.0296592773501	0.0856081343364	0.0785086798601	0.100569418908	0.131596297058	0.101643134289	0.10552810292	0.0903841148672	0.0916273081292	0.0595914391728	0.0431203548554	0.0240416585149	0.00957152916275	0.00552066271688	0.00494478145655	0.00306662088339	0.00306662088339	0.00306662088339	0.00306662088339	0.00306662088339	0.00306662088339	0.00306662088339	0.00306662088339
hhs2	201549	4.07985	5.2780396123055	0.00302669491681	0.00302669491681	0.00302669491722	0.0032930944901	0.0147180968007	0.0563999625113	0.0604172688893	0.0799818313355	0.132645240357	0.121889765844	0.127106882199	0.136459195556	0.109696340352	0.0622050638685	0.0321543469713	0.0155028144206	0.00715877916508	0.00371325100557	0.00329254579278	0.00302669491681	0.00309857127334	0.00302669491681	0.00302669491681	0.00302669491681	0.00302669491681	0.00302669491681	0.00302669491681
hhs2	201550	4.07985	4.575487316711	0.0018321615414	0.00249271761975	0.00477163609006	0.00757899942304	0.0128026362998	0.0627295315518	0.104325584903	0.127327765602	0.191578216611	0.173251368653	0.124457487792	0.0852289770263	0.0585046587041	0.0208882635286	0.00709444469994	0.00306310056512	0.00217292397345	0.00133674448264	0.00100646644346	0.000973438639546	0.000940410835629	0.000940410835629	0.000940410835629	0.000940410835629	0.000940410835629	0.000940410835629	0.000940410835629
hhs2	201551	4.07985	4.4373204693039	0.00148667075636	0.00166875739661	0.00217860000193	0.00447289165638	0.00636659545258	0.00913435849348	0.0418573386947	0.239424577825	0.162203020735	0.173311107664	0.186794408456	0.0732953779557	0.0548550631161	0.0152742110905	0.00830744324275	0.00545615996998	0.0033075373109	0.00185084403685	0.00108608014782	0.00104966281978	0.000976828163678	0.000940410835629	0.000940410835629	0.000940410835629	0.000940410835629	0.000940410835629	0.000940410835629
hhs2	201552	4.07985	4.4632195037513	0.00108179557667	0.00120298249756	0.00480929838849	0.00197049966322	0.0026471266382	0.0101829235424	0.0172408199412	0.0449031734962	0.470346717133	0.260843621538	0.131302256385	0.0251071409341	0.0114341534466	0.00331305536416	0.00178416428418	0.00135446614868	0.00105149884645	0.000960608655778	0.000940410835629	0.000940410835629	0.000940410835629	0.000940410835629	0.000940410835629	0.000940410835629	0.000940410835629	0.000940410835629	0.000940410835629
hhs2	201601	4.07985	3.7322105954578	0.00174260312423	0.00182979124177	0.00778940565014	0.00287604865226	0.00333378626935	0.117605252031	0.33198133684	0.256371079652	0.149032429658	0.0500034441957	0.036578361119	0.0129565822618	0.00920699158856	0.00199690180039	0.00171354041838	0.00143017903638	0.00127033415422	0.00124127144837	0.00122674009545	0.00122674009545	0.00122674009545	0.00122674009545	0.00122674009545	0.00122674009545	0.00122674009545	0.00122674009545	0.00122674009545
hhs2	201602	4.07985	4.1147337347531	0.00155890930401	0.00155890930414	0.00964548397079	0.00155890931126	0.00155890931633	0.0177320600422	0.0578596657392	0.313812879853	0.306608463888	0.150681317625	0.0800860866655	0.0229057141341	0.0124245204142	0.00165062941078	0.00165062940917	0.0015589093016	0.00155890930107	0.00155890930098	0.00155890930098	0.00155890930098	0.00155890930098	0.00155890930098	0.00155890930098	0.00155890930098	0.00155890930098	0.00155890930098	0.00155890930098
hhs2	201603	4.07985	3.349198161915	0.00225957541406	0.00253740656378	0.010448215133	0.00553798298072	0.0073901906455	0.162035694913	0.392255954142	0.213615242418	0.111699659651	0.0288702053001	0.0181060533131	0.0142377504316	0.0113002306588	0.00301898055662	0.002315141644	0.00162982480804	0.00122233912178	0.00118529496849	0.00114825081519	0.00114825081519	0.00114825081519	0.00114825081519	0.00114825081519	0.00114825081519	0.00114825081519	0.00114825081519	0.00114825081519
hhs2	201604	4.07985	3.3235617256074	0.00141553566892	0.00155394632085	0.00748839561179	0.00229213646449	0.00303032660813	0.262797821631	0.364016048568	0.18661351131	0.0996339727198	0.0203407250847	0.0113327062183	0.00941076577751	0.00875715992117	0.00254588932636	0.00216910477388	0.00168466749212	0.00160008320483	0.00143091463024	0.00135401982362	0.00132326190096	0.0013155724203	0.0013155724203	0.0013155724203	0.0013155724203	0.0013155724203	0.0013155724203	0.0013155724203
hhs2	201605	4.07985	3.4728317337182	0.00114533937463	0.00137303775131	0.00489721095515	0.00237491060867	0.00315667503524	0.122213535544	0.371775190294	0.257524848934	0.110677037269	0.0601439968858	0.0345992324469	0.00815911916836	0.00601899196486	0.0020685146478	0.00171458531632	0.00138821764309	0.00119846899586	0.00103908013219	0.00100113040274	0.000948000781518	0.000940410835629	0.000940410835629	0.000940410835629	0.000940410835629	0.000940410835629	0.000940410835629	0.000940410835629
hhs2	201606	4.07985	3.886997244732	0.000991912210355	0.00101700259124	0.00195670603018	0.00117942979378	0.00128243241002	0.00313542836066	0.0704586816477	0.57948692874	0.224520632679	0.0786684258144	0.0181885179203	0.00319178594691	0.00232982674912	0.00112660793929	0.00107246553844	0.00100511767398	0.000977386200372	0.00094569308768	0.000941731448594	0.000940410902232	0.000940410902232	0.000940410902232	0.000940410902232	0.000940410902232	0.000940410902232	0.000940410902232	0.000940410902232
hhs2	201607	4.07985	3.7634542929339	0.000940410835629	0.000940410835629	0.00145606884603	0.000940410835629	0.000940410835629	0.00197172685643	0.0590527695746	0.660168396288	0.215739156426	0.0354871982876	0.00599826313989	0.00174124078933	0.00145778475134	0.000940410835629	0.000940410835629	0.000940410835629	0.000940410835629	0.000940410835629	0.000940410835629	0.000940410835629	0.000940410835629	0.000940410835629	0.000940410835629	0.000940410835629	0.000940410835629	0.000940410835629	0.000940410835629
hhs2	201608	4.07985	3.7002360459246	0.000940410835629	0.000940410835629	0.000940410835629	0.000940410835629	0.000940410835629	0.000940410835629	0.334223967932	0.508715552115	0.110891917288	0.0219435216609	0.00353405074049	0.000942362715431	0.000940410835629	0.000940410835629	0.000940410835629	0.000940410835629	0.000940410835629	0.000940410835629	0.000940410835629	0.000940410835629	0.000940410835629	0.000940410835629	0.000940410835629	0.000940410835629	0.000940410835629	0.000940410835629	0.000940410835629
hhs2	201609	4.07985	4.5863300986107	0.000940410835629	0.000940410835629	0.000940410835629	0.000940410835629	0.000940410835629	0.000940410835629	0.000940410835629	0.0315274532526	0.65186104934	0.22249627481	0.0672232356118	0.00572783460226	0.00141552483488	0.000940410835629	0.000940410835629	0.000940410835629	0.000940410835629	0.000940410835629	0.000940410835629	0.000940410835629	0.000940410835629	0.000940410835629	0.000940410835629	0.000940410835629	0.000940410835629	0.000940410835629	0.000940410835629
hhs2	201610	4.07985	5.0337874782861	0.000940410835629	0.000941977416585	0.000945110578497	0.000968609292837	0.0010234396263	0.00110333525505	0.00130229103646	0.00147304836066	0.00272715711962	0.613191781473	0.336913559117	0.0225159241005	0.00205757736306	0.00133048949367	0.00115033268373	0.0010234396263	0.000965476130925	0.000959209807101	0.000943543997541	0.000940410835629	0.000940410835629	0.000940410835629	0.000940410835629	0.000940410835629	0.000940410835629	0.000940410835629	0.000940410835629
hhs2	201611	4.07985	4.6430330059089	0.000961683008205	0.000961683008205	0.00100422735336	0.00114462369236	0.00126374785878	0.00171471791739	0.00207209041666	0.00287617854003	0.0206938469007	0.736434147956	0.198836306473	0.0150748990537	0.00252402020344	0.00173173565545	0.00124247568621	0.00106378943657	0.000991464049811	0.000944665270144	0.000940410835629	0.000940410835629	0.000940410835629	0.000940410835629	0.000940410835629	0.000940410835629	0.000940410835629	0.000940410835629	0.000940410835629
hhs2	201612	4.07985	4.9926270022839	0.000940410835629	0.000940410835629	0.000944770571771	0.000957849780195	0.00104068476688	0.00120635474026	0.00150717653403	0.00213933827456	0.00306360233656	0.489910261776	0.472769646047	0.00585252834919	0.00311104174289	0.00227449009494	0.00162924914599	0.00125867157396	0.00101888608618	0.000962209516337	0.000944770571771	0.000944770571771	0.000940410835629	0.000940410835629	0.000940410835629	0.000940410835629	0.000940410835629	0.000940410835629	0.000940410835629
hhs2	201613	4.07985	4.9498078378341	0.000940410835629	0.000940410835629	0.000940410835629	0.000953486059523	0.000992711731206	0.00111474715422	0.00134574277635	0.00201693760293	0.00286682715606	0.783505778754	0.181516979	0.00371235830123	0.00312833163395	0.00257481382242	0.00173364108522	0.00124985780113	0.00104065421882	0.000957844467488	0.000944769243594	0.000940410835629	0.000940410835629	0.000940410835629	0.000940410835629	0.000940410835629	0.000940410835629	0.000940410835629	0.000940410835629
hhs2	201614	4.07985	4.9540366999416	0.000940410835629	0.000940410835629	0.000949181371183	0.000949181371183	0.00099741931673	0.00111582154671	0.00143156082665	0.00206742465432	0.00271644428531	0.886202975868	0.0787008757744	0.00382591703289	0.00319005320523	0.0024138608087	0.00170344742883	0.00130000279334	0.0010982804756	0.000984263513399	0.000949181371183	0.000940410835629	0.000940410835629	0.000940410835629	0.000940410835629	0.000940410835629	0.000940410835629	0.000940410835629	0.000940410835629
hhs2	201615	4.07985	4.6671689241716	0.000967111806005	0.000989362614652	0.00106056520232	0.00123857167149	0.00153228234563	0.00203070045931	0.00249351727916	0.00304088717187	0.0169958302111	0.946766436352	0.00338354962502	0.00288513151134	0.0021953564433	0.00164353638886	0.00130977425916	0.00105611504059	0.000980462291193	0.000962661644276	0.000944860997358	0.000940410835629	0.000940410835629	0.000940410835629	0.000940410835629	0.000940410835629	0.000940410835629	0.000940410835629	0.000940410835629
hhs2	201616	4.07985	4.6693074454756	0.000949094262612	0.00100987825149	0.00104895367291	0.00109237080783	0.00143536617365	0.00173928611805	0.00225160831004	0.00269446308617	0.0415960846058	0.922489369045	0.00372779091078	0.00310258415436	0.00237751800129	0.00164811013473	0.00129208962844	0.0011053959483	0.000996853111018	0.000970802830069	0.00094475254912	0.00094475254912	0.000940410835629	0.000940410835629	0.000940410835629	0.000940410835629	0.000940410835629	0.000940410835629	0.000940410835629
hhs2	201617	4.07985	4.6700416095028	0.00102290339197	0.00110973766179	0.00135721533081	0.0018651958093	0.0027291967941	0.00351938864954	0.00413591196533	0.0037929165995	0.00332403816587	0.95973676254	0.00170890269526	0.00134419019267	0.00114012965624	0.000970802830069	0.000957777689595	0.000940410835629	0.000940410835629	0.000940410835629	0.000940410835629	0.000940410835629	0.000940410835629	0.000940410835629	0.000940410835629	0.000940410835629	0.000940410835629	0.000940410835629	0.000940410835629
hhs2	201618	4.07985	4.7629645243853	0.00102290339197	0.00114447136973	0.00138326561176	0.00187387923629	0.00263367909729	0.00335874525036	0.00413591196533	0.00375384117808	0.00348466118776	0.959880062082	0.00177402576249	0.00130077307333	0.00103592853244	0.000966461116578	0.000953435976103	0.000953435976103	0.000940410835629	0.000940410835629	0.000940410835629	0.000940410835629	0.000940410835629	0.000940410835629	0.000940410835629	0.000940410835629	0.000940410835629	0.000940410835629	0.000940410835629
hhs2	201619	4.07985	4.7017070926883	0.00102290339197	0.00112710451576	0.00142234103318	0.0018651958093	0.00272051336712	0.00342387095273	0.00396224342567	0.00391882629075	0.0033109864101	0.959745481083	0.0018608541697	0.00131379819589	0.00107066224037	0.001005536538	0.00094475254912	0.000940410835629	0.000940410835629	0.000940410835629	0.000940410835629	0.000940410835629	0.000940410835629	0.000940410835629	0.000940410835629	0.000940410835629	0.000940410835629	0.000940410835629	0.000940410835629
hhs3	201542	3.98252	4.5818892309	0.00695217602021	0.00695217602021	0.00695217602021	0.00918783784297	0.0422948723007	0.0355184302285	0.0367498389353	0.086815764416	0.0617582913573	0.0276664309694	0.0641732342313	0.0216549040932	0.0619650850357	0.0793285698311	0.164793219831	0.0656844105635	0.0418725282141	0.0294281668395	0.0486609192583	0.0205064233287	0.0121969713143	0.0316536062314	0.00830972716698	0.00755703527468	0.00727452673033	0.00709208072005	0.00700059722466
hhs3	201543	3.98252	5.057418539896	0.00641056061991	0.00641056061991	0.00641056061991	0.0128628161676	0.0474471006269	0.0522915118293	0.0615471186221	0.110752412044	0.0889640039694	0.054910744793	0.0717979348462	0.0326743208952	0.0443781419556	0.0595253950754	0.131802535336	0.0495118957984	0.0207755295474	0.0206745760899	0.0402436115274	0.021329693678	0.0139389237025	0.0113182341012	0.00771732689169	0.00674461732118	0.00673278170451	0.00641650986643	0.00641058175088
hhs3	201544	3.98252	5.2671920830103	0.00566591193486	0.00566591193486	0.00566591193486	0.011708357534	0.0306811012816	0.0413886546311	0.0741276448689	0.108735598276	0.10227474066	0.069081894274	0.0640566099916	0.0552677608418	0.0835545667082	0.0793833973749	0.091940413299	0.0537093156672	0.0270238959072	0.0158068890571	0.0190348281633	0.0108822483928	0.00906755755365	0.00623636333987	0.00637677863437	0.00566591193486	0.00566591193486	0.00566591193486	0.00566591193486
hhs3	201545	3.98252	4.6159951102031	0.00679777645687	0.00627457156953	0.00654623564565	0.00971034923373	0.0272312213382	0.0375220012395	0.0715220187229	0.109603848081	0.100573137694	0.0732310548849	0.0695970073978	0.0595442907876	0.0891954136761	0.0763104366871	0.0840274862737	0.0557785401953	0.0298783258874	0.0159497273406	0.0183270021762	0.010147994533	0.00803621112867	0.00660167724485	0.00573745552753	0.00542939444383	0.00555797131385	0.00543945607628	0.00542939444383
hhs3	201546	3.98252	4.9034036884228	0.00511385897448	0.00500055960103	0.00505720928775	0.00884634949312	0.0292079906495	0.0494946422044	0.0861134505985	0.115536732033	0.102829194543	0.0682690751288	0.0578359458681	0.054550772104	0.0806338596659	0.0712660282607	0.0855994127547	0.0613061786906	0.0293686598223	0.0175025330906	0.0185921955658	0.0109800825925	0.00695028432452	0.00568400122468	0.00514000252155	0.00474563601077	0.00490885720631	0.00473855479993	0.00472793298367
hhs3	201547	3.98252	5.1706991649323	0.00576385412328	0.00480808959094	0.00537557478202	0.00663806132072	0.0218466338194	0.0231686170751	0.0456285851156	0.103177021253	0.092325963481	0.0680753368317	0.0746534498583	0.073556345494	0.071291754111	0.0676603721984	0.114373438194	0.0868717782331	0.0479798271376	0.0206458004686	0.0246320536301	0.00970791166996	0.00762352247226	0.00525207185351	0.00457025344955	0.00369780408948	0.00358351628388	0.00355364864224	0.00353871482142
hhs3	201548	3.98252	4.8578487128632	0.00306662089125	0.00306662088789	0.00306662088971	0.00383080334045	0.0418598050182	0.0509567326685	0.0794862722554	0.144778522113	0.118326577509	0.076481810467	0.0765705024619	0.0359131224338	0.0626453526397	0.0722514968477	0.0964510493058	0.0298079375024	0.0175909371989	0.0163425033762	0.0286706435715	0.0120190291757	0.00598186412627	0.00446767404893	0.00391951849459	0.00324812012624	0.00306662088356	0.00306662088339	0.00306662088339
hhs3	201549	3.98252	5.2423853969887	0.00302669491681	0.00302669491681	0.00302669491681	0.0038258936367	0.0284877731953	0.0319778716714	0.0748219803191	0.12349385035	0.111736599816	0.0821011370763	0.0812945968567	0.0434580334148	0.0745229149417	0.112713900154	0.0916842181713	0.0265639281938	0.0157806569648	0.0206452708457	0.0255707588124	0.0127024297326	0.00841542026396	0.00502514896248	0.00371379970289	0.00330364741652	0.00302669491681	0.00302669491681	0.00302669491681
hhs3	201550	3.98252	5.2901244636996	0.0044743858548	0.0025918010315	0.00341749612944	0.00477687854209	0.0249103615068	0.0404068422255	0.0842502635096	0.1565361507	0.132488915345	0.0900421261321	0.0895554505292	0.0459475168882	0.0780440561129	0.061084297934	0.0695252575661	0.0245079755058	0.0226640841157	0.0203775706056	0.0269774735197	0.00754124264792	0.00339831185729	0.00144396617751	0.00114382087794	0.0010725221791	0.000940410835629	0.000940410835629	0.000940410835629
hhs3	201551	3.98252	4.7715148136796	0.00319828517466	0.00265202525393	0.00323470250271	0.00527407332973	0.0169081689362	0.0510259486542	0.10064328738	0.163806929727	0.129610193517	0.07301809641	0.0990368203963	0.0630975895241	0.0733153830611	0.0602117636234	0.0666386085885	0.0208171558775	0.0128918806164	0.0118352261037	0.027687746898	0.00503783859865	0.00344096244524	0.00147825126732	0.00126816678807	0.000976828163678	0.00101324549173	0.000940410835629	0.000940410835629
hhs3	201552	3.98252	4.3453161680875	0.00137466396883	0.00131407050838	0.00162713672069	0.00190990620277	0.00571820029519	0.0747892514934	0.188695756922	0.164512895871	0.132421911714	0.0750557951265	0.133362683784	0.03099174019	0.0551504984629	0.0470431212787	0.0282986377935	0.00727842041198	0.00585028921214	0.00590669901683	0.0279849258284	0.00244103462269	0.00182198275616	0.00133426832853	0.00110199339682	0.00106159775652	0.00100100429608	0.000980806475927	0.000970707565852
hhs3	201601	3.98252	4.378164950016	0.00177893150654	0.00172080609485	0.00190971368285	0.00230206021179	0.00809456406154	0.169209961478	0.203985269634	0.13917159324	0.109048529163	0.0850238371201	0.0797165649413	0.0364404763686	0.0512683391268	0.0349795053256	0.0350411612826	0.00623695213164	0.00479206368519	0.00395047135898	0.0122822800275	0.00208963655383	0.00210909779816	0.00184986923059	0.001597289595	0.00146650741869	0.00131392821299	0.00131392821299	0.00130666253653
hhs3	201602	3.98252	4.1133623079857	0.00155890930499	0.00155890930436	0.00155890930574	0.00155890930846	0.00964548397413	0.177166780778	0.200182557598	0.142461530359	0.117230505289	0.0771374754465	0.0688415787736	0.0299468181774	0.0366086765851	0.0418172466994	0.0521765566322	0.00804192983588	0.00345330023625	0.00491146073447	0.0107794299392	0.00205064800798	0.00165062940846	0.00186720779466	0.00155890930178	0.00155890930138	0.00155890930116	0.00155890930111	0.00155890930111
hhs3	201603	3.98252	4.0445238690808	0.00364873116264	0.0027781935602	0.00309306886321	0.00437109215191	0.0119855474948	0.245157662552	0.176816353874	0.124787887166	0.095798416372	0.0605350355813	0.0541250011245	0.0284237571195	0.0475476587286	0.0618708686068	0.0437135668962	0.00691594103183	0.00428473904218	0.00320989210623	0.00913519617142	0.00234235178945	0.00193978310712	0.00129642742838	0.00133347158167	0.00124086119843	0.00124086119843	0.00120381704514	0.00120381704514
hhs3	201604	3.98252	3.7068554239689	0.00204607308328	0.00183076762471	0.00209220996725	0.00236134179045	0.0083573069267	0.0779197092763	0.404126180227	0.122142857645	0.0917138806682	0.0628550689205	0.0524158577506	0.0211589239923	0.0364193037794	0.0464196772624	0.0364382476628	0.00525038047968	0.00319507754091	0.00367909293076	0.00803845166247	0.00166928853079	0.00153856735952	0.00151549891754	0.00140784618826	0.00143860411091	0.00133864086229	0.0013155724203	0.0013155724203
hhs3	201605	3.98252	3.2723739576725	0.00183602445054	0.00150206683142	0.00180566466699	0.00199541331421	0.00598257321729	0.0197614786262	0.608351730134	0.0876390830314	0.0649129247057	0.0397973003527	0.034523732805	0.041754808581	0.0411314291844	0.0102275462379	0.0150695986806	0.00301284840807	0.00353894928992	0.00266347673941	0.00492063048103	0.00239782863329	0.00116051926641	0.00105426002397	0.00106184996985	0.00100113040274	0.000970770619185	0.000978360565074	0.000948000781518
hhs3	201606	3.98252	3.1519761190124	0.00110019701205	0.00106322171391	0.00107774772389	0.00112396684657	0.00202537444101	0.00386402247262	0.703393591187	0.0757759055876	0.0470676659377	0.065013395092	0.0337199226968	0.0212493237889	0.0152731609658	0.00629907974132	0.00629905650576	0.00229146167327	0.00206220253075	0.00175072178411	0.00188671716633	0.000999835488528	0.000986630024906	0.000956257458577	0.000949654726767	0.000944372541318	0.000941731448594	0.000943051994956	0.000941731448594
hhs3	201607	3.98252	3.0917869542964	0.000940410835629	0.000940410835629	0.000940410835629	0.000940410835629	0.00145606884603	0.00228255824153	0.828977745778	0.0510346872588	0.0343843921303	0.0241912184624	0.0176467675734	0.010776189265	0.00555108344923	0.00319266653304	0.00289688590273	0.00175941290742	0.00134991187152	0.00134991187152	0.00145606884603	0.00134991187152	0.000940410835629	0.000940410835629	0.000940410835629	0.000940410835629	0.000940410835629	0.000940410835629	0.000940410835629
hhs3	201608	3.98252	3.4155163635275	0.000940410835629	0.000940410835629	0.000940410835629	0.000940410835629	0.000940410835629	0.00108391247936	0.573681854008	0.213206973051	0.0800761631798	0.0380278811798	0.0345185958434	0.0179178385177	0.0111826098088	0.00471602981838	0.00404939696441	0.00382732652664	0.00182869258671	0.00182869258671	0.00138455171117	0.0011624812734	0.0011624812734	0.000940410835629	0.000940410835629	0.000940410835629	0.000940410835629	0.000940410835629	0.000940410835629
hhs3	201609	3.98252	3.2468110601241	0.000940410835629	0.000940410835629	0.000940410835629	0.000940410835629	0.000940410835629	0.0126027573924	0.598526073596	0.166054722429	0.0845285484663	0.0387132091838	0.0392992995067	0.0189402274635	0.00934405028426	0.00557791423288	0.00410234497012	0.00220518448943	0.00262677570736	0.00283757131632	0.00178359327149	0.00136200205356	0.000940410835629	0.0011512064446	0.000940410835629	0.000940410835629	0.000940410835629	0.000940410835629	0.000940410835629
hhs3	201610	3.98252	3.580295592795	0.00101090697865	0.00100620723578	0.00107357021689	0.00112683396939	0.00115816558851	0.0131980197842	0.426455039213	0.456333351371	0.0369642117712	0.0172899258514	0.0108173830591	0.00786144292646	0.00461731930097	0.00324996373854	0.00218959064044	0.00226751119224	0.0019460210033	0.00196284489782	0.00154933492847	0.00117028974016	0.00101560672152	0.000993674588132	0.000963909549969	0.000949810321365	0.000943543997541	0.000941977416585	0.000943543997541
hhs3	201611	3.98252	3.8942749655669	0.00111058821624	0.00110633378172	0.0012126946446	0.0014083986323	0.00155730384033	0.00174875339351	0.00202954607151	0.705010092308	0.25654515512	0.00272017561922	0.00231885299526	0.00237415526724	0.00218270571406	0.002025291637	0.00187213199445	0.00168493687578	0.00171471791739	0.00140414419778	0.0014083986323	0.00132756437651	0.00118291360299	0.00108931604366	0.00106378943657	0.000999972918841	0.000978700746266	0.00096593744272	0.00095742857369
hhs3	201612	3.98252	3.7194313581874	0.00106684318373	0.0010842821283	0.00115403790657	0.0012412326294	0.00133278708837	0.00154205442316	0.00178619964709	0.95541076415	0.00595888115354	0.00222692076081	0.00225282251742	0.00225705115038	0.00218293563597	0.00207830196857	0.00197802803732	0.00194315014819	0.00179055938323	0.00165540756284	0.00163796861828	0.00151589600631	0.00138946365821	0.00124995210168	0.00118455605956	0.00109736133672	0.00102324582232	0.000975288724761	0.000984008197045
hhs3	201613	3.98252	3.9959449061153	0.00107552148254	0.00104501262678	0.00118012327369	0.00138061004007	0.00154187113477	0.00178158357283	0.00195156148346	0.521135204178	0.440957341264	0.00272863016412	0.00243970317552	0.00242671804762	0.00225665004099	0.00205616327461	0.0018600349162	0.00161596407017	0.00161160566221	0.00134574277635	0.00130215869671	0.00119755690555	0.0010798798905	0.00106680466661	0.00103629581085	0.00101450377103	0.000970919691383	0.000988353323242	0.000953486059523
hhs3	201614	3.98252	3.9902664194398	0.00104565726228	0.00100618985228	0.00105881306561	0.0012693059189	0.00143156082665	0.00145787243331	0.00166398001883	0.578989232009	0.378622422537	0.00493442623499	0.00292289989264	0.00222979185158	0.00197533404129	0.00191394028984	0.00189201394324	0.00189201394324	0.00190955501434	0.00189201394324	0.00172975903549	0.00160258626995	0.00155873359218	0.00149295457553	0.0012517648478	0.00112459208226	0.00107635413672	0.00104565726228	0.00101057512006
hhs3	201615	3.98252	3.9872919153305	0.00117626940728	0.00115401859864	0.00125637231841	0.00149668105179	0.00160793509503	0.00187494479879	0.00179039172593	0.652189428108	0.305400891083	0.00478567347605	0.00239530657795	0.00197694963131	0.00192825291796	0.00186604447533	0.00184824382841	0.00192834673954	0.00194169722473	0.00179039172593	0.00173698978518	0.00162128558021	0.00146998008142	0.00139432733202	0.00122077102458	0.00110951698134	0.0010427645554	0.00102051374676	0.000976012129464
hhs3	201616	3.98252	4.0356273801249	0.00118354679115	0.00112276280227	0.00127472277447	0.00148312502206	0.0016133764268	0.00172191926409	0.0018174369609	0.0785230175868	0.882505832472	0.00189561620236	0.00196505838056	0.00186085699442	0.0018912489391	0.00197373864659	0.00191295465771	0.00198676378706	0.00185217066883	0.00192597979818	0.00170021069663	0.00160469299982	0.00150049187602	0.00133116504986	0.00123564735305	0.00110973766179	0.00102724510546	0.000988169684035	0.000992511397526
hhs3	201617	3.98252	3.9924056010367	0.0011053959483	0.00109237080783	0.00119223021813	0.00124867249352	0.00137458218477	0.00150483358952	0.00174362783154	0.652881062832	0.308425642012	0.00229940212598	0.00230805925701	0.00242528539623	0.00238620142828	0.00234712600685	0.00215174889974	0.00200847235452	0.00192163808469	0.00154825072443	0.00140497417921	0.00122696392606	0.00119657193162	0.00116617993718	0.0010576370999	0.0010576370999	0.000996853111018	0.000970802830069	0.000957777689595
hhs3	201618	3.98252	3.9898958095815	0.000988169684035	0.00100119482451	0.00104027024593	0.00116183822369	0.00130511476891	0.00166981870219	0.00190427123073	0.729603399885	0.232285140867	0.00270749122649	0.00277695567722	0.00287247619032	0.00246869398461	0.00220384946164	0.00198242207357	0.00160469299982	0.00152654215697	0.00134419019033	0.00124433078003	0.00117920507766	0.00108368738085	0.00108802909434	0.00102724510546	0.00100987825149	0.000983827970543	0.000979486257052	0.000957777689595
hhs3	201619	3.98252	3.9856726612307	0.00097514454356	0.00101421996498	0.00107066224037	0.00110105423481	0.00134853190382	0.00150483358952	0.00190427123073	0.767975396067	0.193782899163	0.00260762881802	0.00285076477304	0.00276393050203	0.00262499567031	0.00216911575371	0.00192597979818	0.00162640156728	0.00152654215697	0.0013615570443	0.00129208962844	0.0012573559205	0.00121393878559	0.0011053959483	0.00105329538641	0.001005536538	0.000992511397526	0.000983827970543	0.000962119403086
hhs4	201542	3.62162	5.1566646543	0.000392843399871	0.000392843399871	0.00466118782592	0.025413157937	0.0847706964727	0.0394908342335	0.0306214873926	0.155631150544	0.072649814321	0.105699863213	0.021994923059	0.0758960849605	0.132507450459	0.0485904323668	0.134954112979	0.031347833242	0.0210145241144	0.00846732621192	0.00138555239509	0.00124169222111	0.000519128852012	0.000392843399871	0.000392843399871	0.000392843399871	0.000392843399871	0.000392843399871	0.000392843399871
hhs4	201543	3.62162	4.764675523433	0.00641056061991	0.00641056061991	0.0125289423768	0.035206666381	0.0793804314239	0.0620350904921	0.0546760431589	0.105692666735	0.0670948527978	0.0661762636494	0.0549714249737	0.0705636586483	0.0881308843764	0.0644102053629	0.0872943631658	0.0389069582325	0.0244555556382	0.015330323386	0.00870618921156	0.00674443441077	0.00641056061991	0.00641056061991	0.00641056061991	0.00641056061991	0.00641056061991	0.00641056061991	0.00641056061991
hhs4	201544	3.62162	4.5308064837535	0.00566591193486	0.00566591193486	0.0166132591072	0.0436976736248	0.0739409186721	0.107365264289	0.121053026981	0.129880378796	0.100499462304	0.0838970222945	0.0624425012075	0.0519012832057	0.0516344412914	0.0363782980717	0.0322742946995	0.0121350348603	0.00701663731723	0.00680329865407	0.00566591193486	0.00580808527476	0.00566591193486	0.00566591193486	0.00566591193486	0.00566591193486	0.00566591193486	0.00566591193486	0.00566591193486
hhs4	201545	3.62162	4.2902947033036	0.00557025729812	0.00572118178485	0.00867844979515	0.0275240471104	0.0637670278942	0.0915039669884	0.120284637639	0.128908741066	0.114233600339	0.0848464469503	0.0683244032832	0.0567222445364	0.0576430073863	0.0440712201123	0.038812947032	0.0167071822109	0.0100600244908	0.00705280994358	0.00598394845368	0.00555797131385	0.00542939444383	0.00544951770873	0.00542939444383	0.00542939444383	0.00542939444383	0.00542939444383	0.00542939444383
hhs4	201546	3.62162	4.533192297969	0.00473147358909	0.00475271722161	0.00817646837628	0.0308161088924	0.0577910004852	0.0971576784342	0.106555053622	0.130296813221	0.106783421092	0.0813902601816	0.0679529393251	0.0628190473848	0.0634594643575	0.0491220620687	0.0460527388213	0.0196585034682	0.0125448720561	0.00637714127374	0.00569982559985	0.00476333903787	0.00473147358909	0.00472793298367	0.00472793298367	0.00472793298367	0.00472793298367	0.00472793298367	0.00472793298367
hhs4	201547	3.62162	4.5126183195498	0.00362831774633	0.00373285449205	0.00472800680944	0.0266362542029	0.0558755175663	0.0891743963136	0.12204319301	0.14093392924	0.11850782113	0.0874135744916	0.0680348604114	0.0721014781902	0.0585874530388	0.0418588659704	0.0417374450668	0.0170001199954	0.00889364415766	0.00626849772394	0.00423884602402	0.00377418538612	0.00358351628388	0.00355364864224	0.00353871482142	0.00353871482142	0.00353871482142	0.00353871482142	0.00353871482142
hhs4	201548	3.62162	3.8861453527066	0.00306662088464	0.0030666208855	0.00316077148145	0.0394631679104	0.0899987091293	0.117519033443	0.122344432727	0.157339903049	0.107895407056	0.0836103697529	0.0470821869091	0.0601934472691	0.0582619335589	0.0254664299739	0.039997861	0.00596225076458	0.00418962608362	0.00371887310479	0.00312938794853	0.00306662088436	0.0030666208835	0.00306662088339	0.00306662088339	0.00306662088339	0.00306662088339	0.00306662088339	0.00306662088339
hhs4	201549	3.62162	3.7838929265623	0.00302669491681	0.00302669491681	0.00342629427675	0.0265602098782	0.083258599146	0.130920476171	0.138552654049	0.171801120151	0.11803975893	0.0776797669554	0.0468484367171	0.0468796449464	0.0496649302898	0.0230600757606	0.0329929413751	0.00963605956834	0.00435869278329	0.00302669491681	0.00302669491681	0.00302669491681	0.00302669491681	0.00302669491681	0.00302669491681	0.00302669491681	0.00302669491681	0.00302669491681	0.00302669491681
hhs4	201550	3.62162	3.4848779644051	0.00150188350223	0.00176610593357	0.00407805233559	0.0182523875693	0.101342994546	0.164189066535	0.157213591711	0.185350251335	0.138529039608	0.057756401648	0.0234140546712	0.0363224269707	0.0496974268302	0.0118188105003	0.0351041120101	0.00229501318084	0.0016339947179	0.00120463326697	0.00100646644346	0.000940410835629	0.000940410835629	0.000940410835629	0.000940410835629	0.000940410835629	0.000940410835629	0.000940410835629	0.000940410835629
hhs4	201551	3.62162	4.3663606981065	0.00214218266124	0.00308903319052	0.0050919863853	0.00892482341696	0.093891407687	0.193004166555	0.14457033028	0.146945950439	0.0866857281981	0.0522774987746	0.0219743026935	0.0401957396208	0.0575067298635	0.012899270194	0.0961388971495	0.0232960471788	0.00156120674732	0.00119533213197	0.00108608014782	0.000940410835629	0.000940410835629	0.000940410835629	0.000940410835629	0.000940410835629	0.000940410835629	0.000940410835629	0.000940410835629
hhs4	201552	3.62162	3.616627810491	0.00123327922779	0.00151604870987	0.00209168658411	0.00285920374977	0.24089608161	0.179925555359	0.120852183542	0.141110204188	0.0846668811993	0.0529485700121	0.0343329582191	0.0336193096834	0.037238666118	0.00496117437927	0.0355652861651	0.0152359029321	0.00149240541392	0.000990905386001	0.000940410835629	0.000940410835629	0.000940410835629	0.000940410835629	0.000940410835629	0.000940410835629	0.000940410835629	0.000940410835629	0.000940410835629
hhs4	201601	3.62162	3.3510890414513	0.00140111633053	0.00156822688915	0.00209862127086	0.00252003050564	0.297094767537	0.192924239598	0.134003826517	0.110466525717	0.0663089714668	0.0316442941376	0.0129919394577	0.0206172712187	0.0243744925363	0.00713971015405	0.0631077238315	0.0179357783762	0.00150600079502	0.00124853712483	0.00123400577191	0.00122674009545	0.00122674009545	0.00122674009545	0.00122674009545	0.00122674009545	0.00122674009545	0.00122674009545	0.00122674009545
hhs4	201602	3.62162	2.9702841566298	0.0015589093028	0.00155890930343	0.00155890930605	0.00155890930872	0.28136844071	0.206305367034	0.128304105559	0.119308519802	0.0621369357539	0.0298730472704	0.01231857891	0.0167642676415	0.0260355245754	0.0081965805716	0.0699596633737	0.0159682484221	0.001635990145	0.0015589093012	0.00155890930102	0.00155890930098	0.00155890930098	0.00155890930098	0.00155890930098	0.00155890930098	0.00155890930098	0.00155890930098	0.00155890930098
hhs4	201603	3.62162	3.6959056306903	0.00164834688468	0.00185208972781	0.00285228186679	0.0048711882214	0.244528765138	0.219360338457	0.131826557933	0.109667650058	0.0556172196889	0.0373119843281	0.0152052234664	0.0181156404308	0.0230278669924	0.0432106048037	0.0735847653333	0.00396592920973	0.00170434061861	0.00129642742838	0.00116677289184	0.00114825081519	0.00114825081519	0.00114825081519	0.00114825081519	0.00114825081519	0.00114825081519	0.00114825081519	0.00114825081519
hhs4	201604	3.62162	2.745503946527	0.00155394632085	0.00175387281809	0.00225368906117	0.0922226097968	0.27391731189	0.19949159271	0.116185401902	0.142731063773	0.0712118277472	0.0271692669773	0.0092885423063	0.0109905293742	0.0160903379409	0.00440941134296	0.0136017210923	0.00241151494302	0.00148474099488	0.00136170930428	0.00133864086229	0.00132326190096	0.0013155724203	0.0013155724203	0.0013155724203	0.0013155724203	0.0013155724203	0.0013155724203	0.0013155724203
hhs4	201605	3.62162	2.6665449287589	0.0010997996993	0.00121364888764	0.0015855562362	0.0462798856338	0.314157340108	0.23150653268	0.12958814413	0.144068035028	0.0485703997049	0.0230204948922	0.0086354435561	0.010478478163	0.0111241664937	0.00482924009106	0.00988624371558	0.00223829158266	0.00172976520809	0.00130472823831	0.00111497959108	0.000970770619185	0.000948000781518	0.000948000781518	0.000940410835629	0.000940410835629	0.000940410835629	0.000940410835629	0.000940410835629
hhs4	201606	3.62162	2.8052418501245	0.000972104014923	0.00101304095215	0.0010949148266	0.00122300782373	0.29567433808	0.340965637976	0.173058156776	0.0780369669303	0.0619462044452	0.0142002062928	0.00589553040074	0.00467765429101	0.0046183770118	0.00186296822489	0.00310356705315	0.00111340247567	0.0010460546112	0.00100115603489	0.000969462922199	0.000944372541318	0.000940410902232	0.000940410902232	0.000940410902232	0.000940410902232	0.000940410902232	0.000940410902232	0.000940410902232
hhs4	201607	3.62162	3.0879933790955	0.000940410835629	0.000940410835629	0.000940410835629	0.000940410835629	0.00156231852581	0.533909496246	0.295698123361	0.0775550445571	0.0353461990275	0.0200883659792	0.00810667896376	0.00514157816907	0.00422398307292	0.00134991187152	0.00197172685643	0.000940410835629	0.000940410835629	0.000940410835629	0.000940410835629	0.000940410835629	0.000940410835629	0.000940410835629	0.000940410835629	0.000940410835629	0.000940410835629	0.000940410835629	0.000940410835629
hhs4	201608	3.62162	3.6548180400419	0.000940410835629	0.000940410835629	0.000940410835629	0.000940410835629	0.000940410835629	0.000940410835629	0.00355484033335	0.830842191848	0.0846285817003	0.0304757799883	0.0213708911105	0.00738045353096	0.00205076302448	0.00160662214894	0.0011624812734	0.000940410835629	0.000940410835629	0.000940410835629	0.000940410835629	0.000940410835629	0.000940410835629	0.000940410835629	0.000940410835629	0.000940410835629	0.000940410835629	0.000940410835629	0.000940410835629
hhs4	201609	3.62162	3.5696230902449	0.000940410835629	0.000940410835629	0.000940410835629	0.000940410835629	0.000940410835629	0.000940410835629	0.139777786059	0.736194769659	0.0569797107352	0.0268682707384	0.0140097385915	0.00389154936115	0.00283757131632	0.00136200205356	0.000940410835629	0.0011512064446	0.000940410835629	0.000940410835629	0.000940410835629	0.000940410835629	0.000940410835629	0.000940410835629	0.000940410835629	0.000940410835629	0.000940410835629	0.000940410835629	0.000940410835629
hhs4	201610	3.62162	3.8356763550378	0.000948243740409	0.000959209807101	0.00100934039769	0.00106417073115	0.00127565916021	0.00147148177971	0.00169256934381	0.912596274479	0.0315504518698	0.0164329058337	0.00964857478207	0.00473712904259	0.00235912247665	0.00146242338693	0.00111743448366	0.00110333525505	0.00105477124542	0.00100777381674	0.000971742454749	0.000951376902321	0.000941977416585	0.000941977416585	0.000940410835629	0.000940410835629	0.000940410835629	0.000940410835629	0.000940410835629
hhs4	201611	3.62162	3.4729422408317	0.00095742857369	0.00100422735336	0.00111058821624	0.00139138089424	0.00170620904836	0.00224652223179	0.855608450902	0.10839876734	0.00335692964024	0.00295701279582	0.00253582377882	0.00207634485118	0.00172322678642	0.00151475949518	0.00146796071551	0.00124247568621	0.00111058821624	0.00105528056754	0.000987209615296	0.00095742857369	0.000948919704659	0.000940410835629	0.000940410835629	0.000940410835629	0.000940410835629	0.000940410835629	0.000940410835629
hhs4	201612	3.62162	3.5051107290299	0.000940410835629	0.000944770571771	0.000957849780195	0.00101452635004	0.00111916001743	0.00143306101962	0.380307965945	0.580870369835	0.00266250661154	0.00286305447405	0.003046163392	0.00319439442081	0.00319003468467	0.00279765843193	0.0022701303588	0.0016510478267	0.00123687289325	0.00101452635004	0.000957849780195	0.000940410835629	0.000944770571771	0.000940410835629	0.000940410835629	0.000940410835629	0.000940410835629	0.000940410835629	0.000940410835629
hhs4	201613	3.62162	3.5513573057009	0.000940410835629	0.000949127651559	0.000966561283418	0.00104937103475	0.00121499053741	0.00165518974185	0.00209103053833	0.959776239849	0.00289733601182	0.00320242456935	0.00286682715606	0.00284939352421	0.00287990237996	0.00240047750383	0.00203872964276	0.0015505879507	0.0011670480498	0.00101014536307	0.000970919691383	0.000940410835629	0.000940410835629	0.000940410835629	0.000940410835629	0.000940410835629	0.000940410835629	0.000940410835629	0.000940410835629
hhs4	201614	3.62162	3.5660086075208	0.000962337174514	0.000984263513399	0.00105881306561	0.00112459208226	0.00142717555888	0.00195340769211	0.00282169071196	0.960981458703	0.00390485186316	0.00372505587659	0.00276468223343	0.00217267108096	0.00187008760435	0.00149733984331	0.00121668270558	0.0010982804756	0.00100618985228	0.000957951906737	0.000944796103406	0.000944796103406	0.000940410835629	0.000940410835629	0.000940410835629	0.000940410835629	0.000940410835629	0.000940410835629	0.000940410835629
hhs4	201615	3.62162	3.5675861461053	0.000940410835629	0.000944860997358	0.00099826293811	0.00107391568751	0.00118071956901	0.00171918913826	0.00244901566187	0.959840247369	0.00319664283239	0.00333904800773	0.00297858490766	0.00272047552736	0.00262257196931	0.00225320854578	0.00176814091728	0.00132757490608	0.00116291892209	0.000993812776381	0.000962661644276	0.000944860997358	0.000940410835629	0.000940410835629	0.000940410835629	0.000940410835629	0.000940410835629	0.000940410835629	0.000940410835629
hhs4	201616	3.62162	3.5683967887461	0.00164811013473	0.00208662319737	0.0027291967941	0.00383633373442	0.00438338963434	0.0040490776955	0.00322415213212	0.959406827512	0.00153088387046	0.00105329538641	0.000992511397526	0.000953435976103	0.000940410835629	0.000940410835629	0.000940410835629	0.000940410835629	0.000940410835629	0.000940410835629	0.000940410835629	0.000940410835629	0.000940410835629	0.000940410835629	0.000940410835629	0.000940410835629	0.000940410835629	0.000940410835629	0.000940410835629
hhs4	201617	3.62162	3.5751091355566	0.00152220044348	0.00197373864659	0.00303745845199	0.00393185143123	0.0045049576121	0.00394921828519	0.00306785044643	0.959398144086	0.00145707474111	0.00112276280227	0.000970802830069	0.000953435976103	0.00094475254912	0.000940410835629	0.000940410835629	0.000940410835629	0.000940410835629	0.000940410835629	0.000940410835629	0.000940410835629	0.000940410835629	0.000940410835629	0.000940410835629	0.000940410835629	0.000940410835629	0.000940410835629	0.000940410835629
hhs4	201618	3.62162	3.5781853566804	0.00155693415141	0.00197373864659	0.00292891561471	0.00387540915584	0.00436602278037	0.00397526856614	0.00317639328372	0.959463269788	0.00154390901094	0.00108368738085	0.000988169684035	0.000957777689595	0.00094475254912	0.000940410835629	0.000940410835629	0.000940410835629	0.000940410835629	0.000940410835629	0.000940410835629	0.000940410835629	0.000940410835629	0.000940410835629	0.000940410835629	0.000940410835629	0.000940410835629	0.000940410835629	0.000940410835629
hhs4	201619	3.62162	3.5984578642794	0.00153522558396	0.00190427123073	0.00288984019328	0.00404039426851	0.00440943991529	0.00402736912804	0.00331966982894	0.959432877793	0.00130511476891	0.00111407937529	0.000966461116578	0.000949094262612	0.000940410835629	0.000940410835629	0.000940410835629	0.000940410835629	0.000940410835629	0.000940410835629	0.000940410835629	0.000940410835629	0.000940410835629	0.000940410835629	0.000940410835629	0.000940410835629	0.000940410835629	0.000940410835629	0.000940410835629
hhs5	201542	3.24155	3.4918687064	0.00869332091562	0.00869332091562	0.0116697734285	0.0357318091576	0.070318050843	0.103160429298	0.1055295063	0.0825139322007	0.0453978359147	0.0260546795097	0.0372084084946	0.0582993489254	0.0600982216198	0.0513371535732	0.0716560199985	0.0539920508882	0.0183447120483	0.0101781503053	0.0136447774058	0.03002970782	0.0363798885061	0.0176022973535	0.00869332091562	0.00869332091562	0.00869332091562	0.00869332091562	0.00869332091562
hhs5	201543	3.24155	3.3452793082442	0.00641056061991	0.00641056061991	0.0270731881805	0.0738233998444	0.112586048421	0.119257597389	0.121665725664	0.105247110843	0.0345396511915	0.019789439832	0.0301906624331	0.0754764028664	0.0692575505543	0.050760160903	0.0130347109362	0.00755245613744	0.00648168281028	0.00641056061991	0.0109603298588	0.0440668909157	0.0198287535016	0.00712375275941	0.00641056061991	0.00641056061991	0.00641056061991	0.00641056061991	0.00641056061991
hhs5	201544	3.24155	4.1727528362944	0.00566591193486	0.00566591193486	0.00708764533387	0.0162224004025	0.0586201289049	0.0976169483912	0.123881072953	0.117044072857	0.0646351176843	0.0541928815565	0.0614398147559	0.0855230083444	0.0744761530095	0.0672248407547	0.029589683179	0.0151574374595	0.0151219334512	0.0146242481082	0.0190313070319	0.0246744743041	0.00826069336802	0.00591475460635	0.00566591193486	0.00566591193486	0.00566591193486	0.00566591193486	0.00566591193486
hhs5	201545	3.24155	3.9854362617441	0.00542939444383	0.00546964097363	0.00706509592785	0.0202476880272	0.0590649951151	0.102671430269	0.130005997886	0.119377971606	0.0782095166931	0.0623793517919	0.070702553407	0.0859868761719	0.077667255992	0.0545188809649	0.0256026966396	0.0115823532061	0.0090342482984	0.00807615885745	0.00889240940297	0.0181817905922	0.00682467687574	0.00578155157954	0.00549982587098	0.00543945607628	0.00542939444383	0.00542939444383	0.00542939444383
hhs5	201546	3.24155	3.4780783671988	0.00472793298367	0.00473855479993	0.00868737559542	0.0320866604685	0.0793480840722	0.127352430365	0.143327321781	0.134166668606	0.0762938643189	0.0569774775258	0.060259166068	0.0771759706106	0.0628769161497	0.0463754132925	0.0153547872268	0.00644811866242	0.0067530467149	0.00563703174474	0.00654667191794	0.0115758895651	0.00474563601077	0.00490177599547	0.00473147358909	0.00472793298367	0.00472793298367	0.00472793298367	0.00472793298367
hhs5	201547	3.24155	3.5112830765058	0.00353871482142	0.00356858246306	0.00643749068092	0.0227636320711	0.0641681255456	0.121592175841	0.167759734749	0.148420596831	0.0811418094235	0.0618468274951	0.0670811839478	0.0812957385847	0.0580884917981	0.049644568515	0.00878437866868	0.00559400351855	0.00379541188449	0.00379369969195	0.00356858246306	0.0121792630352	0.00363002993888	0.00359845010469	0.00355364864224	0.00353871482142	0.00353871482142	0.00353871482142	0.00353871482142
hhs5	201548	3.24155	3.199903854764	0.00306662088339	0.00306662088362	0.0169123527051	0.0798615487445	0.1463476755	0.15421333627	0.167159110339	0.13129127634	0.0668241144006	0.0369230730245	0.0282025045889	0.0511042673605	0.0325444606284	0.0260114711834	0.00656951555378	0.0037926113297	0.00309800441545	0.0030666208835	0.00306662088362	0.0154118478989	0.00306662088362	0.00306662088345	0.00306662088339	0.00306662088339	0.00306662088339	0.00306662088339	0.00306662088339
hhs5	201549	3.24155	3.5025603323876	0.00302669491681	0.00302669491681	0.00424659884948	0.0184703554793	0.0747806491726	0.149334404662	0.172472387185	0.164954178559	0.0846767141959	0.0543307380393	0.0447313741829	0.0720159888835	0.0568896520118	0.0417447895209	0.00892969723501	0.00403096977988	0.00315989470346	0.00302669491681	0.00302669491681	0.0119379634547	0.00302669491681	0.00302669491681	0.00302669491681	0.00302669491681	0.00302669491681	0.00302669491681	0.00302669491681
hhs5	201550	3.24155	3.4484198353051	0.000940410835629	0.00133674448264	0.00373047359299	0.0202355490586	0.101981769216	0.1726752268	0.209088141908	0.185836390125	0.0919307918213	0.037214463909	0.02825628591	0.0572439230417	0.0360010515554	0.0241389084002	0.00334118105719	0.00120463365036	0.000940410835629	0.000940410835629	0.000940410835629	0.01543994628	0.000940410835629	0.000940410835629	0.000940410835629	0.000940410835629	0.000940410835629	0.000940410835629	0.000940410835629
hhs5	201551	3.24155	3.2848369750278	0.000940410835629	0.000976828163678	0.00239710502223	0.0378758908654	0.123665942952	0.180928822289	0.181961100647	0.155555774696	0.0992911113631	0.0278843725583	0.023823453683	0.0627295764623	0.0369822579775	0.030850335289	0.00325616496007	0.00157879872496	0.000940410835629	0.000940410835629	0.000940410835629	0.0198979451542	0.000940410835629	0.000940410835629	0.000940410835629	0.000940410835629	0.000940410835629	0.000940410835629	0.000940410835629
hhs5	201552	3.24155	3.2954844416118	0.000950509745703	0.00101110320615	0.00130397159831	0.111099309566	0.176170237715	0.182749437097	0.179935414708	0.112333392225	0.0737217668434	0.0394696632687	0.0119242452312	0.0566718714007	0.0299227032926	0.00649977202966	0.00150693871448	0.000990905386001	0.000960608655778	0.000940410835629	0.000940410835629	0.00431445179485	0.000940410835629	0.000940410835629	0.000940410835629	0.000940410835629	0.000940410835629	0.000940410835629	0.000940410835629
hhs5	201601	3.24155	3.2031417518939	0.00122674009545	0.00126306847776	0.00141564768345	0.150465699926	0.200592158384	0.205191743843	0.158537720074	0.150776111866	0.0314266076718	0.0188923719334	0.0111415926914	0.0232116926119	0.0154079026171	0.00823472046907	0.00175369639602	0.00129939686007	0.00123400577191	0.00122674009545	0.00122674009545	0.00688846176889	0.00122674009545	0.00122674009545	0.00122674009545	0.00122674009545	0.00122674009545	0.00122674009545	0.00122674009545
hhs5	201602	3.24155	3.0770964570268	0.00155890930098	0.00155890930138	0.00155890930338	0.0954271412567	0.242754174564	0.223480679982	0.162579310325	0.139710143053	0.0356439156184	0.0159749677108	0.00857580389058	0.0213246616706	0.0113959939371	0.0101040845061	0.00155890930267	0.00155890930129	0.00155890930098	0.00155890930098	0.00155890930098	0.00964548396532	0.00155890930098	0.00155890930098	0.00155890930098	0.00155890930098	0.00155890930098	0.00155890930098	0.00155890930098
hhs5	201603	3.24155	2.8501506311715	0.00118529496849	0.00131494950502	0.00261149487037	0.1223521967	0.223559323549	0.20784582779	0.153743530887	0.154853067123	0.040439873255	0.0152529057083	0.0105779176089	0.0208954035417	0.0130265561016	0.0100222073701	0.00177800142122	0.00124086119843	0.00120381704514	0.00114825081519	0.00114825081519	0.00776251401909	0.00114825081519	0.00114825081519	0.00114825081519	0.00114825081519	0.00114825081519	0.00114825081519	0.00114825081519
hhs5	201604	3.24155	2.5351989609771	0.0013155724203	0.00143860411091	0.00176156229875	0.160385020449	0.242761128417	0.216613320733	0.182798366138	0.0847125569303	0.0285076147751	0.0130410586147	0.00821255066665	0.0180567832589	0.0094092059807	0.00769601158969	0.00153087787886	0.00133864086229	0.0013155724203	0.00133864086229	0.00136939878494	0.00705778469467	0.00139246722693	0.00135401982362	0.00133095138163	0.0013155724203	0.0013155724203	0.0013155724203	0.0013155724203
hhs5	201605	3.24155	2.3659592966737	0.000985950510964	0.00113774942875	0.00247357990523	0.254500500091	0.271898983213	0.195872521307	0.15293361149	0.049151011919	0.020886975411	0.0116361264629	0.00342013892896	0.00969991512097	0.0047890515585	0.00478847112639	0.000940410835629	0.000940410835629	0.000948000781518	0.000940410835629	0.000955590727407	0.00444940414769	0.000985950510964	0.000948000781518	0.000955590727407	0.000940410835629	0.000940410835629	0.000940410835629	0.000940410835629
hhs5	201606	3.24155	2.5366879175366	0.000941731448594	0.000965501283112	0.00105265734301	0.0912244871275	0.455797659407	0.227311185967	0.127171039009	0.0376518766612	0.0197481980314	0.0106233477301	0.00500598673714	0.00407068665209	0.00237366239445	0.00196198821562	0.00103020805486	0.000966821829474	0.000954936912215	0.00101436149851	0.00113453121747	0.0020847990273	0.00112792848565	0.00104737515756	0.000970783468561	0.000947013634043	0.000940410902232	0.000940410902232	0.000940410902232
hhs5	201607	3.24155	2.5295778968099	0.000940410835629	0.000940410835629	0.000940410835629	0.0009404108387	0.477587671527	0.275658648826	0.136756382811	0.0514760116103	0.0174406606656	0.00994943362529	0.00605917484394	0.00504298462563	0.00207032039987	0.00145606884603	0.000940410835629	0.000940410835629	0.000940410835629	0.000940410835629	0.000940410835629	0.00145606884603	0.000940410835629	0.000940410835629	0.000940410835629	0.000940410835629	0.000940410835629	0.000940410835629	0.000940410835629
hhs5	201608	3.24155	2.7722786126238	0.000940410835629	0.000940410835629	0.000940410835629	0.000940410835629	0.329074576364	0.390935809149	0.150796384274	0.0657990217983	0.0238291818133	0.0133763563579	0.00449353783995	0.00316111521333	0.00138455171117	0.0011624812734	0.000940410835629	0.000940410835629	0.000940410835629	0.000940410835629	0.000940410835629	0.000940410835629	0.000940410835629	0.000940410835629	0.000940410835629	0.000940410835629	0.000940410835629	0.000940410835629	0.000940410835629
hhs5	201609	3.24155	3.092748885881	0.000940410835629	0.000940410835629	0.000940410835629	0.000940410835629	0.000940410835629	0.0841370481354	0.670972724668	0.15970981463	0.0344611693093	0.0180148551619	0.00873984836737	0.00389154936115	0.00178359327149	0.00136200205356	0.000940410835629	0.000940410835629	0.000940410835629	0.000940410835629	0.000940410835629	0.000940410835629	0.000940410835629	0.000940410835629	0.000940410835629	0.000940410835629	0.000940410835629	0.000940410835629	0.000940410835629
hhs5	201610	3.24155	3.3138118034436	0.000940410835629	0.000948243740409	0.00101873988343	0.00118793062667	0.0014824478464	0.00193920864078	0.800613763153	0.14567698805	0.0154081654706	0.00740250210939	0.00518074514306	0.0028646522264	0.00158734136742	0.00140289331061	0.00103127253108	0.000960776388057	0.000943543997541	0.000941977416585	0.000941977416585	0.000941977416585	0.000940410835629	0.000941977416585	0.000940410835629	0.000940410835629	0.000940410835629	0.000940410835629	0.000940410835629
hhs5	201611	3.24155	3.4049360902406	0.000940410835629	0.00097444631175	0.00105102613302	0.0014381796739	0.00219121458309	0.00367175779437	0.918126145292	0.0483911893133	0.00285065193294	0.00171471791739	0.00158283044742	0.00174875339351	0.00154028610227	0.00130629220393	0.00108080717463	0.000991464049811	0.000944665270144	0.000944665270144	0.000944665270144	0.000961683008205	0.000953174139175	0.000948919704659	0.000940410835629	0.000940410835629	0.000940410835629	0.000940410835629	0.000940410835629
hhs5	201612	3.24155	3.3897838655842	0.000944770571771	0.000975288724761	0.00105376397531	0.0013676649775	0.0019126319952	0.00301128550287	0.960938371817	0.00377135023819	0.00233988613707	0.00173388281339	0.00229192903951	0.00264070793083	0.00253607426344	0.00187775410606	0.00124995210168	0.00100144714161	0.000949130307912	0.000940410835629	0.000940410835629	0.000940410835629	0.000940410835629	0.000940410835629	0.000940410835629	0.000940410835629	0.000940410835629	0.000940410835629	0.000940410835629
hhs5	201613	3.24155	3.3517934414127	0.000944769243594	0.000979636507312	0.00118012327369	0.00163775610999	0.0023917606879	0.00339855292777	0.961022744527	0.0034072697437	0.00235689342418	0.00174235790115	0.00172928267726	0.00239611909587	0.00238304387197	0.00177722516487	0.00124549939316	0.00102322058696	0.000962202875453	0.000944769243594	0.000944769243594	0.000944769243594	0.000940410835629	0.000944769243594	0.000940410835629	0.000940410835629	0.000940410835629	0.000940410835629	0.000940410835629
hhs5	201614	3.24155	3.3876096189765	0.000940410835629	0.000940410835629	0.000940410835629	0.00105442779783	0.00141401975554	0.00277783803419	0.960827974344	0.00357595677217	0.0022603764365	0.00148856930775	0.00211127733209	0.00300587195859	0.00339616079074	0.00246648402202	0.00140086395221	0.00104565726228	0.000949181371183	0.000940410835629	0.000940410835629	0.000940410835629	0.000940410835629	0.000940410835629	0.000940410835629	0.000940410835629	0.000940410835629	0.000940410835629	0.000940410835629
hhs5	201615	3.24155	3.380518807478	0.000940410835629	0.000940410835629	0.000940410835629	0.000958211482546	0.000989362614652	0.00125637231841	0.958073533163	0.00125192215668	0.00120297037766	0.00172363929999	0.00287623118788	0.00442043730796	0.00531936997728	0.00438483601412	0.00277832762984	0.00151448169871	0.00102496390849	0.000940410835629	0.000940410835629	0.000940410835629	0.000940410835629	0.000940410835629	0.000940410835629	0.000940410835629	0.000940410835629	0.000940410835629	0.000940410835629
hhs5	201616	3.24155	3.2910376063484	0.000940410835629	0.000940410835629	0.000953435976103	0.00102290339197	0.00132682333637	0.00208662319737	0.960331612486	0.00283339791789	0.00214740718625	0.00210833176482	0.00278563906949	0.00295062418216	0.00324586069958	0.00270748822664	0.00191295465771	0.00127472277447	0.00102290339197	0.00094475254912	0.000940410835629	0.000940410835629	0.000940410835629	0.000940410835629	0.000940410835629	0.000940410835629	0.000940410835629	0.000940410835629	0.000940410835629
hhs5	201617	3.24155	3.2828463634453	0.000940410835629	0.000940410835629	0.000940410835629	0.000940410835629	0.000940410835629	0.000940410835629	0.958182464308	0.000940410835629	0.000949094262612	0.000996853111018	0.00146575816809	0.00327625269402	0.00552960199608	0.00624598472216	0.00409249483041	0.00206491462991	0.00117052165068	0.000975144543561	0.00094475254912	0.000940410835629	0.000940410835629	0.000940410835629	0.000940410835629	0.000940410835629	0.000940410835629	0.000940410835629	0.000940410835629
hhs5	201618	3.24155	3.2741997104914	0.000940410835629	0.000940410835629	0.000940410835629	0.000940410835629	0.000940410835629	0.000940410835629	0.958182464308	0.000940410835629	0.000940410835629	0.00102290339197	0.00143970788714	0.00299838303057	0.0059203562103	0.00619388416027	0.00420972109468	0.00195203007913	0.00113578794274	0.000957777689595	0.000940410835629	0.000940410835629	0.000940410835629	0.000940410835629	0.000940410835629	0.000940410835629	0.000940410835629	0.000940410835629	0.000940410835629
hhs5	201619	3.24155	3.2565027329071	0.000940410835629	0.000940410835629	0.00094475254912	0.000983827970543	0.00130511476891	0.00231673401241	0.961204296898	0.00428353022403	0.00297667446311	0.00158298443236	0.0012573559205	0.00176967811249	0.00269446308617	0.00280300592345	0.00218214089418	0.00137892389826	0.00102290339197	0.000949094262612	0.000940410835629	0.000940410835629	0.000940410835629	0.000940410835629	0.000940410835629	0.000940410835629	0.000940410835629	0.000940410835629	0.000940410835629
hhs6	201542	5.63083	10.284286777	0.000392843399908	0.000392843399908	0.000392843399908	0.000392843399908	0.000392843399908	0.000392843399908	0.000604192584509	0.00421106537571	0.0147452393188	0.0124815568811	0.0177118704549	0.0211073941615	0.0331961076427	0.0248505207915	0.0214549971849	0.0220890446387	0.031491377413	0.037144389356	0.0454760393544	0.0535135022706	0.150711712933	0.18382000421	0.101232760291	0.0731008574143	0.0680818930251	0.0406653271491	0.0399530871488
hhs6	201543	5.63083	10.369612587091	0.00641056061991	0.00641056061991	0.00641056061991	0.00641056061991	0.00641056061991	0.00641056061991	0.00655873184985	0.0106442366156	0.0290089794676	0.0152117864021	0.0135957590905	0.0351688491688	0.0185268169139	0.0336298708969	0.0195343651357	0.0510226266223	0.0263501295717	0.0418286632338	0.0576394420199	0.0493478109996	0.138949830571	0.122102965451	0.0978449213858	0.0777291710607	0.0553296594602	0.030257871852	0.0312541485113
hhs6	201544	5.63083	9.3365947962877	0.00566591193486	0.00566591193486	0.00566591193486	0.00566591193486	0.00566591193486	0.00566591193486	0.00879372541268	0.0120993735453	0.0193077060095	0.0230123178557	0.0306552753484	0.0401028772427	0.0427414249996	0.0513363014677	0.050384067879	0.0599305487093	0.0622567215604	0.0661229632349	0.0729844520734	0.0691957218941	0.0666141634742	0.0523595376814	0.0548817024508	0.0478938736885	0.0373488527172	0.025330909627	0.0726520115191
hhs6	201545	5.63083	8.8993257743767	0.00542939444383	0.00542939444383	0.00542939444383	0.00542939444383	0.00542939444383	0.00542939444383	0.00542939444383	0.00842993593562	0.0206994530757	0.0194352522905	0.0275128563739	0.0376416235825	0.0403302526172	0.0483154163839	0.0468464209315	0.062914793555	0.0471059773492	0.065610925993	0.0747316277142	0.0699907925121	0.07470257714	0.0614519500275	0.061726848346	0.0461645953548	0.0369006003449	0.03322884903	0.0782534903355
hhs6	201546	5.63083	9.545718312822	0.00472793298367	0.00472793298367	0.00472793298367	0.00472793298367	0.00472793298367	0.00472793298367	0.00472793298367	0.00755405322846	0.0218302519294	0.0197133332011	0.0247127967705	0.0395138611253	0.0405290111637	0.0493634650598	0.0485649035744	0.0597566354616	0.058624056489	0.0696890305323	0.0771380039009	0.0774196910802	0.0807625728669	0.0640308481571	0.0606792021316	0.0526629875005	0.033838037558	0.0239835800815	0.0565381473021
hhs6	201547	5.63083	9.6770279275685	0.00353871482142	0.00353871482142	0.00355364864224	0.00358351628388	0.00359845010469	0.00356858246306	0.00361338392551	0.00380034418641	0.0159425341837	0.0203283628822	0.0203363153517	0.0390352835826	0.0304884068556	0.0405147378916	0.0347983795546	0.0564055316018	0.0492721960917	0.0754814157866	0.069234431998	0.0860063827476	0.0824004246673	0.069092509033	0.0706000512654	0.0538355370469	0.0430931785481	0.0370348634039	0.077304102259
hhs6	201548	5.63083	9.5076845125393	0.00306662088339	0.00306662088339	0.00306662088345	0.00306662088362	0.00306662088379	0.00306662088373	0.00306662088419	0.00328630560541	0.0136958333892	0.0259025292105	0.0249544201888	0.0412701996425	0.0386698278785	0.0571248276392	0.0470422392294	0.0788295216073	0.0574734976307	0.087478895716	0.0903143182301	0.0918949552158	0.0790741218818	0.0635779736522	0.0695854682193	0.0445343679988	0.0280689525209	0.0171906112864	0.0185647870715
hhs6	201549	5.63083	9.2239314086641	0.00302669491681	0.00302669491681	0.00302669491681	0.00302669491681	0.00302669491681	0.00302669491681	0.00302669491681	0.00315989470346	0.012541286515	0.0214142225856	0.0285897985854	0.0413273257291	0.0434495390281	0.0567716214648	0.0509607226561	0.0779445118386	0.0631235129642	0.0894037382224	0.0844740771224	0.0923802913643	0.0839869559598	0.0663036922074	0.063985158078	0.042189838074	0.0257882769939	0.0143614170753	0.0166572544143
hhs6	201550	5.63083	8.9381495452839	0.000940410835629	0.000940410835629	0.000973438639546	0.000940410835629	0.00100646644346	0.000973438639546	0.00110554985522	0.00113857778693	0.00724914791163	0.0230793287966	0.0317606623911	0.0548774693818	0.0602914139764	0.0757770584996	0.0718925255634	0.108039488056	0.086732160941	0.106113531486	0.0832838935248	0.0684954453832	0.0560557205079	0.0332695971053	0.052184566422	0.0343012520564	0.0208607472657	0.00939406257676	0.0083232242825
hhs6	201551	5.63083	8.0216585103964	0.000940410835629	0.000940410835629	0.000976828163678	0.000976828163678	0.000976828163678	0.000976828163678	0.00108608014782	0.0010860806041	0.00212667137093	0.0605532709039	0.0581639066656	0.106106929064	0.0784557325169	0.0917769930171	0.0668809656021	0.0972837390149	0.0481958466943	0.0795947165566	0.0543808935149	0.073859033581	0.0447228052141	0.0254072275398	0.0323061483471	0.0345448016119	0.020457535555	0.00937971199956	0.00784277615277
hhs6	201552	5.63083	6.7957462150507	0.000940410835629	0.000960608655778	0.000960608655778	0.000950509745703	0.00102120211622	0.00111209230689	0.00119288358749	0.00130397159831	0.00504711723258	0.0109351917719	0.0727822048138	0.21165953724	0.0796822388497	0.109406007636	0.0749896676737	0.131275225973	0.0459537984729	0.0804320758926	0.0261435973907	0.0451670583846	0.0366063319263	0.010267150619	0.0187003485383	0.0166014983209	0.00955130554502	0.00385953137009	0.00249782484762
hhs6	201601	5.63083	6.7819937993772	0.0012558028013	0.00123400577191	0.00124853712483	0.00124127144837	0.00137931930114	0.00142291335992	0.00153189850684	0.00174260312423	0.00769495185614	0.0192070100009	0.188176104409	0.0993139133799	0.0913927637854	0.0996312887695	0.0990999433817	0.086699191975	0.0572678520953	0.049762474896	0.0382631569135	0.0252626114593	0.0309015666453	0.0146305320822	0.0284014833965	0.0282481310027	0.016295461018	0.00612426340582	0.0025709480895
hhs6	201602	5.63083	6.9457808470132	0.00155890930107	0.00155890930111	0.00155890930111	0.0015589093012	0.00155890930156	0.00155890930227	0.00155890930334	0.00155890930405	0.00964548396963	0.0238836689631	0.179746108359	0.106098762569	0.10225377251	0.114283624458	0.116174002647	0.110526024072	0.0608759021607	0.0479745198903	0.0321076789283	0.0266208674424	0.0279770238177	0.00628516216859	0.0130468231062	0.00324300968229	0.00229267063559	0.00210922994253	0.002384390262
hhs6	201603	5.63083	6.36856856269	0.00116677289184	0.00120381704514	0.00129642742838	0.00133347158167	0.00148164819485	0.0019261780344	0.00198174426434	0.00264853902366	0.00983698660364	0.0239034794128	0.247423330802	0.11476541982	0.0962387056489	0.0914172636849	0.105923022899	0.109344787846	0.051365189839	0.0362271236416	0.0281813472209	0.0186464617449	0.0226086609124	0.00778665674714	0.0119718344127	0.00357356528865	0.00325185326345	0.00205583257093	0.00243987917661
hhs6	201604	5.63083	6.0070467667591	0.00132326190096	0.00134633034295	0.00133864086229	0.00138477774627	0.00145398307223	0.00147705151422	0.00164622008881	0.00184614658604	0.00764218522505	0.00232289438714	0.348387313882	0.117015785652	0.0966333646814	0.08624275369	0.0846865354061	0.0794870047942	0.0449907574497	0.0350855635586	0.0241206881243	0.0173598073909	0.0176909584448	0.00782255524139	0.0102610279755	0.00262480226729	0.00235567044408	0.00168466749212	0.00176925177941
hhs6	201605	5.63083	5.4587540518207	0.000948000781518	0.000963180673296	0.000978360565074	0.000985950510964	0.00106184996985	0.00122882877941	0.00121364888764	0.00129713829242	0.00491998079281	0.0122693385382	0.472832230776	0.101542903154	0.0835984864962	0.0695125304957	0.0661312064463	0.0673484321944	0.0326662818073	0.0201273719611	0.0128469481611	0.0134950281829	0.0136115142141	0.00534798518479	0.00656203787812	0.00403740513229	0.00152483666909	0.00163620527111	0.00131231818419
hhs6	201606	5.63083	5.6857628325016	0.000944372541318	0.000941731448594	0.000952295819491	0.000958898551302	0.000965501283112	0.000977386200372	0.0010183231376	0.00105001625029	0.00192501291748	0.00179527263076	0.50757114296	0.157286903899	0.0751071945789	0.0818880004529	0.0571219591054	0.0475157833088	0.0205002127576	0.0121808027525	0.00806161436301	0.00662675581385	0.00611486731883	0.0015950655082	0.00263496227584	0.00105529843574	0.00102756696213	0.00098266838582	0.00120039034075
hhs6	201607	5.63083	6.0005452834768	0.000940410835629	0.000940410835629	0.000940410835629	0.000940410835629	0.000940410835629	0.000940410835629	0.000940410835629	0.000940410835629	0.00145606884603	0.000940410835629	0.00126041020527	0.580162465168	0.17371720236	0.0509835688427	0.0617489996658	0.0519619170425	0.0286323360358	0.0126840953098	0.00767254075396	0.00677958231265	0.00483823410769	0.00278316549715	0.00288932247166	0.000940410835629	0.000940410835629	0.000940410835629	0.00114516135358
hhs6	201608	5.63083	5.6618943432411	0.000940410835629	0.000940410835629	0.000940410835629	0.000940410835629	0.000940410835629	0.000940410835629	0.000940410835629	0.000940410835629	0.000940410835629	0.000940410835629	0.0180549997335	0.861453963169	0.028191058514	0.0249240191776	0.0178177641061	0.0102673692275	0.00982322834643	0.00493767871549	0.00316111521333	0.00316111521333	0.0011624812734	0.00160662214894	0.00160662214894	0.000940410835629	0.00160662214894	0.000940410835629	0.000940410835629
hhs6	201609	5.63083	5.7232894971712	0.000940410835629	0.000940410835629	0.000940410835629	0.000940410835629	0.000940410835629	0.000940410835629	0.000940410835629	0.000940410835629	0.000940410835629	0.000940410835629	0.00287056379735	0.869208625551	0.0292521212981	0.0275022720276	0.0167500815081	0.0114801912839	0.00831825714944	0.00705348349564	0.00515632301495	0.00346995814322	0.00241598009839	0.00178359327149	0.00136200205356	0.0011512064446	0.000940410835629	0.000940410835629	0.000940410835629
hhs6	201610	5.63083	5.7275966902141	0.000949810321365	0.000951376902321	0.000957643226145	0.000981141940485	0.000976442197617	0.00101717330247	0.00106417073115	0.00109236918836	0.00112840055035	0.00117226481711	0.0053243276779	0.927506801474	0.0125282603631	0.0106133081414	0.00611504217571	0.00524068371538	0.00486674676593	0.00311877943423	0.00281023038894	0.00195739556599	0.00197578604146	0.00178234699492	0.00136413728271	0.00118949720763	0.00112840055035	0.00112955863531	0.00105790440733
hhs6	201611	5.63083	5.7140322853356	0.000961683008205	0.000948919704659	0.00096593744272	0.000991464049811	0.00102124509142	0.00108931604366	0.00114462369236	0.00119567690654	0.00134883654909	0.0014083986323	0.0016338836616	0.959258576617	0.00209812892219	0.00202103720248	0.00208910815472	0.00229757544597	0.00223801336276	0.00228481214242	0.00220397788663	0.00196147511927	0.00198700172636	0.00177853443512	0.00166366470321	0.00147646958454	0.00140414419778	0.0012126946446	0.00131480107296
hhs6	201612	5.63083	5.6615830652457	0.000940410835629	0.000953490044054	0.000940410835629	0.000953490044054	0.00100580687775	0.00102760555846	0.00112351975357	0.00120199500412	0.00135022603293	0.00156821284001	0.00177748017481	0.959043207772	0.00216564616103	0.0023747640262	0.00237912376234	0.00240528217919	0.00213061880227	0.002091381177	0.0020390643433	0.00195186962047	0.00182979700851	0.00175132175796	0.00160745046529	0.00153769468702	0.00132406761609	0.00122815342097	0.00129790919924
hhs6	201613	5.63083	5.6493974192476	0.00100142854714	0.000997070139171	0.00105808785068	0.00114525600997	0.00123242416927	0.00135881800025	0.0016987738215	0.00179465879673	0.00196027829939	0.00197335352328	0.00222614118524	0.959214005222	0.00217384028966	0.00198642874718	0.00212153939409	0.00196463670735	0.00198207033921	0.00187746854806	0.00189490217992	0.00173799949318	0.00157673839849	0.00149828705512	0.00128036665688	0.00116268964183	0.00106680466661	0.00101450377103	0.00100142854714
hhs6	201614	5.63083	5.6430985469416	0.000949181371183	0.000957951906737	0.000966722442291	0.000988648781176	0.00108073940449	0.00112897735004	0.0013087733289	0.00141840502332	0.00167275055439	0.00175168537437	0.00222529429429	0.959538705581	0.00250595146031	0.00258050099194	0.00246209875682	0.00210250679653	0.00212443313542	0.00176045590993	0.00167275055439	0.00153242198552	0.00154996305663	0.0014797987722	0.00135701127444	0.00136139654222	0.00119037109892	0.00116405949226	0.00116844476003
hhs6	201615	5.63083	5.6413848667682	0.000940410835629	0.000944860997358	0.000962661644276	0.000971561967734	0.000984912452922	0.00100271309984	0.00106056520232	0.0011940700542	0.00118961989247	0.001345375553	0.00142992862585	0.958260439955	0.00151003153698	0.001558983316	0.00152338202217	0.00154118266909	0.00171918913826	0.00190164576916	0.00227545935442	0.00239561372112	0.0025602697051	0.00276942730638	0.00237336291247	0.00229771016307	0.00194614738646	0.00158568428638	0.00175479043209
hhs6	201616	5.63083	5.6098524545157	0.000949094262612	0.000962119403086	0.000962119403086	0.000983827970543	0.00107934566735	0.00117052165068	0.00116617993718	0.00122696392606	0.00132682333637	0.00147444159508	0.00157430100538	0.958855429899	0.00170021069663	0.00178270325297	0.0018695375228	0.00202583920849	0.00203018092198	0.00203452263547	0.00232107572591	0.00234278429336	0.00235580943384	0.00211701519181	0.00199110550056	0.00166981870219	0.00144404960064	0.001261697634	0.00132248162288
hhs6	201617	5.63083	5.6376033141179	0.00094475254912	0.000953435976103	0.000940410835629	0.000940410835629	0.000953435976103	0.001005536538	0.00102290339197	0.00108368738085	0.00114012965624	0.00127472277447	0.0014136576062	0.958777279056	0.00174362783154	0.00209530662435	0.00204320606245	0.0021213569053	0.0021734574672	0.00216043232672	0.00235146772035	0.00222989974259	0.00224726659655	0.00215609061323	0.00197808036008	0.00176099468551	0.00152220044348	0.00138760732525	0.00157864271887
hhs6	201618	5.63083	5.6338085233615	0.000940410835629	0.000940410835629	0.000949094262612	0.00094475254912	0.000962119403086	0.000996853111018	0.000953435976103	0.000992511397526	0.0010576370999	0.00102724510546	0.0011053959483	0.958412575123	0.0012095970721	0.00130511476891	0.00133550676335	0.00153088387046	0.00165679356172	0.002021497495	0.00231239229892	0.00262065395681	0.00288984019328	0.00289418190677	0.00271182994013	0.00244698541716	0.00216043232672	0.00168284384266	0.00193900493866
hhs6	201619	5.63083	5.6335844463651	0.000940410835629	0.000940410835629	0.000940410835629	0.000940410835629	0.000940410835629	0.000940410835629	0.000940410835629	0.000940410835629	0.000940410835629	0.000957777689595	0.000949094262612	0.958221539729	0.00107500395386	0.00118788850464	0.00147878330857	0.00189992951724	0.00226897516401	0.00293759904169	0.00289418190677	0.00305048359247	0.00325020241307	0.00278563906949	0.0023731762878	0.0020692563434	0.00159166785934	0.00134419019033	0.00120091364512
hhs7	201542	2.50362	4.9026662315	0.000392843399982	0.000392843399982	0.0143265512931	0.0249817396231	0.104289638502	0.127439648359	0.0834507578847	0.043286806767	0.0777133486993	0.0976597629446	0.0277138391923	0.0249817396231	0.0678777902101	0.0982061828385	0.0208835902193	0.0118676615708	0.0180681712478	0.00175889313463	0.00203210308156	0.000392843399982	0.000939263293842	0.0105016118362	0.0996555519753	0.0353637180062	0.00503741269767	0.000392843399982	0.000392843399982
hhs7	201543	2.50362	4.4299418151251	0.00641056061991	0.00641056061991	0.0497845030441	0.0420086060314	0.0756031228165	0.0925533512297	0.0923995390317	0.0645460720324	0.0807653277585	0.0856071969628	0.0363604155969	0.0392704501275	0.0524591642735	0.0657545614224	0.0301472044893	0.0170293265863	0.0110788674357	0.007113961249	0.00673331755941	0.0067414109652	0.00674387439387	0.015140796628	0.050798592453	0.022140213625	0.00814612892474	0.00692888632844	0.0213239877946
hhs7	201544	2.50362	6.3278189977764	0.00566591193486	0.00566591193486	0.0110684988511	0.0115663415007	0.0275190422485	0.0418013242325	0.0584102509875	0.0486426410985	0.0541086029424	0.0561625619353	0.045727694364	0.0547562520209	0.0772498702439	0.0880835444057	0.0627551934365	0.040111611478	0.0286655024434	0.0120646817155	0.0126707425301	0.0519575290235	0.036191813252	0.025696765983	0.0612203436011	0.0459649255349	0.0134538708978	0.00677509993863	0.0160434714646
hhs7	201545	2.50362	5.6066272362202	0.00565075035771	0.0056909968875	0.00585198300668	0.0068139860847	0.0168504052175	0.0339179145605	0.0358010679263	0.0332294640683	0.0403170022807	0.0468747466359	0.0410047135971	0.0689314081779	0.0976616780604	0.104791904352	0.0855702420492	0.0575897632109	0.0294746171746	0.0149759763463	0.0160834140611	0.0745055675818	0.0564707511668	0.0241893735566	0.036650993277	0.0264029128628	0.0108141702702	0.00642692265882	0.0174572745706
hhs7	201546	2.50362	4.7700379599455	0.00485893538422	0.00491912567636	0.013789867632	0.031021776997	0.0491407411916	0.0801309125832	0.0936219934906	0.0815771235094	0.085800363908	0.0759257314307	0.059331277605	0.0663119899451	0.0741689770996	0.0719778833125	0.0443722252318	0.0320623733227	0.0140779831149	0.00780426046749	0.00769798341297	0.00967976704729	0.00809072090222	0.0132057324091	0.0291187434263	0.0120673908953	0.00684953165351	0.00590571720197	0.0164908711492
hhs7	201547	2.50362	5.6709005273251	0.00373285449205	0.00386725887941	0.00950845334155	0.0137081263615	0.0354082860719	0.0709935920751	0.0753402489714	0.0639262192148	0.0685847636411	0.075458676949	0.0637172701449	0.0695746953665	0.0854254345736	0.0889839131902	0.0496848037653	0.0352086506075	0.015853699267	0.00644834900663	0.0046683763152	0.00753398337309	0.00643087999566	0.0275967632663	0.0647710487855	0.0227905369969	0.0069342856967	0.00599378471348	0.0178550449375
hhs7	201548	2.50362	4.5651466113107	0.00306662088419	0.00306662088544	0.025682881569	0.0392545678826	0.0769771237572	0.129183456418	0.122621950639	0.101053221119	0.101877848702	0.0996633943075	0.0557137431829	0.0431040249156	0.0505235041361	0.0523444730505	0.016196142225	0.0103089203366	0.00667716423152	0.00417517956925	0.0034965470305	0.00362734338998	0.00346331308875	0.00354495448968	0.0168156805689	0.00399126956741	0.00416194240634	0.00432785228568	0.0150802593619
hhs7	201549	2.50362	3.9431751216201	0.00302669491681	0.00302669491681	0.0198103298595	0.0342703945824	0.0771771948141	0.132358863176	0.126377599397	0.105517639181	0.107301034962	0.0980601609735	0.0591641362031	0.0417649828875	0.045883813875	0.0488792935312	0.0235620281872	0.0162836419513	0.0104954777745	0.0053732423432	0.00423695116389	0.00342873511928	0.00303159621135	0.00303595156011	0.0130889255687	0.00305483500487	0.00307093704532	0.00309159548686	0.00562724930693
hhs7	201550	2.50362	3.9439234058052	0.00411108001171	0.00364869075686	0.0158235951824	0.0281512816843	0.0887555228454	0.148158289072	0.146339840529	0.10780616842	0.114997009343	0.127620864752	0.0699075862999	0.0311759325963	0.031189296169	0.0414861564143	0.00706245122036	0.00483461893841	0.00280569610567	0.00197999960198	0.00161145169024	0.0157534255665	0.00110554998301	0.000973438639546	0.000940410835629	0.000940410835629	0.000940410835629	0.000940410835629	0.000940410835629
hhs7	201551	2.50362	4.2144994072022	0.00425438768808	0.00341678914296	0.00767847810015	0.0183691685537	0.0823144191531	0.160276643213	0.131844578633	0.112642322011	0.109697790105	0.0967976605757	0.0454289059033	0.0585099747499	0.0627546889786	0.0582641767446	0.00933915303037	0.00515402592638	0.0219675899961	0.00206078592133	0.00141383625236	0.00112249747587	0.00101324549173	0.000940410835629	0.000976828176315	0.000940410835629	0.000940410835629	0.000940410835629	0.000940410835629
hhs7	201552	2.50362	3.660123606903	0.00115248794719	0.00119288358749	0.00170086999523	0.0329481625278	0.152293139843	0.176659271963	0.140316519286	0.0891894786072	0.118366661201	0.0990781263655	0.0477997589176	0.067533450811	0.0142448108131	0.0324980645546	0.00472863660031	0.00320858787867	0.00235987231148	0.00189069729731	0.0016584223656	0.00109189448675	0.00102120211622	0.000980806475927	0.00432455070492	0.000940410835629	0.000940410835629	0.000940410835629	0.000940410835629
hhs7	201601	2.50362	3.3335759929112	0.001880650977	0.00190244800639	0.00276855531561	0.0471592160284	0.135620721492	0.185292647247	0.169379858448	0.10842132427	0.0910087404899	0.0869263924952	0.0663104993484	0.031964519906	0.0213362505979	0.0225665085783	0.00362293260425	0.00295101738407	0.00220085527711	0.00165197692555	0.00147205405458	0.0012921311836	0.00124127144837	0.00123400577191	0.00688846176889	0.00122674009545	0.00122674009545	0.00122674009545	0.00122674009545
hhs7	201602	2.50362	3.1552942530426	0.00155890930512	0.00155890930525	0.00930189605249	0.120415411241	0.1734727583	0.175230173242	0.134250374886	0.0870343402817	0.0796245457094	0.091408202774	0.047093653858	0.0147281688391	0.0138003195033	0.0199577591448	0.00282065977743	0.0018341567468	0.00195893303569	0.00174234951594	0.00165062940851	0.00155890930129	0.00155890930102	0.00155890930111	0.00964548396536	0.00155890930098	0.00155890930098	0.00155890930098	0.00155890930098
hhs7	201603	2.50362	3.2223813319696	0.00225957541406	0.00263001694702	0.00565366038297	0.107894918538	0.179344237793	0.176312555047	0.134179184835	0.0906853492771	0.0816094261744	0.0847663032178	0.0454180986277	0.0222734029312	0.0173522405328	0.0196242308794	0.00432441138513	0.00303086168991	0.002695867778	0.00203399002261	0.00164834688468	0.00144460404156	0.00131494950502	0.00114825081519	0.00776251401909	0.00114825081519	0.00114825081519	0.00114825081519	0.00114825081519
hhs7	201604	2.50362	2.5240442674887	0.00213834685123	0.00222293113852	0.00421115273953	0.192264941815	0.222500879151	0.191056257926	0.13033389158	0.0795278757145	0.0556083177964	0.0391342436796	0.0188376214007	0.00751797702267	0.0127289321663	0.0148459996674	0.00295788452971	0.00211527840924	0.00182307814405	0.00175387281809	0.00150011995621	0.0014616725529	0.00141553566892	0.00140784618826	0.00705778469467	0.00139246722693	0.00139246722693	0.00135401982362	0.00143860411091
hhs7	201605	2.50362	2.3051391657551	0.00168422553276	0.00167663558687	0.00448361354425	0.306456284343	0.213328276468	0.173693354907	0.097171051253	0.0676972611647	0.0476087450329	0.0252944143722	0.0132697638149	0.00648677344206	0.00637987917678	0.00964662412115	0.00181325461287	0.00163109591154	0.00153242661498	0.00138821764309	0.00140339753486	0.00148688693964	0.00166145569509	0.00183602445054	0.00535260770849	0.00189674401765	0.00163109591154	0.00159314618209	0.00189674401765
hhs7	201606	2.50362	2.1993987878077	0.0011054791975	0.00110812029022	0.0143982509823	0.38171029502	0.291335599138	0.138970524989	0.065531527798	0.0425212038704	0.0185942310486	0.0125408923652	0.0074420333734	0.00377228505749	0.00281702947899	0.00343468789588	0.00126905875158	0.00101039985942	0.000997194395804	0.000990591663993	0.00100511767398	0.00102096423032	0.00107642717753	0.00107906827026	0.00195802657654	0.00111472302203	0.00106850389936	0.00102624641577	0.00110151755841
hhs7	201607	2.50362	2.2629172020624	0.000940410835629	0.000940410835629	0.000940410835629	0.207747401734	0.488150852587	0.127902736339	0.0678096576097	0.0356070705214	0.0237177333252	0.0171371705762	0.00646867482019	0.00421641912278	0.00329882350755	0.0023812284759	0.000940410835629	0.000940410835629	0.000940410835629	0.000940410835629	0.000940410835629	0.000940410835629	0.000940410835629	0.000940410835629	0.00145606884603	0.000940410835629	0.000940410835629	0.000940410835629	0.000940410835629
hhs7	201608	2.50362	2.2346099514918	0.000940410835629	0.000940410835629	0.000940410835629	0.378378046323	0.308079402901	0.140066934098	0.0650060996887	0.0423450569995	0.023709774769	0.01383536824	0.0056038900288	0.00471560827772	0.00182869359391	0.00138455171117	0.000940410835629	0.000940410835629	0.000940410835629	0.000940410835629	0.000940410835629	0.000940410835629	0.000940410835629	0.000940410835629	0.000940410835629	0.000940410835629	0.000940410835629	0.000940410835629	0.000940410835629
hhs7	201609	2.50362	2.6687676004403	0.000940410835629	0.000940410835629	0.000940410835629	0.00417377616708	0.399119070155	0.349615422166	0.10813114313	0.053594911271	0.0310089003332	0.0197331712409	0.0114859094362	0.00431314057909	0.00178359327149	0.00199438888046	0.000940410835629	0.000940410835629	0.000940410835629	0.000940410835629	0.000940410835629	0.000940410835629	0.000940410835629	0.000940410835629	0.000940410835629	0.000940410835629	0.000940410835629	0.000940410835629	0.000940410835629
hhs7	201610	2.50362	2.6128853807044	0.00122082882675	0.00118949720763	0.00127095941734	0.00144954964632	0.215335697613	0.584046635767	0.111955817214	0.0361210210174	0.0143187826913	0.00806803632274	0.00483500665082	0.00295313034889	0.00225300346764	0.00204703177344	0.0011299671313	0.00107513679784	0.00101560672152	0.00100307407387	0.000976442197617	0.000962342969013	0.000965476130925	0.000960776388057	0.000968609292837	0.000963909549969	0.000974875616661	0.000956076645189	0.000982708521441
hhs7	201611	2.50362	2.5844055918851	0.00153177723324	0.00133181881102	0.00161261148903	0.00185936869091	0.116045802584	0.798481947592	0.0411282066049	0.00919441178664	0.00306331915998	0.0022206394472	0.00214867023794	0.00216994241051	0.00220397788663	0.00200827389894	0.00194871181572	0.00167217357224	0.00147646958454	0.00117015029945	0.00106378943657	0.0010169906569	0.00095742857369	0.00095742857369	0.000953174139175	0.000944665270144	0.000944665270144	0.000944665270144	0.000948919704659
hhs7	201612	2.50362	2.5904109296531	0.0013676649775	0.00140690260278	0.00159437125686	0.00193007093976	0.0566748782542	0.851991756092	0.0447901535541	0.0113813869948	0.00282020926002	0.00253008202069	0.00227948509191	0.00216549669141	0.00217421616369	0.00197366830118	0.00181671780008	0.00161616993757	0.00133278708837	0.00121943394869	0.00111480028129	0.00101452635004	0.000997087405469	0.000979648460903	0.00097092898862	0.000966569252478	0.000953490044054	0.000984008197045	0.000953490044054
hhs7	201613	2.50362	2.5325804421035	0.00113653919404	0.00118448168166	0.00128036665688	0.00143726934361	0.219691344897	0.701320541799	0.0365002713427	0.00714655535587	0.00277901060781	0.00260189858798	0.00249636247906	0.00249200407109	0.00237432705604	0.0022435748171	0.0020212960109	0.00165518974185	0.00148957023919	0.00128908347281	0.00114525600997	0.00100142854714	0.000970919691383	0.000966561283418	0.000953486059523	0.000940410835629	0.000962202875453	0.000957844467488	0.000962202875453
hhs7	201614	2.50362	2.5400641117834	0.00115090368892	0.00116844476003	0.0013263144	0.00148856930775	0.261089610595	0.667882466602	0.0298584788098	0.00536141230715	0.00256794572076	0.00257652691941	0.00247525455758	0.00257611571645	0.00260681259089	0.00217705634874	0.00212881840319	0.00183500546214	0.00156311885996	0.00133508493556	0.00115967422448	0.00100618985228	0.000988648781176	0.000962337174514	0.00095356663896	0.000940410835629	0.000940410835629	0.000940410835629	0.000940410835629
hhs7	201615	2.50362	2.5388303397804	0.000940410835629	0.000940410835629	0.000940410835629	0.000940410835629	0.0857164611344	0.862440556766	0.0101114121842	0.00271551194421	0.00159886164663	0.00199509916548	0.00254691921991	0.00290738231999	0.00343250140405	0.00357935674111	0.00320109299412	0.002742726336	0.00216420531119	0.00183044318149	0.00139432733202	0.0011184173048	0.00105166487886	0.000976012129464	0.000953761320817	0.000940410835629	0.000940410835629	0.000940410835629	0.000940410835629
hhs7	201616	2.50362	2.5532112324569	0.001005536538	0.000983827970543	0.00102290339197	0.0011053959483	0.0393955304419	0.920122433145	0.00140498057503	0.00160035220155	0.00181309541852	0.00226029173906	0.00262065395681	0.00288984019328	0.00301140817104	0.00304614187897	0.00287247333932	0.00234278429336	0.00195637179262	0.00143102446016	0.00133116504986	0.00109237080783	0.00101856167847	0.000966461116578	0.00094475254912	0.000940410835629	0.000940410835629	0.000940410835629	0.000940410835629
hhs7	201617	2.50362	2.5081092711256	0.00115315479671	0.00113578794274	0.00121393878559	0.00129208962844	0.231186443451	0.72903922037	0.00154825638852	0.00179138746311	0.00177836164114	0.00222555802909	0.00250342769255	0.00281603106393	0.00288549847979	0.00283773963139	0.00244698541716	0.00205188948944	0.00176099468551	0.00143102446016	0.00120525535861	0.00103158681895	0.000983827970543	0.000966461116578	0.000949094262612	0.000940410835629	0.00094475254912	0.000940410835629	0.000940410835629
hhs7	201618	2.50362	2.5158521204204	0.000940410835629	0.000940410835629	0.000940410835629	0.000957777689595	0.115831905847	0.8434081897	0.00108803410797	0.00127906523666	0.00174796964308	0.00206057291642	0.00268577965919	0.00302443331152	0.00344557952019	0.00335006182338	0.00297233274962	0.00259460367587	0.00193032151168	0.00168284384266	0.00129208962844	0.00115315479671	0.00100119482451	0.000966461116578	0.00094475254912	0.000940410835629	0.000940410835629	0.000940410835629	0.000940410835629
hhs7	201619	2.50362	2.5124455017861	0.00102724510546	0.00104027024593	0.00110973766179	0.00113578794274	0.135376124708	0.824697582531	0.00150049459568	0.00184348764603	0.00186085413164	0.0021734574672	0.00242961856319	0.0028811567663	0.00282037277742	0.00296799103613	0.00264670423776	0.00227765859099	0.00174796954504	0.00144839131413	0.00116617993718	0.00110973766179	0.001005536538	0.000979486257052	0.000962119403086	0.000949094262612	0.000949094262612	0.00094475254912	0.000949094262612
hhs8	201542	2.17828	3.5427109738	0.00532829121102	0.0233888923872	0.109094975948	0.115453416372	0.0962466917856	0.113630407279	0.0337506533733	0.111340838016	0.147214822581	0.0264490011975	0.010972508451	0.00591736964367	0.00866804092442	0.0728441583854	0.0551713582803	0.00591736964367	0.00532829121102	0.00532829121102	0.00532829121102	0.00532829241029	0.00532829121102	0.00532829121102	0.00532829121102	0.00532829121102	0.00532829121102	0.00532829121102	0.00532829121102
hhs8	201543	2.17828	2.9778504197362	0.00641056061991	0.0228197614015	0.0891556307437	0.0985850573166	0.124463020784	0.118131158487	0.068648820567	0.0969736687344	0.115516071888	0.044822132897	0.0141759731293	0.00926009615017	0.0135993711994	0.0853614009691	0.0151386939759	0.0064224143183	0.00641056061991	0.00641056061991	0.00641056061991	0.00641056061991	0.00641056061991	0.00641056061991	0.00641056061991	0.00641056061991	0.00641056061991	0.00641056061991	0.00641056061991
hhs8	201544	2.17828	2.8270383937887	0.00566591193486	0.0172886217984	0.0505509669138	0.117597279839	0.144589819764	0.126229596142	0.105617912716	0.121616766042	0.1171806507	0.0585402539883	0.0268542198859	0.010309802309	0.0115336976303	0.012767645183	0.00566591193486	0.00566591193486	0.00566591193486	0.00566591193486	0.00566591193486	0.00566591193486	0.00566591193486	0.00566591193486	0.00566591193486	0.00566591193486	0.00566591193486	0.00566591193486	0.00566591193486
hhs8	201545	2.17828	3.0272706139664	0.00576142831464	0.0179273545621	0.0568496573354	0.113588066433	0.149585236409	0.131549634193	0.11683942507	0.11682609293	0.107402104116	0.0443857994655	0.021777874288	0.0117692591539	0.0114892738607	0.0168649456666	0.00934342636347	0.00746184419849	0.00603309239076	0.00563062709281	0.00545957934118	0.00544951770873	0.00542939444383	0.00542939444383	0.00542939444383	0.00542939444383	0.00542939444383	0.00542939444383	0.00542939444383
hhs8	201546	2.17828	2.8754632066087	0.00477750145956	0.0116471018037	0.053603766004	0.130889860297	0.144499200426	0.143430697724	0.126229580717	0.129678621565	0.10197053936	0.0488827331968	0.0196165188359	0.0085333019533	0.00560098657689	0.00916938008175	0.00473501419451	0.00472793298367	0.00472793298367	0.00472793298367	0.00472793298367	0.00472793298367	0.00472793298367	0.00472793298367	0.00472793298367	0.00472793298367	0.00472793298367	0.00472793298367	0.00472793298367
hhs8	201547	2.17828	2.9497214023168	0.00431527350395	0.00575725034872	0.0398765630825	0.0986834781029	0.135553502061	0.146908391419	0.127645592176	0.16035890941	0.133893597046	0.0547852947291	0.0212863643616	0.00868628511259	0.00427483208476	0.0119116385999	0.00359845010469	0.00353871482142	0.00353871482142	0.00353871482142	0.00353871482142	0.00353871482142	0.00353871482142	0.00353871482142	0.00353871482142	0.00353871482142	0.00353871482142	0.00353871482142	0.00353871482142
hhs8	201548	2.17828	2.5420862717911	0.00306662088356	0.00988984082811	0.0902897443595	0.170626934049	0.175723753865	0.152194703845	0.102030676495	0.103334284424	0.0960077692657	0.0257916746576	0.00916802745546	0.00409285197732	0.0148504255267	0.0030666208837	0.00306662088339	0.00306662088339	0.00306662088339	0.00306662088339	0.00306662088339	0.00306662088339	0.00306662088339	0.00306662088339	0.00306662088339	0.00306662088339	0.00306662088339	0.00306662088339	0.00306662088339
hhs8	201549	2.17828	2.7986218265917	0.00302669491681	0.00621493099835	0.0599708031464	0.134055698475	0.160746948165	0.169163221693	0.121899930915	0.12574280671	0.105601436898	0.0405311916874	0.0231942371367	0.00411339957698	0.00323177105999	0.00315989470387	0.00302669491681	0.00302669491681	0.00302669491681	0.00302669491681	0.00302669491681	0.00302669491681	0.00302669491681	0.00302669491681	0.00302669491681	0.00302669491681	0.00302669491681	0.00302669491681	0.00302669491681
hhs8	201550	2.17828	2.5500003538199	0.00140280009047	0.00433044221078	0.0685869302458	0.179997833405	0.215820554151	0.195136570837	0.123403718528	0.0918843185968	0.0915212493974	0.00991898700154	0.00295002152637	0.000940411474611	0.000940410835629	0.000940410835629	0.000940410835629	0.000940410835629	0.000940410835629	0.000940410835629	0.000940410835629	0.000940410835629	0.000940410835629	0.000940410835629	0.000940410835629	0.000940410835629	0.000940410835629	0.000940410835629	0.000940410835629
hhs8	201551	2.17828	2.4371757131979	0.00123174946002	0.00301620142417	0.0861645425531	0.189997089243	0.218365091653	0.186835442991	0.0910758145216	0.098742232208	0.0856119370667	0.0155433530661	0.00643985365954	0.00250635632689	0.00123174946002	0.00101324550436	0.000940410835629	0.000940410835629	0.000940410835629	0.000940410835629	0.000940410835629	0.000940410835629	0.000940410835629	0.000940410835629	0.000940410835629	0.000940410835629	0.000940410835629	0.000940410835629	0.000940410835629
hhs8	201552	2.17828	2.4204801000698	0.00159683999047	0.00219267568486	0.0402792921083	0.28242936315	0.243811345184	0.200738330193	0.0577936448225	0.0511261819084	0.091776967065	0.00707553619658	0.00229465786917	0.00127367650374	0.00106159775652	0.00432455070492	0.000940410835629	0.000940410835629	0.000940410835629	0.000940410835629	0.000940410835629	0.000940410835629	0.000940410835629	0.000940410835629	0.000940410835629	0.000940410835629	0.000940410835629	0.000940410835629	0.000940410835629
hhs8	201601	2.17828	2.4520233975925	0.00149557012453	0.00202596450624	0.0610101877562	0.299690667222	0.263863301825	0.176250831864	0.0737535574885	0.0430641225117	0.0435140142019	0.00685945189198	0.00268868810777	0.00165542830634	0.00128486550714	0.00689572744535	0.00122674009545	0.00122674009545	0.00122674009545	0.00122674009545	0.00122674009545	0.00122674009545	0.00122674009545	0.00122674009545	0.00122674009545	0.00122674009545	0.00122674009545	0.00122674009545	0.00122674009545
hhs8	201602	2.17828	2.1977654841825	0.00155890930254	0.00155890930494	0.0414736325428	0.298580631993	0.290778939716	0.179263332345	0.0707569431789	0.0381146112464	0.0388557700861	0.0041940584636	0.0018348534141	0.00155917577751	0.00155892775159	0.00964548396532	0.00155890930098	0.00155890930098	0.00155890930098	0.00155890930098	0.00155890930098	0.00155890930098	0.00155890930098	0.00155890930098	0.00155890930098	0.00155890930098	0.00155890930098	0.00155890930098	0.00155890930098
hhs8	201603	2.17828	2.2454512944158	0.00244479618054	0.00325976755304	0.041645533639	0.325037428843	0.273291919914	0.161350437816	0.0798756580468	0.0417186454524	0.0327990998827	0.00723632771222	0.00318543109126	0.00218676741928	0.00179664570075	0.00839226462511	0.0015372144248	0.00142608196491	0.00131494950502	0.00116677289184	0.00114825081519	0.00114825081519	0.00114825081519	0.00114825081519	0.00114825081519	0.00114825081519	0.00114825081519	0.00114825081519	0.00114825081519
hhs8	201604	2.17828	2.1178221852528	0.00164622008881	0.00210758892858	0.0476878144455	0.382550502451	0.271929927708	0.148118730193	0.0558269515914	0.0300600784754	0.0263269752916	0.00378628766509	0.00257537798991	0.00160016736587	0.0014616725529	0.00708854261732	0.00140015670759	0.00134633034295	0.00132326190096	0.00132326190096	0.0013155724203	0.0013155724203	0.0013155724203	0.0013155724203	0.0013155724203	0.0013155724203	0.0013155724203	0.0013155724203	0.0013155724203
hhs8	201605	2.17828	1.9189456395082	0.00125159861708	0.00167663558687	0.0724304985126	0.452609128024	0.249147361049	0.106978195956	0.0519970380142	0.0197453022602	0.0168647789454	0.00249810632311	0.00174494927695	0.00170699821001	0.00191951385532	0.00556512619339	0.00180566466699	0.00152483666909	0.00109220975341	0.000978360565074	0.000940410835629	0.000940410835629	0.000940410835629	0.000940410835629	0.000940410835629	0.000940410835629	0.000940410835629	0.000940410835629	0.000940410835629
hhs8	201606	2.17828	1.9095452228571	0.000998514942166	0.00107246553845	0.00973332206357	0.631494842525	0.222998904201	0.0677224948077	0.0311140632897	0.00991120963968	0.0058598580085	0.00142020696664	0.00110283810477	0.0010566189821	0.00111076138295	0.00195538548381	0.00107378608481	0.00100115603489	0.000961539644026	0.000947013634043	0.000941731448594	0.000940410902232	0.000940410902232	0.000940410902232	0.000940410902232	0.000940410902232	0.000940410902232	0.000940410902232	0.000940410902232
hhs8	201607	2.17828	2.0897211986186	0.000940410835629	0.000940410835629	0.00145606884603	0.29364123522	0.521807434024	0.106381109697	0.0392531047134	0.0121409355063	0.00497248468053	0.00175941290742	0.00114516135358	0.000940410835629	0.000940410835629	0.00145606884603	0.000940410835629	0.000940410835629	0.000940410835629	0.000940410835629	0.000940410835629	0.000940410835629	0.000940410835629	0.000940410835629	0.000940410835629	0.000940410835629	0.000940410835629	0.000940410835629	0.000940410835629
hhs8	201608	2.17828	2.1635399477851	0.000940410835629	0.000940410835629	0.000940410835629	0.000940584581188	0.848948939673	0.0928157108782	0.027791664532	0.00559990769524	0.00348748660118	0.0013854188893	0.0011624812734	0.000940410835629	0.000940410835629	0.000940410835629	0.000940410835629	0.000940410835629	0.000940410835629	0.000940410835629	0.000940410835629	0.000940410835629	0.000940410835629	0.000940410835629	0.000940410835629	0.000940410835629	0.000940410835629	0.000940410835629	0.000940410835629
hhs8	201609	2.17828	2.2114594910232	0.000940410835629	0.000940410835629	0.000940410835629	0.000940410835629	0.832096667351	0.107988170715	0.0301495412645	0.00613642226965	0.00209697757981	0.00136200205356	0.00136200205356	0.000940410835629	0.000940410835629	0.000940410835629	0.000940410835629	0.000940410835629	0.000940410835629	0.000940410835629	0.000940410835629	0.000940410835629	0.000940410835629	0.000940410835629	0.000940410835629	0.000940410835629	0.000940410835629	0.000940410835629	0.000940410835629
hhs8	201610	2.17828	2.2047878996178	0.000954510064233	0.00102657278821	0.00121299592197	0.00145581597015	0.740394971658	0.193747637038	0.0342660619745	0.00585237646641	0.00249808890817	0.00201263439545	0.00128465014995	0.00112955863531	0.000976442197617	0.000951376902321	0.000946677159453	0.000943543997541	0.000941977416585	0.000940410835629	0.000940410835629	0.000940410835629	0.000940410835629	0.000940410835629	0.000940410835629	0.000940410835629	0.000940410835629	0.000940410835629	0.000940410835629
hhs8	201611	2.17828	2.2611889030505	0.00108080717463	0.00132330994199	0.00179555217318	0.00291021401615	0.864595759466	0.0860174657189	0.0165234162708	0.00417113302248	0.0026596173866	0.00211463476182	0.00146370628099	0.00119142247202	0.000970191877235	0.000948919704659	0.000948919704659	0.000940410835629	0.000940410835629	0.000940410835629	0.000940410835629	0.000940410835629	0.000940410835629	0.000940410835629	0.000940410835629	0.000940410835629	0.000940410835629	0.000940410835629	0.000940410835629
hhs8	201612	2.17828	2.1914533913657	0.000979648460903	0.00111480028129	0.0016510478267	0.00242272112376	0.913827647734	0.0464708233601	0.00843106051321	0.00377889243378	0.0027087453386	0.00204778381558	0.00138946365821	0.00104068476688	0.000966569252478	0.000944770571771	0.000940410835629	0.000940410835629	0.000940410835629	0.000940410835629	0.000940410835629	0.000940410835629	0.000940410835629	0.000940410835629	0.000940410835629	0.000940410835629	0.000940410835629	0.000940410835629	0.000940410835629
hhs8	201613	2.17828	2.2439250336628	0.001018862179	0.00124985780113	0.00173799949318	0.00249636247906	0.789859058115	0.149706650333	0.0245507374418	0.00428277157193	0.00364191966965	0.0035554556145	0.00222614118524	0.00143726934361	0.00103629581085	0.000970919691383	0.000944769243594	0.000940410835629	0.000940410835629	0.000940410835629	0.000940410835629	0.000940410835629	0.000940410835629	0.000940410835629	0.000940410835629	0.000940410835629	0.000940410835629	0.000940410835629	0.000940410835629
hhs8	201614	2.17828	2.2429437648404	0.00099741931673	0.00113336261782	0.00154996305663	0.00243578714758	0.956916827729	0.00792142579188	0.00422271468332	0.00327106884249	0.00272082955823	0.00204549831543	0.00150172511108	0.00111143627893	0.00099741931673	0.000949181371183	0.000940410835629	0.000940410835629	0.000940410835629	0.000940410835629	0.000940410835629	0.000940410835629	0.000940410835629	0.000940410835629	0.000940410835629	0.000940410835629	0.000940410835629	0.000940410835629	0.000940410835629
hhs8	201615	2.17828	2.2232432232092	0.00102496390849	0.00129642377397	0.002150854826	0.00356600625593	0.957443667834	0.00866828412275	0.00373511240164	0.00263147229277	0.00179929204939	0.00138987717029	0.00114066811345	0.0010427645554	0.000944860997358	0.000940410835629	0.000940410835629	0.000940410835629	0.000940410835629	0.000940410835629	0.000940410835629	0.000940410835629	0.000940410835629	0.000940410835629	0.000940410835629	0.000940410835629	0.000940410835629	0.000940410835629	0.000940410835629
hhs8	201616	2.17828	2.2300422356754	0.000996853111018	0.00116617993718	0.00142668274667	0.00196505521961	0.959728105475	0.00235147655575	0.00283339791789	0.0033891372448	0.00427050508356	0.00362793148683	0.00251645283302	0.00147009988158	0.00107066224037	0.000957777689595	0.00094475254912	0.000940410835629	0.000940410835629	0.000940410835629	0.000940410835629	0.000940410835629	0.000940410835629	0.000940410835629	0.000940410835629	0.000940410835629	0.000940410835629	0.000940410835629	0.000940410835629
hhs8	201617	2.17828	2.2094062319168	0.00100119482451	0.00122696392606	0.00165679356172	0.0023731762878	0.960279511832	0.00348899674726	0.00410117825739	0.00413157025183	0.00318073499721	0.00213438204577	0.00127472277447	0.00102724510546	0.000953435976103	0.00094475254912	0.000940410835629	0.000940410835629	0.000940410835629	0.000940410835629	0.000940410835629	0.000940410835629	0.000940410835629	0.000940410835629	0.000940410835629	0.000940410835629	0.000940410835629	0.000940410835629	0.000940410835629
hhs8	201618	2.17828	2.2151554249324	0.000966461116578	0.00100987825149	0.00110105423481	0.00136589875779	0.958812012704	0.00192597985848	0.00298969960359	0.00432260564546	0.00486531983189	0.00408381140343	0.00268577965919	0.00158732614585	0.00107500395386	0.000983827970543	0.000940410835629	0.000940410835629	0.000940410835629	0.000940410835629	0.000940410835629	0.000940410835629	0.000940410835629	0.000940410835629	0.000940410835629	0.000940410835629	0.000940410835629	0.000940410835629	0.000940410835629
hhs8	201619	2.17828	2.1598475613175	0.000962119403086	0.00113144622925	0.00155693415141	0.00203018092198	0.959471953215	0.00275524707505	0.00321981041863	0.00399263542011	0.00411854511136	0.00311560929484	0.00217779918069	0.00130511476891	0.000988169684035	0.000949094262612	0.000940410835629	0.000940410835629	0.000940410835629	0.000940410835629	0.000940410835629	0.000940410835629	0.000940410835629	0.000940410835629	0.000940410835629	0.000940410835629	0.000940410835629	0.000940410835629	0.000940410835629
hhs9	201542	4.3744	4.8937182312	0.000788669849093	0.000788669849093	0.00300656876497	0.00655520707035	0.0172011220864	0.029177776392	0.052243925377	0.0922541112911	0.116650999766	0.181677663675	0.145927265835	0.0962463294596	0.0465653929845	0.0220804996814	0.0386689616761	0.0313956753079	0.018531861376	0.0198626007655	0.0372502174579	0.0256291380867	0.0105474252388	0.00300656876497	0.000788669849093	0.000788669849093	0.000788669849093	0.000788669849093	0.000788669849093
hhs9	201543	4.3744	4.9653012949669	0.00641056061991	0.00641056061991	0.0103281433723	0.017298005036	0.0289499968568	0.0490377361871	0.0616083734916	0.0842423534345	0.0979805638892	0.154511053301	0.122399702566	0.0821389426544	0.0483345485602	0.0192191176581	0.0393805638904	0.0235661449891	0.019139998848	0.0238447694023	0.0370482812412	0.0177200087241	0.0107000497068	0.00750182144698	0.0065715505113	0.00642547113302	0.00641056061991	0.00641056061991	0.00641056061991
hhs9	201544	4.3744	4.9541407587356	0.00566591193486	0.00566591193486	0.00794068537327	0.00922024543238	0.0149071790284	0.0254994861176	0.0457966573945	0.0823321345521	0.117133660712	0.177327393417	0.140666200979	0.0930361551194	0.0682595152505	0.0300516313961	0.0321100610384	0.0259930736431	0.0224297507043	0.0189153165597	0.0212453332496	0.0123900339287	0.0084644301904	0.00652773859035	0.0057539425592	0.00566981509028	0.00566591193486	0.00566591193486	0.00566591193486
hhs9	201545	4.3744	4.8408329572906	0.00542939444383	0.00542939444383	0.00542939444383	0.00566642491896	0.00863936749052	0.0169723714221	0.0289070140726	0.0632602111775	0.119315711229	0.18579524689	0.15041368918	0.101364976896	0.0678418522737	0.0398851609077	0.0354705934544	0.0270678186052	0.0223933069122	0.0209159249216	0.0299856399493	0.0159224921974	0.00974834209915	0.00677385008314	0.00563703985576	0.00544536329741	0.00543062994772	0.00542939444383	0.00542939444383
hhs9	201546	4.3744	5.3865358888078	0.00472793298367	0.00472793298367	0.00472793298367	0.00472793298367	0.00629606069528	0.0114175461476	0.0264594137093	0.0612552399565	0.124757303979	0.172741889102	0.155394695193	0.0949523545331	0.0688379847298	0.0417134315185	0.0365586203047	0.0391359697404	0.0319712186168	0.0246758625965	0.0293079007134	0.0160600352033	0.00945834888341	0.00619545995948	0.00497010514947	0.00474502838224	0.00472793298367	0.00472793298367	0.00472793298367
hhs9	201547	4.3744	5.0538124337457	0.00353871482142	0.00353871482142	0.00353871482142	0.00354042701397	0.00719132230473	0.0140094407877	0.0250987537679	0.0727367532062	0.133648273691	0.194121347227	0.160248908239	0.10550489532	0.0635258026992	0.0465044562408	0.0398206156985	0.0263998541965	0.019974019923	0.013739258304	0.0185898291337	0.0120618317818	0.00920091342038	0.00547017901527	0.00381514361822	0.00356568548246	0.00353871482142	0.00353871482142	0.00353871482142
hhs9	201548	4.3744	5.3836274957805	0.00306662088339	0.00306662088339	0.00306662088339	0.00306662088339	0.00409284274986	0.0107988474215	0.0266025587262	0.0759900896016	0.135157920546	0.214644309807	0.173617909438	0.112689647386	0.0646627758892	0.0286608143016	0.041792281403	0.0214403273016	0.0119673425614	0.00579743017464	0.020029529068	0.00891851034772	0.00944642100864	0.00562519626926	0.00350051040165	0.0030948050618	0.0030702052354	0.00306662088339	0.00306662088339
hhs9	201549	4.3744	5.3514913002236	0.00302669491681	0.00302669491681	0.00302669491681	0.00302669491681	0.00441145741539	0.0159992368712	0.0316926690136	0.084145433366	0.138740737849	0.21992539636	0.187102601021	0.120039567599	0.0604693271457	0.0297256349203	0.0241205405736	0.00908435091095	0.00475840849438	0.0038915226686	0.0141566453036	0.00901142672635	0.00951247744938	0.00549088132296	0.00348117981029	0.00305196976748	0.00302836591045	0.00302669491681	0.00302669491681
hhs9	201550	4.3744	5.1262242344492	0.000940410835629	0.000940410835629	0.000940410835629	0.000940410835629	0.00164447949416	0.0068076809023	0.0199090804419	0.0779685651486	0.142794892029	0.236332792469	0.208616662725	0.150776793657	0.0713765070884	0.021367560962	0.0266472433585	0.00422109677868	0.017141969942	0.00104864613708	0.001048787507	0.00135265031504	0.00134003542763	0.00111200577771	0.00096777774487	0.000941896243861	0.000940410835629	0.000940410835629	0.000940410835629
hhs9	201551	4.3744	4.749645424679	0.000940410835629	0.000940410835629	0.000940410835629	0.000976828163678	0.00341494361377	0.014642595775	0.0302298379256	0.100978999193	0.134486216306	0.228710467238	0.18002482171	0.169298155064	0.074299882261	0.01689544824	0.00678733783825	0.00320130205461	0.0218249288511	0.00108862193085	0.00112641916589	0.00154072845346	0.00164642445982	0.00124415793587	0.000999007970694	0.000940410835629	0.000940410835629	0.000940410835629	0.000940410835629
hhs9	201552	4.3744	4.8165495801348	0.000940410835629	0.000940410835629	0.000940410835629	0.000940410835629	0.00102120211622	0.00711326316289	0.0287984803258	0.0691432594458	0.0798248436675	0.404085721493	0.165079823229	0.119088515102	0.0800059090764	0.0145988393872	0.00973420096836	0.00332514482028	0.00158280050519	0.000941532932164	0.0043218770711	0.000961441496807	0.000961217825655	0.000946109557839	0.000942148425457	0.000940793541587	0.000940410835629	0.000940410835629	0.000940410835629
hhs9	201601	4.3744	4.3733538372427	0.00122674009545	0.00122674009545	0.00122674009545	0.00122674009545	0.00133572524237	0.0259955423629	0.168078526645	0.162820546277	0.171632509163	0.167242679352	0.105394315224	0.0877104090037	0.0587788214621	0.012808118282	0.0104641279285	0.00290271062667	0.00174237589394	0.00122674009545	0.00688846176889	0.00148424962245	0.00122674009545	0.00122674009545	0.00122674009545	0.00122674009545	0.00122674009545	0.00122674009545	0.00122674009545
hhs9	201602	4.3744	4.4261286849777	0.00155890930098	0.00155890930098	0.00155890930098	0.00155890930107	0.001558909302	0.0474426079602	0.152906640917	0.247878912319	0.190544805155	0.159868239973	0.0839034841631	0.0409310960284	0.0243723224038	0.00616799788598	0.0108124015982	0.0021423681152	0.00155890930102	0.00155890930098	0.00964548396532	0.00155890930098	0.00155890930098	0.00155890930098	0.00155890930098	0.00155890930098	0.00155890930098	0.00155890930098	0.00155890930098
hhs9	201603	4.3744	3.8296286116951	0.00114825081519	0.00114825081519	0.00114825081519	0.00114825081519	0.00124086119843	0.0449790824849	0.212112780389	0.233627723328	0.182818376333	0.155232074508	0.0748328308334	0.0364064898695	0.0177260406723	0.00728075254902	0.00872298790512	0.00118197449681	0.00114825081519	0.00114825081519	0.00776251401909	0.00114825081519	0.00114825081519	0.00114825081519	0.00114825081519	0.00114825081519	0.00114825081519	0.00114825081519	0.00114825081519
hhs9	201604	4.3744	3.5964359262859	0.0013155724203	0.0013155724203	0.0013155724203	0.0013155724203	0.00141553566892	0.0703785176721	0.295715201982	0.232383588786	0.145764387262	0.104115497893	0.0528589371613	0.0273880249259	0.0179373898827	0.00779895378864	0.0111431835663	0.00506438577172	0.00276119478493	0.00188459398936	0.00729615859522	0.00154625684019	0.00138477774627	0.00132326190096	0.0013155724203	0.0013155724203	0.0013155724203	0.0013155724203	0.0013155724203
hhs9	201605	4.3744	3.8977750994776	0.000940410835629	0.000940410835629	0.000940410835629	0.000940410835629	0.00106943991574	0.00599290473779	0.0830734213412	0.314764424357	0.308631147926	0.135380277745	0.0654007212334	0.0281575877683	0.0159570246869	0.00659814204409	0.00849528986744	0.00262041765038	0.00241796969769	0.002488759797	0.0062482213234	0.00205613288133	0.0012364187253	0.000948000781518	0.000940410835629	0.000940410835629	0.000940410835629	0.000940410835629	0.000940410835629
hhs9	201606	4.3744	4.7554501131275	0.000940410902232	0.000940410902232	0.000940410902232	0.000943051994956	0.000958898551302	0.00106850389936	0.0015239242	0.0543607393724	0.237943323411	0.361308866461	0.203512238908	0.0811577491853	0.0267061505886	0.00958852568707	0.00467518139311	0.00134713918177	0.00118735307195	0.00116490378379	0.00205046482189	0.00106322171391	0.000974745107647	0.000941731448594	0.000940410902232	0.000940410902232	0.000940410902232	0.000940410902232	0.000940410902232
hhs9	201607	4.3744	4.5401126938705	0.000940410835629	0.000940410835629	0.000940410835629	0.000940410835629	0.000940410835629	0.000940410835629	0.000940410835629	0.0668083560723	0.275668666857	0.392133090555	0.176554474719	0.0488502938443	0.012038906255	0.00646867482019	0.00227507091782	0.00175941290742	0.000940410835629	0.000940410835629	0.00145606884603	0.000940410835629	0.000940410835629	0.000940410835629	0.000940410835629	0.000940410835629	0.000940410835629	0.000940410835629	0.000940410835629
hhs9	201608	4.3744	4.5474146761944	0.000940410835629	0.000940410835629	0.000940410835629	0.000940410835629	0.000940410835629	0.000940410835629	0.000940410835629	0.005335542951	0.250799673969	0.51264044905	0.167163080192	0.0315520192828	0.00787505737573	0.00427146740218	0.00182869258671	0.00138455171117	0.0011624812734	0.000940410835629	0.000940410835629	0.000940410835629	0.000940410835629	0.000940410835629	0.000940410835629	0.000940410835629	0.000940410835629	0.000940410835629	0.000940410835629
hhs9	201609	4.3744	4.6156749032624	0.000940410835629	0.000940410835629	0.000940410835629	0.000940410835629	0.000940410835629	0.000940410835629	0.000940410835629	0.00113160082031	0.35593209363	0.467891176413	0.113173967076	0.0281403949787	0.00807986248356	0.00431314057909	0.00262677570736	0.00178359327149	0.000940410835629	0.000940410835629	0.000940410835629	0.000940410835629	0.000940410835629	0.000940410835629	0.000940410835629	0.000940410835629	0.000940410835629	0.000940410835629	0.000940410835629
hhs9	201610	4.3744	4.5140692879705	0.000940410835629	0.000940410835629	0.000940410835629	0.000945110578497	0.000968609292837	0.00109863551218	0.00136965401757	0.00301888871725	0.491261939996	0.429529506469	0.0426780344628	0.0082625561936	0.00328754583076	0.00208067956248	0.00129909047151	0.00103086403508	0.000941977416585	0.000941977416585	0.000940410835629	0.000940410835629	0.000940410835629	0.000940410835629	0.000940410835629	0.000940410835629	0.000940410835629	0.000940410835629	0.000940410835629
hhs9	201611	4.3744	4.4326425141316	0.000940410835629	0.000940410835629	0.000940410835629	0.000940410835629	0.000940410835629	0.000940410835629	0.000944665270144	0.00168172725863	0.529710044134	0.410449672874	0.0268772644379	0.00661010220536	0.00420356210876	0.00156581270936	0.0010169906569	0.000953174139175	0.000940410835629	0.000940410835629	0.000940410835629	0.000940410835629	0.000940410835629	0.000940410835629	0.000940410835629	0.000940410835629	0.000940410835629	0.000940410835629	0.000940410835629
hhs9	201612	4.3744	4.4044364475228	0.000940410835629	0.000940410835629	0.000940410835629	0.000940410835629	0.000940410835629	0.000944770571771	0.000988367933186	0.00170464414983	0.55625946573	0.376886012919	0.0370676468151	0.00499096980296	0.00280638548946	0.00135894550522	0.00100144714161	0.000944770571771	0.000940410835629	0.000940410835629	0.000940410835629	0.000940410835629	0.000940410835629	0.000940410835629	0.000940410835629	0.000940410835629	0.000940410835629	0.000940410835629	0.000940410835629
hhs9	201613	4.3744	4.6770462110411	0.000940410835629	0.000940410835629	0.000940410835629	0.000940410835629	0.000957844467488	0.00100142854714	0.00122370735334	0.0020524425148	0.518072400985	0.423396127403	0.0301598715471	0.00377779420838	0.00210410733559	0.00122370735334	0.000970919691383	0.000953486059523	0.000940410835629	0.000940410835629	0.000940410835629	0.000940410835629	0.000940410835629	0.000940410835629	0.000940410835629	0.000940410835629	0.000940410835629	0.000940410835629	0.000940410835629
hhs9	201614	4.3744	4.4340715883178	0.000940410835629	0.000940410835629	0.000940410835629	0.000940410835629	0.000949181371183	0.000966722442291	0.00117283002781	0.00179553805214	0.531326933837	0.415362337137	0.0228823344043	0.00354977478756	0.0021639056311	0.00169906216105	0.00185693180102	0.00173414430326	0.00128684699001	0.00101934565561	0.000949181371183	0.000940410835629	0.000940410835629	0.000940410835629	0.000940410835629	0.000940410835629	0.000940410835629	0.000940410835629	0.000940410835629
hhs9	201615	4.3744	4.4583369407908	0.000940410835629	0.000940410835629	0.000940410835629	0.000940410835629	0.000944860997358	0.000993812776381	0.0012697228036	0.00171473897653	0.504326603735	0.438810385494	0.0266252000006	0.00348176308596	0.0019150084074	0.00165688687405	0.00189719560743	0.00180374221112	0.0013008739357	0.00102051374676	0.000953761320817	0.000940410835629	0.000940410835629	0.000940410835629	0.000940410835629	0.000940410835629	0.000940410835629	0.000940410835629	0.000940410835629
hhs9	201616	4.3744	4.5690615056666	0.000940410835629	0.000940410835629	0.000940410835629	0.000940410835629	0.000957777689595	0.00101421996498	0.00117486336417	0.00167416043384	0.481458860089	0.425912834669	0.0624734660021	0.0034976857798	0.00200413064103	0.00160035128633	0.00189992951724	0.00177401982598	0.0013094564824	0.00102290339197	0.000940410835629	0.000940410835629	0.000940410835629	0.000940410835629	0.000940410835629	0.000940410835629	0.000940410835629	0.000940410835629	0.000940410835629
hhs9	201617	4.3744	4.3444042625377	0.000940410835629	0.000940410835629	0.000940410835629	0.000940410835629	0.000940410835629	0.00094475254912	0.00105329538641	0.00181743700652	0.731292388593	0.235675766329	0.00533876304544	0.0032675692783	0.00169152727002	0.00124867249352	0.0012573559205	0.00122262221257	0.00104461195942	0.00097514454356	0.00094475254912	0.000940410835629	0.000940410835629	0.000940410835629	0.000940410835629	0.000940410835629	0.000940410835629	0.000940410835629	0.000940410835629
hhs9	201618	4.3744	4.3488753682084	0.000940410835629	0.000940410835629	0.00094475254912	0.00094475254912	0.000992511397526	0.00123130563956	0.00177401982598	0.00256855339492	0.635681927309	0.330405029593	0.00470904197929	0.00313732071114	0.00188256266327	0.00120525535861	0.00110105423481	0.00111407937529	0.000992511397526	0.000962119403086	0.00094475254912	0.00094475254912	0.000940410835629	0.000940410835629	0.000940410835629	0.000940410835629	0.000940410835629	0.000940410835629	0.000940410835629
hhs9	201619	4.3744	4.3462336851414	0.000940410835629	0.000940410835629	0.000940410835629	0.000953435976103	0.000983827970543	0.00127906448796	0.00195637179262	0.00299404131708	0.750627894864	0.215528543756	0.00475678937474	0.00315034300277	0.00164811013473	0.00106632052688	0.000949094262612	0.000940410835629	0.000940410835629	0.000940410835629	0.000940410835629	0.000940410835629	0.000940410835629	0.000940410835629	0.000940410835629	0.000940410835629	0.000940410835629	0.000940410835629	0.000940410835629
hhs10	201542	2.44289	3.8442944175	0.000392843399908	0.000888630345635	0.00766438583689	0.0195632736337	0.0834032856815	0.0456751447478	0.0999473252179	0.215545381196	0.0261181882613	0.106968377774	0.0156967262946	0.0156891519398	0.0163733438413	0.0256078755239	0.119099415799	0.0307639907018	0.0748618934131	0.0694253055423	0.0154536379749	0.0060871268321	0.00196351674352	0.000741195463921	0.000452463936059	0.000438989699486	0.000392843399908	0.000392843399908	0.000392843399908
hhs10	201543	2.44289	3.8040514858488	0.00641056061991	0.00677406865676	0.013977047675	0.0349676221773	0.0754964395309	0.101078854339	0.125848462047	0.1543090761	0.0626426341366	0.0749501015973	0.0253267927921	0.0204499899514	0.0238940554788	0.0270326713762	0.0373612585337	0.0214942118245	0.052604130766	0.0486789110163	0.0253604776935	0.0147912256732	0.00759523079275	0.0067035092881	0.00653791791008	0.0064565188975	0.00642525618823	0.0064164874691	0.0064164874691
hhs10	201544	2.44289	3.9013618703391	0.00566591193486	0.00708764533387	0.0146588082768	0.0302631581907	0.0734798384839	0.11038711149	0.136295006187	0.160417416395	0.0942157566905	0.0741066645047	0.045458968562	0.0280403113068	0.0270292846879	0.0288752718394	0.0287846396409	0.0222005655154	0.0277069464009	0.0213379103649	0.0142051485501	0.00858666219754	0.00715118828693	0.00570330466302	0.00567327732902	0.00567055889869	0.00566682040015	0.00566591193486	0.00566591193486
hhs10	201545	2.44289	3.7326875550191	0.00543945607628	0.00569660981631	0.00987669075493	0.0236399992897	0.0637151396468	0.113898355231	0.150410007905	0.162488224318	0.102386338816	0.0672849922651	0.0437694740707	0.0304546654772	0.0261813874598	0.0278948495076	0.0326847405239	0.0249943170948	0.0277747777973	0.0220609119332	0.0128670237612	0.00771245098904	0.00602171756263	0.00558673395449	0.00544001497703	0.00543049735694	0.00543183452684	0.00542939444383	0.00542939444383
hhs10	201546	2.44289	3.9124170888397	0.00474209540535	0.00549057653385	0.0123452023381	0.0309835389578	0.0741272990315	0.11184726707	0.145457718601	0.154118922571	0.0982961744007	0.0739667145634	0.0439529825673	0.0278278318026	0.0268273995715	0.0281051305524	0.027737132144	0.0224682022274	0.0299947796397	0.0272771345716	0.0127037125736	0.00773749892324	0.00518493182299	0.00515523774255	0.00473688967545	0.00473182776088	0.00472793298367	0.00472793298367	0.00472793298367
hhs10	201547	2.44289	3.648132420879	0.00356858246306	0.00433763173012	0.0125276486977	0.0310040670966	0.0791091709915	0.11230991809	0.145061715037	0.16427411349	0.0988536453915	0.0815170540093	0.0439534479692	0.0293870214614	0.0288633884922	0.0266722817995	0.0313316409086	0.019101400417	0.0229549740728	0.0228028658153	0.0105308383078	0.00615137947626	0.00426404224311	0.00371345337998	0.00355485937409	0.00353871482142	0.00353871482142	0.00353871482142	0.00353871482142
hhs10	201548	2.44289	3.9446661710622	0.00306662088362	0.00324812012749	0.0134653774745	0.0381795969879	0.0832771142649	0.10603509135	0.135179420788	0.16997879047	0.0840428492591	0.0745343227244	0.0377340811124	0.0290374616322	0.0263668896859	0.0257653113569	0.0491168354934	0.0198402713191	0.0355492454655	0.0202736544571	0.0142131994716	0.00783574761385	0.00463349807543	0.00309837486882	0.00325784177927	0.00307042068841	0.00306662088339	0.00306662088339	0.00306662088339
hhs10	201549	2.44289	4.0554594655441	0.00302669491681	0.0038459020949	0.013711539856	0.0393612498042	0.0921605454966	0.0964535652455	0.125762497284	0.16381221987	0.0798449985572	0.0835107044953	0.0392397967328	0.0308739135481	0.0278237696932	0.0253069818945	0.0449950490987	0.0215797105595	0.032074293348	0.0254541212821	0.0176907130841	0.0108873652567	0.00414721026754	0.00328040126771	0.00304673845632	0.00302823899631	0.00302669491681	0.00302838906008	0.00302669491681
hhs10	201550	2.44289	4.6090171138956	0.00123766107089	0.00281955161048	0.0152057397006	0.0429024980571	0.0792335358381	0.0746775382842	0.12155917318	0.193449255925	0.107787252092	0.0951201856641	0.0430215268043	0.0423455983915	0.0237174993513	0.0225676546611	0.0389616543438	0.0235802560438	0.0353739541024	0.015384337946	0.00845326173014	0.00411749038443	0.00238415153291	0.00131480942875	0.00100916601417	0.000946254009959	0.000946448470809	0.000943134526026	0.000940410835629
hhs10	201551	2.44289	4.3267237734889	0.00115891480392	0.0163976167906	0.0377803390639	0.0684239409283	0.125203141368	0.116841121074	0.113934851612	0.168595265789	0.0624544587967	0.0771854572878	0.0232369772826	0.0178445485891	0.0166646523854	0.0197454228149	0.0423999861046	0.02049597191	0.0382366875541	0.0144183141568	0.00722879635742	0.00379478898554	0.00195139069169	0.00119841067089	0.00100563486304	0.000964796400047	0.000957692049283	0.000940410835629	0.000940410835629
hhs10	201552	2.44289	3.532618790016	0.000940410835629	0.0178274119081	0.0469409291143	0.0864302593088	0.134811455713	0.112426408462	0.122439943151	0.165108141744	0.0530545642332	0.0860622321687	0.0233247798768	0.017639453775	0.0157947766191	0.0130495932985	0.0347952024144	0.0125542779456	0.0331224000944	0.009957057845	0.00432522031181	0.00228144966177	0.00134959668608	0.0010098265374	0.000975385003535	0.000952995355257	0.000940410835629	0.000940410835629	0.000945406264283
hhs10	201601	2.44289	3.4832078700325	0.00135752227176	0.0337837867319	0.0701206107716	0.109035662492	0.160420148508	0.130060978113	0.108313688839	0.104963241574	0.0490351136727	0.0545946552967	0.0225185685211	0.0208555304999	0.0164203805241	0.0176363962476	0.0286925987606	0.0168154058409	0.0231781701291	0.0144845698481	0.00542738371945	0.00279164516136	0.00184002320711	0.00140038634485	0.00131877095097	0.00125454168698	0.00122674009545	0.00122674009545	0.00122674009545
hhs10	201602	2.44289	3.3499181812049	0.00155890930174	0.00691950807278	0.0473207737722	0.110755679689	0.15864615123	0.143544824629	0.124936564963	0.116613614522	0.0456170718236	0.0505329623005	0.0258512010824	0.0240366948579	0.019812382247	0.021064971203	0.0275081443396	0.0159982846031	0.0219116341657	0.0164309596593	0.00554722796318	0.00372052150205	0.00207876188795	0.00172522767289	0.00162463796587	0.00156656264378	0.00155890930098	0.00155890930098	0.00155890930098
hhs10	201603	2.44289	3.7736315668317	0.00127790535173	0.00213184059579	0.0430167027837	0.109856205578	0.159338133335	0.144239418754	0.111183421956	0.103103952912	0.0471363306037	0.0534075567782	0.0259176298928	0.0222302861504	0.0249432754215	0.0246633174746	0.0346517026593	0.025648570802	0.026660226738	0.0203221751665	0.00697750410672	0.00409736678615	0.00197345849232	0.0013871908459	0.00121004154085	0.00118103282908	0.00114825081519	0.00114825081519	0.00114825081519
hhs10	201604	2.44289	2.9894833114831	0.00139246722693	0.00286130534539	0.0916555718281	0.148440505106	0.165868413864	0.13387610468	0.113416553972	0.0853320629727	0.047640220523	0.0428695752589	0.025331652891	0.0206639786513	0.0178333459916	0.0145004421685	0.0218195125017	0.0163700576276	0.0177500497628	0.014838231647	0.00443699332613	0.00278957201021	0.00221682073279	0.00144763250771	0.00135963556794	0.00134257657645	0.0013155724203	0.0013155724203	0.0013155724203
hhs10	201605	2.44289	2.8320090632006	0.000985950510964	0.0012284124247	0.0361763082775	0.167660110208	0.185487477105	0.137152490356	0.122599867338	0.0979089129961	0.0515555691627	0.0390494719064	0.0327927708889	0.0291988156214	0.0172300889034	0.0150103476672	0.0164051022242	0.0129011775953	0.0129636143194	0.00934753194518	0.00459237818075	0.00214825983694	0.00184767043443	0.00104558707804	0.00095044167732	0.000940410835629	0.000940410835629	0.000940410835629	0.000940410835629
hhs10	201606	2.44289	2.5488771345273	0.000950975273129	0.000966821829475	0.0858294749527	0.299898332735	0.206147760242	0.106598519912	0.0776959961642	0.0592707629455	0.0364458824945	0.0273646326577	0.0201072984024	0.0173570744505	0.0119373293154	0.0120047282043	0.00781049775495	0.00709300136121	0.00685132650374	0.00458723483566	0.00270136267271	0.00147802495078	0.00116774222895	0.00100844436614	0.000961410202066	0.000944132838466	0.000940410902232	0.000940410902232	0.000940410902232
hhs10	201607	2.44289	2.3863903309569	0.000940410835629	0.000940410835629	0.00619865299187	0.223299354325	0.381430129358	0.0951444957606	0.0768826914534	0.0548767096244	0.0401320897474	0.0302899026767	0.0240586898275	0.0179850222071	0.0118661233401	0.00725003664473	0.00637356876479	0.00566479909795	0.00444386655881	0.00261439703117	0.00162649113132	0.00132012049927	0.000991342655143	0.00096558372115	0.000943467570022	0.000940410835629	0.000940410835629	0.000940410835629	0.000940410835629
hhs10	201608	2.44289	2.4961699080176	0.000940410835629	0.000940410835629	0.000940410835629	0.0999452144131	0.506805610067	0.12161202656	0.0787977752263	0.0575059224324	0.0351460034535	0.0285800757839	0.0206550239029	0.0134721274893	0.00868498672369	0.00616213924493	0.00415940250842	0.00226619367355	0.00271089348331	0.00159623825745	0.00148843322602	0.000981649497274	0.000959295140328	0.000944569534109	0.000943543532589	0.000940410835629	0.000940410835629	0.000940410835629	0.000940410835629
hhs10	201609	2.44289	2.5643796236977	0.000940410835629	0.000940410835629	0.000940410835629	0.0707068171095	0.516843495148	0.106504470317	0.0821804590706	0.0661271243906	0.0530959626296	0.0339146999523	0.0235755415241	0.0141906394854	0.00749922008675	0.00471317799645	0.00341989970686	0.00246946764682	0.00201060925007	0.00122669833422	0.00109036987034	0.000995712541683	0.000964032524441	0.00094556367545	0.00094316288992	0.000940410835629	0.000940410835629	0.000940410835629	0.000940410835629
hhs10	201610	2.44289	2.3713217906499	0.000945110578497	0.000976442197617	0.00107513679784	0.0709682751266	0.575577825833	0.151377697489	0.0899760247054	0.0473840287302	0.0215687019447	0.0117211977994	0.00586877583554	0.00451089068897	0.00241992133938	0.00194053401442	0.00170611577795	0.00130065705247	0.000993762036748	0.00112176779639	0.00100468304759	0.000960776388057	0.000959209807101	0.000940410835629	0.000940410835629	0.000940410835629	0.000940410835629	0.000940410835629	0.000940410835629
hhs10	201611	2.44289	2.4062682889793	0.000970191877235	0.0011276059543	0.00155304940581	0.0529880324631	0.720554072608	0.107151710229	0.0562226419171	0.025904699545	0.0117141325465	0.00402937886752	0.00191510348424	0.00126227598108	0.000986128929546	0.000944665270144	0.000944665270144	0.000995718484326	0.000999972918841	0.00107655274011	0.00106804387108	0.000991464049811	0.000953174139175	0.000944665270144	0.000940410835629	0.000940410835629	0.000940410835629	0.000940410835629	0.000940410835629
hhs10	201612	2.44289	2.4306443069206	0.000953490044054	0.000997087405469	0.00133278708837	0.0379739598991	0.607797715851	0.164699333076	0.0940276987497	0.0430333847965	0.0180171047769	0.00718926014589	0.00349165051603	0.00180696137208	0.00169032598379	0.00179491911937	0.00200854619031	0.00164668809056	0.00146357917262	0.0012412326294	0.00115839764271	0.00104940423917	0.000979648460903	0.000944770571771	0.000940410835629	0.000940410835629	0.000940410835629	0.000940410835629	0.000940410835629
hhs10	201613	2.44289	2.4475383855567	0.000962202875453	0.0010929551144	0.00123242416927	0.0342319152318	0.546905861392	0.194718704904	0.113818996091	0.0580595606296	0.0186987390889	0.00741041353041	0.00338817937936	0.00141937806633	0.00143870031295	0.00159417203035	0.00168134018964	0.00146777819937	0.0015375127268	0.00137625163211	0.00123242416927	0.00111474715422	0.000970919691383	0.000944769243594	0.000940410835629	0.000940410835629	0.000940410835629	0.000940410835629	0.000940410835629
hhs10	201614	2.44289	2.4136075697611	0.000966722442291	0.00101057512006	0.00121668270558	0.032214943782	0.584043691448	0.179666722043	0.102531343995	0.0501756148667	0.0185333942848	0.00749870162475	0.00314212680139	0.00173805456495	0.00127156217362	0.00127807645446	0.00129561752557	0.00140524921999	0.00144471662998	0.00147541350442	0.0013263144	0.00112897735004	0.000984263513399	0.000949181371183	0.000940410835629	0.000940410835629	0.000940410835629	0.000940410835629	0.000940410835629
hhs10	201615	2.44289	2.4286914289846	0.000962661644276	0.00106946552578	0.00136762636164	0.0310654350358	0.791620070595	0.0764248474093	0.0433306361659	0.02038729106	0.0098221990229	0.00403206264308	0.00211293297954	0.00141567605519	0.000993812776381	0.000989362614652	0.00106056520232	0.00127862312706	0.00149668105179	0.001558983316	0.00131867458262	0.00104721471713	0.000993812776381	0.000944860997358	0.000944860997358	0.000940410835629	0.000940410835629	0.000940410835629	0.000940410835629
hhs10	201616	2.44289	2.4263699731026	0.00101856167847	0.00134853190382	0.00219516603465	0.118474610172	0.846609077113	0.00351514641815	0.00254256763849	0.0021345674118	0.00161338610685	0.001305116031	0.0010880292617	0.000957777689595	0.00094475254912	0.000996853111018	0.00120091364512	0.00150049187602	0.00185217066883	0.00166981870219	0.00137024047128	0.00106632052688	0.000949094262612	0.00094475254912	0.000940410835629	0.000940410835629	0.000940410835629	0.000940410835629	0.000940410835629
hhs10	201617	2.44289	2.4426079286888	0.000940410835629	0.00094475254912	0.000940410835629	0.00101421996498	0.958538168308	0.00196947365659	0.00302881630517	0.00373231891864	0.00354544700342	0.00253816426397	0.00176533732333	0.00118788876863	0.00120959714145	0.00124433078003	0.00161771814029	0.00196071350612	0.00240356828224	0.0020692563434	0.00154390901094	0.00117486336417	0.00097514454356	0.000953435976103	0.000940410835629	0.000940410835629	0.000940410835629	0.000940410835629	0.000940410835629
hhs10	201618	2.44289	2.4427417171982	0.000940410835629	0.000940410835629	0.000940410835629	0.000953438862244	0.958394951054	0.00172630870636	0.0027726441911	0.00338062290153	0.00291155368522	0.00213872536654	0.00150049249116	0.00126169770717	0.00144404963535	0.00194334665215	0.00212569861879	0.00218214089418	0.00229936715845	0.00231239229892	0.00185217066883	0.00122262221257	0.00109237080783	0.000949094262612	0.000953435976103	0.000940410835629	0.000940410835629	0.000940410835629	0.000940410835629
hhs10	201619	2.44289	2.442869090044	0.000940410835629	0.00094475254912	0.000957777689595	0.000992511408261	0.958403670641	0.00186972858899	0.00290722808934	0.00389278125836	0.0037581852265	0.00264236355788	0.00183046232072	0.00137892399732	0.00141799931969	0.00174362783154	0.00190427123073	0.00176967811249	0.00187822094978	0.00170889412361	0.00130077305542	0.00112276280227	0.000988169684035	0.00094475254912	0.000940410835629	0.000940410835629	0.000940410835629	0.000940410835629	0.000940410835629
