# Supplementary material for: A human judgment approach to epidemiological forecasting
Source: PLoS Comput Biol. 2017 Mar 10;13(3):e1005248. doi: 10.1371/journal.pcbi.1005248 (PMC5345757; doi:10.1371/journal.pcbi.1005248)
Supplement: S1 Data — (ZIP) [file pcbi.1005248.s002.zip › S1_data/influenza_2014-2015_empbayes_peak-wili.csv]

region	wILI available through week	ground truth	Point Prediction	Pr(0.0<=wILI<1.0)	Pr(1.0<=wILI<2.0)	Pr(2.0<=wILI<3.0)	Pr(3.0<=wILI<4.0)	Pr(4.0<=wILI<5.0)	Pr(5.0<=wILI<6.0)	Pr(6.0<=wILI<7.0)	Pr(7.0<=wILI<8.0)	Pr(8.0<=wILI<9.0)	Pr(9.0<=wILI<10.0)	Pr(10.0<=wILI)
nat	201441	6.0024441008653	4.9309144195248	0.00724973172559	0.00724973172559	0.134167297164	0.182841800175	0.173918976304	0.145308673785	0.151997787836	0.149414528652	0.0248210642271	0.00724973172559	0.015780676681
nat	201442	6.0024441008653	4.9133870238542	0.00758747400495	0.00758747400495	0.136166434137	0.191472729447	0.172736315007	0.168460905128	0.150379283192	0.142654377034	0.00778006003551	0.00758747400495	0.00758747400495
nat	201443	6.0024441008653	4.9133870238542	0.000931563909091	0.000931563909091	0.154392735084	0.178493215691	0.177899364013	0.172406235989	0.172653674189	0.13924951729	0.00117900210834	0.000931563909091	0.000931563909091
nat	201444	6.0024441008653	4.0823736617247	0.0340424263097	0.0340424263097	0.108867138055	0.216389520633	0.166010165542	0.156073276713	0.0671541649492	0.115249682608	0.0340863462603	0.0340424263097	0.0340424263097
nat	201445	6.0024441008653	4.2189274777262	0.0347212147116	0.0347212147116	0.112873136959	0.206917929928	0.158953540263	0.170001482022	0.0636027979891	0.114014322113	0.0347519318805	0.0347212147116	0.0347212147116
nat	201446	6.0024441008653	3.4846220843507	0.0338402666251	0.0338402666251	0.111269614082	0.228386560907	0.15227881772	0.163832929254	0.0626699994527	0.112350106314	0.0338509057702	0.0338402666251	0.0338402666251
nat	201447	6.0024441008653	4.4028922557943	0.0313633222795	0.0313633222795	0.0601912479931	0.200109013952	0.248529771744	0.147361492391	0.0695312457686	0.117087016843	0.0317369221906	0.0313633222795	0.0313633222795
nat	201448	6.0024441008653	6.660890189484	0.0318330511095	0.0318330511095	0.0573253291078	0.163310976932	0.137236201888	0.110499623012	0.219063484305	0.152310309254	0.0329218710637	0.0318330511095	0.0318330511095
nat	201449	6.0024441008653	5.4983997331542	0.0320468837187	0.0320468837187	0.0585536417033	0.164904569061	0.118156754137	0.321194506898	0.0649757060544	0.111690014556	0.0323372727155	0.0320468837187	0.0320468837187
nat	201450	6.0024441008653	6.6397133752077	0.0267449599308	0.0267449599308	0.0530454040693	0.161895159306	0.16223271167	0.133462129798	0.243410041629	0.112215503958	0.0267592098475	0.0267449599308	0.0267449599308
nat	201451	6.0024441008653	6.9518031884661	0.0236705308056	0.0236705308056	0.0489843746901	0.150239750228	0.099612062459	0.0996287925919	0.262828934049	0.220353431954	0.0236705308056	0.0236705308056	0.0236705308056
nat	201452	6.0024441008653	6.2169174864486	0.0182610379297	0.0182610379297	0.0384620433624	0.119266065093	0.0788640542277	0.201435317534	0.376812032287	0.0931414291032	0.0189749066735	0.0182610379297	0.0182610379297
nat	201453	6.0024441008653	5.9714114723301	0.0153670911963	0.0153670911963	0.033652134501	0.10679230772	0.0702222211104	0.356974755603	0.279916890935	0.0755523940197	0.0154209313266	0.0153670911963	0.0153670911963
nat	201501	6.0024441008653	6.0795482061387	0.0143089658774	0.0143089658774	0.0330974928563	0.108251600772	0.0706745468142	0.0706745468142	0.575028238048	0.0707287453085	0.0143089658774	0.0143089658774	0.0143089658774
nat	201502	6.0024441008653	6.0424419273739	0.0143347158155	0.0143347158155	0.0328041885034	0.106682079255	0.0697431338791	0.0697431338791	0.579610751527	0.0697431338791	0.0143347158155	0.0143347158155	0.0143347158155
nat	201503	6.0024441008653	6.0054261394069	0.0131250257135	0.0131250257135	0.0289645197004	0.0923224956478	0.0606435076741	0.0606435076741	0.631157333062	0.0606435076741	0.0131250257135	0.0131250257135	0.0131250257135
nat	201504	6.0024441008653	5.9873958415836	0.00935021568797	0.00935021568797	0.0212359408906	0.0687788417011	0.0450073912959	0.751983415486	0.0212359408906	0.0450073912959	0.00935021568797	0.00935021568797	0.00935021568797
nat	201505	6.0024441008653	5.9781884604366	0.00583645150065	0.00583645150065	0.0126237521746	0.0397729548705	0.0261983535225	0.853400576232	0.0126237521746	0.0261983535225	0.00583645150065	0.00583645150065	0.00583645150065
nat	201506	6.0024441008653	5.9873112105589	0.00163271399564	0.00163271399564	0.00674076043737	0.0271729462043	0.0169568533208	0.917268256301	0.00674076043737	0.0169568533208	0.00163271399564	0.00163271399564	0.00163271399564
nat	201507	6.0024441008653	6.0030900166468	0.00126162943958	0.00126162943958	0.00270735357415	0.00849025011245	0.0055988018433	0.0055988018433	0.965697843586	0.0055988018433	0.00126162943958	0.00126162943958	0.00126162943958
nat	201508	6.0024441008653	6.0285617555159	2.35886953997e-05	2.35886953997e-05	0.0014101737272	0.00695651385439	0.00418334379079	0.00418334379079	0.978965337569	0.00418334379079	2.35886953997e-05	2.35886953997e-05	2.35886953997e-05
nat	201509	6.0024441008653	6.0183890304634	2.35880190194e-05	2.35880190194e-05	0.00145667447876	0.00718902031774	0.00432284739825	0.00432284739825	0.978267822914	0.00432284739825	2.35880190194e-05	2.35880190194e-05	2.35880190194e-05
nat	201510	6.0024441008653	6.0197569773383	0.000382873557601	0.000382873557601	0.000716796414819	0.00205248784369	0.00138464212926	0.00138464212926	0.991162421566	0.00138464212926	0.000382873557601	0.000382873557601	0.000382873557601
nat	201511	6.0024441008653	6.0173623457145	0.000777065416236	0.000777065416236	0.00104057477802	0.00209461222516	0.00156759350159	0.00156759350159	0.988276705411	0.00156759350159	0.000777065416236	0.000777065416236	0.000777065416236
nat	201512	6.0024441008653	6.017075478123	2.35990013652e-05	2.35990013652e-05	0.000701648902658	0.00341384850783	0.00205774870524	0.00205774870524	0.989593261467	0.00205774870524	2.35990013652e-05	2.35990013652e-05	2.35990013652e-05
nat	201513	6.0024441008653	6.0171059726604	2.35955434908e-05	2.35955434908e-05	0.000939374322712	0.0046024894396	0.00277093188115	0.00277093188115	0.986027362877	0.00277093188115	2.35955434908e-05	2.35955434908e-05	2.35955434908e-05
nat	201514	6.0024441008653	6.016193058899	2.35939021415e-05	2.35939021415e-05	0.00105221543278	0.00516670155535	0.00310945849407	0.00310945849407	0.984334738019	0.00310945849407	2.35939021415e-05	2.35939021415e-05	2.35939021415e-05
nat	201515	6.0024441008653	6.0157951644548	2.35967171781e-05	2.35967171781e-05	0.000858684505424	0.00419903565841	0.00252886008192	0.00252886008192	0.987237716005	0.00252886008192	2.35967171781e-05	2.35967171781e-05	2.35967171781e-05
nat	201516	6.0024441008653	6.006230759881	2.35967258267e-05	2.35967258267e-05	0.000858089925064	0.00419606272201	0.00252707632354	0.00252707632354	0.987246634753	0.00252707632354	2.35967258267e-05	2.35967258267e-05	2.35967258267e-05
nat	201517	6.0024441008653	5.9938262489728	2.36027969594e-05	2.36027969594e-05	0.000440705591123	0.00210911676778	0.00127491117945	0.994341635706	0.000440705591123	0.00127491117945	2.36027969594e-05	2.36027969594e-05	2.36027969594e-05
nat	201518	6.0024441008653	5.9938262489728	2.36027974585e-05	2.36027974585e-05	0.00044067127572	0.00210894518877	0.00127480823224	0.994342081808	0.00044067127572	0.00127480823224	2.36027974585e-05	2.36027974585e-05	2.36027974585e-05
nat	201519	6.0024441008653	5.9938262489728	2.36027978583e-05	2.36027978583e-05	0.000440643789065	0.00210880775389	0.00127472577148	0.994342439136	0.000440643789065	0.00127472577148	2.36027978583e-05	2.36027978583e-05	2.36027978583e-05
hhs1	201441	3.9377303242699	3.6905435644938	0.00724973172559	0.00724973172559	0.134167297164	0.182841800175	0.173918976304	0.145308673785	0.151997787836	0.149414528652	0.0248210642271	0.00724973172559	0.015780676681
hhs1	201442	3.9377303242699	3.5340391381492	0.00758747400495	0.199527238189	0.204046390909	0.157821630107	0.160873015524	0.13801526003	0.0921797847589	0.00797264606606	0.0168016124006	0.00758747400495	0.00758747400495
hhs1	201443	3.9377303242699	3.5340391381492	0.000931563909091	0.235799902637	0.171169044993	0.170476218035	0.162657170939	0.156768141797	0.0978778503752	0.00142644030759	0.00103053918879	0.000931563909091	0.000931563909091
hhs1	201444	3.9377303242699	3.9854611376869	0.0340424263097	0.0648044475908	0.223277144619	0.179771994207	0.217242787946	0.0596218934171	0.0595999334417	0.0341302662109	0.0594242536392	0.0340424263097	0.0340424263097
hhs1	201445	3.9377303242699	4.01392127379	0.0347212147116	0.064288814762	0.220274309261	0.178256955985	0.216599427294	0.0605822763773	0.0605515592084	0.0347314537679	0.0605515592084	0.0347212147116	0.0347212147116
hhs1	201446	3.9377303242699	3.9900913240852	0.0338402666251	0.0657766298099	0.223275070715	0.179708883964	0.216496697295	0.0597974302868	0.0597867911418	0.0338615449152	0.0597761519967	0.0338402666251	0.0338402666251
hhs1	201447	3.9377303242699	2.162444403788	0.0313633222795	0.0993032938503	0.415024662408	0.0831317544191	0.108275212045	0.0563135385718	0.0563006558162	0.0313633222795	0.0561975937718	0.0313633222795	0.0313633222795
hhs1	201448	3.9377303242699	2.1196192629259	0.0318330511095	0.11717413259	0.383691721804	0.0869067309341	0.112882928912	0.0573616231062	0.0573253291078	0.0318330511095	0.0573253291078	0.0318330511095	0.0318330511095
hhs1	201449	3.9377303242699	2.1490153535656	0.0320468837187	0.0983257654495	0.400840815363	0.0852614382241	0.111723520978	0.0585536417033	0.0585536417033	0.0320468837187	0.0585536417033	0.0320468837187	0.0320468837187
hhs1	201450	3.9377303242699	2.1315575409288	0.0267449599308	0.113279802075	0.435141758187	0.0796735962926	0.105774541597	0.053059653986	0.0530454040693	0.0267449599308	0.0530454040693	0.0267449599308	0.0267449599308
hhs1	201451	3.9377303242699	2.0885916613066	0.0236705308056	0.138708077697	0.445629283046	0.0743985993722	0.0996287925919	0.0489843746901	0.0489843746901	0.0236705308056	0.0489843746901	0.0236705308056	0.0236705308056
hhs1	201452	3.9377303242699	2.1293037488319	0.0182610379297	0.0952621997421	0.578732824179	0.0587106400446	0.0788640542277	0.0384620433624	0.0384620433624	0.0182610379297	0.0384620433624	0.0182610379297	0.0182610379297
hhs1	201453	3.9377303242699	3.353677509067	0.0153670911963	0.033652134501	0.3681718588	0.285603343727	0.148182729925	0.0350250578261	0.0340828555441	0.0155286115874	0.033652134501	0.0153670911963	0.0153670911963
hhs1	201501	3.9377303242699	3.6975816687521	0.0143089658774	0.0330974928563	0.151329801908	0.460840759094	0.197119634176	0.0341272642493	0.0331516913507	0.0143089658774	0.0330974928563	0.0143089658774	0.0143089658774
hhs1	201502	3.9377303242699	3.7232923487405	0.0143347158155	0.0328041885034	0.143621024631	0.437182393045	0.229492671266	0.0338704613013	0.0328862094878	0.0143347158155	0.0328041885034	0.0143347158155	0.0143347158155
hhs1	201503	3.9377303242699	4.1216162120109	0.0131250257135	0.0289645197004	0.124001483622	0.0448040136872	0.660999632955	0.0305603306558	0.0291150679037	0.0132153546355	0.0289645197004	0.0131250257135	0.0131250257135
hhs1	201504	3.9377303242699	4.0994503930388	0.00935021568797	0.0212359408906	0.0925502921064	0.0331216660932	0.751735973878	0.0214833824991	0.0212359408906	0.00935021568797	0.0212359408906	0.00935021568797	0.00935021568797
hhs1	201505	3.9377303242699	4.0912583843151	0.00583645150065	0.0126237521746	0.0533475562184	0.0194110528486	0.853235135787	0.012747832508	0.0126651122858	0.00583645150065	0.0126237521746	0.00583645150065	0.00583645150065
hhs1	201506	3.9377303242699	4.0714060673481	0.00163271399564	0.00674076043737	0.0373890390877	0.0118488068791	0.917223240731	0.00678577600752	0.00674076043737	0.00163271399564	0.00674076043737	0.00163271399564	0.00163271399564
hhs1	201507	3.9377303242699	4.0039132701583	0.00126162943958	0.00270735357415	0.0113816983816	0.00415307770873	0.968589291855	0.00270735357415	0.00270735357415	0.00126162943958	0.00270735357415	0.00126162943958	0.00126162943958
hhs1	201508	3.9377303242699	4.0004950028226	2.35886953997e-05	0.0014101737272	0.00972968391798	0.002796758759	0.981738507633	0.0014101737272	0.0014101737272	2.35886953997e-05	0.0014101737272	2.35886953997e-05	2.35886953997e-05
hhs1	201509	3.9377303242699	3.9926197300425	2.35880190194e-05	0.00145667447876	0.0100551932372	0.979652068816	0.00437168795567	0.00145667447876	0.00145667447876	2.35880190194e-05	0.00145667447876	2.35880190194e-05	2.35880190194e-05
hhs1	201510	3.9377303242699	3.9941384088091	0.000382873557601	0.000716796414819	0.00272033355813	0.991496344423	0.00138464212926	0.000716796414819	0.000716796414819	0.000382873557601	0.000716796414819	0.000382873557601	0.000382873557601
hhs1	201511	3.9377303242699	3.9941384088091	0.000777065416236	0.00104057477802	0.00262163094873	0.988540214773	0.00156759350159	0.00104057477802	0.00104057477802	0.000777065416236	0.00104057477802	0.000777065416236	0.000777065416236
hhs1	201512	3.9377303242699	3.9941384088091	2.35990013652e-05	0.000701648902658	0.00476994831042	0.990271311368	0.00205774870524	0.000701648902658	0.000701648902658	2.35990013652e-05	0.000701648902658	2.35990013652e-05	2.35990013652e-05
hhs1	201513	3.9377303242699	3.9941384088091	2.35955434908e-05	0.000939374322712	0.00643404699804	0.986844632857	0.00286944068001	0.000939374322712	0.000939374322712	2.35955434908e-05	0.000939374322712	2.35955434908e-05	2.35955434908e-05
hhs1	201514	3.9377303242699	3.9941384088091	2.35939021415e-05	0.00105221543278	0.00722394461664	0.984822554162	0.00360109975536	0.00110137955891	0.00105221543278	2.35939021415e-05	0.00105221543278	2.35939021415e-05	2.35939021415e-05
hhs1	201515	3.9377303242699	3.9941384088091	2.35967171781e-05	0.000858684505424	0.0058692112349	0.987924846938	0.00267681693664	0.000858684505424	0.000858684505424	2.35967171781e-05	0.000858684505424	2.35967171781e-05	2.35967171781e-05
hhs1	201516	3.9377303242699	3.9941384088091	2.35967258267e-05	0.000858089925064	0.00586504912049	0.987735891962	0.00287231231423	0.000858089925064	0.000858089925064	2.35967258267e-05	0.000858089925064	2.35967258267e-05	2.35967258267e-05
hhs1	201517	3.9377303242699	4.0384902864807	2.36027969594e-05	0.000440705591123	0.0029433223561	0.000857808385286	0.994341635706	0.000440705591123	0.000440705591123	2.36027969594e-05	0.000440705591123	2.36027969594e-05	2.36027969594e-05
hhs1	201518	3.9377303242699	4.0384902864807	2.36027974585e-05	0.00044067127572	0.00294308214529	0.000857739753982	0.994342081808	0.00044067127572	0.00044067127572	2.36027974585e-05	0.00044067127572	2.36027974585e-05	2.36027974585e-05
hhs1	201519	3.9377303242699	4.0384902864807	2.36027978583e-05	0.000440643789065	0.00294288973631	0.000857684780272	0.994342439136	0.000440643789065	0.000440643789065	2.36027978583e-05	0.000440643789065	2.36027978583e-05	2.36027978583e-05
hhs2	201441	5.2197739722474	2.3923197080193	0.00724973172559	0.00724973172559	0.612808205002	0.0959230566359	0.0635658735958	0.0351123226436	0.0420757519356	0.0662970105964	0.0437488158634	0.00952262943761	0.016446870838
hhs2	201442	5.2197739722474	4.6070429209056	0.00758747400495	0.0167245779884	0.200652763301	0.177388370811	0.140467422421	0.130144811183	0.100306915248	0.0952911523187	0.0970329527289	0.016330879792	0.0180726802022
hhs2	201443	5.2197739722474	4.6070429209056	0.000931563909091	0.000931563909091	0.225506473548	0.195615939079	0.124700151174	0.111437463694	0.108319742384	0.113614919848	0.104113292996	0.012165258155	0.00266363130384
hhs2	201444	5.2197739722474	3.0243245858806	0.0340424263097	0.0594132736516	0.187260345788	0.200117911334	0.137260653727	0.135536795665	0.0594242536392	0.034064386285	0.0594242536392	0.0340424263097	0.0594132736516
hhs2	201445	5.2197739722474	2.9833104063766	0.0347212147116	0.0605515592084	0.193308368763	0.183110268677	0.139158649837	0.138052831755	0.0605515592084	0.0347212147116	0.0605515592084	0.0347212147116	0.0605515592084
hhs2	201446	5.2197739722474	2.9997951340335	0.0338402666251	0.0597761519967	0.192156683683	0.190943821146	0.138690279198	0.137583808111	0.0597761519967	0.0338402666251	0.0597761519967	0.0338402666251	0.0597761519967
hhs2	201447	5.2197739722474	2.9383542883366	0.0313633222795	0.0561975937718	0.230819664072	0.188048915638	0.131550670115	0.130700408249	0.0561975937718	0.0313633222795	0.0561975937718	0.0313633222795	0.0561975937718
hhs2	201448	5.2197739722474	3.3865184899494	0.0318330511095	0.0573253291078	0.0828176071061	0.321861979052	0.136693584981	0.133802163103	0.0573374271073	0.031845149109	0.0573253291078	0.0318330511095	0.0573253291078
hhs2	201449	5.2197739722474	5.8429352595742	0.0320468837187	0.0585536417033	0.0850603996879	0.0998590697142	0.18938341762	0.190656661683	0.0950197984097	0.0448686748057	0.0677344015234	0.0429923151344	0.093824736
hhs2	201450	5.2197739722474	3.7660941894294	0.0267449599308	0.0530454040693	0.0793458482078	0.282421411488	0.212173767659	0.133642476575	0.0530454040693	0.0267449599308	0.0530454040693	0.0267449599308	0.0530454040693
hhs2	201451	5.2197739722474	4.8838804904982	0.0236705308056	0.0489843746901	0.0742982185745	0.0742982185745	0.456617522197	0.127318315355	0.0491684061525	0.0239214827998	0.049017834956	0.0237207212045	0.0489843746901
hhs2	201452	5.2197739722474	5.1031699934888	0.0182610379297	0.0384620433624	0.0586630487951	0.0586630487951	0.305396922236	0.32507590394	0.0758687655362	0.021901768523	0.0401991239722	0.0188559285495	0.0386524083607
hhs2	201453	5.2197739722474	4.9732012510146	0.0153670911963	0.033652134501	0.0519371778057	0.0519371778057	0.366887658631	0.319427583686	0.0607606401556	0.0167130944562	0.0339751752833	0.0156632119134	0.0336790545662
hhs2	201501	5.2197739722474	5.8364077696357	0.0143089658774	0.0330974928563	0.0518860198352	0.0518860198352	0.0894630737931	0.551613635274	0.108054010568	0.0191597311234	0.0331245921035	0.0143089658774	0.0330974928563
hhs2	201502	5.2197739722474	5.7301989785808	0.0143347158155	0.0328041885034	0.0512736611913	0.0512736611913	0.088212606567	0.634991829262	0.0328315288315	0.0143347158155	0.0328041885034	0.0143347158155	0.0328041885034
hhs2	201503	5.2197739722474	6.2040634056094	0.0131250257135	0.0289645197004	0.0448040136872	0.0448040136872	0.076483001661	0.076483001661	0.541039178542	0.0821363221248	0.0461872341625	0.0163166476244	0.0296570414358
hhs2	201504	5.2197739722474	6.3538905789698	0.00935021568797	0.0212359408906	0.0331216660932	0.0331216660932	0.0568931164985	0.0568931164985	0.623402769495	0.0866580439332	0.0431521976405	0.0136274206343	0.0225438465354
hhs2	201505	5.2197739722474	6.4219883574856	0.00583645150065	0.0126237521746	0.0194110528486	0.0194110528486	0.0329856541965	0.0329856541965	0.664376383447	0.130123585463	0.0505096139747	0.0153079169507	0.0164288823991
hhs2	201506	5.2197739722474	5.8247906017368	0.00163271399564	0.00674076043737	0.0118488068791	0.0118488068791	0.0220648997626	0.532271371831	0.267831067302	0.100756999464	0.0287983898104	0.00707959798367	0.00912658565527
hhs2	201507	5.2197739722474	5.7547693959942	0.00126162943958	0.00270735357415	0.00415307770873	0.00415307770873	0.00704452597788	0.58286468948	0.271574298385	0.0939494641032	0.0227857052909	0.00448764758112	0.00501853075018
hhs2	201508	5.2197739722474	5.709020550365	2.35886953997e-05	0.0014101737272	0.002796758759	0.002796758759	0.00556992882259	0.606619721311	0.26359046867	0.0904474413508	0.0216944433769	0.00271186539596	0.00233885113285
hhs2	201509	5.2197739722474	5.658018496326	2.35880190194e-05	0.00145667447876	0.00288976093851	0.00288976093851	0.005755933858	0.618509567271	0.254792645825	0.0868620991149	0.0218720274811	0.00236793477526	0.00258000729946
hhs2	201510	5.2197739722474	5.5992206331182	0.000382873557601	0.000716796414819	0.00105071927204	0.00105071927204	0.00171856498647	0.639317936177	0.247684413046	0.086403076102	0.0173067606361	0.00280946533922	0.0015586751962
hhs2	201511	5.2197739722474	5.5279022316005	0.000777065416236	0.00104057477802	0.0013040841398	0.0013040841398	0.00183110286337	0.655973763021	0.234867452318	0.0796572322538	0.0185146542902	0.00314643212975	0.00158355464987
hhs2	201512	5.2197739722474	5.3635959870455	2.35990013652e-05	0.000701648902658	0.00137969880395	0.00137969880395	0.00273579860654	0.728285574745	0.188146054064	0.0606920994322	0.0138044627691	0.00190249306524	0.000948871805799
hhs2	201513	5.2197739722474	5.3635959870455	2.35955434908e-05	0.000939374322712	0.00185515310193	0.00185515310193	0.00368671066037	0.825397856313	0.119987257739	0.0348957103383	0.00906635022828	0.0011071923309	0.00118564631985
hhs2	201514	5.2197739722474	5.3389445385359	2.35939021415e-05	0.00105221543278	0.00208083696343	0.00208083696343	0.00413808002471	0.913969398174	0.0582300941212	0.0134454003354	0.0037562423699	0.000171086280529	0.00105221543278
hhs2	201515	5.2197739722474	5.3389445385359	2.35967171781e-05	0.000858684505424	0.00169377229367	0.00169377229367	0.00336394787016	0.969374252369	0.0181696365082	0.0027361390538	0.00120391716645	2.35967171781e-05	0.000858684505424
hhs2	201516	5.2197739722474	5.2197739722474	2.35967258267e-05	0.000858089925064	0.0016925831243	0.0016925831243	0.00336156952278	0.982056283701	0.00756553202989	0.000960665843413	0.000907409352305	2.35967258267e-05	0.000858089925064
hhs2	201517	5.2197739722474	5.2197739722474	2.36027969594e-05	0.000440705591123	0.000857808385286	0.00127491117945	0.00169201397361	0.990419022144	0.00391643912697	0.000470482822996	0.000440705591123	2.36027969594e-05	0.000440705591123
hhs2	201518	5.2197739722474	5.2197739722474	2.36027974585e-05	0.00044067127572	0.000857739753982	0.00127480823224	0.0016918767105	0.992554560716	0.00207923227712	0.000172562888495	0.00044067127572	2.36027974585e-05	0.00044067127572
hhs2	201519	5.2197739722474	5.2197739722474	2.36027978583e-05	0.000440643789065	0.000857684780272	0.00127472577148	0.00169176676269	0.993696945122	0.000986831031416	0.000122909569195	0.000440643789065	2.36027978583e-05	0.000440643789065
hhs3	201441	7.2489778388211	5.1715515283316	0.00724973172559	0.038208166079	0.150273520606	0.147063255156	0.135593218332	0.107492358404	0.113711217756	0.140126998346	0.118793628252	0.0249234708311	0.0165644345128
hhs3	201442	7.2489778388211	4.9395400482059	0.00758747400495	0.0735289308662	0.148491940093	0.133448764774	0.111553939433	0.119689596057	0.138194907261	0.118842217523	0.107779253234	0.0239658127371	0.0169171640189
hhs3	201443	7.2489778388211	4.9395400482059	0.000931563909091	0.0856544033323	0.170228779836	0.127421971366	0.12277013322	0.121483454584	0.121780380423	0.120394726507	0.117920344514	0.0102352402009	0.00117900210834
hhs3	201444	7.2489778388211	1.9327754417237	0.0340424263097	0.164594479541	0.0665392856404	0.133783901771	0.111985454549	0.0864530791172	0.137304573678	0.0865299390308	0.0599403130591	0.0594132736516	0.0594132736516
hhs3	201445	7.2489778388211	1.8827649523141	0.0347212147116	0.206020626798	0.0705551172244	0.122031503204	0.0722650396284	0.0871088767033	0.138636457965	0.0868733784081	0.0606846669404	0.0605515592084	0.0605515592084
hhs3	201446	7.2489778388211	1.8834045512293	0.0338402666251	0.211184175612	0.069947174673	0.132021885528	0.0629998129496	0.0871270436611	0.137743395287	0.0857758722386	0.0598080694319	0.0597761519967	0.0597761519967
hhs3	201447	7.2489778388211	4.3254393411548	0.0313633222795	0.061315728939	0.0587741448823	0.184219056026	0.133120527175	0.12851770223	0.142359302024	0.0895860149509	0.0583490139491	0.0561975937718	0.0561975937718
hhs3	201448	7.2489778388211	4.7504531339203	0.0318330511095	0.0318330511095	0.0882599138066	0.113681396878	0.181462901886	0.163233009724	0.134866787058	0.0828418031051	0.0573374271073	0.0573253291078	0.0573253291078
hhs3	201449	7.2489778388211	4.2155959871911	0.0320468837187	0.0320468837187	0.0784564567878	0.163468606436	0.191361932483	0.103678801902	0.138219110155	0.0850603996879	0.0585536417033	0.0585536417033	0.0585536417033
hhs3	201450	7.2489778388211	4.8514624564908	0.0267449599308	0.0267449599308	0.0530454040693	0.110762012451	0.226153392472	0.184239485237	0.133784975743	0.0793743480413	0.053059653986	0.0530454040693	0.0530454040693
hhs3	201451	7.2489778388211	5.7047714710749	0.0236705308056	0.0236705308056	0.0489843746901	0.099612062459	0.087999044728	0.274457529181	0.217543922351	0.0769583097135	0.0491182157537	0.049001104823	0.0489843746901
hhs3	201452	7.2489778388211	7.7683248553301	0.0182610379297	0.0182610379297	0.0384620433624	0.0788640542277	0.0384620433624	0.0586630487951	0.0990650596604	0.399630556447	0.157440167325	0.0537864257288	0.0391045252318
hhs3	201453	7.2489778388211	7.6093426041406	0.0153670911963	0.0153670911963	0.033652134501	0.0702222211104	0.033652134501	0.0519371778057	0.0885072644151	0.425964563671	0.176301559987	0.0544613448992	0.0345674167177
hhs3	201501	7.2489778388211	7.0119849582695	0.0143089658774	0.0143089658774	0.0330974928563	0.0706745468142	0.0330974928563	0.0518860198352	0.35839600285	0.24808456945	0.101794084469	0.0410104730341	0.033341386081
hhs3	201502	7.2489778388211	7.0214215109444	0.0143347158155	0.0143347158155	0.0328041885034	0.0697431338791	0.0328041885034	0.0512736611913	0.088212606567	0.58646058475	0.0436309584513	0.0335970580198	0.0328041885034
hhs3	201503	7.2489778388211	7.0214215109444	0.0131250257135	0.0131250257135	0.0289645197004	0.0606435076741	0.0289645197004	0.0448040136872	0.076483001661	0.646093537829	0.0298678089204	0.0289645197004	0.0289645197004
hhs3	201504	7.2489778388211	6.9552198687455	0.00935021568797	0.00935021568797	0.0212359408906	0.0450073912959	0.0212359408906	0.0331216660932	0.759273796531	0.0375756150456	0.0213419872942	0.0212712896918	0.0212359408906
hhs3	201505	7.2489778388211	6.9450052571888	0.00583645150065	0.00583645150065	0.0126237521746	0.0261983535225	0.0126237521746	0.0194110528486	0.859319314572	0.0202796151824	0.0126237521746	0.0126237521746	0.0126237521746
hhs3	201506	7.2489778388211	7.0859907168263	0.00163271399564	0.00163271399564	0.00674076043737	0.0169568533208	0.00674076043737	0.0118488068791	0.0220648997626	0.912160209859	0.00674076043737	0.00674076043737	0.00674076043737
hhs3	201507	7.2489778388211	7.24468307675	0.00126162943958	0.00126162943958	0.00270735357415	0.0055988018433	0.00270735357415	0.00415307770873	0.00704452597788	0.96714356772	0.00270735357415	0.00270735357415	0.00270735357415
hhs3	201508	7.2489778388211	7.24468307675	2.35886953997e-05	2.35886953997e-05	0.0014101737272	0.00418334379079	0.0014101737272	0.002796758759	0.00556992882259	0.980351922601	0.0014101737272	0.0014101737272	0.0014101737272
hhs3	201509	7.2489778388211	7.24468307675	2.35880190194e-05	2.35880190194e-05	0.00145667447876	0.00432284739825	0.00145667447876	0.00288976093851	0.005755933858	0.979700909373	0.00145667447876	0.00145667447876	0.00145667447876
hhs3	201510	7.2489778388211	7.24468307675	0.000382873557601	0.000382873557601	0.000716796414819	0.00138464212926	0.000716796414819	0.00105071927204	0.00171856498647	0.991496344423	0.000716796414819	0.000716796414819	0.000716796414819
hhs3	201511	7.2489778388211	7.2478506582374	0.000777065416236	0.000777065416236	0.00104057477802	0.00156759350159	0.00104057477802	0.0013040841398	0.00183110286337	0.988540214773	0.00104057477802	0.00104057477802	0.00104057477802
hhs3	201512	7.2489778388211	7.2478506582374	2.35990013652e-05	2.35990013652e-05	0.000701648902658	0.00205774870524	0.000701648902658	0.00137969880395	0.00273579860654	0.990271311368	0.000701648902658	0.000701648902658	0.000701648902658
hhs3	201513	7.2489778388211	7.2481716138561	2.35955434908e-05	2.35955434908e-05	0.000939374322712	0.00277093188115	0.000939374322712	0.00185515310193	0.00368671066037	0.986943141656	0.000939374322712	0.000939374322712	0.000939374322712
hhs3	201514	7.2489778388211	7.2481716138561	2.35939021415e-05	2.35939021415e-05	0.00105221543278	0.00310945849407	0.00105221543278	0.00208083696343	0.00413808002471	0.98536335955	0.00105221543278	0.00105221543278	0.00105221543278
hhs3	201515	7.2489778388211	7.2481716138561	2.35967171781e-05	2.35967171781e-05	0.000858684505424	0.00252886008192	0.000858684505424	0.00169377229367	0.00336394787016	0.988072803793	0.000858684505424	0.000858684505424	0.000858684505424
hhs3	201516	7.2489778388211	7.2481716138561	2.35967258267e-05	2.35967258267e-05	0.000858089925064	0.00252707632354	0.000858089925064	0.0016925831243	0.00336156952278	0.988081127952	0.000858089925064	0.000858089925064	0.000858089925064
hhs3	201517	7.2489778388211	7.2481716138561	2.36027969594e-05	2.36027969594e-05	0.000440705591123	0.00127491117945	0.000440705591123	0.000857808385286	0.00169201397361	0.993924532912	0.000440705591123	0.000440705591123	0.000440705591123
hhs3	201518	7.2489778388211	7.2481716138561	2.36027974585e-05	2.36027974585e-05	0.00044067127572	0.00127480823224	0.00044067127572	0.000857739753982	0.0016918767105	0.99392501333	0.00044067127572	0.00044067127572	0.00044067127572
hhs3	201519	7.2489778388211	7.2481716138561	2.36027978583e-05	2.36027978583e-05	0.000440643789065	0.00127472577148	0.000440643789065	0.000857684780272	0.00169176676269	0.993925398145	0.000440643789065	0.000440643789065	0.000440643789065
hhs4	201441	7.5150246371843	4.561882041388	0.00724973172559	0.00760242274987	0.165400046759	0.195381925483	0.18618478637	0.156202907646	0.166849998747	0.0677861504767	0.0243116216365	0.00724973172559	0.015780676681
hhs4	201442	7.5150246371843	4.5905648278535	0.00758747400495	0.00778006003551	0.170108618856	0.197357335846	0.200370204058	0.178697955818	0.171148583421	0.0441488287391	0.00762599121106	0.00758747400495	0.00758747400495
hhs4	201443	7.5150246371843	4.5905648278535	0.000931563909091	0.00117900210834	0.186262775147	0.197793395232	0.189924860496	0.197298518834	0.187598941423	0.0361667634823	0.000981051548941	0.000931563909091	0.000931563909091
hhs4	201444	7.5150246371843	3.9848546914514	0.0340424263097	0.034064386285	0.111608230837	0.21959958116	0.214676642559	0.110389452208	0.105613157577	0.06668202548	0.0352392449642	0.0340424263097	0.0340424263097
hhs4	201445	7.5150246371843	4.3005713508741	0.0347212147116	0.0347212147116	0.0904468090607	0.206838812054	0.231317601117	0.118522301466	0.108744002689	0.0684868278496	0.0367587869175	0.0347212147116	0.0347212147116
hhs4	201446	7.5150246371843	4.0585624268159	0.0338402666251	0.0338509057702	0.09053157008	0.231921107349	0.236493589442	0.106713709715	0.103277265861	0.061808228703	0.0338828232054	0.0338402666251	0.0338402666251
hhs4	201447	7.5150246371843	4.123914556177	0.0313633222795	0.0313633222795	0.0810318652641	0.230412936225	0.30488446486	0.0877180153958	0.0827066234859	0.0564166006162	0.0313762050351	0.0313633222795	0.0313633222795
hhs4	201448	7.5150246371843	5.3429791059269	0.0318330511095	0.0318330511095	0.0828176071061	0.13433447508	0.221744314474	0.248777964126	0.0926290846934	0.0591642250304	0.033200125052	0.0318330511095	0.0318330511095
hhs4	201449	7.5150246371843	3.1749935171711	0.0320468837187	0.0320468837187	0.0850603996879	0.360969808272	0.164625348872	0.0853284510695	0.0852279318014	0.0585536417033	0.0320468837187	0.0320468837187	0.0320468837187
hhs4	201450	7.5150246371843	4.4265867541195	0.0267449599308	0.0267449599308	0.0793458482078	0.148704638556	0.411168952615	0.0946645086896	0.0793458482078	0.0530454040693	0.0267449599308	0.0267449599308	0.0267449599308
hhs4	201451	7.5150246371843	6.5403747879056	0.0236705308056	0.0236705308056	0.0742982185745	0.124925906343	0.150239750228	0.0742982185745	0.408900877562	0.0489843746901	0.0236705308056	0.0236705308056	0.0236705308056
hhs4	201452	7.5150246371843	7.5405742632535	0.0182610379297	0.0182610379297	0.0586630487951	0.0990650596604	0.119266065093	0.0586630487951	0.0586630487951	0.514374539213	0.0182610379297	0.0182610379297	0.0182610379297
hhs4	201453	7.5150246371843	7.5159006696083	0.0153670911963	0.0153670911963	0.0519371778057	0.0885072644151	0.10679230772	0.0519371778057	0.0519371778057	0.572053438467	0.0153670911963	0.0153670911963	0.0153670911963
hhs4	201501	7.5150246371843	7.516909560887	0.0143089658774	0.0143089658774	0.0518860198352	0.0894630737931	0.108251600772	0.0518860198352	0.0518860198352	0.575082436542	0.0143089658774	0.0143089658774	0.0143089658774
hhs4	201502	7.5150246371843	7.5078751599527	0.0143347158155	0.0143347158155	0.0512736611913	0.088212606567	0.106682079255	0.0512736611913	0.0512736611913	0.579610751527	0.0143347158155	0.0143347158155	0.0143347158155
hhs4	201503	7.5150246371843	7.4579599592927	0.0131250257135	0.0131250257135	0.0448040136872	0.076483001661	0.0923224956478	0.0448040136872	0.0448040136872	0.631157333062	0.0131250257135	0.0131250257135	0.0131250257135
hhs4	201504	7.5150246371843	7.4487376458164	0.00935021568797	0.00935021568797	0.0331216660932	0.0568931164985	0.0687788417011	0.0331216660932	0.0331216660932	0.728211965081	0.00935021568797	0.00935021568797	0.00935021568797
hhs4	201505	7.5150246371843	7.4403064380353	0.00583645150065	0.00583645150065	0.0194110528486	0.0329856541965	0.0397729548705	0.0194110528486	0.0194110528486	0.839825974884	0.00583645150065	0.00583645150065	0.00583645150065
hhs4	201506	7.5150246371843	7.4291473461383	0.00163271399564	0.00163271399564	0.0118488068791	0.0220648997626	0.0271729462043	0.0118488068791	0.0118488068791	0.907052163418	0.00163271399564	0.00163271399564	0.00163271399564
hhs4	201507	7.5150246371843	7.4274538534547	0.00126162943958	0.00126162943958	0.00415307770873	0.00704452597788	0.00849025011245	0.00415307770873	0.00415307770873	0.965697843586	0.00126162943958	0.00126162943958	0.00126162943958
hhs4	201508	7.5150246371843	7.5635403869132	2.35886953997e-05	2.35886953997e-05	0.002796758759	0.00556992882259	0.00695651385439	0.002796758759	0.002796758759	0.978965337569	2.35886953997e-05	2.35886953997e-05	2.35886953997e-05
hhs4	201509	7.5150246371843	7.5394193333125	2.35880190194e-05	2.35880190194e-05	0.00288976093851	0.005755933858	0.00718902031774	0.00288976093851	0.00288976093851	0.978267822914	2.35880190194e-05	2.35880190194e-05	2.35880190194e-05
hhs4	201510	7.5150246371843	7.547118486034	0.000382873557601	0.000382873557601	0.00105071927204	0.00171856498647	0.00205248784369	0.00105071927204	0.00105071927204	0.991162421566	0.000382873557601	0.000382873557601	0.000382873557601
hhs4	201511	7.5150246371843	7.547118486034	0.000777065416236	0.000777065416236	0.0013040841398	0.00183110286337	0.00209461222516	0.0013040841398	0.0013040841398	0.988276705411	0.000777065416236	0.000777065416236	0.000777065416236
hhs4	201512	7.5150246371843	7.5417616038298	2.35990013652e-05	2.35990013652e-05	0.00137969880395	0.00273579860654	0.00341384850783	0.00137969880395	0.00137969880395	0.989593261467	2.35990013652e-05	2.35990013652e-05	2.35990013652e-05
hhs4	201513	7.5150246371843	7.5417616038298	2.35955434908e-05	2.35955434908e-05	0.00185515310193	0.00368671066037	0.0046024894396	0.00185515310193	0.00185515310193	0.986027362877	2.35955434908e-05	2.35955434908e-05	2.35955434908e-05
hhs4	201514	7.5150246371843	7.5417616038298	2.35939021415e-05	2.35939021415e-05	0.00208083696343	0.00413808002471	0.00516670155535	0.00208083696343	0.00208083696343	0.984334738019	2.35939021415e-05	2.35939021415e-05	2.35939021415e-05
hhs4	201515	7.5150246371843	7.5417616038298	2.35967171781e-05	2.35967171781e-05	0.00169377229367	0.00336394787016	0.00419903565841	0.00169377229367	0.00169377229367	0.987237716005	2.35967171781e-05	2.35967171781e-05	2.35967171781e-05
hhs4	201516	7.5150246371843	7.5417616038298	2.35967258267e-05	2.35967258267e-05	0.0016925831243	0.00336156952278	0.00419606272201	0.0016925831243	0.0016925831243	0.987246634753	2.35967258267e-05	2.35967258267e-05	2.35967258267e-05
hhs4	201517	7.5150246371843	7.5417616038298	2.36027969594e-05	2.36027969594e-05	0.000857808385286	0.00169201397361	0.00210911676778	0.000857808385286	0.000857808385286	0.993507430118	2.36027969594e-05	2.36027969594e-05	2.36027969594e-05
hhs4	201518	7.5150246371843	7.5417616038298	2.36027974585e-05	2.36027974585e-05	0.000857739753982	0.0016918767105	0.00210894518877	0.000857739753982	0.000857739753982	0.993507944851	2.36027974585e-05	2.36027974585e-05	2.36027974585e-05
hhs4	201519	7.5150246371843	7.5417616038298	2.36027978583e-05	2.36027978583e-05	0.000857684780272	0.00169176676269	0.00210880775389	0.000857684780272	0.000857684780272	0.993508357153	2.36027978583e-05	2.36027978583e-05	2.36027978583e-05
hhs5	201441	6.6067503110174	5.8491166053469	0.00724973172559	0.0193587902258	0.119667777277	0.140166186237	0.126188124351	0.106277533765	0.110066743838	0.138951361598	0.120831398614	0.094129287373	0.017113064995
hhs5	201442	6.6067503110174	5.878412524769	0.00758747400495	0.019797428342	0.125659763004	0.16749356231	0.103803454869	0.12813339033	0.121422870332	0.102763490304	0.105305625907	0.109675122468	0.00835781812716
hhs5	201443	6.6067503110174	5.878412524769	0.000931563909091	0.0166191457415	0.12915403876	0.124205274775	0.124551688254	0.120592677066	0.123710398377	0.123215521978	0.126481706209	0.108616668223	0.00192131670609
hhs5	201444	6.6067503110174	3.6613192303268	0.0340424263097	0.0367874232237	0.106700176355	0.349645822553	0.0564525811159	0.128930747227	0.0985749854896	0.0343169260011	0.0344816258159	0.0852013605244	0.0348659253839
hhs5	201445	6.6067503110174	3.5307173167249	0.0347212147116	0.0392673557138	0.117744133186	0.353638017714	0.0524654992989	0.119666281197	0.0911737820588	0.0348133662184	0.0348952786689	0.0865866848314	0.0350283864009
hhs5	201446	6.6067503110174	5.1228867415766	0.0338402666251	0.0344360587484	0.0959043383347	0.285407677859	0.0515225257131	0.172695337088	0.135120227022	0.0343935021682	0.0346913982298	0.0869036216149	0.035085046597
hhs5	201447	6.6067503110174	5.0152702299205	0.0313633222795	0.0314019705462	0.0901786217063	0.299170041725	0.0558792060958	0.178318753983	0.135358445429	0.0317369221906	0.0322779979238	0.081753299575	0.0325614185459
hhs5	201448	6.6067503110174	5.1163873337595	0.0318330511095	0.0318330511095	0.0835071930771	0.217428914797	0.131823016904	0.168110296589	0.0835071930771	0.044064128595	0.0586906099798	0.10103719434	0.0481653504225
hhs5	201449	6.6067503110174	6.0383955893987	0.0320468837187	0.0320468837187	0.0850603996879	0.217594189611	0.0325718176744	0.215537587314	0.203874174586	0.0321138965641	0.0320468837187	0.0850603996879	0.0320468837187
hhs5	201450	6.6067503110174	4.3659892051873	0.0267449599308	0.0267449599308	0.0793458482078	0.219825516439	0.30258059802	0.105831541264	0.0793458482078	0.0267449599308	0.0267449599308	0.0793458482078	0.0267449599308
hhs5	201451	6.6067503110174	4.9742463676665	0.0236705308056	0.0236705308056	0.0742982185745	0.200867437997	0.358005507665	0.0998797445862	0.0742982185745	0.0236705308056	0.0236705308056	0.0742982185745	0.0236705308056
hhs5	201452	6.6067503110174	6.186614694007	0.0182610379297	0.0182610379297	0.0586630487951	0.159668075958	0.0182610379297	0.0788640542277	0.534575544645	0.0182610379297	0.0182610379297	0.0586630487951	0.0182610379297
hhs5	201453	6.6067503110174	6.6204352248989	0.0153670911963	0.0153670911963	0.0519371778057	0.143362394329	0.0153670911963	0.0702222211104	0.590338481771	0.0153670911963	0.0153670911963	0.0519371778057	0.0153670911963
hhs5	201501	6.6067503110174	6.5585677883155	0.0143089658774	0.0143089658774	0.0518860198352	0.14582865473	0.0143089658774	0.0706745468142	0.593870963521	0.0143089658774	0.0143089658774	0.0518860198352	0.0143089658774
hhs5	201502	6.6067503110174	6.5884636670515	0.0143347158155	0.0143347158155	0.0512736611913	0.143621024631	0.0143347158155	0.0697431338791	0.598080224215	0.0143347158155	0.0143347158155	0.0512736611913	0.0143347158155
hhs5	201503	6.6067503110174	6.5866374402092	0.0131250257135	0.0131250257135	0.0448040136872	0.124001483622	0.0131250257135	0.0606435076741	0.646996827049	0.0131250257135	0.0131250257135	0.0448040136872	0.0131250257135
hhs5	201504	6.6067503110174	6.6090164554526	0.00935021568797	0.00935021568797	0.0331216660932	0.0925502921064	0.00935021568797	0.0450073912959	0.740097690283	0.00935021568797	0.00935021568797	0.0331216660932	0.00935021568797
hhs5	201505	6.6067503110174	6.6090164554526	0.00583645150065	0.00583645150065	0.0194110528486	0.0533475562184	0.00583645150065	0.0261983535225	0.846613275558	0.00583645150065	0.00583645150065	0.0194110528486	0.00583645150065
hhs5	201506	6.6067503110174	6.6115386245071	0.00163271399564	0.00163271399564	0.0118488068791	0.0373890390877	0.00163271399564	0.0169568533208	0.912160209859	0.00163271399564	0.00163271399564	0.0118488068791	0.00163271399564
hhs5	201507	6.6067503110174	6.6115386245071	0.00126162943958	0.00126162943958	0.00415307770873	0.0113816983816	0.00126162943958	0.0055988018433	0.96714356772	0.00126162943958	0.00126162943958	0.00415307770873	0.00126162943958
hhs5	201508	6.6067503110174	6.6115386245071	2.35886953997e-05	2.35886953997e-05	0.002796758759	0.00972968391798	2.35886953997e-05	0.00418334379079	0.980351922601	2.35886953997e-05	2.35886953997e-05	0.002796758759	2.35886953997e-05
hhs5	201509	6.6067503110174	6.6058996102774	2.35880190194e-05	2.35880190194e-05	0.00288976093851	0.0100551932372	2.35880190194e-05	0.00432284739825	0.979700909373	2.35880190194e-05	2.35880190194e-05	0.00288976093851	2.35880190194e-05
hhs5	201510	6.6067503110174	6.6058996102774	0.000382873557601	0.000382873557601	0.00105071927204	0.00272033355813	0.000382873557601	0.00138464212926	0.991496344423	0.000382873557601	0.000382873557601	0.00105071927204	0.000382873557601
hhs5	201511	6.6067503110174	6.6016722963165	0.000777065416236	0.000777065416236	0.0013040841398	0.00262163094873	0.000777065416236	0.00156759350159	0.988540214773	0.000777065416236	0.000777065416236	0.0013040841398	0.000777065416236
hhs5	201512	6.6067503110174	6.6016722963165	2.35990013652e-05	2.35990013652e-05	0.00137969880395	0.00476994831042	2.35990013652e-05	0.00205774870524	0.990271311368	2.35990013652e-05	2.35990013652e-05	0.00137969880395	2.35990013652e-05
hhs5	201513	6.6067503110174	6.6016722963165	2.35955434908e-05	2.35955434908e-05	0.00185515310193	0.00643404699804	2.35955434908e-05	0.00277093188115	0.986943141656	2.35955434908e-05	2.35955434908e-05	0.00185515310193	2.35955434908e-05
hhs5	201514	6.6067503110174	6.6016722963165	2.35939021415e-05	2.35939021415e-05	0.00208083696343	0.00722394461664	2.35939021415e-05	0.00310945849407	0.98536335955	2.35939021415e-05	2.35939021415e-05	0.00208083696343	2.35939021415e-05
hhs5	201515	6.6067503110174	6.6016722963165	2.35967171781e-05	2.35967171781e-05	0.00169377229367	0.0058692112349	2.35967171781e-05	0.00252886008192	0.988072803793	2.35967171781e-05	2.35967171781e-05	0.00169377229367	2.35967171781e-05
hhs5	201516	6.6067503110174	6.6016722963165	2.35967258267e-05	2.35967258267e-05	0.0016925831243	0.00586504912049	2.35967258267e-05	0.00252707632354	0.988081127952	2.35967258267e-05	2.35967258267e-05	0.0016925831243	2.35967258267e-05
hhs5	201517	6.6067503110174	6.6016722963165	2.36027969594e-05	2.36027969594e-05	0.000857808385286	0.0029433223561	2.36027969594e-05	0.00127491117945	0.993924532912	2.36027969594e-05	2.36027969594e-05	0.000857808385286	2.36027969594e-05
hhs5	201518	6.6067503110174	6.6016722963165	2.36027974585e-05	2.36027974585e-05	0.000857739753982	0.00294308214529	2.36027974585e-05	0.00127480823224	0.99392501333	2.36027974585e-05	2.36027974585e-05	0.000857739753982	2.36027974585e-05
hhs5	201519	6.6067503110174	6.6016722963165	2.36027978583e-05	2.36027978583e-05	0.000857684780272	0.00294288973631	2.36027978583e-05	0.00127472577148	0.993925398145	2.36027978583e-05	2.36027978583e-05	0.000857684780272	2.36027978583e-05
hhs6	201441	11.088893902613	6.9174582591657	0.00724973172559	0.00724973172559	0.015780676681	0.10195799194	0.151033247617	0.117877149674	0.126721597763	0.148042952446	0.133097208681	0.116544761361	0.0744449503861
hhs6	201442	11.088893902613	6.9099755990187	0.00758747400495	0.00758747400495	0.00758747400495	0.0730282071868	0.128655578946	0.135173512914	0.133709859081	0.131475861127	0.133940962318	0.132092136425	0.109161459988
hhs6	201443	11.088893902613	6.9099755990187	0.000931563909091	0.000931563909091	0.000931563909091	0.0850110640142	0.144742645313	0.141377485803	0.139496955489	0.136626672378	0.139793881328	0.137418474615	0.0727381293314
hhs6	201444	11.088893902613	7.8331630682033	0.0340424263097	0.0340424263097	0.0340424263097	0.0503477079791	0.0594791535775	0.0850366607096	0.104108899268	0.173216941576	0.17099898407	0.0937328109333	0.160951562958
hhs6	201445	11.088893902613	7.9282015114444	0.0347212147116	0.0347212147116	0.0347212147116	0.0369021337059	0.0605515592084	0.0864228599305	0.105969218428	0.173465077632	0.173106710661	0.0955458591037	0.163872937196
hhs6	201446	11.088893902613	7.8243032329399	0.0338402666251	0.0338402666251	0.0338402666251	0.0521076786913	0.0597867911418	0.0857652330936	0.10409648003	0.170367714602	0.168622894812	0.0942127142704	0.163519693483
hhs6	201447	11.088893902613	7.935585184581	0.0313633222795	0.0313633222795	0.0313633222795	0.0313633222795	0.0562362420385	0.0810962790418	0.104607307925	0.194142459014	0.188126212172	0.094764882683	0.155573328008
hhs6	201448	11.088893902613	8.1899381213425	0.0318330511095	0.0318330511095	0.0318330511095	0.0318330511095	0.0573253291078	0.0828176071061	0.0954721145738	0.168265777512	0.206301887912	0.10316644225	0.1593186371
hhs6	201449	11.088893902613	8.3279222233931	0.0320468837187	0.0320468837187	0.0320468837187	0.0320468837187	0.0585536417033	0.0850603996879	0.0886902621472	0.147762085369	0.225988413569	0.1011658202	0.164591842449
hhs6	201450	11.088893902613	9.3174253975521	0.0267449599308	0.0267449599308	0.0267449599308	0.0267449599308	0.0530454040693	0.0793458482078	0.0793458482078	0.0793458482078	0.189127206675	0.139964993966	0.272845010944
hhs6	201451	11.088893902613	12.400454009889	0.0236705308056	0.0236705308056	0.0236705308056	0.0236705308056	0.0489843746901	0.0742982185745	0.0742982185745	0.0742982185745	0.0742982185745	0.0742982185745	0.484842409215
hhs6	201452	11.088893902613	11.591919503986	0.0182610379297	0.0182610379297	0.0182610379297	0.0182610379297	0.0384620433624	0.0586630487951	0.0586630487951	0.0586630487951	0.0586630487951	0.0586630487951	0.595178560943
hhs6	201453	11.088893902613	11.345934885988	0.0153670911963	0.0153670911963	0.0153670911963	0.0153670911963	0.033652134501	0.0519371778057	0.0519371778057	0.0519371778057	0.0519371778057	0.0519371778057	0.645193611686
hhs6	201501	11.088893902613	11.310262737803	0.0143089658774	0.0143089658774	0.0143089658774	0.0143089658774	0.0330974928563	0.0518860198352	0.0518860198352	0.0518860198352	0.0518860198352	0.0518860198352	0.650236544458
hhs6	201502	11.088893902613	11.262665585148	0.0143347158155	0.0143347158155	0.0143347158155	0.0143347158155	0.0328041885034	0.0512736611913	0.0512736611913	0.0512736611913	0.0512736611913	0.0512736611913	0.653488642278
hhs6	201503	11.088893902613	11.256142571246	0.0131250257135	0.0131250257135	0.0131250257135	0.0131250257135	0.0289645197004	0.0448040136872	0.0448040136872	0.0448040136872	0.0448040136872	0.0448040136872	0.694515309009
hhs6	201504	11.088893902613	11.094966027205	0.00935021568797	0.00935021568797	0.00935021568797	0.00935021568797	0.0212359408906	0.0331216660932	0.0331216660932	0.0331216660932	0.0331216660932	0.0331216660932	0.775754865891
hhs6	201505	11.088893902613	11.094966027205	0.00583645150065	0.00583645150065	0.00583645150065	0.00583645150065	0.0126237521746	0.0194110528486	0.0194110528486	0.0194110528486	0.0194110528486	0.0194110528486	0.86697517758
hhs6	201506	11.088893902613	11.09144635059	0.00163271399564	0.00163271399564	0.00163271399564	0.00163271399564	0.00674076043737	0.0118488068791	0.0118488068791	0.0118488068791	0.0118488068791	0.0118488068791	0.927484349185
hhs6	201507	11.088893902613	11.09144635059	0.00126162943958	0.00126162943958	0.00126162943958	0.00126162943958	0.00270735357415	0.00415307770873	0.00415307770873	0.00415307770873	0.00415307770873	0.00415307770873	0.971480740124
hhs6	201508	11.088893902613	11.09144635059	2.35886953997e-05	2.35886953997e-05	2.35886953997e-05	2.35886953997e-05	0.0014101737272	0.002796758759	0.002796758759	0.002796758759	0.002796758759	0.002796758759	0.984511677696
hhs6	201509	11.088893902613	11.09144635059	2.35880190194e-05	2.35880190194e-05	2.35880190194e-05	2.35880190194e-05	0.00145667447876	0.00288976093851	0.00288976093851	0.00288976093851	0.00288976093851	0.00288976093851	0.984000168753
hhs6	201510	11.088893902613	11.09144635059	0.000382873557601	0.000382873557601	0.000382873557601	0.000382873557601	0.000716796414819	0.00105071927204	0.00105071927204	0.00105071927204	0.00105071927204	0.00105071927204	0.992498112995
hhs6	201511	11.088893902613	11.09144635059	0.000777065416236	0.000777065416236	0.000777065416236	0.000777065416236	0.00104057477802	0.0013040841398	0.0013040841398	0.0013040841398	0.0013040841398	0.0013040841398	0.989330742858
hhs6	201512	11.088893902613	11.09144635059	2.35990013652e-05	2.35990013652e-05	2.35990013652e-05	2.35990013652e-05	0.000701648902658	0.00137969880395	0.00137969880395	0.00137969880395	0.00137969880395	0.00137969880395	0.992305461072
hhs6	201513	11.088893902613	11.09144635059	2.35955434908e-05	2.35955434908e-05	2.35955434908e-05	2.35955434908e-05	0.000939374322712	0.00185515310193	0.00185515310193	0.00185515310193	0.00185515310193	0.00185515310193	0.989690477994
hhs6	201514	11.088893902613	11.09144635059	2.35939021415e-05	2.35939021415e-05	2.35939021415e-05	2.35939021415e-05	0.00105221543278	0.00208083696343	0.00208083696343	0.00208083696343	0.00208083696343	0.00208083696343	0.988449224142
hhs6	201515	11.088893902613	11.09144635059	2.35967171781e-05	2.35967171781e-05	2.35967171781e-05	2.35967171781e-05	0.000858684505424	0.00169377229367	0.00169377229367	0.00169377229367	0.00169377229367	0.00169377229367	0.990578067158
hhs6	201516	11.088893902613	11.09144635059	2.35967258267e-05	2.35967258267e-05	2.35967258267e-05	2.35967258267e-05	0.000858089925064	0.0016925831243	0.0016925831243	0.0016925831243	0.0016925831243	0.0016925831243	0.99058460755
hhs6	201517	11.088893902613	11.09144635059	2.36027969594e-05	2.36027969594e-05	2.36027969594e-05	2.36027969594e-05	0.000440705591123	0.000857808385286	0.000857808385286	0.000857808385286	0.000857808385286	0.000857808385286	0.995175841295
hhs6	201518	11.088893902613	11.09144635059	2.36027974585e-05	2.36027974585e-05	2.36027974585e-05	2.36027974585e-05	0.00044067127572	0.000857739753982	0.000857739753982	0.000857739753982	0.000857739753982	0.000857739753982	0.995176218765
hhs6	201519	11.088893902613	11.09144635059	2.36027978583e-05	2.36027978583e-05	2.36027978583e-05	2.36027978583e-05	0.000440643789065	0.000857684780272	0.000857684780272	0.000857684780272	0.000857684780272	0.000857684780272	0.995176521118
hhs7	201441	6.3790795047332	5.5667391291386	0.00724973172559	0.0254329134218	0.126564846196	0.146279497325	0.135240527308	0.106238345873	0.117081376432	0.142791774973	0.125651509279	0.0514928613268	0.015976616139
hhs7	201442	6.3790795047332	5.5231235782857	0.00758747400495	0.0227632532125	0.145851305141	0.130744034211	0.155343590115	0.115213074013	0.1268923136	0.107115934595	0.122616903721	0.0488394017494	0.0170327156372
hhs7	201443	6.3790795047332	5.5231235782857	0.000931563909091	0.02042969401	0.143356991397	0.135686407221	0.132073809512	0.127471459006	0.130737643236	0.128807625281	0.125244515212	0.0539328261884	0.00132746502789
hhs7	201444	6.3790795047332	3.6954836218948	0.0340424263097	0.0340424263097	0.119707557596	0.217960391275	0.232903422068	0.0620704306644	0.0860028996233	0.0344926058036	0.0850696006726	0.0341851661492	0.0595230735281
hhs7	201445	6.3790795047332	3.642258370431	0.0347212147116	0.0347212147116	0.121519550389	0.218762662752	0.225624685808	0.0612068588123	0.0866583582256	0.0349259958378	0.0864945333246	0.0347724099932	0.0605925154336
hhs7	201446	6.3790795047332	3.7667668653182	0.0338402666251	0.0338402666251	0.119042128556	0.210860300696	0.242100418888	0.0607549533421	0.0859460985596	0.0341168843967	0.0858609853991	0.0338615449152	0.0597761519967
hhs7	201447	6.3790795047332	3.8965940259594	0.0313633222795	0.0313633222795	0.112616700666	0.217537543098	0.267704832336	0.0575374003493	0.0814054651751	0.031724039435	0.0810833962863	0.0314277360573	0.0562362420385
hhs7	201448	6.3790795047332	4.2409302933007	0.0318330511095	0.0318330511095	0.108309885104	0.155768544038	0.325230602122	0.0585230310574	0.0835676830745	0.032413755085	0.0831563510918	0.0319419331049	0.0574221131037
hhs7	201449	6.3790795047332	3.7972101373053	0.0320468837187	0.0320468837187	0.111600664095	0.227741916357	0.173750264654	0.0665170014986	0.112636185571	0.0563167025619	0.0949001191545	0.0331861020906	0.05925727658
hhs7	201450	6.3790795047332	6.707687752427	0.0267449599308	0.0267449599308	0.105646292346	0.0793458482078	0.158446679458	0.0982176400947	0.213565813862	0.102127019418	0.102245464389	0.0327014251228	0.0542138972409
hhs7	201451	6.3790795047332	7.6857657436272	0.0236705308056	0.0236705308056	0.099612062459	0.0742982185745	0.150239750228	0.0489843746901	0.137287169129	0.178457720853	0.175749744779	0.0383428574022	0.0496870402739
hhs7	201452	6.3790795047332	7.5402620987519	0.0182610379297	0.0182610379297	0.0788640542277	0.0586630487951	0.119266065093	0.0384620433624	0.0586630487951	0.382524462254	0.166742776603	0.0218065860238	0.0384858389872
hhs7	201453	6.3790795047332	6.6663269823504	0.0153670911963	0.0153670911963	0.0702222211104	0.0519371778057	0.10679230772	0.033652134501	0.541397803241	0.0635540079012	0.0526909396312	0.0153670911963	0.033652134501
hhs7	201501	6.3790795047332	6.5384640894614	0.0143089658774	0.0143089658774	0.0706745468142	0.0518860198352	0.108251600772	0.0330974928563	0.593870963521	0.0143089658774	0.0518860198352	0.0143089658774	0.0330974928563
hhs7	201502	6.3790795047332	6.551959093689	0.0143347158155	0.0143347158155	0.0697431338791	0.0512736611913	0.106682079255	0.0328041885034	0.598080224215	0.0143347158155	0.0512736611913	0.0143347158155	0.0328041885034
hhs7	201503	6.3790795047332	6.551959093689	0.0131250257135	0.0131250257135	0.0606435076741	0.0448040136872	0.0923224956478	0.0289645197004	0.646996827049	0.0131250257135	0.0448040136872	0.0131250257135	0.0289645197004
hhs7	201504	6.3790795047332	6.551959093689	0.00935021568797	0.00935021568797	0.0450073912959	0.0331216660932	0.0687788417011	0.0212359408906	0.740097690283	0.00935021568797	0.0331216660932	0.00935021568797	0.0212359408906
hhs7	201505	6.3790795047332	6.4652931048441	0.00583645150065	0.00583645150065	0.0261983535225	0.0194110528486	0.0397729548705	0.0126237521746	0.846613275558	0.00583645150065	0.0194110528486	0.00583645150065	0.0126237521746
hhs7	201506	6.3790795047332	6.4652931048441	0.00163271399564	0.00163271399564	0.0169568533208	0.0118488068791	0.0271729462043	0.00674076043737	0.912160209859	0.00163271399564	0.0118488068791	0.00163271399564	0.00674076043737
hhs7	201507	6.3790795047332	6.4652931048441	0.00126162943958	0.00126162943958	0.0055988018433	0.00415307770873	0.00849025011245	0.00270735357415	0.96714356772	0.00126162943958	0.00415307770873	0.00126162943958	0.00270735357415
hhs7	201508	6.3790795047332	6.4652931048441	2.35886953997e-05	2.35886953997e-05	0.00418334379079	0.002796758759	0.00695651385439	0.0014101737272	0.980351922601	2.35886953997e-05	0.002796758759	2.35886953997e-05	0.0014101737272
hhs7	201509	6.3790795047332	6.3614420927621	2.35880190194e-05	2.35880190194e-05	0.00432284739825	0.00288976093851	0.00718902031774	0.00145667447876	0.979700909373	2.35880190194e-05	0.00288976093851	2.35880190194e-05	0.00145667447876
hhs7	201510	6.3790795047332	6.3614420927621	0.000382873557601	0.000382873557601	0.00138464212926	0.00105071927204	0.00205248784369	0.000716796414819	0.991496344423	0.000382873557601	0.00105071927204	0.000382873557601	0.000716796414819
hhs7	201511	6.3790795047332	6.3614420927621	0.000777065416236	0.000777065416236	0.00156759350159	0.0013040841398	0.00209461222516	0.00104057477802	0.988540214773	0.000777065416236	0.0013040841398	0.000777065416236	0.00104057477802
hhs7	201512	6.3790795047332	6.3790795047332	2.35990013652e-05	2.35990013652e-05	0.00205774870524	0.00137969880395	0.00341384850783	0.000701648902658	0.990271311368	2.35990013652e-05	0.00137969880395	2.35990013652e-05	0.000701648902658
hhs7	201513	6.3790795047332	6.3790795047332	2.35955434908e-05	2.35955434908e-05	0.00277093188115	0.00185515310193	0.0046024894396	0.000939374322712	0.986943141656	2.35955434908e-05	0.00185515310193	2.35955434908e-05	0.000939374322712
hhs7	201514	6.3790795047332	6.3790795047332	2.35939021415e-05	2.35939021415e-05	0.00310945849407	0.00208083696343	0.00516670155535	0.00105221543278	0.98536335955	2.35939021415e-05	0.00208083696343	2.35939021415e-05	0.00105221543278
hhs7	201515	6.3790795047332	6.3790795047332	2.35967171781e-05	2.35967171781e-05	0.00252886008192	0.00169377229367	0.00419903565841	0.000858684505424	0.988072803793	2.35967171781e-05	0.00169377229367	2.35967171781e-05	0.000858684505424
hhs7	201516	6.3790795047332	6.3790795047332	2.35967258267e-05	2.35967258267e-05	0.00252707632354	0.0016925831243	0.00419606272201	0.000858089925064	0.988081127952	2.35967258267e-05	0.0016925831243	2.35967258267e-05	0.000858089925064
hhs7	201517	6.3790795047332	6.3790795047332	2.36027969594e-05	2.36027969594e-05	0.00127491117945	0.000857808385286	0.00210911676778	0.000440705591123	0.993924532912	2.36027969594e-05	0.000857808385286	2.36027969594e-05	0.000440705591123
hhs7	201518	6.3790795047332	6.3790795047332	2.36027974585e-05	2.36027974585e-05	0.00127480823224	0.000857739753982	0.00210894518877	0.00044067127572	0.99392501333	2.36027974585e-05	0.000857739753982	2.36027974585e-05	0.00044067127572
hhs7	201519	6.3790795047332	6.3790795047332	2.36027978583e-05	2.36027978583e-05	0.00127472577148	0.000857684780272	0.00210880775389	0.000440643789065	0.993925398145	2.36027978583e-05	0.000857684780272	2.36027978583e-05	0.000440643789065
hhs8	201441	4.3901884124618	3.881712772678	0.00724973172559	0.11086251708	0.170102593749	0.192560397288	0.17877827486	0.15679072602	0.0944307750953	0.0416870146801	0.0244683732028	0.00728891961718	0.015780676681
hhs8	201442	4.3901884124618	3.8757610485555	0.00758747400495	0.124534237892	0.203644166578	0.189076136533	0.180747893877	0.159931550307	0.0949530235989	0.00762599121106	0.00758747400495	0.0167245779884	0.00758747400495
hhs8	201443	4.3901884124618	3.8757610485555	0.000931563909091	0.139447467849	0.194131309883	0.187153552665	0.188192793101	0.184926608871	0.101440960444	0.000981051548941	0.000931563909091	0.000931563909091	0.000931563909091
hhs8	201444	4.3901884124618	2.4964860898988	0.0340424263097	0.0923202966571	0.312574212501	0.151468757754	0.128579387622	0.0597536532689	0.0596438533924	0.0341192862233	0.0340424263097	0.0594132736516	0.0340424263097
hhs8	201445	4.3901884124618	2.4546533722534	0.0347212147116	0.115965331964	0.270348883776	0.157476321577	0.135608491873	0.0605822763773	0.060572037321	0.0347314537679	0.0347212147116	0.0605515592084	0.0347212147116
hhs8	201446	4.3901884124618	2.4835532638238	0.0338402666251	0.087991164693	0.321489719318	0.149457093997	0.126361860356	0.0597867911418	0.0597761519967	0.0338402666251	0.0338402666251	0.0597761519967	0.0338402666251
hhs8	201447	4.3901884124618	2.4971396566258	0.0313633222795	0.0658596604361	0.391714237284	0.136111165581	0.112268866266	0.0561975937718	0.0561975937718	0.0313633222795	0.0313633222795	0.0561975937718	0.0313633222795
hhs8	201448	4.3901884124618	2.4254578448225	0.0318330511095	0.0958211634886	0.334425081735	0.146964786549	0.123480776466	0.0573253291078	0.0573253291078	0.0318330511095	0.0318330511095	0.0573253291078	0.0318330511095
hhs8	201449	4.3901884124618	4.0664812302217	0.0320468837187	0.0594471463087	0.171226114144	0.230976057	0.234334690449	0.0587211738168	0.0585536417033	0.0320468837187	0.0320468837187	0.0585536417033	0.0320468837187
hhs8	201450	4.3901884124618	3.6859623076623	0.0267449599308	0.0530454040693	0.249760145846	0.209110035563	0.204355465516	0.0706583011442	0.0530454040693	0.0267449599308	0.0267449599308	0.0530454040693	0.0267449599308
hhs8	201451	4.3901884124618	3.0817930890559	0.0236705308056	0.0489843746901	0.312856642496	0.20250353283	0.193819441097	0.0491851362855	0.0489843746901	0.0236705308056	0.0236705308056	0.0489843746901	0.0236705308056
hhs8	201452	4.3901884124618	4.1834058108892	0.0182610379297	0.0384620433624	0.119266065093	0.171974854025	0.464591132114	0.0390093427326	0.0551903675915	0.0182610379297	0.0182610379297	0.0384620433624	0.0182610379297
hhs8	201453	4.3901884124618	4.430032760258	0.0153670911963	0.033652134501	0.10679230772	0.0885072644151	0.608623525076	0.033652134501	0.033652134501	0.0153670911963	0.0153670911963	0.033652134501	0.0153670911963
hhs8	201501	4.3901884124618	4.4486172025677	0.0143089658774	0.0330974928563	0.108251600772	0.0894630737931	0.6126594905	0.0330974928563	0.0330974928563	0.0143089658774	0.0143089658774	0.0330974928563	0.0143089658774
hhs8	201502	4.3901884124618	4.4685037923545	0.0143347158155	0.0328041885034	0.106682079255	0.088212606567	0.61613959198	0.0328315288315	0.0330229111286	0.0144714174563	0.0143620561437	0.0328041885034	0.0143347158155
hhs8	201503	4.3901884124618	6.4421145020272	0.0131250257135	0.0289645197004	0.0923224956478	0.076483001661	0.134562675514	0.173551014188	0.213024753104	0.144824593996	0.06614810293	0.0415804591403	0.0154133584043
hhs8	201504	4.3901884124618	5.8247990131031	0.00935021568797	0.0212359408906	0.0687788417011	0.0568931164985	0.234618360984	0.221345504538	0.200277619017	0.10468593255	0.042931576837	0.029578257976	0.0103046333206
hhs8	201505	4.3901884124618	4.6085093467957	0.00583645150065	0.0126237521746	0.0397729548705	0.0329856541965	0.516936072145	0.186005338055	0.120077320905	0.0474033631918	0.0172932022852	0.0149812785093	0.00608461216746
hhs8	201506	4.3901884124618	4.4502763048438	0.00163271399564	0.00674076043737	0.0271729462043	0.0220648997626	0.832053782009	0.0640005656669	0.027763031697	0.00766480039561	0.00230794754788	0.00692082271796	0.00167772956579
hhs8	201507	4.3901884124618	4.4494575992007	0.00126162943958	0.00270735357415	0.00849025011245	0.00704452597788	0.956263013583	0.0121928099008	0.00487408217668	0.00183942373358	0.00135792848858	0.00270735357415	0.00126162943958
hhs8	201508	4.3901884124618	4.4494575992007	2.35886953997e-05	0.0014101737272	0.00695651385439	0.00556992882259	0.980858707985	0.00214334010008	0.00155680700177	2.35886953997e-05	2.35886953997e-05	0.0014101737272	2.35886953997e-05
hhs8	201509	4.3901884124618	4.4494575992007	2.35880190194e-05	0.00145667447876	0.00718902031774	0.005755933858	0.980938633603	0.00165203670845	0.00145667447876	2.35880190194e-05	2.35880190194e-05	0.00145667447876	2.35880190194e-05
hhs8	201510	4.3901884124618	4.4485301622264	0.000382873557601	0.000716796414819	0.00205248784369	0.00171856498647	0.991632178155	0.000865363258592	0.000766318696076	0.000382873557601	0.000382873557601	0.000716796414819	0.000382873557601
hhs8	201511	4.3901884124618	4.4485301622264	0.000777065416236	0.00104057477802	0.00209461222516	0.00183110286337	0.988458191489	0.00128738381068	0.00108993658455	0.000826427222767	0.000777065416236	0.00104057477802	0.000777065416236
hhs8	201512	4.3901884124618	4.4485301622264	2.35990013652e-05	0.000701648902658	0.00341384850783	0.00273579860654	0.990603249205	0.00104776096706	0.000701648902658	2.35990013652e-05	2.35990013652e-05	0.000701648902658	2.35990013652e-05
hhs8	201513	4.3901884124618	4.4485301622264	2.35955434908e-05	0.000939374322712	0.0046024894396	0.00368671066037	0.986184270855	0.00231849750669	0.00123490071928	2.35955434908e-05	2.35955434908e-05	0.000939374322712	2.35955434908e-05
hhs8	201514	4.3901884124618	4.4485301622264	2.35939021415e-05	0.00105221543278	0.00516670155535	0.00413808002471	0.984130431278	0.00296961635183	0.00129803606343	0.0001219221544	2.35939021415e-05	0.00105221543278	2.35939021415e-05
hhs8	201515	4.3901884124618	4.4485301622264	2.35967171781e-05	0.000858684505424	0.00419903565841	0.00336394787016	0.981953919409	0.00697423450072	0.0016971066822	2.35967171781e-05	2.35967171781e-05	0.000858684505424	2.35967171781e-05
hhs8	201516	4.3901884124618	4.4485301622264	2.35967258267e-05	0.000858089925064	0.00419606272201	0.00336156952278	0.970075599945	0.0158511958065	0.00406385269576	0.000615429852724	7.29161530681e-05	0.000858089925064	2.35967258267e-05
hhs8	201517	4.3901884124618	4.4485301622264	2.36027969594e-05	0.000440705591123	0.00210911676778	0.00169201397361	0.989525262092	0.00495915918772	0.000738625608481	2.36027969594e-05	2.36027969594e-05	0.000440705591123	2.36027969594e-05
hhs8	201518	4.3901884124618	4.4485301622264	2.36027974585e-05	0.00044067127572	0.00210894518877	0.0016918767105	0.99086634635	0.00337021973277	0.000937204912508	7.32561611373e-05	2.36027974585e-05	0.00044067127572	2.36027974585e-05
hhs8	201519	4.3901884124618	4.4485301622264	2.36027978583e-05	0.000440643789065	0.00210880775389	0.00169176676269	0.992604570637	0.00193024535911	0.000639257331738	7.32561835265e-05	2.36027978583e-05	0.000440643789065	2.36027978583e-05
hhs9	201441	4.97752317635	7.1568995118929	0.00724973172559	0.00724973172559	0.0260087163851	0.133504244667	0.123523347723	0.0955008635785	0.110889689562	0.127626060929	0.113934329695	0.0978129491821	0.156700334826
hhs9	201442	4.97752317635	7.1284909404823	0.00758747400495	0.00758747400495	0.020837392907	0.107971839264	0.145020978877	0.115529737797	0.123357256773	0.10107725937	0.0935963952498	0.104582325127	0.172851866625
hhs9	201443	4.97752317635	7.1284909404823	0.000931563909091	0.000931563909091	0.0179553120175	0.118167782714	0.118811122032	0.11613878948	0.114456209725	0.109309495181	0.111437463694	0.113812870407	0.178047826932
hhs9	201444	4.97752317635	4.4547571231596	0.0340424263097	0.0340424263097	0.0340424263097	0.129553434799	0.269027581457	0.106359796738	0.125252451363	0.0630586295534	0.0340863462603	0.0595230735281	0.111011407373
hhs9	201445	4.97752317635	4.3853635841914	0.0347212147116	0.0347212147116	0.0347212147116	0.136064599503	0.256915241895	0.104566467714	0.126147603842	0.0641557070299	0.0347416928242	0.0606129935463	0.112632049511
hhs9	201446	4.97752317635	4.4032224946644	0.0338402666251	0.0338402666251	0.0338402666251	0.140740045895	0.249930829652	0.109267104529	0.128776946285	0.0640424491653	0.0338615449152	0.0598399868671	0.112020292817
hhs9	201447	4.97752317635	3.5450495567338	0.0313633222795	0.0313633222795	0.0313633222795	0.238192281461	0.216740651371	0.0935796691722	0.107437832934	0.0565067799051	0.0313633222795	0.0562104765274	0.105879019512
hhs9	201448	4.97752317635	4.3373872245921	0.0318330511095	0.0318330511095	0.0318330511095	0.1454713534	0.297877025272	0.0966698165234	0.109398705059	0.0576156810956	0.0318330511095	0.0573253291078	0.108309885104
hhs9	201449	4.97752317635	3.4555480860164	0.0320468837187	0.0320468837187	0.032091558949	0.274982794737	0.170488972845	0.0856746841041	0.111935728322	0.0585536417033	0.0320468837187	0.0585648105109	0.111567157672
hhs9	201450	4.97752317635	3.4565448204079	0.0267449599308	0.0267449599308	0.0267592098475	0.298913467281	0.167808874747	0.10724718516	0.107299282687	0.0530454040693	0.0267449599308	0.0530454040693	0.105646292346
hhs9	201451	4.97752317635	3.5700369007641	0.0236705308056	0.0236705308056	0.0237207212045	0.260101922378	0.255890539803	0.090994891258	0.100699521101	0.0489843746901	0.0236705308056	0.0489843746901	0.099612062459
hhs9	201452	4.97752317635	4.1432786084756	0.0182610379297	0.0182610379297	0.0182610379297	0.235941933516	0.317792962737	0.132762624399	0.0846701866771	0.0384620433624	0.0182610379297	0.0384620433624	0.0788640542277
hhs9	201453	4.97752317635	4.7621748926593	0.0153670911963	0.0153670911963	0.0153670911963	0.033652134501	0.404905109726	0.26086380381	0.101530256936	0.033652134501	0.0154209313266	0.033652134501	0.0702222211104
hhs9	201501	4.97752317635	5.50658469939	0.0143089658774	0.0143089658774	0.0143089658774	0.0330974928563	0.215456222633	0.445583882929	0.111675707804	0.0331516913507	0.0143360651246	0.0330974928563	0.0706745468142
hhs9	201502	4.97752317635	4.7650626318987	0.0143347158155	0.0143347158155	0.0143347158155	0.0328041885034	0.476460017499	0.223189644606	0.0748557752434	0.0328041885034	0.0143347158155	0.0328041885034	0.0697431338791
hhs9	201503	4.97752317635	5.0128636275472	0.0131250257135	0.0131250257135	0.0131250257135	0.0289645197004	0.385469957192	0.349543686889	0.0649491862896	0.0289645197004	0.0131250257135	0.0289645197004	0.0606435076741
hhs9	201504	4.97752317635	4.7838322076174	0.00935021568797	0.00935021568797	0.00935021568797	0.0212359408906	0.605302946459	0.202689865495	0.0458911113261	0.0212359408906	0.00935021568797	0.0212359408906	0.0450073912959
hhs9	201505	4.97752317635	4.9902085494878	0.00583645150065	0.00583645150065	0.00583645150065	0.0126237521746	0.77883678075	0.107425369345	0.026322433856	0.0126237521746	0.00583645150065	0.0126237521746	0.0261983535225
hhs9	201506	4.97752317635	4.9969884552234	0.00163271399564	0.00163271399564	0.00163271399564	0.00674076043737	0.917896032743	0.0212570610402	0.0171369156014	0.00674076043737	0.00163271399564	0.00674076043737	0.0169568533208
hhs9	201507	4.97752317635	5.0011834802091	0.00126162943958	0.00126162943958	0.00126162943958	0.00270735357415	0.00849025011245	0.96714356772	0.0055988018433	0.00270735357415	0.00126162943958	0.00270735357415	0.0055988018433
hhs9	201508	4.97752317635	4.9714257206973	2.35886953997e-05	2.35886953997e-05	2.35886953997e-05	0.0014101737272	0.983925144598	0.0033832918573	0.00418334379079	0.0014101737272	2.35886953997e-05	0.0014101737272	0.00418334379079
hhs9	201509	4.97752317635	4.9840495286264	2.35880190194e-05	2.35880190194e-05	2.35880190194e-05	0.00145667447876	0.984000168753	0.00288976093851	0.00432284739825	0.00145667447876	2.35880190194e-05	0.00145667447876	0.00432284739825
hhs9	201510	4.97752317635	4.9840495286264	0.000382873557601	0.000382873557601	0.000382873557601	0.000716796414819	0.992498112995	0.00105071927204	0.00138464212926	0.000716796414819	0.000382873557601	0.000716796414819	0.00138464212926
hhs9	201511	4.97752317635	4.9814041765798	0.000777065416236	0.000777065416236	0.000777065416236	0.00104057477802	0.989330742858	0.0013040841398	0.00156759350159	0.00104057477802	0.000777065416236	0.00104057477802	0.00156759350159
hhs9	201512	4.97752317635	4.9872509530734	2.35990013652e-05	2.35990013652e-05	2.35990013652e-05	0.000701648902658	0.992305461072	0.00137969880395	0.00205774870524	0.000701648902658	2.35990013652e-05	0.000701648902658	0.00205774870524
hhs9	201513	4.97752317635	4.9007350750424	2.35955434908e-05	2.35955434908e-05	2.35955434908e-05	0.000939374322712	0.989690477994	0.00185515310193	0.00277093188115	0.000939374322712	2.35955434908e-05	0.000939374322712	0.00277093188115
hhs9	201514	4.97752317635	4.868278083593	2.35939021415e-05	2.35939021415e-05	2.35939021415e-05	0.00105221543278	0.988449224142	0.00208083696343	0.00310945849407	0.00105221543278	2.35939021415e-05	0.00105221543278	0.00310945849407
hhs9	201515	4.97752317635	4.8650994040821	2.35967171781e-05	2.35967171781e-05	2.35967171781e-05	0.000858684505424	0.990578067158	0.00169377229367	0.00252886008192	0.000858684505424	2.35967171781e-05	0.000858684505424	0.00252886008192
hhs9	201516	4.97752317635	4.8650994040821	2.35967258267e-05	2.35967258267e-05	2.35967258267e-05	0.000858089925064	0.99058460755	0.0016925831243	0.00252707632354	0.000858089925064	2.35967258267e-05	0.000858089925064	0.00252707632354
hhs9	201517	4.97752317635	4.8650994040821	2.36027969594e-05	2.36027969594e-05	2.36027969594e-05	0.000440705591123	0.995175841295	0.000857808385286	0.00127491117945	0.000440705591123	2.36027969594e-05	0.000440705591123	0.00127491117945
hhs9	201518	4.97752317635	4.8650994040821	2.36027974585e-05	2.36027974585e-05	2.36027974585e-05	0.00044067127572	0.995176218765	0.000857739753982	0.00127480823224	0.00044067127572	2.36027974585e-05	0.00044067127572	0.00127480823224
hhs9	201519	4.97752317635	4.8650994040821	2.36027978583e-05	2.36027978583e-05	2.36027978583e-05	0.000440643789065	0.995176521118	0.000857684780272	0.00127472577148	0.000440643789065	2.36027978583e-05	0.000440643789065	0.00127472577148
hhs10	201441	3.6323305131919	5.0667883353616	0.00724973172559	0.0313110971597	0.128093173968	0.165011309503	0.155343915692	0.125126909618	0.134128109272	0.156507537029	0.0687898785872	0.0119130908244	0.0165252466212
hhs10	201442	3.6323305131919	5.0304362772133	0.00758747400495	0.0360131721145	0.130042198366	0.16850794847	0.150742990317	0.125257538673	0.132930988824	0.161189679309	0.0617982352729	0.00916667945549	0.0167630951945
hhs10	201443	3.6323305131919	5.0304362772133	0.000931563909091	0.0374534421184	0.146524200348	0.160727152985	0.149641921658	0.152116303651	0.150235773337	0.151324501413	0.0471035318891	0.00296055714294	0.000981051548941
hhs10	201444	3.6323305131919	1.9534459768266	0.0340424263097	0.157819827157	0.107253079869	0.175855310338	0.112043526212	0.0341522261862	0.0604673524666	0.137227713764	0.0865299390308	0.0351514050629	0.0594571936022
hhs10	201445	3.6323305131919	2.0039862009718	0.0347212147116	0.136272175206	0.109453292151	0.18705695526	0.114116712676	0.0347724099932	0.0613706837133	0.139046020217	0.0872829406606	0.0353355580903	0.060572037321
hhs10	201446	3.6323305131919	2.9911966629589	0.0338402666251	0.0546504343604	0.146644771403	0.236549135449	0.117350504491	0.0339466580757	0.0599463783176	0.137690199562	0.0857545939485	0.0338509057702	0.0597761519967
hhs10	201447	3.6323305131919	3.0517313123567	0.0313633222795	0.0506745728526	0.155987418281	0.261627852928	0.113428314266	0.0314019705462	0.0562104765274	0.130713291004	0.0810318652641	0.0313633222795	0.0561975937718
hhs10	201448	3.6323305131919	2.9845233032549	0.0318330511095	0.0705224534822	0.141781463555	0.246652302356	0.114262100854	0.031845149109	0.0573253291078	0.133802163103	0.0828176071061	0.0318330511095	0.0573253291078
hhs10	201449	3.6323305131919	3.0807650557555	0.0320468837187	0.0467785408996	0.144486447124	0.25388328132	0.118458311941	0.0320580525263	0.0585536417033	0.138073915657	0.0850603996879	0.0320468837187	0.0585536417033
hhs10	201450	3.6323305131919	3.0548052519151	0.0267449599308	0.0267734597643	0.183759890208	0.278592629525	0.113255747879	0.0267449599308	0.0530454040693	0.131946736485	0.0793458482078	0.0267449599308	0.0530454040693
hhs10	201451	3.6323305131919	2.9185169332831	0.0236705308056	0.0236705308056	0.243907153683	0.259988269644	0.104229579153	0.0236705308056	0.0489843746901	0.124925906343	0.0742982185745	0.0236705308056	0.0489843746901
hhs10	201452	3.6323305131919	2.9540172830023	0.0182610379297	0.0182610379297	0.304639902292	0.306515316602	0.0810532517086	0.0183086291793	0.0384858389872	0.0990888552852	0.0586630487951	0.0182610379297	0.0384620433624
hhs10	201453	3.6323305131919	3.2160508440091	0.0153670911963	0.0153670911963	0.183273856873	0.474352558902	0.0731026680866	0.0153940112615	0.033652134501	0.0885341844803	0.0519371778057	0.0153670911963	0.033652134501
hhs10	201501	3.6323305131919	3.3832948661603	0.0143089658774	0.0143089658774	0.0330974928563	0.625269389121	0.0765008849588	0.0145799583492	0.0331787905979	0.0894630737931	0.0518860198352	0.0143089658774	0.0330974928563
hhs10	201502	3.6323305131919	3.5583928264361	0.0143347158155	0.0143347158155	0.0328041885034	0.624329101283	0.0781092742934	0.0159477951764	0.033460356379	0.0882672872233	0.0512736611913	0.0143347158155	0.0328041885034
hhs10	201503	3.6323305131919	3.4889752449065	0.0131250257135	0.0131250257135	0.0289645197004	0.674309917125	0.064828747727	0.0132153546355	0.0290247389817	0.0765131113016	0.0448040136872	0.0131250257135	0.0289645197004
hhs10	201504	3.6323305131919	3.4727170384661	0.00935021568797	0.00935021568797	0.0212359408906	0.762419839839	0.0464213433442	0.00938556448918	0.0212359408906	0.0568931164985	0.0331216660932	0.00935021568797	0.0212359408906
hhs10	201505	3.6323305131919	3.6185960922874	0.00583645150065	0.00583645150065	0.0126237521746	0.859898356128	0.0264878743005	0.00583645150065	0.0126237521746	0.0329856541965	0.0194110528486	0.00583645150065	0.0126237521746
hhs10	201506	3.6323305131919	3.6629877752916	0.00163271399564	0.00163271399564	0.00674076043737	0.922376302743	0.0169568533208	0.00163271399564	0.00674076043737	0.0220648997626	0.0118488068791	0.00163271399564	0.00674076043737
hhs10	201507	3.6323305131919	3.6629877752916	0.00126162943958	0.00126162943958	0.00270735357415	0.969457221695	0.00603214756381	0.00140607801308	0.00270735357415	0.00704452597788	0.00415307770873	0.00126162943958	0.00270735357415
hhs10	201508	3.6323305131919	3.6323305131919	2.35886953997e-05	2.35886953997e-05	0.0014101737272	0.983076214906	0.00423222154899	2.35886953997e-05	0.0014101737272	0.00556992882259	0.002796758759	2.35886953997e-05	0.0014101737272
hhs10	201509	3.6323305131919	3.6323305131919	2.35880190194e-05	2.35880190194e-05	0.00145667447876	0.982567082293	0.00432284739825	2.35880190194e-05	0.00145667447876	0.005755933858	0.00288976093851	2.35880190194e-05	0.00145667447876
hhs10	201510	3.6323305131919	3.6323305131919	0.000382873557601	0.000382873557601	0.000716796414819	0.992164190137	0.00138464212926	0.000382873557601	0.000716796414819	0.00171856498647	0.00105071927204	0.000382873557601	0.000716796414819
hhs10	201511	3.6323305131919	3.6323305131919	0.000777065416236	0.000777065416236	0.00104057477802	0.989067233496	0.00156759350159	0.000777065416236	0.00104057477802	0.00183110286337	0.0013040841398	0.000777065416236	0.00104057477802
hhs10	201512	3.6323305131919	3.6323305131919	2.35990013652e-05	2.35990013652e-05	0.000701648902658	0.991627411171	0.00205774870524	2.35990013652e-05	0.000701648902658	0.00273579860654	0.00137969880395	2.35990013652e-05	0.000701648902658
hhs10	201513	3.6323305131919	3.6323305131919	2.35955434908e-05	2.35955434908e-05	0.000939374322712	0.988774699214	0.00277093188115	2.35955434908e-05	0.000939374322712	0.00368671066037	0.00185515310193	2.35955434908e-05	0.000939374322712
hhs10	201514	3.6323305131919	3.6323305131919	2.35939021415e-05	2.35939021415e-05	0.00105221543278	0.987420602611	0.00310945849407	2.35939021415e-05	0.00105221543278	0.00413808002471	0.00208083696343	2.35939021415e-05	0.00105221543278
hhs10	201515	3.6323305131919	3.6323305131919	2.35967171781e-05	2.35967171781e-05	0.000858684505424	0.989742979369	0.00252886008192	2.35967171781e-05	0.000858684505424	0.00336394787016	0.00169377229367	2.35967171781e-05	0.000858684505424
hhs10	201516	3.6323305131919	3.6323305131919	2.35967258267e-05	2.35967258267e-05	0.000858089925064	0.989750114351	0.00252707632354	2.35967258267e-05	0.000858089925064	0.00336156952278	0.0016925831243	2.35967258267e-05	0.000858089925064
hhs10	201517	3.6323305131919	3.6323305131919	2.36027969594e-05	2.36027969594e-05	0.000440705591123	0.9947587385	0.00127491117945	2.36027969594e-05	0.000440705591123	0.00169201397361	0.000857808385286	2.36027969594e-05	0.000440705591123
hhs10	201518	3.6323305131919	3.6323305131919	2.36027974585e-05	2.36027974585e-05	0.00044067127572	0.994759150286	0.00127480823224	2.36027974585e-05	0.00044067127572	0.0016918767105	0.000857739753982	2.36027974585e-05	0.00044067127572
hhs10	201519	3.6323305131919	3.6323305131919	2.36027978583e-05	2.36027978583e-05	0.000440643789065	0.994759480127	0.00127472577148	2.36027978583e-05	0.000440643789065	0.00169176676269	0.000857684780272	2.36027978583e-05	0.000440643789065
