# Supplementary material for: A human judgment approach to epidemiological forecasting
Source: PLoS Comput Biol. 2017 Mar 10;13(3):e1005248. doi: 10.1371/journal.pcbi.1005248 (PMC5345757; doi:10.1371/journal.pcbi.1005248)
Supplement: S1 Data — (ZIP) [file pcbi.1005248.s002.zip › S1_data/influenza_2014-2015_spline_peak-wili.csv]

region	wILI available through week	ground truth	Point Prediction
nat	201441	6.0024441008653	3.5627560184721
nat	201442	6.0024441008653	3.4381773145664
nat	201443	6.0024441008653	3.4950146951574
nat	201444	6.0024441008653	3.528097303037
nat	201445	6.0024441008653	3.3794653686809
nat	201446	6.0024441008653	3.1670910099879
nat	201447	6.0024441008653	3.3987700398045
nat	201448	6.0024441008653	3.5106205585085
nat	201449	6.0024441008653	3.3432446911389
nat	201450	6.0024441008653	4.4691163856676
nat	201451	6.0024441008653	6.2449216925635
nat	201452	6.0024441008653	5.9392614363006
nat	201453	6.0024441008653	5.9532263791273
nat	201501	6.0024441008653	6.0795482061387
nat	201502	6.0024441008653	6.0424419273739
nat	201503	6.0024441008653	6.0424419273739
nat	201504	6.0024441008653	5.9873958415836
nat	201505	6.0024441008653	5.9781884604366
nat	201506	6.0024441008653	5.9873112105589
nat	201507	6.0024441008653	6.0030900166468
nat	201508	6.0024441008653	6.0285617555159
nat	201509	6.0024441008653	6.0183890304634
nat	201510	6.0024441008653	6.0197569773383
nat	201511	6.0024441008653	6.0173623457145
nat	201512	6.0024441008653	6.017075478123
nat	201513	6.0024441008653	6.0171059726604
nat	201514	6.0024441008653	6.016193058899
nat	201515	6.0024441008653	6.0157951644548
nat	201516	6.0024441008653	6.006230759881
nat	201517	6.0024441008653	5.9938262489728
nat	201518	6.0024441008653	5.9938262489728
nat	201519	6.0024441008653	5.9938262489728
hhs1	201441	3.9377303242699	2.2319667582306
hhs1	201442	3.9377303242699	2.3155077542403
hhs1	201443	3.9377303242699	2.3170122752994
hhs1	201444	3.9377303242699	2.3011187761898
hhs1	201445	3.9377303242699	1.8074565117599
hhs1	201446	3.9377303242699	2.0345957500189
hhs1	201447	3.9377303242699	1.872194313061
hhs1	201448	3.9377303242699	1.8608145829631
hhs1	201449	3.9377303242699	1.7383919203122
hhs1	201450	3.9377303242699	2.1280759737289
hhs1	201451	3.9377303242699	2.2087503166274
hhs1	201452	3.9377303242699	2.2582156881256
hhs1	201453	3.9377303242699	2.548378449047
hhs1	201501	3.9377303242699	2.6727676335712
hhs1	201502	3.9377303242699	3.5663713871107
hhs1	201503	3.9377303242699	3.5663713871107
hhs1	201504	3.9377303242699	4.0994503930388
hhs1	201505	3.9377303242699	4.0912583843151
hhs1	201506	3.9377303242699	4.0714060673481
hhs1	201507	3.9377303242699	4.0039132701583
hhs1	201508	3.9377303242699	4.0004950028226
hhs1	201509	3.9377303242699	3.9926197300425
hhs1	201510	3.9377303242699	3.9941384088091
hhs1	201511	3.9377303242699	3.9941384088091
hhs1	201512	3.9377303242699	3.9941384088091
hhs1	201513	3.9377303242699	3.9941384088091
hhs1	201514	3.9377303242699	3.9941384088091
hhs1	201515	3.9377303242699	3.9941384088091
hhs1	201516	3.9377303242699	3.9941384088091
hhs1	201517	3.9377303242699	4.0384902864807
hhs1	201518	3.9377303242699	4.0384902864807
hhs1	201519	3.9377303242699	4.0384902864807
hhs2	201441	5.2197739722474	2.8041065129905
hhs2	201442	5.2197739722474	3.049142095054
hhs2	201443	5.2197739722474	3.1765465797981
hhs2	201444	5.2197739722474	3.108309674082
hhs2	201445	5.2197739722474	3.0833910273358
hhs2	201446	5.2197739722474	2.9843055934916
hhs2	201447	5.2197739722474	3.0744211847567
hhs2	201448	5.2197739722474	3.3865184899494
hhs2	201449	5.2197739722474	3.2388221289356
hhs2	201450	5.2197739722474	3.2992891881754
hhs2	201451	5.2197739722474	4.8838804904982
hhs2	201452	5.2197739722474	4.464672564126
hhs2	201453	5.2197739722474	4.49328923554
hhs2	201501	5.2197739722474	5.8364077696357
hhs2	201502	5.2197739722474	5.7301989785808
hhs2	201503	5.2197739722474	5.7301989785808
hhs2	201504	5.2197739722474	6.3538905789698
hhs2	201505	5.2197739722474	6.4219883574856
hhs2	201506	5.2197739722474	5.572411979344
hhs2	201507	5.2197739722474	5.527620382825
hhs2	201508	5.2197739722474	5.4919242261752
hhs2	201509	5.2197739722474	5.379503512468
hhs2	201510	5.2197739722474	5.3635959870455
hhs2	201511	5.2197739722474	5.3635959870455
hhs2	201512	5.2197739722474	5.3635959870455
hhs2	201513	5.2197739722474	5.3635959870455
hhs2	201514	5.2197739722474	5.3389445385359
hhs2	201515	5.2197739722474	5.3389445385359
hhs2	201516	5.2197739722474	5.2197739722474
hhs2	201517	5.2197739722474	5.2197739722474
hhs2	201518	5.2197739722474	5.2197739722474
hhs2	201519	5.2197739722474	5.2197739722474
hhs3	201441	7.2489778388211	4.0652456659871
hhs3	201442	7.2489778388211	3.9969420936031
hhs3	201443	7.2489778388211	4.0393284171246
hhs3	201444	7.2489778388211	4.0223455187598
hhs3	201445	7.2489778388211	4.0119049631673
hhs3	201446	7.2489778388211	3.8642854787492
hhs3	201447	7.2489778388211	3.8520386634984
hhs3	201448	7.2489778388211	3.9352501173661
hhs3	201449	7.2489778388211	3.8805744277674
hhs3	201450	7.2489778388211	4.0624698571875
hhs3	201451	7.2489778388211	5.6533963971095
hhs3	201452	7.2489778388211	7.7683248553301
hhs3	201453	7.2489778388211	7.0363297524882
hhs3	201501	7.2489778388211	6.9910851431054
hhs3	201502	7.2489778388211	7.0214215109444
hhs3	201503	7.2489778388211	7.0214215109444
hhs3	201504	7.2489778388211	6.9552198687455
hhs3	201505	7.2489778388211	6.9450052571888
hhs3	201506	7.2489778388211	7.0859907168263
hhs3	201507	7.2489778388211	7.24468307675
hhs3	201508	7.2489778388211	7.24468307675
hhs3	201509	7.2489778388211	7.24468307675
hhs3	201510	7.2489778388211	7.24468307675
hhs3	201511	7.2489778388211	7.2478506582374
hhs3	201512	7.2489778388211	7.2478506582374
hhs3	201513	7.2489778388211	7.2481716138561
hhs3	201514	7.2489778388211	7.2481716138561
hhs3	201515	7.2489778388211	7.2481716138561
hhs3	201516	7.2489778388211	7.2481716138561
hhs3	201517	7.2489778388211	7.2481716138561
hhs3	201518	7.2489778388211	7.2481716138561
hhs3	201519	7.2489778388211	7.2481716138561
hhs4	201441	7.5150246371843	2.7751518054924
hhs4	201442	7.5150246371843	2.7751518054924
hhs4	201443	7.5150246371843	2.5964682140315
hhs4	201444	7.5150246371843	2.6228078345874
hhs4	201445	7.5150246371843	2.6711779448015
hhs4	201446	7.5150246371843	2.5089743114173
hhs4	201447	7.5150246371843	2.946627335766
hhs4	201448	7.5150246371843	3.4119352132828
hhs4	201449	7.5150246371843	3.1749935171711
hhs4	201450	7.5150246371843	4.0809336575457
hhs4	201451	7.5150246371843	7.5785560841745
hhs4	201452	7.5150246371843	7.5405742632535
hhs4	201453	7.5150246371843	7.5159006696083
hhs4	201501	7.5150246371843	7.516909560887
hhs4	201502	7.5150246371843	7.5078751599527
hhs4	201503	7.5150246371843	7.5078751599527
hhs4	201504	7.5150246371843	7.4487376458164
hhs4	201505	7.5150246371843	7.4403064380353
hhs4	201506	7.5150246371843	7.4291473461383
hhs4	201507	7.5150246371843	7.4274538534547
hhs4	201508	7.5150246371843	7.5635403869132
hhs4	201509	7.5150246371843	7.5394193333125
hhs4	201510	7.5150246371843	7.547118486034
hhs4	201511	7.5150246371843	7.547118486034
hhs4	201512	7.5150246371843	7.5417616038298
hhs4	201513	7.5150246371843	7.5417616038298
hhs4	201514	7.5150246371843	7.5417616038298
hhs4	201515	7.5150246371843	7.5417616038298
hhs4	201516	7.5150246371843	7.5417616038298
hhs4	201517	7.5150246371843	7.5417616038298
hhs4	201518	7.5150246371843	7.5417616038298
hhs4	201519	7.5150246371843	7.5417616038298
hhs5	201441	6.6067503110174	3.1035372643832
hhs5	201442	6.6067503110174	3.1035372643832
hhs5	201443	6.6067503110174	3.094336922375
hhs5	201444	6.6067503110174	2.6464702723484
hhs5	201445	6.6067503110174	2.6320073879209
hhs5	201446	6.6067503110174	2.7244278429305
hhs5	201447	6.6067503110174	2.6713884688696
hhs5	201448	6.6067503110174	3.036798075074
hhs5	201449	6.6067503110174	3.0441247402085
hhs5	201450	6.6067503110174	4.559361110592
hhs5	201451	6.6067503110174	4.9742463676665
hhs5	201452	6.6067503110174	6.186614694007
hhs5	201453	6.6067503110174	6.6204352248989
hhs5	201501	6.6067503110174	6.5585677883155
hhs5	201502	6.6067503110174	6.5884636670515
hhs5	201503	6.6067503110174	6.5884636670515
hhs5	201504	6.6067503110174	6.6090164554526
hhs5	201505	6.6067503110174	6.6090164554526
hhs5	201506	6.6067503110174	6.6115386245071
hhs5	201507	6.6067503110174	6.6115386245071
hhs5	201508	6.6067503110174	6.6115386245071
hhs5	201509	6.6067503110174	6.6058996102774
hhs5	201510	6.6067503110174	6.6058996102774
hhs5	201511	6.6067503110174	6.6016722963165
hhs5	201512	6.6067503110174	6.6016722963165
hhs5	201513	6.6067503110174	6.6016722963165
hhs5	201514	6.6067503110174	6.6016722963165
hhs5	201515	6.6067503110174	6.6016722963165
hhs5	201516	6.6067503110174	6.6016722963165
hhs5	201517	6.6067503110174	6.6016722963165
hhs5	201518	6.6067503110174	6.6016722963165
hhs5	201519	6.6067503110174	6.6016722963165
hhs6	201441	11.088893902613	4.6234870570091
hhs6	201442	11.088893902613	4.6234870570091
hhs6	201443	11.088893902613	4.737079728882
hhs6	201444	11.088893902613	4.8356001315729
hhs6	201445	11.088893902613	4.9068945355897
hhs6	201446	11.088893902613	4.5450795057
hhs6	201447	11.088893902613	5.1423241895928
hhs6	201448	11.088893902613	5.5562133807553
hhs6	201449	11.088893902613	5.1517256426699
hhs6	201450	11.088893902613	10.307920425798
hhs6	201451	11.088893902613	12.400454009889
hhs6	201452	11.088893902613	11.591919503986
hhs6	201453	11.088893902613	11.345934885988
hhs6	201501	11.088893902613	11.310262737803
hhs6	201502	11.088893902613	11.262665585148
hhs6	201503	11.088893902613	11.262665585148
hhs6	201504	11.088893902613	11.094966027205
hhs6	201505	11.088893902613	11.094966027205
hhs6	201506	11.088893902613	11.09144635059
hhs6	201507	11.088893902613	11.09144635059
hhs6	201508	11.088893902613	11.09144635059
hhs6	201509	11.088893902613	11.09144635059
hhs6	201510	11.088893902613	11.09144635059
hhs6	201511	11.088893902613	11.09144635059
hhs6	201512	11.088893902613	11.09144635059
hhs6	201513	11.088893902613	11.09144635059
hhs6	201514	11.088893902613	11.09144635059
hhs6	201515	11.088893902613	11.09144635059
hhs6	201516	11.088893902613	11.09144635059
hhs6	201517	11.088893902613	11.09144635059
hhs6	201518	11.088893902613	11.09144635059
hhs6	201519	11.088893902613	11.09144635059
hhs7	201441	6.3790795047332	2.5241400464022
hhs7	201442	6.3790795047332	2.5241400464022
hhs7	201443	6.3790795047332	2.4297053487104
hhs7	201444	6.3790795047332	2.3971209197892
hhs7	201445	6.3790795047332	2.3516260663297
hhs7	201446	6.3790795047332	2.6305599329951
hhs7	201447	6.3790795047332	2.5264451515851
hhs7	201448	6.3790795047332	3.280003755425
hhs7	201449	6.3790795047332	2.9345728797639
hhs7	201450	6.3790795047332	4.2560392766068
hhs7	201451	6.3790795047332	7.6501198474044
hhs7	201452	6.3790795047332	7.5402620987519
hhs7	201453	6.3790795047332	6.6663269823504
hhs7	201501	6.3790795047332	6.5384640894614
hhs7	201502	6.3790795047332	6.551959093689
hhs7	201503	6.3790795047332	6.551959093689
hhs7	201504	6.3790795047332	6.551959093689
hhs7	201505	6.3790795047332	6.4652931048441
hhs7	201506	6.3790795047332	6.4652931048441
hhs7	201507	6.3790795047332	6.4652931048441
hhs7	201508	6.3790795047332	6.4652931048441
hhs7	201509	6.3790795047332	6.3614420927621
hhs7	201510	6.3790795047332	6.3614420927621
hhs7	201511	6.3790795047332	6.3614420927621
hhs7	201512	6.3790795047332	6.3790795047332
hhs7	201513	6.3790795047332	6.3790795047332
hhs7	201514	6.3790795047332	6.3790795047332
hhs7	201515	6.3790795047332	6.3790795047332
hhs7	201516	6.3790795047332	6.3790795047332
hhs7	201517	6.3790795047332	6.3790795047332
hhs7	201518	6.3790795047332	6.3790795047332
hhs7	201519	6.3790795047332	6.3790795047332
hhs8	201441	4.3901884124618	1.91808689554
hhs8	201442	4.3901884124618	1.91808689554
hhs8	201443	4.3901884124618	1.8706841982059
hhs8	201444	4.3901884124618	2.0316255281967
hhs8	201445	4.3901884124618	1.9614896889295
hhs8	201446	4.3901884124618	2.0705014514362
hhs8	201447	4.3901884124618	2.0764576661048
hhs8	201448	4.3901884124618	2.1468944621407
hhs8	201449	4.3901884124618	2.1144778521068
hhs8	201450	4.3901884124618	2.4080781726554
hhs8	201451	4.3901884124618	2.4735668037037
hhs8	201452	4.3901884124618	3.9400119565424
hhs8	201453	4.3901884124618	4.430032760258
hhs8	201501	4.3901884124618	4.4486172025677
hhs8	201502	4.3901884124618	4.4685037923545
hhs8	201503	4.3901884124618	4.4685037923545
hhs8	201504	4.3901884124618	4.4502763048438
hhs8	201505	4.3901884124618	4.4502763048438
hhs8	201506	4.3901884124618	4.4502763048438
hhs8	201507	4.3901884124618	4.4494575992007
hhs8	201508	4.3901884124618	4.4494575992007
hhs8	201509	4.3901884124618	4.4494575992007
hhs8	201510	4.3901884124618	4.4485301622264
hhs8	201511	4.3901884124618	4.4485301622264
hhs8	201512	4.3901884124618	4.4485301622264
hhs8	201513	4.3901884124618	4.4485301622264
hhs8	201514	4.3901884124618	4.4485301622264
hhs8	201515	4.3901884124618	4.4485301622264
hhs8	201516	4.3901884124618	4.4485301622264
hhs8	201517	4.3901884124618	4.4485301622264
hhs8	201518	4.3901884124618	4.4485301622264
hhs8	201519	4.3901884124618	4.4485301622264
hhs9	201441	4.97752317635	3.9979944343673
hhs9	201442	4.97752317635	3.9979944343673
hhs9	201443	4.97752317635	3.859772507162
hhs9	201444	4.97752317635	3.7828133235288
hhs9	201445	4.97752317635	4.0646718416595
hhs9	201446	4.97752317635	3.7825422032808
hhs9	201447	4.97752317635	3.9219617025711
hhs9	201448	4.97752317635	4.3191422839287
hhs9	201449	4.97752317635	4.0658847092031
hhs9	201450	4.97752317635	4.3154553776583
hhs9	201451	4.97752317635	4.2976044254735
hhs9	201452	4.97752317635	4.5290918155552
hhs9	201453	4.97752317635	4.7297266982702
hhs9	201501	4.97752317635	4.7019965995357
hhs9	201502	4.97752317635	4.6879052964242
hhs9	201503	4.97752317635	4.6879052964242
hhs9	201504	4.97752317635	4.7838322076174
hhs9	201505	4.97752317635	4.9902085494878
hhs9	201506	4.97752317635	4.9969884552234
hhs9	201507	4.97752317635	5.0011834802091
hhs9	201508	4.97752317635	4.9714257206973
hhs9	201509	4.97752317635	4.9840495286264
hhs9	201510	4.97752317635	4.9840495286264
hhs9	201511	4.97752317635	4.9814041765798
hhs9	201512	4.97752317635	4.9872509530734
hhs9	201513	4.97752317635	4.9007350750424
hhs9	201514	4.97752317635	4.868278083593
hhs9	201515	4.97752317635	4.8650994040821
hhs9	201516	4.97752317635	4.8650994040821
hhs9	201517	4.97752317635	4.8650994040821
hhs9	201518	4.97752317635	4.8650994040821
hhs9	201519	4.97752317635	4.8650994040821
hhs10	201441	3.6323305131919	3.2092490937696
hhs10	201442	3.6323305131919	3.2092490937696
hhs10	201443	3.6323305131919	2.673525238429
hhs10	201444	3.6323305131919	3.0483481245708
hhs10	201445	3.6323305131919	2.5888073740438
hhs10	201446	3.6323305131919	2.7341698592217
hhs10	201447	3.6323305131919	2.8448568537894
hhs10	201448	3.6323305131919	3.2320396185411
hhs10	201449	3.6323305131919	3.1489716923263
hhs10	201450	3.6323305131919	3.0447461924547
hhs10	201451	3.6323305131919	3.1252641478102
hhs10	201452	3.6323305131919	3.2085335454032
hhs10	201453	3.6323305131919	3.1619641996858
hhs10	201501	3.6323305131919	3.2696999327724
hhs10	201502	3.6323305131919	3.5681337969669
hhs10	201503	3.6323305131919	3.5681337969669
hhs10	201504	3.6323305131919	3.4727170384661
hhs10	201505	3.6323305131919	3.6185960922874
hhs10	201506	3.6323305131919	3.6629877752916
hhs10	201507	3.6323305131919	3.6629877752916
hhs10	201508	3.6323305131919	3.6323305131919
hhs10	201509	3.6323305131919	3.6323305131919
hhs10	201510	3.6323305131919	3.6323305131919
hhs10	201511	3.6323305131919	3.6323305131919
hhs10	201512	3.6323305131919	3.6323305131919
hhs10	201513	3.6323305131919	3.6323305131919
hhs10	201514	3.6323305131919	3.6323305131919
hhs10	201515	3.6323305131919	3.6323305131919
hhs10	201516	3.6323305131919	3.6323305131919
hhs10	201517	3.6323305131919	3.6323305131919
hhs10	201518	3.6323305131919	3.6323305131919
hhs10	201519	3.6323305131919	3.6323305131919
