# Supplementary material for: A human judgment approach to epidemiological forecasting
Source: PLoS Comput Biol. 2017 Mar 10;13(3):e1005248. doi: 10.1371/journal.pcbi.1005248 (PMC5345757; doi:10.1371/journal.pcbi.1005248)
Supplement: S1 Data — (ZIP) [file pcbi.1005248.s002.zip › S1_data/influenza_2014-2015_spline_2wk-ahead-wili.csv]

region	wILI available through week	ground truth	Point Prediction
nat	201441	1.449572302206	1.4128463349749
nat	201442	1.4444284664589	1.6154574034043
nat	201443	1.6512334800477	1.5885193177542
nat	201444	1.6470577836877	1.7592478417505
nat	201445	2.0909911283138	1.8925557210731
nat	201446	2.589878710568	1.9341499263545
nat	201447	2.5799783274289	2.5737778036787
nat	201448	3.6596964981309	3.0378505474689
nat	201449	4.9680468627453	2.5983588491994
nat	201450	6.0024441008653	4.4691163856676
nat	201451	5.5159877425985	6.1131678045064
nat	201452	4.2378013458129	4.9855222565094
nat	201453	4.2601773728469	4.7372411108568
nat	201501	4.2597402264885	3.3983045216334
nat	201502	3.9655033194908	4.000861487607
nat	201503	3.6246257387459	4.000861487607
nat	201504	3.2623189795769	3.4632442595055
nat	201505	2.9763348577353	3.204636207568
nat	201506	2.5815670977073	2.6635221153409
nat	201507	2.5268749029576	2.4438321488533
nat	201508	2.4125990384563	1.9969691384119
nat	201509	2.2158369168876	1.9612413816679
nat	201510	2.0895468198209	1.8340732843039
nat	201511	2.0021483275998	1.6442010985844
nat	201512	1.766024340235	1.4778544866664
nat	201513	1.5857652868922	1.3101745452251
nat	201514	1.4116709898483	1.3499996690056
nat	201515	1.5030891348427	1.0395476528744
nat	201516	1.4330036322435	0.92919298240021
nat	201517	1.3874125192496	1.0488146524406
nat	201518	1.2955703064159	1.0528795087797
hhs1	201441	0.78598538069205	0.75969506903784
hhs1	201442	1.0352895716596	0.81131556719229
hhs1	201443	1.1703850109372	0.73830515818755
hhs1	201444	1.1282370005091	0.88174240898254
hhs1	201445	1.0011093357091	1.1393753481499
hhs1	201446	1.1402683397368	1.2988020296593
hhs1	201447	1.1029856082789	1.2119911626144
hhs1	201448	1.2321288179604	1.3178646330676
hhs1	201449	1.3110212434663	1.1913455650374
hhs1	201450	1.9658563167533	1.7836183786692
hhs1	201451	1.8932628740567	1.8603033526604
hhs1	201452	1.943921422249	2.1452965270717
hhs1	201453	2.6124066538328	2.548378449047
hhs1	201501	3.9377303242699	2.6262460605811
hhs1	201502	3.5946198319951	3.4108952319638
hhs1	201503	3.5581823925827	3.4108952319638
hhs1	201504	3.2627497172208	2.7925162133739
hhs1	201505	2.9363657335872	2.5917767619289
hhs1	201506	1.9444539140704	2.4354848600178
hhs1	201507	1.7686611611108	1.6537178402796
hhs1	201508	1.7271898044647	1.3251560342086
hhs1	201509	1.5121407895988	1.6389397138332
hhs1	201510	1.520299879428	1.3210154292825
hhs1	201511	1.5831163781769	1.0399643148253
hhs1	201512	1.387455040274	1.2029651274998
hhs1	201513	1.2974431088323	1.6761016725096
hhs1	201514	1.2587908125444	1.2578219647776
hhs1	201515	1.0156354348946	0.28722510665402
hhs1	201516	1.0059255966228	0.55618706989609
hhs1	201517	0.78041372935497	0.89485900357707
hhs1	201518	0.79537377784342	0.88763762854347
hhs2	201441	2.293085670803	2.102169815078
hhs2	201442	1.9157809268508	2.8357948847685
hhs2	201443	2.5049250336112	1.8717035450727
hhs2	201444	2.2873799383322	2.0766885103161
hhs2	201445	2.7541957845724	2.213192871073
hhs2	201446	2.9133942268119	2.2079144055488
hhs2	201447	2.4201118646958	2.4941272413448
hhs2	201448	2.866398701976	3.0758927420716
hhs2	201449	3.5759063100149	2.9577172737671
hhs2	201450	5.2031043187612	3.2612330769663
hhs2	201451	4.487904943928	3.7477466360415
hhs2	201452	4.0139490175688	3.978296971022
hhs2	201453	4.5772782202713	3.7473831372123
hhs2	201501	5.0405704022141	4.4972496842773
hhs2	201502	5.2197739722474	4.9525385802661
hhs2	201503	5.1724609850228	4.9525385802661
hhs2	201504	4.8556098126063	4.8598128434224
hhs2	201505	3.6801810758918	5.4454041014299
hhs2	201506	3.3675446190536	4.4673300165088
hhs2	201507	2.7755180820416	3.4850218739525
hhs2	201508	2.4594799603762	2.8264929200195
hhs2	201509	2.7938916205806	2.3368914823282
hhs2	201510	2.613003609607	1.9807439237277
hhs2	201511	2.4923303836166	1.5088311196398
hhs2	201512	2.2702867639352	2.0685551789477
hhs2	201513	1.9421382331712	1.9677604722111
hhs2	201514	1.9284167287775	2.1155737925783
hhs2	201515	1.8402558953088	1.5890786140322
hhs2	201516	1.8578277737435	1.5880930679304
hhs2	201517	1.7865209698078	1.7945930104996
hhs2	201518	1.6292459351176	1.6921651749288
hhs3	201441	1.3178149158751	1.4626551087232
hhs3	201442	1.3338045206522	1.4939747052424
hhs3	201443	1.5074799429752	1.4344628750691
hhs3	201444	1.3433130736249	1.6852860656641
hhs3	201445	1.6673315406864	1.6088798970303
hhs3	201446	2.2084791951134	1.5601892163085
hhs3	201447	2.1143457634051	2.2833322875348
hhs3	201448	2.8642375229886	2.6537288005954
hhs3	201449	4.5140049426961	2.6577846109548
hhs3	201450	7.2489778388211	3.4482246226587
hhs3	201451	6.9251857773692	5.6533963971095
hhs3	201452	4.8415267314043	6.1285641312962
hhs3	201453	4.0930488015732	5.9474849387767
hhs3	201501	4.5048495438264	4.3219909527656
hhs3	201502	4.2236670850729	3.3211517583356
hhs3	201503	3.5139116630264	3.3211517583356
hhs3	201504	2.6406316141255	3.899619710552
hhs3	201505	2.5416137983432	2.9215291645639
hhs3	201506	1.8026749168619	2.7573082681192
hhs3	201507	2.0600328658684	2.5782631663614
hhs3	201508	1.6838821021458	1.7791732944237
hhs3	201509	1.6021794574577	1.7521678993777
hhs3	201510	1.7521941260015	1.6256246584184
hhs3	201511	1.7018420053168	1.6368663144934
hhs3	201512	1.6627876812741	1.435310454287
hhs3	201513	1.4752976561449	1.4835573557935
hhs3	201514	1.3397616580024	1.5337314926422
hhs3	201515	1.4659544851811	1.0764792594016
hhs3	201516	1.3311740222735	1.1926319967242
hhs3	201517	1.2001549653734	1.2862593033224
hhs3	201518	1.2193098952623	1.1368066493762
hhs4	201441	1.3131611574672	1.2091879623588
hhs4	201442	1.307559363868	1.328081117602
hhs4	201443	1.4846110902278	1.5899227601729
hhs4	201444	1.6845652846224	1.6090514514718
hhs4	201445	2.1862063703185	1.8970493536291
hhs4	201446	3.0520791550419	1.8385062429226
hhs4	201447	2.9035764112516	2.4890516796383
hhs4	201448	3.7873594863816	3.2783398744962
hhs4	201449	5.7029867857231	2.5471880827443
hhs4	201450	7.5150246371843	4.0809336575457
hhs4	201451	5.2125882989522	7.2764217378649
hhs4	201452	3.3645500924925	4.7559605344115
hhs4	201453	2.9986065374259	3.5170209471445
hhs4	201501	3.1397722141044	1.9315381176041
hhs4	201502	2.8446646022475	2.4095398927578
hhs4	201503	2.5525099940947	2.4095398927578
hhs4	201504	2.3920356947578	2.510305913024
hhs4	201505	2.6104083665691	2.3905237240567
hhs4	201506	2.3288968165022	1.9402792139891
hhs4	201507	2.2568880383896	2.0616792386501
hhs4	201508	1.9032478155613	1.9598646204332
hhs4	201509	1.4414701717928	1.6603629689829
hhs4	201510	1.3683897098434	1.3158113043064
hhs4	201511	1.3082946924962	1.1393742355203
hhs4	201512	1.1081799644329	0.99802283305322
hhs4	201513	0.9397760297558	0.96698680906599
hhs4	201514	0.9152625302498	0.74489016855529
hhs4	201515	0.9719160524795	0.95893094715994
hhs4	201516	0.93930830034528	0.54597125699723
hhs4	201517	1.0046819535989	0.73896593489481
hhs4	201518	0.92633108197092	0.80528420339337
hhs5	201441	1.0010351329274	0.94081959994756
hhs5	201442	1.0407407032437	1.0471625056059
hhs5	201443	1.1706960128229	1.1156765072384
hhs5	201444	1.2344246698565	1.2276618277012
hhs5	201445	1.4690069037933	1.1079914769249
hhs5	201446	1.8585573276797	1.7132399627067
hhs5	201447	2.3989527624954	1.7737641298064
hhs5	201448	3.8730872697533	2.4992663636767
hhs5	201449	4.9404536613652	2.5607158478489
hhs5	201450	6.6067503110174	4.5460403320257
hhs5	201451	4.8275531473676	4.4404991255128
hhs5	201452	3.1961269947075	3.3497046904622
hhs5	201453	2.6265067965045	3.0995512374506
hhs5	201501	2.2572987616463	2.1637932680049
hhs5	201502	1.9183964018308	2.3652762802392
hhs5	201503	1.9104995362029	2.3652762802392
hhs5	201504	1.8787381575691	1.9771444986632
hhs5	201505	1.8300110648985	2.0630156008388
hhs5	201506	1.6288439666843	1.9180665017662
hhs5	201507	1.7726079614428	1.700578237691
hhs5	201508	1.8388324047014	1.4588941207199
hhs5	201509	1.8891670736512	1.5750688092529
hhs5	201510	2.0120096638144	1.5827556082977
hhs5	201511	1.8004552291852	1.4219708889349
hhs5	201512	1.6716917601086	1.5545041368129
hhs5	201513	1.4242576724417	1.1844541056971
hhs5	201514	1.219209091654	1.1755600570966
hhs5	201515	1.2371922260825	1.0048300172662
hhs5	201516	1.0601152519365	0.76834712177772
hhs5	201517	1.0089988509474	0.93740840344945
hhs5	201518	0.85200575582545	0.82121475686762
hhs6	201441	2.225345921546	2.2619927425743
hhs6	201442	2.3164011291538	2.4454314200064
hhs6	201443	2.4418727493578	2.5638651250814
hhs6	201444	2.304940326743	2.8030288525449
hhs6	201445	3.8736443983623	2.8715407067247
hhs6	201446	4.6910790210367	2.457065335133
hhs6	201447	4.7999027625748	4.1397527846547
hhs6	201448	8.0709849202283	5.0709446930339
hhs6	201449	11.088893902613	4.7987757681969
hhs6	201450	7.7866075885066	10.307920425798
hhs6	201451	9.985360069309	9.4297911213903
hhs6	201452	8.32554468951	4.7561120890783
hhs6	201453	9.3536892584628	7.1793491184836
hhs6	201501	7.6871823741155	5.7414715022659
hhs6	201502	6.6830045821505	8.56274298103
hhs6	201503	6.2619197963623	8.56274298103
hhs6	201504	5.861047417224	5.0134691645869
hhs6	201505	5.3733530622535	4.6627967670511
hhs6	201506	4.676526514084	4.526468711746
hhs6	201507	4.6389821980753	4.5083081278748
hhs6	201508	4.6510039097869	3.6026717691379
hhs6	201509	4.0143717119372	3.5207321942691
hhs6	201510	3.6249055056714	3.130311405767
hhs6	201511	3.3479389671364	2.6542897822676
hhs6	201512	2.7940450555291	2.5336375657795
hhs6	201513	2.7163651832082	2.3488395135292
hhs6	201514	1.8122139335987	2.0544804467992
hhs6	201515	2.4889920195419	0.42786656244369
hhs6	201516	2.4143266145565	-0.33726968747491
hhs6	201517	2.2584937990779	0.89156270862191
hhs6	201518	2.2392109116576	1.6441269709383
hhs7	201441	0.90446901493942	1.2445984054118
hhs7	201442	0.7080001787845	1.3987494208247
hhs7	201443	0.77134855531586	1.210921756534
hhs7	201444	1.0937051697004	1.3177383252247
hhs7	201445	1.0239211226211	1.0898926887478
hhs7	201446	1.8416136106018	1.4549716826752
hhs7	201447	1.7896828949712	1.4895499020739
hhs7	201448	3.6920380495559	3.1195066189804
hhs7	201449	4.8878393308093	2.3630322227748
hhs7	201450	6.3790795047332	3.622337884305
hhs7	201451	5.800726426909	7.3445800197201
hhs7	201452	4.4915329259181	4.5792634974779
hhs7	201453	3.5907039382754	4.9650410081193
hhs7	201501	4.1871560309897	3.8839349361005
hhs7	201502	4.1554242046684	3.3897598154963
hhs7	201503	3.2420576438997	3.3897598154963
hhs7	201504	2.6765215315202	4.0939723463403
hhs7	201505	2.3860002455796	2.8597314583419
hhs7	201506	2.4233310778915	2.0330610674624
hhs7	201507	2.3099564682521	2.0546098125146
hhs7	201508	2.4821153040736	2.1271328436042
hhs7	201509	2.1529490886104	1.6755828044125
hhs7	201510	1.8738554135975	1.6763263311604
hhs7	201511	1.8170322102632	1.2784280341545
hhs7	201512	1.4663329221465	1.1921134417552
hhs7	201513	1.150176462646	1.1330709017076
hhs7	201514	1.0849567578102	0.8940524760499
hhs7	201515	1.0759391180812	0.61163726367623
hhs7	201516	0.81953956059267	0.42386923546092
hhs7	201517	0.84728977710439	0.83966715542957
hhs7	201518	0.61554787160138	0.75480648546927
hhs8	201441	0.77017958547468	0.81278838290947
hhs8	201442	0.7664045669129	0.90224867406179
hhs8	201443	0.79643212837612	0.96955526961713
hhs8	201444	0.78817539544702	0.92552432695298
hhs8	201445	0.74671747693945	1.0827902938177
hhs8	201446	0.98878518505356	0.97844316239863
hhs8	201447	1.3198003908935	1.0820105391586
hhs8	201448	1.8339608885755	1.3543215603052
hhs8	201449	2.4056390404276	1.5867720924709
hhs8	201450	3.7839397350295	2.2429314743095
hhs8	201451	4.3901884124618	2.4139651812098
hhs8	201452	3.4045873854848	3.2522167617154
hhs8	201453	3.3466445473621	4.1158560358803
hhs8	201501	3.1880777223019	2.4210588626543
hhs8	201502	3.0139043767554	2.7516147018357
hhs8	201503	2.7842588914358	2.7516147018357
hhs8	201504	2.0734185623617	2.629782638284
hhs8	201505	1.9869667457491	2.2314005369949
hhs8	201506	1.5245598027321	1.5469355001595
hhs8	201507	1.5115590214746	1.5939925202208
hhs8	201508	1.4639912705532	1.1805431357349
hhs8	201509	1.5191532956349	1.1845915114434
hhs8	201510	1.1582592971454	1.165575908701
hhs8	201511	1.2320451262248	0.94027559986666
hhs8	201512	0.9798649876269	0.86289769906881
hhs8	201513	1.0009526550107	0.84507948755555
hhs8	201514	0.94231934651575	0.68300938243313
hhs8	201515	0.8411887512448	0.67451821954412
hhs8	201516	0.87371996549473	0.47966055986663
hhs8	201517	0.67815267652343	0.52062582596377
hhs8	201518	0.5556342533161	0.76101147628458
hhs9	201441	1.698461669273	2.1700648995329
hhs9	201442	1.7435284955958	2.3514153945731
hhs9	201443	2.0540987100283	2.0514972587549
hhs9	201444	1.9717774434859	2.2162499943302
hhs9	201445	2.2336680660767	2.5556314462637
hhs9	201446	2.5134955844396	2.681930215158
hhs9	201447	2.2420891049387	2.4456351779349
hhs9	201448	2.4189538751262	2.9591622359376
hhs9	201449	2.7639719119958	2.6104665492213
hhs9	201450	4.2527795104453	3.0553564774055
hhs9	201451	4.6876490578322	3.7469381261994
hhs9	201452	4.0139060897197	4.4459289704624
hhs9	201453	4.4177969694297	4.6528562924944
hhs9	201501	4.9609222229438	3.9415836202354
hhs9	201502	4.97752317635	3.722667749846
hhs9	201503	4.4315366812076	3.722667749846
hhs9	201504	3.9036329279682	4.2202215639244
hhs9	201505	3.4100786097185	4.1415597223017
hhs9	201506	3.0609770277217	3.6201393674602
hhs9	201507	2.981338367782	3.2692433673199
hhs9	201508	3.0277179572524	2.2612342177005
hhs9	201509	2.7597580159073	2.4785839569443
hhs9	201510	2.4889580985574	2.2153118220872
hhs9	201511	2.5129983942957	2.218900874182
hhs9	201512	2.2851671705998	1.463875890987
hhs9	201513	2.0529783360579	1.182696243308
hhs9	201514	2.0089409063393	1.8719912340676
hhs9	201515	2.0654499067518	1.4100454947562
hhs9	201516	2.1188768918253	1.4550777406534
hhs9	201517	2.1049169100039	1.5783180835955
hhs9	201518	1.9917056555024	1.1974518192309
hhs10	201441	0.72935633599348	1.1581981492796
hhs10	201442	0.85038859675656	1.3024066317301
hhs10	201443	0.88643511968125	1.22720115158
hhs10	201444	0.92645425526823	1.2395894810007
hhs10	201445	1.0052180895459	1.3424909969364
hhs10	201446	1.0565336645639	1.303581203228
hhs10	201447	1.3065212013769	1.6428955456781
hhs10	201448	1.4737765008778	1.7258899909284
hhs10	201449	2.0441604416393	1.9947043779943
hhs10	201450	2.6012025447849	2.2127010496203
hhs10	201451	3.1860889417117	2.6521458455958
hhs10	201452	3.1145991420406	2.9513915533585
hhs10	201453	3.6323305131919	3.0818718622585
hhs10	201501	3.3902294791801	3.2686822049666
hhs10	201502	2.756924236914	3.5645537690845
hhs10	201503	2.1791801469649	3.5645537690845
hhs10	201504	1.7891024434623	2.8842337496317
hhs10	201505	1.17147157755	2.3334629337225
hhs10	201506	1.0791257578158	2.1556878015704
hhs10	201507	1.1135793185105	1.4914152996777
hhs10	201508	1.1030882386756	1.0502270993568
hhs10	201509	1.1697219326896	1.0025821061527
hhs10	201510	0.85345496250622	1.1562147542532
hhs10	201511	0.94333459755539	1.129095246325
hhs10	201512	0.64507376001051	1.2179338411049
hhs10	201513	0.80334207357338	0.91650943667441
hhs10	201514	0.91935994952552	0.83168184813328
hhs10	201515	0.82499060787238	0.78851014049036
hhs10	201516	0.52908841619449	0.83500313361424
hhs10	201517	0.70226145335663	0.71560136757139
hhs10	201518	0.62281064018105	0.58357309797241
