# Supplementary material for: A human judgment approach to epidemiological forecasting
Source: PLoS Comput Biol. 2017 Mar 10;13(3):e1005248. doi: 10.1371/journal.pcbi.1005248 (PMC5345757; doi:10.1371/journal.pcbi.1005248)
Supplement: S1 Data — (ZIP) [file pcbi.1005248.s002.zip › S1_data/influenza_2015-2016_epicast_peak-wili.csv]

region	wILI available through week	ground truth	Point Prediction	Pr(0.0<=wILI<0.5)	Pr(0.5<=wILI<1.0)	Pr(1.0<=wILI<1.5)	Pr(1.5<=wILI<2.0)	Pr(2.0<=wILI<2.5)	Pr(2.5<=wILI<3.0)	Pr(3.0<=wILI<3.5)	Pr(3.5<=wILI<4.0)	Pr(4.0<=wILI<4.5)	Pr(4.5<=wILI<5.0)	Pr(5.0<=wILI<5.5)	Pr(5.5<=wILI<6.0)	Pr(6.0<=wILI<6.5)	Pr(6.5<=wILI<7.0)	Pr(7.0<=wILI<7.5)	Pr(7.5<=wILI<8.0)	Pr(8.0<=wILI<8.5)	Pr(8.5<=wILI<9.0)	Pr(9.0<=wILI<9.5)	Pr(9.5<=wILI<10.0)	Pr(10.0<=wILI<10.5)	Pr(10.5<=wILI<11.0)	Pr(11.0<=wILI<11.5)	Pr(11.5<=wILI<12.0)	Pr(12.0<=wILI<12.5)	Pr(12.5<=wILI<13.0)	Pr(13.0<=wILI)
nat	201542	3.5665	4.198	0.00140464139412	0.00281483407168	0.00591637296479	0.0129093680007	0.028576977841	0.0613215428821	0.118085367327	0.18394863122	0.210720255095	0.171605246552	0.104472446753	0.0526239607472	0.0242384596125	0.0109512394044	0.00505137347817	0.00242586895198	0.00122341496082	0.000650321777558	0.000365174297078	0.00021715314324	0.000137176743928	9.23360287381e-05	6.63291384252e-05	5.07732772178e-05	4.12041489321e-05	3.51657736795e-05	5.43644147859e-05
nat	201543	3.5665	4.198	0.000220243130622	0.00058818678551	0.00172848103845	0.00534833117433	0.0165946725724	0.0480454509642	0.116833897473	0.210122177925	0.250925137278	0.191811707234	0.0991351028455	0.0389164857599	0.0131498174402	0.00421967611723	0.00137352083645	0.000474966682965	0.000182594551283	8.26847900322e-05	4.65699370787e-05	3.27460303921e-05	2.7153899141e-05	2.47712513645e-05	2.37061364255e-05	2.32085291324e-05	2.29664776046e-05	2.28443097175e-05	2.28988291525e-05
nat	201544	3.5665	4.628	4.32680736066e-05	9.3100570168e-05	0.000279121067552	0.00100359179401	0.00385227357248	0.0144927352395	0.0485538536397	0.12816146874	0.233366369837	0.265244465423	0.183864938765	0.0829264034768	0.0275022934309	0.00765237282786	0.00199298539804	0.000529927769012	0.000158178291286	6.10042030649e-05	3.42574117948e-05	2.64268452392e-05	2.39817514546e-05	2.31684264895e-05	2.28811190578e-05	2.27737619515e-05	2.27315047901e-05	2.27140557121e-05	2.27130039673e-05
nat	201545	3.5665	4.664	0.00010018399456	0.000264926468241	0.000801347595448	0.00254682730972	0.00801777787473	0.0236280857228	0.0609707174538	0.127587486848	0.20090820656	0.225664762766	0.178171868771	0.10183290435	0.0448776014186	0.0164774973011	0.00542816637218	0.00170816552002	0.000542646610853	0.000185729990612	7.55046746716e-05	4.0523318595e-05	2.8994393634e-05	2.50281899929e-05	2.36012933732e-05	2.30645431444e-05	2.28537074245e-05	2.27673963573e-05	2.27595541216e-05
nat	201546	3.5665	4.62735	3.75618916434e-05	7.48062273173e-05	0.000218330064419	0.000800112774801	0.0032039670805	0.0127299952402	0.0452906551832	0.126405135587	0.239019109352	0.273813420353	0.185157197436	0.0794888543651	0.0248253744104	0.0065140953113	0.00161462788942	0.00041546909283	0.000124102282268	5.06092721578e-05	3.09437155327e-05	2.53136717446e-05	2.35867753406e-05	2.30205325514e-05	2.28228247022e-05	2.27496507351e-05	2.27210755688e-05	2.27093539208e-05	2.2708586244e-05
nat	201547	3.5665	4.7	2.63256650702e-05	3.69726510257e-05	8.38307866233e-05	0.000305292531776	0.00139927408843	0.00673044203881	0.0297433762331	0.103354938817	0.235553242015	0.302674736128	0.208356525817	0.0828430083427	0.0224010318634	0.00492812219667	0.0010234120716	0.000229662905997	6.81017179388e-05	3.34774734644e-05	2.54847775037e-05	2.34822294438e-05	2.29377564777e-05	2.27777315045e-05	2.27271655641e-05	2.27100875211e-05	2.27039579841e-05	2.27016326491e-05	2.27013181539e-05
nat	201548	3.5665	4.441	2.4179660605e-05	2.86942969505e-05	5.02955698031e-05	0.000168219074659	0.000894696621483	0.00568033876197	0.0347871356452	0.154880151081	0.349565249556	0.311994800471	0.114213058694	0.0230532628278	0.00365438856256	0.000588519816506	0.000119794172225	4.17148939487e-05	2.69612627911e-05	2.37821146109e-05	2.300725617e-05	2.27962537704e-05	2.2732867164e-05	2.27121045494e-05	2.27047648325e-05	2.27019893533e-05	2.27008751675e-05	2.27004034154e-05	2.27004022452e-05
nat	201549	3.5665	4.480445	0.000491752260229	0.00120033795616	0.00303216824815	0.00770646582793	0.0190564050377	0.0438631913562	0.0888533686413	0.148787070277	0.194680717378	0.192518756011	0.144092543654	0.0845903859718	0.0412512134161	0.0177879344316	0.00716777434475	0.00281846539868	0.00111762457191	0.000459647487802	0.000202231211114	9.90552350668e-05	5.63869196463e-05	3.8120410634e-05	3.0017050291e-05	2.62933756143e-05	2.45229838442e-05	2.36534857829e-05	2.38970573462e-05
nat	201550	3.5665	4.058	0.000842218469936	0.00222816816712	0.00594976712625	0.015468313437	0.037438471158	0.0797745553113	0.140570920574	0.193350275776	0.20003679118	0.155018533653	0.0927456418842	0.0452317723434	0.0191462003384	0.00745479720878	0.0027995066692	0.00105276726722	0.000410159707828	0.000172383710917	8.25092006991e-05	4.74992255578e-05	3.33805452121e-05	2.74755556019e-05	2.49139257173e-05	2.37623167978e-05	2.32265667409e-05	2.29690879194e-05	2.30195925446e-05
nat	201551	3.5665	4.058	0.000102098010675	0.000279720488445	0.000925346444395	0.00341288750361	0.0130876261473	0.0472621339113	0.137268692869	0.262398874273	0.281804474197	0.166805539135	0.0621478076097	0.0178077897738	0.00465890280348	0.00124355196646	0.000364274557972	0.000126197567455	5.6777002505e-05	3.48473928931e-05	2.73582543795e-05	2.46081772796e-05	2.35292891965e-05	2.30799922917e-05	2.28825627075e-05	2.27915160101e-05	2.27476624447e-05	2.27256940412e-05	2.27351978303e-05
nat	201552	3.5665	3.7809999999999997	0.00047296089838	0.00142729905096	0.00452450614941	0.01429585534	0.0419968110163	0.104158851209	0.19447535476	0.247253069444	0.204902625981	0.114562101833	0.0475445170774	0.0164322872988	0.00522539321775	0.00164406947939	0.00054000664391	0.000195326721843	8.35200340176e-05	4.53823452203e-05	3.16449054209e-05	2.6419415729e-05	2.43248665508e-05	2.34429294463e-05	2.30541953874e-05	2.28754602346e-05	2.27900226344e-05	2.27476965034e-05	2.27620086506e-05
nat	201601	3.5665	3.774	0.000127868971278	0.000461315367359	0.0019144983905	0.00806276992084	0.0310414999084	0.0963840967173	0.209040647551	0.279992294397	0.219861401252	0.105689881462	0.0350103086284	0.00922886811496	0.0022000037808	0.000526934222842	0.000143047547961	5.31056941365e-05	3.09273895805e-05	2.5091754225e-05	2.34459324273e-05	2.29486699409e-05	2.27882049193e-05	2.27331289367e-05	2.27131134655e-05	2.27054462603e-05	2.27023636432e-05	2.2701067979e-05	2.27010027045e-05
nat	201602	3.5665	3.3876150000000003	0.000459921865206	0.00163915671864	0.0062088555289	0.0230602279852	0.0748449070334	0.181143357046	0.277373733906	0.244460713349	0.127670540929	0.0452485540538	0.0128965952168	0.00340218511853	0.00091482573265	0.000270458451738	9.64987601337e-05	4.64036734957e-05	3.08972324441e-05	2.57381975189e-05	2.39000430442e-05	2.32022065087e-05	2.29214487352e-05	2.28023704927e-05	2.27493875846e-05	2.27247657943e-05	2.27128626456e-05	2.27068973891e-05	2.27092194175e-05
nat	201603	3.5665	3.3341000000000003	0.000141003689342	0.000610528151756	0.00310543408558	0.0157968772817	0.0680859576434	0.200060823568	0.321922594962	0.253328741107	0.103332600885	0.0265647580097	0.00540668698528	0.00104583407296	0.000223792011862	6.5525577941e-05	3.27482179938e-05	2.53019372337e-05	2.34398727996e-05	2.29292914097e-05	2.27768164434e-05	2.27276029012e-05	2.27105627168e-05	2.27042769626e-05	2.27018221296e-05	2.27008127407e-05	2.27003778897e-05	2.27001824575e-05	2.27001952072e-05
nat	201604	3.5665	3.082905	0.000114010369134	0.000520366612857	0.00309187519182	0.0195981889337	0.103106018236	0.30684606853	0.363238712715	0.16100503891	0.0352756901417	0.00571862126819	0.00092233031707	0.000180407912375	5.45735853388e-05	3.01292160998e-05	2.46720222493e-05	2.32869114255e-05	2.28929520653e-05	2.2769156947e-05	2.27267216025e-05	2.2711026157e-05	2.27048202405e-05	2.27022176225e-05	2.27010676286e-05	2.27005352708e-05	2.27002783283e-05	2.27001495656e-05	2.27002015833e-05
nat	201605	3.5665	3.00162	3.94176986953e-05	0.000149581792341	0.00120235248287	0.0122165849996	0.102149020759	0.382481431157	0.384236993321	0.103369159035	0.0124003710133	0.00122016114187	0.000151348828312	3.96270576204e-05	2.54442938944e-05	2.32364289624e-05	2.28231102142e-05	2.27323741977e-05	2.2709556282e-05	2.27031132421e-05	2.27011039901e-05	2.27004213367e-05	2.27001714578e-05	2.27000738229e-05	2.27000334135e-05	2.2700015812e-05	2.27000077871e-05	2.27000039753e-05	2.27000047886e-05
nat	201606	3.5665	3.29834	2.29784982957e-05	2.49682276175e-05	4.83283021672e-05	0.000444773309338	0.00937699716473	0.157307704803	0.577718984822	0.236785860202	0.0170575717043	0.000779169096564	6.54509472347e-05	2.6226460237e-05	2.31084963612e-05	2.27623601129e-05	2.27118729445e-05	2.27027010203e-05	2.270071063e-05	2.2700210898e-05	2.27000692518e-05	2.27000247821e-05	2.27000095488e-05	2.27000039231e-05	2.2700001705e-05	2.27000007787e-05	2.27000003717e-05	2.27000001845e-05	2.27000002111e-05
nat	201607	3.5665	3.2501100000000003	2.47877226747e-05	3.4028350145e-05	0.000105507749586	0.000904563687471	0.0137193545774	0.190621979863	0.588663213247	0.190801561641	0.013736540533	0.000905562167838	0.000105586679037	3.40374618921e-05	2.47891624297e-05	2.31841325011e-05	2.2834073982e-05	2.27427627158e-05	2.27152886695e-05	2.27060044926e-05	2.27025508842e-05	2.27011582719e-05	2.27005568279e-05	2.27002812659e-05	2.27001483564e-05	2.27000812957e-05	2.2700046084e-05	2.27000269273e-05	2.27000448536e-05
nat	201608	3.5665	3.27901	2.27242175078e-05	2.2894487848e-05	2.5039281828e-05	7.17273898061e-05	0.00208046030205	0.110124629946	0.722314486013	0.161525753482	0.00332725538292	9.56137221377e-05	2.59255367312e-05	2.29536118611e-05	2.27303224804e-05	2.27049331619e-05	2.27010130694e-05	2.270024939e-05	2.27000709499e-05	2.27000227122e-05	2.27000080184e-05	2.27000030745e-05	2.2700001265e-05	2.27000005531e-05	2.27000002551e-05	2.27000001233e-05	2.27000000621e-05	2.27000000324e-05	2.27000000415e-05
nat	201609	3.5665	3.46855	2.27079054638e-05	2.27646290547e-05	2.34663852557e-05	3.76428198963e-05	0.000566041952639	0.0304375276065	0.522498676415	0.427084616207	0.0185536015382	0.000356493470867	3.26568963383e-05	2.32479300844e-05	2.27487200278e-05	2.27062007392e-05	2.27010355761e-05	2.27002135535e-05	2.27000520753e-05	2.27000145497e-05	2.27000045493e-05	2.27000015633e-05	2.27000005823e-05	2.27000002324e-05	2.27000000985e-05	2.2700000044e-05	2.27000000205e-05	2.27000000101e-05	2.27000000112e-05
nat	201610	3.5665	3.67056	2.27078084352e-05	2.27375178171e-05	2.29404556896e-05	2.50269346079e-05	6.46859745432e-05	0.0019783026441	0.175383436535	0.775942105439	0.0456021425309	0.000533413512699	3.80725929717e-05	2.37705180454e-05	2.28283476955e-05	2.27221794249e-05	2.2704970582e-05	2.27013518483e-05	2.270042694e-05	2.27001518482e-05	2.27000594895e-05	2.27000252515e-05	2.27000114678e-05	2.27000055173e-05	2.27000027902e-05	2.27000014737e-05	2.27000008087e-05	2.27000004592e-05	2.27000007182e-05
nat	201611	3.5665	3.6834	2.27e-05	2.27e-05	2.27e-05	2.27e-05	2.27e-05	2.27e-05	2.27e-05	0.9994098	2.27e-05	2.27e-05	2.27e-05	2.27e-05	2.27e-05	2.27e-05	2.27e-05	2.27e-05	2.27e-05	2.27e-05	2.27e-05	2.27e-05	2.27e-05	2.27e-05	2.27e-05	2.27e-05	2.27e-05	2.27e-05	2.27e-05
nat	201612	3.5665	3.69404	2.27e-05	2.27e-05	2.27e-05	2.27e-05	2.27e-05	2.27e-05	2.27e-05	0.9994098	2.27e-05	2.27e-05	2.27e-05	2.27e-05	2.27e-05	2.27e-05	2.27e-05	2.27e-05	2.27e-05	2.27e-05	2.27e-05	2.27e-05	2.27e-05	2.27e-05	2.27e-05	2.27e-05	2.27e-05	2.27e-05	2.27e-05
nat	201613	3.5665	3.70634	2.27e-05	2.27e-05	2.27e-05	2.27e-05	2.27e-05	2.27e-05	2.27e-05	0.9994098	2.27e-05	2.27e-05	2.27e-05	2.27e-05	2.27e-05	2.27e-05	2.27e-05	2.27e-05	2.27e-05	2.27e-05	2.27e-05	2.27e-05	2.27e-05	2.27e-05	2.27e-05	2.27e-05	2.27e-05	2.27e-05	2.27e-05
nat	201614	3.5665	3.69172	2.27e-05	2.27e-05	2.27e-05	2.27e-05	2.27e-05	2.27e-05	2.27e-05	0.9994098	2.27e-05	2.27e-05	2.27e-05	2.27e-05	2.27e-05	2.27e-05	2.27e-05	2.27e-05	2.27e-05	2.27e-05	2.27e-05	2.27e-05	2.27e-05	2.27e-05	2.27e-05	2.27e-05	2.27e-05	2.27e-05	2.27e-05
nat	201615	3.5665	3.66292	2.27e-05	2.27e-05	2.27e-05	2.27e-05	2.27e-05	2.27e-05	2.27e-05	0.9994098	2.27e-05	2.27e-05	2.27e-05	2.27e-05	2.27e-05	2.27e-05	2.27e-05	2.27e-05	2.27e-05	2.27e-05	2.27e-05	2.27e-05	2.27e-05	2.27e-05	2.27e-05	2.27e-05	2.27e-05	2.27e-05	2.27e-05
nat	201616	3.5665	3.64189	2.27e-05	2.27e-05	2.27e-05	2.27e-05	2.27e-05	2.27e-05	2.27e-05	0.9994098	2.27e-05	2.27e-05	2.27e-05	2.27e-05	2.27e-05	2.27e-05	2.27e-05	2.27e-05	2.27e-05	2.27e-05	2.27e-05	2.27e-05	2.27e-05	2.27e-05	2.27e-05	2.27e-05	2.27e-05	2.27e-05	2.27e-05
nat	201617	3.5665	3.63924	2.27e-05	2.27e-05	2.27e-05	2.27e-05	2.27e-05	2.27e-05	2.27000000001e-05	0.9994098	2.27e-05	2.27e-05	2.27e-05	2.27e-05	2.27e-05	2.27e-05	2.27e-05	2.27e-05	2.27e-05	2.27e-05	2.27e-05	2.27e-05	2.27e-05	2.27e-05	2.27e-05	2.27e-05	2.27e-05	2.27e-05	2.27e-05
nat	201618	3.5665	3.63817	2.27e-05	2.27e-05	2.27e-05	2.27e-05	2.27e-05	2.27e-05	2.27000000042e-05	0.9994098	2.27e-05	2.27e-05	2.27e-05	2.27e-05	2.27e-05	2.27e-05	2.27e-05	2.27e-05	2.27e-05	2.27e-05	2.27e-05	2.27e-05	2.27e-05	2.27e-05	2.27e-05	2.27e-05	2.27e-05	2.27e-05	2.27e-05
nat	201619	3.5665	3.63717	2.27e-05	2.27e-05	2.27e-05	2.27e-05	2.27e-05	2.27e-05	2.27000001443e-05	0.9994098	2.27000000002e-05	2.27e-05	2.27e-05	2.27e-05	2.27e-05	2.27e-05	2.27e-05	2.27e-05	2.27e-05	2.27e-05	2.27e-05	2.27e-05	2.27e-05	2.27e-05	2.27e-05	2.27e-05	2.27e-05	2.27e-05	2.27e-05
hhs1	201542	2.54487	2.518	0.00149479997553	0.00568724360043	0.0255446515304	0.11602212324	0.335565553416	0.349868089109	0.128124858542	0.0285712024387	0.00630623263162	0.00163536024568	0.000513114285789	0.000195540203762	9.14789491293e-05	5.29215128547e-05	3.7106192919e-05	3.0047897968e-05	2.66670687084e-05	2.49478429778e-05	2.40276776112e-05	2.35129360015e-05	2.32136874096e-05	2.30337341326e-05	2.29222328511e-05	2.28512797372e-05	2.28050383298e-05	2.27742468135e-05	2.29204834741e-05
hhs1	201543	2.54487	2.38707	0.00105790407408	0.00625535201476	0.0377152858666	0.171055468535	0.375421220497	0.29578934608	0.0919643942975	0.0169641831	0.0027631898074	0.000500359984364	0.000118753372661	4.51667749111e-05	2.87366908051e-05	2.45312931065e-05	2.33167666171e-05	2.29272502496e-05	2.27904745543e-05	2.27385218037e-05	2.27173909109e-05	2.27082655496e-05	2.27041110855e-05	2.27021290521e-05	2.27011431483e-05	2.27006340416e-05	2.27003621319e-05	2.27002124071e-05	2.27003507101e-05
hhs1	201544	2.54487	2.5465	0.00227758368756	0.0106019404089	0.0442431975367	0.13945040553	0.273610086201	0.290540274361	0.164747551524	0.056277608172	0.0140066926726	0.00303766080632	0.000658281408189	0.000162752667341	5.59759224788e-05	3.13177075027e-05	2.51338412388e-05	2.34463775938e-05	2.29469913772e-05	2.2787607545e-05	2.27330903666e-05	2.27132293102e-05	2.27055677278e-05	2.27024547674e-05	2.27011289151e-05	2.27005394797e-05	2.27002669864e-05	2.27001364295e-05	2.27001623762e-05
hhs1	201545	2.54487	2.5465	0.00527734888619	0.0190420372611	0.0599691953631	0.146109002375	0.243313107522	0.254508298418	0.16589614282	0.0724412970402	0.0238944514709	0.0067372120175	0.00179658885842	0.000491556562104	0.000151273401967	5.99594553545e-05	3.41959480819e-05	2.64814721824e-05	2.40236158055e-05	2.31912964266e-05	2.28925867455e-05	2.27793917882e-05	2.27342779793e-05	2.2715441256e-05	2.27072318634e-05	2.27035101804e-05	2.27017606202e-05	2.27009101836e-05	2.27011056985e-05
hhs1	201546	2.54487	2.494535	0.00242621151666	0.0115694449055	0.0488909013707	0.152575733744	0.287532853253	0.285447205521	0.149528585674	0.0474930560394	0.011189091811	0.0023441711244	0.000501598526045	0.00012699243542	4.73414138436e-05	2.90696543073e-05	2.44995012285e-05	2.32527078609e-05	2.28833126937e-05	2.27651891287e-05	2.2724689877e-05	2.27098979727e-05	2.27041769172e-05	2.27018463612e-05	2.27008512289e-05	2.27004077419e-05	2.27002022413e-05	2.27001035631e-05	2.27001237956e-05
hhs1	201547	2.54487	2.384	0.000541556387916	0.00443881247606	0.0340728968464	0.17230468093	0.3850141404	0.299896057322	0.0878279682708	0.0136126333765	0.00165550159795	0.000218496454833	4.89964932866e-05	2.68052798585e-05	2.34464961967e-05	2.28563365024e-05	2.27371456785e-05	2.27098640649e-05	2.27028879833e-05	2.27009212365e-05	2.27003169305e-05	2.27001165739e-05	2.27000455057e-05	2.27000187333e-05	2.27000080887e-05	2.27000036462e-05	2.2700001709e-05	2.27000008298e-05	2.27000008915e-05
hhs1	201548	2.54487	2.384	0.0040359987466	0.0176764016007	0.0671973395119	0.184043695084	0.298858607961	0.257288732431	0.121709762895	0.0372048481105	0.00898081386322	0.00201666486078	0.000474119564171	0.000131731420507	5.13316700895e-05	3.09065970639e-05	2.525935527e-05	2.35631934275e-05	2.30126585823e-05	2.28207875326e-05	2.27494512132e-05	2.27213314299e-05	2.27096453017e-05	2.2704550847e-05	2.27022315893e-05	2.27011333295e-05	2.27005942574e-05	2.2700320837e-05	2.27004306913e-05
hhs1	201549	2.54487	2.234105	0.016484656304	0.0472635581818	0.11328308561	0.202884798777	0.247145368427	0.197609379358	0.107964744778	0.0443873148615	0.0153605849602	0.00492283411611	0.00156607775017	0.000520794091859	0.000190778162779	8.25320382818e-05	4.52230946349e-05	3.16564537179e-05	2.64519151397e-05	2.43498851236e-05	2.34587955531e-05	2.30636517806e-05	2.28809872961e-05	2.27932481952e-05	2.27495923494e-05	2.27271545719e-05	2.27152724849e-05	2.27088044431e-05	2.27137278541e-05
hhs1	201550	2.54487	2.192	0.00357812240398	0.0195557594034	0.0885802563632	0.252001147954	0.345990602601	0.209325917154	0.0643166938683	0.0132940886775	0.00240275423774	0.000456431331955	0.000109030648196	4.19299180765e-05	2.7502580714e-05	2.4035067618e-05	2.31089016919e-05	2.2836534897e-05	2.27492178972e-05	2.27189877102e-05	2.27077802234e-05	2.27033637816e-05	2.27015258728e-05	2.27007226686e-05	2.2700355838e-05	2.27001814935e-05	2.27000955816e-05	2.27000518293e-05	2.27000703065e-05
hhs1	201551	2.54487	2.363	0.00119511909677	0.00703973075252	0.0416611308704	0.181745759909	0.378176813351	0.284263059976	0.08635526287	0.0159404504593	0.00262853918768	0.000483349320398	0.000116528078143	4.48840997735e-05	2.87138448839e-05	2.45377199892e-05	2.33226825128e-05	2.29305927291e-05	2.27921984631e-05	2.27393993397e-05	2.27178431442e-05	2.27085037328e-05	2.27042397155e-05	2.27022003267e-05	2.27011836463e-05	2.27006576112e-05	2.27003761635e-05	2.27002209399e-05	2.27003659366e-05
hhs1	201552	2.54487	2.29938	0.00387212815946	0.0176213126841	0.0722887747876	0.210136177457	0.329739731636	0.242985883689	0.0925516083154	0.0236276199612	0.00522317404009	0.00117992647289	0.000301891900651	9.74177900718e-05	4.49048699751e-05	2.99737558252e-05	2.5300401934e-05	2.37044982449e-05	2.31154403163e-05	2.28824829448e-05	2.27845412242e-05	2.27410633092e-05	2.27208044101e-05	2.27109462186e-05	2.27059584851e-05	2.27033446337e-05	2.27019304868e-05	2.27011429113e-05	2.27019257356e-05
hhs1	201601	2.54487	2.19823	0.000281762043173	0.00345250881016	0.0412430921133	0.261452372817	0.471099304237	0.194433865597	0.0254126362263	0.00202298499819	0.000176763233812	3.68864782043e-05	2.43373114567e-05	2.29345248018e-05	2.27406357734e-05	2.27082903122e-05	2.2701944237e-05	2.2700513647e-05	2.27001503362e-05	2.27000480809e-05	2.27000166137e-05	2.2700006144e-05	2.27000024127e-05	2.27000009995e-05	2.27000004343e-05	2.27000001969e-05	2.2700000093e-05	2.27000000454e-05	2.27000000493e-05
hhs1	201602	2.54487	2.193995	0.000853118156094	0.00695767980034	0.0550467437059	0.263155212616	0.433346599961	0.199840763955	0.03544341169	0.00430764512716	0.000547560828379	9.84030705641e-05	3.59348918853e-05	2.54681294042e-05	2.33766842057e-05	2.2888924358e-05	2.27590454061e-05	2.2720316409e-05	2.27075917261e-05	2.27030465687e-05	2.27013009626e-05	2.27005866727e-05	2.27002776168e-05	2.27001371184e-05	2.2700070369e-05	2.27000373788e-05	2.27000204828e-05	2.27000115458e-05	2.27000172283e-05
hhs1	201603	2.54487	2.192	0.000443340587309	0.0044817532473	0.0454946973308	0.264863780255	0.462192342447	0.191992359825	0.0272379169738	0.00257917784478	0.00027128949278	5.20963077075e-05	2.70354689486e-05	2.34826579774e-05	2.28681433979e-05	2.27418532071e-05	2.27117982194e-05	2.27036966571e-05	2.27012679132e-05	2.27004701843e-05	2.2700186608e-05	2.27000786019e-05	2.27000348934e-05	2.27000162298e-05	2.27000078705e-05	2.27000039625e-05	2.27000020636e-05	2.27000011082e-05	2.27000014767e-05
hhs1	201604	2.54487	2.169	0.00122992435433	0.00938067251903	0.0661694340887	0.276078420912	0.414454160101	0.190409991929	0.0362698576373	0.00482277778524	0.000656745904522	0.000119382264218	4.02939549143e-05	2.64890666803e-05	2.36467012937e-05	2.29687601991e-05	2.27851010332e-05	2.27295885883e-05	2.27111506304e-05	2.2704506202e-05	2.27019355801e-05	2.2700877205e-05	2.27004168708e-05	2.27002066581e-05	2.27001063985e-05	2.27000566773e-05	2.27000311358e-05	2.27000175899e-05	2.27000263699e-05
hhs1	201605	2.54487	1.99406	2.39628755513e-05	8.8679560378e-05	0.00896293606371	0.503556501805	0.47889535546	0.00793528400703	8.20610841861e-05	2.38625730999e-05	2.27518818434e-05	2.2704104338e-05	2.27004861919e-05	2.27000774342e-05	2.27000154466e-05	2.27000036762e-05	2.27000010085e-05	2.27000003108e-05	2.27000001055e-05	2.27000000391e-05	2.27000000154e-05	2.27000000065e-05	2.27000000029e-05	2.27000000012e-05	2.27000000008e-05	2.27000000003e-05	2.27000000001e-05	2.27000000001e-05	2.27000000001e-05
hhs1	201606	2.54487	1.901	2.28903615403e-05	4.01752658668e-05	0.00749357634787	0.743541815996	0.24782618411	0.000596143585026	2.51677986886e-05	2.27443540253e-05	2.27019946855e-05	2.27001619162e-05	2.27000197057e-05	2.2700003216e-05	2.27000006553e-05	2.27000001589e-05	2.27000000443e-05	2.27000000139e-05	2.27000000047e-05	2.27000000018e-05	2.27000000008e-05	2.27000000002e-05	2.27000000002e-05	2.27000000001e-05	2.27e-05	2.27e-05	2.27e-05	2.27e-05	2.27e-05
hhs1	201607	2.54487	2.0028449999999998	2.27002569792e-05	2.27097168894e-05	2.6357222396e-05	0.479607772389	0.519817034541	2.67153657446e-05	2.27102196117e-05	2.27002659896e-05	2.27000190237e-05	2.27000023957e-05	2.27000004338e-05	2.27000001012e-05	2.27000000285e-05	2.27000000092e-05	2.27000000033e-05	2.27000000014e-05	2.27000000006e-05	2.27000000003e-05	2.27000000001e-05	2.27e-05	2.27e-05	2.27000000001e-05	2.27e-05	2.27e-05	2.27e-05	2.27e-05	2.27e-05
hhs1	201608	2.54487	1.99966	2.27e-05	2.27e-05	2.27e-05	0.629506528713	0.369925971287	2.27e-05	2.27e-05	2.27e-05	2.27e-05	2.27e-05	2.27e-05	2.27e-05	2.27e-05	2.27e-05	2.27e-05	2.27e-05	2.27e-05	2.27e-05	2.27e-05	2.27e-05	2.27e-05	2.27e-05	2.27e-05	2.27e-05	2.27e-05	2.27e-05	2.27e-05
hhs1	201609	2.54487	1.98812	2.27009886252e-05	2.28009220149e-05	0.000133003181966	0.548907659033	0.450341342925	9.57143290492e-05	2.27777671268e-05	2.27008226848e-05	2.27000285829e-05	2.27000019992e-05	2.27000002209e-05	2.27000000338e-05	2.27000000065e-05	2.27000000014e-05	2.27000000004e-05	2.27000000002e-05	2.27e-05	2.27e-05	2.27e-05	2.27e-05	2.27e-05	2.27e-05	2.27e-05	2.27e-05	2.27e-05	2.27e-05	2.27e-05
hhs1	201610	2.54487	2.201525	2.33050774977e-05	3.39566171202e-05	0.00063179103428	0.107605199674	0.850957845221	0.0400130198763	0.00027448605901	2.86715068367e-05	2.3073476206e-05	2.27422515883e-05	2.2707045828e-05	2.27015417947e-05	2.2700412251e-05	2.27001285549e-05	2.27000452761e-05	2.27000175998e-05	2.27000074234e-05	2.27000033535e-05	2.27000016064e-05	2.27000008092e-05	2.27000004261e-05	2.27000002331e-05	2.2700000132e-05	2.27000000771e-05	2.27000000463e-05	2.27000000285e-05	2.27000000536e-05
hhs1	201611	2.54487	2.07664	2.27e-05	2.27e-05	2.27e-05	2.27000000001e-05	0.9994098	2.27e-05	2.27e-05	2.27e-05	2.27e-05	2.27e-05	2.27e-05	2.27e-05	2.27e-05	2.27e-05	2.27e-05	2.27e-05	2.27e-05	2.27e-05	2.27e-05	2.27e-05	2.27e-05	2.27e-05	2.27e-05	2.27e-05	2.27e-05	2.27e-05	2.27e-05
hhs1	201612	2.54487	2.18609	2.27e-05	2.27e-05	2.27e-05	2.27e-05	0.9994098	2.27e-05	2.27e-05	2.27e-05	2.27e-05	2.27e-05	2.27e-05	2.27e-05	2.27e-05	2.27e-05	2.27e-05	2.27e-05	2.27e-05	2.27e-05	2.27e-05	2.27e-05	2.27e-05	2.27e-05	2.27e-05	2.27e-05	2.27e-05	2.27e-05	2.27e-05
hhs1	201613	2.54487	2.1702	2.27e-05	2.27e-05	2.27e-05	2.27e-05	0.9994098	2.27e-05	2.27e-05	2.27e-05	2.27e-05	2.27e-05	2.27e-05	2.27e-05	2.27e-05	2.27e-05	2.27e-05	2.27e-05	2.27e-05	2.27e-05	2.27e-05	2.27e-05	2.27e-05	2.27e-05	2.27e-05	2.27e-05	2.27e-05	2.27e-05	2.27e-05
hhs1	201614	2.54487	2.53118	2.27e-05	2.27e-05	2.27e-05	2.27e-05	2.27006082739e-05	0.999409799392	2.27e-05	2.27e-05	2.27e-05	2.27e-05	2.27e-05	2.27e-05	2.27e-05	2.27e-05	2.27e-05	2.27e-05	2.27e-05	2.27e-05	2.27e-05	2.27e-05	2.27e-05	2.27e-05	2.27e-05	2.27e-05	2.27e-05	2.27e-05	2.27e-05
hhs1	201615	2.54487	2.54487	2.27e-05	2.27e-05	2.27e-05	2.27e-05	2.27000033888e-05	0.999409799997	2.27e-05	2.27e-05	2.27e-05	2.27e-05	2.27e-05	2.27e-05	2.27e-05	2.27e-05	2.27e-05	2.27e-05	2.27e-05	2.27e-05	2.27e-05	2.27e-05	2.27e-05	2.27e-05	2.27e-05	2.27e-05	2.27e-05	2.27e-05	2.27e-05
hhs1	201616	2.54487	2.54487	2.27e-05	2.27e-05	2.27e-05	2.27e-05	2.27000003634e-05	0.9994098	2.27e-05	2.27e-05	2.27e-05	2.27e-05	2.27e-05	2.27e-05	2.27e-05	2.27e-05	2.27e-05	2.27e-05	2.27e-05	2.27e-05	2.27e-05	2.27e-05	2.27e-05	2.27e-05	2.27e-05	2.27e-05	2.27e-05	2.27e-05	2.27e-05
hhs1	201617	2.54487	2.54487	2.27e-05	2.27e-05	2.27e-05	2.27e-05	2.27000033888e-05	0.999409799997	2.27e-05	2.27e-05	2.27e-05	2.27e-05	2.27e-05	2.27e-05	2.27e-05	2.27e-05	2.27e-05	2.27e-05	2.27e-05	2.27e-05	2.27e-05	2.27e-05	2.27e-05	2.27e-05	2.27e-05	2.27e-05	2.27e-05	2.27e-05	2.27e-05
hhs1	201618	2.54487	2.54487	2.27e-05	2.27e-05	2.27e-05	2.27e-05	2.27000335794e-05	0.999409799966	2.27e-05	2.27e-05	2.27e-05	2.27e-05	2.27e-05	2.27e-05	2.27e-05	2.27e-05	2.27e-05	2.27e-05	2.27e-05	2.27e-05	2.27e-05	2.27e-05	2.27e-05	2.27e-05	2.27e-05	2.27e-05	2.27e-05	2.27e-05	2.27e-05
hhs1	201619	2.54487	2.54487	2.27e-05	2.27e-05	2.27e-05	2.27e-05	2.27003565305e-05	0.999409799643	2.27e-05	2.27e-05	2.27e-05	2.27e-05	2.27e-05	2.27e-05	2.27e-05	2.27e-05	2.27e-05	2.27e-05	2.27e-05	2.27e-05	2.27e-05	2.27e-05	2.27e-05	2.27e-05	2.27e-05	2.27e-05	2.27e-05	2.27e-05	2.27e-05
hhs2	201542	4.07985	4.334	0.000600700472992	0.00123302436995	0.0027150605259	0.00638177190254	0.0157871822114	0.0396230834364	0.0932256144128	0.179702539787	0.242110057467	0.20817537277	0.119803949439	0.053498803114	0.0215336467706	0.00861291288708	0.00359342052171	0.00159521556123	0.000758789849714	0.000387875943404	0.000213725662181	0.000127482047743	8.26505185764e-05	5.83077409859e-05	4.45639317066e-05	3.65283625347e-05	3.16807286134e-05	2.86727611304e-05	3.7366803253e-05
hhs2	201543	4.07985	3.86403	0.000218181731914	0.000648475244428	0.00215836994504	0.00759170960344	0.0263054882082	0.0804275074806	0.185481984108	0.273817535244	0.236064022362	0.123223324985	0.0448615538281	0.0134800480092	0.00381808059863	0.00111058883757	0.000352142147559	0.000129721439378	6.011028581e-05	3.67337319773e-05	2.83210010982e-05	2.508998205e-05	2.37725645815e-05	2.32053352156e-05	2.29487520519e-05	2.28273854208e-05	2.2767607007e-05	2.2737062313e-05	2.27525190701e-05
hhs2	201544	4.07985	3.903	0.00028293558389	0.000909008126361	0.00309577920017	0.0104571400568	0.0326408857895	0.0861046692423	0.173146012146	0.241766941174	0.222801135734	0.137258520377	0.0606823882216	0.0212964064666	0.00655441147579	0.00191947744987	0.000571614772917	0.000186073678341	7.35683658366e-05	3.93999381304e-05	2.84946191026e-05	2.48236480515e-05	2.35201345506e-05	2.30327312772e-05	2.28413337839e-05	2.27626434467e-05	2.27288785111e-05	2.27138046437e-05	2.27144069195e-05
hhs2	201545	4.07985	4.126465	0.000151307044456	0.000462146974455	0.00157569288129	0.00552978821093	0.0186336149203	0.0554469621241	0.131320802209	0.2221942145	0.248202589894	0.179790111334	0.0888663118685	0.0330576509568	0.0103243148015	0.00297549572472	0.00085267735036	0.000260846461551	9.40248899823e-05	4.52382570685e-05	3.02430058477e-05	2.53734931624e-05	2.37013528243e-05	2.30950892381e-05	2.28636288726e-05	2.27708786777e-05	2.27320001763e-05	2.27150090987e-05	2.27151382998e-05
hhs2	201546	4.07985	4.044725	0.000115800711232	0.000362481457181	0.00131818038495	0.00501908084758	0.018418180248	0.0590300693531	0.145992468819	0.245194174517	0.25626199051	0.165351737356	0.0710179200338	0.0229869375743	0.00636646193557	0.00167274267926	0.00045330144086	0.000139589129592	5.63025690647e-05	3.30020668455e-05	2.60717080578e-05	2.38754291221e-05	2.31348706227e-05	2.28700145518e-05	2.27699331308e-05	2.2730139197e-05	2.27135561612e-05	2.27063408177e-05	2.27063760136e-05
hhs2	201547	4.07985	3.942	6.38475556423e-05	0.00020030872456	0.000834672740276	0.00380795987722	0.016771732888	0.0626261777964	0.169046213084	0.28148815908	0.262806385013	0.139431563181	0.0471924577825	0.0120034413458	0.00267474188584	0.000591358626963	0.000148451104292	5.2312068186e-05	3.0225841092e-05	2.47708359715e-05	2.33156490965e-05	2.2896855438e-05	2.27673302884e-05	2.2724494935e-05	2.2709427507e-05	2.2703819411e-05	2.2701621424e-05	2.27007183196e-05	2.27006526077e-05
hhs2	201548	4.07985	3.942	8.94911388801e-05	0.00027519381596	0.00104428200858	0.0043175622516	0.0176460192183	0.0631712793911	0.168182042137	0.279923118588	0.261289938398	0.138908699813	0.0479316781666	0.0128143889076	0.00309810731228	0.000757738370218	0.000206934002011	7.23072740298e-05	3.71611556167e-05	2.72616302438e-05	2.42503296473e-05	2.32644186642e-05	2.29187759973e-05	2.27897562005e-05	2.27387649872e-05	2.2717538804e-05	2.27082765714e-05	2.270405799e-05	2.2704502854e-05
hhs2	201549	4.07985	4.35994	0.000905671885305	0.00214154816869	0.00513390854476	0.0121622123935	0.0275612892604	0.0572986367199	0.103969391782	0.156407675305	0.187089813254	0.17438808391	0.127690589086	0.0759567595565	0.0385395168875	0.0175632898377	0.00752574750698	0.00314476089657	0.00131812198232	0.000567466971445	0.000257209276178	0.000126614265792	7.02237417399e-05	4.51499033276e-05	3.36505845169e-05	2.8209799832e-05	2.55556470609e-05	2.42221568023e-05	2.46806764611e-05
hhs2	201550	4.07985	3.759	0.000295869109044	0.000970927716309	0.00341483605415	0.0120110433824	0.0389669382058	0.104601678626	0.204517117553	0.261035709382	0.207959830322	0.107830965401	0.0405398683216	0.0125555109083	0.00357449662204	0.00101511345034	0.000308153676186	0.000109122955448	5.0501862857e-05	3.22246315616e-05	2.61696663086e-05	2.40394769928e-05	2.3245770691e-05	2.29337004239e-05	2.28047335764e-05	2.27489337744e-05	2.27237512882e-05	2.27119378179e-05	2.2713848213e-05
hhs2	201551	4.07985	4.483	2.50644834229e-05	3.07430067783e-05	5.37497878122e-05	0.000161094011822	0.000741893025299	0.00430318962482	0.0265652343933	0.132895059853	0.349150808919	0.336695612305	0.120920847974	0.023532889554	0.00380277895988	0.000662592573131	0.000147117294108	5.09011430139e-05	3.00724318673e-05	2.48846624469e-05	2.34212328184e-05	2.29612480469e-05	2.28024972317e-05	2.27430909893e-05	2.27192399177e-05	2.27090560755e-05	2.27044658291e-05	2.27022952055e-05	2.27028706982e-05
hhs2	201552	4.07985	3.989	6.96563491271e-05	0.00018486926495	0.000641224399926	0.00260039151493	0.0112827552161	0.0465801067713	0.150543135654	0.295255935487	0.290584138915	0.144208948925	0.0439120484739	0.0105767153137	0.00243995806389	0.000604668058086	0.00017594040066	6.72648716671e-05	3.69678970087e-05	2.76886954807e-05	2.45874348134e-05	2.34658605387e-05	2.30306182712e-05	2.28507779323e-05	2.27721983167e-05	2.27361081997e-05	2.27187759616e-05	2.27101114675e-05	2.27138425146e-05
hhs2	201601	4.07985	3.674	0.000117712582559	0.000443621917608	0.00196061768142	0.00880404491437	0.0356636807655	0.112831816717	0.236984754693	0.290216668906	0.199304695967	0.0824078200944	0.0237538233009	0.00560560920212	0.00123915593089	0.000288894399217	8.38778709012e-05	3.77819697852e-05	2.67182461114e-05	2.38571992956e-05	2.30589923478e-05	2.28193701797e-05	2.27423109027e-05	2.27158996976e-05	2.27063019589e-05	2.27026221942e-05	2.27011405219e-05	2.27005165686e-05	2.2700487538e-05
hhs2	201602	4.07985	3.684195	0.000151618855637	0.000507797894015	0.00198263460304	0.00820981443785	0.0325978480388	0.106850627961	0.237287323744	0.299160348118	0.202014148834	0.0804949343354	0.0229353650237	0.00564430965787	0.00137254706807	0.000362309395296	0.000114921176988	4.99704178045e-05	3.14716123629e-05	2.57524694404e-05	2.3841372823e-05	2.31553659086e-05	2.28925673772e-05	2.27858021682e-05	2.27400683705e-05	2.27195192967e-05	2.27098788669e-05	2.270517574e-05	2.27066065334e-05
hhs2	201603	4.07985	3.19252	2.2766097798e-05	2.33293030709e-05	3.16973846206e-05	0.000236716966469	0.00817354426028	0.219073720252	0.651422947527	0.117025595973	0.00347759733447	0.000121091232965	2.73815488089e-05	2.30629721933e-05	2.27412660558e-05	2.27062922925e-05	2.27012052957e-05	2.27002766411e-05	2.27000734944e-05	2.27000220236e-05	2.2700007299e-05	2.27000026346e-05	2.27000010234e-05	2.27000004236e-05	2.27000001853e-05	2.27000000852e-05	2.27000000408e-05	2.27000000204e-05	2.27000000236e-05
hhs2	201604	4.07985	3.11685	2.95478611379e-05	6.99871880472e-05	0.00044401604123	0.00473865038115	0.0530599943112	0.318053527002	0.466896940093	0.139841636151	0.0150355117983	0.00129723407874	0.000149948673328	3.90910994275e-05	2.53897619734e-05	2.32425308746e-05	2.28298503121e-05	2.27358076022e-05	2.27111118429e-05	2.2703808585e-05	2.27014205474e-05	2.27005697529e-05	2.27002433668e-05	2.27001098358e-05	2.27000520347e-05	2.27000257354e-05	2.27000132269e-05	2.27000070368e-05	2.27000093087e-05
hhs2	201605	4.07985	3.3206	2.27124685322e-05	2.2813020612e-05	2.42414095475e-05	5.89842578591e-05	0.00165411383574	0.0881050231485	0.689452592669	0.214900213391	0.00524731917569	0.000122299121698	2.62356454132e-05	2.29255846893e-05	2.27224418836e-05	2.27031101276e-05	2.27005548016e-05	2.27001205385e-05	2.27000306607e-05	2.27000088696e-05	2.27000028553e-05	2.27000010057e-05	2.27000003827e-05	2.27000001556e-05	2.2700000067e-05	2.27000000303e-05	2.27000000144e-05	2.27000000071e-05	2.27000000081e-05
hhs2	201606	4.07985	4.29152	2.27005700752e-05	2.27030297536e-05	2.27203827856e-05	2.28863120595e-05	2.52569590079e-05	8.25829406883e-05	0.00258076892421	0.114333864554	0.688714347185	0.188705703866	0.00499146698592	0.000130040298661	2.6845225301e-05	2.29789654104e-05	2.27287509281e-05	2.27040842292e-05	2.27007418877e-05	2.27001634227e-05	2.27000420204e-05	2.27000122619e-05	2.27000039755e-05	2.27000014087e-05	2.27000005387e-05	2.27000002199e-05	2.27000000951e-05	2.27000000433e-05	2.27000000424e-05
hhs2	201607	4.07985	3.81528	2.27000051467e-05	2.27000238552e-05	2.27001468034e-05	2.27013676913e-05	2.27248030526e-05	2.42580923568e-05	0.00176583207884	0.974134887455	0.0235462394526	2.92911115786e-05	2.27624716288e-05	2.27026931353e-05	2.27002507885e-05	2.27000371543e-05	2.27000075114e-05	2.2700001898e-05	2.27000005673e-05	2.27000001934e-05	2.27000000731e-05	2.27000000302e-05	2.27000000135e-05	2.27000000062e-05	2.27000000032e-05	2.27000000017e-05	2.27000000009e-05	2.27000000004e-05	2.27000000008e-05
hhs2	201608	4.07985	3.76419	2.27e-05	2.27e-05	2.27e-05	2.27e-05	2.27e-05	2.27e-05	2.27e-05	0.9994098	2.27e-05	2.27e-05	2.27e-05	2.27e-05	2.27e-05	2.27e-05	2.27e-05	2.27e-05	2.27e-05	2.27e-05	2.27e-05	2.27e-05	2.27e-05	2.27e-05	2.27e-05	2.27e-05	2.27e-05	2.27e-05	2.27e-05
hhs2	201609	4.07985	4.78274	2.27001601046e-05	2.27007075481e-05	2.27037644535e-05	2.27253455891e-05	2.29316449457e-05	2.58702443716e-05	9.61625358513e-05	0.00305587193812	0.124298298354	0.683976200103	0.182870952738	0.00510147051917	0.00013862379567	2.7330919678e-05	2.30181110689e-05	2.27332210194e-05	2.27047620434e-05	2.27008706526e-05	2.27001927243e-05	2.27000497421e-05	2.2700014559e-05	2.27000047316e-05	2.27000016801e-05	2.27000006434e-05	2.27000002632e-05	2.2700000114e-05	2.27000001027e-05
hhs2	201610	4.07985	5.37162	2.27064728092e-05	2.27177418334e-05	2.27543021832e-05	2.28904918188e-05	2.34938640256e-05	2.6833230542e-05	5.15646832174e-05	0.000319691695733	0.00486306133287	0.0957681609174	0.575813663013	0.300248914561	0.0212873955371	0.00111367659483	0.000107639700483	3.2901453163e-05	2.44162811591e-05	2.30723142937e-05	2.27981146e-05	2.27301116396e-05	2.27104406526e-05	2.27039994851e-05	2.27016643506e-05	2.27007426997e-05	2.27003517913e-05	2.270017544e-05	2.27002117514e-05
hhs2	201611	4.07985	5.14927	2.27000373869e-05	2.27001345121e-05	2.27005628433e-05	2.27028493597e-05	2.27184666413e-05	2.2866617623e-05	2.50781280889e-05	8.74846066318e-05	0.00396255779901	0.232534420567	0.708484173022	0.0537258125691	0.000709839755373	3.83061515615e-05	2.34629228652e-05	2.27655380864e-05	2.27084035276e-05	2.27014442093e-05	2.27003097891e-05	2.27000789978e-05	2.27000231361e-05	2.27000075881e-05	2.27000027346e-05	2.27000010672e-05	2.27000004459e-05	2.27000001975e-05	2.27000001878e-05
hhs2	201612	4.07985	5.36308	2.27e-05	2.27e-05	2.27e-05	2.27e-05	2.27e-05	2.27e-05	2.27e-05	2.27e-05	2.27e-05	2.27e-05	0.9994098	2.27e-05	2.27e-05	2.27e-05	2.27e-05	2.27e-05	2.27e-05	2.27e-05	2.27e-05	2.27e-05	2.27e-05	2.27e-05	2.27e-05	2.27e-05	2.27e-05	2.27e-05	2.27e-05
hhs2	201613	4.07985	5.23903	2.27e-05	2.27e-05	2.27e-05	2.27e-05	2.27e-05	2.27e-05	2.27e-05	2.27e-05	2.27e-05	2.27e-05	0.9994098	2.27e-05	2.27e-05	2.27e-05	2.27e-05	2.27e-05	2.27e-05	2.27e-05	2.27e-05	2.27e-05	2.27e-05	2.27e-05	2.27e-05	2.27e-05	2.27e-05	2.27e-05	2.27e-05
hhs2	201614	4.07985	5.11915	2.27e-05	2.27e-05	2.27e-05	2.27e-05	2.27e-05	2.27e-05	2.27e-05	2.27e-05	2.27e-05	2.27000000137e-05	0.9994098	2.27e-05	2.27e-05	2.27e-05	2.27e-05	2.27e-05	2.27e-05	2.27e-05	2.27e-05	2.27e-05	2.27e-05	2.27e-05	2.27e-05	2.27e-05	2.27e-05	2.27e-05	2.27e-05
hhs2	201615	4.07985	4.77855	2.27e-05	2.27e-05	2.27e-05	2.27e-05	2.27e-05	2.27e-05	2.27e-05	2.27e-05	2.27e-05	0.9994098	2.27e-05	2.27e-05	2.27e-05	2.27e-05	2.27e-05	2.27e-05	2.27e-05	2.27e-05	2.27e-05	2.27e-05	2.27e-05	2.27e-05	2.27e-05	2.27e-05	2.27e-05	2.27e-05	2.27e-05
hhs2	201616	4.07985	4.77855	2.27e-05	2.27e-05	2.27e-05	2.27e-05	2.27e-05	2.27e-05	2.27e-05	2.27e-05	2.27e-05	0.9994098	2.27e-05	2.27e-05	2.27e-05	2.27e-05	2.27e-05	2.27e-05	2.27e-05	2.27e-05	2.27e-05	2.27e-05	2.27e-05	2.27e-05	2.27e-05	2.27e-05	2.27e-05	2.27e-05	2.27e-05
hhs2	201617	4.07985	4.77855	2.27e-05	2.27e-05	2.27e-05	2.27e-05	2.27e-05	2.27e-05	2.27e-05	2.27e-05	2.27e-05	0.9994098	2.27e-05	2.27e-05	2.27e-05	2.27e-05	2.27e-05	2.27e-05	2.27e-05	2.27e-05	2.27e-05	2.27e-05	2.27e-05	2.27e-05	2.27e-05	2.27e-05	2.27e-05	2.27e-05	2.27e-05
hhs2	201618	4.07985	4.77393	2.27e-05	2.27e-05	2.27e-05	2.27e-05	2.27e-05	2.27e-05	2.27e-05	2.27e-05	2.27e-05	0.9994098	2.27000000001e-05	2.27e-05	2.27e-05	2.27e-05	2.27e-05	2.27e-05	2.27e-05	2.27e-05	2.27e-05	2.27e-05	2.27e-05	2.27e-05	2.27e-05	2.27e-05	2.27e-05	2.27e-05	2.27e-05
hhs2	201619	4.07985	4.77393	2.27e-05	2.27e-05	2.27e-05	2.27e-05	2.27e-05	2.27e-05	2.27e-05	2.27e-05	2.27000000011e-05	0.9994098	2.27000000044e-05	2.27e-05	2.27e-05	2.27e-05	2.27e-05	2.27e-05	2.27e-05	2.27e-05	2.27e-05	2.27e-05	2.27e-05	2.27e-05	2.27e-05	2.27e-05	2.27e-05	2.27e-05	2.27e-05
hhs3	201542	3.98252	4.639	0.000887978957555	0.00168971261662	0.00337573317225	0.00704383518016	0.0151684680301	0.032862805177	0.068264843796	0.125811837417	0.186411504094	0.204225597625	0.161843045679	0.0979258890047	0.0498127122131	0.0233540577258	0.0107614236195	0.00505687874161	0.00246838737686	0.00126202043035	0.000678306804875	0.000384096675995	0.000229677824934	0.000145454363675	9.78482762922e-05	7.00434365527e-05	5.33104753128e-05	4.29621804513e-05	7.15691046079e-05
hhs3	201543	3.98252	4.46	0.000369406063677	0.000898810288537	0.00231072200396	0.00610129682336	0.0159903776884	0.039632564324	0.0868799623963	0.155346459072	0.209767915524	0.204234522195	0.143993517048	0.0775137920039	0.0344915748479	0.013737218687	0.00522070370295	0.00198164960427	0.00077616302358	0.000322706767175	0.000147189546815	7.66527424565e-05	4.7112439854e-05	3.42126133976e-05	2.83450194363e-05	2.55703916988e-05	2.42095469829e-05	2.35189741184e-05	2.3826660046e-05
hhs3	201544	3.98252	4.5495	0.000254726360159	0.000673667607995	0.00187772297131	0.00528209375847	0.0143981859115	0.0362538476864	0.079567288045	0.142800097385	0.197783728837	0.203818303764	0.155722065873	0.090957518187	0.0429092841092	0.0174256454291	0.00646722878272	0.0023056462139	0.000823081622285	0.000306758181039	0.000126186819544	6.17087930017e-05	3.79731405427e-05	2.89195469331e-05	2.53335743899e-05	2.38581841445e-05	2.32281060546e-05	2.29491920337e-05	2.29519173002e-05
hhs3	201545	3.98252	4.69353	0.000159974722316	0.000414136625602	0.00116625251921	0.00338514896608	0.00969420577773	0.0261124292055	0.0623850316905	0.123492902176	0.189431841926	0.214419772096	0.176383006405	0.107985699817	0.0519627935356	0.0210477369892	0.00767040720798	0.00266001231989	0.000919102488212	0.000330840263302	0.000131533108957	6.25462891704e-05	3.78877234798e-05	2.87351669608e-05	2.51993899354e-05	2.37773204193e-05	2.31823962985e-05	2.29239149566e-05	2.29199594293e-05
hhs3	201546	3.98252	4.70778	0.00013301406177	0.000342775024393	0.000977899955376	0.00290460952793	0.00856790055843	0.0238805098013	0.0591566349313	0.121184971083	0.191001591222	0.219482874644	0.180643274438	0.109153298444	0.0513297709331	0.0202142918915	0.00715520437082	0.00241496766943	0.000815774408333	0.00028945884898	0.000115178963885	5.60267097098e-05	3.52331933454e-05	2.76237984074e-05	2.47193805395e-05	2.35631956385e-05	2.3083753497e-05	2.28770250242e-05	2.28721663908e-05
hhs3	201547	3.98252	4.982	0.000184016793207	0.000454505041241	0.00119296581622	0.0031844757034	0.00834720951701	0.0207221328542	0.0467185328637	0.0912181091596	0.147006360864	0.187871119864	0.186132354952	0.143088868698	0.0874386098102	0.0442487512743	0.0194610275021	0.00779826688239	0.00296772572287	0.00111177339824	0.000424727707669	0.000173093013405	8.02665634621e-05	4.53774388941e-05	3.19223125905e-05	2.65767131209e-05	2.43846455841e-05	2.34562982437e-05	2.33885915404e-05
hhs3	201548	3.98252	4.89656	0.00122439656629	0.00253771843965	0.00525314869268	0.0106869487212	0.020966946263	0.0387905221725	0.0659703235209	0.100411420656	0.133430528503	0.151909723817	0.146820563406	0.120759882866	0.0856787813452	0.0535929490161	0.0303354714525	0.0159564118076	0.00799178840266	0.00389201816418	0.0018757404362	0.000908500017053	0.000448997839914	0.000230474442088	0.000125660524742	7.46995483276e-05	4.95016926119e-05	3.68062768711e-05	4.00754089874e-05
hhs3	201549	3.98252	4.721	0.00479069776328	0.00833952025117	0.0142491446035	0.0236302538749	0.0375472514563	0.056357127057	0.0787414277325	0.10099788864	0.117566013018	0.123263650201	0.116121850628	0.098593887601	0.0760588674985	0.0539466269469	0.0356776759389	0.0223267119928	0.0134080869122	0.0078260860794	0.00448895158239	0.00255412602794	0.00145326702817	0.000832981644425	0.00048447738425	0.000288230484052	0.000177058018778	0.000113532420275	0.0001646072154
hhs3	201550	3.98252	4.639	0.000489725330943	0.001179393641	0.00291384503781	0.00718733849329	0.0171726663739	0.038283394503	0.0760930859327	0.128285926866	0.175192781888	0.187841668041	0.15696161812	0.104151036084	0.0570705305743	0.0271224174994	0.0117368087785	0.0048232984362	0.00194734943678	0.000794490657243	0.000336819472718	0.000153638478422	7.88884976377e-05	4.75842329448e-05	3.40826838735e-05	2.80763606946e-05	2.53197056504e-05	2.40151427545e-05	2.41997318806e-05
hhs3	201551	3.98252	4.982	0.000437298385285	0.000941873662666	0.00210607501619	0.00480040387272	0.0109200853344	0.0241071118559	0.0497376137203	0.0914891048118	0.142473505055	0.179417014156	0.17784908972	0.138918972343	0.0879956821609	0.0473630592888	0.0228109547151	0.010298962647	0.00452294644318	0.00198580132081	0.000889945052047	0.000414603372465	0.000204856622242	0.000110007316387	6.58817720527e-05	4.47297384837e-05	3.42800078177e-05	2.89629452783e-05	3.11786646548e-05
hhs3	201552	3.98252	4.55695	0.00210524351187	0.00421239451304	0.00841651321345	0.0165154812543	0.0311551832813	0.0550228315592	0.0882452236259	0.124572137152	0.150708318777	0.153728133716	0.131978050571	0.0966364769047	0.0618663511667	0.0357086396611	0.0191675704255	0.00983582574878	0.00493506190452	0.00246411648915	0.0012414549647	0.000638602453232	0.000339356827863	0.00018881948712	0.000111756210264	7.1515701352e-05	5.00571550426e-05	3.83670235136e-05	4.65167011593e-05
hhs3	201601	3.98252	4.25947	0.00038831382756	0.00110249342932	0.00321031210943	0.00916744388938	0.0245181131183	0.0581740285597	0.115185517413	0.179289215909	0.209764846972	0.18133670313	0.117687946448	0.0599198532172	0.0253985912604	0.0095298633798	0.0033425800643	0.00114786229262	0.000403533653196	0.00015386984164	6.92055581982e-05	3.9782250891e-05	2.92206431828e-05	2.52890352236e-05	2.37688143689e-05	2.31581964718e-05	2.29036394741e-05	2.27936513764e-05	2.27896953255e-05
hhs3	201602	3.98252	3.7640000000000002	0.000418777866744	0.00128694102193	0.00418650790889	0.0136384822826	0.0413654036493	0.105462311099	0.199950768813	0.253274684169	0.204946201732	0.110295472232	0.0438395215703	0.0145520340124	0.00447511083637	0.00137343301925	0.000444859593792	0.000161388261515	7.09863204199e-05	4.0545836397e-05	2.96888714261e-05	2.55904633706e-05	2.39574242636e-05	2.32730195877e-05	2.29724696534e-05	2.28346900885e-05	2.27689871876e-05	2.27365008704e-05	2.27473497145e-05
hhs3	201603	3.98252	3.00486	0.000842436705207	0.00348988255404	0.0145108766841	0.0538595640514	0.15190186903	0.272147101541	0.273741733631	0.154383600829	0.0551326076986	0.0149084045872	0.00358893729495	0.000865484216191	0.000230950401906	7.79571251633e-05	3.85854521515e-05	2.76475703524e-05	2.43624015438e-05	2.32990919784e-05	2.29301240121e-05	2.27936547247e-05	2.27401592496e-05	2.27180532161e-05	2.27084702866e-05	2.27041314117e-05	2.27020875515e-05	2.27010893615e-05	2.27013637003e-05
hhs3	201604	3.98252	3.235715	0.00057189293863	0.00213870359926	0.00839941994633	0.0316109178635	0.0996266489459	0.220237207183	0.290011414547	0.213169336842	0.0940298676329	0.02940096424	0.00776883885718	0.00197935416861	0.000532025192832	0.000164145554476	6.51443735524e-05	3.64831612695e-05	2.75259974354e-05	2.45115334611e-05	2.34244370616e-05	2.30067572838e-05	2.2836765104e-05	2.27638752709e-05	2.27311103227e-05	2.27157383002e-05	2.27082407484e-05	2.27044523275e-05	2.27060470059e-05
hhs3	201605	3.98252	3.06766	5.26246849878e-05	0.000224175417141	0.00161606006918	0.0134834675636	0.0932529765394	0.330835935991	0.389802381604	0.143489314382	0.0235864007033	0.00286325144168	0.000370412224077	7.19655641784e-05	3.10292558735e-05	2.43675458675e-05	2.30879502368e-05	2.28027953275e-05	2.27304634665e-05	2.27099415442e-05	2.27035266135e-05	2.27013452425e-05	2.27005468593e-05	2.27002351341e-05	2.27001062607e-05	2.27000502017e-05	2.27000246814e-05	2.27000125784e-05	2.27000150938e-05
hhs3	201606	3.98252	3.06766	0.000575866661698	0.00244890650938	0.010740662266	0.0431242911694	0.134273150462	0.266475898898	0.290424966849	0.170326534456	0.0606228517756	0.0158779769969	0.00365860522052	0.00084444532282	0.000217691466173	7.26618716651e-05	3.66449101156e-05	2.6936600755e-05	2.40940357861e-05	2.31935577334e-05	2.28867447163e-05	2.27750212408e-05	2.27318102814e-05	2.27141608779e-05	2.27065873049e-05	2.27031887301e-05	2.27016004175e-05	2.27008301505e-05	2.27010273246e-05
hhs3	201607	3.98252	3.06657	8.80529045173e-05	0.000344944662728	0.0019524840941	0.0135060234765	0.0891721106419	0.333538213579	0.396660769796	0.13770080599	0.0227850065451	0.0032262676344	0.000531991054154	0.00012081211816	4.54566405761e-05	2.88973584898e-05	2.46309611971e-05	2.33732314636e-05	2.29579475084e-05	2.2807047507e-05	2.27475601281e-05	2.27224100869e-05	2.2711113369e-05	2.27057637724e-05	2.2703109911e-05	2.27017380357e-05	2.27010023601e-05	2.2700594657e-05	2.27010242855e-05
hhs3	201608	3.98252	3.14756	0.000973150903834	0.00351578873536	0.0129005519776	0.0439097506034	0.121593603551	0.233740771655	0.273823367836	0.188752220799	0.0829550803946	0.0270249653487	0.0075966725912	0.00206461853971	0.000586972711892	0.000187722402529	7.4427601944e-05	4.01226772187e-05	2.89899223085e-05	2.51226890479e-05	2.36902456504e-05	2.31272150959e-05	2.28935574518e-05	2.27916696673e-05	2.27451950948e-05	2.27231100927e-05	2.2712216114e-05	2.27066561662e-05	2.27091939203e-05
hhs3	201609	3.98252	3.23984	2.28414937562e-05	2.39496844246e-05	3.8622360846e-05	0.00033751485859	0.00906060636395	0.188493451833	0.622470275192	0.170960715924	0.00789147231646	0.000299117850013	3.69405451103e-05	2.38363130751e-05	2.28303598162e-05	2.27198975919e-05	2.27038025492e-05	2.27008695729e-05	2.27002300702e-05	2.27000686591e-05	2.27000226644e-05	2.27000081506e-05	2.27000031549e-05	2.27000013016e-05	2.27000005679e-05	2.27000002602e-05	2.27000001247e-05	2.2700000062e-05	2.27000000715e-05
hhs3	201610	3.98252	3.552735	2.29212249119e-05	2.37742517345e-05	2.95827985639e-05	8.69582013271e-05	0.00101319612097	0.0251215610798	0.39158927618	0.529656562852	0.0500304266749	0.00191794104199	0.000131997901037	3.33430972173e-05	2.4248899558e-05	2.30028436714e-05	2.27738643983e-05	2.27213578674e-05	2.27070642202e-05	2.27026046245e-05	2.2701050226e-05	2.27004564075e-05	2.27002113697e-05	2.27001033871e-05	2.27000530269e-05	2.2700028352e-05	2.2700015726e-05	2.27000090126e-05	2.27000143824e-05
hhs3	201611	3.98252	4.03921	2.27e-05	2.27e-05	2.27e-05	2.27e-05	2.27e-05	2.27e-05	2.27e-05	2.27000001797e-05	0.9994098	2.27e-05	2.27e-05	2.27e-05	2.27e-05	2.27e-05	2.27e-05	2.27e-05	2.27e-05	2.27e-05	2.27e-05	2.27e-05	2.27e-05	2.27e-05	2.27e-05	2.27e-05	2.27e-05	2.27e-05	2.27e-05
hhs3	201612	3.98252	3.85987	2.27e-05	2.27e-05	2.27e-05	2.27e-05	2.27e-05	2.27e-05	2.27e-05	0.9994098	2.27e-05	2.27e-05	2.27e-05	2.27e-05	2.27e-05	2.27e-05	2.27e-05	2.27e-05	2.27e-05	2.27e-05	2.27e-05	2.27e-05	2.27e-05	2.27e-05	2.27e-05	2.27e-05	2.27e-05	2.27e-05	2.27e-05
hhs3	201613	3.98252	4.03227	2.27e-05	2.27e-05	2.27e-05	2.27e-05	2.27e-05	2.27e-05	2.27e-05	2.27000647283e-05	0.999409799935	2.27e-05	2.27e-05	2.27e-05	2.27e-05	2.27e-05	2.27e-05	2.27e-05	2.27e-05	2.27e-05	2.27e-05	2.27e-05	2.27e-05	2.27e-05	2.27e-05	2.27e-05	2.27e-05	2.27e-05	2.27e-05
hhs3	201614	3.98252	3.99255	2.27e-05	2.27e-05	2.27e-05	2.27e-05	2.27e-05	2.27e-05	2.27e-05	0.999373499721	5.90002793086e-05	2.27e-05	2.27e-05	2.27e-05	2.27e-05	2.27e-05	2.27e-05	2.27e-05	2.27e-05	2.27e-05	2.27e-05	2.27e-05	2.27e-05	2.27e-05	2.27e-05	2.27e-05	2.27e-05	2.27e-05	2.27e-05
hhs3	201615	3.98252	3.98749	2.27e-05	2.27e-05	2.27e-05	2.27e-05	2.27e-05	2.27e-05	2.27e-05	0.999409530302	2.29696978595e-05	2.27e-05	2.27e-05	2.27e-05	2.27e-05	2.27e-05	2.27e-05	2.27e-05	2.27e-05	2.27e-05	2.27e-05	2.27e-05	2.27e-05	2.27e-05	2.27e-05	2.27e-05	2.27e-05	2.27e-05	2.27e-05
hhs3	201616	3.98252	3.98733	2.27e-05	2.27e-05	2.27e-05	2.27e-05	2.27e-05	2.27e-05	2.27e-05	0.999409712561	2.27874391769e-05	2.27e-05	2.27e-05	2.27e-05	2.27e-05	2.27e-05	2.27e-05	2.27e-05	2.27e-05	2.27e-05	2.27e-05	2.27e-05	2.27e-05	2.27e-05	2.27e-05	2.27e-05	2.27e-05	2.27e-05	2.27e-05
hhs3	201617	3.98252	3.98733	2.27e-05	2.27e-05	2.27e-05	2.27e-05	2.27e-05	2.27e-05	2.27e-05	0.999409558102	2.29418978871e-05	2.27e-05	2.27e-05	2.27e-05	2.27e-05	2.27e-05	2.27e-05	2.27e-05	2.27e-05	2.27e-05	2.27e-05	2.27e-05	2.27e-05	2.27e-05	2.27e-05	2.27e-05	2.27e-05	2.27e-05	2.27e-05
hhs3	201618	3.98252	3.98733	2.27e-05	2.27e-05	2.27e-05	2.27e-05	2.27e-05	2.27e-05	2.27e-05	0.999409092638	2.34073619553e-05	2.27e-05	2.27e-05	2.27e-05	2.27e-05	2.27e-05	2.27e-05	2.27e-05	2.27e-05	2.27e-05	2.27e-05	2.27e-05	2.27e-05	2.27e-05	2.27e-05	2.27e-05	2.27e-05	2.27e-05	2.27e-05
hhs3	201619	3.98252	3.98475	2.27e-05	2.27e-05	2.27e-05	2.27e-05	2.27e-05	2.27e-05	2.27e-05	0.999409172651	2.33273494723e-05	2.27e-05	2.27e-05	2.27e-05	2.27e-05	2.27e-05	2.27e-05	2.27e-05	2.27e-05	2.27e-05	2.27e-05	2.27e-05	2.27e-05	2.27e-05	2.27e-05	2.27e-05	2.27e-05	2.27e-05	2.27e-05
hhs4	201542	3.62162	4.342	0.000192049577027	0.000399482566762	0.000934274770519	0.00244674888567	0.00713785056419	0.0226585039903	0.0721820896476	0.189488915189	0.303301544753	0.242440382116	0.106887676298	0.0349487937697	0.0108389944277	0.00358509256593	0.00131429219705	0.000538870599951	0.000247958149147	0.000128820509718	7.60915828706e-05	5.11224910094e-05	3.85848147524e-05	3.196024015e-05	2.83007990672e-05	2.61988273356e-05	2.49491176973e-05	2.41830184786e-05	2.62685307214e-05
hhs4	201543	3.62162	4.29	7.50727365415e-05	0.000184689182297	0.000565920155123	0.00198249567796	0.00742373761334	0.0274539224324	0.0883573502613	0.206354487899	0.290809884772	0.226418549357	0.103947019586	0.0335494320913	0.00918296600518	0.00244204301371	0.000686712626599	0.00021823639595	8.51030417619e-05	4.42720754359e-05	3.07373134379e-05	2.59063512689e-05	2.40603700918e-05	2.33099363903e-05	2.29873386925e-05	2.28415045008e-05	2.27725216282e-05	2.27385286892e-05	2.27512131284e-05
hhs4	201544	3.62162	4.316	0.000490813817679	0.00131107749936	0.00357758275415	0.00961206741914	0.0244148290378	0.0558003251659	0.108387277089	0.168979198268	0.202182719194	0.182032695634	0.124769933608	0.0677136156124	0.0307504608163	0.0123842048458	0.0046582896895	0.00170798516309	0.000633457628865	0.000247435136748	0.000107616164147	5.5858645938e-05	3.61224901853e-05	2.83379949064e-05	2.51565575184e-05	2.38090617546e-05	2.32180089063e-05	2.29498640352e-05	2.29628321078e-05
hhs4	201545	3.62162	4.1370000000000005	0.001214367377	0.00304154578856	0.00754349087009	0.0179647093629	0.0396030032892	0.0774308331726	0.12831556584	0.173042391545	0.18483742722	0.155405402441	0.104530517798	0.0582125516386	0.0280441492261	0.0122240978516	0.00501884156105	0.00200747421027	0.000805437650174	0.000334056816127	0.00014892795377	7.5190172408e-05	4.51683969955e-05	3.2616405745e-05	2.72143373934e-05	2.48189006557e-05	2.37244899917e-05	2.3209640373e-05	2.32660440325e-05
hhs4	201546	3.62162	4.316	0.000615312129759	0.00160363548586	0.00423094139098	0.0109273901696	0.0265948896925	0.0582505791237	0.108975576264	0.165389171841	0.195668630729	0.177339232673	0.124401938774	0.0699397007844	0.0331157863084	0.0139237255624	0.00545440791943	0.00207208950669	0.00078990060219	0.000312964191264	0.00013499762459	6.74351283433e-05	4.11167310752e-05	3.05470774636e-05	2.61608329542e-05	2.42787240629e-05	2.34439483899e-05	2.30616019699e-05	2.30851822811e-05
hhs4	201547	3.62162	4.255	6.20934340409e-05	0.000173112537875	0.000626378929563	0.00250197432033	0.00994044632688	0.0356881905238	0.103021882202	0.209878287299	0.270792930723	0.211955450925	0.10490098021	0.0365465819878	0.0102115270473	0.00257287642652	0.000643613475842	0.000177285496077	6.31395321431e-05	3.39587467763e-05	2.60502802638e-05	2.37651381784e-05	2.30607802763e-05	2.2829684171e-05	2.27492566986e-05	2.27196836246e-05	2.27082417648e-05	2.27036020594e-05	2.27031899721e-05
hhs4	201548	3.62162	3.75791	0.00119995255275	0.00332332951025	0.00916713388204	0.0241143972087	0.0572236703713	0.114553219707	0.180538688238	0.212264842667	0.182320705735	0.11668063232	0.0586687612744	0.0248301297019	0.00946131542711	0.00343266494986	0.00123886571816	0.000461906606626	0.000185783508241	8.54814098178e-05	4.78534097031e-05	3.31994533181e-05	2.72633592557e-05	2.47620182554e-05	2.36667724365e-05	2.31692725257e-05	2.29353002578e-05	2.28216091977e-05	2.28480178723e-05
hhs4	201549	3.62162	4.0755	0.0041083637397	0.00831831395765	0.0164485691978	0.0310982980104	0.0548072334925	0.0875263766717	0.123129851621	0.148994899943	0.152836288756	0.132632729931	0.0984549306118	0.0638738260945	0.0372237975304	0.0200534243153	0.0102547008179	0.0050909493031	0.00249905692812	0.00123138729069	0.000617307274371	0.000319298383243	0.000173288989989	0.000100698360524	6.39617035051e-05	4.50022612029e-05	3.50151150674e-05	2.96441279682e-05	3.27855725453e-05
hhs4	201550	3.62162	3.71	0.00213908860216	0.00546534483375	0.0136528644369	0.0320869242538	0.0676337402814	0.12108434402	0.1746813477	0.195434568578	0.167448412865	0.111781909466	0.0606017512796	0.0281541126563	0.0118278361909	0.00470664490696	0.00184108594441	0.000730047257602	0.000302692721691	0.000136531331677	7.0472921934e-05	4.34446118987e-05	3.20253285122e-05	2.70372985087e-05	2.47847594918e-05	2.37339730177e-05	2.32282556911e-05	2.29775274525e-05	2.30479976906e-05
hhs4	201551	3.62162	3.839	0.00377731214069	0.00812188750509	0.0171508179253	0.0345992796232	0.064377779772	0.106064905509	0.148529093154	0.171170666223	0.159946756287	0.122060237345	0.0781517816757	0.0436492582323	0.0221710148796	0.010633496919	0.00496386555908	0.00230804192892	0.00108801795843	0.000527912622357	0.000267800542104	0.000144702121205	8.50842192441e-05	5.5473247375e-05	4.03790509192e-05	3.2483090582e-05	2.82470072339e-05	2.59184809458e-05	2.77869809161e-05
hhs4	201552	3.62162	3.81938	0.00169749514924	0.0041843874376	0.0103625831439	0.0249026567902	0.0553375859941	0.106877739647	0.167647463249	0.201788698631	0.181575960319	0.12399939793	0.0675645341712	0.0314009712342	0.0132808509031	0.0053861547631	0.00217598133293	0.000900312891742	0.000390601521583	0.00018239796356	9.46762717642e-05	5.63939733001e-05	3.90663439497e-05	3.09345403351e-05	2.69827335995e-05	2.49974954847e-05	2.39685465112e-05	2.34194184183e-05	2.37876037115e-05
hhs4	201601	3.62162	3.13433	0.00439064283381	0.0122468921962	0.0315676669894	0.0711553499023	0.132041760707	0.190791335986	0.206718478239	0.166494826449	0.102007807884	0.0498647808634	0.0206388593244	0.00767099471871	0.00269505274763	0.000935245024177	0.00033519621412	0.00013183306424	6.19657784228e-05	3.73373092021e-05	2.83679371089e-05	2.49813368065e-05	2.36539275622e-05	2.31138604621e-05	2.28859878375e-05	2.27864179876e-05	2.27414364981e-05	2.27204644134e-05	2.27224010345e-05
hhs4	201602	3.62162	2.75361	0.00309755669175	0.0109860927615	0.036700422277	0.102807810633	0.208806014314	0.269866754914	0.210308311887	0.104140659998	0.0373092949906	0.0111864707096	0.00315474943967	0.000907407679418	0.000284146790137	0.000104934400931	5.03788409911e-05	3.26623331477e-05	2.65207057083e-05	2.42539846893e-05	2.33669656778e-05	2.30006173717e-05	2.28416539013e-05	2.27694986034e-05	2.27353726605e-05	2.27186160018e-05	2.27101011722e-05	2.27056364211e-05	2.27081877551e-05
hhs4	201603	3.62162	2.56709	0.00514296302166	0.018175117794	0.057137491417	0.1412862057	0.240721086739	0.257074906618	0.16993257925	0.075010175983	0.0251168789872	0.00725777557836	0.00200324227809	0.000570049397347	0.000180647561814	7.10515449406e-05	3.84888629249e-05	2.81993605275e-05	2.4737346387e-05	2.34995486376e-05	2.3030914084e-05	2.28437980133e-05	2.27653340115e-05	2.27309171404e-05	2.27151848951e-05	2.27077162572e-05	2.27040453397e-05	2.27021825095e-05	2.27029191866e-05
hhs4	201604	3.62162	2.75351	0.0141060146006	0.0319566980885	0.0657474660477	0.116550942449	0.168927520525	0.192368439865	0.169530407514	0.117336664102	0.0663549163491	0.0323073264802	0.0142753219159	0.00598818196874	0.00247006656115	0.00102964258989	0.000444326139283	0.000203934863432	0.000103045363056	5.95088294829e-05	4.01326253981e-05	3.12291445394e-05	2.7005685743e-05	2.49392571415e-05	2.3897742841e-05	2.33577830004e-05	2.30702867771e-05	2.29133233822e-05	2.30299003881e-05
hhs4	201605	3.62162	2.505	0.000297503884788	0.00220372970183	0.0180277164455	0.115721286326	0.359086189742	0.363413205629	0.119424900146	0.0187815175581	0.00229828153797	0.000308754732398	6.44714306646e-05	2.99612737797e-05	2.41890089292e-05	2.30535084582e-05	2.27952842366e-05	2.27286493092e-05	2.27094656672e-05	2.27033936425e-05	2.27013064879e-05	2.27005353917e-05	2.27002318376e-05	2.27001054295e-05	2.27000500879e-05	2.27000247491e-05	2.27000126698e-05	2.2700006698e-05	2.2700008638e-05
hhs4	201606	3.62162	2.66727	7.1920444692e-05	0.00046941338257	0.00485299025257	0.0496418607358	0.281327638269	0.460138476643	0.176926004737	0.0237276502849	0.0021957533876	0.000232906317463	4.76234039844e-05	2.63949184478e-05	2.3370797315e-05	2.2844884794e-05	2.27362385854e-05	2.27102593956e-05	2.27032266955e-05	2.27011104231e-05	2.27004130001e-05	2.27001643434e-05	2.27000693859e-05	2.2700030867e-05	2.27000143843e-05	2.27000069874e-05	2.27000035233e-05	2.27000018375e-05	2.27000023082e-05
hhs4	201607	3.62162	3.050455	2.2701384542e-05	2.27101764788e-05	2.28238297361e-05	2.61878041107e-05	0.000498191538241	0.334151732118	0.663071329252	0.00174478489558	3.06969843928e-05	2.2923471095e-05	2.27160594436e-05	2.2702007572e-05	2.27003601267e-05	2.27000832737e-05	2.27000232446e-05	2.27000075023e-05	2.27000027176e-05	2.27000010816e-05	2.27000004652e-05	2.27000002138e-05	2.27000001039e-05	2.2700000053e-05	2.27000000283e-05	2.27000000155e-05	2.2700000009e-05	2.27000000052e-05	2.27000000089e-05
hhs4	201608	3.62162	3.60903	2.2821615035e-05	2.34392062373e-05	2.86580848812e-05	9.12620285637e-05	0.00121116786643	0.0267875263164	0.326569882827	0.545980007559	0.0940335725265	0.00462095909637	0.000248936289152	3.91766356297e-05	2.44667302126e-05	2.29591697988e-05	2.27486289492e-05	2.27110837208e-05	2.2702953147e-05	2.27008937935e-05	2.27003006741e-05	2.27001105539e-05	2.27000438481e-05	2.27000185641e-05	2.27000083185e-05	2.27000039179e-05	2.27000019284e-05	2.27000009872e-05	2.27000012115e-05
hhs4	201609	3.62162	3.53445	2.27002553549e-05	2.27021321085e-05	2.27266192352e-05	2.32901396976e-05	5.3082541276e-05	0.00457884341832	0.417644949579	0.567567155768	0.00959806323179	7.9584512362e-05	2.36592264248e-05	2.27392366134e-05	2.27029389163e-05	2.27003355129e-05	2.27000520399e-05	2.27000101769e-05	2.27000023852e-05	2.27000006462e-05	2.27000001972e-05	2.27000000665e-05	2.27000000244e-05	2.27000000095e-05	2.2700000004e-05	2.27000000018e-05	2.27000000009e-05	2.27000000003e-05	2.27000000004e-05
hhs4	201610	3.62162	3.79847	2.28910389674e-05	2.352281966e-05	2.71780737973e-05	5.59551668609e-05	0.00039560789383	0.00677847675015	0.136402431278	0.623707199345	0.219130118907	0.0123813372629	0.000652905398404	7.39770328869e-05	2.91287813873e-05	2.38197984962e-05	2.29496636106e-05	2.27672409204e-05	2.27210023914e-05	2.27073880381e-05	2.27028643747e-05	2.27012041638e-05	2.27005420392e-05	2.27002586829e-05	2.27001298555e-05	2.27000681273e-05	2.27000371584e-05	2.27000209778e-05	2.27000323959e-05
hhs4	201611	3.62162	3.6278	2.27000001634e-05	2.27000011585e-05	2.27000121466e-05	2.27002297325e-05	2.27116993728e-05	2.69342526128e-05	0.0707317319267	0.928322326892	0.000396726242879	2.28672351248e-05	2.2701454557e-05	2.27000498003e-05	2.27000036321e-05	2.27000004271e-05	2.27000000698e-05	2.27000000144e-05	2.27000000037e-05	2.2700000001e-05	2.27000000003e-05	2.27000000001e-05	2.27000000001e-05	2.27e-05	2.27e-05	2.27e-05	2.27e-05	2.27e-05	2.27e-05
hhs4	201612	3.62162	3.66021	2.27e-05	2.27e-05	2.27e-05	2.27e-05	2.27e-05	2.27e-05	2.27e-05	0.9994098	2.27e-05	2.27e-05	2.27e-05	2.27e-05	2.27e-05	2.27e-05	2.27e-05	2.27e-05	2.27e-05	2.27e-05	2.27e-05	2.27e-05	2.27e-05	2.27e-05	2.27e-05	2.27e-05	2.27e-05	2.27e-05	2.27e-05
hhs4	201613	3.62162	3.65359	2.27e-05	2.27e-05	2.27e-05	2.27e-05	2.27e-05	2.27e-05	2.27000000001e-05	0.9994098	2.27e-05	2.27e-05	2.27e-05	2.27e-05	2.27e-05	2.27e-05	2.27e-05	2.27e-05	2.27e-05	2.27e-05	2.27e-05	2.27e-05	2.27e-05	2.27e-05	2.27e-05	2.27e-05	2.27e-05	2.27e-05	2.27e-05
hhs4	201614	3.62162	3.64993	2.27e-05	2.27e-05	2.27e-05	2.27e-05	2.27e-05	2.27e-05	2.27000000022e-05	0.9994098	2.27e-05	2.27e-05	2.27e-05	2.27e-05	2.27e-05	2.27e-05	2.27e-05	2.27e-05	2.27e-05	2.27e-05	2.27e-05	2.27e-05	2.27e-05	2.27e-05	2.27e-05	2.27e-05	2.27e-05	2.27e-05	2.27e-05
hhs4	201615	3.62162	3.64678	2.27e-05	2.27e-05	2.27e-05	2.27e-05	2.27e-05	2.27e-05	2.27000000001e-05	0.9994098	2.27e-05	2.27e-05	2.27e-05	2.27e-05	2.27e-05	2.27e-05	2.27e-05	2.27e-05	2.27e-05	2.27e-05	2.27e-05	2.27e-05	2.27e-05	2.27e-05	2.27e-05	2.27e-05	2.27e-05	2.27e-05	2.27e-05
hhs4	201616	3.62162	3.63627	2.27e-05	2.27e-05	2.27e-05	2.27e-05	2.27e-05	2.27e-05	2.27e-05	0.9994098	2.27e-05	2.27e-05	2.27e-05	2.27e-05	2.27e-05	2.27e-05	2.27e-05	2.27e-05	2.27e-05	2.27e-05	2.27e-05	2.27e-05	2.27e-05	2.27e-05	2.27e-05	2.27e-05	2.27e-05	2.27e-05	2.27e-05
hhs4	201617	3.62162	3.63715	2.27e-05	2.27e-05	2.27e-05	2.27e-05	2.27e-05	2.27e-05	2.27000000001e-05	0.9994098	2.27e-05	2.27e-05	2.27e-05	2.27e-05	2.27e-05	2.27e-05	2.27e-05	2.27e-05	2.27e-05	2.27e-05	2.27e-05	2.27e-05	2.27e-05	2.27e-05	2.27e-05	2.27e-05	2.27e-05	2.27e-05	2.27e-05
hhs4	201618	3.62162	3.63715	2.27e-05	2.27e-05	2.27e-05	2.27e-05	2.27e-05	2.27e-05	2.27000000045e-05	0.9994098	2.27e-05	2.27e-05	2.27e-05	2.27e-05	2.27e-05	2.27e-05	2.27e-05	2.27e-05	2.27e-05	2.27e-05	2.27e-05	2.27e-05	2.27e-05	2.27e-05	2.27e-05	2.27e-05	2.27e-05	2.27e-05	2.27e-05
hhs4	201619	3.62162	3.63715	2.27e-05	2.27e-05	2.27e-05	2.27e-05	2.27e-05	2.27e-05	2.27000001444e-05	0.9994098	2.27000000002e-05	2.27e-05	2.27e-05	2.27e-05	2.27e-05	2.27e-05	2.27e-05	2.27e-05	2.27e-05	2.27e-05	2.27e-05	2.27e-05	2.27e-05	2.27e-05	2.27e-05	2.27e-05	2.27e-05	2.27e-05	2.27e-05
hhs5	201542	3.24155	3.58	0.000226981683483	0.000577606890869	0.0017433550271	0.00621661997709	0.0255124773263	0.105230096917	0.297826564249	0.351259664026	0.156950382461	0.0406230433333	0.00964839126198	0.00257242791605	0.00080756024673	0.000300307572156	0.000133145335695	7.11380394568e-05	4.57303019786e-05	3.44138243217e-05	2.9006569182e-05	2.62639008285e-05	2.47996963324e-05	2.39826227403e-05	2.35087132459e-05	2.3224348766e-05	2.30485121844e-05	2.29368325182e-05	2.33224142786e-05
hhs5	201543	3.24155	3.58	0.000226249297192	0.000749502444132	0.00281985696674	0.0111882699943	0.0423701425629	0.130255192648	0.262571712804	0.291087313833	0.172448932758	0.0626894506602	0.0173284218975	0.00437429271133	0.00113356343064	0.00032576944026	0.00011270962869	5.18685058134e-05	3.29662574722e-05	2.65966004375e-05	2.42828012157e-05	2.33831037692e-05	2.30111859114e-05	2.28487684104e-05	2.27742610025e-05	2.27385351819e-05	2.27207079603e-05	2.27114855639e-05	2.27167101199e-05
hhs5	201544	3.24155	3.6105	0.00211083063844	0.0056802713163	0.0147894051273	0.03568605469	0.0757790862939	0.133821678214	0.186597801035	0.198493881971	0.159999008233	0.100007101991	0.0507390996062	0.0220984020566	0.00872658538395	0.00327484579427	0.00121405346196	0.000460789570036	0.000186899399663	8.60099327688e-05	4.79381141479e-05	3.31260712158e-05	2.71657042354e-05	2.46820623142e-05	2.3610490168e-05	2.31321977652e-05	2.29116336493e-05	2.28067100355e-05	2.28223009212e-05
hhs5	201545	3.24155	3.567	0.00316664354369	0.00797453741852	0.0192254626584	0.0426781966176	0.0833645167181	0.136621497722	0.180178653973	0.186298176461	0.150524674661	0.097003426028	0.0518139220802	0.0240427088022	0.0101538087383	0.00406549910813	0.00159665645116	0.000633933728198	0.000263049200121	0.000119317871175	6.26318623271e-05	3.97189555863e-05	3.01890197114e-05	2.61026728112e-05	2.42952457364e-05	2.34708454422e-05	2.30834021499e-05	2.28959993137e-05	2.29302153923e-05
hhs5	201546	3.24155	3.567	0.000577361804905	0.00196100628744	0.00676907314874	0.0221787075327	0.0634020605685	0.142711637981	0.228217212298	0.241707093329	0.16799973852	0.0810344835952	0.0299044275579	0.009380612132	0.00273625193739	0.00079696489601	0.000248429614884	9.13619346049e-05	4.47118630631e-05	3.01640238418e-05	2.53768361767e-05	2.3713212769e-05	2.31035412364e-05	2.28685372308e-05	2.27735549706e-05	2.27334329725e-05	2.27157765421e-05	2.27077064408e-05	2.27083764379e-05
hhs5	201547	3.24155	3.483	0.000432037225054	0.00162633380276	0.00625232193972	0.0225410712812	0.069021308012	0.159657209827	0.249359465451	0.245375191894	0.152524816181	0.0644463040466	0.0207401800412	0.00571117564902	0.00148371777199	0.000396028430657	0.000121170878688	5.00414365453e-05	3.07622054622e-05	2.52309247497e-05	2.35449887881e-05	2.29991837582e-05	2.28119312547e-05	2.2744074175e-05	2.27181946115e-05	2.27078453841e-05	2.27035212561e-05	2.2701639892e-05	2.27016216913e-05
hhs5	201548	3.24155	3.483	0.00151249217088	0.00446061580172	0.0129512138476	0.0350460759884	0.0823567174517	0.154869737054	0.21600925077	0.213435998059	0.149659200866	0.0781852982715	0.032869983803	0.0120641532543	0.00414416441229	0.00140605400347	0.000492712091867	0.000187398473081	8.28111266357e-05	4.56492720237e-05	3.18737420449e-05	2.65359575597e-05	2.43745259938e-05	2.34612520806e-05	2.3059446396e-05	2.2875816803e-05	2.27888592612e-05	2.27462937353e-05	2.27573885947e-05
hhs5	201549	3.24155	3.4139999999999997	0.00379684120194	0.00943826496792	0.0226480504367	0.0501896563188	0.0972418939689	0.155272433673	0.194246762666	0.185295860092	0.135574737279	0.0789289097917	0.0386398279818	0.0168688222914	0.0069144202508	0.00277069925176	0.00111944059255	0.000468278778296	0.000208815342055	0.000103041273836	5.86205898617e-05	3.93392702547e-05	3.06793469063e-05	2.66557477512e-05	2.47237948962e-05	2.37665324136e-05	2.32778806635e-05	2.30213426598e-05	2.31593365811e-05
hhs5	201550	3.24155	3.19299	0.0011790403197	0.00414020495639	0.0143810056565	0.045458879633	0.117019955562	0.216257538285	0.259129284683	0.194749896228	0.0966786229275	0.0354457780223	0.0108789461889	0.00310416068657	0.000890300961391	0.000274876335324	9.99188106853e-05	4.78207217991e-05	3.13975538818e-05	2.58994036399e-05	2.39461546406e-05	2.32118453769e-05	2.29207721245e-05	2.27995918074e-05	2.27468089348e-05	2.27228428132e-05	2.27115376516e-05	2.27060144939e-05	2.2707495536e-05
hhs5	201551	3.24155	3.31801	0.00263205643812	0.00716217769317	0.0192175457597	0.048091507426	0.103981461722	0.177679633089	0.221889163176	0.195195705094	0.123594454197	0.0604007795175	0.0249059842715	0.00939971077133	0.00345232332957	0.00128754040705	0.000503428188191	0.000213071480887	0.000101595289987	5.69391842778e-05	3.8238713515e-05	3.00567406793e-05	2.63233558148e-05	2.45510843388e-05	2.36781360211e-05	2.32331747063e-05	2.29990638897e-05	2.2872227009e-05	2.29704688647e-05
hhs5	201552	3.24155	3.144	0.0152367409662	0.0287983977311	0.0512086495713	0.0831860026966	0.11971582802	0.148535915134	0.156053560878	0.13822879016	0.104318751575	0.0686071331666	0.0404928073891	0.0221153612414	0.0114925757561	0.00581560409112	0.00291834917805	0.0014730862151	0.000756838551811	0.000400275151009	0.000220668510316	0.000128706937777	8.07157848487e-05	5.51533889763e-05	4.12485428822e-05	3.35245018592e-05	2.91445943061e-05	2.66108970752e-05	2.95593695984e-05
hhs5	201601	3.24155	3.09896	0.00619287269485	0.0159839401266	0.0378779194899	0.0785048132535	0.135195564631	0.184860378583	0.194904186204	0.157630488568	0.0998072822517	0.0515081186499	0.02278029194	0.00908021267126	0.00341135323237	0.001255202501	0.000469242527262	0.00018654670489	8.42335835727e-05	4.65027511806e-05	3.22157186971e-05	2.66369384365e-05	2.43858784236e-05	2.3446696479e-05	2.30416667669e-05	2.28612783875e-05	2.27784119836e-05	2.27392032969e-05	2.27438435702e-05
hhs5	201602	3.24155	2.4826449999999998	0.00382239386118	0.0153985489618	0.0561705222976	0.156978180792	0.277369043606	0.271521334955	0.148036508299	0.0516740351426	0.0140013455887	0.00346826441182	0.000877746196748	0.00024743181521	8.65586737565e-05	4.24129886881e-05	2.92937933667e-05	2.50762900216e-05	2.36165526764e-05	2.30758667208e-05	2.28628733378e-05	2.2774163283e-05	2.27353105863e-05	2.27175027961e-05	2.27089977924e-05	2.27047811522e-05	2.27026182763e-05	2.27014738569e-05	2.2702185373e-05
hhs5	201603	3.24155	2.30117	0.00229033377781	0.0129481267333	0.064080258329	0.211884678754	0.350212251669	0.250451694429	0.0854458081911	0.0182953897652	0.00326743840103	0.000596321395655	0.000132831521688	4.63850128629e-05	2.84300427791e-05	2.42489399227e-05	2.31629902366e-05	2.28513579339e-05	2.27535648438e-05	2.27203342453e-05	2.27082147072e-05	2.27035074091e-05	2.2701573405e-05	2.27007378026e-05	2.27003600582e-05	2.27001821716e-05	2.27000952406e-05	2.27000513021e-05	2.27000686458e-05
hhs5	201604	3.24155	2.206805	0.00125954117247	0.00910448238546	0.0613069200418	0.255084327218	0.409276506483	0.211025555072	0.0450111618181	0.00644687671747	0.000906138286026	0.000160020077729	4.78944754472e-05	2.81403568967e-05	2.40591455353e-05	2.30852924338e-05	2.28217477194e-05	2.27422320223e-05	2.27158776202e-05	2.27064015642e-05	2.27027435905e-05	2.27012407813e-05	2.27005884884e-05	2.27002911974e-05	2.27001496659e-05	2.27000795976e-05	2.27000436617e-05	2.2700024632e-05	2.27000368093e-05
hhs5	201605	3.24155	1.977	0.0621067016247	0.100994449444	0.142202136395	0.169162809548	0.167735264696	0.138726236625	0.0971166491496	0.0590234472238	0.0321152438861	0.0161406502112	0.00770808502133	0.00358241082874	0.00165278817528	0.000770253929875	0.0003691195764	0.000185884097449	0.000101131427488	6.12450320089e-05	4.20891000533e-05	3.2685542207e-05	2.79638458263e-05	2.55385842692e-05	2.42646907213e-05	2.35808324518e-05	2.32059190145e-05	2.29961887851e-05	2.31684053209e-05
hhs5	201606	3.24155	2.47798	0.000865244874832	0.00533911415114	0.0320213757503	0.142900644426	0.335613402125	0.322012079567	0.127881023577	0.0275444021526	0.00453964432455	0.000740979445467	0.000147041560123	4.71126769926e-05	2.81674835626e-05	2.40854473409e-05	2.30922787779e-05	2.28225153605e-05	2.27417073509e-05	2.27153152508e-05	2.27060119874e-05	2.27025035454e-05	2.27010987196e-05	2.27005053318e-05	2.27002424011e-05	2.27001207706e-05	2.27000622726e-05	2.27000331274e-05	2.27000432275e-05
hhs5	201607	3.24155	2.479335	0.000701968342494	0.00389180937418	0.0241611885997	0.128632540258	0.360107447332	0.343282854661	0.11390663858	0.0207902029076	0.00335605841544	0.000615132637382	0.000146918118661	5.33955314758e-05	3.14699995447e-05	2.55357059998e-05	2.37180211413e-05	2.30993482593e-05	2.28689573875e-05	2.27762810854e-05	2.27364333592e-05	2.27182777288e-05	2.27095744645e-05	2.27052110695e-05	2.27029345981e-05	2.27017038927e-05	2.27010169338e-05	2.27006222535e-05	2.27011534585e-05
hhs5	201608	3.24155	2.6403350000000003	0.000178584292249	0.0011522980463	0.00929288475268	0.0692332611935	0.293614575439	0.418676404083	0.173485525112	0.0297278067899	0.00368078228127	0.000486623087469	9.19615370778e-05	3.51712658443e-05	2.53723632394e-05	2.33663108756e-05	2.28890698688e-05	2.27598909448e-05	2.27208410947e-05	2.27078626404e-05	2.27031812579e-05	2.2701368147e-05	2.27006207998e-05	2.27002953697e-05	2.27001465919e-05	2.27000755549e-05	2.27000402886e-05	2.27000221541e-05	2.27000313478e-05
hhs5	201609	3.24155	2.94123	8.10104281216e-05	0.000422021188661	0.00315234938652	0.0246637389925	0.14272551716	0.380068040785	0.331417172418	0.0994664515554	0.0153836817798	0.00193693880332	0.000273109536617	6.07058148029e-05	2.9530730455e-05	2.41402043207e-05	2.30498793059e-05	2.27961262814e-05	2.27293691603e-05	2.27098358777e-05	2.2703567421e-05	2.27013871618e-05	2.27005734051e-05	2.27002501938e-05	2.27001145435e-05	2.27000547436e-05	2.27000271941e-05	2.27000139885e-05	2.27000170888e-05
hhs5	201610	3.24155	3.16931	2.27000287339e-05	2.27001964327e-05	2.27021526669e-05	2.27518422382e-05	2.86844169984e-05	0.0285104896556	0.969862725708	0.00107493370111	2.3694743074e-05	2.2716501825e-05	2.27009305809e-05	2.27001012758e-05	2.27000166116e-05	2.27000036082e-05	2.27000009616e-05	2.27000002996e-05	2.27000001055e-05	2.27000000409e-05	2.27000000174e-05	2.27000000078e-05	2.27000000038e-05	2.27000000019e-05	2.2700000001e-05	2.27000000006e-05	2.27000000003e-05	2.27000000001e-05	2.27000000003e-05
hhs5	201611	3.24155	3.46707	2.27e-05	2.27e-05	2.27e-05	2.27e-05	2.27e-05	2.27e-05	0.999409799999	2.27000012077e-05	2.27e-05	2.27e-05	2.27e-05	2.27e-05	2.27e-05	2.27e-05	2.27e-05	2.27e-05	2.27e-05	2.27e-05	2.27e-05	2.27e-05	2.27e-05	2.27e-05	2.27e-05	2.27e-05	2.27e-05	2.27e-05	2.27e-05
hhs5	201612	3.24155	3.39203	2.27e-05	2.27e-05	2.27e-05	2.27e-05	2.27e-05	2.27e-05	0.9994098	2.27e-05	2.27e-05	2.27e-05	2.27e-05	2.27e-05	2.27e-05	2.27e-05	2.27e-05	2.27e-05	2.27e-05	2.27e-05	2.27e-05	2.27e-05	2.27e-05	2.27e-05	2.27e-05	2.27e-05	2.27e-05	2.27e-05	2.27e-05
hhs5	201613	3.24155	3.35416	2.27e-05	2.27e-05	2.27e-05	2.27e-05	2.27e-05	2.27e-05	0.9994098	2.27000000001e-05	2.27e-05	2.27e-05	2.27e-05	2.27e-05	2.27e-05	2.27e-05	2.27e-05	2.27e-05	2.27e-05	2.27e-05	2.27e-05	2.27e-05	2.27e-05	2.27e-05	2.27e-05	2.27e-05	2.27e-05	2.27e-05	2.27e-05
hhs5	201614	3.24155	3.35278	2.27e-05	2.27e-05	2.27e-05	2.27e-05	2.27e-05	2.27e-05	0.9994098	2.27000000026e-05	2.27e-05	2.27e-05	2.27e-05	2.27e-05	2.27e-05	2.27e-05	2.27e-05	2.27e-05	2.27e-05	2.27e-05	2.27e-05	2.27e-05	2.27e-05	2.27e-05	2.27e-05	2.27e-05	2.27e-05	2.27e-05	2.27e-05
hhs5	201615	3.24155	3.3593	2.27e-05	2.27e-05	2.27e-05	2.27e-05	2.27e-05	2.27e-05	0.9994098	2.27000000001e-05	2.27e-05	2.27e-05	2.27e-05	2.27e-05	2.27e-05	2.27e-05	2.27e-05	2.27e-05	2.27e-05	2.27e-05	2.27e-05	2.27e-05	2.27e-05	2.27e-05	2.27e-05	2.27e-05	2.27e-05	2.27e-05	2.27e-05
hhs5	201616	3.24155	3.26956	2.27e-05	2.27e-05	2.27e-05	2.27e-05	2.27e-05	2.27e-05	0.9994098	2.27e-05	2.27e-05	2.27e-05	2.27e-05	2.27e-05	2.27e-05	2.27e-05	2.27e-05	2.27e-05	2.27e-05	2.27e-05	2.27e-05	2.27e-05	2.27e-05	2.27e-05	2.27e-05	2.27e-05	2.27e-05	2.27e-05	2.27e-05
hhs5	201617	3.24155	3.26906	2.27e-05	2.27e-05	2.27e-05	2.27e-05	2.27e-05	2.27e-05	0.9994098	2.27e-05	2.27e-05	2.27e-05	2.27e-05	2.27e-05	2.27e-05	2.27e-05	2.27e-05	2.27e-05	2.27e-05	2.27e-05	2.27e-05	2.27e-05	2.27e-05	2.27e-05	2.27e-05	2.27e-05	2.27e-05	2.27e-05	2.27e-05
hhs5	201618	3.24155	3.25898	2.27e-05	2.27e-05	2.27e-05	2.27e-05	2.27e-05	2.27e-05	0.9994098	2.27000000001e-05	2.27e-05	2.27e-05	2.27e-05	2.27e-05	2.27e-05	2.27e-05	2.27e-05	2.27e-05	2.27e-05	2.27e-05	2.27e-05	2.27e-05	2.27e-05	2.27e-05	2.27e-05	2.27e-05	2.27e-05	2.27e-05	2.27e-05
hhs5	201619	3.24155	3.25898	2.27e-05	2.27e-05	2.27e-05	2.27e-05	2.27e-05	2.27000000017e-05	0.9994098	2.27000000028e-05	2.27e-05	2.27e-05	2.27e-05	2.27e-05	2.27e-05	2.27e-05	2.27e-05	2.27e-05	2.27e-05	2.27e-05	2.27e-05	2.27e-05	2.27e-05	2.27e-05	2.27e-05	2.27e-05	2.27e-05	2.27e-05	2.27e-05
hhs6	201542	5.63083	8.78894	3.51360810523e-05	4.11719658495e-05	5.07445936393e-05	6.63196661811e-05	9.23840284247e-05	0.000137373030944	0.000217712905261	0.000366613656623	0.000653904399412	0.00123231196589	0.0024482247904	0.00510836844529	0.011097078404	0.0246009009749	0.0534387830184	0.105917864725	0.17315053925	0.210945575874	0.182431017019	0.116127721174	0.0599430596908	0.0278368259611	0.012554521924	0.00575118254039	0.00273694430631	0.00136671602256	0.00165100358525
hhs6	201543	5.63083	8.32147	2.47469051546e-05	2.64800225318e-05	2.98944505879e-05	3.6842729418e-05	5.14735488109e-05	8.33948204361e-05	0.000155597753874	0.000324763031663	0.000733920844138	0.00174792099421	0.00428647703896	0.0105500009619	0.0251787959557	0.0555576349414	0.106631370038	0.166551793684	0.200250254893	0.180642586623	0.124052191653	0.0680986787795	0.0319033539552	0.0135958118168	0.0055503891257	0.0022544456422	0.000936515058734	0.000407224235187	0.000337440496971
hhs6	201544	5.63083	8.4648	2.46457927203e-05	2.66176233355e-05	3.0797252323e-05	3.98875639928e-05	6.01616655336e-05	0.000106458228774	0.000214376540538	0.00046986283601	0.00107920558903	0.00252555859663	0.00588186791572	0.0133064513996	0.0284304219934	0.0555098224204	0.0955210690822	0.139836832667	0.169266291073	0.166806128762	0.133990970943	0.0892937234492	0.0508633895741	0.0256670483329	0.0118943281322	0.00522789002509	0.00224008220587	0.000958336605061	0.000727773730191
hhs6	201545	5.63083	8.3665	5.73044460805e-05	8.60433642455e-05	0.000140175898782	0.000243095156554	0.000440024609476	0.000817715176806	0.00153979146803	0.00290586275859	0.00543895955175	0.00998645880996	0.017767883993	0.0302133189686	0.04836616666	0.0717548854147	0.0971801704942	0.118604875864	0.129252220247	0.12525247511	0.108096167285	0.0836628205677	0.0587345603683	0.0379400616896	0.022904049268	0.0131239877621	0.00724166179428	0.00389819631389	0.00435106695967
hhs6	201546	5.63083	8.087615	2.52191112754e-05	2.79167074861e-05	3.38081834678e-05	4.70270153702e-05	7.7467336236e-05	0.000149246831887	0.000321843203255	0.000742119905406	0.0017673207916	0.00423223028347	0.00993784408059	0.0222407701544	0.0458689369295	0.0839067094466	0.130920634387	0.168472411973	0.175060229067	0.146396375503	0.100046307907	0.0575771962146	0.0289855692505	0.0132732289792	0.0057286511378	0.00240161508573	0.00100365767012	0.000428911773603	0.000326751071006
hhs6	201547	5.63083	8.518	2.41868242584e-05	2.57855907337e-05	2.92693586143e-05	3.70495229082e-05	5.48391953952e-05	9.64007428659e-05	0.000195257885054	0.000433292307648	0.00100850534388	0.00238596845283	0.00559669975387	0.0127034532931	0.0271542893527	0.0529960893836	0.0913380456668	0.13460159147	0.165224464803	0.166421849874	0.137474472736	0.0944506580082	0.0553660822336	0.0285915129671	0.0134492506839	0.00594527286764	0.00253846266789	0.00107276961507	0.000784479398997
hhs6	201548	5.63083	8.839	6.61258583765e-05	9.72929274221e-05	0.000152390123461	0.000250693513962	0.000427335231925	0.000746065786573	0.00132126469197	0.00235390804776	0.00418523039368	0.00736435390345	0.0127042751063	0.0212567824902	0.0340810757846	0.0516737683929	0.073093337803	0.0952228464641	0.113012577199	0.121265393382	0.11726238721	0.102345624242	0.0811215409882	0.0589717593145	0.0398060655657	0.02528696028	0.0153219638468	0.00896717019903	0.0116418112535
hhs6	201549	5.63083	8.653300000000002	5.8432283302e-05	8.4091957234e-05	0.000129812102538	0.000212363284693	0.000363155408792	0.00064110964095	0.00115621467493	0.00211089327352	0.00386753232101	0.00704482739467	0.0126196290298	0.0219448208701	0.0364854213544	0.0570136461827	0.0822431001919	0.107653403545	0.126070991207	0.130908657338	0.120261420078	0.0982281967874	0.0721381447718	0.0483820621559	0.030164106749	0.0177958492336	0.0100998840511	0.00559393342144	0.00672830069165
hhs6	201550	5.63083	7.046	0.000966198572364	0.00156623530657	0.00254269579732	0.00411352154613	0.00659666176873	0.0104257449919	0.0161345661284	0.0242757109409	0.0352365400516	0.0489452880699	0.0645395309104	0.0801801883453	0.0932482675785	0.10103613568	0.101725797684	0.0951492688093	0.0828623416868	0.0674837621525	0.0517142529386	0.0375657808493	0.0260747679512	0.0174347861382	0.0113181739425	0.0071854561456	0.00449066991013	0.00277916927993	0.0044084868231
hhs6	201551	5.63083	6.977	0.000316984999877	0.000535587868791	0.000927383649839	0.00163337132744	0.00290545189592	0.00518004682377	0.00917409991792	0.015964611671	0.0269350911514	0.0433675129623	0.0654586589181	0.0909288282674	0.114269581736	0.128198300374	0.127482372257	0.112405799429	0.0885692136072	0.0632270491183	0.0416086996449	0.025713210374	0.0151875781669	0.00870895042301	0.00491232247186	0.00275490712536	0.00154967899396	0.000880983807328	0.00120372301691
hhs6	201552	5.63083	7.03785	0.00043012235508	0.00071456250225	0.00120844264452	0.002067785073	0.00355802342269	0.00611461767663	0.0104106096468	0.0173892473361	0.0281636405302	0.0436301384773	0.0636882568956	0.0862665904052	0.106904882385	0.119870707446	0.120850979603	0.109498777017	0.0896531380078	0.0670285120481	0.0463961465971	0.0301901648652	0.0187492012848	0.0112682852551	0.00663307421451	0.00386301360852	0.00224441745679	0.00131003078545	0.00189663246087
hhs6	201601	5.63083	6.831	0.000124861315284	0.000231178036398	0.000452125731565	0.000911389971399	0.00185878236026	0.00377817731073	0.00754553332955	0.014584667065	0.0268292812955	0.0461100002844	0.0726144569242	0.102829573734	0.128839409889	0.141211480445	0.134734565719	0.112191347511	0.0823004193004	0.0539835950554	0.0322438728084	0.0178810189605	0.00938236069163	0.00473975538867	0.00234151112533	0.00114754294866	0.000566102199398	0.000285957618323	0.000281032981373
hhs6	201602	5.63083	5.685765	0.000221202364149	0.000447530446877	0.000950587760942	0.00207755018888	0.00458899269101	0.0100475772145	0.0212908847167	0.0423651575809	0.0763462357349	0.11981654312	0.157958070528	0.170604470422	0.149847082784	0.108363377646	0.0663923686261	0.0357826854809	0.0176372414836	0.00823209910543	0.00374360188737	0.00169650463842	0.000780596028041	0.000371345588267	0.00018657212325	0.000101652421209	6.17501543425e-05	4.25357624019e-05	4.57835015325e-05
hhs6	201603	5.63083	5.30989	0.000132430939084	0.000292290658309	0.000703157188876	0.00177122141964	0.00452821390758	0.011394936196	0.0272055282929	0.0588552656954	0.109348618127	0.165320008404	0.194978729158	0.176124813004	0.123250395904	0.0693692727935	0.0330884749946	0.0141258850765	0.00566377003584	0.00221729206804	0.000874775509446	0.000358496901834	0.000158419361068	7.92830268982e-05	4.71010545998e-05	3.35934715277e-05	2.77326408365e-05	2.5103398238e-05	2.51907723077e-05
hhs6	201604	5.63083	5.425185	0.000111414586405	0.000232822230218	0.000537542532771	0.00131971927564	0.00334367973504	0.00849700861101	0.0209213165683	0.0476827041806	0.0949890808776	0.155318008087	0.197341250088	0.189074399938	0.137362287581	0.0786788580663	0.037688486613	0.0160691730033	0.0064376937786	0.00252742011156	0.00100408240543	0.000415144856746	0.000184428709377	9.17224119439e-05	5.32631975914e-05	3.67418829021e-05	2.93867961686e-05	2.5995132534e-05	2.63687430066e-05
hhs6	201605	5.63083	5.02791	2.34186557795e-05	2.51818529973e-05	3.22086584083e-05	6.35010286732e-05	0.000219536352099	0.00107826824459	0.00603016613378	0.0323598899844	0.132410560728	0.30736228666	0.322194659329	0.150429026111	0.0385823888955	0.00731423318336	0.0013024098588	0.000258992697507	7.10568778061e-05	3.38233427214e-05	2.5568002638e-05	2.35213399988e-05	2.29584417264e-05	2.27884109071e-05	2.27325673378e-05	2.27128092692e-05	2.27053401388e-05	2.27023449061e-05	2.27021490588e-05
hhs6	201606	5.63083	5.53932	2.27009269082e-05	2.27032053083e-05	2.27125478736e-05	2.27570277658e-05	2.30107681511e-05	2.48147963089e-05	4.15446731881e-05	0.000251565912982	0.00370217165315	0.0582572127332	0.390639108054	0.454903138364	0.0856007287908	0.00579126046421	0.000371409850929	5.0025172931e-05	2.56266468549e-05	2.31135500456e-05	2.2773496772e-05	2.27157532542e-05	2.27039379599e-05	2.27011183743e-05	2.27003535203e-05	2.27001223851e-05	2.27000458061e-05	2.27000183432e-05	2.2700014598e-05
hhs6	201607	5.63083	5.74928	2.28666929707e-05	2.31124072335e-05	2.38100803069e-05	2.60016532025e-05	3.37606769529e-05	6.54098717863e-05	0.000217685997637	0.00109608581593	0.00704474288084	0.0479129654958	0.230066911454	0.427928621439	0.229279254406	0.0476601100925	0.00700567019466	0.00109053660874	0.000216784065127	6.52342990269e-05	3.37201159776e-05	2.5990776169e-05	2.38067697039e-05	2.31112856551e-05	2.28662767997e-05	2.27722288128e-05	2.27333740635e-05	2.2716269335e-05	2.27187723285e-05
hhs6	201608	5.63083	5.613	2.27e-05	2.27e-05	2.27e-05	2.27e-05	2.27e-05	2.27e-05	2.27e-05	2.27e-05	2.27e-05	2.27e-05	2.27e-05	0.9994098	2.27e-05	2.27e-05	2.27e-05	2.27e-05	2.27e-05	2.27e-05	2.27e-05	2.27e-05	2.27e-05	2.27e-05	2.27e-05	2.27e-05	2.27e-05	2.27e-05	2.27e-05
hhs6	201609	5.63083	5.69177	3.14255289043e-05	4.59257115357e-05	8.78783384099e-05	0.000215314734056	0.000618731230444	0.00192824202882	0.00615550034431	0.0190247194702	0.0529467865933	0.120944710036	0.205227032901	0.2393707915	0.187216178659	0.102097932553	0.0423026994476	0.0147209269653	0.00470031994929	0.00147370427236	0.000479212467452	0.000171691664464	7.3712400072e-05	4.11032317834e-05	2.96985661456e-05	2.55008405354e-05	2.38763589624e-05	2.32168674584e-05	2.3167339667e-05
hhs6	201610	5.63083	5.64713	2.27e-05	2.27e-05	2.27e-05	2.27e-05	2.27e-05	2.27e-05	2.27e-05	2.27e-05	2.27e-05	2.27e-05	2.27000000001e-05	0.9994098	2.27e-05	2.27e-05	2.27e-05	2.27e-05	2.27e-05	2.27e-05	2.27e-05	2.27e-05	2.27e-05	2.27e-05	2.27e-05	2.27e-05	2.27e-05	2.27e-05	2.27e-05
hhs6	201611	5.63083	5.61055	2.27e-05	2.27e-05	2.27e-05	2.27e-05	2.27e-05	2.27e-05	2.27e-05	2.27e-05	2.27e-05	2.27e-05	2.27e-05	0.9994098	2.27e-05	2.27e-05	2.27e-05	2.27e-05	2.27e-05	2.27e-05	2.27e-05	2.27e-05	2.27e-05	2.27e-05	2.27e-05	2.27e-05	2.27e-05	2.27e-05	2.27e-05
hhs6	201612	5.63083	5.63497	2.27e-05	2.27e-05	2.27e-05	2.27e-05	2.27e-05	2.27e-05	2.27e-05	2.27e-05	2.27e-05	2.27e-05	2.27e-05	0.9994098	2.27e-05	2.27e-05	2.27e-05	2.27e-05	2.27e-05	2.27e-05	2.27e-05	2.27e-05	2.27e-05	2.27e-05	2.27e-05	2.27e-05	2.27e-05	2.27e-05	2.27e-05
hhs6	201613	5.63083	5.63593	2.27e-05	2.27e-05	2.27e-05	2.27e-05	2.27e-05	2.27e-05	2.27e-05	2.27e-05	2.27e-05	2.27e-05	2.27000000002e-05	0.9994098	2.27e-05	2.27e-05	2.27e-05	2.27e-05	2.27e-05	2.27e-05	2.27e-05	2.27e-05	2.27e-05	2.27e-05	2.27e-05	2.27e-05	2.27e-05	2.27e-05	2.27e-05
hhs6	201614	5.63083	5.63083	2.27e-05	2.27e-05	2.27e-05	2.27e-05	2.27e-05	2.27e-05	2.27e-05	2.27e-05	2.27e-05	2.27e-05	2.27000000065e-05	0.9994098	2.27e-05	2.27e-05	2.27e-05	2.27e-05	2.27e-05	2.27e-05	2.27e-05	2.27e-05	2.27e-05	2.27e-05	2.27e-05	2.27e-05	2.27e-05	2.27e-05	2.27e-05
hhs6	201615	5.63083	5.63083	2.27e-05	2.27e-05	2.27e-05	2.27e-05	2.27e-05	2.27e-05	2.27e-05	2.27e-05	2.27e-05	2.27e-05	2.27000000002e-05	0.9994098	2.27e-05	2.27e-05	2.27e-05	2.27e-05	2.27e-05	2.27e-05	2.27e-05	2.27e-05	2.27e-05	2.27e-05	2.27e-05	2.27e-05	2.27e-05	2.27e-05	2.27e-05
hhs6	201616	5.63083	5.63083	2.27e-05	2.27e-05	2.27e-05	2.27e-05	2.27e-05	2.27e-05	2.27e-05	2.27e-05	2.27e-05	2.27e-05	2.27e-05	0.9994098	2.27e-05	2.27e-05	2.27e-05	2.27e-05	2.27e-05	2.27e-05	2.27e-05	2.27e-05	2.27e-05	2.27e-05	2.27e-05	2.27e-05	2.27e-05	2.27e-05	2.27e-05
hhs6	201617	5.63083	5.63083	2.27e-05	2.27e-05	2.27e-05	2.27e-05	2.27e-05	2.27e-05	2.27e-05	2.27e-05	2.27e-05	2.27e-05	2.27000000002e-05	0.9994098	2.27e-05	2.27e-05	2.27e-05	2.27e-05	2.27e-05	2.27e-05	2.27e-05	2.27e-05	2.27e-05	2.27e-05	2.27e-05	2.27e-05	2.27e-05	2.27e-05	2.27e-05
hhs6	201618	5.63083	5.63083	2.27e-05	2.27e-05	2.27e-05	2.27e-05	2.27e-05	2.27e-05	2.27e-05	2.27e-05	2.27e-05	2.27e-05	2.27000000065e-05	0.9994098	2.27e-05	2.27e-05	2.27e-05	2.27e-05	2.27e-05	2.27e-05	2.27e-05	2.27e-05	2.27e-05	2.27e-05	2.27e-05	2.27e-05	2.27e-05	2.27e-05	2.27e-05
hhs6	201619	5.63083	5.63083	2.27e-05	2.27e-05	2.27e-05	2.27e-05	2.27e-05	2.27e-05	2.27e-05	2.27e-05	2.27e-05	2.27e-05	2.27000002009e-05	0.9994098	2.27000000001e-05	2.27e-05	2.27e-05	2.27e-05	2.27e-05	2.27e-05	2.27e-05	2.27e-05	2.27e-05	2.27e-05	2.27e-05	2.27e-05	2.27e-05	2.27e-05	2.27e-05
hhs7	201542	2.50362	5.38725	0.000317734719941	0.000560675809846	0.001046813514	0.00206333733921	0.00427998875435	0.00927583770505	0.0206511884456	0.0455733086231	0.0933864296176	0.161096710168	0.210059106645	0.194062906706	0.129618836886	0.0685779739655	0.0320340228164	0.0143707846753	0.00651379307633	0.00306143596002	0.00150942662308	0.000784522301468	0.000430900610564	0.000250696584465	0.000154964399368	0.00010210540483	7.18683472217e-05	5.40057475824e-05	9.06245545184e-05
hhs7	201543	2.50362	4.44798	0.000317933339784	0.000782494514066	0.00205118162148	0.00555463889532	0.0149965269975	0.0383782466403	0.0867178133211	0.158571684636	0.215845395078	0.208079569767	0.14294567182	0.0742515372391	0.0318028444331	0.0122264546207	0.00450977023346	0.00167229377718	0.000644735061457	0.00026652474038	0.000122630238388	6.55848071033e-05	4.19524103558e-05	3.1721869883e-05	2.71010278086e-05	2.49284411056e-05	2.38678792092e-05	2.33317822672e-05	2.35648074409e-05
hhs7	201544	2.50362	4.888005	0.000650131107158	0.00147098744156	0.00335794609218	0.00757039361019	0.0164690697458	0.0336458475218	0.0625644690879	0.102413295589	0.143008001598	0.166293221741	0.159156501962	0.125808037304	0.0836067574085	0.0480418486329	0.0246687417544	0.0116971090195	0.00527524515101	0.00232061284523	0.00101791454656	0.000454997124954	0.000212747654644	0.00010776683877	6.16133374633e-05	4.09304684186e-05	3.14556462976e-05	2.70118516671e-05	2.73449188101e-05
hhs7	201545	2.50362	5.06381	0.000671835412651	0.00146365097265	0.0032128787097	0.00697462415455	0.0146751677853	0.0292386336761	0.0537045576194	0.0883458428866	0.126556084524	0.154266922581	0.157817294364	0.135274549601	0.0982178382596	0.0616939547784	0.0344510349376	0.0176069909827	0.00846532540326	0.00392285472434	0.00178896558441	0.000818098304246	0.000382594502841	0.000187508728517	9.94553930494e-05	5.91664948816e-05	4.04053706105e-05	3.14924794257e-05	3.22717687158e-05
hhs7	201546	2.50362	4.732265	0.000150043586586	0.000384788622763	0.00107850352204	0.00312626699987	0.00897006450551	0.024304898302	0.0587004330056	0.118117151874	0.185098301401	0.214695208967	0.180999000677	0.113246845396	0.0554278696982	0.0227146274768	0.00833446722926	0.0028984337359	0.00100080870783	0.000358587990133	0.000141092150284	6.59331850468e-05	3.91312373035e-05	2.92099437148e-05	2.53880910256e-05	2.38553601749e-05	2.32159353631e-05	2.29388674897e-05	2.2933532257e-05
hhs7	201547	2.50362	4.94113	5.62907559681e-05	0.00012746204363	0.00036225884856	0.0011507502734	0.00377173055466	0.0120139165116	0.0349023354178	0.0857083896613	0.163676167927	0.225888231835	0.216220797007	0.144378094661	0.070735303628	0.0274818134217	0.00919810425183	0.00285311670124	0.000871978970549	0.000279387667093	0.00010254041117	4.8564553336e-05	3.14775136844e-05	2.58266177015e-05	2.38686208449e-05	2.31575764678e-05	2.28872600395e-05	2.27798887741e-05	2.27674207657e-05
hhs7	201548	2.50362	4.422	3.3476536073e-05	6.21080609841e-05	0.000180592685243	0.000710886911084	0.00319962528062	0.014597373726	0.0588075966514	0.172675084663	0.299618981395	0.269772456652	0.129349979559	0.0389950431178	0.00914467905734	0.00198749733822	0.00045399301436	0.000124116539412	4.87393534501e-05	3.0025240573e-05	2.49492310255e-05	2.34487991995e-05	2.29682703913e-05	2.28026802154e-05	2.27417045869e-05	2.27178665806e-05	2.27080304481e-05	2.27037691188e-05	2.27038667868e-05
hhs7	201549	2.50362	3.4189999999999996	0.0147936392054	0.0262060045484	0.0440148214197	0.0687042611557	0.0976388490957	0.123981760354	0.138683587265	0.135689896379	0.116287732958	0.0881368567889	0.0600291495271	0.0374702057851	0.0218815163145	0.0121894139839	0.00658907566725	0.00350626679865	0.00185882352227	0.000991942562349	0.000538080191399	0.000299864831175	0.000173857940164	0.000106440914255	6.98704995615e-05	4.97278580283e-05	3.84536418548e-05	3.203868391e-05	3.78621088423e-05
hhs7	201550	2.50362	3.375	0.0105803860182	0.0210018037574	0.0392742272437	0.0673790990485	0.103130537626	0.137235794556	0.155706418408	0.149249205527	0.121238638915	0.084702158557	0.0520899470473	0.0289810168521	0.0149950261617	0.00739827996712	0.00355582920426	0.0016949420628	0.000814027801046	0.000400263790815	0.000205382049424	0.000112668573561	6.79013532092e-05	4.58950633941e-05	3.48624310848e-05	2.92163346645e-05	2.62659493716e-05	2.46919186088e-05	2.55137825077e-05
hhs7	201551	2.50362	3.95765	0.00380001412438	0.00791860480871	0.0162244449734	0.0318964092194	0.058340231073	0.0957768447514	0.136046424746	0.162174228139	0.159522680423	0.12969292837	0.0888772637252	0.0530155841718	0.0285637267812	0.0143990844686	0.00699679841858	0.00335470466339	0.00161572347596	0.000793034674512	0.000402023812538	0.000213654973964	0.000121174916822	7.47623128856e-05	5.0916020201e-05	3.83671510019e-05	3.16047252705e-05	2.78752145729e-05	3.08898648625e-05
hhs7	201552	2.50362	3.375	0.0106478802222	0.0207733125209	0.0386182495267	0.0664817795545	0.102663722029	0.137884101159	0.157222506188	0.150441706534	0.12128267573	0.0839141069792	0.0512586109052	0.0285428957854	0.0149386270868	0.00754335708085	0.0037524852858	0.00186896838579	0.000944177354415	0.000489504875331	0.000263702719063	0.000149798051758	9.1240318865e-05	6.05047570304e-05	4.40211554724e-05	3.498752402e-05	2.9930134425e-05	2.70395938873e-05	3.01085421185e-05
hhs7	201601	2.50362	3.83758	0.000889128130593	0.00260668580653	0.0075585150901	0.0207037856832	0.0507721773501	0.104804910083	0.171124747439	0.210372130458	0.190350091983	0.128186976609	0.0669628159461	0.0287944672834	0.0108558043864	0.00379821337919	0.00129405107773	0.000449137773666	0.000168071608327	7.36926899775e-05	4.1233869066e-05	2.97035523982e-05	2.54543994909e-05	2.38270224306e-05	2.31791891208e-05	2.29113568169e-05	2.27965218324e-05	2.2745547472e-05	2.27457645618e-05
hhs7	201602	2.50362	2.585035	0.0193973370667	0.0422411882663	0.0821604183913	0.135489971721	0.180571438009	0.188478794647	0.15332151793	0.0994792228862	0.0537816982705	0.0255196078709	0.0111656261558	0.00469267488184	0.00195533928575	0.000828301088707	0.000365196927959	0.000172300192253	9.00893654466e-05	5.40537480019e-05	3.77682118269e-05	3.01742898368e-05	2.65217555084e-05	2.47113100457e-05	2.3787704446e-05	2.33034552966e-05	2.30429145413e-05	2.28992823356e-05	2.30143712271e-05
hhs7	201603	2.50362	2.488	0.011347281487	0.0322482788368	0.0796142903434	0.156121669572	0.223398915998	0.221389827651	0.152157222824	0.0765802241603	0.0307493910622	0.0107690713123	0.00354479800379	0.00116119346595	0.00039746732295	0.000150629723221	6.83965437857e-05	3.98396193257e-05	2.94518410959e-05	2.54891347242e-05	2.39052375425e-05	2.3243239854e-05	2.29546505524e-05	2.28237880745e-05	2.27622310364e-05	2.27322719159e-05	2.27172232649e-05	2.27094395211e-05	2.27130163e-05
hhs7	201604	2.50362	2.32533	0.00329085202262	0.0158182962607	0.0674905625306	0.202156540473	0.328343208794	0.252038461198	0.0987156947149	0.0250291289176	0.00529183060193	0.00111482109914	0.000264750731562	8.19085029493e-05	3.87827066847e-05	2.75277159584e-05	2.42875769926e-05	2.32664781557e-05	2.29173345829e-05	2.2788921882e-05	2.27385208515e-05	2.27175581158e-05	2.2708375508e-05	2.27041617063e-05	2.27021453938e-05	2.27011433979e-05	2.2700628084e-05	2.27003546574e-05	2.27005301345e-05
hhs7	201605	2.50362	1.74096	0.0179143134151	0.0802352176964	0.23385749986	0.342907757879	0.227404504704	0.0764399128883	0.0168922796343	0.00317576053082	0.000610245297393	0.000140886674977	4.91287815174e-05	2.93023343148e-05	2.45323928166e-05	2.32597693282e-05	2.28863460697e-05	2.27669613609e-05	2.27257517134e-05	2.27105196806e-05	2.27045350105e-05	2.27020515395e-05	2.27009691359e-05	2.27004760505e-05	2.27002422619e-05	2.27001273171e-05	2.27000689023e-05	2.27000383048e-05	2.27000547648e-05
hhs7	201606	2.50362	1.89421	0.01092937556	0.0525562833479	0.17920270172	0.33027782362	0.278973372249	0.11323387993	0.0277629076832	0.00538791525132	0.00101589518687	0.000217524531687	6.49179118751e-05	3.29148365303e-05	2.54509612419e-05	2.35176808336e-05	2.29656034117e-05	2.27933755102e-05	2.27352167613e-05	2.27141382148e-05	2.27060008881e-05	2.27026770334e-05	2.27012488076e-05	2.2700606489e-05	2.27003054708e-05	2.27001590318e-05	2.27000853286e-05	2.27000470636e-05	2.27000661589e-05
hhs7	201607	2.50362	2.159115	0.00258009937286	0.0147184683386	0.0793141695709	0.274213107022	0.385290742742	0.189778494518	0.0441471003686	0.00776124503964	0.00140828293916	0.000306420349126	9.05659479433e-05	4.14625412444e-05	2.85852456247e-05	2.47562943808e-05	2.34875784627e-05	2.30262742387e-05	2.2844601638e-05	2.27679420901e-05	2.27335924598e-05	2.2717369792e-05	2.27093443879e-05	2.27052073697e-05	2.27029949651e-05	2.27017721437e-05	2.27010758691e-05	2.27006685767e-05	2.27012875125e-05
hhs7	201608	2.50362	1.926075	0.0352238255339	0.08700926617	0.169143409004	0.23537722378	0.221992428253	0.143334906512	0.0679582514211	0.0261383256531	0.00897584856276	0.00296499693348	0.000994129996635	0.000353739661128	0.000140743509645	6.69928953633e-05	4.02060917366e-05	2.9977218039e-05	2.58731380839e-05	2.41466511513e-05	2.33872928682e-05	2.30391668303e-05	2.287332126e-05	2.27914603048e-05	2.27497093352e-05	2.27277622009e-05	2.27158987882e-05	2.27093183977e-05	2.27150841351e-05
hhs7	201609	2.50362	2.47244	3.64530601407e-05	0.000213886275126	0.00371218630099	0.069742619538	0.461335974635	0.409877751623	0.0518398785932	0.00265762246926	0.000163201150649	3.32199983448e-05	2.38126739891e-05	2.28573110416e-05	2.27281149517e-05	2.27060707139e-05	2.27015293008e-05	2.27004375779e-05	2.27001392904e-05	2.2700048533e-05	2.27000182723e-05	2.27000073567e-05	2.27000031407e-05	2.27000014119e-05	2.27000006644e-05	2.27000003257e-05	2.27000001657e-05	2.2700000087e-05	2.27000001113e-05
hhs7	201610	2.50362	2.60447	2.27020684541e-05	2.27240251324e-05	2.33328987417e-05	0.00010496592139	0.157091893015	0.840779192899	0.00149740115917	2.63990053147e-05	2.27828770245e-05	2.27053574211e-05	2.27006298681e-05	2.2700108567e-05	2.27000244106e-05	2.27000066739e-05	2.27000021199e-05	2.27000007582e-05	2.27000002987e-05	2.27000001274e-05	2.2700000058e-05	2.27000000281e-05	2.27000000142e-05	2.27000000075e-05	2.27000000042e-05	2.27000000024e-05	2.27000000013e-05	2.27000000009e-05	2.27000000014e-05
hhs7	201611	2.50362	2.5684	2.27000024579e-05	2.27000518203e-05	2.27032575559e-05	2.47411109115e-05	0.16680086174	0.832603457662	4.88221967212e-05	2.27138326967e-05	2.27001401079e-05	2.27000052458e-05	2.27000004052e-05	2.27000000495e-05	2.27000000083e-05	2.27000000018e-05	2.27000000004e-05	2.27000000001e-05	2.27000000001e-05	2.27e-05	2.27e-05	2.27e-05	2.27e-05	2.27e-05	2.27e-05	2.27e-05	2.27e-05	2.27e-05	2.27e-05
hhs7	201612	2.50362	2.57216	2.27e-05	2.27e-05	2.27e-05	2.27e-05	2.27000000032e-05	0.9994098	2.27e-05	2.27e-05	2.27e-05	2.27e-05	2.27e-05	2.27e-05	2.27e-05	2.27e-05	2.27e-05	2.27e-05	2.27e-05	2.27e-05	2.27e-05	2.27e-05	2.27e-05	2.27e-05	2.27e-05	2.27e-05	2.27e-05	2.27e-05	2.27e-05
hhs7	201613	2.50362	2.57152	2.27e-05	2.27e-05	2.27e-05	2.27e-05	2.27000000516e-05	0.9994098	2.27e-05	2.27e-05	2.27e-05	2.27e-05	2.27e-05	2.27e-05	2.27e-05	2.27e-05	2.27e-05	2.27e-05	2.27e-05	2.27e-05	2.27e-05	2.27e-05	2.27e-05	2.27e-05	2.27e-05	2.27e-05	2.27e-05	2.27e-05	2.27e-05
hhs7	201614	2.50362	2.58186	2.27e-05	2.27e-05	2.27e-05	2.27e-05	2.27000002764e-05	0.9994098	2.27e-05	2.27e-05	2.27e-05	2.27e-05	2.27e-05	2.27e-05	2.27e-05	2.27e-05	2.27e-05	2.27e-05	2.27e-05	2.27e-05	2.27e-05	2.27e-05	2.27e-05	2.27e-05	2.27e-05	2.27e-05	2.27e-05	2.27e-05	2.27e-05
hhs7	201615	2.50362	2.58186	2.27e-05	2.27e-05	2.27e-05	2.27e-05	2.27000000153e-05	0.9994098	2.27e-05	2.27e-05	2.27e-05	2.27e-05	2.27e-05	2.27e-05	2.27e-05	2.27e-05	2.27e-05	2.27e-05	2.27e-05	2.27e-05	2.27e-05	2.27e-05	2.27e-05	2.27e-05	2.27e-05	2.27e-05	2.27e-05	2.27e-05	2.27e-05
hhs7	201616	2.50362	2.58186	2.27e-05	2.27e-05	2.27e-05	2.27e-05	2.27000000009e-05	0.9994098	2.27e-05	2.27e-05	2.27e-05	2.27e-05	2.27e-05	2.27e-05	2.27e-05	2.27e-05	2.27e-05	2.27e-05	2.27e-05	2.27e-05	2.27e-05	2.27e-05	2.27e-05	2.27e-05	2.27e-05	2.27e-05	2.27e-05	2.27e-05	2.27e-05
hhs7	201617	2.50362	2.5168	2.27e-05	2.27e-05	2.27e-05	2.27e-05	2.27209898627e-05	0.99940977901	2.27e-05	2.27e-05	2.27e-05	2.27e-05	2.27e-05	2.27e-05	2.27e-05	2.27e-05	2.27e-05	2.27e-05	2.27e-05	2.27e-05	2.27e-05	2.27e-05	2.27e-05	2.27e-05	2.27e-05	2.27e-05	2.27e-05	2.27e-05	2.27e-05
hhs7	201618	2.50362	2.5168	2.27e-05	2.27e-05	2.27e-05	2.27e-05	2.27797513374e-05	0.999409720249	2.27e-05	2.27e-05	2.27e-05	2.27e-05	2.27e-05	2.27e-05	2.27e-05	2.27e-05	2.27e-05	2.27e-05	2.27e-05	2.27e-05	2.27e-05	2.27e-05	2.27e-05	2.27e-05	2.27e-05	2.27e-05	2.27e-05	2.27e-05	2.27e-05
hhs7	201619	2.50362	2.5168	2.27e-05	2.27e-05	2.27e-05	2.27e-05	2.30237458383e-05	0.999409476254	2.27e-05	2.27e-05	2.27e-05	2.27e-05	2.27e-05	2.27e-05	2.27e-05	2.27e-05	2.27e-05	2.27e-05	2.27e-05	2.27e-05	2.27e-05	2.27e-05	2.27e-05	2.27e-05	2.27e-05	2.27e-05	2.27e-05	2.27e-05	2.27e-05
hhs8	201542	2.17828	3.454	0.000300327348516	0.00079773763678	0.00249995510946	0.00918996946292	0.0379240097777	0.145883752699	0.338717075718	0.308638312071	0.116380204711	0.0291209924788	0.00715291298294	0.00200129718045	0.000658212679343	0.000255575190364	0.000118056872797	6.5516028176e-05	4.34558142118e-05	3.34290543616e-05	2.85557443811e-05	2.60478902837e-05	2.46923276778e-05	2.39277074661e-05	2.34800391304e-05	2.32091915885e-05	2.30404817705e-05	2.29326258298e-05	2.33211768704e-05
hhs8	201543	2.17828	3.008	0.00162218031115	0.00557841469707	0.0192673858057	0.0607735819306	0.151962436048	0.255763463004	0.257962298327	0.15559519397	0.0628623468041	0.020029607447	0.00580602212259	0.00168632147455	0.000522649629427	0.000183031027394	7.7918389465e-05	4.31029814326e-05	3.07538185966e-05	2.607791302e-05	2.41969080125e-05	2.33971453216e-05	2.30395579691e-05	2.28722140107e-05	2.27905948269e-05	2.27492643318e-05	2.27276087161e-05	2.27159033701e-05	2.272510351e-05
hhs8	201544	2.17828	3.186245	0.000806037982405	0.00312052801043	0.0120006347712	0.0416872061511	0.115765323657	0.22404030619	0.270736060493	0.19731560195	0.0918360323634	0.0308323341171	0.00855853807218	0.00220357371794	0.000576020924903	0.000168200683594	6.3218940181e-05	3.47551294344e-05	2.65382334026e-05	2.40051273246e-05	2.31721600728e-05	2.28809234103e-05	2.27730923688e-05	2.27309953968e-05	2.27137397182e-05	2.27063427056e-05	2.27030388094e-05	2.27015063607e-05	2.2701687338e-05
hhs8	201545	2.17828	3.208	0.00148370916165	0.00506051457231	0.0166716411711	0.0491220486747	0.11761603978	0.206598693917	0.245802925318	0.19281143265	0.103513540926	0.0414489252513	0.0137202826755	0.00412036590273	0.00120878613282	0.000369623984454	0.000127855591517	5.61619231889e-05	3.39396734182e-05	2.66892557365e-05	2.41940292673e-05	2.32888516314e-05	2.29434670683e-05	2.28052443573e-05	2.274740686e-05	2.27221818969e-05	2.27107497219e-05	2.27053810271e-05	2.27061265588e-05
hhs8	201546	2.17828	2.9912799999999997	0.00192214167286	0.00694428671404	0.0237220994141	0.0697576950073	0.157510855422	0.244190578014	0.242243939032	0.153981979277	0.0674343619655	0.0227704745442	0.00664314140685	0.00183780698513	0.000519812962618	0.00016346137255	6.46504676972e-05	3.59597916197e-05	2.71530383691e-05	2.42866721149e-05	2.32980344265e-05	2.29375579783e-05	2.27990673401e-05	2.27432070842e-05	2.27196372418e-05	2.27092696103e-05	2.2704530818e-05	2.27022867918e-05	2.27026485852e-05
hhs8	201547	2.17828	3.287	0.000394879497059	0.00166395734991	0.0071985885721	0.0286712656378	0.092396558308	0.207330829789	0.284181660598	0.224639462344	0.106929875587	0.0346722662856	0.00890322153836	0.00206870275733	0.000485529915941	0.000130979670778	4.960622563e-05	2.98815431897e-05	2.47643147111e-05	2.33378311112e-05	2.29109848775e-05	2.27743503628e-05	2.27277711947e-05	2.27109408971e-05	2.27045255237e-05	2.27019571442e-05	2.27008815948e-05	2.27004122182e-05	2.27004114006e-05
hhs8	201548	2.17828	3.008	0.000961990942068	0.00388168161612	0.0155928685381	0.0557123156406	0.151873329601	0.266910519995	0.269386678716	0.155824170292	0.0578235647845	0.0162824324307	0.00406064256089	0.00100504596291	0.00027094985935	8.97101123732e-05	4.22183422204e-05	2.88406974816e-05	2.4779569699e-05	2.34540839139e-05	2.29910936955e-05	2.28189409784e-05	2.27511681709e-05	2.27230639312e-05	2.27108454082e-05	2.2705299803e-05	2.27026821728e-05	2.27014015488e-05	2.2701758649e-05
hhs8	201549	2.17828	2.8899999999999997	0.00625279752542	0.0170988084804	0.0434380204975	0.0954740971223	0.167348425133	0.217548127946	0.20181232567	0.135121733671	0.0690851335744	0.0292058465953	0.0110437266887	0.00398112226056	0.00143419830836	0.000535860888808	0.000215773156058	9.84295776263e-05	5.37491190328e-05	3.60065976022e-05	2.86520740321e-05	2.54725309832e-05	2.40414530822e-05	2.33723854821e-05	2.30482457572e-05	2.28859165724e-05	2.28020771907e-05	2.27575187284e-05	2.27849868164e-05
hhs8	201550	2.17828	2.46911	0.00183859302256	0.00945511058029	0.0445952738295	0.155421780671	0.309572726011	0.295268378411	0.136608050314	0.037235737072	0.0077318623876	0.00150457185972	0.000318549668485	8.72029315468e-05	3.83052702335e-05	2.68888174207e-05	2.39390503337e-05	2.31002770059e-05	2.28399319995e-05	2.2752485263e-05	2.27209599221e-05	2.27088521048e-05	2.27039305938e-05	2.27018256185e-05	2.27008830366e-05	2.27004430881e-05	2.27002298704e-05	2.27001229357e-05	2.27001619978e-05
hhs8	201551	2.17828	2.57305	0.00167410767759	0.00757133789724	0.0338805092901	0.123988363062	0.282358329068	0.316072518229	0.167765483541	0.0511019806442	0.0118212083971	0.00258519980654	0.000608795223895	0.000170306341418	6.40582404084e-05	3.55398317628e-05	2.70763054251e-05	2.4320875422e-05	2.33460226287e-05	2.29746727154e-05	2.28236401947e-05	2.27585393722e-05	2.27289903831e-05	2.27149450439e-05	2.27079871171e-05	2.27044095103e-05	2.27025070442e-05	2.27014640035e-05	2.27023896467e-05
hhs8	201552	2.17828	2.452	0.00634519679484	0.0219060696573	0.0681713512559	0.165083787481	0.264104170501	0.250814911738	0.143168328077	0.0556126772767	0.0173423883766	0.00498818048056	0.00145089190414	0.000453655829021	0.000161729710734	7.08967768777e-05	4.06249175212e-05	2.98195322577e-05	2.57032352795e-05	2.40378870921e-05	2.33260787415e-05	2.30062757778e-05	2.28559513182e-05	2.2782336406e-05	2.2744921223e-05	2.27252506875e-05	2.2714585294e-05	2.27086371244e-05	2.27145311107e-05
hhs8	201601	2.17828	2.49854	0.000481165299272	0.00357101515397	0.0256316090608	0.131789305987	0.339470811162	0.338483534536	0.130752465777	0.0253543491451	0.00352889202702	0.000475775444929	8.5636800701e-05	3.26361032581e-05	2.4505881025e-05	2.30758227317e-05	2.27884954163e-05	2.27232649907e-05	2.27067421124e-05	2.27021293115e-05	2.27007256124e-05	2.27002645213e-05	2.27001024006e-05	2.27000418289e-05	2.27000179313e-05	2.27000080291e-05	2.27000037398e-05	2.27000018057e-05	2.27000019183e-05
hhs8	201602	2.17828	2.188785	0.00542386201376	0.0250804519959	0.0970402402093	0.246224720039	0.325271055823	0.206712589802	0.0717125306442	0.0173857107422	0.00370585920789	0.000810273717168	0.00020416389042	6.88359457795e-05	3.56834470655e-05	2.67216679869e-05	2.40593556764e-05	2.31968123068e-05	2.28946401002e-05	2.27811120052e-05	2.2735710435e-05	2.27165118053e-05	2.27079773873e-05	2.27040093091e-05	2.27020881064e-05	2.27011232034e-05	2.27006221853e-05	2.27003540183e-05	2.27005380836e-05
hhs8	201603	2.17828	1.95093	0.00254795298067	0.0213689880621	0.134862585736	0.384989749249	0.341342238017	0.098337942312	0.0141970343585	0.00167890415455	0.000229005835344	5.29342940485e-05	2.7999862414e-05	2.37973399764e-05	2.29630128676e-05	2.27715222043e-05	2.27216779918e-05	2.27072141446e-05	2.27026031516e-05	2.27010079636e-05	2.27004152019e-05	2.27001806316e-05	2.27000824893e-05	2.27000393391e-05	2.27000195053e-05	2.27000100171e-05	2.27000053109e-05	2.27000028985e-05	2.27000039914e-05
hhs8	201604	2.17828	1.823215	0.000883927480146	0.0131734485964	0.157201167895	0.529178363739	0.268029742726	0.0290094215827	0.00190940456263	0.000165843406917	3.7536008238e-05	2.47663859346e-05	2.30680590795e-05	2.27800173211e-05	2.27204520286e-05	2.27059698789e-05	2.27019459385e-05	2.27006960416e-05	2.27002694601e-05	2.27001116655e-05	2.27000490947e-05	2.27000227332e-05	2.27000110198e-05	2.27000055637e-05	2.27000029131e-05	2.27000015763e-05	2.27000008785e-05	2.2700000503e-05	2.27000007774e-05
hhs8	201605	2.17828	1.79152	4.39282872678e-05	0.00123099267732	0.0914181833519	0.739477201595	0.164767407344	0.0025448350003	6.2055472154e-05	2.40054814949e-05	2.27813838597e-05	2.27080368201e-05	2.27011123751e-05	2.27001986699e-05	2.27000432582e-05	2.27000110311e-05	2.27000031994e-05	2.27000010324e-05	2.27000003645e-05	2.2700000139e-05	2.27000000566e-05	2.27000000244e-05	2.27000000111e-05	2.27000000053e-05	2.27000000026e-05	2.27000000013e-05	2.27000000008e-05	2.27000000003e-05	2.27000000006e-05
hhs8	201606	2.17828	1.814	4.60064877697e-05	0.00122472392971	0.0820851061864	0.716116454762	0.196329585297	0.00365966323132	8.2338296747e-05	2.46848122494e-05	2.28229181476e-05	2.27120428403e-05	2.2701654801e-05	2.27002937012e-05	2.270006361e-05	2.27000161472e-05	2.2700004665e-05	2.27000015003e-05	2.27000005283e-05	2.27000002008e-05	2.27000000817e-05	2.27000000352e-05	2.27000000159e-05	2.27000000075e-05	2.27000000038e-05	2.27000000019e-05	2.2700000001e-05	2.27000000006e-05	2.27000000008e-05
hhs8	201607	2.17828	2.18439	2.52281656731e-05	6.68370220719e-05	0.00195447319241	0.161809913722	0.780541036604	0.0544599849171	0.000667665611952	4.20323177092e-05	2.40339267197e-05	2.2858698362e-05	2.2727260212e-05	2.27060807084e-05	2.2701647635e-05	2.27005187918e-05	2.27001840595e-05	2.2700071959e-05	2.27000304909e-05	2.27000138261e-05	2.27000066432e-05	2.27000033556e-05	2.27000017706e-05	2.27000009709e-05	2.27000005508e-05	2.2700000322e-05	2.27000001936e-05	2.27000001192e-05	2.27000002251e-05
hhs8	201608	2.17828	2.16297	2.27002596288e-05	2.27119679285e-05	2.61548452369e-05	0.0382864368923	0.96017088751	0.000994052288885	2.30534144064e-05	2.27027274e-05	2.27000875924e-05	2.27000061435e-05	2.27000007036e-05	2.27000001127e-05	2.27000000231e-05	2.27000000058e-05	2.27000000017e-05	2.27000000004e-05	2.27000000002e-05	2.27e-05	2.27000000001e-05	2.27e-05	2.27e-05	2.27e-05	2.27e-05	2.27e-05	2.27e-05	2.27e-05	2.27e-05
hhs8	201609	2.17828	2.18117	3.6525145077e-05	0.000335893883657	0.0107015093924	0.237753829256	0.629687481295	0.116899964107	0.00399768281366	0.000148835856325	2.9092222553e-05	2.32144822592e-05	2.27598912094e-05	2.27092789129e-05	2.27017975751e-05	2.27004160408e-05	2.2700111236e-05	2.27000335009e-05	2.27000111477e-05	2.27000040372e-05	2.27000015726e-05	2.27000006523e-05	2.2700000286e-05	2.27000001317e-05	2.27000000632e-05	2.27000000317e-05	2.27000000163e-05	2.27000000088e-05	2.27000000115e-05
hhs8	201610	2.17828	2.19031	2.27058754369e-05	2.28326014156e-05	3.56009998059e-05	0.0295054183819	0.966635863777	0.00329728868029	2.62288066106e-05	2.27572968807e-05	2.27031687644e-05	2.27003400783e-05	2.27000552169e-05	2.27000119021e-05	2.27000031533e-05	2.27000009776e-05	2.27000003428e-05	2.2700000133e-05	2.27000000559e-05	2.27000000253e-05	2.27000000121e-05	2.2700000006e-05	2.27000000033e-05	2.27000000017e-05	2.2700000001e-05	2.27000000006e-05	2.27000000004e-05	2.27000000001e-05	2.27000000004e-05
hhs8	201611	2.17828	2.2611	2.27e-05	2.27e-05	2.27e-05	2.27e-05	0.9994098	2.27e-05	2.27e-05	2.27e-05	2.27e-05	2.27e-05	2.27e-05	2.27e-05	2.27e-05	2.27e-05	2.27e-05	2.27e-05	2.27e-05	2.27e-05	2.27e-05	2.27e-05	2.27e-05	2.27e-05	2.27e-05	2.27e-05	2.27e-05	2.27e-05	2.27e-05
hhs8	201612	2.17828	2.30161	2.27e-05	2.27e-05	2.27e-05	2.27e-05	0.9994098	2.27e-05	2.27e-05	2.27e-05	2.27e-05	2.27e-05	2.27e-05	2.27e-05	2.27e-05	2.27e-05	2.27e-05	2.27e-05	2.27e-05	2.27e-05	2.27e-05	2.27e-05	2.27e-05	2.27e-05	2.27e-05	2.27e-05	2.27e-05	2.27e-05	2.27e-05
hhs8	201613	2.17828	2.39824	2.27e-05	2.27e-05	2.27e-05	2.27e-05	0.9994098	2.27000000021e-05	2.27e-05	2.27e-05	2.27e-05	2.27e-05	2.27e-05	2.27e-05	2.27e-05	2.27e-05	2.27e-05	2.27e-05	2.27e-05	2.27e-05	2.27e-05	2.27e-05	2.27e-05	2.27e-05	2.27e-05	2.27e-05	2.27e-05	2.27e-05	2.27e-05
hhs8	201614	2.17828	2.29719	2.27e-05	2.27e-05	2.27e-05	2.27e-05	0.9994098	2.27000000002e-05	2.27e-05	2.27e-05	2.27e-05	2.27e-05	2.27e-05	2.27e-05	2.27e-05	2.27e-05	2.27e-05	2.27e-05	2.27e-05	2.27e-05	2.27e-05	2.27e-05	2.27e-05	2.27e-05	2.27e-05	2.27e-05	2.27e-05	2.27e-05	2.27e-05
hhs8	201615	2.17828	2.2797	2.27e-05	2.27e-05	2.27e-05	2.27e-05	0.9994098	2.27e-05	2.27e-05	2.27e-05	2.27e-05	2.27e-05	2.27e-05	2.27e-05	2.27e-05	2.27e-05	2.27e-05	2.27e-05	2.27e-05	2.27e-05	2.27e-05	2.27e-05	2.27e-05	2.27e-05	2.27e-05	2.27e-05	2.27e-05	2.27e-05	2.27e-05
hhs8	201616	2.17828	2.27179	2.27e-05	2.27e-05	2.27e-05	2.27e-05	0.9994098	2.27e-05	2.27e-05	2.27e-05	2.27e-05	2.27e-05	2.27e-05	2.27e-05	2.27e-05	2.27e-05	2.27e-05	2.27e-05	2.27e-05	2.27e-05	2.27e-05	2.27e-05	2.27e-05	2.27e-05	2.27e-05	2.27e-05	2.27e-05	2.27e-05	2.27e-05
hhs8	201617	2.17828	2.22182	2.27e-05	2.27e-05	2.27e-05	2.27e-05	0.9994098	2.27e-05	2.27e-05	2.27e-05	2.27e-05	2.27e-05	2.27e-05	2.27e-05	2.27e-05	2.27e-05	2.27e-05	2.27e-05	2.27e-05	2.27e-05	2.27e-05	2.27e-05	2.27e-05	2.27e-05	2.27e-05	2.27e-05	2.27e-05	2.27e-05	2.27e-05
hhs8	201618	2.17828	2.22182	2.27e-05	2.27e-05	2.27e-05	2.27000000001e-05	0.9994098	2.27e-05	2.27e-05	2.27e-05	2.27e-05	2.27e-05	2.27e-05	2.27e-05	2.27e-05	2.27e-05	2.27e-05	2.27e-05	2.27e-05	2.27e-05	2.27e-05	2.27e-05	2.27e-05	2.27e-05	2.27e-05	2.27e-05	2.27e-05	2.27e-05	2.27e-05
hhs8	201619	2.17828	2.17828	2.27e-05	2.27e-05	2.27e-05	2.2700000023e-05	0.9994098	2.27000000003e-05	2.27e-05	2.27e-05	2.27e-05	2.27e-05	2.27e-05	2.27e-05	2.27e-05	2.27e-05	2.27e-05	2.27e-05	2.27e-05	2.27e-05	2.27e-05	2.27e-05	2.27e-05	2.27e-05	2.27e-05	2.27e-05	2.27e-05	2.27e-05	2.27e-05
hhs9	201542	4.3744	4.25911	0.000897979111039	0.00183301477396	0.00397266166699	0.00907501674059	0.0214439970967	0.0502333761633	0.107539772892	0.18600030144	0.22871111269	0.188655985378	0.110212526388	0.0517608712275	0.0221309414781	0.00935991136049	0.0040905663009	0.00188347993863	0.000920629887717	0.000479197020939	0.000266284098339	0.000158505808323	0.000101458280808	7.00125233075e-05	5.20318912598e-05	4.14052061167e-05	3.49347921464e-05	3.08875644142e-05	4.31382791653e-05
hhs9	201543	4.3744	4.259	2.96413075645e-05	4.70407786177e-05	0.000119386019978	0.000462130848553	0.00229305576377	0.0126771177103	0.0652059884262	0.227699091704	0.370516515538	0.235281406868	0.0688281056138	0.0134831950627	0.00243604044104	0.000487917063849	0.00012456052877	4.82225925195e-05	2.99474990187e-05	2.49990666503e-05	2.35031166511e-05	2.3004997045e-05	2.28245447675e-05	2.27541799681e-05	2.27249144676e-05	2.27120314872e-05	2.27060679357e-05	2.27031811185e-05	2.27041333712e-05
hhs9	201544	4.3744	4.257	2.47608765451e-05	3.21014719422e-05	7.14189142199e-05	0.000308835077483	0.00187377320087	0.0121384047638	0.0667778184943	0.230434935144	0.367016113034	0.236204295242	0.0696843479069	0.0127758118498	0.0019745952294	0.000323864419538	7.3810359067e-05	3.25273966461e-05	2.48467512793e-05	2.32284607553e-05	2.28449078985e-05	2.27437352039e-05	2.27143688554e-05	2.27050886523e-05	2.27019260528e-05	2.27007734362e-05	2.27003274342e-05	2.27001453456e-05	2.27001343117e-05
hhs9	201545	4.3744	4.404999999999999	4.06945631344e-05	8.96736377979e-05	0.000290722538255	0.00115790951152	0.00492908960314	0.0201971842095	0.0703674748976	0.178165690512	0.280684341866	0.251704846381	0.131357484791	0.0450591147971	0.0119553554418	0.00283921671617	0.000675383475296	0.00017969582721	6.29830954568e-05	3.38430631144e-05	2.60283786799e-05	2.3770461286e-05	2.30689128466e-05	2.28354886298e-05	2.27527367182e-05	2.27216415465e-05	2.27093185294e-05	2.2704191891e-05	2.27039428318e-05
hhs9	201546	4.3744	4.372909999999999	2.47433317622e-05	3.15970893333e-05	6.63679099139e-05	0.000263944375088	0.00148797298984	0.00914136561657	0.0498619998587	0.184957024369	0.347423016112	0.27879461183	0.101607456723	0.0216797256293	0.00363746164115	0.000603127888686	0.000122469471161	4.18571331682e-05	2.68505931487e-05	2.37103919194e-05	2.29737117257e-05	2.27816141151e-05	2.27265036545e-05	2.27092841749e-05	2.27034785883e-05	2.27013838526e-05	2.27005808181e-05	2.27002557794e-05	2.27002330953e-05
hhs9	201547	4.3744	4.366	2.34799923747e-05	2.65176079366e-05	4.40151608418e-05	0.000158385932746	0.000983672556327	0.00703969970453	0.0446185490306	0.185467378355	0.365073526993	0.283300544175	0.0929917028972	0.0171124077312	0.00244929187627	0.000355782102984	7.22325093459e-05	3.10388811378e-05	2.43039690334e-05	2.30504828075e-05	2.27860382987e-05	2.27234388146e-05	2.27070033587e-05	2.2702271026e-05	2.27007918944e-05	2.27002945527e-05	2.27001160669e-05	2.27000481634e-05	2.27000394496e-05
hhs9	201548	4.3744	4.366	2.73106130785e-05	4.08080088019e-05	0.00010221566741	0.000412614791059	0.00211184601873	0.0114769575127	0.0556757008272	0.188279961405	0.336377375627	0.270637583561	0.10430533342	0.0245399420477	0.0046405177393	0.000865197980513	0.000186823206184	5.81737050364e-05	3.12812555755e-05	2.50133911003e-05	2.33887442476e-05	2.29241471106e-05	2.27789573482e-05	2.27298373506e-05	2.27120012175e-05	2.27051029801e-05	2.27022803063e-05	2.27010654153e-05	2.27010863151e-05
hhs9	201549	4.3744	3.8205	0.000785035877668	0.00220553632876	0.00634144345538	0.0178616511709	0.0464597287527	0.103213537917	0.179222935512	0.225367484906	0.198031004532	0.124106591507	0.0593487760712	0.0236491820892	0.00852853193118	0.00296879934009	0.00104572416419	0.000387658548339	0.000158202649386	7.53627377572e-05	4.4157163661e-05	3.18576608752e-05	2.67853566559e-05	2.45999709938e-05	2.36185187705e-05	2.31602689489e-05	2.29384135726e-05	2.28273318184e-05	2.2867823535e-05
hhs9	201550	4.3744	4.05011	0.000167937238939	0.000509039347053	0.00172239214023	0.00604303889953	0.0205085594827	0.061507516205	0.14503813723	0.237892000209	0.24929455558	0.165478953697	0.0747725989357	0.0259016273493	0.007760054154	0.00221330296202	0.0006459564673	0.000206960699711	8.02400256964e-05	4.17979784566e-05	2.94416130065e-05	2.52253704568e-05	2.37002591596e-05	2.31172060407e-05	2.2882491247e-05	2.27833808856e-05	2.27396483777e-05	2.27195550101e-05	2.27218738438e-05
hhs9	201551	4.3744	4.42241	4.00823027958e-05	7.78899341427e-05	0.000215811821384	0.000768603952252	0.00316033008555	0.013727048561	0.0555538226036	0.170434828433	0.307192235253	0.274561376184	0.12591558714	0.0366624928833	0.00870483322756	0.00201717946717	0.000508106138408	0.000152223480379	6.08720633517e-05	3.50731747019e-05	2.70746202429e-05	2.43715457177e-05	2.33842164796e-05	2.29976668945e-05	2.28366851448e-05	2.27658510765e-05	2.27331140283e-05	2.27173035754e-05	2.27222903095e-05
hhs9	201552	4.3744	4.42945	3.31670489611e-05	5.67304372067e-05	0.000145723194161	0.000520064363665	0.00225325982289	0.010660193075	0.0481837625416	0.165706565855	0.321836958476	0.287242665335	0.122306283056	0.0319789615108	0.00685808049679	0.00147009219215	0.000354270752641	0.000107346692031	4.68478824914e-05	3.03394447426e-05	2.53515101707e-05	2.36987369494e-05	2.31042244919e-05	2.28742736076e-05	2.27794383665e-05	2.27380402948e-05	2.27190328559e-05	2.27099034164e-05	2.27126628675e-05
hhs9	201601	4.3744	3.68037	0.000950593854518	0.00292095124231	0.0088343559033	0.0249558418274	0.0618832800298	0.125532902425	0.194582593163	0.219463534003	0.177535502976	0.105623117328	0.0488811178455	0.0188801044117	0.0065200034117	0.0021355588526	0.000698134589335	0.000240835780473	9.50871392496e-05	4.76219575612e-05	3.16450384663e-05	2.60528657471e-05	2.40122539554e-05	2.32355987538e-05	2.29275455481e-05	2.28004066391e-05	2.27459129e-05	2.27217071664e-05	2.27219304879e-05
hhs9	201602	4.3744	3.397095	3.15094295482e-05	7.17988585859e-05	0.000355582443038	0.00272771719808	0.0234377797331	0.15243696256	0.416593892818	0.317342849161	0.0755870991429	0.00972983830764	0.0011442719164	0.000170508738309	4.63564943816e-05	2.72802024586e-05	2.37489168418e-05	2.29772360131e-05	2.27827385317e-05	2.27273758708e-05	2.27098927365e-05	2.27038568712e-05	2.2701606081e-05	2.27007084704e-05	2.27003287866e-05	2.27001596047e-05	2.27000806507e-05	2.27000422482e-05	2.27000541507e-05
hhs9	201603	4.3744	3.03075	4.11669228304e-05	0.00015798610064	0.00122459918024	0.0118196064776	0.0951963543019	0.361923962387	0.39351262329	0.118346939942	0.015576055273	0.0016114178693	0.000197977134	4.60332908903e-05	2.6499410959e-05	2.34432688804e-05	2.28704257209e-05	2.27447408051e-05	2.27131799615e-05	2.27042846699e-05	2.27015162114e-05	2.27005774979e-05	2.27002345594e-05	2.27001008123e-05	2.27000455538e-05	2.27000215237e-05	2.27000105847e-05	2.27000053963e-05	2.27000064827e-05
hhs9	201604	4.3744	2.96244	2.28606302057e-05	2.42985426319e-05	4.8189159566e-05	0.00076611760969	0.0341883365574	0.528019734563	0.416674908124	0.0193767767697	0.000452713849297	3.89226520538e-05	2.38020821243e-05	2.28175135953e-05	2.27174992031e-05	2.27033526818e-05	2.2700780776e-05	2.27002123005e-05	2.27000654582e-05	2.2700022392e-05	2.27000083579e-05	2.27000033599e-05	2.27000014399e-05	2.27000006522e-05	2.27000003103e-05	2.2700000154e-05	2.27000000796e-05	2.27000000425e-05	2.27000000567e-05
hhs9	201605	4.3744	2.98731	2.2729388058e-05	2.30536513003e-05	2.98497506105e-05	0.000308577169423	0.0204891965948	0.502144031033	0.459798039257	0.0165139770951	0.00025556227811	2.87454347618e-05	2.30082455604e-05	2.27261912278e-05	2.27032372288e-05	2.27005298659e-05	2.2700107688e-05	2.27000259737e-05	2.27000071956e-05	2.27000022346e-05	2.27000007638e-05	2.2700000283e-05	2.27000001126e-05	2.27000000476e-05	2.27000000212e-05	2.270000001e-05	2.27000000048e-05	2.27000000024e-05	2.27000000029e-05
hhs9	201606	4.3744	4.67604	2.27019891029e-05	2.2708867112e-05	2.27474423596e-05	2.30187200294e-05	2.55516910222e-05	5.91405338812e-05	0.000720016744141	0.0174214735774	0.257191102425	0.583741068007	0.133371267689	0.00674103459952	0.000302256150002	3.91576891432e-05	2.41415628688e-05	2.28765988412e-05	2.27282730545e-05	2.27056006007e-05	2.27013168717e-05	2.27003562024e-05	2.27001082254e-05	2.27000362596e-05	2.27000132031e-05	2.2700005165e-05	2.27000021505e-05	2.27000009457e-05	2.27000008745e-05
hhs9	201607	4.3744	4.0991	2.27131953326e-05	2.2751947257e-05	2.29528944087e-05	2.43393238735e-05	3.85669078412e-05	0.000295365753067	0.00971487667721	0.315701375408	0.627997554647	0.0446931730326	0.00105347091827	6.79119216085e-05	2.65110906185e-05	2.32099751622e-05	2.27945177816e-05	2.2722225465e-05	2.27062592821e-05	2.27020296848e-05	2.27007369404e-05	2.27002935278e-05	2.27001262956e-05	2.27000580079e-05	2.27000281766e-05	2.27000143662e-05	2.2700007642e-05	2.270000422e-05	2.27000062216e-05
hhs9	201608	4.3744	4.48826	2.27e-05	2.27e-05	2.27e-05	2.27e-05	2.27e-05	2.27e-05	2.27e-05	2.27e-05	0.999409727217	2.27727833889e-05	2.27e-05	2.27e-05	2.27e-05	2.27e-05	2.27e-05	2.27e-05	2.27e-05	2.27e-05	2.27e-05	2.27e-05	2.27e-05	2.27e-05	2.27e-05	2.27e-05	2.27e-05	2.27e-05	2.27e-05
hhs9	201609	4.3744	4.49077	2.27e-05	2.27e-05	2.27e-05	2.27e-05	2.27e-05	2.27e-05	2.27e-05	2.27e-05	0.999409377689	2.31223107404e-05	2.27e-05	2.27e-05	2.27e-05	2.27e-05	2.27e-05	2.27e-05	2.27e-05	2.27e-05	2.27e-05	2.27e-05	2.27e-05	2.27e-05	2.27e-05	2.27e-05	2.27e-05	2.27e-05	2.27e-05
hhs9	201610	4.3744	4.39859	2.27e-05	2.27e-05	2.27e-05	2.27e-05	2.27e-05	2.27e-05	2.27e-05	2.27e-05	0.9994098	2.27000000022e-05	2.27e-05	2.27e-05	2.27e-05	2.27e-05	2.27e-05	2.27e-05	2.27e-05	2.27e-05	2.27e-05	2.27e-05	2.27e-05	2.27e-05	2.27e-05	2.27e-05	2.27e-05	2.27e-05	2.27e-05
hhs9	201611	4.3744	4.37588	2.27e-05	2.27e-05	2.27e-05	2.27e-05	2.27e-05	2.27e-05	2.27e-05	2.27e-05	0.9994098	2.27e-05	2.27e-05	2.27e-05	2.27e-05	2.27e-05	2.27e-05	2.27e-05	2.27e-05	2.27e-05	2.27e-05	2.27e-05	2.27e-05	2.27e-05	2.27e-05	2.27e-05	2.27e-05	2.27e-05	2.27e-05
hhs9	201612	4.3744	4.37588	2.27e-05	2.27e-05	2.27e-05	2.27e-05	2.27e-05	2.27e-05	2.27e-05	2.27e-05	0.9994098	2.27e-05	2.27e-05	2.27e-05	2.27e-05	2.27e-05	2.27e-05	2.27e-05	2.27e-05	2.27e-05	2.27e-05	2.27e-05	2.27e-05	2.27e-05	2.27e-05	2.27e-05	2.27e-05	2.27e-05	2.27e-05
hhs9	201613	4.3744	4.37059	2.27e-05	2.27e-05	2.27e-05	2.27e-05	2.27e-05	2.27e-05	2.27e-05	2.27e-05	0.9994098	2.27000000002e-05	2.27e-05	2.27e-05	2.27e-05	2.27e-05	2.27e-05	2.27e-05	2.27e-05	2.27e-05	2.27e-05	2.27e-05	2.27e-05	2.27e-05	2.27e-05	2.27e-05	2.27e-05	2.27e-05	2.27e-05
hhs9	201614	4.3744	4.39906	2.27e-05	2.27e-05	2.27e-05	2.27e-05	2.27e-05	2.27e-05	2.27e-05	2.27e-05	0.9994098	2.27000000518e-05	2.27e-05	2.27e-05	2.27e-05	2.27e-05	2.27e-05	2.27e-05	2.27e-05	2.27e-05	2.27e-05	2.27e-05	2.27e-05	2.27e-05	2.27e-05	2.27e-05	2.27e-05	2.27e-05	2.27e-05
hhs9	201615	4.3744	4.39906	2.27e-05	2.27e-05	2.27e-05	2.27e-05	2.27e-05	2.27e-05	2.27e-05	2.27e-05	0.9994098	2.27000000023e-05	2.27e-05	2.27e-05	2.27e-05	2.27e-05	2.27e-05	2.27e-05	2.27e-05	2.27e-05	2.27e-05	2.27e-05	2.27e-05	2.27e-05	2.27e-05	2.27e-05	2.27e-05	2.27e-05	2.27e-05
hhs9	201616	4.3744	4.37562	2.27e-05	2.27e-05	2.27e-05	2.27e-05	2.27e-05	2.27e-05	2.27e-05	2.27e-05	0.9994098	2.27e-05	2.27e-05	2.27e-05	2.27e-05	2.27e-05	2.27e-05	2.27e-05	2.27e-05	2.27e-05	2.27e-05	2.27e-05	2.27e-05	2.27e-05	2.27e-05	2.27e-05	2.27e-05	2.27e-05	2.27e-05
hhs9	201617	4.3744	4.37562	2.27e-05	2.27e-05	2.27e-05	2.27e-05	2.27e-05	2.27e-05	2.27e-05	2.27e-05	0.9994098	2.27000000003e-05	2.27e-05	2.27e-05	2.27e-05	2.27e-05	2.27e-05	2.27e-05	2.27e-05	2.27e-05	2.27e-05	2.27e-05	2.27e-05	2.27e-05	2.27e-05	2.27e-05	2.27e-05	2.27e-05	2.27e-05
hhs9	201618	4.3744	4.37562	2.27e-05	2.27e-05	2.27e-05	2.27e-05	2.27e-05	2.27e-05	2.27e-05	2.27e-05	0.9994098	2.27000000098e-05	2.27e-05	2.27e-05	2.27e-05	2.27e-05	2.27e-05	2.27e-05	2.27e-05	2.27e-05	2.27e-05	2.27e-05	2.27e-05	2.27e-05	2.27e-05	2.27e-05	2.27e-05	2.27e-05	2.27e-05
hhs9	201619	4.3744	4.37562	2.27e-05	2.27e-05	2.27e-05	2.27e-05	2.27e-05	2.27e-05	2.27e-05	2.27000000001e-05	0.9994098	2.27000002862e-05	2.27e-05	2.27e-05	2.27e-05	2.27e-05	2.27e-05	2.27e-05	2.27e-05	2.27e-05	2.27e-05	2.27e-05	2.27e-05	2.27e-05	2.27e-05	2.27e-05	2.27e-05	2.27e-05	2.27e-05
hhs10	201542	2.44289	3.73818	0.00979890510131	0.0168720206171	0.0288292531882	0.0478910778935	0.075186968534	0.10775578626	0.136029969978	0.147138394605	0.134986657447	0.106212663844	0.0737305294157	0.0468032841212	0.0281206776531	0.0164447473228	0.00955099369055	0.00558379911731	0.00331384342857	0.00200655512529	0.00124330834836	0.000789778145772	0.000514980078617	0.000345094582004	0.000237949751826	0.000169052489738	0.000123920386663	9.38314413684e-05	0.000225957432458
hhs10	201543	2.44289	3.64782	0.0089643722818	0.0169476821125	0.0308533371579	0.0528526459749	0.0829820990422	0.116241421058	0.141904384918	0.148661573975	0.13314825319	0.102856472012	0.0698624225859	0.0427982389713	0.0242963938402	0.0131079846059	0.00686611649374	0.00355255342759	0.0018404111144	0.000965257464909	0.000517712307009	0.000286971115722	0.00016643176235	0.000102427368145	6.78210150707e-05	4.87506938135e-05	3.80370581618e-05	3.19018132992e-05	3.83266391476e-05
hhs10	201544	2.44289	3.5295	0.00187958350333	0.00532719419041	0.0146224692754	0.0370155370325	0.0814324336693	0.145867622171	0.200619001792	0.204296290145	0.153703539455	0.0882797502734	0.0409733493366	0.0164023931298	0.00601644285168	0.00212604901779	0.000754809840732	0.000281122381018	0.00011646966703	5.79420428339e-05	3.64689274497e-05	2.82984461049e-05	2.50680375752e-05	2.37406444382e-05	2.31742835538e-05	2.29237309068e-05	2.28090098442e-05	2.27547478528e-05	2.27623972034e-05
hhs10	201545	2.44289	3.7105	0.0017992403554	0.00481798956217	0.0125652645047	0.0306379066604	0.0664803502228	0.121480128961	0.177349803536	0.199148587743	0.169878134603	0.111965272174	0.0594119584779	0.0267840490006	0.0108352881757	0.00412696347462	0.00153981417698	0.000582862571227	0.000232793173711	0.000103574550822	5.48412658605e-05	3.59253551417e-05	2.83395053086e-05	2.51913234829e-05	2.38389958218e-05	2.32381262867e-05	2.29622965088e-05	2.28316705997e-05	2.2849537371e-05
hhs10	201546	2.44289	3.5295	0.00109076318379	0.00341094490248	0.010521720197	0.0302089810394	0.0750931450881	0.148686119862	0.216826069801	0.221556797102	0.158157188968	0.0825021577016	0.0339416667033	0.0119758407265	0.0039026064186	0.00124661472222	0.000411511408459	0.000149801684471	6.59641406531e-05	3.8120052495e-05	2.84646559609e-05	2.4959245102e-05	2.36265894549e-05	2.30967368695e-05	2.28768688519e-05	2.27818756403e-05	2.27392522792e-05	2.27194398729e-05	2.27216354235e-05
hhs10	201547	2.44289	3.411	0.00462330253362	0.0114083062193	0.0264276613688	0.0552989455995	0.100192576294	0.150869467578	0.18278719492	0.175276804561	0.133515075049	0.0826567339562	0.0431284787845	0.0197845063998	0.00831614002506	0.00332266564618	0.00130265277588	0.000516652896081	0.000215099783383	9.90624437411e-05	5.37666122816e-05	3.56995996668e-05	2.83041793922e-05	2.519030791e-05	2.38403315415e-05	2.32376653298e-05	2.29607553162e-05	2.28299154052e-05	2.28437993327e-05
hhs10	201548	2.44289	3.46053	0.00573569006133	0.01296225133	0.0278512652621	0.0549645473461	0.0958035561843	0.141802254731	0.172573872904	0.169655334211	0.134941947908	0.0886310151575	0.0497285535917	0.0247994854668	0.0114257778621	0.00502948736252	0.0021742929667	0.000944669110053	0.000421720348268	0.000198581916051	0.000102060836388	5.9459678383e-05	4.02011379689e-05	3.1266304213e-05	2.70089423134e-05	2.49255542962e-05	2.38790525672e-05	2.33399393241e-05	2.35548344312e-05
hhs10	201549	2.44289	3.37755	0.0104684886262	0.0206744242952	0.0386789319198	0.0666736938808	0.102764776621	0.137653605027	0.156783456195	0.150259348127	0.121595312712	0.0844703948363	0.051687096655	0.0287003697623	0.0148911624958	0.00740837884601	0.00361025264212	0.00175332116855	0.000861039039078	0.000433614036446	0.000227506872326	0.000126814125113	7.67705800343e-05	5.14079369474e-05	3.82832417708e-05	3.13451136916e-05	2.75985380268e-05	2.55327013772e-05	2.70740044991e-05
hhs10	201550	2.44289	2.934	0.00941331251511	0.0226588922916	0.0500216392587	0.0962170592347	0.15283851786	0.19163299087	0.185063315034	0.138188344244	0.0822988056594	0.0410408899707	0.0180857586993	0.00739954936055	0.00292717526826	0.00115663294221	0.000470034677536	0.000203147862554	9.7642813859e-05	5.48583604854e-05	3.69765258818e-05	2.92569190767e-05	2.58127909925e-05	2.42254272393e-05	2.34704357898e-05	2.31003621585e-05	2.29136999795e-05	2.28169694729e-05	2.28599476315e-05
hhs10	201551	2.44289	3.156	0.00898890746285	0.0196878680606	0.0408156993372	0.0767915335377	0.124964997792	0.167998570226	0.180661065468	0.154096871673	0.106171287291	0.0614256068926	0.0313079880304	0.0147269619689	0.00664617149799	0.00296406986051	0.00133552044724	0.000618861937593	0.000300126449456	0.000155499391374	8.8191736528e-05	5.59807570053e-05	4.01150956777e-05	3.20731508192e-05	2.78816074649e-05	2.5637705844e-05	2.44055126535e-05	2.37124128929e-05	2.43946978938e-05
hhs10	201552	2.44289	2.47008	0.0311191261076	0.058041055698	0.0971008157068	0.140162316056	0.168937536629	0.166911023892	0.135345263627	0.0919453552248	0.0541363341089	0.0287248104947	0.0142523455412	0.00682068591156	0.00322508675635	0.00153455984793	0.000745719904338	0.000375300597391	0.000198720389312	0.000112816286472	7.00440632537e-05	4.82187656558e-05	3.68019685594e-05	3.06816805306e-05	2.73217451683e-05	2.5434573909e-05	2.43512664878e-05	2.37164178332e-05	2.45567388979e-05
hhs10	201601	2.44289	2.287	0.0346510113769	0.0681808881873	0.11548492301	0.162371451845	0.184553036347	0.167788359829	0.122988940345	0.0744813148138	0.0386059585555	0.0178154528316	0.00760177697258	0.00310106172091	0.00124515017531	0.000506215786909	0.000215687269445	0.000101112112398	5.53120939927e-05	3.66290044417e-05	2.88194818288e-05	2.54669082285e-05	2.39872925386e-05	2.3315851067e-05	2.30026761416e-05	2.28526513797e-05	2.27789084338e-05	2.27417555877e-05	2.27521986561e-05
hhs10	201602	2.44289	2.4985049999999998	0.00563417679216	0.0199334014882	0.0630119742261	0.155105402032	0.255861833315	0.255463432929	0.154434210241	0.062616754066	0.0197876250609	0.00559109127757	0.00155940338255	0.000460801275775	0.000155090357729	6.55222339737e-05	3.75450323698e-05	2.82001904758e-05	2.4868093837e-05	2.36046029637e-05	2.30974739389e-05	2.28830439182e-05	2.27879638007e-05	2.27439391651e-05	2.27227341994e-05	2.27121461173e-05	2.27066823104e-05	2.27037764408e-05	2.27056416226e-05
hhs10	201603	2.44289	2.287	0.0176626408997	0.0477530795722	0.108316388707	0.188377008797	0.233148180671	0.198901276194	0.119799031196	0.0546252308111	0.0206216666924	0.00701150213997	0.00229582594606	0.000762484313714	0.000269910380152	0.000108720102359	5.40712503127e-05	3.47151540691e-05	2.7529928511e-05	2.47338212759e-05	2.35947468305e-05	2.31100578555e-05	2.28951999273e-05	2.27962455653e-05	2.27490228206e-05	2.27257316154e-05	2.27138870232e-05	2.27076900987e-05	2.27108421233e-05
hhs10	201604	2.44289	2.0220000000000002	0.00483067821109	0.0279537537743	0.127598329689	0.32186512498	0.335546556691	0.142531280554	0.0324053611356	0.00565059897632	0.000980082056888	0.000201427724753	6.06833860509e-05	3.19113341928e-05	2.52231637898e-05	2.34701311195e-05	2.29584396748e-05	2.27942113737e-05	2.27369215657e-05	2.2715418565e-05	2.27068098341e-05	2.27031607914e-05	2.2701533463e-05	2.27007740394e-05	2.27004048958e-05	2.27002187398e-05	2.27001216824e-05	2.27000695213e-05	2.27001067488e-05
hhs10	201605	2.44289	2.12	0.00358408327455	0.0211898384286	0.10112428255	0.28359631267	0.35198936676	0.180976422267	0.0469203014804	0.00849501702793	0.0014147563104	0.000263451867653	6.92171984559e-05	3.28957630634e-05	2.52256770272e-05	2.33996844105e-05	2.29141458003e-05	2.27715692494e-05	2.27258465162e-05	2.27099947552e-05	2.27041060747e-05	2.27017801015e-05	2.27008096979e-05	2.27003845138e-05	2.27001898271e-05	2.27000970638e-05	2.27000512407e-05	2.27000278489e-05	2.27000379719e-05
hhs10	201606	2.44289	1.924	0.00901271216918	0.0458453495422	0.167778899219	0.330914782662	0.291703776695	0.11919204829	0.0285792299833	0.00535657287059	0.000975856870658	0.000204012918061	6.10094666363e-05	3.17817802728e-05	2.51057903022e-05	2.34055449588e-05	2.29266619131e-05	2.27789568801e-05	2.27295497445e-05	2.27117855744e-05	2.27049742622e-05	2.27022082727e-05	2.27010257699e-05	2.27004963134e-05	2.27002491544e-05	2.27001293317e-05	2.27000692106e-05	2.27000380833e-05	2.2700053275e-05
hhs10	201607	2.44289	2.21974	0.00216898676122	0.0121587941432	0.0662879627475	0.245450550754	0.389500262043	0.217335821514	0.0546075631615	0.00983597046973	0.0017742082735	0.000376711033776	0.000106121286366	4.54389342779e-05	2.97434287226e-05	2.51342152839e-05	2.36235567394e-05	2.30794882444e-05	2.28669924485e-05	2.27779753651e-05	2.27383423976e-05	2.27197298428e-05	2.27105682238e-05	2.27058666196e-05	2.27033623871e-05	2.27019832893e-05	2.27012006137e-05	2.27007441511e-05	2.2701423651e-05
hhs10	201608	2.44289	2.42664	2.35696013103e-05	3.81547055467e-05	0.000569443340733	0.0342574525853	0.596742320318	0.357585144737	0.0101457473262	0.000200167814993	2.8932028755e-05	2.31151477468e-05	2.27441254559e-05	2.27065857749e-05	2.27012668724e-05	2.27002963424e-05	2.27000809277e-05	2.27000250531e-05	2.27000086018e-05	2.27000032213e-05	2.27000012989e-05	2.27000005582e-05	2.27000002534e-05	2.27000001209e-05	2.27000000601e-05	2.27000000311e-05	2.27000000166e-05	2.27000000092e-05	2.27000000131e-05
hhs10	201609	2.44289	2.42664	0.00506890051133	0.0199120365798	0.0679689163004	0.172434552097	0.276625416121	0.254475269646	0.13668550674	0.0485197430973	0.0134417041389	0.00336350370845	0.000845797771676	0.000234241496105	8.08248571577e-05	3.99221500731e-05	2.82043924871e-05	2.45908411556e-05	2.33944574643e-05	2.29711494207e-05	2.28119248111e-05	2.2748589986e-05	2.27220812886e-05	2.27104598608e-05	2.27051453994e-05	2.27026197222e-05	2.27013764151e-05	2.27007443223e-05	2.27010016481e-05
hhs10	201610	2.44289	2.42453	2.71758200678e-05	7.34725907228e-05	0.00109358589524	0.0413242409055	0.587869148785	0.355324410805	0.0134124113677	0.000418385279238	4.57428542456e-05	2.50629459034e-05	2.30616640642e-05	2.27737815927e-05	2.27186340822e-05	2.27055448314e-05	2.27018782141e-05	2.27007065239e-05	2.27002897767e-05	2.27001277888e-05	2.2700059938e-05	2.27000296453e-05	2.2700015355e-05	2.27000082819e-05	2.27000046297e-05	2.27000026719e-05	2.27000015868e-05	2.27000009669e-05	2.27000017778e-05
hhs10	201611	2.44289	2.42453	2.27288380283e-05	2.33363106992e-05	5.99049544142e-05	0.00849889920703	0.677329297611	0.312133497713	0.00146853881083	3.225193858e-05	2.29301790491e-05	2.2712952758e-05	2.27012610577e-05	2.27001788618e-05	2.27000333205e-05	2.27000076288e-05	2.27000020523e-05	2.27000006283e-05	2.2700000214e-05	2.27000000797e-05	2.2700000032e-05	2.27000000136e-05	2.27000000062e-05	2.27000000029e-05	2.27000000016e-05	2.27000000007e-05	2.27000000004e-05	2.27000000002e-05	2.27000000003e-05
hhs10	201612	2.44289	2.44956	2.27000000045e-05	2.27000000919e-05	2.2700006411e-05	2.27100178415e-05	0.946977186797	0.0524553017748	2.27014012351e-05	2.2700002339e-05	2.27000000465e-05	2.27000000028e-05	2.27000000003e-05	2.27e-05	2.27e-05	2.27e-05	2.27e-05	2.27e-05	2.27e-05	2.27e-05	2.27e-05	2.27e-05	2.27e-05	2.27e-05	2.27e-05	2.27e-05	2.27e-05	2.27e-05	2.27e-05
hhs10	201613	2.44289	2.44956	2.27e-05	2.27e-05	2.27e-05	2.27e-05	0.999409799999	2.27000011867e-05	2.27e-05	2.27e-05	2.27e-05	2.27e-05	2.27e-05	2.27e-05	2.27e-05	2.27e-05	2.27e-05	2.27e-05	2.27e-05	2.27e-05	2.27e-05	2.27e-05	2.27e-05	2.27e-05	2.27e-05	2.27e-05	2.27e-05	2.27e-05	2.27e-05
hhs10	201614	2.44289	2.43033	2.27e-05	2.27e-05	2.27e-05	2.27e-05	0.999409799999	2.27000010022e-05	2.27e-05	2.27e-05	2.27e-05	2.27e-05	2.27e-05	2.27e-05	2.27e-05	2.27e-05	2.27e-05	2.27e-05	2.27e-05	2.27e-05	2.27e-05	2.27e-05	2.27e-05	2.27e-05	2.27e-05	2.27e-05	2.27e-05	2.27e-05	2.27e-05
hhs10	201615	2.44289	2.43033	2.27e-05	2.27e-05	2.27e-05	2.27e-05	0.9994098	2.27000000654e-05	2.27e-05	2.27e-05	2.27e-05	2.27e-05	2.27e-05	2.27e-05	2.27e-05	2.27e-05	2.27e-05	2.27e-05	2.27e-05	2.27e-05	2.27e-05	2.27e-05	2.27e-05	2.27e-05	2.27e-05	2.27e-05	2.27e-05	2.27e-05	2.27e-05
hhs10	201616	2.44289	2.44289	2.27e-05	2.27e-05	2.27e-05	2.27e-05	0.9994098	2.27000000328e-05	2.27e-05	2.27e-05	2.27e-05	2.27e-05	2.27e-05	2.27e-05	2.27e-05	2.27e-05	2.27e-05	2.27e-05	2.27e-05	2.27e-05	2.27e-05	2.27e-05	2.27e-05	2.27e-05	2.27e-05	2.27e-05	2.27e-05	2.27e-05	2.27e-05
hhs10	201617	2.44289	2.44289	2.27e-05	2.27e-05	2.27e-05	2.27e-05	0.9994098	2.27000003892e-05	2.27e-05	2.27e-05	2.27e-05	2.27e-05	2.27e-05	2.27e-05	2.27e-05	2.27e-05	2.27e-05	2.27e-05	2.27e-05	2.27e-05	2.27e-05	2.27e-05	2.27e-05	2.27e-05	2.27e-05	2.27e-05	2.27e-05	2.27e-05	2.27e-05
hhs10	201618	2.44289	2.44289	2.27e-05	2.27e-05	2.27e-05	2.27e-05	0.999409799995	2.27000049023e-05	2.27e-05	2.27e-05	2.27e-05	2.27e-05	2.27e-05	2.27e-05	2.27e-05	2.27e-05	2.27e-05	2.27e-05	2.27e-05	2.27e-05	2.27e-05	2.27e-05	2.27e-05	2.27e-05	2.27e-05	2.27e-05	2.27e-05	2.27e-05	2.27e-05
hhs10	201619	2.44289	2.44289	2.27e-05	2.27e-05	2.27e-05	2.27e-05	0.999409799934	2.27000661602e-05	2.27e-05	2.27e-05	2.27e-05	2.27e-05	2.27e-05	2.27e-05	2.27e-05	2.27e-05	2.27e-05	2.27e-05	2.27e-05	2.27e-05	2.27e-05	2.27e-05	2.27e-05	2.27e-05	2.27e-05	2.27e-05	2.27e-05	2.27e-05	2.27e-05
