# Supplementary material for: A human judgment approach to epidemiological forecasting
Source: PLoS Comput Biol. 2017 Mar 10;13(3):e1005248. doi: 10.1371/journal.pcbi.1005248 (PMC5345757; doi:10.1371/journal.pcbi.1005248)
Supplement: S1 Data — (ZIP) [file pcbi.1005248.s002.zip › S1_data/influenza_2015-2016_spline_4wk-ahead-wili.csv]

region	wILI available through week	ground truth	Point Prediction
nat	201441	1.6512334800477	1.6035022949289
nat	201442	1.6470577836877	1.8721314281715
nat	201443	2.0909911283138	1.9267837073036
nat	201444	2.589878710568	2.1474175330987
nat	201445	2.5799783274289	2.3244044990047
nat	201446	3.6596964981309	2.3208414122648
nat	201447	4.9680468627453	2.9986507641858
nat	201448	6.0024441008653	3.3364514346447
nat	201449	5.5159877425985	2.922557986452
nat	201450	4.2378013458129	4.2434474537017
nat	201451	4.2601773728469	4.9359358454454
nat	201452	4.2597402264885	4.1048838591636
nat	201453	3.9655033194908	3.8564812700413
nat	201501	3.6246257387459	3.0505676795662
nat	201502	3.2623189795769	3.5163653431577
nat	201503	2.9763348577353	3.5163653431577
nat	201504	2.5815670977073	2.8740520069008
nat	201505	2.5268749029576	2.6169387029301
nat	201506	2.4125990384563	2.1906980633547
nat	201507	2.2158369168876	1.9819077241552
nat	201508	2.0895468198209	1.6138709419026
nat	201509	2.0021483275998	1.5661499118002
nat	201510	1.766024340235	1.438441397237
nat	201511	1.5857652868922	1.2791942078505
nat	201512	1.4116709898483	1.1336411970312
nat	201513	1.5030891348427	1.0113721946561
nat	201514	1.4330036322435	0.95948987948863
nat	201515	1.3874125192496	0.76845663850791
nat	201516	1.2955703064159	0.78442386138799
hhs1	201441	1.1703850109372	0.79235367575856
hhs1	201442	1.1282370005091	0.77657492999523
hhs1	201443	1.0011093357091	0.86590151939923
hhs1	201444	1.1402683397368	1.0295324916599
hhs1	201445	1.1029856082789	1.3106219984635
hhs1	201446	1.2321288179604	1.5286151887941
hhs1	201447	1.3110212434663	1.4058444539699
hhs1	201448	1.9658563167533	1.5295015447764
hhs1	201449	1.8932628740567	1.3732305689071
hhs1	201450	1.943921422249	2.006170231796
hhs1	201451	2.6124066538328	2.109495505967
hhs1	201452	3.9377303242699	2.2471197012873
hhs1	201453	3.5946198319951	2.4242708078817
hhs1	201501	3.5581823925827	2.3647305555281
hhs1	201502	3.2627497172208	2.9312188728885
hhs1	201503	2.9363657335872	2.9312188728885
hhs1	201504	1.9444539140704	1.901511659558
hhs1	201505	1.7686611611108	1.6453391203702
hhs1	201506	1.7271898044647	1.5535604667502
hhs1	201507	1.5121407895988	1.0469927448389
hhs1	201508	1.520299879428	0.82812224999191
hhs1	201509	1.5831163781769	1.0985111715309
hhs1	201510	1.387455040274	0.86177532304493
hhs1	201511	1.2974431088323	0.66373711683947
hhs1	201512	1.2587908125444	0.80885784477772
hhs1	201513	1.0156354348946	1.3602627868543
hhs1	201514	1.0059255966228	0.70040150916888
hhs1	201515	0.78041372935497	-0.3615361797213
hhs1	201516	0.79537377784342	0.27636816887739
hhs2	201441	2.5049250336112	2.2313425203127
hhs2	201442	2.2873799383322	2.2498664543506
hhs2	201443	2.7541957845724	2.0977782334291
hhs2	201444	2.9133942268119	2.2040213888821
hhs2	201445	2.4201118646958	2.3441716264216
hhs2	201446	2.866398701976	2.3580585992203
hhs2	201447	3.5759063100149	2.5793485733923
hhs2	201448	5.2031043187612	3.1088332108689
hhs2	201449	4.487904943928	2.9759342769404
hhs2	201450	4.0139490175688	3.2924465425727
hhs2	201451	4.5772782202713	3.0950344580841
hhs2	201452	5.0405704022141	3.4113028346132
hhs2	201453	5.2197739722474	3.3742143532736
hhs2	201501	5.1724609850228	3.9090606417854
hhs2	201502	4.8556098126063	4.1558232261362
hhs2	201503	3.6801810758918	4.1558232261362
hhs2	201504	3.3675446190536	4.1504478511314
hhs2	201505	2.7755180820416	4.1468143120935
hhs2	201506	2.4594799603762	3.4271755246301
hhs2	201507	2.7938916205806	2.6218349146356
hhs2	201508	2.613003609607	2.1396679404645
hhs2	201509	2.4923303836166	1.8173539182405
hhs2	201510	2.2702867639352	1.4293243643726
hhs2	201511	1.9421382331712	1.0299135204995
hhs2	201512	1.9284167287775	1.524835096522
hhs2	201513	1.8402558953088	1.4305298856958
hhs2	201514	1.8578277737435	1.6483610400086
hhs2	201515	1.7865209698078	1.1860673152302
hhs2	201516	1.6292459351176	1.4178347060345
hhs3	201441	1.5074799429752	1.7378931876865
hhs3	201442	1.3433130736249	1.8772390974108
hhs3	201443	1.6673315406864	1.9147413743024
hhs3	201444	2.2084791951134	2.1710238006098
hhs3	201445	2.1143457634051	2.2159618864873
hhs3	201446	2.8642375229886	2.2060648475
hhs3	201447	4.5140049426961	2.8427926412387
hhs3	201448	7.2489778388211	3.20182901582
hhs3	201449	6.9251857773692	3.209454529644
hhs3	201450	4.8415267314043	3.812104971963
hhs3	201451	4.0930488015732	5.3875872777355
hhs3	201452	4.5048495438264	5.0489650414083
hhs3	201453	4.2236670850729	4.6347742143125
hhs3	201501	3.5139116630264	3.6804606684634
hhs3	201502	2.6406316141255	2.8698532954185
hhs3	201503	2.5416137983432	2.8698532954185
hhs3	201504	1.8026749168619	3.515807574046
hhs3	201505	2.0600328658684	2.8002323649143
hhs3	201506	1.6838821021458	2.6829542481681
hhs3	201507	1.6021794574577	2.5281093385883
hhs3	201508	1.7521941260015	1.8384577322956
hhs3	201509	1.7018420053168	1.7978017800623
hhs3	201510	1.6627876812741	1.6693591622263
hhs3	201511	1.4752976561449	1.6250081300913
hhs3	201512	1.3397616580024	1.434812403163
hhs3	201513	1.4659544851811	1.4497988746207
hhs3	201514	1.3311740222735	1.4285382982054
hhs3	201515	1.2001549653734	1.1471715676115
hhs3	201516	1.2193098952623	1.2139705620896
hhs4	201441	1.4846110902278	1.4621817037722
hhs4	201442	1.6845652846224	1.6098800146534
hhs4	201443	2.1862063703185	1.8590828412855
hhs4	201444	3.0520791550419	1.888464015564
hhs4	201445	2.9035764112516	2.1957131288653
hhs4	201446	3.7873594863816	2.0876994239897
hhs4	201447	5.7029867857231	2.7909275029684
hhs4	201448	7.5150246371843	3.4119352132828
hhs4	201449	5.2125882989522	2.5280003192856
hhs4	201450	3.3645500924925	3.6363467676359
hhs4	201451	2.9986065374259	5.2473025938294
hhs4	201452	3.1397722141044	3.0201887931012
hhs4	201453	2.8446646022475	2.6561133122995
hhs4	201501	2.5525099940947	2.0905969351924
hhs4	201502	2.3920356947578	2.2414217557378
hhs4	201503	2.6104083665691	2.2414217557378
hhs4	201504	2.3288968165022	2.158393549798
hhs4	201505	2.2568880383896	2.0323304633028
hhs4	201506	1.9032478155613	1.6605064598138
hhs4	201507	1.4414701717928	1.6419445638271
hhs4	201508	1.3683897098434	1.4653485077484
hhs4	201509	1.3082946924962	1.2100284357057
hhs4	201510	1.1081799644329	0.96235078602417
hhs4	201511	0.9397760297558	0.86042927213487
hhs4	201512	0.9152625302498	0.78618110780628
hhs4	201513	0.9719160524795	0.75428513469503
hhs4	201514	0.93930830034528	0.59799700212968
hhs4	201515	1.0046819535989	0.79914792229886
hhs4	201516	0.92633108197092	0.40583584585896
hhs5	201441	1.1706960128229	1.1629018934044
hhs5	201442	1.2344246698565	1.2908652613181
hhs5	201443	1.4690069037933	1.4130039115394
hhs5	201444	1.8585573276797	1.5282027418134
hhs5	201445	2.3989527624954	1.4056422828077
hhs5	201446	3.8730872697533	2.0529709280695
hhs5	201447	4.9404536613652	2.0963074756998
hhs5	201448	6.6067503110174	2.785451143628
hhs5	201449	4.8275531473676	2.7885723083251
hhs5	201450	3.1961269947075	3.8012194765451
hhs5	201451	2.6265067965045	3.4307719327409
hhs5	201452	2.2572987616463	2.7736704663378
hhs5	201453	1.9183964018308	2.5058332292886
hhs5	201501	1.9104995362029	2.2710075188879
hhs5	201502	1.8787381575691	2.3498357488221
hhs5	201503	1.8300110648985	2.3498357488221
hhs5	201504	1.6288439666843	2.0423895161963
hhs5	201505	1.7726079614428	2.0943986001551
hhs5	201506	1.8388324047014	1.8860653564216
hhs5	201507	1.8891670736512	1.5779721194727
hhs5	201508	2.0120096638144	1.297671331546
hhs5	201509	1.8004552291852	1.3187778716128
hhs5	201510	1.6716917601086	1.2212138236862
hhs5	201511	1.4242576724417	1.0475660392912
hhs5	201512	1.219209091654	1.1020263708335
hhs5	201513	1.2371922260825	0.7775527411171
hhs5	201514	1.0601152519365	0.66330457574151
hhs5	201515	1.0089988509474	0.4796000794842
hhs5	201516	0.85200575582545	0.5203417784292
hhs6	201441	2.4418727493578	2.6562724295469
hhs6	201442	2.304940326743	2.8907686244665
hhs6	201443	3.8736443983623	3.0550704967879
hhs6	201444	4.6910790210367	3.3774257387344
hhs6	201445	4.7999027625748	3.4998628319715
hhs6	201446	8.0709849202283	3.0671871479417
hhs6	201447	11.088893902613	4.7344686241419
hhs6	201448	7.7866075885066	5.4820588267166
hhs6	201449	9.985360069309	4.9944396265883
hhs6	201450	8.32554468951	9.1160851886504
hhs6	201451	9.3536892584628	7.7560341212242
hhs6	201452	7.6871823741155	4.7693746195195
hhs6	201453	6.6830045821505	5.5278435271653
hhs6	201501	6.2619197963623	4.4439322642951
hhs6	201502	5.861047417224	6.7316315034136
hhs6	201503	5.3733530622535	6.7316315034136
hhs6	201504	4.676526514084	3.7528339936092
hhs6	201505	4.6389821980753	3.4456659369005
hhs6	201506	4.6510039097869	3.1876052585628
hhs6	201507	4.0143717119372	3.4914686593784
hhs6	201508	3.6249055056714	2.6281845007434
hhs6	201509	3.3479389671364	2.6183473301727
hhs6	201510	2.7940450555291	2.2465962990719
hhs6	201511	2.7163651832082	1.835058104541
hhs6	201512	1.8122139335987	1.6387834804666
hhs6	201513	2.4889920195419	1.4837042420162
hhs6	201514	2.4143266145565	1.2225343243561
hhs6	201515	2.2584937990779	-0.97484409306729
hhs6	201516	2.2392109116576	-1.0439114555107
hhs7	201441	0.77134855531586	1.5446720834225
hhs7	201442	1.0937051697004	1.6843485186151
hhs7	201443	1.0239211226211	1.4797380293762
hhs7	201444	1.8416136106018	1.5946442801786
hhs7	201445	1.7896828949712	1.3971241393661
hhs7	201446	3.6920380495559	1.8724683587105
hhs7	201447	4.8878393308093	1.8664752023314
hhs7	201448	6.3790795047332	3.2474612989783
hhs7	201449	5.800726426909	2.6304851262068
hhs7	201450	4.4915329259181	3.3058430539617
hhs7	201451	3.5907039382754	5.3649034180645
hhs7	201452	4.1871560309897	3.0640163335194
hhs7	201453	4.1554242046684	3.6604849117379
hhs7	201501	3.2420576438997	3.0636549667994
hhs7	201502	2.6765215315202	2.7590590690831
hhs7	201503	2.3860002455796	2.7590590690831
hhs7	201504	2.4233310778915	2.8400686623081
hhs7	201505	2.3099564682521	2.0681213133903
hhs7	201506	2.4821153040736	1.5034047813672
hhs7	201507	2.1529490886104	1.4747401715408
hhs7	201508	1.8738554135975	1.4731097308158
hhs7	201509	1.8170322102632	1.1381380014271
hhs7	201510	1.4663329221465	1.0841363324183
hhs7	201511	1.150176462646	0.83104709547076
hhs7	201512	1.0849567578102	0.70785935517654
hhs7	201513	1.0759391180812	0.65652086854479
hhs7	201514	0.81953956059267	0.5093169597834
hhs7	201515	0.84728977710439	0.34524169403157
hhs7	201516	0.61554787160138	0.32562048638546
hhs8	201441	0.79643212837612	1.0016823318177
hhs8	201442	0.78817539544702	1.1087297045616
hhs8	201443	0.74671747693945	1.19033043848
hhs8	201444	0.98878518505356	1.1827786843816
hhs8	201445	1.3198003908935	1.3404789343422
hhs8	201446	1.8339608885755	1.3043610820009
hhs8	201447	2.4056390404276	1.4411254419859
hhs8	201448	3.7839397350295	1.7144798198319
hhs8	201449	4.3901884124618	1.879875873257
hhs8	201450	3.4045873854848	2.3972059816145
hhs8	201451	3.3466445473621	2.4389886576627
hhs8	201452	3.1880777223019	2.9008008954837
hhs8	201453	3.0139043767554	3.215956315063
hhs8	201501	2.7842588914358	1.8537385009432
hhs8	201502	2.0734185623617	2.1924545238343
hhs8	201503	1.9869667457491	2.1924545238343
hhs8	201504	1.5245598027321	2.0309592267881
hhs8	201505	1.5115590214746	1.6791058121555
hhs8	201506	1.4639912705532	1.180022082579
hhs8	201507	1.5191532956349	1.1954485007997
hhs8	201508	1.1582592971454	0.8936698005409
hhs8	201509	1.2320451262248	0.90989404609232
hhs8	201510	0.9798649876269	0.84829835274911
hhs8	201511	1.0009526550107	0.67977349619792
hhs8	201512	0.94231934651575	0.58603691327181
hhs8	201513	0.8411887512448	0.53911087526479
hhs8	201514	0.87371996549473	0.39580298997159
hhs8	201515	0.67815267652343	0.34972000187047
hhs8	201516	0.5556342533161	0.32440122161972
hhs9	201441	2.0540987100283	2.5414588299835
hhs9	201442	1.9717774434859	2.7388138223002
hhs9	201443	2.2336680660767	2.4784339875921
hhs9	201444	2.5134955844396	2.6502884928127
hhs9	201445	2.2420891049387	3.0665607068037
hhs9	201446	2.4189538751262	3.1170475243848
hhs9	201447	2.7639719119958	3.0137053707514
hhs9	201448	4.2527795104453	3.7291981383378
hhs9	201449	4.6876490578322	3.3616709937206
hhs9	201450	4.0139060897197	3.985833104982
hhs9	201451	4.4177969694297	4.2296122432166
hhs9	201452	4.9609222229438	4.4678214819318
hhs9	201453	4.97752317635	4.2620450264837
hhs9	201501	4.4315366812076	3.7508045062364
hhs9	201502	3.9036329279682	3.4691009089464
hhs9	201503	3.4100786097185	3.4691009089464
hhs9	201504	3.0609770277217	3.7826021395089
hhs9	201505	2.981338367782	3.5878875499998
hhs9	201506	3.0277179572524	3.1168692246328
hhs9	201507	2.7597580159073	2.7634284044436
hhs9	201508	2.4889580985574	1.6950109332916
hhs9	201509	2.5129983942957	2.0261986657526
hhs9	201510	2.2851671705998	1.7777530746616
hhs9	201511	2.0529783360579	1.7767281836143
hhs9	201512	2.0089409063393	1.1060482082541
hhs9	201513	2.0654499067518	0.82546541228511
hhs9	201514	2.1188768918253	1.4943366954512
hhs9	201515	2.1049169100039	1.0087355877947
hhs9	201516	1.9917056555024	1.2622259375293
hhs10	201441	0.88643511968125	1.4216768909999
hhs10	201442	0.92645425526823	1.5393488653559
hhs10	201443	1.0052180895459	1.5665812974544
hhs10	201444	1.0565336645639	1.6852254596013
hhs10	201445	1.3065212013769	1.6795602660999
hhs10	201446	1.4737765008778	1.7034430604415
hhs10	201447	2.0441604416393	2.0648023198169
hhs10	201448	2.6012025447849	2.4215044483036
hhs10	201449	3.1860889417117	2.5783533685266
hhs10	201450	3.1145991420406	2.6780133984932
hhs10	201451	3.6323305131919	2.9940388565335
hhs10	201452	3.3902294791801	3.1645501996581
hhs10	201453	2.756924236914	3.1594852148247
hhs10	201501	2.1791801469649	3.2061471866454
hhs10	201502	1.7891024434623	3.3603457274491
hhs10	201503	1.17147157755	3.3603457274491
hhs10	201504	1.0791257578158	2.619981180971
hhs10	201505	1.1135793185105	2.1586065694885
hhs10	201506	1.1030882386756	2.0095644660579
hhs10	201507	1.1697219326896	1.5795453911971
hhs10	201508	0.85345496250622	1.1348489912482
hhs10	201509	0.94333459755539	1.0205440627087
hhs10	201510	0.64507376001051	1.1729257125131
hhs10	201511	0.80334207357338	1.1189399483707
hhs10	201512	0.91935994952552	1.1429150578093
hhs10	201513	0.82499060787238	0.96846600362095
hhs10	201514	0.52908841619449	0.86587650925813
hhs10	201515	0.70226145335663	0.86502552008995
hhs10	201516	0.62281064018105	0.86771163070965
