# Supplementary material for: A human judgment approach to epidemiological forecasting
Source: PLoS Comput Biol. 2017 Mar 10;13(3):e1005248. doi: 10.1371/journal.pcbi.1005248 (PMC5345757; doi:10.1371/journal.pcbi.1005248)
Supplement: S1 Data — (ZIP) [file pcbi.1005248.s002.zip › S1_data/chikungunya_epicast_round5.csv]

country name	country code	counts available through week	prediction made on week	prediction made for week	effective leadtime	strict leadtime	ground truth	point prediction
Anguilla	AI	201452	201452	201453	1	1		102.0
Anguilla	AI	201452	201452	201501	2	2		106.0
Anguilla	AI	201452	201452	201502	3	3	110	112.0
Anguilla	AI	201452	201452	201503	4	4	115	119.0
Anguilla	AI	201452	201452	201504	5	5	118	126.0
Anguilla	AI	201452	201452	201505	6	6		127.0
Anguilla	AI	201452	201452	201506	7	7		130.0
Anguilla	AI	201452	201452	201507	8	8	121	135.0
Anguilla	AI	201452	201452	201508	9	9		138.0
Antigua & Barbuda	AG	201452	201452	201453	1	1		1604.0
Antigua & Barbuda	AG	201452	201452	201501	2	2		1604.0
Antigua & Barbuda	AG	201452	201452	201502	3	3		1621.0
Antigua & Barbuda	AG	201452	201452	201503	4	4		1712.0
Antigua & Barbuda	AG	201452	201452	201504	5	5		1728.0
Antigua & Barbuda	AG	201452	201452	201505	6	6		1728.0
Antigua & Barbuda	AG	201452	201452	201506	7	7	1458	1866.0
Antigua & Barbuda	AG	201452	201452	201507	8	8	1446	1866.0
Antigua & Barbuda	AG	201452	201452	201508	9	9	1460	1974.0
Argentina	AR	201450	201452	201453	3	1	41	34.0
Argentina	AR	201450	201452	201501	4	2		36.0
Argentina	AR	201450	201452	201502	5	3		36.0
Argentina	AR	201450	201452	201503	6	4	46	39.0
Argentina	AR	201450	201452	201504	7	5	50	43.0
Argentina	AR	201450	201452	201505	8	6		47.0
Argentina	AR	201450	201452	201506	9	7	47	47.0
Argentina	AR	201450	201452	201507	10	8	53	47.0
Argentina	AR	201450	201452	201508	11	9		47.0
Aruba	AW	201450	201452	201453	3	1		512.0
Aruba	AW	201450	201452	201501	4	2		521.0
Aruba	AW	201450	201452	201502	5	3	1007	558.0
Aruba	AW	201450	201452	201503	6	4		573.0
Aruba	AW	201450	201452	201504	7	5		608.0
Aruba	AW	201450	201452	201505	8	6	1367	638.0
Aruba	AW	201450	201452	201506	9	7		660.0
Aruba	AW	201450	201452	201507	10	8		682.0
Aruba	AW	201450	201452	201508	11	9		690.0
Bahamas	BS	201451	201452	201453	2	1		101.0
Bahamas	BS	201451	201452	201501	3	2	100	111.0
Bahamas	BS	201451	201452	201502	4	3		111.0
Bahamas	BS	201451	201452	201503	5	4		120.0
Bahamas	BS	201451	201452	201504	6	5		127.0
Bahamas	BS	201451	201452	201505	7	6		135.0
Bahamas	BS	201451	201452	201506	8	7		142.0
Bahamas	BS	201451	201452	201507	9	8	105	143.0
Bahamas	BS	201451	201452	201508	10	9		147.0
Barbados	BB	201452	201452	201453	1	1		1803.0
Barbados	BB	201452	201452	201501	2	2		1815.0
Barbados	BB	201452	201452	201502	3	3		2007.0
Barbados	BB	201452	201452	201503	4	4	1871	2050.0
Barbados	BB	201452	201452	201504	5	5		2168.0
Barbados	BB	201452	201452	201505	6	6	1872	2305.0
Barbados	BB	201452	201452	201506	7	7		2451.0
Barbados	BB	201452	201452	201507	8	8		2487.0
Barbados	BB	201452	201452	201508	9	9	2027	2771.0
Belize	BZ	201444	201452	201453	9	1		5.0
Belize	BZ	201444	201452	201501	10	2		5.0
Belize	BZ	201444	201452	201502	11	3		6.0
Belize	BZ	201444	201452	201503	12	4		6.0
Belize	BZ	201444	201452	201504	13	5		7.0
Belize	BZ	201444	201452	201505	14	6		7.0
Belize	BZ	201444	201452	201506	15	7		8.0
Belize	BZ	201444	201452	201507	16	8		8.0
Belize	BZ	201444	201452	201508	17	9		8.0
Bermuda	BM	201446	201452	201453	7	1		11.0
Bermuda	BM	201446	201452	201501	8	2		12.0
Bermuda	BM	201446	201452	201502	9	3		12.0
Bermuda	BM	201446	201452	201503	10	4	10	12.0
Bermuda	BM	201446	201452	201504	11	5		12.0
Bermuda	BM	201446	201452	201505	12	6		12.0
Bermuda	BM	201446	201452	201506	13	7		12.0
Bermuda	BM	201446	201452	201507	14	8		12.0
Bermuda	BM	201446	201452	201508	15	9		12.0
Bolivia	BO	201449	201452	201453	4	1		4.0
Bolivia	BO	201449	201452	201501	5	2		4.0
Bolivia	BO	201449	201452	201502	6	3		5.0
Bolivia	BO	201449	201452	201503	7	4		5.0
Bolivia	BO	201449	201452	201504	8	5		5.0
Bolivia	BO	201449	201452	201505	9	6		5.0
Bolivia	BO	201449	201452	201506	10	7	17	5.0
Bolivia	BO	201449	201452	201507	11	8	33	6.0
Bolivia	BO	201449	201452	201508	12	9		6.0
Bonaire	BQ-BO	201352	201452	201453	53	1		0.0
Bonaire	BQ-BO	201352	201452	201501	54	2		0.0
Bonaire	BQ-BO	201352	201452	201502	55	3		0.0
Bonaire	BQ-BO	201352	201452	201503	56	4		0.0
Bonaire	BQ-BO	201352	201452	201504	57	5		0.0
Bonaire	BQ-BO	201352	201452	201505	58	6		0.0
Bonaire	BQ-BO	201352	201452	201506	59	7		0.0
Bonaire	BQ-BO	201352	201452	201507	60	8		0.0
Bonaire	BQ-BO	201352	201452	201508	61	9		0.0
Brazil	BR	201452	201452	201453	1	1	2994	4112.0
Brazil	BR	201452	201452	201501	2	2		4652.0
Brazil	BR	201452	201452	201502	3	3		4665.0
Brazil	BR	201452	201452	201503	4	4		4666.0
Brazil	BR	201452	201452	201504	5	5	3580	5159.0
Brazil	BR	201452	201452	201505	6	6	6743	5657.0
Brazil	BR	201452	201452	201506	7	7	4116	5811.0
Brazil	BR	201452	201452	201507	8	8		6043.0
Brazil	BR	201452	201452	201508	9	9		6275.0
British Virgin Islands	VG	201447	201452	201453	6	1		513.0
British Virgin Islands	VG	201447	201452	201501	7	2		517.0
British Virgin Islands	VG	201447	201452	201502	8	3		557.0
British Virgin Islands	VG	201447	201452	201503	9	4		557.0
British Virgin Islands	VG	201447	201452	201504	10	5		579.0
British Virgin Islands	VG	201447	201452	201505	11	6		621.0
British Virgin Islands	VG	201447	201452	201506	12	7		654.0
British Virgin Islands	VG	201447	201452	201507	13	8		687.0
British Virgin Islands	VG	201447	201452	201508	14	9		700.0
Canada	CA	201432	201452	201453	21	1		14.0
Canada	CA	201432	201452	201501	22	2		14.0
Canada	CA	201432	201452	201502	23	3	87	14.0
Canada	CA	201432	201452	201503	24	4		14.0
Canada	CA	201432	201452	201504	25	5	320	15.0
Canada	CA	201432	201452	201505	26	6		15.0
Canada	CA	201432	201452	201506	27	7		16.0
Canada	CA	201432	201452	201507	28	8		17.0
Canada	CA	201432	201452	201508	29	9		18.0
Cayman Islands	KY	201452	201452	201453	1	1		248.0
Cayman Islands	KY	201452	201452	201501	2	2	214	265.0
Cayman Islands	KY	201452	201452	201502	3	3	217	274.0
Cayman Islands	KY	201452	201452	201503	4	4	220	291.0
Cayman Islands	KY	201452	201452	201504	5	5		291.0
Cayman Islands	KY	201452	201452	201505	6	6		311.0
Cayman Islands	KY	201452	201452	201506	7	7	270	316.0
Cayman Islands	KY	201452	201452	201507	8	8		336.0
Cayman Islands	KY	201452	201452	201508	9	9		349.0
Chile	CL	201451	201452	201453	2	1	19	20.0
Chile	CL	201451	201452	201501	3	2		21.0
Chile	CL	201451	201452	201502	4	3		24.0
Chile	CL	201451	201452	201503	5	4		25.0
Chile	CL	201451	201452	201504	6	5		26.0
Chile	CL	201451	201452	201505	7	6		27.0
Chile	CL	201451	201452	201506	8	7		27.0
Chile	CL	201451	201452	201507	9	8		30.0
Chile	CL	201451	201452	201508	10	9		32.0
Colombia	CO	201452	201452	201453	1	1	91084	67715.0
Colombia	CO	201452	201452	201501	2	2	113361	70011.0
Colombia	CO	201452	201452	201502	3	3	127370	74339.0
Colombia	CO	201452	201452	201503	4	4	143458	82725.0
Colombia	CO	201452	201452	201504	5	5		89141.0
Colombia	CO	201452	201452	201505	6	6	177213	90842.0
Colombia	CO	201452	201452	201506	7	7		92259.0
Colombia	CO	201452	201452	201507	8	8	185061	96697.0
Colombia	CO	201452	201452	201508	9	9	205450	98443.0
Costa Rica	CR	201451	201452	201453	2	1		320.0
Costa Rica	CR	201451	201452	201501	3	2		354.0
Costa Rica	CR	201451	201452	201502	4	3	106	404.0
Costa Rica	CR	201451	201452	201503	5	4	136	441.0
Costa Rica	CR	201451	201452	201504	6	5	210	479.0
Costa Rica	CR	201451	201452	201505	7	6	316	479.0
Costa Rica	CR	201451	201452	201506	8	7	322	479.0
Costa Rica	CR	201451	201452	201507	9	8	332	482.0
Costa Rica	CR	201451	201452	201508	10	9		510.0
Cuba	CU	201442	201452	201453	11	1		30.0
Cuba	CU	201442	201452	201501	12	2		31.0
Cuba	CU	201442	201452	201502	13	3		31.0
Cuba	CU	201442	201452	201503	14	4		32.0
Cuba	CU	201442	201452	201504	15	5		33.0
Cuba	CU	201442	201452	201505	16	6		34.0
Cuba	CU	201442	201452	201506	17	7		34.0
Cuba	CU	201442	201452	201507	18	8		35.0
Cuba	CU	201442	201452	201508	19	9		36.0
Curacao	CW	201444	201452	201453	9	1		3893.0
Curacao	CW	201444	201452	201501	10	2		3893.0
Curacao	CW	201444	201452	201502	11	3		3949.0
Curacao	CW	201444	201452	201503	12	4		4482.0
Curacao	CW	201444	201452	201504	13	5		4561.0
Curacao	CW	201444	201452	201505	14	6		4717.0
Curacao	CW	201444	201452	201506	15	7		4988.0
Curacao	CW	201444	201452	201507	16	8		5225.0
Curacao	CW	201444	201452	201508	17	9		5341.0
Dominica	DM	201452	201452	201453	1	1		4123.0
Dominica	DM	201452	201452	201501	2	2		4856.0
Dominica	DM	201452	201452	201502	3	3		5441.0
Dominica	DM	201452	201452	201503	4	4		5652.0
Dominica	DM	201452	201452	201504	5	5		5863.0
Dominica	DM	201452	201452	201505	6	6	3771	6200.0
Dominica	DM	201452	201452	201506	7	7		6200.0
Dominica	DM	201452	201452	201507	8	8		6220.0
Dominica	DM	201452	201452	201508	9	9		6538.0
Dominican Republic	DO	201452	201452	201453	1	1	539183	707068.0
Dominican Republic	DO	201452	201452	201501	2	2		707068.0
Dominican Republic	DO	201452	201452	201502	3	3		707068.0
Dominican Republic	DO	201452	201452	201503	4	4		707068.0
Dominican Republic	DO	201452	201452	201504	5	5		729408.0
Dominican Republic	DO	201452	201452	201505	6	6		749997.0
Dominican Republic	DO	201452	201452	201506	7	7	539213	881544.0
Dominican Republic	DO	201452	201452	201507	8	8		940513.0
Dominican Republic	DO	201452	201452	201508	9	9	539222	967729.0
Ecuador	EC	201451	201452	201453	2	1		9.0
Ecuador	EC	201451	201452	201501	3	2		10.0
Ecuador	EC	201451	201452	201502	4	3		11.0
Ecuador	EC	201451	201452	201503	5	4		12.0
Ecuador	EC	201451	201452	201504	6	5		13.0
Ecuador	EC	201451	201452	201505	7	6	85	14.0
Ecuador	EC	201451	201452	201506	8	7		15.0
Ecuador	EC	201451	201452	201507	9	8		15.0
Ecuador	EC	201451	201452	201508	10	9		16.0
El Salvador	SV	201447	201452	201453	6	1		196858.0
El Salvador	SV	201447	201452	201501	7	2		204172.0
El Salvador	SV	201447	201452	201502	8	3		228110.0
El Salvador	SV	201447	201452	201503	9	4	137655	233940.0
El Salvador	SV	201447	201452	201504	10	5		243513.0
El Salvador	SV	201447	201452	201505	11	6	138774	260134.0
El Salvador	SV	201447	201452	201506	12	7	143172	275145.0
El Salvador	SV	201447	201452	201507	13	8		287409.0
El Salvador	SV	201447	201452	201508	14	9	143503	287409.0
Falkland Islands	FK	201352	201452	201453	53	1		0.0
Falkland Islands	FK	201352	201452	201501	54	2		0.0
Falkland Islands	FK	201352	201452	201502	55	3		0.0
Falkland Islands	FK	201352	201452	201503	56	4		0.0
Falkland Islands	FK	201352	201452	201504	57	5		0.0
Falkland Islands	FK	201352	201452	201505	58	6		0.0
Falkland Islands	FK	201352	201452	201506	59	7		0.0
Falkland Islands	FK	201352	201452	201507	60	8		0.0
Falkland Islands	FK	201352	201452	201508	61	9		0.0
French Guiana	GF	201450	201452	201453	3	1		15459.0
French Guiana	GF	201450	201452	201501	4	2		15610.0
French Guiana	GF	201450	201452	201502	5	3		17097.0
French Guiana	GF	201450	201452	201503	6	4		17251.0
French Guiana	GF	201450	201452	201504	7	5	16279	17713.0
French Guiana	GF	201450	201452	201505	8	6		17866.0
French Guiana	GF	201450	201452	201506	9	7	18499	17866.0
French Guiana	GF	201450	201452	201507	10	8		17866.0
French Guiana	GF	201450	201452	201508	11	9	19148	17866.0
Grenada	GD	201446	201452	201453	7	1		3439.0
Grenada	GD	201446	201452	201501	8	2		3678.0
Grenada	GD	201446	201452	201502	9	3		4102.0
Grenada	GD	201446	201452	201503	10	4		4102.0
Grenada	GD	201446	201452	201504	11	5		4435.0
Grenada	GD	201446	201452	201505	12	6		4435.0
Grenada	GD	201446	201452	201506	13	7		4669.0
Grenada	GD	201446	201452	201507	14	8		4935.0
Grenada	GD	201446	201452	201508	15	9		5169.0
Guadeloupe	GP	201450	201452	201453	3	1		87203.0
Guadeloupe	GP	201450	201452	201501	4	2		95620.0
Guadeloupe	GP	201450	201452	201502	5	3		95620.0
Guadeloupe	GP	201450	201452	201503	6	4		96513.0
Guadeloupe	GP	201450	201452	201504	7	5		97406.0
Guadeloupe	GP	201450	201452	201505	8	6		98299.0
Guadeloupe	GP	201450	201452	201506	9	7		98299.0
Guadeloupe	GP	201450	201452	201507	10	8		98299.0
Guadeloupe	GP	201450	201452	201508	11	9		98299.0
Guatemala	GT	201452	201452	201453	1	1	27541	30713.0
Guatemala	GT	201452	201452	201501	2	2		33180.0
Guatemala	GT	201452	201452	201502	3	3		38598.0
Guatemala	GT	201452	201452	201503	4	4		39773.0
Guatemala	GT	201452	201452	201504	5	5		40712.0
Guatemala	GT	201452	201452	201505	6	6		41887.0
Guatemala	GT	201452	201452	201506	7	7		43296.0
Guatemala	GT	201452	201452	201507	8	8		44471.0
Guatemala	GT	201452	201452	201508	9	9		47067.0
Guyana	GY	201431	201452	201453	22	1		144.0
Guyana	GY	201431	201452	201501	23	2		144.0
Guyana	GY	201431	201452	201502	24	3	5415	149.0
Guyana	GY	201431	201452	201503	25	4		153.0
Guyana	GY	201431	201452	201504	26	5		159.0
Guyana	GY	201431	201452	201505	27	6		165.0
Guyana	GY	201431	201452	201506	28	7		166.0
Guyana	GY	201431	201452	201507	29	8		172.0
Guyana	GY	201431	201452	201508	30	9		178.0
Haiti	HT	201428	201452	201453	25	1		120031.0
Haiti	HT	201428	201452	201501	26	2		121466.0
Haiti	HT	201428	201452	201502	27	3		124336.0
Haiti	HT	201428	201452	201503	28	4		127685.0
Haiti	HT	201428	201452	201504	29	5		132946.0
Haiti	HT	201428	201452	201505	30	6		137251.0
Haiti	HT	201428	201452	201506	31	7		144426.0
Haiti	HT	201428	201452	201507	32	8		151601.0
Haiti	HT	201428	201452	201508	33	9		163081.0
Honduras	HN	201450	201452	201453	3	1	5352	2329.0
Honduras	HN	201450	201452	201501	4	2		2434.0
Honduras	HN	201450	201452	201502	5	3		2569.0
Honduras	HN	201450	201452	201503	6	4		2825.0
Honduras	HN	201450	201452	201504	7	5		3080.0
Honduras	HN	201450	201452	201505	8	6		3230.0
Honduras	HN	201450	201452	201506	9	7	6908	3351.0
Honduras	HN	201450	201452	201507	10	8		3411.0
Honduras	HN	201450	201452	201508	11	9		3516.0
Jamaica	JM	201452	201452	201453	1	1		1626.0
Jamaica	JM	201452	201452	201501	2	2		1809.0
Jamaica	JM	201452	201452	201502	3	3	1645	1957.0
Jamaica	JM	201452	201452	201503	4	4	1669	2054.0
Jamaica	JM	201452	201452	201504	5	5	1703	2108.0
Jamaica	JM	201452	201452	201505	6	6	1732	2204.0
Jamaica	JM	201452	201452	201506	7	7		2245.0
Jamaica	JM	201452	201452	201507	8	8	1758	2313.0
Jamaica	JM	201452	201452	201508	9	9		2409.0
Martinique	MQ	201450	201452	201453	3	1		91182.0
Martinique	MQ	201450	201452	201501	4	2		96167.0
Martinique	MQ	201450	201452	201502	5	3		97041.0
Martinique	MQ	201450	201452	201503	6	4		97041.0
Martinique	MQ	201450	201452	201504	7	5		97041.0
Martinique	MQ	201450	201452	201505	8	6		97041.0
Martinique	MQ	201450	201452	201506	9	7		97202.0
Martinique	MQ	201450	201452	201507	10	8		101502.0
Martinique	MQ	201450	201452	201508	11	9		101502.0
Mexico	MX	201452	201452	201453	1	1	168	107.0
Mexico	MX	201452	201452	201501	2	2	171	120.0
Mexico	MX	201452	201452	201502	3	3	183	144.0
Mexico	MX	201452	201452	201503	4	4	214	161.0
Mexico	MX	201452	201452	201504	5	5		175.0
Mexico	MX	201452	201452	201505	6	6	224	180.0
Mexico	MX	201452	201452	201506	7	7	261	197.0
Mexico	MX	201452	201452	201507	8	8		208.0
Mexico	MX	201452	201452	201508	9	9		230.0
Montserrat	MS	201452	201452	201453	1	1		90.0
Montserrat	MS	201452	201452	201501	2	2		99.0
Montserrat	MS	201452	201452	201502	3	3		107.0
Montserrat	MS	201452	201452	201503	4	4		110.0
Montserrat	MS	201452	201452	201504	5	5	131	110.0
Montserrat	MS	201452	201452	201505	6	6		126.0
Montserrat	MS	201452	201452	201506	7	7		135.0
Montserrat	MS	201452	201452	201507	8	8		143.0
Montserrat	MS	201452	201452	201508	9	9		143.0
Nicaragua	NI	201450	201452	201453	3	1		5439.0
Nicaragua	NI	201450	201452	201501	4	2		5728.0
Nicaragua	NI	201450	201452	201502	5	3	4685	5880.0
Nicaragua	NI	201450	201452	201503	6	4		5917.0
Nicaragua	NI	201450	201452	201504	7	5		6870.0
Nicaragua	NI	201450	201452	201505	8	6		8193.0
Nicaragua	NI	201450	201452	201506	9	7		8779.0
Nicaragua	NI	201450	201452	201507	10	8		8821.0
Nicaragua	NI	201450	201452	201508	11	9		8864.0
Panama	PA	201448	201452	201453	5	1		507.0
Panama	PA	201448	201452	201501	6	2		516.0
Panama	PA	201448	201452	201502	7	3		517.0
Panama	PA	201448	201452	201503	8	4		520.0
Panama	PA	201448	201452	201504	9	5		568.0
Panama	PA	201448	201452	201505	10	6		624.0
Panama	PA	201448	201452	201506	11	7		685.0
Panama	PA	201448	201452	201507	12	8		746.0
Panama	PA	201448	201452	201508	13	9		772.0
Paraguay	PY	201448	201452	201453	5	1		9.0
Paraguay	PY	201448	201452	201501	6	2		11.0
Paraguay	PY	201448	201452	201502	7	3		13.0
Paraguay	PY	201448	201452	201503	8	4		15.0
Paraguay	PY	201448	201452	201504	9	5		16.0
Paraguay	PY	201448	201452	201505	10	6	136	17.0
Paraguay	PY	201448	201452	201506	11	7		18.0
Paraguay	PY	201448	201452	201507	12	8		19.0
Paraguay	PY	201448	201452	201508	13	9		20.0
Peru	PE	201452	201452	201453	1	1		9.0
Peru	PE	201452	201452	201501	2	2		9.0
Peru	PE	201452	201452	201502	3	3		10.0
Peru	PE	201452	201452	201503	4	4	29	10.0
Peru	PE	201452	201452	201504	5	5		11.0
Peru	PE	201452	201452	201505	6	6	32	12.0
Peru	PE	201452	201452	201506	7	7	34	12.0
Peru	PE	201452	201452	201507	8	8		12.0
Peru	PE	201452	201452	201508	9	9		12.0
Puerto Rico	PR	201452	201452	201453	1	1		32468.0
Puerto Rico	PR	201452	201452	201501	2	2	26395	34718.0
Puerto Rico	PR	201452	201452	201502	3	3		35865.0
Puerto Rico	PR	201452	201452	201503	4	4	27612	35865.0
Puerto Rico	PR	201452	201452	201504	5	5	28620	35865.0
Puerto Rico	PR	201452	201452	201505	6	6	29047	35865.0
Puerto Rico	PR	201452	201452	201506	7	7	30747	36773.0
Puerto Rico	PR	201452	201452	201507	8	8	31165	37557.0
Puerto Rico	PR	201452	201452	201508	9	9	31234	37557.0
Saba	BQ-SA	201352	201452	201453	53	1		0.0
Saba	BQ-SA	201352	201452	201501	54	2		0.0
Saba	BQ-SA	201352	201452	201502	55	3		0.0
Saba	BQ-SA	201352	201452	201503	56	4		0.0
Saba	BQ-SA	201352	201452	201504	57	5		0.0
Saba	BQ-SA	201352	201452	201505	58	6		0.0
Saba	BQ-SA	201352	201452	201506	59	7		0.0
Saba	BQ-SA	201352	201452	201507	60	8		0.0
Saba	BQ-SA	201352	201452	201508	61	9		0.0
Saint Barthelemy	BL	201450	201452	201453	3	1		1587.0
Saint Barthelemy	BL	201450	201452	201501	4	2		1638.0
Saint Barthelemy	BL	201450	201452	201502	5	3		1703.0
Saint Barthelemy	BL	201450	201452	201503	6	4		1703.0
Saint Barthelemy	BL	201450	201452	201504	7	5	1807	1769.0
Saint Barthelemy	BL	201450	201452	201505	8	6		1802.0
Saint Barthelemy	BL	201450	201452	201506	9	7	1832	1901.0
Saint Barthelemy	BL	201450	201452	201507	10	8		1934.0
Saint Barthelemy	BL	201450	201452	201508	11	9		2050.0
Saint Kitts & Nevis	KN	201444	201452	201453	9	1	655	603.0
Saint Kitts & Nevis	KN	201444	201452	201501	10	2		658.0
Saint Kitts & Nevis	KN	201444	201452	201502	11	3		658.0
Saint Kitts & Nevis	KN	201444	201452	201503	12	4		744.0
Saint Kitts & Nevis	KN	201444	201452	201504	13	5		761.0
Saint Kitts & Nevis	KN	201444	201452	201505	14	6		761.0
Saint Kitts & Nevis	KN	201444	201452	201506	15	7		761.0
Saint Kitts & Nevis	KN	201444	201452	201507	16	8		766.0
Saint Kitts & Nevis	KN	201444	201452	201508	17	9		826.0
Saint Lucia	LC	201452	201452	201453	1	1		1216.0
Saint Lucia	LC	201452	201452	201501	2	2		1235.0
Saint Lucia	LC	201452	201452	201502	3	3		1339.0
Saint Lucia	LC	201452	201452	201503	4	4		1425.0
Saint Lucia	LC	201452	201452	201504	5	5		1526.0
Saint Lucia	LC	201452	201452	201505	6	6		1542.0
Saint Lucia	LC	201452	201452	201506	7	7		1623.0
Saint Lucia	LC	201452	201452	201507	8	8		1662.0
Saint Lucia	LC	201452	201452	201508	9	9		1703.0
Saint Martin (French part)	MF	201450	201452	201453	3	1		5815.0
Saint Martin (French part)	MF	201450	201452	201501	4	2		6389.0
Saint Martin (French part)	MF	201450	201452	201502	5	3		6790.0
Saint Martin (French part)	MF	201450	201452	201503	6	4		7017.0
Saint Martin (French part)	MF	201450	201452	201504	7	5	6073	7386.0
Saint Martin (French part)	MF	201450	201452	201505	8	6		7755.0
Saint Martin (French part)	MF	201450	201452	201506	9	7	6073	7817.0
Saint Martin (French part)	MF	201450	201452	201507	10	8		7817.0
Saint Martin (French part)	MF	201450	201452	201508	11	9		7817.0
Saint Vincent & the Grenadines	VC	201449	201452	201453	4	1		1883.0
Saint Vincent & the Grenadines	VC	201449	201452	201501	5	2		1942.0
Saint Vincent & the Grenadines	VC	201449	201452	201502	6	3	1418	1976.0
Saint Vincent & the Grenadines	VC	201449	201452	201503	7	4		2140.0
Saint Vincent & the Grenadines	VC	201449	201452	201504	8	5		2289.0
Saint Vincent & the Grenadines	VC	201449	201452	201505	9	6		2363.0
Saint Vincent & the Grenadines	VC	201449	201452	201506	10	7		2467.0
Saint Vincent & the Grenadines	VC	201449	201452	201507	11	8		2474.0
Saint Vincent & the Grenadines	VC	201449	201452	201508	12	9	1398	2543.0
Sint Eustatius	BQ-SE	201352	201452	201453	53	1		0.0
Sint Eustatius	BQ-SE	201352	201452	201501	54	2		0.0
Sint Eustatius	BQ-SE	201352	201452	201502	55	3		0.0
Sint Eustatius	BQ-SE	201352	201452	201503	56	4		0.0
Sint Eustatius	BQ-SE	201352	201452	201504	57	5		0.0
Sint Eustatius	BQ-SE	201352	201452	201505	58	6		0.0
Sint Eustatius	BQ-SE	201352	201452	201506	59	7		0.0
Sint Eustatius	BQ-SE	201352	201452	201507	60	8		0.0
Sint Eustatius	BQ-SE	201352	201452	201508	61	9		0.0
Sint Maarten (Dutch part)	SX	201452	201452	201453	1	1		562.0
Sint Maarten (Dutch part)	SX	201452	201452	201501	2	2		584.0
Sint Maarten (Dutch part)	SX	201452	201452	201502	3	3		592.0
Sint Maarten (Dutch part)	SX	201452	201452	201503	4	4		592.0
Sint Maarten (Dutch part)	SX	201452	201452	201504	5	5		607.0
Sint Maarten (Dutch part)	SX	201452	201452	201505	6	6		607.0
Sint Maarten (Dutch part)	SX	201452	201452	201506	7	7		633.0
Sint Maarten (Dutch part)	SX	201452	201452	201507	8	8		633.0
Sint Maarten (Dutch part)	SX	201452	201452	201508	9	9		688.0
Suriname	SR	201443	201452	201453	10	1		1972.0
Suriname	SR	201443	201452	201501	11	2		2071.0
Suriname	SR	201443	201452	201502	12	3		2198.0
Suriname	SR	201443	201452	201503	13	4		2279.0
Suriname	SR	201443	201452	201504	14	5		2388.0
Suriname	SR	201443	201452	201505	15	6		2542.0
Suriname	SR	201443	201452	201506	16	7		2641.0
Suriname	SR	201443	201452	201507	17	8		2719.0
Suriname	SR	201443	201452	201508	18	9		2719.0
Trinidad & Tobago	TT	201451	201452	201453	2	1		351.0
Trinidad & Tobago	TT	201451	201452	201501	3	2		361.0
Trinidad & Tobago	TT	201451	201452	201502	4	3		374.0
Trinidad & Tobago	TT	201451	201452	201503	5	4	306	382.0
Trinidad & Tobago	TT	201451	201452	201504	6	5		398.0
Trinidad & Tobago	TT	201451	201452	201505	7	6		405.0
Trinidad & Tobago	TT	201451	201452	201506	8	7		405.0
Trinidad & Tobago	TT	201451	201452	201507	9	8		405.0
Trinidad & Tobago	TT	201451	201452	201508	10	9		405.0
Turks & Caicos Islands	TC	201444	201452	201453	9	1		36.0
Turks & Caicos Islands	TC	201444	201452	201501	10	2		38.0
Turks & Caicos Islands	TC	201444	201452	201502	11	3		41.0
Turks & Caicos Islands	TC	201444	201452	201503	12	4		42.0
Turks & Caicos Islands	TC	201444	201452	201504	13	5		43.0
Turks & Caicos Islands	TC	201444	201452	201505	14	6		43.0
Turks & Caicos Islands	TC	201444	201452	201506	15	7		43.0
Turks & Caicos Islands	TC	201444	201452	201507	16	8		44.0
Turks & Caicos Islands	TC	201444	201452	201508	17	9		47.0
United States of America	US	201451	201452	201453	2	1		2389.0
United States of America	US	201451	201452	201501	3	2		2751.0
United States of America	US	201451	201452	201502	4	3	2344	2891.0
United States of America	US	201451	201452	201503	5	4		3065.0
United States of America	US	201451	201452	201504	6	5		3148.0
United States of America	US	201451	201452	201505	7	6		3148.0
United States of America	US	201451	201452	201506	8	7	2369	3375.0
United States of America	US	201451	201452	201507	9	8	2517	3601.0
United States of America	US	201451	201452	201508	10	9	2535	3601.0
Uruguay	UY	201352	201452	201453	53	1		0.0
Uruguay	UY	201352	201452	201501	54	2		0.0
Uruguay	UY	201352	201452	201502	55	3		0.0
Uruguay	UY	201352	201452	201503	56	4		0.0
Uruguay	UY	201352	201452	201504	57	5		0.0
Uruguay	UY	201352	201452	201505	58	6		0.0
Uruguay	UY	201352	201452	201506	59	7		0.0
Uruguay	UY	201352	201452	201507	60	8		0.0
Uruguay	UY	201352	201452	201508	61	9		0.0
Venezuela	VE	201451	201452	201453	2	1		43458.0
Venezuela	VE	201451	201452	201501	3	2		50699.0
Venezuela	VE	201451	201452	201502	4	3		55287.0
Venezuela	VE	201451	201452	201503	5	4		57850.0
Venezuela	VE	201451	201452	201504	6	5		60042.0
Venezuela	VE	201451	201452	201505	7	6		61004.0
Venezuela	VE	201451	201452	201506	8	7		61793.0
Venezuela	VE	201451	201452	201507	9	8		64379.0
Venezuela	VE	201451	201452	201508	10	9		64773.0
Virgin Islands (US)	VI	201451	201452	201453	2	1	1605	3288.0
Virgin Islands (US)	VI	201451	201452	201501	3	2		3380.0
Virgin Islands (US)	VI	201451	201452	201502	4	3		3597.0
Virgin Islands (US)	VI	201451	201452	201503	5	4		3761.0
Virgin Islands (US)	VI	201451	201452	201504	6	5	1912	3950.0
Virgin Islands (US)	VI	201451	201452	201505	7	6		4086.0
Virgin Islands (US)	VI	201451	201452	201506	8	7		4140.0
Virgin Islands (US)	VI	201451	201452	201507	9	8		4249.0
Virgin Islands (US)	VI	201451	201452	201508	10	9		4331.0
