# Supplementary material for: A human judgment approach to epidemiological forecasting
Source: PLoS Comput Biol. 2017 Mar 10;13(3):e1005248. doi: 10.1371/journal.pcbi.1005248 (PMC5345757; doi:10.1371/journal.pcbi.1005248)
Supplement: S1 Data — (ZIP) [file pcbi.1005248.s002.zip › S1_data/influenza_2015-2016_epicast_4wk-ahead-wili.csv]

region	wILI available through week	ground truth	Point Prediction	Pr(0.0<=wILI<0.5)	Pr(0.5<=wILI<1.0)	Pr(1.0<=wILI<1.5)	Pr(1.5<=wILI<2.0)	Pr(2.0<=wILI<2.5)	Pr(2.5<=wILI<3.0)	Pr(3.0<=wILI<3.5)	Pr(3.5<=wILI<4.0)	Pr(4.0<=wILI<4.5)	Pr(4.5<=wILI<5.0)	Pr(5.0<=wILI<5.5)	Pr(5.5<=wILI<6.0)	Pr(6.0<=wILI<6.5)	Pr(6.5<=wILI<7.0)	Pr(7.0<=wILI<7.5)	Pr(7.5<=wILI<8.0)	Pr(8.0<=wILI<8.5)	Pr(8.5<=wILI<9.0)	Pr(9.0<=wILI<9.5)	Pr(9.5<=wILI<10.0)	Pr(10.0<=wILI<10.5)	Pr(10.5<=wILI<11.0)	Pr(11.0<=wILI<11.5)	Pr(11.5<=wILI<12.0)	Pr(12.0<=wILI<12.5)	Pr(12.5<=wILI<13.0)	Pr(13.0<=wILI)
nat	201542	1.64003	1.765	7.00380959695e-05	0.000806809519101	0.0547222656128	0.869483263768	0.0733898570645	0.000987440046395	7.72064760696e-05	2.97409722271e-05	2.41465449016e-05	2.30983757105e-05	2.28341914422e-05	2.27523545977e-05	2.27228442426e-05	2.27108854469e-05	2.27055693892e-05	2.27030216409e-05	2.27017220513e-05	2.27010233656e-05	2.27006304848e-05	2.2700400817e-05	2.27002619304e-05	2.27001753961e-05	2.27001200323e-05	2.27000837624e-05	2.27000594897e-05	2.27000429306e-05	2.27001368176e-05
nat	201543	1.9437	1.79495	0.000232393018119	0.00503912771202	0.130147225781	0.645848856098	0.208609985257	0.00926249612329	0.000380313147901	4.55372683869e-05	2.50354481185e-05	2.30423059503e-05	2.27657730941e-05	2.27155517988e-05	2.27043271881e-05	2.27013720006e-05	2.27004840856e-05	2.27001866926e-05	2.27000776186e-05	2.27000344123e-05	2.27000161286e-05	2.27000079351e-05	2.27000040744e-05	2.27000021727e-05	2.27000011985e-05	2.27000006816e-05	2.27000003984e-05	2.27000002387e-05	2.27000004152e-05
nat	201544	1.72274	2.025	0.000100758535419	0.00187580068674	0.0459910860938	0.418420464167	0.4690092828	0.0614367985271	0.00259948898399	0.000128253454668	2.88670399718e-05	2.32261106756e-05	2.27618626884e-05	2.27094278966e-05	2.27017707479e-05	2.27003942287e-05	2.27001009794e-05	2.27000290808e-05	2.27000092481e-05	2.27000032016e-05	2.27000011928e-05	2.27000004738e-05	2.27000001991e-05	2.2700000088e-05	2.27000000406e-05	2.27000000195e-05	2.27000000098e-05	2.2700000005e-05	2.27000000061e-05
nat	201545	1.83327	2.454	7.12190215608e-05	0.00067824210133	0.00981153052749	0.107679723008	0.430511732361	0.371304848983	0.0730662160736	0.00601058581157	0.000423070490302	5.34797901496e-05	2.5706552981e-05	2.30738706046e-05	2.27576249792e-05	2.27106723034e-05	2.27023092665e-05	2.27005701866e-05	2.27001575748e-05	2.27000479765e-05	2.27000158867e-05	2.2700005661e-05	2.27000021516e-05	2.27000008658e-05	2.27000003667e-05	2.27000001624e-05	2.27000000751e-05	2.27000000359e-05	2.27000000378e-05
nat	201546	1.92522	2.8388150000000003	5.35370413606e-05	0.000292551479802	0.00277956471578	0.0276751726033	0.180844835272	0.437846614059	0.284746851903	0.0582818928656	0.00638667626977	0.000631095336119	8.78879071829e-05	3.11575279205e-05	2.40355936943e-05	2.29520578973e-05	2.2755542825e-05	2.27139808463e-05	2.27039444499e-05	2.27012277082e-05	2.27004160506e-05	2.27001518466e-05	2.27000591472e-05	2.27000244029e-05	2.27000105962e-05	2.27000048162e-05	2.27000022809e-05	2.27000011211e-05	2.27000012435e-05
nat	201547	2.36388	3.53396	5.47054761064e-05	0.000197528939577	0.00105841233986	0.00627737031997	0.0339385826228	0.134082236141	0.300231381864	0.316826681721	0.155505957017	0.04189621925	0.00797198590382	0.00134616978206	0.000244457177367	6.27714051865e-05	3.07262481933e-05	2.44927317195e-05	2.31447810414e-05	2.28216127664e-05	2.27363155326e-05	2.27117389437e-05	2.27040740609e-05	2.27015069426e-05	2.27005902272e-05	2.27002434019e-05	2.27001051597e-05	2.27000473919e-05	2.27000444736e-05
nat	201548	2.46456	3.632	0.00166938319337	0.00457590501696	0.0123372634145	0.0312739597142	0.0703867546676	0.131599558854	0.191652667282	0.207856795991	0.166151819953	0.100669382828	0.0489123462403	0.0203845882144	0.0077612551638	0.00284212606756	0.00104236285743	0.000397106812312	0.000164170988647	7.81090558935e-05	4.52683474344e-05	3.22667660507e-05	2.69177323358e-05	2.46310066912e-05	2.36162979001e-05	2.31496936926e-05	2.29277660937e-05	2.28188069017e-05	2.28472670927e-05
nat	201549	1.9957	3.3235	0.00343225415783	0.00901284146712	0.0228484326006	0.0531289289099	0.106260399237	0.170572135542	0.20750407994	0.186321576485	0.125314646292	0.0663718657062	0.0296243826828	0.0119151340385	0.00456419311633	0.00173608822409	0.00067743849239	0.000279883889324	0.000127364753764	6.69841394201e-05	4.21955875493e-05	3.16235556356e-05	2.69398896924e-05	2.47869067408e-05	2.37617636781e-05	2.32571433302e-05	2.30008768238e-05	2.28668829412e-05	2.29377201011e-05
nat	201550	2.04205	2.84809	0.000785074073041	0.00364833633513	0.0170259354545	0.0686963548786	0.194828981342	0.313025675817	0.253590310673	0.109236592633	0.0302557524307	0.0067211295781	0.00142271042501	0.000325822129081	9.36829283592e-05	4.09457506312e-05	2.785256994e-05	2.42902647771e-05	2.32324194273e-05	2.28918438567e-05	2.27738386395e-05	2.27301500866e-05	2.27129813119e-05	2.27058620256e-05	2.27027633705e-05	2.27013542887e-05	2.270068755e-05	2.27003604542e-05	2.27004559311e-05
nat	201551	2.15848	3.2248	9.32308135139e-05	0.000360638727334	0.00189770814917	0.0114809428357	0.0653168707611	0.243949228136	0.388941133071	0.220614586386	0.0554618953262	0.00956097928292	0.00159109451344	0.000309282666542	8.34349716034e-05	3.76154159065e-05	2.68824893727e-05	2.4016209973e-05	2.31574314839e-05	2.28731478068e-05	2.27705578791e-05	2.27306554676e-05	2.27140866459e-05	2.27068002516e-05	2.27034293263e-05	2.27017979923e-05	2.27009761129e-05	2.2700546811e-05	2.27008150911e-05
nat	201552	2.28065	3.700305	5.97408756548e-05	0.000178784608693	0.000758965436115	0.00381293164958	0.0197159228517	0.087002937246	0.247801919776	0.344677405525	0.211507667542	0.066405509373	0.0142981091361	0.0027475430112	0.000559138430106	0.000138890439147	5.09159419006e-05	3.03723718428e-05	2.50153124645e-05	2.34669589148e-05	2.29758922461e-05	2.2806726673e-05	2.27440211335e-05	2.27192177669e-05	2.27088237211e-05	2.27042379252e-05	2.27021192627e-05	2.27010990127e-05	2.27013775569e-05
nat	201601	2.41735	3.27465	9.73217472998e-05	0.000451233000008	0.00262626826073	0.0152836945033	0.0728431495124	0.221982378585	0.341752951511	0.239499994986	0.0832925845554	0.0180525686978	0.00313368183235	0.000533905850797	0.000111010547261	3.94633111034e-05	2.6246601365e-05	2.35360526173e-05	2.29181533308e-05	2.27624562857e-05	2.27194409924e-05	2.27065230378e-05	2.27023409066e-05	2.27008923102e-05	2.27003590911e-05	2.27001517537e-05	2.27000670345e-05	2.27000308257e-05	2.27000299635e-05
nat	201602	2.84303	3.25038	0.00114929781292	0.00383639446338	0.0128955106862	0.0404459091202	0.106253698051	0.205104170145	0.259415453017	0.205247924727	0.106388444138	0.0405120550604	0.0129189127143	0.00384351166501	0.00115136470522	0.000368321097187	0.000134494673545	6.11659802378e-05	3.67884555355e-05	2.8178997477e-05	2.49537012179e-05	2.36762198828e-05	2.31433571839e-05	2.29102392362e-05	2.28036978523e-05	2.27530174673e-05	2.27280098548e-05	2.2715248841e-05	2.27209984036e-05
nat	201603	3.16348	3.300845	0.000686850678419	0.00257309877316	0.00968314931082	0.0335611472521	0.0958925391507	0.198485956958	0.265812321457	0.218813996819	0.114607438952	0.0423771375316	0.0125917910791	0.00337657583741	0.000894698967917	0.000254693383548	8.75381153611e-05	4.19655738866e-05	2.88086600096e-05	2.47653572012e-05	2.3442377187e-05	2.2982550626e-05	2.2813380139e-05	2.27477634103e-05	2.27210387187e-05	2.27096536177e-05	2.27045986707e-05	2.27022673126e-05	2.2702512668e-05
nat	201604	3.18489	3.03261	0.000106103296955	0.000499087883593	0.00313136372777	0.0210467214648	0.114784228061	0.333107106478	0.357350586246	0.138056123282	0.0267796428674	0.0040173837823	0.00062719251614	0.000126478311842	4.34845697406e-05	2.75303617475e-05	2.39824671942e-05	2.30823804671e-05	2.28260352343e-05	2.27453039061e-05	2.27175571417e-05	2.27072658411e-05	2.27031853072e-05	2.27014693597e-05	2.27007091703e-05	2.27003563898e-05	2.27001857226e-05	2.27001000072e-05	2.27001353912e-05
nat	201605	3.34816	2.78907	2.66605214992e-05	6.5609992166e-05	0.00067696038318	0.0126221268163	0.173117050489	0.557001105026	0.235050528386	0.0199081110898	0.00105258728489	8.69270397683e-05	2.83237735033e-05	2.33763159075e-05	2.28058335642e-05	2.27204989977e-05	2.2704721602e-05	2.27012538115e-05	2.27003747645e-05	2.27001237536e-05	2.27000444862e-05	2.27000172047e-05	2.27000070903e-05	2.27000030894e-05	2.27000014141e-05	2.27000006762e-05	2.27000003363e-05	2.27000001733e-05	2.27000002126e-05
nat	201606	3.5665	2.6288	0.000121406904194	0.000856871911294	0.00798783752447	0.0672986500579	0.303449222989	0.427503630476	0.164419518596	0.0249436777648	0.00267570991847	0.000312599865709	6.0264761197e-05	2.8635208211e-05	2.38286701527e-05	2.29523670986e-05	2.27648166321e-05	2.27187347679e-05	2.27059908662e-05	2.27020897113e-05	2.27007859594e-05	2.2700315698e-05	2.27001343526e-05	2.27000601773e-05	2.27000282096e-05	2.27000137742e-05	2.27000069773e-05	2.27000036536e-05	2.27000046248e-05
nat	201607	3.07877	2.45377	2.80226968792e-05	8.00033212478e-05	0.00112870823119	0.0375075282959	0.539227172493	0.401606074479	0.0193202612177	0.000631112085559	5.82101960847e-05	2.63088034831e-05	2.32469964637e-05	2.28106412017e-05	2.27277434493e-05	2.27082061142e-05	2.27027657139e-05	2.27010359405e-05	2.27004233348e-05	2.2700186098e-05	2.2700087047e-05	2.27000429497e-05	2.27000221983e-05	2.270001195e-05	2.27000066688e-05	2.27000038428e-05	2.2700002279e-05	2.27000013868e-05	2.27000025422e-05
nat	201608	2.78923	2.0940000000000003	0.00010949260252	0.00149564509354	0.0313099997117	0.343197578735	0.528388977944	0.0901169272088	0.00466639333868	0.000263184009986	4.08394172677e-05	2.46908148767e-05	2.29967452186e-05	2.27563203466e-05	2.27129466372e-05	2.27034721834e-05	2.27010563394e-05	2.27003568447e-05	2.27001316597e-05	2.270005237e-05	2.27000222262e-05	2.27000099804e-05	2.27000047092e-05	2.27000023215e-05	2.27000011901e-05	2.27000006317e-05	2.27000003462e-05	2.27000001952e-05	2.27000002915e-05
nat	201609	2.47548	2.078	0.0080179875225	0.036194627158	0.127107723388	0.275802043663	0.308137581528	0.172271194676	0.055603165633	0.0130182270033	0.00271298030162	0.00058207884302	0.000147099714516	5.30282178042e-05	3.08476476156e-05	2.51030631703e-05	2.34725273919e-05	2.29684921001e-05	2.28000808393e-05	2.27397177385e-05	2.27166719142e-05	2.27073594786e-05	2.27033991925e-05	2.27016355209e-05	2.27008166094e-05	2.27004216824e-05	2.27002245347e-05	2.27001229634e-05	2.27001701586e-05
nat	201610	2.05142	1.858375	0.00645223511263	0.0388003191593	0.180201165985	0.391831838131	0.285126466469	0.0800880660139	0.0141281341044	0.00236760831466	0.000462134589353	0.000119643299639	4.77251907342e-05	3.01149017643e-05	2.51710161505e-05	2.36097092043e-05	2.30644972169e-05	2.28570119214e-05	2.27719903289e-05	2.27348463846e-05	2.27176866138e-05	2.27093603354e-05	2.27051410241e-05	2.27029186973e-05	2.2701707013e-05	2.27010254878e-05	2.27006312197e-05	2.27003972289e-05	2.27007899535e-05
nat	201611	1.99807	1.5865	0.000290913849249	0.0123637831506	0.34220246657	0.59695792381	0.0466950077243	0.000981288717127	5.26645444286e-05	2.44549116269e-05	2.28681129829e-05	2.27231450318e-05	2.27041794629e-05	2.27009295609e-05	2.27002436586e-05	2.27000729176e-05	2.27000243338e-05	2.27000088953e-05	2.27000035129e-05	2.27000014825e-05	2.27000006626e-05	2.27000003116e-05	2.27000001531e-05	2.27000000782e-05	2.27000000415e-05	2.27000000226e-05	2.27000000128e-05	2.27000000074e-05	2.27000000117e-05
nat	201612	1.89846	1.49178	5.77496681082e-05	0.00468858559921	0.515836728874	0.474972582931	0.00391345096367	5.3272399089e-05	2.3565298037e-05	2.27566420872e-05	2.27063229159e-05	2.27010139908e-05	2.27002109953e-05	2.27000534048e-05	2.27000157445e-05	2.27000052444e-05	2.27000019305e-05	2.27000007724e-05	2.27000003314e-05	2.27000001512e-05	2.27000000727e-05	2.27000000365e-05	2.27000000191e-05	2.27000000104e-05	2.27000000058e-05	2.27000000034e-05	2.27000000019e-05	2.27000000013e-05	2.27000000021e-05
nat	201613	1.72666	1.349265	2.64241965787e-05	0.00228078561992	0.927365004984	0.0697738820485	5.42059027482e-05	2.29842372105e-05	2.27117506329e-05	2.27010638897e-05	2.27001545502e-05	2.27000307988e-05	2.27000076973e-05	2.2700002281e-05	2.27000007719e-05	2.27000002906e-05	2.27000001194e-05	2.27000000528e-05	2.27000000247e-05	2.27000000123e-05	2.27000000064e-05	2.27000000034e-05	2.2700000002e-05	2.2700000001e-05	2.27000000007e-05	2.27000000004e-05	2.27000000002e-05	2.27000000002e-05	2.27000000003e-05
nat	201614	1.59993	1.291	3.84242325878e-05	0.0101980748014	0.952047791317	0.0371560569096	5.97657982161e-05	2.31623635962e-05	2.27220044893e-05	2.27021517595e-05	2.27003280858e-05	2.27000675901e-05	2.27000173066e-05	2.27000052239e-05	2.27000017939e-05	2.27000006833e-05	2.27000002835e-05	2.27000001263e-05	2.27000000598e-05	2.27000000298e-05	2.27000000155e-05	2.27000000085e-05	2.27000000047e-05	2.27000000028e-05	2.27000000017e-05	2.2700000001e-05	2.27000000007e-05	2.27000000004e-05	2.27000000008e-05
nat	201615	1.40294	1.18746	0.00452772043309	0.195931673791	0.711750978095	0.0855244130059	0.00171080108242	7.41784857663e-05	2.58490987576e-05	2.30246321679e-05	2.27485533405e-05	2.27095338955e-05	2.27023001109e-05	2.27006515554e-05	2.27002098571e-05	2.27000750697e-05	2.2700029303e-05	2.27000123133e-05	2.27000055108e-05	2.27000026046e-05	2.27000012911e-05	2.27000006674e-05	2.27000003582e-05	2.27000001986e-05	2.27000001135e-05	2.27000000667e-05	2.27000000402e-05	2.27000000246e-05	2.27000000458e-05
nat	201616	1.33246	1.157	0.00280166851996	0.207904243937	0.740233898568	0.0479660087396	0.000579584084862	3.69720015519e-05	2.35251257409e-05	2.27833748256e-05	2.27123830832e-05	2.27024272101e-05	2.27005858376e-05	2.27001661835e-05	2.27000536211e-05	2.27000192177e-05	2.27000075157e-05	2.27000031639e-05	2.27000014184e-05	2.27000006715e-05	2.27000003333e-05	2.27000001725e-05	2.27000000928e-05	2.27000000515e-05	2.27000000294e-05	2.27000000174e-05	2.27000000104e-05	2.27000000063e-05	2.2700000012e-05
hhs1	201542	0.736201	0.870734	0.0394614313403	0.713068395437	0.24087704857	0.00571889961753	0.000327972238309	5.94336633278e-05	2.9859003594e-05	2.459694969e-05	2.33207015288e-05	2.29367775158e-05	2.28014807048e-05	2.27476564881e-05	2.27240898592e-05	2.27129374527e-05	2.27073093516e-05	2.27043112787e-05	2.27026388177e-05	2.27016679482e-05	2.27010844454e-05	2.27007228784e-05	2.27004926849e-05	2.2700342545e-05	2.27002424698e-05	2.2700174444e-05	2.27001273733e-05	2.27000942699e-05	2.27003285122e-05
hhs1	201543	0.954736	0.892	0.000676575110657	0.872802488745	0.125953673637	4.50609509867e-05	2.27987152038e-05	2.27026402837e-05	2.27001760912e-05	2.27000202383e-05	2.27000033364e-05	2.27000007111e-05	2.27000001836e-05	2.27000000551e-05	2.27000000186e-05	2.2700000007e-05	2.27000000028e-05	2.27000000012e-05	2.27000000006e-05	2.27000000002e-05	2.27000000002e-05	2.27e-05	2.27000000001e-05	2.27e-05	2.27e-05	2.27e-05	2.27e-05	2.27e-05	2.27e-05
hhs1	201544	0.807851	0.8985000000000001	0.00431025529801	0.77266257429	0.222261725675	0.000242805294859	2.32325588776e-05	2.27066369626e-05	2.27002291099e-05	2.27000151227e-05	2.27000015527e-05	2.27000002194e-05	2.27000000394e-05	2.27000000085e-05	2.27000000022e-05	2.27000000006e-05	2.27000000002e-05	2.27e-05	2.27000000001e-05	2.27e-05	2.27e-05	2.27e-05	2.27e-05	2.27e-05	2.27e-05	2.27e-05	2.27e-05	2.27e-05	2.27e-05
hhs1	201545	0.975831	1.0174525	0.00133979192627	0.449653065102	0.546332594357	0.00214802588953	2.70780193972e-05	2.27433480093e-05	2.27012735268e-05	2.27000751552e-05	2.27000071165e-05	2.27000009458e-05	2.27000001621e-05	2.2700000034e-05	2.27000000082e-05	2.27000000023e-05	2.27000000008e-05	2.27000000002e-05	2.27000000001e-05	2.27e-05	2.27e-05	2.27e-05	2.27e-05	2.27e-05	2.27e-05	2.27e-05	2.27e-05	2.27e-05	2.27e-05
hhs1	201546	1.03668	1.136465	0.00423233077076	0.254860683113	0.690140258863	0.0497249132087	0.000534248883641	3.0587199952e-05	2.29605001854e-05	2.27157424499e-05	2.27014821751e-05	2.27001940402e-05	2.27000326793e-05	2.27000067068e-05	2.27000016135e-05	2.27000004423e-05	2.2700000135e-05	2.27000000453e-05	2.27000000163e-05	2.27000000064e-05	2.27000000026e-05	2.27000000012e-05	2.27000000006e-05	2.27000000002e-05	2.27000000001e-05	2.27e-05	2.27000000001e-05	2.27e-05	2.27e-05
hhs1	201547	1.38302	1.246	0.024935187483	0.222451017066	0.509880370782	0.216719458161	0.0239142699679	0.00151934778537	0.000117815569378	3.03108122343e-05	2.34946550525e-05	2.28058704401e-05	2.27173853128e-05	2.27034050282e-05	2.2700773564e-05	2.27001992648e-05	2.27000571383e-05	2.27000179681e-05	2.27000061216e-05	2.2700002237e-05	2.27000008694e-05	2.2700000357e-05	2.27000001539e-05	2.27000000694e-05	2.27000000326e-05	2.27000000158e-05	2.27000000079e-05	2.27000000041e-05	2.2700000005e-05
hhs1	201548	1.59869	1.428	0.0781931748897	0.176935285961	0.266795357962	0.248573489184	0.145055412507	0.0583454631644	0.0184789958609	0.00521257410678	0.00143745302636	0.000416792289918	0.000138034809929	5.86004890568e-05	3.46274881134e-05	2.69250656019e-05	2.42904057962e-05	2.33334623428e-05	2.29657760399e-05	2.28169460613e-05	2.27537456978e-05	2.27257011956e-05	2.27127447965e-05	2.27065335663e-05	2.27034531196e-05	2.270187693e-05	2.27010468942e-05	2.27005980231e-05	2.27009051115e-05
hhs1	201549	1.32779	1.4205	0.0579340659484	0.175181315463	0.310450461328	0.277610291864	0.129171980267	0.0378455062053	0.00882065972501	0.00195743936936	0.000465647795509	0.000132824845706	5.2818460888e-05	3.17545339014e-05	2.56731064753e-05	2.37575524118e-05	2.31041344468e-05	2.2864634011e-05	2.27710024102e-05	2.2732221172e-05	2.27153044851e-05	2.2707573582e-05	2.27038890814e-05	2.27020650871e-05	2.2701130446e-05	2.27006362377e-05	2.27003673033e-05	2.27002170517e-05	2.27003594932e-05
hhs1	201550	1.40757	1.401	0.0103457439729	0.121613336437	0.47848594591	0.335805078789	0.049450323224	0.00354705570647	0.000272481935272	4.54530837593e-05	2.54479660744e-05	2.31260976433e-05	2.27814022045e-05	2.27184739629e-05	2.27048355894e-05	2.27014260686e-05	2.27004651495e-05	2.27001653484e-05	2.27000633008e-05	2.27000258482e-05	2.2700011169e-05	2.27000050736e-05	2.27000024093e-05	2.27000011907e-05	2.27000006098e-05	2.27000003227e-05	2.27000001758e-05	2.27000000984e-05	2.2700000143e-05
hhs1	201551	1.51447	1.61379	0.0253649199954	0.107164024642	0.281155283102	0.341800590039	0.180020207629	0.0507309328179	0.0106157001923	0.00212251873737	0.000469165218608	0.000129025320013	5.12482167366e-05	3.12767587954e-05	2.55492534439e-05	2.37340009643e-05	2.31053886377e-05	2.28700520104e-05	2.27756937347e-05	2.27355022856e-05	2.2717441468e-05	2.27089297387e-05	2.27047439849e-05	2.27026054521e-05	2.27014745724e-05	2.27008576006e-05	2.27005113142e-05	2.2700311855e-05	2.27005644885e-05
hhs1	201552	1.70551	1.76032	0.0122003972317	0.0639893680814	0.227876653223	0.374620709022	0.23673806876	0.0681374963484	0.0131033457198	0.002332612129	0.000463107282062	0.000118384713149	4.65439301943e-05	2.94439826382e-05	2.48330536766e-05	2.34434633782e-05	2.29818549275e-05	2.28149376808e-05	2.27499458355e-05	2.27229468788e-05	2.27110731246e-05	2.27055811439e-05	2.27029243879e-05	2.27015865706e-05	2.2700888175e-05	2.2700511517e-05	2.27003022888e-05	2.27001828965e-05	2.27003248045e-05
hhs1	201601	1.80717	1.841	0.000639759517766	0.0118715290635	0.150549078298	0.515323774007	0.286414948391	0.0328029131279	0.0018372299482	0.000121746584193	2.96663079895e-05	2.33579908168e-05	2.27811687146e-05	2.27125556668e-05	2.27023456617e-05	2.27005130167e-05	2.27001281e-05	2.27000357938e-05	2.27000110132e-05	2.27000036828e-05	2.27000013244e-05	2.27000005077e-05	2.27000002058e-05	2.27000000878e-05	2.27000000393e-05	2.27000000182e-05	2.27000000088e-05	2.27000000044e-05	2.27000000049e-05
hhs1	201602	1.9911	2.0455	0.00215178643364	0.0162221261332	0.102643190712	0.338510657021	0.3771543114	0.136011878397	0.0232633972013	0.00310034103521	0.0004480415611	9.11962461835e-05	3.58158990772e-05	2.56518692737e-05	2.34655096893e-05	2.29242470766e-05	2.2772915815e-05	2.27259316941e-05	2.27099641751e-05	2.27040950417e-05	2.2701784992e-05	2.27008194728e-05	2.27003939129e-05	2.27001972764e-05	2.27001024996e-05	2.27000550513e-05	2.27000304684e-05	2.27000173299e-05	2.2700026367e-05
hhs1	201603	1.98808	1.994	0.00756145390401	0.038342667153	0.145415704503	0.311888040556	0.308868510643	0.14162425456	0.0369634449941	0.00726142754986	0.00134313739646	0.000275072764	7.5850973791e-05	3.52141646435e-05	2.59879765429e-05	2.36561638272e-05	2.30046814154e-05	2.28053265106e-05	2.27391412995e-05	2.27155103322e-05	2.27065077348e-05	2.27028734763e-05	2.27013281916e-05	2.27006397415e-05	2.27003198286e-05	2.27001653865e-05	2.27000881949e-05	2.27000483725e-05	2.27000671985e-05
hhs1	201604	1.97011	1.984	0.000632330168505	0.00768154648412	0.0881202137834	0.42117669368	0.398262245743	0.0765726240477	0.00651679757938	0.000544521138775	7.5767439186e-05	2.98034333535e-05	2.39133072428e-05	2.29537978642e-05	2.27627014448e-05	2.27177691199e-05	2.27056452096e-05	2.27019745844e-05	2.27007496094e-05	2.27003053347e-05	2.27001322097e-05	2.27000603932e-05	2.27000289209e-05	2.27000144425e-05	2.27000074877e-05	2.27000040149e-05	2.27000022195e-05	2.27000012613e-05	2.2700001917e-05
hhs1	201605	2.00001	1.855	0.000506698366441	0.00898653779607	0.131771491944	0.531344694091	0.295129044317	0.0300547088067	0.00164420350659	0.000121769905102	3.10884089497e-05	2.36771107398e-05	2.28487934448e-05	2.27281737319e-05	2.27063681736e-05	2.27016645835e-05	2.27004909545e-05	2.27001602867e-05	2.27000570567e-05	2.27000218786e-05	2.27000089492e-05	2.27000038739e-05	2.27000017627e-05	2.27000008385e-05	2.2700000415e-05	2.2700000213e-05	2.27000001127e-05	2.27000000616e-05	2.27000000848e-05
hhs1	201606	2.54487	1.49502	0.000182213707773	0.0145661707376	0.494717921094	0.476586642248	0.0132973949755	0.000169404378121	2.60756133674e-05	2.28619989204e-05	2.27133060713e-05	2.27016106765e-05	2.27002600166e-05	2.27000523357e-05	2.2700012534e-05	2.27000034537e-05	2.2700001068e-05	2.27000003638e-05	2.27000001346e-05	2.27000000534e-05	2.27000000224e-05	2.27000000101e-05	2.27000000047e-05	2.27000000023e-05	2.27000000011e-05	2.27000000006e-05	2.27000000003e-05	2.27000000002e-05	2.27000000002e-05
hhs1	201607	2.20908	1.576825	0.000708865372085	0.0187491006958	0.357894825813	0.567034256425	0.0532046343737	0.00182502956006	0.000118773038428	3.16273971154e-05	2.39616713315e-05	2.29418824311e-05	2.27581782544e-05	2.27166487946e-05	2.27054629305e-05	2.27020015395e-05	2.27008029334e-05	2.27003474672e-05	2.27001603478e-05	2.27000781943e-05	2.27000400015e-05	2.27000213393e-05	2.2700011813e-05	2.27000067581e-05	2.27000039817e-05	2.2700002409e-05	2.27000014929e-05	2.27000009455e-05	2.27000019148e-05
hhs1	201608	2.01418	1.047765	0.0162036298116	0.40122117647	0.547301406052	0.0340509721997	0.000699968234601	4.46584724859e-05	2.40342564459e-05	2.28315331608e-05	2.2718507584e-05	2.27033986531e-05	2.27007659761e-05	2.27002029322e-05	2.27000612638e-05	2.27000205946e-05	2.2700007575e-05	2.27000030075e-05	2.2700001275e-05	2.27000005722e-05	2.270000027e-05	2.2700000133e-05	2.27000000684e-05	2.27000000362e-05	2.27000000199e-05	2.27000000112e-05	2.27000000064e-05	2.27000000039e-05	2.27000000064e-05
hhs1	201609	2.03999	1.418	0.00276405025103	0.0733151615602	0.538838500245	0.357191846247	0.0264378345175	0.000932486057259	6.30069747736e-05	2.54817912947e-05	2.29837899751e-05	2.27394940806e-05	2.27070147197e-05	2.27015123613e-05	2.27003813104e-05	2.27001093262e-05	2.27000348915e-05	2.27000121917e-05	2.27000046032e-05	2.27000018586e-05	2.27000007956e-05	2.27000003586e-05	2.27000001691e-05	2.27000000831e-05	2.27000000424e-05	2.27000000223e-05	2.27000000121e-05	2.27000000068e-05	2.27000000098e-05
hhs1	201610	1.71331	1.15183	0.0408415071954	0.290374252018	0.499417887145	0.151100389211	0.0160360769277	0.00153304613054	0.00020526493829	5.2060522571e-05	2.8727394096e-05	2.42064906706e-05	2.3140911583e-05	2.28466407901e-05	2.27541680884e-05	2.27218367831e-05	2.27094766198e-05	2.27043797659e-05	2.2702137116e-05	2.27010933019e-05	2.27005830237e-05	2.27003225447e-05	2.27001843779e-05	2.27001085349e-05	2.27000656012e-05	2.27000406121e-05	2.27000256956e-05	2.2700016585e-05	2.27000352831e-05
hhs1	201611	1.57636	1.1133950000000001	0.0285831418649	0.323183866248	0.540967652147	0.101012720399	0.00544755638838	0.000304544578785	4.37992411284e-05	2.49953095864e-05	2.30394504667e-05	2.27640011096e-05	2.27146316987e-05	2.27039061764e-05	2.27011838032e-05	2.27003985965e-05	2.27001466516e-05	2.27000581914e-05	2.27000246443e-05	2.27000110455e-05	2.27000052031e-05	2.27000025612e-05	2.27000013112e-05	2.27000006953e-05	2.27000003804e-05	2.27000002143e-05	2.27000001238e-05	2.27000000734e-05	2.27000001222e-05
hhs1	201612	1.62583	1.112	0.0317957210575	0.324384578847	0.531795237835	0.104541833173	0.0065297622027	0.000433114067845	5.98770374382e-05	2.75031293339e-05	2.35270416265e-05	2.28784304414e-05	2.27460053682e-05	2.27136860084e-05	2.27045757907e-05	2.27016854858e-05	2.27006735629e-05	2.27002885269e-05	2.27001312117e-05	2.27000628577e-05	2.27000315193e-05	2.27000164562e-05	2.27000089065e-05	2.27000049781e-05	2.27000028645e-05	2.2700001692e-05	2.27000010237e-05	2.27000006331e-05	2.27000011881e-05
hhs1	201613	1.13344	0.937	0.084134703245	0.493701677109	0.374559035182	0.043905744884	0.00291753269925	0.00026783890533	5.28522131981e-05	2.77894204563e-05	2.37997821319e-05	2.29880264377e-05	2.2787803647e-05	2.27302460641e-05	2.27115160471e-05	2.27047657154e-05	2.27021159415e-05	2.27009976768e-05	2.27004954894e-05	2.27002574868e-05	2.27001392459e-05	2.27000780094e-05	2.27000451021e-05	2.27000268242e-05	2.27000163659e-05	2.27000102189e-05	2.27000065166e-05	2.27000042367e-05	2.2700009194e-05
hhs1	201614	1.05605	0.79	0.142981983638	0.631802157567	0.211256016099	0.0125758804139	0.000792622553377	9.96772390764e-05	3.43490135923e-05	2.50939292936e-05	2.33171071231e-05	2.2888982356e-05	2.27662079614e-05	2.27258314105e-05	2.27110045275e-05	2.27050435651e-05	2.27024586074e-05	2.27012633827e-05	2.27006794657e-05	2.27003802492e-05	2.27002203776e-05	2.27001317482e-05	2.27000809758e-05	2.27000510239e-05	2.27000328816e-05	2.27000216265e-05	2.27000144909e-05	2.27000098763e-05	2.27000249634e-05
hhs1	201615	0.89892	0.7384999999999999	0.130356259763	0.756319331135	0.110644065092	0.0020862172717	8.94627942621e-05	2.73040570655e-05	2.32402280679e-05	2.27914435239e-05	2.27201324209e-05	2.27053944198e-05	2.27016824908e-05	2.27005921132e-05	2.27002298886e-05	2.27000968267e-05	2.27000436771e-05	2.27000208898e-05	2.27000105091e-05	2.2700005525e-05	2.27000030195e-05	2.27000017079e-05	2.27000009961e-05	2.27000005972e-05	2.27000003671e-05	2.27000002307e-05	2.27000001482e-05	2.27000000969e-05	2.27000002136e-05
hhs1	201616	0.895756	0.664	0.213594346239	0.72280394337	0.0620761232683	0.000974658467795	4.97071397521e-05	2.43230353539e-05	2.28668538301e-05	2.27249975392e-05	2.27049230493e-05	2.27011914988e-05	2.2700338545e-05	2.27001093451e-05	2.27000392132e-05	2.27000153413e-05	2.27000064595e-05	2.27000028961e-05	2.27000013712e-05	2.27000006805e-05	2.27000003525e-05	2.27000001892e-05	2.27000001052e-05	2.27000000602e-05	2.27000000353e-05	2.27000000214e-05	2.2700000013e-05	2.27000000082e-05	2.27000000162e-05
hhs2	201542	1.3633	2.04037	0.00381816813301	0.0186631999638	0.0986334972774	0.34113627249	0.379737037871	0.126537872465	0.0244686307909	0.00486816260202	0.0011870309924	0.000362321853337	0.000139141246923	6.81595229289e-05	4.24015082691e-05	3.19951984554e-05	2.74035973289e-05	2.52236105831e-05	2.41227659394e-05	2.35368925291e-05	2.32106741653e-05	2.30217590481e-05	2.2908526671e-05	2.28385627969e-05	2.27941492932e-05	2.27652651226e-05	2.27460670735e-05	2.27330532731e-05	2.28031608973e-05
hhs2	201543	1.35069	1.974	0.000136011749016	0.00210281168924	0.0505343213294	0.484899244425	0.423587064753	0.0366640218691	0.00152732901794	0.00010876791374	3.05388291884e-05	2.37445939288e-05	2.28861452544e-05	2.27414533622e-05	2.27109897599e-05	2.27033490439e-05	2.27011432878e-05	2.27004288074e-05	2.27001740856e-05	2.27000756105e-05	2.27000348082e-05	2.27000168574e-05	2.27000085356e-05	2.27000044955e-05	2.27000024523e-05	2.27000013806e-05	2.27000007995e-05	2.27000004751e-05	2.27000008103e-05
hhs2	201544	1.57092	2.1085000000000003	3.96720811954e-05	0.00050185957153	0.018192077614	0.324172689874	0.576817566993	0.0774147633988	0.0023357021739	9.09311849223e-05	2.58755567606e-05	2.29326482338e-05	2.27246277551e-05	2.27034804741e-05	2.27006179484e-05	2.27001317498e-05	2.27000326126e-05	2.27000091363e-05	2.27000028401e-05	2.27000009647e-05	2.27000003536e-05	2.27000001385e-05	2.27000000576e-05	2.27000000252e-05	2.27000000114e-05	2.27000000055e-05	2.27000000028e-05	2.27000000013e-05	2.27000000017e-05
hhs2	201545	1.86092	2.2065	2.38640444345e-05	6.41326895251e-05	0.00294897696779	0.174350331611	0.724276157772	0.0964921746888	0.00136851421802	4.3835518061e-05	2.33697191272e-05	2.2738720529e-05	2.27035114731e-05	2.27004458978e-05	2.27000732556e-05	2.27000147308e-05	2.27000034842e-05	2.27000009413e-05	2.2700000284e-05	2.27000000942e-05	2.27000000338e-05	2.2700000013e-05	2.27000000053e-05	2.27000000023e-05	2.2700000001e-05	2.27000000006e-05	2.27000000001e-05	2.27000000002e-05	2.27000000001e-05
hhs2	201546	1.74541	2.62002	2.4247936197e-05	4.80681057004e-05	0.000664763946321	0.0205407398581	0.313780465803	0.568939445991	0.0920227751737	0.0034285007473	0.000136296312169	2.83178694513e-05	2.31245315597e-05	2.27457029495e-05	2.27065216146e-05	2.2701164622e-05	2.27002491934e-05	2.27000618232e-05	2.2700017344e-05	2.27000053964e-05	2.27000018341e-05	2.27000006726e-05	2.27000002635e-05	2.27000001093e-05	2.27000000479e-05	2.27000000219e-05	2.27000000104e-05	2.27000000052e-05	2.27000000058e-05
hhs2	201547	2.29498	3.06124	0.000452381782593	0.00213715410587	0.0102168645202	0.0431593592264	0.13642382112	0.269116381844	0.290797801599	0.1693984116	0.0591885173319	0.0147933766002	0.0031474030482	0.00065618627502	0.000155083500395	5.22834671688e-05	2.98763411555e-05	2.45958899201e-05	2.32440664611e-05	2.28687138002e-05	2.27561866389e-05	2.27199703333e-05	2.27075306062e-05	2.27029963938e-05	2.27012518563e-05	2.27005467452e-05	2.27002486501e-05	2.27001173418e-05	2.27001192277e-05
hhs2	201548	2.30133	3.42966	0.00144534716436	0.00439096609879	0.0131426676181	0.0365344565638	0.0873692212073	0.164512728877	0.225001154496	0.213551799365	0.141767895789	0.0697626977988	0.0277207187218	0.00969897829909	0.00320985713179	0.00106150269451	0.000367996342661	0.000141759715562	6.56445228144e-05	3.8955301502e-05	2.91576313176e-05	2.53881743811e-05	2.38697438555e-05	2.32305868235e-05	2.29501493328e-05	2.28222343522e-05	2.27617413617e-05	2.27321563269e-05	2.27398736654e-05
hhs2	201549	1.77591	3.710155	8.25453318115e-05	0.000263137395345	0.00108610485227	0.00504624077511	0.0234441545057	0.0919768363622	0.239214713615	0.326108651246	0.213426214955	0.0755158965742	0.0184636268747	0.00393727779893	0.000857046663407	0.000214034855037	7.11039746686e-05	3.62576106667e-05	2.68815996831e-05	2.41080476895e-05	2.32128816703e-05	2.29003407568e-05	2.27832690485e-05	2.27365749463e-05	2.27168765494e-05	2.27081385149e-05	2.27040834864e-05	2.2702123547e-05	2.27026743251e-05
hhs2	201550	2.37764	3.37589	0.00119963743293	0.00385334721687	0.0122764701508	0.0363064832648	0.0913436994344	0.176526006552	0.238968948761	0.215917530128	0.132393039331	0.0593267055106	0.0214979518811	0.00693908640636	0.00215363960776	0.000681590810169	0.00023296776287	9.29695826402e-05	4.74458954345e-05	3.18957941481e-05	2.63015120034e-05	2.41827357663e-05	2.33396467981e-05	2.2988172499e-05	2.28351333124e-05	2.2765751559e-05	2.27330991705e-05	2.27171923127e-05	2.27212336875e-05
hhs2	201551	2.18428	3.85752	0.000153399673655	0.000458625459348	0.00159266522407	0.00598673034984	0.0225738877758	0.0757392264454	0.189104565595	0.289423414352	0.243429244892	0.117800512359	0.0388975472774	0.0106507403401	0.00279838709384	0.000772607926217	0.000239924451466	9.09571701486e-05	4.5967872859e-05	3.12624164536e-05	2.60788475029e-05	2.41199181784e-05	2.33313037837e-05	2.29952044059e-05	2.28444237889e-05	2.27735847151e-05	2.27388886724e-05	2.27212432146e-05	2.27299099686e-05
hhs2	201552	2.32815	3.858	0.000345445405855	0.00100511326481	0.00316209477997	0.0102497288744	0.0320723993369	0.0876923263887	0.183335660371	0.256697348878	0.224116476338	0.125683324424	0.0507193577456	0.0169336399018	0.00525296217973	0.00163778952731	0.000541082479593	0.000198850842235	8.64630265795e-05	4.72822174085e-05	3.27614046127e-05	2.70528052867e-05	2.46810888851e-05	2.36442093593e-05	2.31692534338e-05	2.29422350916e-05	2.28294335082e-05	2.2771365917e-05	2.28022227535e-05
hhs2	201601	2.50124	3.176	0.000130235560968	0.00064724725509	0.00380514045441	0.0215151406521	0.0951938110772	0.256304734177	0.338129725789	0.204338238271	0.0637984621392	0.013081347742	0.00224321739545	0.000391003177983	8.76276458767e-05	3.53224296963e-05	2.54350720609e-05	2.33593380731e-05	2.28755789402e-05	2.27511932744e-05	2.27161967495e-05	2.27055139734e-05	2.27020046023e-05	2.27007730354e-05	2.27003143508e-05	2.27001341001e-05	2.27000597422e-05	2.27000276852e-05	2.27000272787e-05
hhs2	201602	3.22646	3.5962	0.000208127859616	0.000719104424443	0.00280479811505	0.0113274365273	0.0426784066653	0.128506541551	0.255346514789	0.287199505346	0.177625902462	0.0676650889044	0.0191647855549	0.0048026489313	0.00120266719019	0.000328526454265	0.000108114679938	4.86022126002e-05	3.12175659345e-05	2.57215096236e-05	2.38487835501e-05	2.31650193365e-05	2.28991589707e-05	2.27897332259e-05	2.27423184577e-05	2.27207963397e-05	2.27106075978e-05	2.27055965562e-05	2.27072426188e-05
hhs2	201603	2.76832	3.00555	4.13121311986e-05	0.000161824226028	0.00128790620591	0.0127091147464	0.102752050364	0.377501415173	0.383340058668	0.106931647179	0.0133657405922	0.001353798547	0.000168520864712	4.21181275535e-05	2.58719118259e-05	2.33230326121e-05	2.28434489107e-05	2.27378063609e-05	2.2711177142e-05	2.2703645348e-05	2.2701293731e-05	2.27004940473e-05	2.27002011363e-05	2.27000866303e-05	2.27000392204e-05	2.27000185635e-05	2.27000091434e-05	2.27000046682e-05	2.27000056241e-05
hhs2	201604	3.17342	2.8165	6.37587646547e-05	0.000328062496355	0.00281114982618	0.0272900755573	0.187217937855	0.457977211323	0.269734300436	0.0483881280162	0.00515838584163	0.000562992532991	9.12050354164e-05	3.352798087e-05	2.47949340296e-05	2.31818896883e-05	2.28281979407e-05	2.27385344086e-05	2.27128414539e-05	2.27046723271e-05	2.27018333022e-05	2.27007679703e-05	2.27003406241e-05	2.27001588745e-05	2.27000774813e-05	2.27000393198e-05	2.27000206784e-05	2.27000112302e-05	2.27000154903e-05
hhs2	201605	3.69465	2.96723	3.27465099023e-05	0.000105671153381	0.000892846514891	0.0105940412766	0.104657673253	0.41793811048	0.37681212564	0.0802100260506	0.00764505607269	0.000654481696533	8.47380218423e-05	3.04551340039e-05	2.39204888453e-05	2.29343891711e-05	2.27532177841e-05	2.2713902693e-05	2.27040872836e-05	2.27013283304e-05	2.27004703916e-05	2.27001794002e-05	2.27000729875e-05	2.27000314277e-05	2.27000142287e-05	2.27000067362e-05	2.2700003319e-05	2.27000016953e-05	2.27000020451e-05
hhs2	201606	4.01335	2.97492	2.33851808197e-05	2.97530257881e-05	0.000129554956629	0.00242891215379	0.0580775948706	0.473483649375	0.420392538818	0.0431806223723	0.00175942169713	0.000102530839277	2.81914480775e-05	2.32524804388e-05	2.27757056117e-05	2.27132536363e-05	2.27028211507e-05	2.27007034098e-05	2.27001997316e-05	2.27000632082e-05	2.27000219233e-05	2.27000082239e-05	2.27000033013e-05	2.2700001406e-05	2.27000006308e-05	2.27000002962e-05	2.27000001451e-05	2.27000000737e-05	2.2700000088e-05
hhs2	201607	4.07985	2.749955	2.78417369429e-05	6.23561317898e-05	0.000490417488678	0.00894573539807	0.173435322791	0.633794502784	0.173358333114	0.00894070770456	0.000490189105126	6.2340168483e-05	2.78400095073e-05	2.36185662569e-05	2.29088595993e-05	2.27571214222e-05	2.27180617011e-05	2.27064173682e-05	2.27025087279e-05	2.27010620263e-05	2.27004809057e-05	2.27002306859e-05	2.27001163189e-05	2.27000612649e-05	2.27000335315e-05	2.2700018989e-05	2.27000110858e-05	2.27000066517e-05	2.27000117834e-05
hhs2	201608	3.34526	2.615	2.68558632315e-05	7.18629682496e-05	0.000923218368921	0.0226187607866	0.318298345134	0.562957712505	0.09054242733	0.00393850245403	0.000199896746814	3.50047955776e-05	2.39830334557e-05	2.28849486505e-05	2.27343006087e-05	2.27077544032e-05	2.27020538108e-05	2.27006188119e-05	2.27002074438e-05	2.27000760629e-05	2.27000301006e-05	2.27000127199e-05	2.27000056911e-05	2.27000026769e-05	2.2700001316e-05	2.2700000673e-05	2.27000003565e-05	2.27000001951e-05	2.27000002731e-05
hhs2	201609	2.27089	2.86565	0.00494934888971	0.01482721824	0.0409163858137	0.0960488810516	0.175258891194	0.229691761244	0.207710502618	0.131598629929	0.062289226723	0.0240626691989	0.0082705745941	0.00271246716773	0.000895696703063	0.000312742716383	0.000122888533091	5.89505677226e-05	3.64738707807e-05	2.81943954187e-05	2.49967799922e-05	2.37035463236e-05	2.31570073952e-05	2.29162738054e-05	2.28060585218e-05	2.2753750731e-05	2.27280828013e-05	2.27150911199e-05	2.27199592095e-05
hhs2	201610	1.9742	2.492	0.013406930198	0.034544670771	0.0802866657142	0.153242257792	0.217928714098	0.216643816913	0.150719086495	0.0783451859323	0.0335526996144	0.0129960083381	0.00488129843427	0.00186084658469	0.000741796618028	0.000316790326918	0.000148908736421	7.95267779995e-05	4.94892482467e-05	3.58831783646e-05	2.94501659698e-05	2.62845437114e-05	2.4668077808e-05	2.38140521579e-05	2.33484856219e-05	2.30872688403e-05	2.2936772018e-05	2.28479229885e-05	2.2986940266e-05
hhs2	201611	2.22224	2.482475	0.0174585026089	0.041803214109	0.0879829842404	0.152004845481	0.202496198896	0.200351766118	0.147440614846	0.0839822779042	0.0394566172521	0.0163694393884	0.00636253789458	0.00242487127618	0.000937969471329	0.000379624856607	0.000166563935384	8.29183141731e-05	4.89175585244e-05	3.4569063768e-05	2.82797786787e-05	2.54187610949e-05	2.40700947054e-05	2.34125265717e-05	2.30815811094e-05	2.2909998433e-05	2.28185366327e-05	2.27685048048e-05	2.28070039592e-05
hhs2	201612	2.00991	2.337	0.000732627941403	0.00494540125402	0.0354217898345	0.186263193071	0.414878124292	0.278681593454	0.0671214880475	0.00987939520265	0.00139448020803	0.000241235482455	6.4381721959e-05	3.21464623658e-05	2.51899168687e-05	2.3446418695e-05	2.29495326615e-05	2.27915193058e-05	2.27363346437e-05	2.27154454777e-05	2.27069672205e-05	2.27033104089e-05	2.27016466255e-05	2.27008530185e-05	2.27004582258e-05	2.27002542997e-05	2.27001453373e-05	2.27000853058e-05	2.2700141142e-05
hhs2	201613	1.6754	1.7349	0.000571721205503	0.0103660586533	0.188802928133	0.627585967889	0.163081424979	0.00860147907108	0.000489193427899	6.32905174671e-05	2.80538020887e-05	2.3668022167e-05	2.29219584393e-05	2.27610854698e-05	2.27194088773e-05	2.27069225875e-05	2.27027146953e-05	2.27011521917e-05	2.27005228686e-05	2.27002512795e-05	2.27001269051e-05	2.27000669335e-05	2.27000366787e-05	2.27000207935e-05	2.27000121513e-05	2.27000072971e-05	2.27000044916e-05	2.27000028272e-05	2.27000056341e-05
hhs2	201614	1.4765	1.73428	5.27289588256e-05	0.000994157388001	0.0935802442834	0.833745630508	0.0703472767883	0.000775909756745	4.76949912746e-05	2.47057740917e-05	2.29767634392e-05	2.2754440469e-05	2.27137225188e-05	2.27041523066e-05	2.27014453275e-05	2.27005619898e-05	2.27002390305e-05	2.27001094926e-05	2.27000533807e-05	2.27000274442e-05	2.27000147708e-05	2.27000082735e-05	2.27000047996e-05	2.27000028722e-05	2.27000017672e-05	2.27000011145e-05	2.2700000719e-05	2.27000004733e-05	2.27000010829e-05
hhs2	201615	1.28867	1.7473800000000002	0.00165071797739	0.0204781717507	0.207613279677	0.544432126967	0.203629657254	0.0199342511328	0.00160997710242	0.000189907633123	4.70683226945e-05	2.73619580494e-05	2.38062998754e-05	2.30112891913e-05	2.28004000454e-05	2.27361884669e-05	2.27142997825e-05	2.27061036237e-05	2.27027817406e-05	2.27013412744e-05	2.2700679149e-05	2.27003589407e-05	2.27001970202e-05	2.27001118423e-05	2.27000654293e-05	2.27000393277e-05	2.2700024225e-05	2.2700015258e-05	2.27000304447e-05
hhs2	201616	1.25627	1.598	3.65831866136e-05	0.00142066579591	0.265534770601	0.720147534837	0.0122881396396	9.39272929322e-05	2.42789526834e-05	2.2788972386e-05	2.27090103458e-05	2.2701350464e-05	2.27002674291e-05	2.27000651786e-05	2.27000186522e-05	2.27000060655e-05	2.27000021888e-05	2.27000008612e-05	2.27000003646e-05	2.27000001642e-05	2.2700000078e-05	2.27000000389e-05	2.27000000202e-05	2.27000000109e-05	2.27000000061e-05	2.27000000034e-05	2.27000000021e-05	2.27000000012e-05	2.27000000022e-05
hhs3	201542	1.72001	1.73	0.00798774037192	0.0464725080035	0.234055288471	0.451215454027	0.210497434733	0.040261570582	0.00698718299812	0.00149551989057	0.000411921686383	0.000146577471868	6.83899741327e-05	4.16418025758e-05	3.13259045803e-05	2.69409928214e-05	2.4921812665e-05	2.39277838818e-05	2.34099977096e-05	2.31269338916e-05	2.29655885826e-05	2.28702093328e-05	2.28119890858e-05	2.27754267904e-05	2.27518762112e-05	2.27363576949e-05	2.27259197592e-05	2.27187671592e-05	2.2760427389e-05
hhs3	201543	2.17414	1.859	9.12931243295e-05	0.00187361281724	0.0726474580068	0.648493774061	0.266843778383	0.00929133149543	0.000289109743313	3.68330033958e-05	2.39910498152e-05	2.28758946934e-05	2.27321386093e-05	2.27073268701e-05	2.2701983319e-05	2.27006155036e-05	2.27002134787e-05	2.27000811857e-05	2.27000333628e-05	2.27000146469e-05	2.27000068074e-05	2.2700003325e-05	2.27000016964e-05	2.27000008996e-05	2.2700000494e-05	2.27000002795e-05	2.27000001628e-05	2.27000000972e-05	2.27000001677e-05
hhs3	201544	1.83996	1.9344999999999999	2.79538604395e-05	0.000320151600979	0.0281949542435	0.592228221331	0.369948464828	0.0087055255945	0.000118558774964	2.47720441931e-05	2.27901990682e-05	2.27066648689e-05	2.27007273701e-05	2.27001064641e-05	2.27000195549e-05	2.27000043006e-05	2.27000010946e-05	2.27000003143e-05	2.27000001e-05	2.27000000345e-05	2.27000000129e-05	2.27000000052e-05	2.27000000021e-05	2.2700000001e-05	2.27000000004e-05	2.27000000002e-05	2.27000000001e-05	2.27000000001e-05	2.27e-05
hhs3	201545	2.02023	2.1109999999999998	2.31867344099e-05	4.73792456882e-05	0.00311451899812	0.27880571496	0.688270395294	0.0290689220909	0.00021330681225	2.51930469006e-05	2.27777238953e-05	2.27045966418e-05	2.27004293201e-05	2.27000560695e-05	2.27000094436e-05	2.27000019404e-05	2.27000004677e-05	2.27000001284e-05	2.27000000392e-05	2.27000000133e-05	2.27000000047e-05	2.27000000019e-05	2.27000000008e-05	2.27000000003e-05	2.27000000002e-05	2.27e-05	2.27000000001e-05	2.27e-05	2.27e-05
hhs3	201546	2.27837	2.434745	0.000487260399822	0.0037205363605	0.0281145270709	0.15010774532	0.372250272587	0.322917197262	0.102627494725	0.0168784364904	0.00216615735498	0.000296655172844	6.21808899486e-05	2.93367787854e-05	2.40002705165e-05	2.29930330978e-05	2.27747517263e-05	2.27212525742e-05	2.27066419744e-05	2.27022548721e-05	2.27008231975e-05	2.27003204302e-05	2.27001320277e-05	2.27000572302e-05	2.27000259613e-05	2.27000122689e-05	2.2700006017e-05	2.27000030517e-05	2.270000359e-05
hhs3	201547	2.81511	3.41653	0.000543966092795	0.00204603563878	0.00774244538549	0.0271014306231	0.0793948894861	0.173378436105	0.253828562707	0.234828156231	0.13900813134	0.0569614727691	0.0180958271611	0.00498640651825	0.00130844321282	0.000355437478599	0.000111725895087	4.7776404685e-05	3.01961837218e-05	2.50832530462e-05	2.35049421564e-05	2.29880051954e-05	2.28087726083e-05	2.27431972664e-05	2.27179704638e-05	2.27078029027e-05	2.27035243836e-05	2.27016508038e-05	2.27016491419e-05
hhs3	201548	2.97706	3.23472	0.00592130615863	0.0143670074478	0.032793845071	0.0673462708247	0.118321429807	0.16942338144	0.19079224703	0.166848462033	0.114936135909	0.0647038411127	0.0312600081004	0.0136276618326	0.00560271580692	0.00225140591987	0.00091052940075	0.000381104165999	0.000170776341157	8.56703638778e-05	5.03412801597e-05	3.5236628303e-05	2.85738955177e-05	2.55405947358e-05	2.41160170363e-05	2.34265261997e-05	2.30830613256e-05	2.29072178844e-05	2.29760137421e-05
hhs3	201549	2.38365	3.338	0.00672469708599	0.0150665204574	0.0320965517961	0.0625973936306	0.107001733829	0.153509257074	0.178650453296	0.166048481679	0.124202889936	0.0769217981472	0.0411039863483	0.019810701268	0.00896596049137	0.00393808373685	0.00172248405684	0.000766242399116	0.000353815874232	0.000173741094257	9.35103439705e-05	5.68673172971e-05	3.96721025073e-05	3.13744063795e-05	2.72571756289e-05	2.51579183722e-05	2.40591476379e-05	2.34694656811e-05	2.38399222427e-05
hhs3	201550	2.32746	3.34163	0.00161368144625	0.00498677883428	0.015090552212	0.0419662538251	0.0988024562009	0.179503654239	0.232268825583	0.205873036169	0.127340497504	0.0588434140541	0.0222579844322	0.00752354902216	0.00243792505125	0.000799409032113	0.000279083619106	0.00011086540787	5.45033190018e-05	3.47596919186e-05	2.75043888631e-05	2.47067766378e-05	2.35764692367e-05	2.30990746514e-05	2.28888624903e-05	2.27926304929e-05	2.27469567754e-05	2.27245406741e-05	2.27306567186e-05
hhs3	201551	2.28403	3.85906	0.000629217400766	0.00173668462802	0.00500967215074	0.0145001534439	0.0397228160102	0.0946587553634	0.176687774823	0.234167012032	0.209326530159	0.128888533014	0.0593691213809	0.0227574917629	0.00798433777575	0.00274791369557	0.000972305590587	0.000366928474523	0.000153790968576	7.53046709288e-05	4.4928733046e-05	3.25665463355e-05	2.72851268931e-05	2.49230320563e-05	2.38205821657e-05	2.32853633309e-05	2.30159238331e-05	2.28756806029e-05	2.29556673224e-05
hhs3	201552	2.23747	3.76448	6.26142097641e-05	0.000175333305071	0.000680296514111	0.00317291012713	0.0158529994124	0.0718807547104	0.224001860882	0.349366407323	0.234843752557	0.0778103224251	0.0173862044095	0.00348032354751	0.000740876607685	0.000188268926928	6.57006225786e-05	3.52252573787e-05	2.67473443745e-05	2.41333541968e-05	2.3250032821e-05	2.29264183054e-05	2.27991223757e-05	2.2745811825e-05	2.27222136444e-05	2.27112407344e-05	2.27059093059e-05	2.27032148456e-05	2.27044997014e-05
hhs3	201601	1.97779	3.59711	6.67166035049e-05	0.00024610050216	0.00123494523005	0.00665770726429	0.0327391314939	0.121427330877	0.272775563389	0.313448003866	0.178531658249	0.0570085904679	0.0126133888938	0.00237766767591	0.000451170401524	0.000104601296831	3.97382099779e-05	2.66039101569e-05	2.36853577474e-05	2.29725576392e-05	2.27820256108e-05	2.27266518051e-05	2.27092805726e-05	2.27034398397e-05	2.27013488436e-05	2.27005565284e-05	2.27002404548e-05	2.27001083342e-05	2.27001015264e-05
hhs3	201602	2.25924	3.49	0.0015898255999	0.00453473072787	0.0128631671811	0.0344264279997	0.0809573148761	0.153506457398	0.216103741269	0.214561113218	0.15041249795	0.0785124363651	0.0331616478373	0.0123465013971	0.00434771806954	0.00152527359119	0.000554941282276	0.000218102817539	9.76462926018e-05	5.28157601418e-05	3.53770188644e-05	2.82806864725e-05	2.52629082392e-05	2.39244564589e-05	2.33068544448e-05	2.30111434378e-05	2.28646057192e-05	2.27896382596e-05	2.28230563922e-05
hhs3	201603	2.5782	2.81693	0.00634100672327	0.0181557727661	0.0474169924654	0.104709556499	0.179983269587	0.224732270995	0.197510180556	0.124471744753	0.0597967426248	0.0237573865953	0.00844849233026	0.00286817025031	0.000977012084812	0.000349209915906	0.000138419382492	6.55096910887e-05	3.92797793038e-05	2.94233070166e-05	2.55506574999e-05	2.39609672354e-05	2.32804175946e-05	2.29772633941e-05	2.28370934601e-05	2.27699881238e-05	2.27368041908e-05	2.27198927266e-05	2.27266105229e-05
hhs3	201604	2.92751	3.12831	0.00111696216873	0.00398109655951	0.0142963532572	0.0472698261059	0.126493619748	0.235161170685	0.268886322605	0.183675941721	0.0812093639431	0.0268772035136	0.00770309232558	0.00213310200165	0.000615809578096	0.000198646782973	7.85092905505e-05	4.16826682663e-05	2.96091021473e-05	2.53793256721e-05	2.38014256937e-05	2.31774936891e-05	2.29172380011e-05	2.28032544256e-05	2.2751065534e-05	2.2726183229e-05	2.27138739056e-05	2.27075755733e-05	2.27105082707e-05
hhs3	201605	3.28807	2.449	0.00274923591339	0.0128355586534	0.0535641502651	0.164522955117	0.298932973597	0.27865541217	0.135637894434	0.040738102467	0.00940982312732	0.0020064982961	0.000450125711345	0.000121559258828	4.77277375714e-05	2.96578725273e-05	2.48153593795e-05	2.33983846047e-05	2.29484484596e-05	2.2794522392e-05	2.27381928824e-05	2.27162888613e-05	2.2707292681e-05	2.27034110745e-05	2.27016598976e-05	2.27008372639e-05	2.27004363498e-05	2.27002342975e-05	2.27003111017e-05
hhs3	201606	3.98252	2.7162	0.00238696220152	0.00947865954864	0.0350851721474	0.106071142061	0.222932049592	0.283392993022	0.20714395029	0.0929574997544	0.0296458648006	0.00787960462414	0.00198121874362	0.0005174146672	0.000154420297433	6.03073872022e-05	3.42700681131e-05	2.65305126983e-05	2.40589548518e-05	2.32138897345e-05	2.29059920956e-05	2.2787064526e-05	2.27386111139e-05	2.27178869598e-05	2.27086216132e-05	2.27043085612e-05	2.27022253745e-05	2.27011846476e-05	2.27015430266e-05
hhs3	201607	3.21284	2.427	7.99250284349e-05	0.000529087972365	0.00644428257415	0.0903906277215	0.494242351378	0.361427164327	0.0431748206595	0.00298295118964	0.000280675867194	5.50188543251e-05	2.82211049189e-05	2.3902973905e-05	2.30169348209e-05	2.27970485058e-05	2.27335462941e-05	2.27128076543e-05	2.27053120272e-05	2.27023628396e-05	2.27011158106e-05	2.27005548875e-05	2.27002886793e-05	2.27001562678e-05	2.27000876209e-05	2.27000506976e-05	2.27000301725e-05	2.270001842e-05	2.27000340011e-05
hhs3	201608	2.99606	2.5797100000000004	0.000228045657483	0.0015290563478	0.0122974364537	0.0868746772778	0.326571943328	0.399001640551	0.145959519055	0.0237253515712	0.00295048722357	0.00040340735409	8.11911509359e-05	3.3511286745e-05	2.50690593039e-05	2.33018727335e-05	2.28734908675e-05	2.27556888322e-05	2.2719598148e-05	2.27074653873e-05	2.27030458267e-05	2.2701319462e-05	2.27006025454e-05	2.27002883087e-05	2.27001438092e-05	2.27000744553e-05	2.27000398637e-05	2.27000220009e-05	2.27000313722e-05
hhs3	201609	2.50929	2.28185	5.45226259525e-05	0.000541201104328	0.0111124555484	0.171971638733	0.574780257033	0.223898869041	0.0163797345383	0.000781243140458	6.71803389595e-05	2.64671058495e-05	2.31445701552e-05	2.27687889456e-05	2.27132298619e-05	2.27030332259e-05	2.27008029591e-05	2.27002394873e-05	2.27000789624e-05	2.27000283541e-05	2.27000109569e-05	2.2700004513e-05	2.27000019657e-05	2.27000008994e-05	2.27000004299e-05	2.27000002138e-05	2.27000001102e-05	2.27000000586e-05	2.27000000766e-05
hhs3	201610	2.09474	2.265155	0.00522561433153	0.0216628835454	0.0815223874164	0.219598621608	0.323450000412	0.229249889042	0.0876465631453	0.0235847212557	0.00569469659607	0.00142669231623	0.000401379926366	0.000135775461434	6.0004141372e-05	3.61814076551e-05	2.79835292055e-05	2.49238429712e-05	2.36965468328e-05	2.31718741743e-05	2.29345742139e-05	2.28217482271e-05	2.2765663947e-05	2.27366540252e-05	2.27211028652e-05	2.27124935736e-05	2.27075863007e-05	2.27047139912e-05	2.27090634852e-05
hhs3	201611	2.18209	1.9405000000000001	0.00108791349468	0.0120897819691	0.114588608895	0.434774856005	0.358972226021	0.070574210481	0.00676923076739	0.000632351647418	9.03594091016e-05	3.23341945241e-05	2.44200828687e-05	2.30717304086e-05	2.27941352726e-05	2.2727195415e-05	2.27087733266e-05	2.27031071802e-05	2.27011917745e-05	2.27004896474e-05	2.27002135773e-05	2.27000981783e-05	2.2700047273e-05	2.27000237206e-05	2.27000123499e-05	2.2700006647e-05	2.27000036867e-05	2.27000021014e-05	2.27000032147e-05
hhs3	201612	2.29309	1.82466	0.00446225344761	0.0340427394954	0.189897897485	0.428227006614	0.273124340259	0.0602745952673	0.00822218052128	0.00110850940496	0.000190644341068	5.41762665314e-05	2.97579567289e-05	2.45479602498e-05	2.32515957372e-05	2.2883880556e-05	2.27673131319e-05	2.27266904068e-05	2.27113360968e-05	2.27051106217e-05	2.27024273611e-05	2.27012071116e-05	2.27006252514e-05	2.27003358541e-05	2.2700186387e-05	2.27001065272e-05	2.27000625301e-05	2.27000376064e-05	2.27000658817e-05
hhs3	201613	2.15393	1.5145849999999998	0.000116546635985	0.00675234514709	0.459349358091	0.524214388642	0.00894642712278	0.000139207320577	2.72799617239e-05	2.30822125761e-05	2.27517636413e-05	2.27097499841e-05	2.27023288959e-05	2.27006651763e-05	2.27002183744e-05	2.27000801458e-05	2.27000322241e-05	2.27000139799e-05	2.27000064679e-05	2.2700003162e-05	2.27000016215e-05	2.2700000867e-05	2.2700000481e-05	2.27000002757e-05	2.27000001628e-05	2.27000000986e-05	2.27000000612e-05	2.27000000389e-05	2.2700000079e-05
hhs3	201614	1.88369	1.448	0.000105407811691	0.00718135950373	0.628556708371	0.361123109471	0.0024919798603	6.22956005855e-05	2.48504165575e-05	2.29359548258e-05	2.27399946337e-05	2.27090847533e-05	2.27025458132e-05	2.27008354239e-05	2.27003100304e-05	2.27001269665e-05	2.27000563659e-05	2.27000267654e-05	2.27000134548e-05	2.27000071025e-05	2.27000039116e-05	2.27000022357e-05	2.27000013204e-05	2.27000008029e-05	2.27000005011e-05	2.27000003201e-05	2.2700000209e-05	2.2700000139e-05	2.27000003278e-05
hhs3	201615	1.7241	1.4395	0.0117017918788	0.10960222077	0.443872941937	0.360618981581	0.0662255810269	0.00665948705493	0.000739884094002	0.000123562259417	4.10953863091e-05	2.68694390573e-05	2.38265162459e-05	2.30508209231e-05	2.2822699152e-05	2.27472422034e-05	2.27197161545e-05	2.27088111422e-05	2.27041759162e-05	2.27020825034e-05	2.27010858272e-05	2.27005888242e-05	2.2700330634e-05	2.27001915291e-05	2.27001140974e-05	2.27000697106e-05	2.270004358e-05	2.27000278204e-05	2.2700057475e-05
hhs3	201616	1.66207	1.41944	0.000797128303382	0.0388869018105	0.602255232101	0.346443472149	0.0108612189216	0.000267206581022	3.37772061818e-05	2.36185527059e-05	2.28175077748e-05	2.27205546264e-05	2.27045395582e-05	2.27011995997e-05	2.27003653392e-05	2.27001248115e-05	2.2700046881e-05	2.27000190674e-05	2.27000082981e-05	2.27000038277e-05	2.27000018575e-05	2.27000009424e-05	2.27000004973e-05	2.27000002717e-05	2.27000001532e-05	2.27000000889e-05	2.27000000529e-05	2.27000000322e-05	2.27000000584e-05
hhs4	201542	1.33035	1.801	0.000144533798565	0.00168859617247	0.0648669897762	0.785376964091	0.143983939426	0.0032356514645	0.000216747705395	4.78962474594e-05	2.78520764348e-05	2.41102753762e-05	2.31723571649e-05	2.28833785633e-05	2.27796751475e-05	2.27378274596e-05	2.27192930922e-05	2.27104388098e-05	2.27059349534e-05	2.27035195668e-05	2.27021643325e-05	2.27013736439e-05	2.27008963279e-05	2.27005994011e-05	2.27004097016e-05	2.27002855863e-05	2.27002026244e-05	2.2700146087e-05	2.27004640636e-05
hhs4	201543	1.67569	1.84164	4.40907647612e-05	0.000798930175931	0.0554931827198	0.723843438956	0.215651519354	0.00361638284532	9.47960318616e-05	2.60264952259e-05	2.29859149162e-05	2.27377987297e-05	2.27067947673e-05	2.27015345336e-05	2.27004130271e-05	2.27001277255e-05	2.27000442006e-05	2.27000167855e-05	2.27000068918e-05	2.2700003024e-05	2.2700001405e-05	2.27000006861e-05	2.27000003502e-05	2.27000001856e-05	2.2700000102e-05	2.27000000577e-05	2.27000000336e-05	2.27000000201e-05	2.27000000346e-05
hhs4	201544	1.37942	2.0725	6.37461084302e-05	0.00105458474743	0.0302849639738	0.368750411825	0.523161045277	0.0733235952852	0.00280135265106	0.000123179757947	2.80382320556e-05	2.31257578075e-05	2.27477059384e-05	2.27070162798e-05	2.27012826093e-05	2.27002795733e-05	2.27000704084e-05	2.27000199983e-05	2.2700006287e-05	2.27000021555e-05	2.27000007964e-05	2.27000003141e-05	2.27000001311e-05	2.27000000577e-05	2.27000000265e-05	2.27000000126e-05	2.27000000063e-05	2.27000000032e-05	2.27000000039e-05
hhs4	201545	1.39241	2.29	0.000738969936173	0.00603993580259	0.0454792261489	0.214113101009	0.408036563509	0.25468595739	0.060860533233	0.00845994445744	0.00102697910233	0.000150093741918	4.14024481835e-05	2.59326534007e-05	2.33524086694e-05	2.28512682748e-05	2.27396079801e-05	2.27115287321e-05	2.27036795812e-05	2.27012728477e-05	2.27004725487e-05	2.27001867272e-05	2.27000779853e-05	2.27000342194e-05	2.27000156954e-05	2.27000074925e-05	2.27000037082e-05	2.27000018966e-05	2.2700002268e-05
hhs4	201546	1.54633	2.7744999999999997	0.00166140630482	0.00710062605095	0.0283937879076	0.0929116779238	0.211417242434	0.289226427032	0.223380392821	0.10261483359	0.0322559042877	0.00817290201818	0.00191535992186	0.000462389479966	0.000129792930313	5.06513933619e-05	3.05766649176e-05	2.50965215001e-05	2.34844169078e-05	2.29747899301e-05	2.280245037e-05	2.274042967e-05	2.27168007546e-05	2.27073174886e-05	2.27033263314e-05	2.27015721684e-05	2.27007700183e-05	2.27003896463e-05	2.27004546012e-05
hhs4	201547	1.91839	3.683	0.000198867323315	0.00073754651038	0.0029782220028	0.0118259226288	0.0418192060259	0.116655674914	0.225017142154	0.270799797496	0.196982455101	0.0913910971907	0.0303465497635	0.00822889064578	0.00204442335192	0.000512152245006	0.000144630256402	5.47314291225e-05	3.16722627774e-05	2.53884145535e-05	2.35608405923e-05	2.29936384476e-05	2.2806263561e-05	2.27406187559e-05	2.27163287546e-05	2.27068750661e-05	2.27030202615e-05	2.27013795781e-05	2.27013192012e-05
hhs4	201548	1.79477	3.11571	0.00665955705938	0.016413196587	0.037731351754	0.0770403634703	0.132341106971	0.181900297295	0.193430626985	0.158046338207	0.101443734934	0.053456496826	0.0244048817908	0.0101700512544	0.00404328434943	0.00158866117806	0.000635600571857	0.000267185890611	0.000122938115574	6.51321196082e-05	4.12821178641e-05	3.11214144787e-05	2.66471474779e-05	2.46109866799e-05	2.36542015455e-05	2.31905704469e-05	2.29592368208e-05	2.28405703724e-05	2.28883942134e-05
hhs4	201549	1.42303	2.98848	0.00646558161038	0.0167429402184	0.0405247779653	0.086262391275	0.150589451688	0.202161438375	0.200730351412	0.147558871448	0.0836294938053	0.0389972015343	0.0160419034877	0.00618325475772	0.00233889255447	0.000899198706279	0.000362501229926	0.000158978333008	7.95017212428e-05	4.7341278909e-05	3.38213879261e-05	2.79146414093e-05	2.52351495195e-05	2.397509035e-05	2.33620027588e-05	2.3054002549e-05	2.28945691832e-05	2.28097020457e-05	2.28620539807e-05
hhs4	201550	1.52679	2.25747	0.0145302780917	0.0436499844236	0.108724608106	0.200842493148	0.250599447381	0.203400745359	0.111278620359	0.0450031005148	0.0150416629766	0.00458660938986	0.00137549373607	0.000431001262406	0.000151180665333	6.53257049309e-05	3.76682441267e-05	2.82623423464e-05	2.48824051293e-05	2.36011085236e-05	2.30901214539e-05	2.28764462531e-05	2.27830791521e-05	2.27405900747e-05	2.27205160717e-05	2.27106987159e-05	2.27057419776e-05	2.27031645899e-05	2.2704422871e-05
hhs4	201551	1.79656	2.832	0.00925630228123	0.0229244887393	0.0526718045452	0.105174330077	0.169656298274	0.207696723288	0.187323327256	0.126400221553	0.0673504773562	0.030454287826	0.0125239855515	0.00494947584262	0.00195574868295	0.000795272024375	0.000341281914366	0.000159100971384	8.34739575521e-05	5.08771480235e-05	3.62759896449e-05	2.94837702542e-05	2.6207548608e-05	2.45721839771e-05	2.37292216572e-05	2.3281486603e-05	2.30369458643e-05	2.28998748029e-05	2.30356896149e-05
hhs4	201552	1.88104	2.995	0.00445221824494	0.0124305153364	0.0332337077298	0.0791265832941	0.152944991467	0.218691846134	0.217879463762	0.151346584983	0.0778990380412	0.0326143158199	0.0121805771691	0.00436144127252	0.00157398868059	0.000593412939641	0.000241686481512	0.000110827632186	5.99356637374e-05	3.91955162703e-05	3.03423029267e-05	2.63915719696e-05	2.45533404258e-05	2.36640988732e-05	2.32181512125e-05	2.29869486156e-05	2.28633468505e-05	2.2795372252e-05	2.28546988957e-05
hhs4	201601	2.08679	2.7929	0.00528267027657	0.0165635019571	0.0463810378187	0.107076899126	0.18750776919	0.233002086648	0.199707258159	0.120485221459	0.054409617161	0.0199655539584	0.0064590885704	0.00197493317812	0.000605947542266	0.000199652835398	7.82188604114e-05	4.08905918064e-05	2.89514584028e-05	2.49558803869e-05	2.35540492642e-05	2.30385699159e-05	2.28401988469e-05	2.27604795234e-05	2.27271059586e-05	2.27125884587e-05	2.27060429625e-05	2.27029914796e-05	2.27033024956e-05
hhs4	201602	2.31595	2.395755	0.00915900415251	0.0295543404757	0.0826946547319	0.176760953915	0.25484773581	0.230977892284	0.134207692994	0.0552091918594	0.018332097756	0.00552156184989	0.00164184309874	0.000512488733542	0.000178557540317	7.53862518883e-05	4.16605308698e-05	2.99513584638e-05	2.56365933282e-05	2.39538956346e-05	2.32620330937e-05	2.29633375013e-05	2.28284739107e-05	2.27650313406e-05	2.27340442436e-05	2.27183793695e-05	2.27102063101e-05	2.27058165103e-05	2.2708845187e-05
hhs4	201603	2.93973	2.56445	0.00904068258487	0.0266069386303	0.0689244481619	0.143410572371	0.218765151811	0.229951593367	0.165259944042	0.085347877823	0.0345434050142	0.0120336764994	0.00390811037561	0.00125766983864	0.000422010624445	0.000156644353088	6.97689079598e-05	4.00925963526e-05	2.94597525893e-05	2.5458828346e-05	2.38792966202e-05	2.32264136832e-05	2.29446233191e-05	2.28179857242e-05	2.27588962685e-05	2.27303477867e-05	2.2716102561e-05	2.27087787241e-05	2.2711973266e-05
hhs4	201604	3.35643	2.727855	0.00477444941953	0.0153306519677	0.0454700501726	0.112452014895	0.205684264811	0.25148856045	0.197939685577	0.104871325539	0.0415290674344	0.0138522535541	0.00430074595747	0.00133503485131	0.000437454133192	0.00016037842587	7.10851600258e-05	4.07310484993e-05	2.98129996044e-05	2.56606613003e-05	2.39952188683e-05	2.32931746122e-05	2.2983293234e-05	2.28405877525e-05	2.27722591757e-05	2.27383517109e-05	2.27209635028e-05	2.27117730913e-05	2.27173214438e-05
hhs4	201605	3.30509	2.349	3.76664367932e-05	0.000270384968946	0.00585130252298	0.118313821188	0.57040194347	0.283069899834	0.0207149900158	0.000861626056119	6.59953106916e-05	2.6035356752e-05	2.30676513556e-05	2.27541062038e-05	2.27100193053e-05	2.27022305679e-05	2.27005768229e-05	2.27001688015e-05	2.27000547882e-05	2.27000194156e-05	2.2700007419e-05	2.27000030263e-05	2.27000013072e-05	2.27000005936e-05	2.2700000282e-05	2.27000001395e-05	2.27000000713e-05	2.27000000379e-05	2.27000000489e-05
hhs4	201606	3.62162	2.166	3.20243079804e-05	0.000255520850638	0.00936740367246	0.246872862253	0.642966324004	0.0973238486571	0.00264994104966	9.68817298983e-05	2.62737328349e-05	2.29811156992e-05	2.27323665087e-05	2.27049871493e-05	2.27009635301e-05	2.2700222726e-05	2.2700059523e-05	2.27000179266e-05	2.27000059668e-05	2.27000021617e-05	2.27000008424e-05	2.27000003496e-05	2.27000001534e-05	2.27000000707e-05	2.2700000034e-05	2.2700000017e-05	2.27000000088e-05	2.27000000048e-05	2.27000000062e-05
hhs4	201607	2.89153	2.039345	2.30776807442e-05	3.29985726621e-05	0.00122056078886	0.382577217846	0.612588648094	0.00306080516551	4.20451017402e-05	2.32951039541e-05	2.2744569009e-05	2.27056958281e-05	2.2701035618e-05	2.27002416387e-05	2.27000678836e-05	2.27000220147e-05	2.27000080041e-05	2.27000031944e-05	2.27000013777e-05	2.27000006341e-05	2.27000003088e-05	2.27000001579e-05	2.27000000841e-05	2.27000000466e-05	2.27000000266e-05	2.27000000156e-05	2.27000000094e-05	2.27000000059e-05	2.27000000113e-05
hhs4	201608	2.78649	1.89165	0.0191712627445	0.0687573707775	0.182090778735	0.293310617718	0.256215128928	0.125552639956	0.0405538549251	0.0105157292743	0.00256042597179	0.000650229056148	0.000188400438546	7.01853595345e-05	3.7505102201e-05	2.77029206132e-05	2.45208338164e-05	2.34088427802e-05	2.29931882067e-05	2.28280494701e-05	2.27587274603e-05	2.27281457562e-05	2.27140354621e-05	2.27072551467e-05	2.27038746815e-05	2.27021317439e-05	2.2701205126e-05	2.27006984686e-05	2.27011055061e-05
hhs4	201609	2.66511	2.08795	0.00283216733525	0.0189433604415	0.102070445293	0.305233047737	0.364420082793	0.163809182718	0.0357261096551	0.00555926406001	0.000836432652594	0.000153214318399	4.66863578877e-05	2.77842835462e-05	2.39311134283e-05	2.30357137005e-05	2.28016114152e-05	2.27336896765e-05	2.27120965171e-05	2.27046578974e-05	2.27019075969e-05	2.27008250851e-05	2.27003746551e-05	2.27001776931e-05	2.27000876423e-05	2.27000447841e-05	2.27000236307e-05	2.27000128391e-05	2.27000175024e-05
hhs4	201610	2.1409	1.5961750000000001	0.000511935376261	0.0142974951799	0.328434252415	0.599131046217	0.0553551394658	0.00170156163671	0.000105878834656	3.01118787281e-05	2.3720942495e-05	2.28924396663e-05	2.27457379432e-05	2.27129743414e-05	2.27042287379e-05	2.27015411684e-05	2.27006156151e-05	2.27002654699e-05	2.27001221477e-05	2.2700059417e-05	2.27000303305e-05	2.27000161501e-05	2.27000089257e-05	2.27000050989e-05	2.27000030004e-05	2.27000018132e-05	2.27000011225e-05	2.27000007102e-05	2.27000014349e-05
hhs4	201611	2.02803	1.266275	0.00067005807923	0.0822005657451	0.807053147861	0.108660543211	0.00090297191773	3.54946189042e-05	2.31788763155e-05	2.27348729911e-05	2.27040064467e-05	2.27006371151e-05	2.27001290226e-05	2.27000314769e-05	2.2700008901e-05	2.27000028374e-05	2.27000009988e-05	2.27000003822e-05	2.27000001569e-05	2.27000000686e-05	2.27000000316e-05	2.27000000153e-05	2.27000000077e-05	2.2700000004e-05	2.27000000021e-05	2.27000000012e-05	2.27000000008e-05	2.27000000003e-05	2.27000000007e-05
hhs4	201612	2.01489	1.19	0.000568797192837	0.120197353763	0.843861399417	0.0346783136751	0.000191572359047	2.57003247065e-05	2.28472251213e-05	2.27136357696e-05	2.27019217061e-05	2.27003638816e-05	2.27000857222e-05	2.27000238861e-05	2.27000076025e-05	2.27000026955e-05	2.27000010452e-05	2.27000004368e-05	2.27000001946e-05	2.27000000916e-05	2.27000000454e-05	2.27000000233e-05	2.27000000125e-05	2.2700000007e-05	2.2700000004e-05	2.27000000023e-05	2.27000000013e-05	2.27000000009e-05	2.27000000016e-05
hhs4	201613	1.79108	1.160315	0.0269207519837	0.276777033907	0.549271785636	0.135498782136	0.0101819869309	0.000778103911553	0.000102534844563	3.45827567551e-05	2.5026262068e-05	2.32637044742e-05	2.28615141846e-05	2.27529065738e-05	2.27193243026e-05	2.27077235304e-05	2.27033293849e-05	2.27015305084e-05	2.27007435765e-05	2.27003790383e-05	2.27002015262e-05	2.27001112088e-05	2.27000634342e-05	2.27000372717e-05	2.27000224917e-05	2.27000139044e-05	2.27000087866e-05	2.27000056649e-05	2.27000120192e-05
hhs4	201614	1.68524	1.082	0.0319449770939	0.353561531985	0.529491592862	0.079229667989	0.00482620045455	0.000409674490788	7.09862013077e-05	3.1252109967e-05	2.46678109493e-05	2.32516704841e-05	2.28801729267e-05	2.27664073783e-05	2.27269924441e-05	2.27118934349e-05	2.2705606948e-05	2.27027994793e-05	2.270146844e-05	2.27008039766e-05	2.27004570226e-05	2.27002685571e-05	2.27001625366e-05	2.2700101004e-05	2.27000642775e-05	2.27000417955e-05	2.27000277144e-05	2.27000187089e-05	2.27000459624e-05
hhs4	201615	1.42266	1.1436549999999999	0.0183778264604	0.281995214861	0.592346494932	0.101494120294	0.00496283980067	0.000314305018336	5.03199132724e-05	2.65886552489e-05	2.34382665455e-05	2.28756764163e-05	2.27497661497e-05	2.27161811088e-05	2.27058806631e-05	2.27023422431e-05	2.27010072031e-05	2.27004621977e-05	2.27002242683e-05	2.27001142157e-05	2.27000606852e-05	2.27000334719e-05	2.27000190861e-05	2.27000112115e-05	2.27000067645e-05	2.27000041815e-05	2.27000026422e-05	2.27000017034e-05	2.27000036147e-05
hhs4	201616	1.22093	1.07545	0.0464510185639	0.359622385629	0.488094170009	0.097606208952	0.00714953116863	0.000539882430289	7.40960288907e-05	2.97525636323e-05	2.39649226312e-05	2.29809021715e-05	2.27739863431e-05	2.2722370864e-05	2.27075755494e-05	2.27028191899e-05	2.2701136117e-05	2.27004900801e-05	2.27002241905e-05	2.27001079432e-05	2.27000543635e-05	2.27000284917e-05	2.27000154718e-05	2.27000086736e-05	2.27000050038e-05	2.2700002963e-05	2.27000017965e-05	2.27000011131e-05	2.27000020989e-05
hhs5	201542	1.24021	1.26	0.000228263735646	0.0271325530622	0.936962837003	0.0349021051174	0.000260882953187	3.47203483268e-05	2.42016639351e-05	2.30043158933e-05	2.27832468695e-05	2.27279381812e-05	2.27108762736e-05	2.27047392621e-05	2.27022563029e-05	2.270115373e-05	2.27006257018e-05	2.27003564948e-05	2.27002118155e-05	2.27001304809e-05	2.27000829436e-05	2.27000542e-05	2.27000362927e-05	2.27000248367e-05	2.27000173316e-05	2.27000123094e-05	2.27000088831e-05	2.27000065044e-05	2.27000218088e-05
hhs5	201543	1.42927	1.453	0.000591828634576	0.0290229240873	0.55523464512	0.400681412013	0.0136668101646	0.000312171018826	3.50730295139e-05	2.3685855246e-05	2.28226957811e-05	2.27210423855e-05	2.27045791806e-05	2.27011963389e-05	2.27003610564e-05	2.27001224423e-05	2.27000457111e-05	2.27000184962e-05	2.27000080142e-05	2.2700003683e-05	2.27000017813e-05	2.27000009011e-05	2.27000004742e-05	2.27000002586e-05	2.27000001455e-05	2.27000000842e-05	2.27000000502e-05	2.27000000304e-05	2.27000000549e-05
hhs5	201544	1.14107	1.567485	0.000930861200153	0.0288696349371	0.374986902625	0.524839462736	0.0674624202483	0.00234987056357	0.000102366149329	2.68156432511e-05	2.3023449105e-05	2.27359454019e-05	2.27052610236e-05	2.2700958867e-05	2.27002086084e-05	2.27000524711e-05	2.27000148912e-05	2.27000046789e-05	2.27000016036e-05	2.27000005924e-05	2.27000002336e-05	2.27000000975e-05	2.27000000429e-05	2.27000000196e-05	2.27000000094e-05	2.27000000047e-05	2.27000000024e-05	2.27000000012e-05	2.27000000017e-05
hhs5	201545	1.3763	1.8105	0.00376953580735	0.034368172416	0.198991070172	0.431955554062	0.267238224907	0.0559377828424	0.00653277592172	0.000688025941922	9.79945345122e-05	3.28846160595e-05	2.43597078153e-05	2.30208281437e-05	2.27720255307e-05	2.27183988708e-05	2.27052529197e-05	2.27016509495e-05	2.27005640228e-05	2.27002072593e-05	2.27000812016e-05	2.27000336698e-05	2.27000146837e-05	2.27000066995e-05	2.27000031836e-05	2.27000015693e-05	2.27000007999e-05	2.27000004201e-05	2.27000005302e-05
hhs5	201546	1.4454	1.9929999999999999	0.0132673883899	0.0526463114612	0.154940983448	0.281426590782	0.278963126372	0.151197973442	0.0508150340467	0.0127326638613	0.00281648504096	0.000625906889238	0.00015883714228	5.57638545647e-05	3.14305502555e-05	2.52076464841e-05	2.34803067416e-05	2.29614967027e-05	2.27937734226e-05	2.27357589839e-05	2.27144163408e-05	2.27061122317e-05	2.27027125167e-05	2.27012547423e-05	2.27006027479e-05	2.27002997023e-05	2.27001537993e-05	2.27000812468e-05	2.27001032948e-05
hhs5	201547	1.82185	2.169	0.01209625658	0.0429262454709	0.11965326939	0.229276081522	0.272481020213	0.194943108844	0.088873792258	0.0290532174778	0.00778270102621	0.00191760009444	0.000478694478317	0.000135852725226	5.23535563765e-05	3.09944003915e-05	2.51834330007e-05	2.34949583311e-05	2.29711603222e-05	2.27981456798e-05	2.27375266213e-05	2.27150912246e-05	2.27063566171e-05	2.2702793712e-05	2.27012766602e-05	2.27006046927e-05	2.27002960209e-05	2.27001493908e-05	2.27001717833e-05
hhs5	201548	1.73102	2.5168	0.0414246511386	0.0658411627688	0.0954350846786	0.123894765633	0.142040163831	0.142679421879	0.125541835214	0.097477630067	0.0677140192598	0.0428415891348	0.0251737353598	0.0140034946045	0.0075039357523	0.00393244222659	0.00204156603092	0.00106205630214	0.000559790908363	0.000302649192456	0.000170387102768	0.000101737151037	6.56704111183e-05	4.64524409453e-05	3.60536366355e-05	3.03357728305e-05	2.71399489694e-05	2.53243101138e-05	2.69052442028e-05
hhs5	201549	1.40568	2.845335	0.00513780399292	0.015159209122	0.0416327162193	0.0979398971253	0.179005215638	0.232977994552	0.206767910907	0.12766561396	0.059059021612	0.0225640522712	0.0077938569388	0.00260881819153	0.000889961654898	0.00032309892877	0.000131518856234	6.41340623102e-05	3.9296117367e-05	2.96824176164e-05	2.57776333836e-05	2.41167514242e-05	2.33789557695e-05	2.30376773168e-05	2.28737780368e-05	2.27922862887e-05	2.27504483516e-05	2.27283231557e-05	2.27415797196e-05
hhs5	201550	1.35701	2.29341	0.00502678285657	0.0221101038843	0.0820176066627	0.210523619758	0.308287357784	0.235208372994	0.099786813898	0.028244554101	0.00653427602632	0.0014459077156	0.000343895378684	0.000100658039971	4.33501677729e-05	2.86792989918e-05	2.45842920496e-05	2.33419752627e-05	2.29347565458e-05	2.27914971552e-05	2.2737765518e-05	2.27164126527e-05	2.27074721039e-05	2.27035476363e-05	2.27017496696e-05	2.27008932856e-05	2.27004706733e-05	2.27002552563e-05	2.27003459138e-05
hhs5	201551	1.40602	2.30113	0.00173381246907	0.0099135336453	0.0544787492897	0.209711689072	0.377080281564	0.25456309093	0.0748660019421	0.0142027974619	0.00246021472194	0.000474840678099	0.000118624523547	4.61401038766e-05	2.92249172344e-05	2.47370630065e-05	2.34024227395e-05	2.29639224462e-05	2.28068156454e-05	2.27461188231e-05	2.27210716506e-05	2.27101194662e-05	2.27050790567e-05	2.27026514467e-05	2.27014337585e-05	2.27008002698e-05	2.27004596731e-05	2.27002710028e-05	2.27004526813e-05
hhs5	201552	1.41173	2.40724	0.00406407513527	0.0166289873577	0.062284006722	0.176037604402	0.298958963101	0.26395115787	0.125566180466	0.0389669248151	0.00988259476451	0.00241857241706	0.000631928493476	0.00019077304776	7.3502985267e-05	3.94904246533e-05	2.87268519399e-05	2.50305832862e-05	2.36631923337e-05	2.31223278902e-05	2.28951851835e-05	2.27945437266e-05	2.27477596961e-05	2.27250538038e-05	2.27135974011e-05	2.27076103663e-05	2.27043802505e-05	2.27025862149e-05	2.27043270799e-05
hhs5	201601	1.54293	2.5305	0.000252280723262	0.00204835518478	0.0175340772786	0.111310623673	0.342365892379	0.366693454288	0.133871624897	0.0225013905352	0.00267183777635	0.000320789068497	5.98910548812e-05	2.81158166007e-05	2.36262958757e-05	2.28840568648e-05	2.27418152043e-05	2.27106871184e-05	2.27030278536e-05	2.27009388345e-05	2.27003151103e-05	2.27001134253e-05	2.27000434405e-05	2.27000175832e-05	2.27000074784e-05	2.27000033256e-05	2.27000015399e-05	2.27000007395e-05	2.27000007785e-05
hhs5	201602	1.7761	2.38991	0.00398314746574	0.01705743774	0.0650108046265	0.181758939782	0.301079789516	0.26011877011	0.121805189799	0.0369941816576	0.00903670828413	0.00209677564949	0.000516228105322	0.000149303676816	5.82035850034e-05	3.3589642633e-05	2.63339920596e-05	2.40098010184e-05	2.32060068898e-05	2.29080149829e-05	2.27904014304e-05	2.27412931747e-05	2.27197239201e-05	2.27098082084e-05	2.2705058045e-05	2.27026958757e-05	2.27014806465e-05	2.27008358035e-05	2.27012475377e-05
hhs5	201603	2.11811	2.07099	0.00567787056206	0.0297544224941	0.121455245893	0.291546055265	0.327428678254	0.16642911667	0.0460319121298	0.00919068212666	0.00168179981673	0.000333943606277	8.68506092715e-05	3.74896065577e-05	2.65118910128e-05	2.37897561756e-05	2.30420758789e-05	2.28167063748e-05	2.27428714164e-05	2.27168160911e-05	2.27069921884e-05	2.27030626933e-05	2.27014055284e-05	2.27006726428e-05	2.27003343277e-05	2.27001719761e-05	2.27000912708e-05	2.2700049841e-05	2.27000686063e-05
hhs5	201604	2.60695	2.12703	0.00126402814499	0.0101025283133	0.0735436970186	0.300683790832	0.413344373964	0.167743427502	0.0287417425998	0.0035997023675	0.000482374926278	9.21201617916e-05	3.53157166306e-05	2.5423117865e-05	2.33829181875e-05	2.28946904774e-05	2.27619074832e-05	2.27216111685e-05	2.27081748853e-05	2.27033150826e-05	2.27014284731e-05	2.27006492664e-05	2.27003093694e-05	2.27001537398e-05	2.27000793305e-05	2.27000423454e-05	2.27000233068e-05	2.27000131901e-05	2.2700019852e-05
hhs5	201605	2.87521	1.86822	0.00217586439525	0.022173490763	0.161197193033	0.441326878742	0.304032356414	0.0613489664363	0.00657270817015	0.000657752862492	9.41178445955e-05	3.26191583385e-05	2.439151866e-05	2.30455407082e-05	2.27823416275e-05	2.27223574097e-05	2.27067822595e-05	2.27022619863e-05	2.27008185826e-05	2.27003179928e-05	2.27001314316e-05	2.27000573725e-05	2.27000262876e-05	2.27000125769e-05	2.27000062551e-05	2.27000032218e-05	2.27000017129e-05	2.27000009374e-05	2.27000012984e-05
hhs5	201606	3.24155	2.18614	0.00410555448073	0.0215026866829	0.092633426584	0.252072715306	0.338784570864	0.20708141943	0.0658864544863	0.0142212482485	0.00267203776512	0.000521064915049	0.000124317034782	4.57490385494e-05	2.85358696038e-05	2.43394562601e-05	2.32062577293e-05	2.28701418675e-05	2.27616528043e-05	2.27238861672e-05	2.27098217462e-05	2.27042588921e-05	2.2701936696e-05	2.2700919175e-05	2.2700453418e-05	2.27002316277e-05	2.27001221519e-05	2.27000663168e-05	2.27000901684e-05
hhs5	201607	2.54507	2.160805	5.05233405083e-05	0.000420139604945	0.010217822367	0.246811194744	0.648673668145	0.0901727625361	0.003041594381	0.000166733172087	3.4942990637e-05	2.43233187525e-05	2.29971319918e-05	2.27690291401e-05	2.27192310905e-05	2.27061773037e-05	2.27022244928e-05	2.2700879707e-05	2.27003761452e-05	2.27001718151e-05	2.2700083051e-05	2.27000421612e-05	2.27000223404e-05	2.27000122934e-05	2.27000069958e-05	2.27000041021e-05	2.27000024713e-05	2.27000015255e-05	2.27000028946e-05
hhs5	201608	2.27153	1.8624999999999998	0.00213509806543	0.0213624063974	0.160530968437	0.451155544439	0.300632410393	0.0570103827663	0.00601950493083	0.000633209643932	9.75319680834e-05	3.41930258002e-05	2.4872519251e-05	2.31904825517e-05	2.28285215883e-05	2.27381541787e-05	2.27125839034e-05	2.27045389068e-05	2.27017677833e-05	2.27007358082e-05	2.2700324552e-05	2.27001506434e-05	2.2700073152e-05	2.27000369812e-05	2.27000193822e-05	2.2700010494e-05	2.27000058514e-05	2.27000033515e-05	2.2700005181e-05
hhs5	201609	1.98195	1.91392	0.0386741432438	0.0915210067089	0.170204118108	0.22981488517	0.215672532955	0.142023064919	0.069592505373	0.0276303754156	0.00968282667107	0.00321406591751	0.00106663619476	0.000371004303839	0.000143231552651	6.63216066102e-05	3.92621415687e-05	2.92976756318e-05	2.54532641672e-05	2.3900720197e-05	2.32457179303e-05	2.29577411479e-05	2.2826145873e-05	2.27638092485e-05	2.27332768485e-05	2.27178508927e-05	2.27098295109e-05	2.27055454014e-05	2.27081426981e-05
hhs5	201610	1.56295	1.5419999999999998	0.00492230591974	0.0598876092877	0.384826827218	0.453133325751	0.0884872618559	0.00749359527303	0.00069492046491	0.000105209038571	3.63664510113e-05	2.55899904641e-05	2.34416155474e-05	2.2922022754e-05	2.27752814978e-05	2.27282714689e-05	2.27115601219e-05	2.27050789325e-05	2.27023726632e-05	2.27011687352e-05	2.27006029205e-05	2.27003239227e-05	2.27001804029e-05	2.27001037466e-05	2.2700061404e-05	2.27000372983e-05	2.27000231949e-05	2.27000147365e-05	2.27000300718e-05
hhs5	201611	1.43914	1.4245	0.000309320661008	0.0253531663553	0.621614005875	0.34576704845	0.00636938314244	0.000107526526018	2.53601540208e-05	2.2868232565e-05	2.27174015471e-05	2.27025565818e-05	2.27004869671e-05	2.2700113166e-05	2.2700030764e-05	2.27000094927e-05	2.27000032513e-05	2.27000012154e-05	2.27000004894e-05	2.27000002099e-05	2.27000000954e-05	2.27000000454e-05	2.27000000225e-05	2.27000000118e-05	2.27000000062e-05	2.27000000034e-05	2.27000000019e-05	2.27000000011e-05	2.27000000019e-05
hhs5	201612	1.45661	1.235	0.00372498884547	0.152260601351	0.714643011317	0.125811222499	0.00296547256365	0.000112071758601	2.80024022689e-05	2.32314758014e-05	2.27777208365e-05	2.27149921201e-05	2.27035658789e-05	2.27009985114e-05	2.27003185544e-05	2.27001130458e-05	2.27000438283e-05	2.27000183098e-05	2.27000081532e-05	2.27000038365e-05	2.27000018944e-05	2.27000009758e-05	2.2700000522e-05	2.27000002887e-05	2.27000001646e-05	2.27000000964e-05	2.27000000579e-05	2.27000000356e-05	2.27000000657e-05
hhs5	201613	1.35283	1.0905	0.0123177588437	0.332939184527	0.605944745105	0.0469788826674	0.00125637163894	8.04680379419e-05	2.77312046442e-05	2.33857415083e-05	2.28285596856e-05	2.27304643599e-05	2.27086268345e-05	2.27028088625e-05	2.27010230592e-05	2.27004085069e-05	2.27001761217e-05	2.27000810279e-05	2.27000394131e-05	2.27000201192e-05	2.2700010713e-05	2.27000059211e-05	2.27000033827e-05	2.27000019907e-05	2.2700001203e-05	2.27000007449e-05	2.27000004713e-05	2.27000003042e-05	2.27000006482e-05
hhs5	201614	1.01145	0.945	3.8516378619e-05	0.833653908055	0.16575967407	2.57796463567e-05	2.27208297888e-05	2.27009086936e-05	2.27000915965e-05	2.27000148975e-05	2.27000033065e-05	2.27000009135e-05	2.2700000297e-05	2.27000001095e-05	2.27000000446e-05	2.27000000197e-05	2.27000000094e-05	2.27000000047e-05	2.27000000026e-05	2.27000000013e-05	2.27000000008e-05	2.27000000004e-05	2.27000000002e-05	2.27000000002e-05	2.27000000001e-05	2.27e-05	2.27000000001e-05	2.27e-05	2.27000000001e-05
hhs5	201615	1.13769	0.9704999999999999	0.0188004428437	0.539485056993	0.429540783288	0.0114066697738	0.000255200750909	3.39174918972e-05	2.37394014829e-05	2.28496672442e-05	2.27293320318e-05	2.2707202308e-05	2.27020991201e-05	2.27006998322e-05	2.27002599767e-05	2.27001055543e-05	2.27000461619e-05	2.27000215011e-05	2.27000105716e-05	2.27000054478e-05	2.27000029254e-05	2.27000016289e-05	2.2700000937e-05	2.27000005546e-05	2.27000003371e-05	2.27000002098e-05	2.27000001333e-05	2.27000000865e-05	2.27000001862e-05
hhs5	201616	1.01095	0.928	0.00110363541687	0.74511093947	0.253104259738	0.000158433524478	2.33147569481e-05	2.27159200979e-05	2.27010331436e-05	2.27001163308e-05	2.27000188822e-05	2.27000039761e-05	2.27000010173e-05	2.27000003028e-05	2.27000001017e-05	2.27000000376e-05	2.27000000152e-05	2.27000000065e-05	2.2700000003e-05	2.27000000014e-05	2.27000000008e-05	2.27000000004e-05	2.27000000001e-05	2.27000000002e-05	2.27e-05	2.27000000001e-05	2.26999999999e-05	2.27000000001e-05	2.27e-05
hhs6	201542	3.44926	3.856	0.000173681512719	0.00040420076713	0.00110528613008	0.00353538004579	0.0130938618864	0.0526587569274	0.183187924011	0.352722723681	0.267441829828	0.0929637144192	0.023571650077	0.00605975923668	0.0017755577397	0.000607361955426	0.000243503036511	0.000115315721801	6.50997687562e-05	4.35825089827e-05	3.36373626774e-05	2.87357120959e-05	2.6183330623e-05	2.47897215334e-05	2.3996771869e-05	2.35289858179e-05	2.32440769252e-05	2.30655603612e-05	2.36292254168e-05
hhs6	201543	4.21557	4.27	7.09211953129e-05	0.000173640089405	0.000536380683081	0.00190952812357	0.00729990856625	0.0276048872959	0.0905065283711	0.212690512268	0.295778433213	0.223100464818	0.098378185518	0.030582758222	0.00813373926026	0.00212211958774	0.000591241744207	0.000188668770051	7.53687472106e-05	4.08408586557e-05	2.94431779483e-05	2.53861385232e-05	2.38386462708e-05	2.32102698433e-05	2.29403300343e-05	2.2818348103e-05	2.2760658182e-05	2.27322309738e-05	2.27428692974e-05
hhs6	201544	3.90919	4.12694	2.32857607385e-05	2.57315155883e-05	4.12016381321e-05	0.000157141870547	0.00116357240461	0.0102988406121	0.0763507671375	0.300143066918	0.406631689613	0.170979168572	0.0298760763634	0.00351839609419	0.000414575150033	7.22626288091e-05	3.01330683642e-05	2.40235439493e-05	2.29755655618e-05	2.27658206337e-05	2.27177113312e-05	2.27052839113e-05	2.27017241565e-05	2.27006083559e-05	2.27002299018e-05	2.27000923076e-05	2.27000391107e-05	2.27000173864e-05	2.27000161371e-05
hhs6	201545	4.00152	4.7588550000000005	0.00143254067727	0.0030292691945	0.00634471411981	0.0129352120023	0.0251626070557	0.0456485120183	0.0753286942337	0.110294131931	0.140211893196	0.152457265837	0.141013052884	0.111516992421	0.0765198942096	0.0465478437921	0.0257334232219	0.0132559984652	0.00651054186597	0.00311045186708	0.00147102016722	0.000699996400224	0.000341165320932	0.000174165579091	9.58640359868e-05	5.86871688906e-05	4.07524295127e-05	3.19427074214e-05	3.33671980833e-05
hhs6	201546	4.07754	5.897085000000001	0.000108588629592	0.000221064568754	0.000489847707035	0.00113679495107	0.00268524255708	0.0063021965985	0.0143314375654	0.0306633562686	0.0596430558875	0.101588659254	0.146168232391	0.172741408251	0.165361694378	0.128699040553	0.0831118466713	0.0459893748257	0.0226335656608	0.0102763302227	0.00444605966111	0.00188392422425	0.000800955060856	0.000350384987667	0.000162872625206	8.39635063019e-05	5.01489001553e-05	3.53293586915e-05	3.462473462e-05
hhs6	201547	4.5488	7.004	0.000327824647865	0.000585715149153	0.00106244871671	0.0019360236514	0.003511680113	0.00628465848037	0.0109948705774	0.0186151915287	0.0301686962572	0.0462608421697	0.0663333354473	0.0879578827323	0.106826894024	0.117998512654	0.118092310411	0.107078569328	0.0882948389087	0.0666764073287	0.0465543922478	0.0303899451957	0.0187665812873	0.0110910631772	0.0063424486739	0.00354499411865	0.0019546736804	0.00107268734436	0.00127651214888
hhs6	201548	4.99108	7.985	0.000377280664295	0.000602884628373	0.00097515180805	0.00158766993957	0.00258861588198	0.00420508293744	0.0067690320591	0.0107332165887	0.0166529894589	0.0250965193484	0.0364446695161	0.0505761214571	0.0665221982702	0.0822948639852	0.0951387782092	0.102302879571	0.10207219808	0.0945038776917	0.0814016747531	0.0655457768867	0.0496625112015	0.0356806162844	0.0245100829828	0.0162319108978	0.0104460858273	0.00658080327682	0.0104965077941
hhs6	201549	4.10939	7.424715000000001	0.000157315820192	0.0002630023148	0.000457336275667	0.000817472783983	0.00148718303751	0.00272926398875	0.00500748613736	0.00909336685696	0.0161512364572	0.0276652083757	0.0449595415324	0.0680930799059	0.0943883627254	0.117810519146	0.130794976933	0.128376537072	0.111518985146	0.0864385226523	0.0606049994784	0.0390996628848	0.0236380779578	0.0136281000885	0.00761127394924	0.00417354665652	0.00227231479088	0.00124030722686	0.00152231980564
hhs6	201550	3.8326	5.559	0.000179392564712	0.000380154187096	0.000854268528583	0.00197957570721	0.00462259474585	0.0106255471022	0.0233820178788	0.0476077615946	0.086210491643	0.133261804443	0.169702036496	0.174176153928	0.143728699988	0.0970585156466	0.0554367702072	0.02788726052	0.012864678966	0.00563920020304	0.00241854053828	0.00103971690528	0.000458305673925	0.000212667582633	0.000107517698548	6.15908416466e-05	4.10387842188e-05	3.15958274516e-05	3.21017985275e-05
hhs6	201551	4.07882	5.68621	0.000394759208253	0.000763349413282	0.00152266280313	0.00309429282256	0.00632221025098	0.0127799632193	0.0250318461189	0.0462623886044	0.0781539417843	0.11663716272	0.149047283366	0.159598351227	0.142290541642	0.106753683861	0.0690831288977	0.0398378134779	0.02117827389	0.0107013256588	0.00527016105689	0.00257938998901	0.00127381353323	0.000642900012211	0.000335828913372	0.000184220037837	0.000107955125544	6.87714824895e-05	8.39808834185e-05
hhs6	201552	4.49916	6.11813	0.0017209384418	0.00282719310856	0.00464817251669	0.00760272447646	0.012284852661	0.0194476613121	0.029870364724	0.0440278305184	0.0615481174832	0.0806443663279	0.097976949589	0.109436301669	0.111802347568	0.104363518814	0.0893037803022	0.0705468468194	0.051958600688	0.0360903130522	0.0239247919933	0.015310532344	0.00955671618848	0.00587092736844	0.00357677301923	0.00217493142483	0.00132725221324	0.00081688369236	0.00134031168347
hhs6	201601	4.45398	5.3583	0.000322041541509	0.000718109521949	0.00164234480182	0.00376054699767	0.0084359929675	0.0181173601522	0.0362857667195	0.0658245058225	0.10494795702	0.143082837305	0.163460408813	0.155033478745	0.12253024004	0.0819930890884	0.0476249170198	0.0247290779755	0.0118276391306	0.00535683945114	0.00235404229281	0.00102599201269	0.000453576868327	0.000209161134095	0.000104555425484	5.93151013482e-05	3.94350356237e-05	3.05274249439e-05	3.02415919003e-05
hhs6	201602	5.13729	5.42642	0.00114573528715	0.00216059583449	0.00409134983217	0.00769566126016	0.0141959060367	0.0252894440479	0.0427267347198	0.0670857538597	0.095858596684	0.122279858599	0.137233802653	0.134507917717	0.115287262925	0.0872532562361	0.059266696347	0.0368606474415	0.0214361354301	0.0118890765562	0.0063988370882	0.00339103754501	0.00179104678473	0.00095275249165	0.000515594325969	0.000286973856199	0.000166436772782	0.000102135703716	0.000130753964609
hhs6	201603	5.63083	5.28226	0.00124127788771	0.00240550416491	0.00465575542939	0.00889019322376	0.0165147944259	0.0293598392532	0.0490281079035	0.0753758534244	0.104599643201	0.128799436966	0.139069635888	0.131067880656	0.108204803873	0.0791166123392	0.0520897750919	0.0314918624005	0.0178382647426	0.00964784057435	0.00506628133046	0.00262029747457	0.00135146011828	0.000703161099115	0.000373582555253	0.000205638685682	0.000119404690072	7.46240699603e-05	8.84685316494e-05
hhs6	201604	4.47446	5.165115	0.000530646777241	0.00111738152588	0.00240861366234	0.00522610023598	0.0112008543565	0.0231655660112	0.0449029443785	0.0788074003037	0.120719608322	0.156135629386	0.166711945447	0.146063995889	0.106285922507	0.0659856768673	0.0362016998549	0.0182035167861	0.00866994984679	0.00401892373907	0.00185275375429	0.000864742205269	0.000415591433033	0.000209684293691	0.000113774906356	6.81770328224e-05	4.59935678168e-05	3.49366613577e-05	3.7970247877e-05
hhs6	201605	4.74938	4.44	6.37081994169e-05	0.000158130339211	0.000498743776485	0.0017772876995	0.00658414574468	0.023433975712	0.0721970383378	0.168377760221	0.259824374451	0.244520941267	0.142027691974	0.0562235057439	0.0174295144113	0.00481037953775	0.00130186429329	0.000372968269307	0.000123762826522	5.37932812683e-05	3.29320190265e-05	2.62960330153e-05	2.40448035537e-05	2.3232717042e-05	2.29224783997e-05	2.27975108422e-05	2.27446631116e-05	2.27212958563e-05	2.27223938993e-05
hhs6	201606	4.43197	4.18	2.278072046e-05	2.31069317108e-05	2.52026379051e-05	4.22135529482e-05	0.000221755385597	0.00262543468384	0.0354640369757	0.27024584718	0.501113420359	0.171025773928	0.0174700847271	0.00126630315677	0.000123746010802	3.33968238304e-05	2.41718251206e-05	2.29539765878e-05	2.2752925452e-05	2.27128961181e-05	2.27035799692e-05	2.27011090294e-05	2.27003771363e-05	2.27001389338e-05	2.2700054856e-05	2.27000230114e-05	2.27000101817e-05	2.2700004723e-05	2.27000047772e-05
hhs6	201607	3.87817	3.540905	0.000178689233715	0.00057317779324	0.00217769490818	0.00913500203138	0.0383021083956	0.132997401706	0.288606829781	0.307349487853	0.157159655362	0.0478811776177	0.0115920240972	0.00274025467171	0.000706228996203	0.000213034620132	8.16199411448e-05	4.28337963919e-05	3.02161418408e-05	2.57330139711e-05	2.40103064654e-05	2.33009423762e-05	2.29904827711e-05	2.28470848828e-05	2.27776080853e-05	2.27424818045e-05	2.27240325939e-05	2.27140047942e-05	2.27230964018e-05
hhs6	201608	3.63245	3.121115	0.000379387153431	0.00159095783136	0.00726721760734	0.0321264447881	0.115133897203	0.26354313517	0.313492607785	0.184642208689	0.0620645673609	0.0151292959046	0.00330709215575	0.000746713551814	0.000194534767456	6.7557652775e-05	3.56146218258e-05	2.67787894107e-05	2.41016450459e-05	2.32195564052e-05	2.29060376473e-05	2.27867687758e-05	2.27385523375e-05	2.27179696471e-05	2.27087435315e-05	2.27044221456e-05	2.27023161231e-05	2.27012521713e-05	2.27017055102e-05
hhs6	201609	3.32203	3.052	0.00115955124671	0.00440233055522	0.0164846986282	0.0550404087181	0.143141144956	0.250101827575	0.26420193025	0.166869914669	0.0688858314889	0.0214696682486	0.00581682980683	0.00152600496125	0.000421018709453	0.000133972126507	5.59260646888e-05	3.33439741e-05	2.63527011919e-05	2.40375588145e-05	2.3220106182e-05	2.29136792153e-05	2.27923028097e-05	2.27417343637e-05	2.27196707371e-05	2.27096293394e-05	2.2704879686e-05	2.27025523012e-05	2.27032061545e-05
hhs6	201610	2.86151	2.5975	9.54168248139e-05	0.000541023438617	0.00492965278545	0.052787143484	0.333210370893	0.471874696897	0.122250640349	0.0124896785144	0.00122925482835	0.000173884605395	4.77869562636e-05	2.79806173517e-05	2.40462585368e-05	2.31003095632e-05	2.2834860856e-05	2.27503477439e-05	2.2720477488e-05	2.27089537417e-05	2.27041648433e-05	2.27020436071e-05	2.27010505708e-05	2.27005626461e-05	2.27003124587e-05	2.27001792209e-05	2.27001058219e-05	2.27000641381e-05	2.27001163055e-05
hhs6	201611	3.14237	2.421285	0.000514878355264	0.00359651877302	0.0267150483393	0.150103282546	0.387690421241	0.321906991122	0.0924676312436	0.014352509729	0.00191506599691	0.000293923374283	6.84111581306e-05	3.18418471272e-05	2.48378434198e-05	2.3272952308e-05	2.2872618202e-05	2.27574917873e-05	2.27208726259e-05	2.27081647959e-05	2.2703408205e-05	2.27015060573e-05	2.27006998219e-05	2.27003400324e-05	2.2700171937e-05	2.27000901094e-05	2.27000487761e-05	2.27000271873e-05	2.27000395854e-05
hhs6	201612	2.94122	2.199	2.54372353193e-05	7.84650579839e-05	0.00260163671684	0.165363571453	0.752748899611	0.0775748635421	0.00112294989471	5.10835302485e-05	2.43051294158e-05	2.28586872655e-05	2.27231487343e-05	2.27044723405e-05	2.27010669331e-05	2.27002997759e-05	2.2700095961e-05	2.2700034163e-05	2.27000132846e-05	2.27000055649e-05	2.27000024842e-05	2.27000011716e-05	2.27000005797e-05	2.27000002992e-05	2.27000001602e-05	2.27000000889e-05	2.27000000507e-05	2.27000000297e-05	2.27000000493e-05
hhs6	201613	2.80193	2.0825	0.000259139523272	0.00274199804536	0.0403153577835	0.352249086353	0.503304229467	0.0935245108654	0.00657584365594	0.000530600676344	7.93656355807e-05	3.15276169084e-05	2.44912143938e-05	2.31464272238e-05	2.28308055564e-05	2.27436306475e-05	2.27161756609e-05	2.27065461656e-05	2.27028518092e-05	2.27013228863e-05	2.27006477639e-05	2.2700332468e-05	2.27001778363e-05	2.27000986634e-05	2.27000565483e-05	2.2700033369e-05	2.27000202152e-05	2.27000125413e-05	2.27000240867e-05
hhs6	201614	2.69724	1.941	0.000108188848747	0.00137532354702	0.0401107534035	0.559200895926	0.3805035883	0.0175053736416	0.000685448714197	7.15099262315e-05	2.88231310495e-05	2.38130308409e-05	2.29634255625e-05	2.27757823583e-05	2.27253158524e-05	2.27095149446e-05	2.27039334061e-05	2.27017587458e-05	2.27008398168e-05	2.27004240568e-05	2.27002246606e-05	2.27001240974e-05	2.27000711052e-05	2.27000420821e-05	2.27000256338e-05	2.27000160232e-05	2.27000102515e-05	2.27000066985e-05	2.27000150097e-05
hhs6	201615	2.29806	1.87204	5.90407805381e-05	0.000949861048148	0.0482623885665	0.679385139073	0.26459281445	0.00610422332263	0.000182151149488	3.19296227985e-05	2.36601030033e-05	2.28493407318e-05	2.27309077358e-05	2.27079017819e-05	2.27023755356e-05	2.27008116743e-05	2.27003075865e-05	2.27001269568e-05	2.27000562952e-05	2.27000265317e-05	2.27000131782e-05	2.27000068513e-05	2.27000037077e-05	2.2700002079e-05	2.27000012031e-05	2.27000007161e-05	2.27000004374e-05	2.27000002734e-05	2.27000005354e-05
hhs6	201616	2.33777	1.85227	7.85175141994e-05	0.00162970271731	0.0707052602486	0.66616643081	0.253122015471	0.00760687769565	0.000225608081421	3.31809372404e-05	2.36471900916e-05	2.2828435521e-05	2.27234156253e-05	2.27053328681e-05	2.27014429701e-05	2.27004477682e-05	2.27001553128e-05	2.27000590746e-05	2.27000242814e-05	2.27000106624e-05	2.27000049567e-05	2.27000024216e-05	2.27000012358e-05	2.27000006555e-05	2.27000003599e-05	2.27000002037e-05	2.27000001187e-05	2.27000000709e-05	2.27000001223e-05
hhs7	201542	1.05016	1.72738	0.0040078482906	0.0300937389678	0.223690037563	0.521073085223	0.191599310267	0.0248277799624	0.00339198758049	0.000651428043147	0.000177999637078	7.02153664353e-05	3.97975287299e-05	2.96730033622e-05	2.58395354829e-05	2.4230986151e-05	2.34972040705e-05	2.31385021251e-05	2.29526624196e-05	2.28514966508e-05	2.27940269295e-05	2.27601464774e-05	2.27395119279e-05	2.27265775509e-05	2.27182592392e-05	2.27127851811e-05	2.27091074195e-05	2.27065896776e-05	2.27211757739e-05
hhs7	201543	1.31092	1.54239	0.0155239978399	0.100322367165	0.344335780763	0.382695187831	0.131453990782	0.0217260264196	0.00295772204052	0.000455766511834	9.88406629552e-05	3.87409482266e-05	2.66728395524e-05	2.38301379576e-05	2.30614891286e-05	2.28277090361e-05	2.27491062612e-05	2.2720306975e-05	2.270894337e-05	2.27041611607e-05	2.27020318601e-05	2.27010354391e-05	2.27005481178e-05	2.27003002046e-05	2.27001695434e-05	2.27000984456e-05	2.27000586224e-05	2.27000357214e-05	2.27000645843e-05
hhs7	201544	0.95359	1.81492	0.00246661968704	0.026992445394	0.189761689126	0.457041176753	0.27024825998	0.0479406099196	0.00464096099193	0.000429227931559	6.41729018764e-05	2.79287683772e-05	2.35118607797e-05	2.28516684053e-05	2.27332157551e-05	2.27083295874e-05	2.27023448018e-05	2.27007288904e-05	2.27002468491e-05	2.27000900713e-05	2.27000350856e-05	2.27000144786e-05	2.2700006289e-05	2.27000028596e-05	2.27000013549e-05	2.27000006662e-05	2.27000003389e-05	2.27000001777e-05	2.27000002233e-05
hhs7	201545	0.912263	2.355225	0.044006994764	0.0728985213015	0.107947985087	0.139897052126	0.156240404682	0.149330288961	0.122495769807	0.0872945393902	0.0550890883877	0.031503435043	0.0167193795315	0.0084213862638	0.00410632035865	0.00197188959625	0.000947104363491	0.00046221534303	0.000233565768833	0.000125244931957	7.3398740956e-05	4.82307314455e-05	3.58087639686e-05	2.95656841056e-05	2.63680761856e-05	2.46985179317e-05	2.38099173795e-05	2.33279554048e-05	2.36059042988e-05
hhs7	201546	1.19874	2.5507	0.00160750336721	0.00820604885448	0.0382403520314	0.134247193106	0.283560387444	0.304850776938	0.163922521021	0.050839114084	0.0113558355149	0.00223717608918	0.000453491887262	0.000111862293757	4.28893892532e-05	2.77387274882e-05	2.40828266628e-05	2.31146345316e-05	2.28347806249e-05	2.27471239518e-05	2.2717591964e-05	2.27069655956e-05	2.27029080961e-05	2.27012735222e-05	2.27005823285e-05	2.27002769189e-05	2.27001364683e-05	2.270006948e-05	2.27000821615e-05
hhs7	201547	1.39056	3.39	0.000567347317276	0.00214806535486	0.00815886626492	0.0285499051383	0.0831140760194	0.179022047362	0.256666743866	0.231497484673	0.133554120974	0.0535217952648	0.0167209532063	0.00455739867	0.00118940400227	0.000323569833295	0.000103089169149	4.5343270973e-05	2.94742605867e-05	2.48564702876e-05	2.34294538611e-05	2.29614218859e-05	2.27988966927e-05	2.27393395442e-05	2.27163915754e-05	2.27071281451e-05	2.27032242573e-05	2.27015122875e-05	2.27015146506e-05
hhs7	201548	1.55082	2.502	0.0295218884455	0.056061052858	0.0947912117561	0.137887287385	0.167725766121	0.167858644783	0.138205913272	0.095136760185	0.0563257120267	0.0296846526886	0.0144162326401	0.00665442861864	0.00299598363413	0.0013441114737	0.000612592872329	0.000289595308376	0.000145798433119	8.07784320049e-05	5.07821666893e-05	3.66258123059e-05	2.97824569095e-05	2.63924237037e-05	2.46718045755e-05	2.37775196022e-05	2.33019214219e-05	2.30433496302e-05	2.32116123541e-05
hhs7	201549	1.41906	2.2016999999999998	0.0543118462696	0.0847744173451	0.118521478641	0.145408263355	0.154406558286	0.141315379957	0.112165200251	0.0784016411008	0.0493037946288	0.0285685245396	0.0156117776914	0.00821432670342	0.00423451953388	0.00216943159118	0.00111791308386	0.000585861383806	0.000315948581998	0.000177813159158	0.000106199960793	6.84916004289e-05	4.82927781449e-05	3.72769494325e-05	3.11585188307e-05	2.76978094737e-05	2.57050458713e-05	2.45374166e-05	2.59438172284e-05
hhs7	201550	1.1452	1.66416	0.082609735375	0.133840163818	0.179142657103	0.19290777899	0.165937977638	0.115666165171	0.067438706196	0.0342701078997	0.0158336807524	0.00690723576898	0.00293481557013	0.00124566569617	0.000540346726082	0.000245718280872	0.000121090464126	6.72995248914e-05	4.35040000104e-05	3.268990417e-05	2.76363095697e-05	2.52078184892e-05	2.40084319437e-05	2.34001889774e-05	2.30838063755e-05	2.29152113037e-05	2.28232853095e-05	2.27720628198e-05	2.28140063042e-05
hhs7	201551	1.15409	2.116	0.0280231057484	0.0675183316817	0.135509006168	0.206924816352	0.224881537995	0.171475813157	0.0959681294346	0.0428616257062	0.016723737005	0.00614484749256	0.00224322539167	0.000844553956461	0.000338301608131	0.000149410790617	7.60158949571e-05	4.61985796189e-05	3.35264454166e-05	2.79000112262e-05	2.52960131049e-05	2.40430954652e-05	2.34180855553e-05	2.30957048394e-05	2.29242037895e-05	2.2830327419e-05	2.27775683628e-05	2.27471853769e-05	2.27843978667e-05
hhs7	201552	1.175	2.622	0.00641281717575	0.0197658603166	0.0560574523526	0.131080233736	0.222534559606	0.248283313921	0.177962381898	0.0876089745245	0.0334186126409	0.0111610729774	0.00358144230593	0.00117450882835	0.000411640184216	0.000161529920561	7.52860610195e-05	4.38187424023e-05	3.16642926738e-05	2.67055100778e-05	2.45760414188e-05	2.36172219487e-05	2.31663180635e-05	2.29456648334e-05	2.28336859643e-05	2.27749349229e-05	2.27431563069e-05	2.27254794814e-05	2.27425027774e-05
hhs7	201601	1.12489	3.22	0.00105158278879	0.00389487610155	0.0139602075983	0.0444971201038	0.113841880855	0.209619539649	0.255002014706	0.198868526058	0.103273060671	0.0390856853765	0.0120298493207	0.00332929387975	0.000899962798446	0.000257760557819	8.80853180829e-05	4.18525654541e-05	2.86435791729e-05	2.46565184701e-05	2.33822094098e-05	2.29512670468e-05	2.27974215323e-05	2.27396197608e-05	2.27168408334e-05	2.27074566341e-05	2.2703428331e-05	2.27016320214e-05	2.27016783105e-05
hhs7	201602	1.50883	2.27305	0.0103072287507	0.0348216669947	0.0991799388869	0.205691992957	0.271633186848	0.215406666083	0.107747685347	0.0387050250165	0.0115751417464	0.00324692621542	0.000927878075746	0.000288573587123	0.000105858411431	5.05498493574e-05	3.26797698599e-05	2.65126525344e-05	2.42454845731e-05	2.33613577169e-05	2.29973145383e-05	2.28397754565e-05	2.27684369304e-05	2.27347688018e-05	2.27182682897e-05	2.2709897906e-05	2.27055156434e-05	2.27031539288e-05	2.27048358472e-05
hhs7	201603	1.81036	2.21988	0.0269668775913	0.0624851887054	0.121672886333	0.186300454831	0.213343663172	0.179591418031	0.11358438492	0.0569137178969	0.024163988805	0.00927701775009	0.00339888481355	0.00123957932507	0.00046676562768	0.000189213382096	8.73811796358e-05	4.88261501885e-05	3.36853244412e-05	2.75057674799e-05	2.48842425703e-05	2.37294276569e-05	2.32020249242e-05	2.29527817534e-05	2.28311394198e-05	2.27699529634e-05	2.27382944659e-05	2.27214759659e-05	2.27310547145e-05
hhs7	201604	1.8449	2.291655	0.00374737548628	0.0178332227756	0.0742420875361	0.213342875746	0.328992519046	0.240801666551	0.0914918598858	0.0229530879198	0.00486779913799	0.00103597905005	0.000249699897257	7.88115519887e-05	3.80867247956e-05	2.73574406695e-05	2.42427116484e-05	2.32539363701e-05	2.29136857898e-05	2.27878465199e-05	2.2738214458e-05	2.27174828544e-05	2.27083669625e-05	2.27041696253e-05	2.27021551157e-05	2.27011512945e-05	2.27006337746e-05	2.27003585667e-05	2.2700538245e-05
hhs7	201605	2.40642	1.71613	0.0157972418254	0.0786441415676	0.246205794365	0.359984322125	0.219355304592	0.0645389129818	0.0124796117107	0.00211406545611	0.000383392669039	9.14584376786e-05	3.75143866737e-05	2.6305818148e-05	2.36824004911e-05	2.29961173215e-05	2.27976105092e-05	2.27348181213e-05	2.27133158543e-05	2.27054164459e-05	2.27023273378e-05	2.27010501378e-05	2.27004950818e-05	2.27002428043e-05	2.27001234083e-05	2.27000647909e-05	2.27000350364e-05	2.27000194656e-05	2.27000278048e-05
hhs7	201606	2.50362	1.722	0.0156418817517	0.0776778791136	0.243734924978	0.359320470701	0.221640857616	0.0660110922144	0.0128803293663	0.00219337739714	0.000398193164813	9.43830315475e-05	3.81533337931e-05	2.64617132251e-05	2.37247200944e-05	2.30087876408e-05	2.28017527318e-05	2.27362826093e-05	2.27138709166e-05	2.27056402402e-05	2.27024226816e-05	2.270109281e-05	2.27005150447e-05	2.27002525237e-05	2.27001283144e-05	2.27000673501e-05	2.2700036412e-05	2.27000202255e-05	2.27000288761e-05
hhs7	201607	1.99971	1.6115	0.0332959362423	0.116900163144	0.269238748484	0.317789679891	0.181762431343	0.0602916958324	0.0153013397188	0.00368366367769	0.000947755814377	0.000279585225723	0.000101756204996	4.95276655757e-05	3.26444875364e-05	2.66858721254e-05	2.44111500284e-05	2.34802603524e-05	2.30751800861e-05	2.28890630228e-05	2.27993236343e-05	2.27541532444e-05	2.27305245131e-05	2.27177290528e-05	2.27105801083e-05	2.27064711459e-05	2.27040477608e-05	2.27025844202e-05	2.27053300143e-05
hhs7	201608	2.05839	1.39752	0.00538595375185	0.0973083669131	0.529121060567	0.334455185779	0.0315621352199	0.0015852680967	0.000118180569016	3.12436349356e-05	2.37768329816e-05	2.28787755791e-05	2.2736917887e-05	2.27090758967e-05	2.27025701495e-05	2.27008177521e-05	2.27002867982e-05	2.27001092319e-05	2.27000446493e-05	2.27000194023e-05	2.27000088942e-05	2.27000042738e-05	2.27000021412e-05	2.27000011136e-05	2.27000005989e-05	2.2700000332e-05	2.27000001892e-05	2.27000001104e-05	2.27000001788e-05
hhs7	201609	2.09375	1.66433	0.00617796271357	0.0560459047125	0.282732466009	0.443537459761	0.180663696801	0.0272454675717	0.00280830480849	0.000314114363242	5.90909896762e-05	2.82840846282e-05	2.37378946398e-05	2.2927923557e-05	2.27577004222e-05	2.27164835254e-05	2.2705220248e-05	2.27018062334e-05	2.27006747006e-05	2.27002694218e-05	2.27001140778e-05	2.27000508702e-05	2.27000237538e-05	2.27000115585e-05	2.27000058368e-05	2.2700003048e-05	2.27000016408e-05	2.27000009081e-05	2.27000012885e-05
hhs7	201610	1.54483	1.205555	0.0306372374396	0.246745045781	0.517616753345	0.182492822181	0.0199469880629	0.00183374246326	0.000232164221798	5.51799222427e-05	2.91816861165e-05	2.42848558319e-05	2.31558938892e-05	2.28495339328e-05	2.27546140966e-05	2.27218103364e-05	2.27093904221e-05	2.27043106979e-05	2.2702091195e-05	2.27010643978e-05	2.27005650883e-05	2.2700311393e-05	2.27001773798e-05	2.27001040875e-05	2.27000627352e-05	2.2700038738e-05	2.27000244529e-05	2.2700015749e-05	2.27000333144e-05
hhs7	201611	1.39301	1.0160784999999999	0.0378792556497	0.437577262737	0.475829161115	0.0464333382443	0.00169855114982	9.93879557003e-05	2.83107463663e-05	2.33160165185e-05	2.27927482167e-05	2.27178242214e-05	2.2704148591e-05	2.27011255297e-05	2.27003460084e-05	2.2700117982e-05	2.27000438942e-05	2.27000175902e-05	2.27000075153e-05	2.2700003395e-05	2.27000016106e-05	2.27000007979e-05	2.27000004108e-05	2.2700000219e-05	2.27000001204e-05	2.27000000681e-05	2.27000000396e-05	2.27000000234e-05	2.27000000396e-05
hhs7	201612	1.20827	0.947826	0.0472287024621	0.534012256016	0.394281657101	0.0231686591639	0.000766832493197	6.12711462422e-05	2.60766914886e-05	2.31424696673e-05	2.27782753246e-05	2.27173801962e-05	2.27046037954e-05	2.27014032564e-05	2.27004793902e-05	2.27001799801e-05	2.27000731478e-05	2.27000318062e-05	2.27000146587e-05	2.27000071067e-05	2.27000036022e-05	2.27000018991e-05	2.27000010369e-05	2.27000005842e-05	2.27000003386e-05	2.27000002014e-05	2.27000001227e-05	2.27000000762e-05	2.27000001452e-05
hhs7	201613	0.986163	0.74	0.147943889595	0.717515601275	0.130396396841	0.00348063834224	0.00015307865042	3.22757837886e-05	2.38580088137e-05	2.28992620539e-05	2.27443040533e-05	2.27119465009e-05	2.27037420763e-05	2.27013209387e-05	2.27005139955e-05	2.27002168507e-05	2.27000979438e-05	2.27000468916e-05	2.27000236086e-05	2.27000124201e-05	2.27000067913e-05	2.27000038432e-05	2.27000022422e-05	2.27000013448e-05	2.27000008268e-05	2.27000005198e-05	2.27000003338e-05	2.27000002182e-05	2.27000004817e-05
hhs7	201614	0.908619	0.665	0.192622128829	0.755363975158	0.0505808810421	0.000870576387043	5.90689134251e-05	2.6030314506e-05	2.31964459265e-05	2.28026752627e-05	2.27268032552e-05	2.27083222951e-05	2.27029546239e-05	2.27011669346e-05	2.27005026479e-05	2.27002326664e-05	2.2700114431e-05	2.27000592729e-05	2.27000321077e-05	2.27000180855e-05	2.27000105434e-05	2.27000063372e-05	2.27000039139e-05	2.27000024775e-05	2.2700001603e-05	2.27000010585e-05	2.27000007116e-05	2.27000004867e-05	2.27000012425e-05
hhs7	201615	0.704888	0.6365000000000001	0.26229506813	0.676379873063	0.059374026043	0.00136798290594	7.84217652416e-05	2.72019859798e-05	2.32849701202e-05	2.2806161696e-05	2.27245764e-05	2.27068386616e-05	2.27021965616e-05	2.27007914067e-05	2.27003132217e-05	2.27001340506e-05	2.27000612905e-05	2.27000296545e-05	2.27000150684e-05	2.27000079914e-05	2.27000044015e-05	2.27000025065e-05	2.2700001471e-05	2.27000008867e-05	2.27000005478e-05	2.27000003459e-05	2.27000002229e-05	2.27000001463e-05	2.27000003261e-05
hhs7	201616	0.59335	0.561	0.348586981627	0.64219218144	0.00861763275931	7.96195724407e-05	2.40911230905e-05	2.27830460406e-05	2.27087246712e-05	2.27013409478e-05	2.27002704322e-05	2.27000668271e-05	2.27000193321e-05	2.27000063414e-05	2.27000023049e-05	2.27000009123e-05	2.27000003881e-05	2.27000001756e-05	2.27000000838e-05	2.27000000419e-05	2.27000000218e-05	2.27000000118e-05	2.27000000066e-05	2.27000000038e-05	2.27000000022e-05	2.27000000014e-05	2.27000000008e-05	2.27000000006e-05	2.2700000001e-05
hhs8	201542	0.776688	0.916	0.000745008916874	0.845617057576	0.152973869613	0.000138492733423	2.58002766953e-05	2.29983044168e-05	2.27524640102e-05	2.27131282232e-05	2.2704143997e-05	2.27015426062e-05	2.27006496023e-05	2.27003010477e-05	2.27001506187e-05	2.27000802285e-05	2.27000450249e-05	2.27000264099e-05	2.27000160894e-05	2.27000101293e-05	2.2700006563e-05	2.27000043619e-05	2.27000029649e-05	2.27000020566e-05	2.27000014527e-05	2.27000010433e-05	2.27000007604e-05	2.2700000562e-05	2.27000019477e-05
hhs8	201543	0.997922	1.06375	0.00118517503569	0.327245544402	0.665680641984	0.00534029058891	4.83448259316e-05	2.32667064454e-05	2.27324701582e-05	2.27033418505e-05	2.27005075996e-05	2.27001016085e-05	2.27000249826e-05	2.27000072011e-05	2.2700002356e-05	2.27000008546e-05	2.27000003377e-05	2.27000001435e-05	2.27000000648e-05	2.2700000031e-05	2.27000000154e-05	2.2700000008e-05	2.27000000044e-05	2.27000000023e-05	2.27000000014e-05	2.27000000008e-05	2.27000000006e-05	2.27000000003e-05	2.27000000006e-05
hhs8	201544	0.725679	1.08209	0.00287079987365	0.321585250581	0.658042495208	0.0168946921499	0.000106305938708	2.37226243262e-05	2.27315479222e-05	2.27018722217e-05	2.27001760395e-05	2.27000231523e-05	2.27000039249e-05	2.27000008111e-05	2.27000001964e-05	2.27000000543e-05	2.27000000166e-05	2.27000000055e-05	2.27000000021e-05	2.27000000007e-05	2.27000000003e-05	2.27000000002e-05	2.27000000001e-05	2.27e-05	2.27e-05	2.27e-05	2.27e-05	2.27e-05	2.27e-05
hhs8	201545	0.891982	1.26714	0.00594683048639	0.158633311649	0.638320881553	0.188756326583	0.00762609482557	0.00023088576511	3.10716685543e-05	2.32380874315e-05	2.27512986445e-05	2.2706675187e-05	2.27011097525e-05	2.2700224352e-05	2.27000531597e-05	2.2700014359e-05	2.27000043281e-05	2.27000014318e-05	2.2700000513e-05	2.27000001971e-05	2.27000000803e-05	2.27000000346e-05	2.27000000155e-05	2.27000000074e-05	2.27000000036e-05	2.27000000019e-05	2.27000000009e-05	2.27000000006e-05	2.27000000007e-05
hhs8	201546	0.895779	1.45529	0.0606003254221	0.168334691419	0.288359585239	0.273067708984	0.144620736652	0.0486046044387	0.0123744777221	0.00280127038026	0.000637404463204	0.000164605743916	5.78570666662e-05	3.21430608071e-05	2.54519834248e-05	2.35669843366e-05	2.29936252713e-05	2.28062526361e-05	2.27408359483e-05	2.271657552e-05	2.27070696555e-05	2.27031539082e-05	2.27014657165e-05	2.27007070173e-05	2.27003528546e-05	2.27001816813e-05	2.27000962662e-05	2.27000523729e-05	2.27000707475e-05
hhs8	201547	1.15229	1.86865	0.0188879432941	0.0716411610941	0.189936142542	0.297995314882	0.253127378789	0.120328512702	0.0367564573115	0.00862253066062	0.00181964860062	0.000393704587587	0.000102839024354	4.13123594978e-05	2.73948026599e-05	2.39873103261e-05	2.30823417219e-05	2.28223320253e-05	2.27419088437e-05	2.27152802663e-05	2.27058959942e-05	2.27023951697e-05	2.27010196329e-05	2.27004529702e-05	2.27002092194e-05	2.27001001398e-05	2.27000495232e-05	2.27000252387e-05	2.27000296251e-05
hhs8	201548	1.49666	2.017	0.0429473443168	0.0879345986469	0.148901899837	0.197836074137	0.199733619819	0.153055544864	0.0917517198173	0.0453093415257	0.0195496084539	0.00778220757163	0.0029883994039	0.00114686802561	0.000453993653482	0.00019228599378	9.1526073209e-05	5.16310230393e-05	3.53102287833e-05	2.83979046248e-05	2.53660127679e-05	2.39896914633e-05	2.33438881568e-05	2.30311517565e-05	2.28751184339e-05	2.27950492481e-05	2.27528617295e-05	2.27300759709e-05	2.27448552107e-05
hhs8	201549	1.11457	1.40431	0.106112035074	0.172750381382	0.217562741744	0.205848651792	0.147382117004	0.0831915893255	0.039331546821	0.016590120523	0.0065912570465	0.00257172768919	0.00101708438551	0.000419136618409	0.000185737839963	9.21876059619e-05	5.34435745874e-05	3.68181589418e-05	2.94217265015e-05	2.60122687528e-05	2.43860212618e-05	2.35847260556e-05	2.31776263509e-05	2.29647658875e-05	2.28504315795e-05	2.27874545164e-05	2.27519409689e-05	2.27314698573e-05	2.27549838829e-05
hhs8	201550	1.1948	1.416	0.053305399208	0.175128054353	0.322274086267	0.283814211764	0.123788883183	0.0327919388194	0.00678527337656	0.00133552293488	0.000288832808477	8.16748417894e-05	3.71885797816e-05	2.66431403325e-05	2.38806579912e-05	2.30854955049e-05	2.28360247391e-05	2.27514376192e-05	2.27206895231e-05	2.27087935354e-05	2.27039266676e-05	2.27018330019e-05	2.2700890623e-05	2.27004487186e-05	2.27002336516e-05	2.27001253776e-05	2.27000691543e-05	2.27000391194e-05	2.27000580728e-05
hhs8	201551	1.223	1.65077	0.0452766861139	0.123156283303	0.235910749761	0.277102914094	0.192057713784	0.0855288931014	0.0286551634151	0.00842370199543	0.00242475101103	0.000732913885776	0.00024590602549	9.79833344277e-05	4.99646483431e-05	3.32642019933e-05	2.70564154302e-05	2.46012027425e-05	2.35733042746e-05	2.31201049425e-05	2.29106886754e-05	2.28097161843e-05	2.27591159528e-05	2.27328537004e-05	2.27187806932e-05	2.2711016136e-05	2.27066160975e-05	2.27040606894e-05	2.27074487975e-05
hhs8	201552	1.27726	2.02602	0.0128872277068	0.0483944536761	0.144394804864	0.275621410033	0.285084027645	0.158280397503	0.0550054592986	0.0148659074544	0.00373033135212	0.00097124026007	0.000283097241355	0.000100630674191	4.8153025198e-05	3.17257232718e-05	2.61494246238e-05	2.41099442575e-05	2.33119414518e-05	2.29801852385e-05	2.28345606856e-05	2.27674459241e-05	2.27351292088e-05	2.27189414741e-05	2.27105380908e-05	2.27060320422e-05	2.27035434595e-05	2.27021315213e-05	2.27037264597e-05
hhs8	201601	1.56575	1.90087	0.0101903719857	0.0514948053049	0.177909522786	0.328778171948	0.281346116	0.115789446787	0.0279501780832	0.00508983419626	0.000864801658566	0.000166750534578	4.95174268255e-05	2.82457450863e-05	2.39774615221e-05	2.30260826706e-05	2.27914782231e-05	2.27279524351e-05	2.27092229912e-05	2.27032600927e-05	2.27012258003e-05	2.27004872266e-05	2.27002036046e-05	2.27000890246e-05	2.27000405582e-05	2.27000191819e-05	2.27000093874e-05	2.27000047402e-05	2.27000054728e-05
hhs8	201602	1.82146	2.151	0.00432260764098	0.0225316669587	0.0980619851896	0.266396990181	0.343125032172	0.193603491505	0.0569301630308	0.0118154466187	0.00224091100911	0.000458546683276	0.000117485214415	4.58665327058e-05	2.90442354052e-05	2.46279254622e-05	2.33428234708e-05	2.2932626722e-05	2.27904796574e-05	2.27375032224e-05	2.27164449308e-05	2.27075808399e-05	2.27036541907e-05	2.27018333709e-05	2.27009536046e-05	2.27005124495e-05	2.27002836608e-05	2.2700161316e-05	2.27002450513e-05
hhs8	201603	2.14436	1.9259	0.00575624573669	0.0357678805933	0.159991044759	0.356231265214	0.308157630723	0.108554364272	0.0212074767487	0.00329201156814	0.000525841189356	0.0001084870118	3.94492116731e-05	2.64489717931e-05	2.36518236009e-05	2.29703507654e-05	2.27847444159e-05	2.27289588787e-05	2.27106737902e-05	2.2704205063e-05	2.27017570526e-05	2.2700773569e-05	2.27003568447e-05	2.27001716483e-05	2.27000857401e-05	2.2700044316e-05	2.27000236277e-05	2.27000129593e-05	2.27000180179e-05
hhs8	201604	2.17828	1.823215	0.000250954469799	0.00546092888504	0.123597568872	0.606275332132	0.249016765543	0.0143315187298	0.000578381444797	5.4069991141e-05	2.54566809773e-05	2.30483547352e-05	2.27583719776e-05	2.27121866476e-05	2.27030285311e-05	2.27008662993e-05	2.27002781614e-05	2.27000983601e-05	2.27000377392e-05	2.27000155285e-05	2.27000067882e-05	2.27000031285e-05	2.27000015107e-05	2.27000007602e-05	2.2700000397e-05	2.27000002143e-05	2.27000001193e-05	2.2700000068e-05	2.2700000105e-05
hhs8	201605	2.03079	1.77256	8.74541743325e-05	0.00288953674829	0.127658891518	0.696608563654	0.168042216445	0.00414387294024	0.000111708747669	2.61884310017e-05	2.29381113452e-05	2.27248226437e-05	2.27035581708e-05	2.2700650992e-05	2.27001442361e-05	2.27000372645e-05	2.27000109176e-05	2.27000035515e-05	2.27000012621e-05	2.27000004838e-05	2.27000001981e-05	2.27000000858e-05	2.27000000391e-05	2.27000000186e-05	2.27000000092e-05	2.27000000048e-05	2.27000000026e-05	2.27000000013e-05	2.27000000019e-05
hhs8	201606	2.14672	1.751	0.000497667152926	0.0113643051941	0.189988696273	0.593993069762	0.191659485438	0.0115095446705	0.000503529180007	4.98157004188e-05	2.49677195178e-05	2.29669978554e-05	2.27413803954e-05	2.27079831747e-05	2.27018367789e-05	2.27004879513e-05	2.27001460221e-05	2.27000482951e-05	2.27000173914e-05	2.27000067381e-05	2.27000027819e-05	2.27000012142e-05	2.27000005567e-05	2.27000002666e-05	2.27000001328e-05	2.27000000686e-05	2.27000000365e-05	2.270000002e-05	2.27000000279e-05
hhs8	201607	2.16058	1.605	7.50612862271e-05	0.00301150743139	0.272645282167	0.701245732329	0.0222664787388	0.000270296847264	3.09289122617e-05	2.33161769467e-05	2.27776556846e-05	2.27139057014e-05	2.27031999338e-05	2.27008882011e-05	2.27002850788e-05	2.27001027305e-05	2.27000406854e-05	2.27000174281e-05	2.27000079765e-05	2.27000038634e-05	2.27000019651e-05	2.27000010433e-05	2.27000005752e-05	2.27000003279e-05	2.27000001926e-05	2.27000001162e-05	2.27000000719e-05	2.27000000454e-05	2.27000000914e-05
hhs8	201608	1.85893	1.369	0.0032576903304	0.0893172390491	0.594079409475	0.295697056589	0.01655202079	0.000588331284347	5.15435717335e-05	2.50651042003e-05	2.29849889348e-05	2.27461598435e-05	2.27093972885e-05	2.27022906361e-05	2.27006453127e-05	2.27002046693e-05	2.27000716432e-05	2.27000272562e-05	2.27000111348e-05	2.27000048374e-05	2.27000022176e-05	2.27000010659e-05	2.2700000534e-05	2.2700000278e-05	2.27000001495e-05	2.27000000829e-05	2.27000000473e-05	2.27000000276e-05	2.27000000447e-05
hhs8	201609	1.75981	1.211	0.00227913427966	0.158995974011	0.746643888665	0.0904181524332	0.00114373886931	4.16646718593e-05	2.33945529772e-05	2.27467519137e-05	2.2704888084e-05	2.27007064088e-05	2.27001304616e-05	2.27000291731e-05	2.27000076019e-05	2.27000022446e-05	2.27000007353e-05	2.27000002629e-05	2.27000001014e-05	2.27000000416e-05	2.27000000182e-05	2.27000000083e-05	2.2700000004e-05	2.27000000019e-05	2.27000000011e-05	2.27000000004e-05	2.27000000003e-05	2.27000000002e-05	2.27000000002e-05
hhs8	201610	1.64976	1.1625	0.0201397091697	0.267421378838	0.581656653161	0.12254191765	0.00722618889772	0.000484234496652	6.78322971184e-05	2.91369952286e-05	2.39285951154e-05	2.29929407108e-05	2.27830238534e-05	2.27269873069e-05	2.27098018246e-05	2.27039009734e-05	2.27016760737e-05	2.27007684871e-05	2.27003725794e-05	2.27001895983e-05	2.27001006628e-05	2.27000554831e-05	2.27000316162e-05	2.27000185606e-05	2.2700011192e-05	2.27000069147e-05	2.2700004367e-05	2.27000028141e-05	2.27000059636e-05
hhs8	201611	1.29679	1.050025	0.00710507071028	0.39093492483	0.583032376799	0.0182091722123	0.000214104296618	2.73749944724e-05	2.29493599798e-05	2.27229647132e-05	2.27031059163e-05	2.27005563028e-05	2.27001232971e-05	2.27000322833e-05	2.27000096626e-05	2.27000032273e-05	2.27000011811e-05	2.2700000467e-05	2.27000001974e-05	2.27000000883e-05	2.27000000416e-05	2.27000000205e-05	2.27000000104e-05	2.27000000055e-05	2.27000000031e-05	2.27000000017e-05	2.2700000001e-05	2.27000000006e-05	2.2700000001e-05
hhs8	201612	1.14872	0.862816	0.0158264665861	0.799757713328	0.183182779032	0.000703739937129	2.96348257272e-05	2.29449575423e-05	2.27185374794e-05	2.27022835357e-05	2.27003929671e-05	2.27000862035e-05	2.27000227307e-05	2.27000069238e-05	2.27000023685e-05	2.27000008914e-05	2.27000003634e-05	2.27000001585e-05	2.27000000732e-05	2.27000000357e-05	2.27000000181e-05	2.27000000095e-05	2.27000000053e-05	2.27000000029e-05	2.27000000018e-05	2.2700000001e-05	2.27000000007e-05	2.27000000003e-05	2.27000000008e-05
hhs8	201613	0.983857	0.7538435	0.0955078456795	0.800949826713	0.101723370242	0.00126162287254	5.55748870276e-05	2.47768097747e-05	2.29328465136e-05	2.27383684519e-05	2.27083015472e-05	2.27021977298e-05	2.27006794731e-05	2.27002375425e-05	2.27000917497e-05	2.27000384842e-05	2.2700017301e-05	2.27000082515e-05	2.27000041412e-05	2.27000021729e-05	2.27000011854e-05	2.27000006695e-05	2.27000003899e-05	2.27000002335e-05	2.27000001434e-05	2.27000000901e-05	2.27000000578e-05	2.27000000377e-05	2.27000000831e-05
hhs8	201614	0.967427	0.656	0.225737383104	0.710447496452	0.0617494108725	0.00146499177966	9.31411926758e-05	2.9522014132e-05	2.37468049068e-05	2.29202184846e-05	2.2758122337e-05	2.27181837438e-05	2.27064911386e-05	2.27025742774e-05	2.27011124022e-05	2.27005162227e-05	2.27002544167e-05	2.27001320078e-05	2.27000716103e-05	2.27000403855e-05	2.27000235688e-05	2.27000141786e-05	2.27000087643e-05	2.27000055511e-05	2.27000035945e-05	2.27000023744e-05	2.27000015973e-05	2.27000010927e-05	2.27000027936e-05
hhs8	201615	0.818413	0.6054999999999999	0.303861116667	0.651993602589	0.0426851697275	0.000898228869855	5.90140951574e-05	2.56791608027e-05	2.30927141813e-05	2.27721149038e-05	2.27168532338e-05	2.27047256455e-05	2.27015274328e-05	2.27005532103e-05	2.27002199171e-05	2.27000944742e-05	2.27000433361e-05	2.27000210271e-05	2.27000107112e-05	2.27000056933e-05	2.27000031417e-05	2.27000017924e-05	2.27000010536e-05	2.2700000636e-05	2.27000003933e-05	2.27000002488e-05	2.27000001604e-05	2.27000001055e-05	2.27000002357e-05
hhs8	201616	0.73938	0.592	0.331691496102	0.624102826816	0.042782219503	0.000869135802549	5.25913632137e-05	2.47538897746e-05	2.29298609909e-05	2.27364743068e-05	2.27074850126e-05	2.27018681955e-05	2.27005436307e-05	2.27001789528e-05	2.2700065177e-05	2.27000258287e-05	2.27000109937e-05	2.2700004975e-05	2.27000023742e-05	2.27000011869e-05	2.27000006181e-05	2.27000003339e-05	2.27000001863e-05	2.2700000107e-05	2.27000000632e-05	2.27000000382e-05	2.27000000236e-05	2.27000000148e-05	2.27000000294e-05
hhs9	201542	2.04532	1.62871	0.000611579504797	0.00956678931197	0.262668712412	0.66938606279	0.0548045589609	0.00224093971565	0.000223637090342	5.51506306905e-05	3.02672263155e-05	2.49596887203e-05	2.35050056468e-05	2.3027208223e-05	2.28473058824e-05	2.27719414201e-05	2.27375468226e-05	2.27207073473e-05	2.27119644642e-05	2.27071936713e-05	2.27044767216e-05	2.27028709682e-05	2.27018906015e-05	2.27012746221e-05	2.27008775778e-05	2.270061573e-05	2.27004394465e-05	2.27003185313e-05	2.27010305331e-05
hhs9	201543	2.3103	1.66777	0.00140170833693	0.0236242522997	0.268966117205	0.558497357739	0.137182596721	0.00922423969946	0.00059238395711	7.24752911318e-05	2.89236699036e-05	2.37435703828e-05	2.29204290416e-05	2.27558751678e-05	2.2716393253e-05	2.27054184359e-05	2.2701976769e-05	2.27007835405e-05	2.27003332901e-05	2.27001506486e-05	2.27000717855e-05	2.27000358272e-05	2.27000186275e-05	2.2700010044e-05	2.27000055952e-05	2.27000032096e-05	2.27000018908e-05	2.27000011411e-05	2.27000020177e-05
hhs9	201544	2.00403	1.761695	3.75458922092e-05	0.00119253741122	0.108099568501	0.760089813134	0.128604056335	0.00148137947508	4.0588141726e-05	2.31833769901e-05	2.27252764114e-05	2.27021439521e-05	2.27002597247e-05	2.27000412142e-05	2.27000080707e-05	2.27000018694e-05	2.27000004966e-05	2.27000001478e-05	2.27000000484e-05	2.27000000172e-05	2.27000000065e-05	2.27000000028e-05	2.27000000011e-05	2.27000000004e-05	2.27000000003e-05	2.27000000001e-05	2.27e-05	2.27000000001e-05	2.27e-05
hhs9	201545	2.0343	2.2680499999999997	0.000264806067163	0.00282186268625	0.0317048714055	0.216208900393	0.46837890027	0.239167562347	0.0373273476221	0.00337325355032	0.000310227471933	5.19380492354e-05	2.64072041913e-05	2.32805998941e-05	2.28094625024e-05	2.27241828596e-05	2.27061130916e-05	2.27017332895e-05	2.2700542282e-05	2.27001847117e-05	2.27000677464e-05	2.27000265117e-05	2.27000109861e-05	2.27000047898e-05	2.27000021855e-05	2.27000010387e-05	2.27000005122e-05	2.27000002612e-05	2.27000003107e-05
hhs9	201546	2.13484	2.322	5.04539719102e-05	0.000496694607623	0.0100774720039	0.150971780264	0.548107135661	0.264916330875	0.0237284059009	0.00115460213524	8.34614893867e-05	2.72205285982e-05	2.31655992799e-05	2.27632388966e-05	2.27107760634e-05	2.27022103995e-05	2.27005282727e-05	2.27001434081e-05	2.27000433461e-05	2.2700014359e-05	2.27000051473e-05	2.27000019763e-05	2.27000008059e-05	2.27000003466e-05	2.27000001562e-05	2.27000000736e-05	2.27000000359e-05	2.27000000182e-05	2.27000000213e-05
hhs9	201547	2.80184	2.737	0.000107873058554	0.000763128664588	0.00684509280101	0.0534836158197	0.241315761851	0.413858979608	0.227837173891	0.0485219212273	0.00610925578387	0.0006826469187	9.90895886955e-05	3.29494993483e-05	2.4323546007e-05	2.30013749665e-05	2.2764534741e-05	2.27156713537e-05	2.27042477269e-05	2.27012673731e-05	2.27004113204e-05	2.27001437464e-05	2.27000536337e-05	2.27000212103e-05	2.27000088357e-05	2.27000038566e-05	2.27000017558e-05	2.27000008304e-05	2.27000008505e-05
hhs9	201548	3.03653	3.39869	0.0024837319648	0.00689169139906	0.0184820762342	0.0454808331416	0.0962843934051	0.163482003848	0.209607183846	0.196612031118	0.13605589121	0.072676424456	0.0320284334229	0.012480536728	0.00456470757136	0.00164224844154	0.000604035709601	0.000236527531824	0.000104102732063	5.49308887743e-05	3.59952706761e-05	2.84123661441e-05	2.52530294088e-05	2.38846525463e-05	2.32694823159e-05	2.2982975328e-05	2.28450224393e-05	2.27764927481e-05	2.27970598222e-05
hhs9	201549	2.42695	3.1108149999999997	0.00191587695383	0.0062255107349	0.0198284183769	0.0571155514792	0.133436754483	0.224187705085	0.247438982205	0.176075731053	0.0859956858711	0.0322763732078	0.0104722692334	0.00322511605305	0.0010072668301	0.000336539461752	0.000128091624083	6.02100195625e-05	3.68568631085e-05	2.83531828873e-05	2.50801218167e-05	2.37523527498e-05	2.31866804924e-05	2.29345268833e-05	2.28173479565e-05	2.27607710678e-05	2.27324785263e-05	2.27178665737e-05	2.27251361256e-05
hhs9	201550	2.40393	3.173	0.0011193337977	0.00400869683741	0.014231348565	0.04592027027	0.119904857675	0.222059470749	0.262511229082	0.191937602371	0.0919837372533	0.032547299421	0.00968732702332	0.00269957174025	0.00076261841825	0.000234871740117	8.70321808968e-05	4.34792018292e-05	2.98569715055e-05	2.532267776e-05	2.3718667023e-05	2.31175467724e-05	2.28798263744e-05	2.27810310357e-05	2.27380545695e-05	2.27185599693e-05	2.27093706594e-05	2.27048835375e-05	2.27060848959e-05
hhs9	201551	2.64512	3.22879	0.000901463223791	0.00305724015401	0.0107699121059	0.0364320491555	0.10462592295	0.216463445767	0.277174271661	0.206984946989	0.0966577729186	0.0329943846976	0.00968074935952	0.00274989150994	0.000815676558317	0.000267613781464	0.000103952597579	5.16882735899e-05	3.37827570734e-05	2.72164505135e-05	2.46505319032e-05	2.35877111968e-05	2.31235447186e-05	2.29108671001e-05	2.28090939803e-05	2.27584369023e-05	2.27323050136e-05	2.27183788379e-05	2.27282200875e-05
hhs9	201552	2.82762	4.01465	0.000124907417333	0.000351726382016	0.00116630509582	0.00424058064497	0.0157962004301	0.0544961514669	0.148847863824	0.266123343159	0.270782553459	0.156095509363	0.0582799103295	0.0170423338237	0.00458070756293	0.00125552195326	0.000375926047729	0.000131913515348	5.92722642175e-05	3.59221841878e-05	2.78307386574e-05	2.48228021182e-05	2.36304288836e-05	2.31294507726e-05	2.29076269851e-05	2.28046525433e-05	2.27547668937e-05	2.27296496377e-05	2.27409599426e-05
hhs9	201601	3.24343	3.31561	0.000296843298542	0.00127667385777	0.00577635705296	0.0244222971134	0.0842719788158	0.202013557557	0.290797414766	0.234607249064	0.1105486618	0.03469111916	0.00853040630783	0.00189737558012	0.00042990224285	0.000114698689899	4.49026515569e-05	2.84843927702e-05	2.43297012524e-05	2.31952152789e-05	2.28615377607e-05	2.27562584545e-05	2.27208039742e-05	2.27081259319e-05	2.27033363073e-05	2.27014335607e-05	2.27006421059e-05	2.2700298745e-05	2.27002956659e-05
hhs9	201602	3.96877	3.15552	0.000253645557974	0.0010836799242	0.00525085269362	0.0253815215431	0.101704306493	0.259574865817	0.330562179911	0.195552081388	0.0624966380635	0.0141350727986	0.00287164586947	0.000612579716856	0.000155896135614	5.61439455511e-05	3.2039887113e-05	2.55796876847e-05	2.36707136968e-05	2.30542430728e-05	2.28386872055e-05	2.27577840972e-05	2.27254438974e-05	2.27117691007e-05	2.27056889269e-05	2.27028608684e-05	2.27014909452e-05	2.27008025269e-05	2.27010838043e-05
hhs9	201603	4.3744	2.64114	0.00309375439549	0.0120668895482	0.0430290619325	0.122518154946	0.237859160953	0.277607195606	0.188578293986	0.0806702616377	0.0252055146858	0.00670116821655	0.00170693172361	0.00045534149999	0.000140004887424	5.67873025603e-05	3.33592909323e-05	2.62812268412e-05	2.39872944578e-05	2.31925035688e-05	2.28994775007e-05	2.27850933266e-05	2.27380494881e-05	2.27177575699e-05	2.27086163568e-05	2.27043318702e-05	2.27022496255e-05	2.2701203502e-05	2.27015833784e-05
hhs9	201604	3.93795	2.45489	0.00207284657721	0.0101436522862	0.0463732102101	0.15919606682	0.312923481021	0.29178587754	0.131765578982	0.0357347451364	0.00761740666527	0.00156334809968	0.000353055088989	0.000100730354941	4.32085263549e-05	2.86767784283e-05	2.46148506105e-05	2.33678300683e-05	2.29511484362e-05	2.28009696714e-05	2.27430688382e-05	2.27193641711e-05	2.27091251589e-05	2.27044850598e-05	2.27022895563e-05	2.27012094925e-05	2.27006590883e-05	2.27003694603e-05	2.27005435993e-05
hhs9	201605	3.84237	2.64035	0.000207445149793	0.00140265599763	0.01110494753	0.0759921530377	0.290582012791	0.402067758989	0.178993480238	0.0341087544722	0.00447288480127	0.000584816652621	0.000102868078324	3.61939287069e-05	2.53779622639e-05	2.33167773875e-05	2.28617915161e-05	2.27474932895e-05	2.2715363897e-05	2.2705406779e-05	2.27020475657e-05	2.27008269241e-05	2.27003534476e-05	2.27001588685e-05	2.27000746878e-05	2.27000365555e-05	2.27000185533e-05	2.27000097314e-05	2.27000123531e-05
hhs9	201606	3.80214	3.19776	0.000327861402087	0.00139262538274	0.00638781963335	0.0280677001583	0.100556623848	0.238426763533	0.310463801613	0.208139801269	0.0791134685366	0.020820090243	0.00464289789909	0.00101892799412	0.000247629352967	7.77042868535e-05	3.74255507593e-05	2.70137141594e-05	2.4075256304e-05	2.31737533022e-05	2.28750346388e-05	2.27688706756e-05	2.27286745818e-05	2.27125611923e-05	2.27057603372e-05	2.27027531363e-05	2.27013661114e-05	2.27007013665e-05	2.27008509118e-05
hhs9	201607	3.33737	2.6837	0.000298888343785	0.00155127521774	0.0098884962781	0.0633830732924	0.26602206211	0.41578499565	0.196043518687	0.0394455604686	0.0059812071913	0.000976912257143	0.000203607696836	6.37374121552e-05	3.36286174233e-05	2.60359829381e-05	2.38421056118e-05	2.31306545901e-05	2.28762333755e-05	2.27773407532e-05	2.27360490113e-05	2.27177058171e-05	2.27091044488e-05	2.27048748478e-05	2.27027056554e-05	2.27015506959e-05	2.27009147633e-05	2.27005538661e-05	2.27010009523e-05
hhs9	201608	3.00567	2.615995	0.000566008076528	0.0032170848969	0.0193349091367	0.0974330688448	0.289169293901	0.361744147996	0.176540938345	0.0426582072528	0.00742581762205	0.00124507556652	0.000242506114819	6.77558764243e-05	3.32824308129e-05	2.5520118048e-05	2.35408345236e-05	2.29765831853e-05	2.27991130435e-05	2.27382727313e-05	2.27157788988e-05	2.27068911161e-05	2.27031670141e-05	2.27015230571e-05	2.27007627932e-05	2.27003962224e-05	2.27002127042e-05	2.27001176489e-05	2.27001683727e-05
hhs9	201609	2.7971	2.4852	2.28976784507e-05	2.68959816982e-05	0.000208412252138	0.0165254977269	0.511603906152	0.458372364435	0.0126374158637	0.00016768838895	2.61373963845e-05	2.28680899217e-05	2.27139763191e-05	2.27017061668e-05	2.2700277128e-05	2.27000560394e-05	2.27000134697e-05	2.27000037224e-05	2.27000011539e-05	2.27000003939e-05	2.27000001458e-05	2.27000000579e-05	2.27000000245e-05	2.27000000109e-05	2.27000000051e-05	2.27000000024e-05	2.27000000012e-05	2.27000000007e-05	2.27000000009e-05
hhs9	201610	2.25245	2.324275	2.73147357806e-05	8.31580843431e-05	0.00161470904976	0.0752846203753	0.712259802214	0.205211092233	0.00490752674818	0.000169902463427	3.2031687696e-05	2.37275063507e-05	2.28659806859e-05	2.27352798594e-05	2.27091993029e-05	2.27028078612e-05	2.27009709713e-05	2.27003715482e-05	2.27001545946e-05	2.27000690146e-05	2.27000327139e-05	2.27000163297e-05	2.27000085265e-05	2.27000046317e-05	2.27000026058e-05	2.27000015125e-05	2.27000009027e-05	2.27000005528e-05	2.27000010279e-05
hhs9	201611	2.04339	2.0780000000000003	2.35392049179e-05	5.31933091335e-05	0.00322917827012	0.326590636358	0.653368065439	0.0161406832442	0.000138246069741	2.50336328961e-05	2.28130426208e-05	2.27098501805e-05	2.2701286178e-05	2.27002248901e-05	2.27000489841e-05	2.27000126583e-05	2.27000037503e-05	2.27000012424e-05	2.27000004516e-05	2.27000001776e-05	2.27000000748e-05	2.27000000333e-05	2.27000000156e-05	2.27000000075e-05	2.2700000004e-05	2.2700000002e-05	2.27000000012e-05	2.27000000007e-05	2.27000000009e-05
hhs9	201612	1.77389	1.887	3.3120252898e-05	0.000399467179483	0.0320439129938	0.68802191844	0.274895232089	0.00406042690527	8.8954072585e-05	2.54165992767e-05	2.29176927111e-05	2.27275095603e-05	2.2704793393e-05	2.27010582274e-05	2.27002799557e-05	2.27000854109e-05	2.27000292374e-05	2.27000110042e-05	2.27000044844e-05	2.27000019552e-05	2.27000009036e-05	2.27000004392e-05	2.27000002231e-05	2.27000001179e-05	2.27000000646e-05	2.27000000364e-05	2.27000000212e-05	2.27000000125e-05	2.27000000216e-05
hhs9	201613	1.75851	1.6139999999999999	6.2714121954e-05	0.00237961927014	0.25129038216	0.72360532723	0.0219351366439	0.000242558751653	2.96730796375e-05	2.32103264058e-05	2.27634813057e-05	2.27112733431e-05	2.27025793712e-05	2.27007129745e-05	2.27002281149e-05	2.27000819996e-05	2.27000324103e-05	2.27000138607e-05	2.27000063351e-05	2.27000030649e-05	2.27000015575e-05	2.27000008262e-05	2.2700000455e-05	2.27000002593e-05	2.27000001521e-05	2.27000000919e-05	2.27000000567e-05	2.27000000357e-05	2.27000000721e-05
hhs9	201614	1.81944	1.43513	0.000354320321949	0.018683689149	0.62009934271	0.3542328978	0.00598114786376	0.000162038170138	3.13257832475e-05	2.3703918335e-05	2.28756753616e-05	2.2740687843e-05	2.27115497984e-05	2.27038246763e-05	2.27014288772e-05	2.27005881597e-05	2.27002621578e-05	2.27001248868e-05	2.2700062946e-05	2.2700033301e-05	2.27000183739e-05	2.27000105184e-05	2.27000062207e-05	2.27000037869e-05	2.27000023659e-05	2.27000015132e-05	2.27000009883e-05	2.27000006582e-05	2.27000015548e-05
hhs9	201615	1.53821	1.315045	0.00138842374245	0.074026989402	0.73374160903	0.186465257154	0.00376441901907	0.00012909249231	2.93311710288e-05	2.34263041648e-05	2.2817151191e-05	2.27248985689e-05	2.27064951961e-05	2.27019837531e-05	2.27006864613e-05	2.27002628565e-05	2.27001094404e-05	2.27000488859e-05	2.27000231854e-05	2.27000115792e-05	2.27000060489e-05	2.27000032873e-05	2.27000018501e-05	2.27000010743e-05	2.27000006415e-05	2.27000003928e-05	2.27000002461e-05	2.27000001576e-05	2.27000003274e-05
hhs9	201616	1.54246	1.493	0.00146810106139	0.0399313104433	0.468957369098	0.451279146496	0.0364666934356	0.00134404575034	9.23340561274e-05	2.8740868568e-05	2.34809201129e-05	2.28363728727e-05	2.27299399848e-05	2.27078546346e-05	2.27023745566e-05	2.27008055378e-05	2.27003006042e-05	2.27001215322e-05	2.27000526025e-05	2.27000241453e-05	2.27000116641e-05	2.2700005893e-05	2.2700003098e-05	2.27000016871e-05	2.27000009484e-05	2.27000005485e-05	2.27000003256e-05	2.27000001978e-05	2.27000003559e-05
hhs10	201542	0.694108	1.05642	0.00156679064903	0.322187039538	0.671101855759	0.00452304738945	0.000113048256503	2.99691681917e-05	2.38487533564e-05	2.29679467619e-05	2.27804866159e-05	2.27288770812e-05	2.27118190575e-05	2.27053546746e-05	2.27026300374e-05	2.27013796057e-05	2.27007642971e-05	2.27004433784e-05	2.27002675415e-05	2.27001670326e-05	2.27001074316e-05	2.27000709328e-05	2.27000479367e-05	2.27000330765e-05	2.27000232537e-05	2.27000166268e-05	2.27000120722e-05	2.2700008889e-05	2.27000304066e-05
hhs10	201543	0.82039	1.23056	0.0101106936857	0.193894158368	0.626680243121	0.160548948801	0.0078737598188	0.000385655650216	4.9032549741e-05	2.5630113388e-05	2.31549637636e-05	2.27910992126e-05	2.27222113993e-05	2.27063279842e-05	2.27020442811e-05	2.27007323041e-05	2.27002859775e-05	2.27001201515e-05	2.27000537474e-05	2.2700025385e-05	2.27000125727e-05	2.27000064937e-05	2.27000034809e-05	2.2700001929e-05	2.27000011015e-05	2.27000006463e-05	2.27000003886e-05	2.27000002389e-05	2.27000004421e-05
hhs10	201544	0.812498	1.0936249999999998	0.000763379450952	0.268211159308	0.722124753411	0.00836033629575	4.08084776684e-05	2.28585806635e-05	2.27042197548e-05	2.27002319226e-05	2.27000208477e-05	2.2700002664e-05	2.27000004427e-05	2.27000000903e-05	2.27000000216e-05	2.27000000059e-05	2.27000000018e-05	2.27000000007e-05	2.27000000002e-05	2.27000000001e-05	2.27e-05	2.27e-05	2.27e-05	2.27e-05	2.27e-05	2.27e-05	2.27e-05	2.27e-05	2.27e-05
hhs10	201545	0.594886	1.3332600000000001	0.00129623198039	0.0792915827763	0.683742432411	0.229750070005	0.00533494610533	0.000105550629855	2.50517977621e-05	2.28226058301e-05	2.27102328256e-05	2.27012172107e-05	2.27001898566e-05	2.27000366102e-05	2.27000083662e-05	2.27000021962e-05	2.2700000647e-05	2.27000002099e-05	2.27000000741e-05	2.27000000281e-05	2.27000000113e-05	2.27000000048e-05	2.27000000022e-05	2.2700000001e-05	2.27000000004e-05	2.27000000003e-05	2.27e-05	2.27000000001e-05	2.27000000001e-05
hhs10	201546	0.658719	1.444	6.20985415546e-05	0.0098759538849	0.618239841227	0.368565519288	0.00274381842459	3.58630550141e-05	2.2897797228e-05	2.27072365536e-05	2.27004866133e-05	2.27000501859e-05	2.27000070813e-05	2.27000012683e-05	2.27000002739e-05	2.27000000688e-05	2.27000000195e-05	2.27000000062e-05	2.27000000021e-05	2.27000000008e-05	2.27000000003e-05	2.27000000001e-05	2.27e-05	2.27000000001e-05	2.27e-05	2.27e-05	2.27e-05	2.27e-05	2.27e-05
hhs10	201547	0.66188	1.53895	0.00182523554669	0.0448654620909	0.402243762598	0.477602759783	0.0698129376346	0.00305132977985	0.000138044360657	2.86684924678e-05	2.31460322384e-05	2.27461206628e-05	2.27062340057e-05	2.27010482747e-05	2.27002108175e-05	2.2700049173e-05	2.27000129877e-05	2.27000038117e-05	2.27000012246e-05	2.27000004254e-05	2.27000001583e-05	2.27000000626e-05	2.2700000026e-05	2.27000000114e-05	2.27000000052e-05	2.27000000024e-05	2.27000000012e-05	2.27000000006e-05	2.27000000008e-05
hhs10	201548	0.791975	1.898	0.00874894642512	0.0465948271596	0.175514732932	0.343227459974	0.287459349629	0.108717315416	0.0241404183945	0.00426584380983	0.000750580937661	0.000157549073553	5.07172074405e-05	2.92712699799e-05	2.44289361896e-05	2.32048513504e-05	2.28617451036e-05	2.27562489058e-05	2.27210307352e-05	2.27083836619e-05	2.27035378028e-05	2.27015706335e-05	2.27007297163e-05	2.27003531719e-05	2.27001773591e-05	2.27000921008e-05	2.27000493079e-05	2.27000271437e-05	2.2700038015e-05
hhs10	201549	0.888661	1.6257700000000002	0.00849741641942	0.0683424555014	0.304856498767	0.42686094416	0.16258940259	0.0251167127271	0.00287688271447	0.000367108029936	7.26184263061e-05	3.152987404e-05	2.45714376266e-05	2.31633793463e-05	2.28308947825e-05	2.27413396828e-05	2.27143569713e-05	2.27054091928e-05	2.27021866443e-05	2.27009398545e-05	2.27004263063e-05	2.27002027888e-05	2.27001006339e-05	2.27000518666e-05	2.2700027658e-05	2.27000152099e-05	2.27000086014e-05	2.270000499e-05	2.27000079374e-05
hhs10	201550	1.07718	1.68131	0.0291194022972	0.104493158564	0.245736339554	0.313969446683	0.205145636444	0.0760000152913	0.0195988856643	0.00431252594781	0.000940117460024	0.000228899440069	7.30112841446e-05	3.61573501048e-05	2.66418724651e-05	2.39571698299e-05	2.31333407213e-05	2.28602225751e-05	2.27630929575e-05	2.27262903529e-05	2.2711525987e-05	2.27052897135e-05	2.27025300823e-05	2.2701256319e-05	2.27006454306e-05	2.2700342045e-05	2.27001864901e-05	2.27001043645e-05	2.27001512446e-05
hhs10	201551	1.3789	1.253	0.0903757841362	0.229154036755	0.323930121457	0.230994027888	0.0916294944867	0.0253637110167	0.00610982487278	0.00148270110772	0.000396744807153	0.000127612841618	5.50420565236e-05	3.36048449203e-05	2.66894633991e-05	2.4270112719e-05	2.33593947532e-05	2.29933543887e-05	2.28373707151e-05	2.27673346057e-05	2.27343826281e-05	2.27182134608e-05	2.27099732233e-05	2.2705627427e-05	2.27032631009e-05	2.27019398123e-05	2.27011797362e-05	2.27007326566e-05	2.27013860484e-05
hhs10	201552	1.41403	1.45498	0.066725744798	0.168585929994	0.277044554688	0.263281117337	0.146552628703	0.05468823803	0.0163464623277	0.00453143330843	0.0012812536064	0.000393757620295	0.000140294332835	6.29110621488e-05	3.74964467743e-05	2.8527858811e-05	2.51419772831e-05	2.37819936754e-05	2.32040981409e-05	2.2945703724e-05	2.28247274291e-05	2.27656819474e-05	2.2735756378e-05	2.27200612633e-05	2.27115689587e-05	2.27068412267e-05	2.27041397048e-05	2.27025585598e-05	2.27047773747e-05
hhs10	201601	1.65259	1.31264	0.109478487385	0.198956636695	0.253456006827	0.219036567876	0.131003725897	0.0578763409242	0.0206191820758	0.00646081678187	0.0019160336327	0.000572725673729	0.000185535237992	7.27266378465e-05	3.88005154448e-05	2.81498072942e-05	2.46413868153e-05	2.34269408237e-05	2.29854748704e-05	2.28172556908e-05	2.27502271831e-05	2.27223732619e-05	2.27103347705e-05	2.27049376443e-05	2.27024340705e-05	2.2701235294e-05	2.27006440823e-05	2.27003443756e-05	2.27004435974e-05
hhs10	201602	1.73793	1.6654049999999998	0.0245263665378	0.0995331096726	0.258359960266	0.334563749328	0.20017822836	0.0642094854781	0.0144890803839	0.00292856035343	0.00062105003909	0.000157121709786	5.63033849465e-05	3.20496270575e-05	2.55737241424e-05	2.36661681837e-05	2.30518029302e-05	2.28374714327e-05	2.27571843697e-05	2.27251443038e-05	2.27116161902e-05	2.27056089247e-05	2.27028179279e-05	2.270146731e-05	2.27007891995e-05	2.27004371641e-05	2.27002487564e-05	2.27001450749e-05	2.2700233169e-05
hhs10	201603	2.44289	1.53836	0.0768711832495	0.15377287006	0.22682708077	0.233393200837	0.166795967682	0.0869262597503	0.0358660813862	0.0127989026126	0.00426008437753	0.0014013987185	0.000477847586571	0.000178146471745	7.81715495615e-05	4.3467550976e-05	3.0861914964e-05	2.60629541098e-05	2.41493344135e-05	2.33515325704e-05	2.30046255277e-05	2.2847713522e-05	2.27740829318e-05	2.27383317414e-05	2.27204138734e-05	2.27111657617e-05	2.27062603548e-05	2.27035915775e-05	2.27054765869e-05
hhs10	201604	2.13499	1.75961	0.0121076434953	0.0648685682763	0.228875825325	0.372288112521	0.23702046699	0.068783028436	0.0129596792917	0.00218471165501	0.000403932680391	9.84926386602e-05	3.99353860894e-05	2.71550780467e-05	2.39922252495e-05	2.31148048003e-05	2.28454763339e-05	2.27551190762e-05	2.27223459275e-05	2.27096148583e-05	2.27043605316e-05	2.27020722682e-05	2.27010268263e-05	2.27005282488e-05	2.27002811093e-05	2.27001542506e-05	2.27000870347e-05	2.27000503756e-05	2.27000796392e-05
hhs10	201605	1.98941	1.89558	0.00517102873786	0.0351037936369	0.168219584473	0.376545488146	0.302107572518	0.0936555202277	0.0160997048983	0.00227461845842	0.000347728383642	7.59105515042e-05	3.28256969312e-05	2.49296062787e-05	2.32601025314e-05	2.2857988015e-05	2.274929723e-05	2.27167953192e-05	2.27061784308e-05	2.27024310744e-05	2.27010150649e-05	2.27004467281e-05	2.27002060468e-05	2.27000991161e-05	2.27000495177e-05	2.27000256003e-05	2.27000136534e-05	2.27000074913e-05	2.27000104261e-05
hhs10	201606	2.21239	1.696	0.00788886628377	0.0594165909283	0.262459702927	0.42000138732	0.204628109852	0.0394784700483	0.00498112055786	0.000617296870422	0.000103507560304	3.57665165876e-05	2.52104927515e-05	2.32633210812e-05	2.28446731029e-05	2.27417360251e-05	2.27133075532e-05	2.27046264453e-05	2.27017339848e-05	2.27006940684e-05	2.27002943756e-05	2.27001314238e-05	2.27000614177e-05	2.27000299015e-05	2.27000151046e-05	2.27000078888e-05	2.2700004247e-05	2.27000023506e-05	2.27000033337e-05
hhs10	201607	2.17566	2.141045	0.0111570303797	0.0393828821025	0.117937770825	0.244329956261	0.290646638522	0.188713120869	0.0755301334427	0.0229596951802	0.00635876349022	0.00179665790063	0.00055214506642	0.000194122023409	8.30200696594e-05	4.56569523376e-05	3.20829700573e-05	2.67879286265e-05	2.45852021475e-05	2.36144725086e-05	2.31640242097e-05	2.29451205796e-05	2.28342388799e-05	2.27759395267e-05	2.27442371036e-05	2.27264635918e-05	2.27162187636e-05	2.27101621173e-05	2.27199371022e-05
hhs10	201608	1.707	1.4994999999999998	0.0492640663317	0.15245475452	0.290436014144	0.290239774931	0.152173391509	0.0491363825157	0.0121977098695	0.00279575941428	0.000668052721741	0.000184028077106	6.68030929484e-05	3.59126608265e-05	2.70170794709e-05	2.42271504777e-05	2.32803024807e-05	2.29350996238e-05	2.28008597577e-05	2.27455439836e-05	2.27215324287e-05	2.27106095872e-05	2.27054262417e-05	2.27028705771e-05	2.27015659359e-05	2.27008785009e-05	2.27005056416e-05	2.27002979647e-05	2.27004901935e-05
hhs10	201609	1.77751	1.453	0.0193598844999	0.130802228877	0.391836224696	0.347452277791	0.0955152169527	0.012929488958	0.00145001562112	0.000193636723499	4.70872613695e-05	2.68968032906e-05	2.35577541889e-05	2.2903669986e-05	2.27550006679e-05	2.27165823699e-05	2.27054957265e-05	2.27019766236e-05	2.27007633595e-05	2.27003137699e-05	2.27001362619e-05	2.27000621344e-05	2.27000295944e-05	2.27000146581e-05	2.27000075207e-05	2.2700003984e-05	2.27000021729e-05	2.2700001217e-05	2.27000017711e-05
hhs10	201610	1.71131	1.7565	0.00705074469489	0.0474187219708	0.226656440416	0.426167257156	0.233713103768	0.0497203345113	0.00741179340679	0.00116024549796	0.000230027298658	6.81792598715e-05	3.44843924262e-05	2.62180750482e-05	2.38827184396e-05	2.3139299538e-05	2.28775165272e-05	2.27770751571e-05	2.27355976315e-05	2.27173461367e-05	2.27088580451e-05	2.27047141605e-05	2.2702602413e-05	2.27014843775e-05	2.27008718774e-05	2.27005258531e-05	2.27003248609e-05	2.27002051267e-05	2.27004116016e-05
hhs10	201611	0.994849	1.315775	0.0175380788313	0.171645352574	0.507556464354	0.265949037338	0.0339652489175	0.00262114032982	0.000242046993729	4.69682822313e-05	2.6221617579e-05	2.3344413924e-05	2.28427254336e-05	2.27369691125e-05	2.27108982908e-05	2.27035792792e-05	2.27012878359e-05	2.27005009118e-05	2.27002083742e-05	2.27000919021e-05	2.27000426673e-05	2.27000207286e-05	2.27000104854e-05	2.27000054993e-05	2.27000029797e-05	2.27000016628e-05	2.27000009532e-05	2.27000005598e-05	2.27000009167e-05
hhs10	201612	0.797965	1.21604	0.0586125000631	0.252067971067	0.418504390415	0.216403201367	0.0459565573784	0.00677341482835	0.00101439111551	0.00019094590757	5.66648375106e-05	3.07740924553e-05	2.49138380939e-05	2.33856669907e-05	2.29355395753e-05	2.27883858125e-05	2.27357795168e-05	2.27154654765e-05	2.27070778446e-05	2.27034057213e-05	2.27017129781e-05	2.27008961832e-05	2.27004856652e-05	2.27002716632e-05	2.27001563697e-05	2.27000923752e-05	2.27000558784e-05	2.27000345416e-05	2.27000646986e-05
hhs10	201613	0.74733	0.893762	0.0147920031333	0.732624618596	0.250409672151	0.0016273421125	4.57894348854e-05	2.37577571066e-05	2.27984909427e-05	2.27144079008e-05	2.27028709537e-05	2.27007156439e-05	2.27002113342e-05	2.27000712623e-05	2.27000267341e-05	2.27000109476e-05	2.27000048235e-05	2.27000022614e-05	2.27000011186e-05	2.27000005793e-05	2.27000003126e-05	2.27000001748e-05	2.27000001009e-05	2.27000000599e-05	2.27000000366e-05	2.27000000227e-05	2.27000000145e-05	2.27000000094e-05	2.27000000205e-05
hhs10	201614	0.940669	0.900996	0.0876408365526	0.544769065221	0.335534545861	0.0294481028599	0.0018969810306	0.000201248874988	4.83339373781e-05	2.77413065757e-05	2.39545724475e-05	2.30734881989e-05	2.28278739261e-05	2.2748953302e-05	2.2720526304e-05	2.27092817898e-05	2.27044727029e-05	2.27022754742e-05	2.27012131271e-05	2.27006736881e-05	2.27003877799e-05	2.27002304126e-05	2.2700140841e-05	2.27000883058e-05	2.27000566511e-05	2.27000371071e-05	2.27000247701e-05	2.27000168238e-05	2.2700042084e-05
hhs10	201615	0.529396	0.7951785	0.0307776996397	0.882113783583	0.0862372630214	0.000343539514176	2.80054463512e-05	2.29753039944e-05	2.27279119088e-05	2.27043338734e-05	2.27009020736e-05	2.27002324453e-05	2.27000704538e-05	2.27000242606e-05	2.27000092596e-05	2.27000038469e-05	2.27000017159e-05	2.2700000813e-05	2.27000004058e-05	2.27000002118e-05	2.27000001151e-05	2.27000000648e-05	2.27000000376e-05	2.27000000224e-05	2.27000000138e-05	2.27000000087e-05	2.27000000054e-05	2.27000000037e-05	2.27000000079e-05
hhs10	201616	0.530742	0.688617	0.11240140591	0.857620289305	0.0293123533606	0.000141737686418	2.4706649288e-05	2.27966507797e-05	2.27088779375e-05	2.27012458351e-05	2.27002353244e-05	2.27000553532e-05	2.27000154085e-05	2.27000049011e-05	2.27000017369e-05	2.27000006732e-05	2.27000002813e-05	2.27000001253e-05	2.27000000591e-05	2.27000000292e-05	2.2700000015e-05	2.27000000081e-05	2.27000000044e-05	2.27000000026e-05	2.27000000016e-05	2.27000000009e-05	2.27000000006e-05	2.27000000003e-05	2.27000000007e-05
