# Supplementary material for: A human judgment approach to epidemiological forecasting
Source: PLoS Comput Biol. 2017 Mar 10;13(3):e1005248. doi: 10.1371/journal.pcbi.1005248 (PMC5345757; doi:10.1371/journal.pcbi.1005248)
Supplement: S1 Data — (ZIP) [file pcbi.1005248.s002.zip › S1_data/influenza_2015-2016_stat_3wk-ahead-wili.csv]

region	wILI available through week	ground truth	Point Prediction	Pr(0.0<=wILI<0.5)	Pr(0.5<=wILI<1.0)	Pr(1.0<=wILI<1.5)	Pr(1.5<=wILI<2.0)	Pr(2.0<=wILI<2.5)	Pr(2.5<=wILI<3.0)	Pr(3.0<=wILI<3.5)	Pr(3.5<=wILI<4.0)	Pr(4.0<=wILI<4.5)	Pr(4.5<=wILI<5.0)	Pr(5.0<=wILI<5.5)	Pr(5.5<=wILI<6.0)	Pr(6.0<=wILI<6.5)	Pr(6.5<=wILI<7.0)	Pr(7.0<=wILI<7.5)	Pr(7.5<=wILI<8.0)	Pr(8.0<=wILI<8.5)	Pr(8.5<=wILI<9.0)	Pr(9.0<=wILI<9.5)	Pr(9.5<=wILI<10.0)	Pr(10.0<=wILI<10.5)	Pr(10.5<=wILI<11.0)	Pr(11.0<=wILI<11.5)	Pr(11.5<=wILI<12.0)	Pr(12.0<=wILI<12.5)	Pr(12.5<=wILI<13.0)	Pr(13.0<=wILI)
nat	201542	1.54529	1.6042274715	0.00691666879455	0.0136896471896	0.293720065361	0.50768491416	0.0213410911428	0.0113975686663	0.00691666879455	0.00691666879455	0.00691666879455	0.00691666879455	0.00691666879455	0.00691666879455	0.00691666879455	0.00691666879455	0.00691666879455	0.00691666879455	0.00691666879455	0.00691666879455	0.00691666879455	0.00691666879455	0.00691666879455	0.00691666879455	0.00691666879455	0.00691666879455	0.00691666879455	0.00691666879455	0.00691666879455
nat	201543	1.64003	1.638502154467	0.00212514552342	0.00238868500143	0.100085935896	0.755307712556	0.0150983718658	0.0803660931655	0.00212514552342	0.00212514552342	0.00212514552342	0.00212514552342	0.00212514552342	0.00212514552342	0.00212514552342	0.00212514552342	0.00212514552342	0.00212514552342	0.00212514552342	0.00212514552342	0.00212514552342	0.00212514552342	0.00212514552342	0.00212514552342	0.00212514552342	0.00212514552342	0.00212514552342	0.00212514552342	0.00212514552342
nat	201544	1.9437	1.7983959313014	0.0018491658696	0.0018491658696	0.0613303419641	0.580528473619	0.244533227235	0.0518669681242	0.00904259852352	0.00880146715193	0.00564749596032	0.00269323922309	0.0018491658696	0.0018491658696	0.00227120254635	0.0018491658696	0.0018491658696	0.0018491658696	0.0018491658696	0.0018491658696	0.0018491658696	0.0018491658696	0.0018491658696	0.0018491658696	0.0018491658696	0.0018491658696	0.0018491658696	0.0018491658696	0.0018491658696
nat	201545	1.72274	2.0014896206401	0.00237866273538	0.00295965243875	0.0318900295603	0.347290025604	0.367199164619	0.157202058667	0.0262263460098	0.00737853591949	0.00898154794187	0.00793233769973	0.00272129768865	0.00260731524176	0.00234886839162	0.00234886839162	0.00234886839162	0.00234886839162	0.00234886839162	0.00234886839162	0.00234886839162	0.00234886839162	0.00234886839162	0.00234886839162	0.00234886839162	0.00234886839162	0.00234886839162	0.00234886839162	0.00234886839162
nat	201546	1.83327	2.3406643290079	0.00250897568098	0.00250898302815	0.0128091506345	0.17263376681	0.388785669766	0.254775127924	0.0851261876325	0.0249133026147	0.00854259594635	0.0042967148668	0.00295591765901	0.00250897546488	0.00250897546488	0.00250897546488	0.00250897546488	0.00250897546488	0.00250897546488	0.00250897546488	0.00250897546488	0.00250897546488	0.00250897546488	0.00250897546488	0.00250897546488	0.00250897546488	0.00250897546488	0.00250897546488	0.00250897546488
nat	201547	1.92522	2.4992630038874	0.00407347408657	0.00407348849935	0.00643857179312	0.0876125494217	0.247756128826	0.207320223285	0.186214606867	0.122084650542	0.0406407663845	0.022034230392	0.00657572451654	0.00407347408657	0.00407347408657	0.00407347408657	0.00407347408657	0.00407347408657	0.00407347408657	0.00407347408657	0.00407347408657	0.00407347408657	0.00407347408657	0.00407347408657	0.00407347408657	0.00407347408657	0.00407347408657	0.00407347408657	0.00407347408657
nat	201548	2.36388	3.4323059268801	0.00509296116744	0.00517329255569	0.00594022358854	0.0158205440202	0.0748110736995	0.207329854306	0.282235549275	0.150400403005	0.0880285357448	0.0542640626777	0.0258960995972	0.00765289263437	0.00585319484275	0.00529281770854	0.00509296116744	0.00509296116744	0.00509296116744	0.00509296116744	0.00509296116744	0.00509296116744	0.00509296116744	0.00509296116744	0.00509296116744	0.00509296116744	0.00509296116744	0.00509296116744	0.00509296116744
nat	201549	2.46456	3.4023246180216	0.00295795190758	0.0029579539184	0.00330413314344	0.023777640737	0.0581131968245	0.153651237669	0.271101192342	0.160940786403	0.0948739308479	0.0938725284362	0.0506181964908	0.0247605538213	0.0133825382707	0.00501567198907	0.00323938360574	0.00489563462026	0.0029579544211	0.00295795190758	0.00295795140487	0.00295795140487	0.00295795140487	0.00295795140487	0.00295795140487	0.00295795140487	0.00295795140487	0.00295795140487	0.00295795140487
nat	201550	1.9957	2.6896105409907	0.000940410835629	0.00284644144106	0.00766618908611	0.0827294973751	0.264633013662	0.265432168698	0.147878017174	0.0864473524058	0.0767269130892	0.0396112649664	0.00863842517791	0.00213741097815	0.00114714341134	0.000940410835629	0.000940410835629	0.000940410835629	0.000940410835629	0.000940410835629	0.000940410835629	0.000940410835629	0.000940410835629	0.000940410835629	0.000940410835629	0.000940410835629	0.000940410835629	0.000940410835629	0.000940410835629
nat	201551	2.04205	2.494033162613	0.00204465450937	0.00568168150624	0.0286020617118	0.0870582473646	0.232951307382	0.283331578171	0.187754419947	0.0976323862713	0.0446896303993	0.0072724674103	0.00631765188737	0.00255105024987	0.000947111490875	0.000940410835629	0.000940410835629	0.000940410835629	0.000940410835629	0.000940410835629	0.000940410835629	0.000940410835629	0.000940410835629	0.000940410835629	0.000940410835629	0.000940410835629	0.000940410835629	0.000940410835629	0.000940410835629
nat	201552	2.15848	2.7960484968313	0.00367686732033	0.00512801108079	0.0125853854968	0.0869227632584	0.224433034909	0.269943480344	0.179954119021	0.072953620519	0.0635642502195	0.0559940664496	0.00333101512331	0.00134458664498	0.00134458664088	0.00134458664088	0.00134458664088	0.00134458664088	0.00134458664088	0.00134458664088	0.00134458664088	0.00134458664088	0.00134458664088	0.00134458664088	0.00134458664088	0.00134458664088	0.00134458664088	0.00134458664088	0.00134458664088
nat	201601	2.28065	2.6787346806404	0.00817379831331	0.00854863413	0.0282814079879	0.112539177819	0.208329363369	0.24524081046	0.168903337805	0.0914065924406	0.0672131562549	0.0179557373747	0.0046075871479	0.00242502480606	0.00242502480606	0.00242502480606	0.00242502480606	0.00242502480606	0.00242502480606	0.00242502480606	0.00242502480606	0.00242502480606	0.00242502480606	0.00242502480606	0.00242502480606	0.00242502480606	0.00242502480606	0.00242502480606	0.00242502480606
nat	201602	2.41735	2.9660267444118	0.00384526889672	0.00699569903739	0.0148545474256	0.0837777010198	0.152336673485	0.207642490864	0.220787385497	0.127973586624	0.0515407517936	0.0756190849744	0.0111932686223	0.00461588066443	0.00268980731499	0.00258056114972	0.00258056100624	0.00258056097754	0.00258056096797	0.00258056096797	0.00258056096797	0.00258056096797	0.00258056096797	0.00258056096797	0.00258056096797	0.00258056096797	0.00258056096797	0.00258056096797	0.00258056096797
nat	201603	2.84303	2.8503773768434	0.00514996300143	0.00752308760698	0.0261109942303	0.0889435777871	0.180346389801	0.210542376466	0.18246734713	0.107681587779	0.0966519572216	0.0261187802976	0.0177958050412	0.0125459271387	0.00636159673733	0.00359843578457	0.00250134180119	0.00221668366796	0.00213128622799	0.00213128622799	0.00213128622799	0.00213128622799	0.00213128622799	0.00213128622799	0.00213128622799	0.00213128622799	0.00213128622799	0.00213128622799	0.00213128622799
nat	201604	3.16348	2.7503197995211	0.00547135272795	0.00882807340239	0.0298346687089	0.1119657915	0.217121948883	0.232392800695	0.162054238529	0.0960754073363	0.0360968670064	0.0181607392184	0.0133802002544	0.00954057330226	0.0075461613895	0.00488123836707	0.00380857674317	0.00363111572101	0.0035645678377	0.0035645678377	0.0035645678377	0.0035645678377	0.0035645678377	0.0035645678377	0.0035645678377	0.0035645678377	0.0035645678377	0.0035645678377	0.0035645678377
nat	201605	3.18489	2.4350834847875	0.00470411353164	0.00532034703977	0.0378559771848	0.167148946184	0.293478323277	0.223217922652	0.0941035398979	0.0674106787532	0.0594703627152	0.00695276680699	0.00237276599752	0.00237276599752	0.00237276599752	0.00237276599752	0.00237276599752	0.00237276599752	0.00237276599752	0.00237276599752	0.00237276599752	0.00237276599752	0.00237276599752	0.00237276599752	0.00237276599752	0.00237276599752	0.00237276599752	0.00237276599752	0.00237276599752
nat	201606	3.34816	2.7323287052963	0.00179768090813	0.00265495098064	0.00613814067584	0.0838363680565	0.278248976063	0.298872142636	0.193477564379	0.0701700600462	0.0290167338746	0.0146567777097	0.00608403130089	0.000940410835629	0.000940410835629	0.000940410835629	0.000940410835629	0.000940410835629	0.000940410835629	0.000940410835629	0.000940410835629	0.000940410835629	0.000940410835629	0.000940410835629	0.000940410835629	0.000940410835629	0.000940410835629	0.000940410835629	0.000940410835629
nat	201607	3.5665	2.7964116284175	0.00139746386953	0.00095492418727	0.00527642619927	0.0439133067204	0.210462381153	0.363232064173	0.204177208795	0.100123455638	0.0325109346623	0.0146520018528	0.0068821002764	0.00231156993735	0.000940410835629	0.000940410835629	0.000940410835629	0.000940410835629	0.000940410835629	0.000940410835629	0.000940410835629	0.000940410835629	0.000940410835629	0.000940410835629	0.000940410835629	0.000940410835629	0.000940410835629	0.000940410835629	0.000940410835629
nat	201608	3.07877	2.5776803832093	0.00182589552983	0.00182589552983	0.00347065762583	0.0340677205257	0.326586477828	0.366771716729	0.164714705797	0.0533529680851	0.0230775281906	0.00536783430662	0.00271138022403	0.00212105709456	0.000940410835629	0.000940410835629	0.000940410835629	0.000940410835629	0.000940410835629	0.000940410835629	0.000940410835629	0.000940410835629	0.000940410835629	0.000940410835629	0.000940410835629	0.000940410835629	0.000940410835629	0.000940410835629	0.000940410835629
nat	201609	2.78923	2.5634813006819	0.00144733107647	0.00170079119689	0.00480068868516	0.0656163415818	0.360738815479	0.392055792338	0.0898195020423	0.0388326988387	0.0194429996264	0.00765710402681	0.00246117155816	0.00119387095605	0.00106714089584	0.000940410835629	0.000940410835629	0.000940410835629	0.000940410835629	0.000940410835629	0.000940410835629	0.000940410835629	0.000940410835629	0.000940410835629	0.000940410835629	0.000940410835629	0.000940410835629	0.000940410835629	0.000940410835629
nat	201610	2.47548	2.1754574170671	0.00106834265081	0.00112766395403	0.00130562794024	0.130404689361	0.644881552058	0.130041345366	0.0342704893237	0.0210596082003	0.011508884893	0.0055767586172	0.00320390810688	0.00124630643586	0.00100902138483	0.000949700122068	0.000949700122068	0.000949700122068	0.000949700122068	0.000949700122068	0.000949700122068	0.000949700122068	0.000949700122068	0.000949700122068	0.000949700122068	0.000949700122068	0.000949700122068	0.000949700122068	0.000949700122068
nat	201611	2.05142	1.8868342641614	0.000959639863722	0.00866854113248	0.0417751706238	0.659374315066	0.263838127508	0.00563557825715	0.000940410835629	0.000940410835629	0.000940410835629	0.000940410835629	0.000940410835629	0.000940410835629	0.000940410835629	0.000940410835629	0.000940410835629	0.000940410835629	0.000940410835629	0.000940410835629	0.000940410835629	0.000940410835629	0.000940410835629	0.000940410835629	0.000940410835629	0.000940410835629	0.000940410835629	0.000940410835629	0.000940410835629
nat	201612	1.99807	1.6545368687242	0.000940410835629	0.000940410835629	0.158320340872	0.718152690672	0.100742087832	0.00115543140514	0.000940410835638	0.000940410835632	0.000940410835631	0.000940410835629	0.000940410835629	0.000940410835629	0.000940410835629	0.000940410835629	0.000940410835629	0.000940410835629	0.000940410835629	0.000940410835629	0.000940410835629	0.000940410835629	0.000940410835629	0.000940410835629	0.000940410835629	0.000940410835629	0.000940410835629	0.000940410835629	0.000940410835629
nat	201613	1.89846	1.5706884303723	0.000969810093366	0.00867597350267	0.394830643541	0.531139890313	0.0339046913395	0.00764344159965	0.00311595590816	0.00164599302132	0.00108740712431	0.000999209351103	0.000940410835629	0.000940410835629	0.000940410835629	0.000940410835629	0.000940410835629	0.000940410835629	0.000940410835629	0.000940410835629	0.000940410835629	0.000940410835629	0.000940410835629	0.000940410835629	0.000940410835629	0.000940410835629	0.000940410835629	0.000940410835629	0.000940410835629
nat	201614	1.72666	1.5603435809205	0.000940410835629	0.00875695314665	0.356682850568	0.610045621235	0.00257261784184	0.00118794191624	0.000993011190259	0.000949693251152	0.000943504974137	0.000940410835629	0.000940410835629	0.000940410835629	0.000940410835629	0.000940410835629	0.000940410835629	0.000940410835629	0.000940410835629	0.000940410835629	0.000940410835629	0.000940410835629	0.000940410835629	0.000940410835629	0.000940410835629	0.000940410835629	0.000940410835629	0.000940410835629	0.000940410835629
nat	201615	1.59993	1.6122276841623	0.00162536433126	0.0110132782438	0.33063037334	0.540756705493	0.0639425739902	0.0141717917169	0.00512910568231	0.00184888490921	0.00162536433126	0.00162536433126	0.00162536433126	0.00162536433126	0.00162536433126	0.00162536433126	0.00162536433126	0.00162536433126	0.00162536433126	0.00162536433126	0.00162536433126	0.00162536433126	0.00162536433126	0.00162536433126	0.00162536433126	0.00162536433126	0.00162536433126	0.00162536433126	0.00162536433126
nat	201616	1.40294	1.5834805458078	0.00186156361924	0.0233362435621	0.316159447937	0.581152076813	0.0415160582444	0.00494239682852	0.00386099112267	0.00135856109365	0.00135856109365	0.00135856109365	0.00135856109365	0.00135856109365	0.00135856109365	0.00135856109365	0.00135856109365	0.00135856109365	0.00135856109365	0.00135856109365	0.00135856109365	0.00135856109365	0.00135856109365	0.00135856109365	0.00135856109365	0.00135856109365	0.00135856109365	0.00135856109365	0.00135856109365
nat	201617	1.33246	1.4932578966833	0.00211265896691	0.0327859093275	0.455419744163	0.464831774729	0.00970647071624	0.00561268815013	0.00235953207429	0.00135856109365	0.00135856109365	0.00135856109365	0.00135856109365	0.00135856109365	0.00135856109365	0.00135856109365	0.00135856109365	0.00135856109365	0.00135856109365	0.00135856109365	0.00135856109365	0.00135856109365	0.00135856109365	0.00135856109365	0.00135856109365	0.00135856109365	0.00135856109365	0.00135856109365	0.00135856109365
hhs1	201542	0.767975	0.9172907688	0.0346628313569	0.565297328833	0.311076334834	0.00542264294742	0.00362324677296	0.00362324677296	0.00362324677296	0.00362324677296	0.00362324677296	0.00362324677296	0.00362324677296	0.00362324677296	0.00362324677296	0.00362324677296	0.00382943302399	0.00362324677296	0.00362324677296	0.00362324677296	0.00362324677296	0.00362324677296	0.00362324677296	0.00362324677296	0.00362324677296	0.00362324677296	0.00362324677296	0.00362324677296	0.00362324677296
hhs1	201543	0.736201	0.79958732803335	0.0537860922644	0.749172564403	0.133077410717	0.0146264084805	0.0025843226197	0.00212514552342	0.00212514552342	0.00212514552342	0.00212514552342	0.00212514552342	0.00212514552342	0.00212514552342	0.00212514552342	0.00212514552342	0.00212514552342	0.00212514552342	0.00212514552342	0.00212514552342	0.00212514552342	0.00212514552342	0.00212514552342	0.00212514552342	0.00212514552342	0.00212514552342	0.00212514552342	0.00212514552342	0.00212514552342
hhs1	201544	0.954736	0.79270140360241	0.0142245702821	0.736230113184	0.161262947527	0.0263378668765	0.0153543395255	0.00395934925333	0.00311527589984	0.00227120254635	0.00269323922309	0.00311527589984	0.0018491658696	0.0018491658696	0.0018491658696	0.0018491658696	0.0018491658696	0.0018491658696	0.0018491658696	0.0018491658696	0.0018491658696	0.0018491658696	0.0018491658696	0.0018491658696	0.0018491658696	0.0018491658696	0.0018491658696	0.0018491658696	0.0018491658696
hhs1	201545	0.807851	0.91230263390469	0.0248259184947	0.618797036845	0.243232031905	0.0384071436881	0.0163431463476	0.00467489004295	0.00260731524176	0.00234886839162	0.00260731524176	0.00622557114384	0.00234886839162	0.00234886839162	0.00234886839162	0.00234886839162	0.00234886839162	0.00234886839162	0.00234886839162	0.00234886839162	0.00234886839162	0.00234886839162	0.00234886839162	0.00234886839162	0.00234886839162	0.00234886839162	0.00234886839162	0.00234886839162	0.00234886839162
hhs1	201546	0.975831	0.86078382751885	0.0517047176862	0.585412714747	0.25539345965	0.0305575650923	0.0149724724048	0.00435430230191	0.0031793777406	0.00273244289012	0.00273244289012	0.00586098684348	0.00295591031536	0.00250897546488	0.00250897546488	0.00250897546488	0.00250897546488	0.00250897546488	0.00250897546488	0.00250897546488	0.00250897546488	0.00250897546488	0.00250897546488	0.00250897546488	0.00250897546488	0.00250897546488	0.00250897546488	0.00250897546488	0.00250897546488
hhs1	201547	1.03668	0.89818647506001	0.0475436929185	0.528923046274	0.247282425981	0.0597762227731	0.0185173313683	0.00803536679732	0.00490755676251	0.00428199475555	0.00490755676251	0.00574164664485	0.00469905290844	0.00428199475555	0.00407347408657	0.00407347408657	0.00407347408657	0.00407347408657	0.00407347408657	0.00407347408657	0.00407347408657	0.00407347408657	0.00407347408657	0.00407347408657	0.00407347408657	0.00407347408657	0.00407347408657	0.00407347408657	0.00407347408657
hhs1	201548	1.38302	0.95096473999625	0.0129391094595	0.419278029962	0.307909323853	0.0779263430298	0.0452192215584	0.0227396758421	0.009730790547	0.00569252959495	0.00569252959495	0.00569252959495	0.00569252959495	0.00509296124716	0.00509296698694	0.00509296395761	0.00509296116744	0.00509296116744	0.00509296116744	0.00509296116744	0.00509296116744	0.00509296116744	0.00509296116744	0.00509296116744	0.00509296116744	0.00509296116744	0.00509296116744	0.00509296116744	0.00509296116744
hhs1	201549	1.59869	1.3389843390953	0.00622413792268	0.151183793919	0.398589690548	0.230975192046	0.108101035934	0.0157794009835	0.0109319962547	0.0157796026189	0.00639412098211	0.00354932335882	0.00332945905382	0.00295795140487	0.00295795140487	0.00479297530561	0.00295795140487	0.00295795140487	0.00295795140487	0.00295795140487	0.00295795140487	0.00295795140487	0.00295795140487	0.00295795140487	0.00295795140487	0.00295795140487	0.00295795140487	0.00295795140487	0.00295795140487
hhs1	201550	1.32779	1.332357489004	0.0139660924622	0.194297272467	0.376094446392	0.252048246681	0.101276005802	0.0212855546059	0.0161058275825	0.00640076961099	0.00133513556638	0.00120366462433	0.000940410835629	0.000940410835629	0.000940410835629	0.000940410835629	0.000940410835629	0.000940410835629	0.000940410835629	0.000940410835629	0.000940410835629	0.000940410835629	0.000940410835629	0.000940410835629	0.000940410835629	0.000940410835629	0.000940410835629	0.000940410835629	0.000940410835629
hhs1	201551	1.40757	1.2524243808863	0.0280662507346	0.149831480128	0.392869021849	0.301393846659	0.0783446130915	0.011013854722	0.0196727161032	0.000940410835629	0.000940410835629	0.000940410835629	0.000940410835629	0.000940410835629	0.000940410835629	0.000940410835629	0.000940410835629	0.000940410835629	0.000940410835629	0.000940410835629	0.000940410835629	0.000940410835629	0.000940410835629	0.000940410835629	0.000940410835629	0.000940410835629	0.000940410835629	0.000940410835629	0.000940410835629
hhs1	201552	1.51447	1.378684760878	0.0260467021697	0.17958204099	0.368294040898	0.270567490319	0.0875654751043	0.0232163130719	0.016544880705	0.00263591056485	0.00134458664088	0.00134458664088	0.00134458664088	0.00134458664088	0.00134458664088	0.00134458664088	0.00134458664088	0.00134458664088	0.00134458664088	0.00134458664088	0.00134458664088	0.00134458664088	0.00134458664088	0.00134458664088	0.00134458664088	0.00134458664088	0.00134458664088	0.00134458664088	0.00134458664088
hhs1	201601	1.70551	1.606848202888	0.0130190486888	0.0812133185944	0.299387606665	0.297529610524	0.138378870678	0.0365083786476	0.0205041808631	0.0447642882144	0.0233199538354	0.0041493215875	0.00242502480606	0.00242502480606	0.00242502480606	0.00242502480606	0.00242502480606	0.00242502480606	0.00242502480606	0.00242502480606	0.00242502480606	0.00242502480606	0.00242502480606	0.00242502480606	0.00242502480606	0.00242502480606	0.00242502480606	0.00242502480606	0.00242502480606
hhs1	201602	1.80717	1.7711657723436	0.0102957152083	0.0836109418926	0.1993351851	0.330014766592	0.23915479714	0.0397395564888	0.0173889020365	0.028644945779	0.00510996811589	0.00283385434455	0.00258203225437	0.00258092052793	0.00258056096797	0.00258056096797	0.00258056096797	0.00258056096797	0.00258056096797	0.00258056096797	0.00258056096797	0.00258056096797	0.00258056096797	0.00258056096797	0.00258056096797	0.00258056096797	0.00258056096797	0.00258056096797	0.00258056096797
hhs1	201603	1.9911	1.928595382971	0.017238532934	0.0418490162463	0.157798263454	0.32181876257	0.198566952598	0.107841306	0.0745863032144	0.0312510058296	0.0103298908858	0.00248804219026	0.00213131170459	0.00213130550498	0.00213129967697	0.00213128622799	0.00213128622799	0.00213128622799	0.00213128622799	0.00213128622799	0.00213128622799	0.00213128622799	0.00213128622799	0.00213128622799	0.00213128622799	0.00213128622799	0.00213128622799	0.00213128622799	0.00213128622799
hhs1	201604	1.98808	1.9822555648749	0.0255311164307	0.0369852966848	0.164862361841	0.324172291444	0.217833369237	0.0692465723772	0.0303839974547	0.0359649671196	0.0251658767473	0.00896973245237	0.0038512211561	0.00356464081903	0.00356460197779	0.00356457236855	0.0035645678377	0.0035645678377	0.0035645678377	0.0035645678377	0.0035645678377	0.0035645678377	0.0035645678377	0.0035645678377	0.0035645678377	0.0035645678377	0.0035645678377	0.0035645678377	0.0035645678377
hhs1	201605	1.97011	1.876174412302	0.00479850815178	0.0260763269249	0.181286628751	0.344645279385	0.202750924845	0.109502941593	0.0591534471187	0.0180280533065	0.00934899517247	0.00388307991965	0.00256155523779	0.00237276963213	0.00237276599752	0.00237276599752	0.00237276599752	0.00237276599752	0.00237276599752	0.00237276599752	0.00237276599752	0.00237276599752	0.00237276599752	0.00237276599752	0.00237276599752	0.00237276599752	0.00237276599752	0.00237276599752	0.00237276599752
hhs1	201606	2.00001	1.6405462543313	0.0090327227888	0.061394911768	0.326528531685	0.37650542461	0.160249186416	0.0344847815712	0.00742391490526	0.00479817916256	0.00222631701559	0.00136904587188	0.000940410835629	0.000940410835629	0.000940410835629	0.000940410835629	0.000940410835629	0.000940410835629	0.000940410835629	0.000940410835629	0.000940410835629	0.000940410835629	0.000940410835629	0.000940410835629	0.000940410835629	0.000940410835629	0.000940410835629	0.000940410835629	0.000940410835629
hhs1	201607	2.54487	1.6412534394893	0.00470326636702	0.0418047383849	0.278527352834	0.440203110651	0.158681996166	0.0375917336579	0.013737895785	0.0064250472425	0.00139746386953	0.000940410835629	0.000940410835629	0.000940410835629	0.000940410835629	0.000940410835629	0.000940410835629	0.000940410835629	0.000940410835629	0.000940410835629	0.000940410835629	0.000940410835629	0.000940410835629	0.000940410835629	0.000940410835629	0.000940410835629	0.000940410835629	0.000940410835629	0.000940410835629
hhs1	201608	2.20908	1.3078695478674	0.0575928438177	0.351321787913	0.3789532375	0.104023299591	0.0223201926197	0.0131536996918	0.0367666436663	0.017067202883	0.00186992781722	0.000944180294829	0.000940410835629	0.000940410835629	0.000940410835629	0.000940410835629	0.000940410835629	0.000940410835629	0.000940410835629	0.000940410835629	0.000940410835629	0.000940410835629	0.000940410835629	0.000940410835629	0.000940410835629	0.000940410835629	0.000940410835629	0.000940410835629	0.000940410835629
hhs1	201609	2.01418	1.3534037061655	0.0141877673453	0.152612913812	0.435427587472	0.291539201591	0.0750572641032	0.00851184674348	0.00271463167858	0.00157406113668	0.00144733107647	0.000940410835629	0.000940410835629	0.000940410835629	0.000940410835629	0.000940410835629	0.000940410835629	0.000940410835629	0.000940410835629	0.000940410835629	0.000940410835629	0.000940410835629	0.000940410835629	0.000940410835629	0.000940410835629	0.000940410835629	0.000940410835629	0.000940410835629	0.000940410835629
hhs1	201610	2.03999	1.3672127536713	0.0075467966669	0.124591614399	0.449651902136	0.320134830368	0.0638220909658	0.00938539809129	0.00338187189515	0.00249205295378	0.00183951906344	0.00100902138483	0.000949700122068	0.000949700122068	0.000949700122068	0.000949700122068	0.000949700122068	0.000949700122068	0.000949700122068	0.000949700122068	0.000949700122068	0.000949700122068	0.000949700122068	0.000949700122068	0.000949700122068	0.000949700122068	0.000949700122068	0.000949700122068	0.000949700122068
hhs1	201611	1.71331	1.1857418377474	0.0191581490066	0.212264331472	0.451088921884	0.250900827172	0.0438616019481	0.00297754096903	0.000940410835629	0.000940410835629	0.000940410835629	0.000940410835629	0.000940410835629	0.000940410835629	0.000940410835629	0.000940410835629	0.000940410835629	0.000940410835629	0.000940410835629	0.000940410835629	0.000940410835629	0.000940410835629	0.000940410835629	0.000940410835629	0.000940410835629	0.000940410835629	0.000940410835629	0.000940410835629	0.000940410835629
hhs1	201612	1.57636	1.2720624227057	0.00175765300113	0.0761487519354	0.508795140682	0.309092910506	0.0804163906889	0.0040405256388	0.000940410835631	0.00094041083563	0.00094041083563	0.000940410835629	0.000940410835629	0.000940410835629	0.000940410835629	0.000940410835629	0.000940410835629	0.000940410835629	0.000940410835629	0.000940410835629	0.000940410835629	0.000940410835629	0.000940410835629	0.000940410835629	0.000940410835629	0.000940410835629	0.000940410835629	0.000940410835629	0.000940410835629
hhs1	201613	1.62583	1.2330984100654	0.0137164129129	0.221730957989	0.413993343677	0.282245345464	0.0434296067644	0.00334235092224	0.00191058634095	0.00141079895942	0.00117560489752	0.00102860860884	0.000969810093366	0.000940410835629	0.000940410835629	0.000940410835629	0.000940410835629	0.000940410835629	0.000940410835629	0.000940410835629	0.000940410835629	0.000940410835629	0.000940410835629	0.000940410835629	0.000940410835629	0.000940410835629	0.000940410835629	0.000940410835629	0.000940410835629
hhs1	201614	1.13344	0.96010615426974	0.058194293761	0.51872248743	0.331316731375	0.0694454493151	0.0015453638573	0.000974446359213	0.000968258082198	0.000955881528167	0.000943504974137	0.000946599112644	0.000940410835629	0.000940410835629	0.000940410835629	0.000940410835629	0.000940410835629	0.000940410835629	0.000940410835629	0.000940410835629	0.000940410835629	0.000940410835629	0.000940410835629	0.000940410835629	0.000940410835629	0.000940410835629	0.000940410835629	0.000940410835629	0.000940410835629
hhs1	201615	1.05605	0.99669754982159	0.0524142920249	0.455681688565	0.366163505193	0.0751694204998	0.010342666871	0.00430761126656	0.00296648779891	0.00184888490921	0.00184888490921	0.00162536433126	0.00162536433126	0.00162536433126	0.00162536433126	0.00162536433126	0.00162536433126	0.00162536433126	0.00162536433126	0.00162536433126	0.00162536433126	0.00162536433126	0.00162536433126	0.00162536433126	0.00162536433126	0.00162536433126	0.00162536433126	0.00162536433126	0.00162536433126
hhs1	201616	0.89892	0.87892572627071	0.100979229176	0.567921431959	0.27195585425	0.0255605028926	0.0036914713338	0.00136172742142	0.00135856109365	0.00135856109365	0.00135856109365	0.00135856109365	0.00135856109365	0.00135856109365	0.00135856109365	0.00135856109365	0.00135856109365	0.00135856109365	0.00135856109365	0.00135856109365	0.00135856109365	0.00135856109365	0.00135856109365	0.00135856109365	0.00135856109365	0.00135856109365	0.00135856109365	0.00135856109365	0.00135856109365
hhs1	201617	0.895756	0.82718716169661	0.0989037615473	0.608019030825	0.228089041999	0.0276701229553	0.00729811489532	0.00149014481131	0.00135856109365	0.00135856109365	0.00135856109365	0.00135856109365	0.00135856109365	0.00135856109365	0.00135856109365	0.00135856109365	0.00135856109365	0.00135856109365	0.00135856109365	0.00135856109365	0.00135856109365	0.00135856109365	0.00135856109365	0.00135856109365	0.00135856109365	0.00135856109365	0.00135856109365	0.00135856109365	0.00135856109365
hhs2	201542	1.07336	1.6012701845	0.00455601522804	0.0130898776178	0.297483819631	0.353816385838	0.166728140608	0.0749930727939	0.00661741072432	0.00437679284077	0.00413022885246	0.00412268088145	0.00412268088145	0.00412268088145	0.00412268088145	0.00412268088145	0.00412268088145	0.00412268088145	0.00412268088145	0.00412268088145	0.00412268088145	0.00412268088145	0.00412268088145	0.00412268088145	0.00412268088145	0.00412268088145	0.00412268088145	0.00412268088145	0.00412268088145
hhs2	201543	1.3633	1.3628551823297	0.00296700670468	0.0738091798377	0.575796264836	0.281010557778	0.0180642760982	0.00365734221761	0.00219182628197	0.00212578130152	0.00212514552342	0.00212514552342	0.00212514552342	0.00212514552342	0.00212514552342	0.00212514552342	0.00212514552342	0.00212514552342	0.00212514552342	0.00212514552342	0.00212514552342	0.00212514552342	0.00212514552342	0.00212514552342	0.00212514552342	0.00212514552342	0.00212514552342	0.00212514552342	0.00212514552342
hhs2	201544	1.35069	1.9657872046543	0.0018491658696	0.00355612172582	0.0982824249771	0.447859935373	0.220966114489	0.089897171945	0.0246391464139	0.0343459899791	0.0153543395255	0.00775767934405	0.0187306329394	0.00691360599056	0.00353731257659	0.00227120254635	0.0018491658696	0.0018491658696	0.0018491658696	0.0018491658696	0.0018491658696	0.0018491658696	0.0018491658696	0.0018491658696	0.0018491658696	0.0018491658696	0.0018491658696	0.0018491658696	0.0018491658696
hhs2	201545	1.57092	1.9514777613535	0.00234886839162	0.00577796837487	0.135112829761	0.403054701984	0.282848745157	0.0773129878553	0.015036014925	0.0150127640489	0.00751780539459	0.00570867744355	0.00829314594503	0.00570867744355	0.00338265579221	0.00234886839162	0.00234886839162	0.00234886839162	0.00234886839162	0.00234886839162	0.00234886839162	0.00234886839162	0.00234886839162	0.00234886839162	0.00234886839162	0.00234886839162	0.00234886839162	0.00234886839162	0.00234886839162
hhs2	201546	1.86092	2.2353166300016	0.00250897568098	0.00420760803912	0.0673009406238	0.265652346917	0.325896709273	0.180389345858	0.0403422337255	0.0264775717822	0.0161404884045	0.00586098684348	0.0145762164278	0.00764872624539	0.00586098684348	0.00384978001632	0.0031793777406	0.00250897546488	0.00250897546488	0.00250897546488	0.00250897546488	0.00250897546488	0.00250897546488	0.00250897546488	0.00250897546488	0.00250897546488	0.00250897546488	0.00250897546488	0.00250897546488
hhs2	201547	1.74541	2.4278438465851	0.00454645135038	0.007829320631	0.0415022908718	0.149521723555	0.210775846947	0.200367921799	0.0969757786609	0.0501408732182	0.0630486594841	0.0363250308269	0.0178790112211	0.0297494831339	0.0144995075359	0.013873945529	0.013248383522	0.00490755676251	0.00407347408657	0.00407347408657	0.00407347408657	0.00407347408657	0.00407347408657	0.00407347408657	0.00407347408657	0.00407347408657	0.00407347408657	0.00407347408657	0.00407347408657
hhs2	201548	2.29498	3.5395840926574	0.0064909001057	0.0118616346909	0.0274488665604	0.0446883810088	0.0843502650806	0.0982241884183	0.0975971148639	0.106479032307	0.10107225176	0.0774554703508	0.0505041297005	0.0522667126521	0.0580478183619	0.0541458400112	0.04080789928	0.0226934171534	0.0111076667706	0.00712305505391	0.00689166652969	0.00509296116744	0.00509296116744	0.00509296116744	0.00509296116744	0.00509296116744	0.00509296116744	0.00509296116744	0.00509296116744
hhs2	201549	2.30133	5.3296044978285	0.00305176565743	0.0032308412815	0.00540636701981	0.0114347656946	0.0190022336761	0.0466727808174	0.062275644397	0.096183320339	0.120720192889	0.110266071609	0.109848289258	0.12131555983	0.111174361766	0.0766748000039	0.0432595243793	0.0190799021749	0.00881757076338	0.00449730565294	0.00319152173011	0.00295795190758	0.0031915207247	0.00295795140487	0.00295795140487	0.00295795140487	0.00295795140487	0.00295795140487	0.00295795140487
hhs2	201550	1.77591	3.4822833062512	0.00144105565889	0.00308951502278	0.0128614750315	0.0645023050283	0.126465401532	0.126516768481	0.176610139793	0.174404596229	0.155128131847	0.0933785464656	0.0343063307126	0.0116757780541	0.00510429365931	0.00222905679323	0.00100167566343	0.000940410835629	0.000940410835629	0.000940410835629	0.000940410835629	0.000940410835629	0.000940410835629	0.000940410835629	0.000940410835629	0.000940410835629	0.000940410835629	0.000940410835629	0.000940410835629
hhs2	201551	2.37764	3.2625726849346	0.00261115347458	0.00859812390821	0.0365290441606	0.0790290278366	0.113544659164	0.151309952128	0.159720051192	0.172788621514	0.137532474868	0.0809524526301	0.0320985494566	0.00930748917951	0.00265725845863	0.00109203223808	0.000942295299089	0.000942295299089	0.000940410835629	0.000940410835629	0.000940410835629	0.000940410835629	0.000940410835629	0.000940410835629	0.000940410835629	0.000940410835629	0.000940410835629	0.000940410835629	0.000940410835629
hhs2	201552	2.18428	3.2626845089751	0.00469507686631	0.0170858009024	0.0388666564786	0.09048989269	0.0739469562997	0.13212670242	0.195807034108	0.2043475001	0.130047393414	0.0566194883676	0.0289873163775	0.00531459876193	0.00248552137832	0.00165305061085	0.00139197153419	0.00134458664088	0.00134458664088	0.00134458664088	0.00134458664088	0.00134458664088	0.00134458664088	0.00134458664088	0.00134458664088	0.00134458664088	0.00134458664088	0.00134458664088	0.00134458664088
hhs2	201601	2.32815	2.8196802456214	0.00489537440228	0.00933364679993	0.0332227757631	0.10636717556	0.195339285228	0.22117957365	0.214844378057	0.109341195715	0.0307929200291	0.019158826142	0.0138231759399	0.0043683579668	0.00314348179833	0.00261661333733	0.00245695622794	0.002440990517	0.00242502480606	0.00242502480606	0.00242502480606	0.00242502480606	0.00242502480606	0.00242502480606	0.00242502480606	0.00242502480606	0.00242502480606	0.00242502480606	0.00242502480606
hhs2	201602	2.50124	3.399939275413	0.00258056456265	0.00308644646725	0.0214680698629	0.0553194723791	0.0988227072075	0.15009161626	0.22145321156	0.184659882012	0.116201866029	0.05954528872	0.0390494987203	0.00802975214384	0.00356377040833	0.00258056106431	0.0025805609871	0.00258056096797	0.00258056096797	0.00258056096797	0.00258056096797	0.00258056096797	0.00258056096797	0.00258056096797	0.00258056096797	0.00258056096797	0.00258056096797	0.00258056096797	0.00258056096797
hhs2	201603	3.22646	2.7545250110467	0.0055249079455	0.00717554258477	0.0250496938961	0.0730317655136	0.188100508388	0.269217511473	0.225248138617	0.101347939863	0.0445026877446	0.0183967844368	0.00712481292472	0.00308268668635	0.00235901273458	0.00213128622799	0.00213128622799	0.00213128622799	0.00213128622799	0.00213128622799	0.00213128622799	0.00213128622799	0.00213128622799	0.00213128622799	0.00213128622799	0.00213128622799	0.00213128622799	0.00213128622799	0.00213128622799
hhs2	201604	2.76832	2.6807329180697	0.00871683731967	0.0104702703109	0.0319362681501	0.103333160379	0.200494617116	0.234029504641	0.168882629509	0.0943013532016	0.053324834965	0.0249979098995	0.0104071453862	0.00502692929257	0.00406367696253	0.00363111572101	0.00360893309324	0.0035645678377	0.0035645678377	0.0035645678377	0.0035645678377	0.0035645678377	0.0035645678377	0.0035645678377	0.0035645678377	0.0035645678377	0.0035645678377	0.0035645678377	0.0035645678377
hhs2	201605	3.17342	2.8232250982765	0.00270581564525	0.00646375639043	0.028484225019	0.0756639618577	0.206400497853	0.233253320445	0.197554286672	0.105691549215	0.065340658289	0.0322831217698	0.00789382309885	0.00267349378135	0.00237276599752	0.00237276599752	0.00237276599752	0.00237276599752	0.00237276599752	0.00237276599752	0.00237276599752	0.00237276599752	0.00237276599752	0.00237276599752	0.00237276599752	0.00237276599752	0.00237276599752	0.00237276599752	0.00237276599752
hhs2	201606	3.69465	3.0330703647041	0.00179768090813	0.00361949759568	0.0128353864421	0.0479872284861	0.147386812462	0.287927582113	0.253810232546	0.148311154648	0.066963217931	0.0127846650454	0.00147632997155	0.000994049316601	0.000940410835629	0.000940410835629	0.000940410835629	0.000940410835629	0.000940410835629	0.000940410835629	0.000940410835629	0.000940410835629	0.000940410835629	0.000940410835629	0.000940410835629	0.000940410835629	0.000940410835629	0.000940410835629	0.000940410835629
hhs2	201607	4.01335	2.886252306906	0.00150873290219	0.00350626750091	0.0106813568286	0.0522757194874	0.174282389451	0.325915427856	0.234790086637	0.132107727792	0.0406630212448	0.00690628920717	0.00185935468846	0.00139746386953	0.000940410835629	0.000940410835629	0.000940410835629	0.000940410835629	0.000940410835629	0.000940410835629	0.000940410835629	0.000940410835629	0.000940410835629	0.000940410835629	0.000940410835629	0.000940410835629	0.000940410835629	0.000940410835629	0.000940410835629
hhs2	201608	4.07985	2.7040086504784	0.00222696318646	0.00747877856364	0.0181513205938	0.0663968229564	0.209338707434	0.296840700549	0.225611109965	0.118114328816	0.0302409260996	0.0084387349383	0.00211472553009	0.000940718833166	0.000940410835629	0.000940410835629	0.000940410835629	0.000940410835629	0.000940410835629	0.000940410835629	0.000940410835629	0.000940410835629	0.000940410835629	0.000940410835629	0.000940410835629	0.000940410835629	0.000940410835629	0.000940410835629	0.000940410835629
hhs2	201609	3.34526	3.1381905145423	0.00113217786806	0.00252879483233	0.0188607091786	0.0371247550192	0.122989141669	0.2520546921	0.269300394026	0.169174870719	0.0818072662897	0.0239187604463	0.00565954151413	0.0013427338037	0.000940410835629	0.000940410835629	0.000940410835629	0.000940410835629	0.000940410835629	0.000940410835629	0.000940410835629	0.000940410835629	0.000940410835629	0.000940410835629	0.000940410835629	0.000940410835629	0.000940410835629	0.000940410835629	0.000940410835629
hhs2	201610	2.27089	3.3234537339617	0.000949700138185	0.00106834271068	0.00154291289052	0.00497786438653	0.0809697195724	0.0755520851834	0.246749781707	0.352035838352	0.173824724412	0.0388638132563	0.0073801964964	0.00178019780148	0.00100902138483	0.000949700122068	0.000949700122068	0.000949700122068	0.000949700122068	0.000949700122068	0.000949700122068	0.000949700122068	0.000949700122068	0.000949700122068	0.000949700122068	0.000949700122068	0.000949700122068	0.000949700122068	0.000949700122068
hhs2	201611	1.9742	2.6840369217185	0.00112202135944	0.0026335590281	0.0310917569593	0.0561875922365	0.215051417885	0.284447153365	0.239507551438	0.0956184593209	0.0447414112226	0.0126251399597	0.00189248387129	0.000975290819519	0.000940410835629	0.000940410835629	0.000940410835629	0.000940410835629	0.000940410835629	0.000940410835629	0.000940410835629	0.000940410835629	0.000940410835629	0.000940410835629	0.000940410835629	0.000940410835629	0.000940410835629	0.000940410835629	0.000940410835629
hhs2	201612	2.22224	2.5748058437874	0.000940410835629	0.00126956615698	0.00467942005659	0.0225835832709	0.286450946359	0.224784009894	0.27397979323	0.1370351333	0.0236207654978	0.00783250929372	0.00176360500841	0.000954094562458	0.000940410835629	0.000940410835629	0.000940410835629	0.000940410835629	0.000940410835629	0.000940410835629	0.000940410835629	0.000940410835629	0.000940410835629	0.000940410835629	0.000940410835629	0.000940410835629	0.000940410835629	0.000940410835629	0.000940410835629
hhs2	201613	2.00991	1.8541470563126	0.00121740466442	0.0207489578766	0.161928195433	0.379822901496	0.286504256337	0.111774497247	0.0165202377804	0.00335114997006	0.00120500415526	0.000940410835629	0.000940410835629	0.000940410835629	0.000940410835629	0.000940410835629	0.000940410835629	0.000940410835629	0.000940410835629	0.000940410835629	0.000940410835629	0.000940410835629	0.000940410835629	0.000940410835629	0.000940410835629	0.000940410835629	0.000940410835629	0.000940410835629	0.000940410835629
hhs2	201614	1.6754	1.8757915851086	0.000943613243985	0.0263893610183	0.209802136702	0.434569266864	0.29147941765	0.0164363727175	0.00143547299685	0.00105489396041	0.000962069805183	0.000940410835629	0.000940410835629	0.000940410835629	0.000940410835629	0.000940410835629	0.000940410835629	0.000940410835629	0.000940410835629	0.000940410835629	0.000940410835629	0.000940410835629	0.000940410835629	0.000940410835629	0.000940410835629	0.000940410835629	0.000940410835629	0.000940410835629	0.000940410835629
hhs2	201615	1.4765	2.1959977431915	0.00162537188502	0.00274349058855	0.13076663849	0.272773825593	0.313114536072	0.141353451274	0.0765047654954	0.0233068603916	0.00788394051362	0.00229592606509	0.00162536433126	0.00162536433126	0.00162536433126	0.00162536433126	0.00162536433126	0.00162536433126	0.00162536433126	0.00162536433126	0.00162536433126	0.00162536433126	0.00162536433126	0.00162536433126	0.00162536433126	0.00162536433126	0.00162536433126	0.00162536433126	0.00162536433126
hhs2	201616	1.28867	2.0784431889336	0.00268454713029	0.0175576562396	0.13926676034	0.292755777739	0.367652031282	0.122021755286	0.0248844242265	0.00661365874197	0.00210928932913	0.00135856109365	0.00135856109365	0.00135856109365	0.00135856109365	0.00135856109365	0.00135856109365	0.00135856109365	0.00135856109365	0.00135856109365	0.00135856109365	0.00135856109365	0.00135856109365	0.00135856109365	0.00135856109365	0.00135856109365	0.00135856109365	0.00135856109365	0.00135856109365
hhs2	201617	1.25627	2.0471687196114	0.00756355535713	0.0269285002357	0.15977624593	0.299225311033	0.263740374027	0.128066012625	0.0735420134471	0.0143141199622	0.00138132251919	0.00186536122863	0.00186020321129	0.00135856401942	0.00135856109365	0.00135856109365	0.00135856109365	0.00135856109365	0.00135856109365	0.00135856109365	0.00135856109365	0.00135856109365	0.00135856109365	0.00135856109365	0.00135856109365	0.00135856109365	0.00135856109365	0.00135856109365	0.00135856109365
hhs3	201542	1.57587	1.9462401734	0.0010241775177	0.00677165002973	0.060096659172	0.317443403644	0.375147622921	0.179678819382	0.0392034438832	0.0101486531941	0.00280560860845	0.000912634824173	0.000453227167944	0.000418390532423	0.000395901524396	0.000392843399871	0.000392843399871	0.000392843399871	0.000392843399871	0.000392843399871	0.000392843399871	0.000392843399871	0.000392843399871	0.000392843399871	0.000392843399871	0.000392843399871	0.000392843399871	0.000392843399871	0.000392843399871
hhs3	201543	1.72001	1.7921189137941	0.00219176374931	0.00675774058095	0.239861066902	0.361756438257	0.252364344742	0.083223257877	0.00917090224224	0.00390876501969	0.00247674035473	0.00216021905969	0.00212543799251	0.00212614037197	0.00212514552342	0.00212514552342	0.00212514552342	0.00212514552342	0.00212514552342	0.00212514552342	0.00212514552342	0.00212514552342	0.00212514552342	0.00212514552342	0.00212514552342	0.00212514552342	0.00212514552342	0.00212514552342	0.00212514552342
hhs3	201544	2.17414	1.7759468544168	0.0018491658696	0.006913605991	0.19168175399	0.458726444425	0.188638401573	0.0593528718371	0.0183085962627	0.0170424862325	0.0167897319023	0.0088390854564	0.00227120254635	0.0018491658696	0.0018491658696	0.0018491658696	0.0018491658696	0.0018491658696	0.0018491658696	0.0018491658696	0.0018491658696	0.0018491658696	0.0018491658696	0.0018491658696	0.0018491658696	0.0018491658696	0.0018491658696	0.0018491658696	0.0018491658696
hhs3	201545	1.83996	1.8643494999942	0.00234886839162	0.00270768264633	0.0920401725235	0.396845296512	0.282130624261	0.0825130754327	0.0214739353034	0.0224674720936	0.0388663987117	0.0168665835157	0.00415799634269	0.00234886839162	0.00234886839162	0.00234886839162	0.00234886839162	0.00234886839162	0.00234886839162	0.00234886839162	0.00234886839162	0.00234886839162	0.00234886839162	0.00234886839162	0.00234886839162	0.00234886839162	0.00234886839162	0.00234886839162	0.00234886839162
hhs3	201546	2.02023	1.9432027197268	0.00250897935456	0.00443112170833	0.0908089373378	0.326185995588	0.264083953183	0.137654773855	0.0320204185102	0.0293250688707	0.0440739182882	0.0228637271421	0.00567597576269	0.00250902062838	0.00273245283042	0.00250897589707	0.00250897546488	0.00250897546488	0.00250897546488	0.00250897546488	0.00250897546488	0.00250897546488	0.00250897546488	0.00250897546488	0.00250897546488	0.00250897546488	0.00250897546488	0.00250897546488	0.00250897546488
hhs3	201547	2.27837	2.4244858230432	0.00407347408657	0.00407351972704	0.0140449316333	0.107994754928	0.230858197234	0.197709522672	0.127189736642	0.0500745743844	0.0515754689199	0.0672552367897	0.0447350045391	0.0324322850688	0.0103290941562	0.00469903609353	0.00407347408657	0.00407347408657	0.00407347408657	0.00407347408657	0.00407347408657	0.00407347408657	0.00407347408657	0.00407347408657	0.00407347408657	0.00407347408657	0.00407347408657	0.00407347408657	0.00407347408657
hhs3	201548	2.81511	2.3706257501392	0.00509296411705	0.00555575089123	0.0398704876748	0.0932574570618	0.217956316897	0.205649331855	0.0850061372774	0.0519938635293	0.107918544025	0.0701162504872	0.0310674859933	0.00972124350961	0.00549269991325	0.00509296967329	0.00509296283149	0.00509296139525	0.0050929611932	0.00509296116838	0.00509296116744	0.00509296116744	0.00509296116744	0.00509296116744	0.00509296116744	0.00509296116744	0.00509296116744	0.00509296116744	0.00509296116744
hhs3	201549	2.97706	3.6651147229932	0.00295795190758	0.00296648367502	0.0033194634339	0.00889273961914	0.0360720381407	0.104346785865	0.189692356926	0.179583431348	0.0899825903257	0.0386018163098	0.0258046609006	0.0233164900188	0.0558383650593	0.114836567614	0.0700779677246	0.0197973847361	0.00432594099901	0.00296428962402	0.00295906453397	0.00295795140487	0.00295795140487	0.00295795140487	0.00295795140487	0.00295795140487	0.00295795140487	0.00295795140487	0.00295795140487
hhs3	201550	2.38365	3.6523876326862	0.00574289505975	0.0106957921632	0.0225974621082	0.0509347725719	0.0947523333007	0.127167146788	0.16531917205	0.159905870195	0.104599534046	0.0465251305223	0.028007307556	0.0358478824626	0.0479524077559	0.0425261021962	0.0279163499482	0.0138116236722	0.00526497700908	0.00174630658349	0.00114820581169	0.000955852349894	0.000940410835629	0.000940410835629	0.000940410835629	0.000940410835629	0.000940410835629	0.000940410835629	0.000940410835629
hhs3	201551	2.32746	3.0420422087934	0.00755032631114	0.0132495188914	0.0359262657971	0.0903364959693	0.153842148916	0.171369836303	0.187451989012	0.145881461604	0.070156743702	0.0406253642081	0.0271206120191	0.0115039510819	0.0101578480384	0.0109635272405	0.00830055494359	0.00399133545516	0.00192734525735	0.00114690044384	0.000970002876424	0.000943615538529	0.000941691377125	0.000940410835629	0.000940410835629	0.000940410835629	0.000940410835629	0.000940410835629	0.000940410835629
hhs3	201552	2.28403	2.7661193825464	0.00445308987171	0.00838948431317	0.0318072436525	0.119177300484	0.194851245895	0.196834894831	0.188767484313	0.132247209361	0.0665001153339	0.0162291490715	0.0188567905997	0.00139435480677	0.00166741763281	0.00134459350346	0.00134458664088	0.00134458664088	0.00134458664088	0.00134458664088	0.00134458664088	0.00134458664088	0.00134458664088	0.00134458664088	0.00134458664088	0.00134458664088	0.00134458664088	0.00134458664088	0.00134458664088
hhs3	201601	2.23747	2.7378461851971	0.00699266565668	0.0117740659579	0.0347088484999	0.0991598089472	0.192495640239	0.209635189675	0.145881260566	0.114629192289	0.0713724998233	0.0408763617758	0.0240612639652	0.00897226500462	0.00445274460086	0.00333514483421	0.00252081907169	0.00245695622794	0.00242502480606	0.00242502480606	0.00242502480606	0.00242502480606	0.00242502480606	0.00242502480606	0.00242502480606	0.00242502480606	0.00242502480606	0.00242502480606	0.00242502480606
hhs3	201602	1.97779	2.7069339279953	0.00485702961686	0.00932430157868	0.0353445955853	0.11787819182	0.213014349731	0.182435739633	0.156046740938	0.0721064141242	0.0984958959353	0.0362283240293	0.0134592664214	0.00582478596635	0.00389682053004	0.0172124939923	0.00290831813706	0.00258056123718	0.00258056103493	0.00258056096797	0.00258056097754	0.00258056096797	0.00258056096797	0.00258056096797	0.00258056096797	0.00258056096797	0.00258056096797	0.00258056096797	0.00258056096797
hhs3	201603	2.25924	2.7927494302354	0.00830503827123	0.0188327632685	0.0490657952669	0.126113502011	0.197755274857	0.168950150926	0.138276991339	0.0647861480946	0.0428108854627	0.0281799951651	0.0409632307113	0.0548753917731	0.0263671666605	0.0062802972486	0.00264251541166	0.00235070502467	0.00213128622799	0.00213128622799	0.00213128622799	0.00213128622799	0.00213128622799	0.00213128622799	0.00213128622799	0.00213128622799	0.00213128622799	0.00213128622799	0.00213128622799
hhs3	201604	2.5782	2.9787653350877	0.0101917066188	0.0166289210294	0.0518517471532	0.123037037623	0.206491206008	0.209767446264	0.119826067337	0.0765177594363	0.0493438919333	0.0356185690945	0.0220201547622	0.0127352896564	0.00751062559782	0.00435588097076	0.0037215577824	0.00464493710655	0.00507110641515	0.0054038458317	0.00504422411942	0.00462125034678	0.00389411143129	0.00385764166667	0.00358675046547	0.0035645678377	0.0035645678377	0.0035645678377	0.0035645678377
hhs3	201605	2.92751	2.0163058476274	0.0124034473077	0.0408445833019	0.148313899309	0.25922516621	0.220865325962	0.102888318475	0.0437321015794	0.0517579671575	0.0356810351659	0.0207537166515	0.0201622517946	0.0075168166488	0.00263135148276	0.00237806098604	0.00237276599752	0.00237276599752	0.00237276599752	0.00237276599752	0.00237276599752	0.00237276599752	0.00237276599752	0.00237276599752	0.00237276599752	0.00237276599752	0.00237276599752	0.00237276599752	0.00237276599752
hhs3	201606	3.28807	2.4155326609624	0.00367313586695	0.00946135825228	0.0446165318637	0.169743389408	0.300698239487	0.242326210736	0.113732131564	0.0453090840293	0.0346468492794	0.0138559550171	0.00522868571826	0.00211999229834	0.000994049728239	0.000940410852313	0.00136904587188	0.000940410835629	0.000940410835629	0.000940410835629	0.000940410835629	0.000940410835629	0.000940410835629	0.000940410835629	0.000940410835629	0.000940410835629	0.000940410835629	0.000940410835629	0.000940410835629
hhs3	201607	3.98252	2.3350339066521	0.00513613047698	0.0128214884396	0.0593588908793	0.211480382023	0.288561242446	0.253999909954	0.0773846095728	0.0342449276141	0.0248329509921	0.0119483859227	0.00373110688014	0.00235510999454	0.00095976197115	0.00095976197115	0.000940410835629	0.000940410835629	0.000940410835629	0.000940410835629	0.000940410835629	0.000940410835629	0.000940410835629	0.000940410835629	0.000940410835629	0.000940410835629	0.000940410835629	0.000940410835629	0.000940410835629
hhs3	201608	3.21284	2.6396590559872	0.00194996517745	0.00571514163984	0.0244841453719	0.098514430138	0.19720019177	0.314202736307	0.166564965825	0.0940466886297	0.0497513396882	0.020638546962	0.00766072047655	0.00472409165769	0.00138119216375	0.000940503330442	0.000940410835629	0.000940410835629	0.000940410835629	0.000940410835629	0.000940410835629	0.000940410835629	0.000940410835629	0.000940410835629	0.000940410835629	0.000940410835629	0.000940410835629	0.000940410835629	0.000940410835629
hhs3	201609	2.99606	2.5625797556216	0.00214723521948	0.00898101403894	0.0537157673193	0.158225869957	0.242271165383	0.215488038498	0.149473341001	0.0922829688697	0.04323733102	0.0119870485242	0.00574961613651	0.00208098137753	0.00119387095605	0.000940410835629	0.000940410835629	0.000940410835629	0.000940410835629	0.000940410835629	0.000940410835629	0.000940410835629	0.000940410835629	0.000940410835629	0.000940410835629	0.000940410835629	0.000940410835629	0.000940410835629	0.000940410835629
hhs3	201610	2.50929	2.3276864163084	0.00112766393463	0.00778408153543	0.0592319834385	0.18591740002	0.322813036981	0.214962090183	0.113288233401	0.0481307234655	0.0176967716456	0.00774216344719	0.00361915695907	0.00290730179309	0.00142427022413	0.000949700122068	0.00100902138483	0.000949700122068	0.000949700122068	0.000949700122068	0.000949700122068	0.000949700122068	0.000949700122068	0.000949700122068	0.000949700122068	0.000949700122068	0.000949700122068	0.000949700122068	0.000949700122068
hhs3	201611	2.09474	2.1904968778818	0.00101626496648	0.00343862639009	0.0646746471432	0.321516702134	0.40856525239	0.154012734333	0.0263088471445	0.00259895898563	0.000940571471996	0.000940410835629	0.000940410835629	0.000940410835629	0.000940410835629	0.000940410835629	0.000940410835629	0.000940410835629	0.000940410835629	0.000940410835629	0.000940410835629	0.000940410835629	0.000940410835629	0.000940410835629	0.000940410835629	0.000940410835629	0.000940410835629	0.000940410835629	0.000940410835629
hhs3	201612	2.18209	1.8984493976436	0.00123276486703	0.00949964736452	0.10444953228	0.34587199439	0.39219739716	0.0967012200729	0.028076809446	0.00410234165733	0.000940897721068	0.000940410835632	0.000940410835631	0.00094041083563	0.000940410835629	0.000940410835629	0.000940410835629	0.000940410835629	0.000940410835629	0.000940410835629	0.000940410835629	0.000940410835629	0.000940410835629	0.000940410835629	0.000940410835629	0.000940410835629	0.000940410835629	0.000940410835629	0.000940410835629
hhs3	201613	2.29309	1.6511428699269	0.00177949116695	0.0303698977702	0.27411522261	0.434793883572	0.135666129121	0.0846438573288	0.0150674214652	0.00322675343968	0.00232217594926	0.00149899673263	0.00129320192847	0.000999209351103	0.000940410835629	0.000969810093366	0.00102860860884	0.000940410835629	0.000940410835629	0.000940410835629	0.000940410835629	0.000940410835629	0.000940410835629	0.000940410835629	0.000940410835629	0.000940410835629	0.000940410835629	0.000940410835629	0.000940410835629
hhs3	201614	2.15393	1.4167498174615	0.00541271869209	0.108321877663	0.607929702068	0.249125351956	0.00763017387112	0.00146953399569	0.00107345879146	0.00102085843683	0.00101467015981	0.000974446359213	0.000962069805183	0.000946599112644	0.000946599112644	0.000946599112644	0.000940410835629	0.000940410835629	0.000940410835629	0.000940410835629	0.000940410835629	0.000940410835629	0.000940410835629	0.000940410835629	0.000940410835629	0.000940410835629	0.000940410835629	0.000940410835629	0.000940410835629
hhs3	201615	1.88369	1.4603771013407	0.00778557221258	0.086708480368	0.447405061674	0.24651953678	0.13381883347	0.0311373846428	0.00607110342125	0.00564873473421	0.00430761126656	0.00251944664303	0.00207240548715	0.00162536433126	0.00162536433126	0.00162536433126	0.00162536433126	0.00162536433126	0.00162536433126	0.00162536433126	0.00162536433126	0.00162536433126	0.00162536433126	0.00162536433126	0.00162536433126	0.00162536433126	0.00162536433126	0.00162536433126	0.00162536433126
hhs3	201616	1.7241	1.7248455445845	0.00782095715125	0.0489074916424	0.296197007535	0.332298601259	0.218164351694	0.0527434495395	0.00924226969233	0.00534393526533	0.00379467856104	0.00213514239865	0.00161441847203	0.00135928038506	0.00135856109365	0.00135856109365	0.00135856109365	0.00135856109365	0.00135856109365	0.00135856109365	0.00135856109365	0.00135856109365	0.00135856109365	0.00135856109365	0.00135856109365	0.00135856109365	0.00135856109365	0.00135856109365	0.00135856109365
hhs3	201617	1.66207	2.1614033716114	0.00288502178169	0.0132499721594	0.132594036892	0.217614926645	0.288838486036	0.24021410188	0.0632936551092	0.00971702470037	0.00488363585048	0.0023617456438	0.00210993031326	0.00185904658397	0.00135856109365	0.00135856109365	0.00135856109365	0.00135856109365	0.00135856109365	0.00135856109365	0.00135856109365	0.00135856109365	0.00135856109365	0.00135856109365	0.00135856109365	0.00135856109365	0.00135856109365	0.00135856109365	0.00135856109365
hhs4	201542	1.15319	1.462884208	0.0037365305984	0.0249451666599	0.511123262408	0.375948615318	0.00477115338951	0.00361829830737	0.00361223682473	0.00361223682473	0.00361223682473	0.00361223682473	0.00361223682473	0.00361223682473	0.00361223682473	0.00361223682473	0.00361223682473	0.00361223682473	0.00361223682473	0.00361223682473	0.00361223682473	0.00361223682473	0.00361223682473	0.00361223682473	0.00361223682473	0.00361223682473	0.00361223682473	0.00361223682473	0.00361223682473
hhs4	201543	1.33035	1.6743902677975	0.00212514552342	0.00497799497942	0.283417922407	0.477688843926	0.18222434005	0.00492345936337	0.00213938328262	0.00212514552342	0.00212514552342	0.00212514552342	0.00212514552342	0.00212514552342	0.00212514552342	0.00212514552342	0.00212514552342	0.00212514552342	0.00212514552342	0.00212514552342	0.00212514552342	0.00212514552342	0.00212514552342	0.00212514552342	0.00212514552342	0.00212514552342	0.00212514552342	0.00212514552342	0.00212514552342
hhs4	201544	1.67569	1.5358701811742	0.0018491658696	0.0145290753239	0.369969356532	0.402135304635	0.119159155807	0.0374774910984	0.0119698107179	0.0060883417863	0.0018491658696	0.00227120254635	0.00269323922309	0.00227120254635	0.0018491658696	0.0018491658696	0.0018491658696	0.0018491658696	0.0018491658696	0.0018491658696	0.0018491658696	0.0018491658696	0.0018491658696	0.0018491658696	0.0018491658696	0.0018491658696	0.0018491658696	0.0018491658696	0.0018491658696
hhs4	201545	1.37942	1.8796951585768	0.00282814215089	0.0203404046107	0.232693138157	0.386374535951	0.178971278428	0.0905449153207	0.027229899538	0.0143216116016	0.00338265579221	0.00234886839162	0.00338265579221	0.00234886839162	0.00234886839162	0.00234886839162	0.00234886839162	0.00234886839162	0.00234886839162	0.00234886839162	0.00234886839162	0.00234886839162	0.00234886839162	0.00234886839162	0.00234886839162	0.00234886839162	0.00234886839162	0.00234886839162	0.00234886839162
hhs4	201546	1.39241	2.0023551406876	0.0027516407187	0.0179241657155	0.141847274823	0.273909662418	0.228872041255	0.118254222403	0.0548730564792	0.0499266419101	0.047029817356	0.0161487392339	0.00452018402079	0.00608445426872	0.00273244289012	0.00250897546488	0.00250897546488	0.00250897546488	0.00250897546488	0.00250897546488	0.00250897546488	0.00250897546488	0.00250897546488	0.00250897546488	0.00250897546488	0.00250897546488	0.00250897546488	0.00250897546488	0.00250897546488
hhs4	201547	1.54633	2.1981006871065	0.00454645135038	0.0179704335019	0.104209765694	0.198416676209	0.159580443732	0.132208158443	0.133286161667	0.0801370538885	0.0387688900454	0.0210829484385	0.00974679881363	0.0189265323436	0.0217260998866	0.00643841085039	0.00407348609722	0.00407347408657	0.00407347408657	0.00407347408657	0.00407347408657	0.00407347408657	0.00407347408657	0.00407347408657	0.00407347408657	0.00407347408657	0.00407347408657	0.00407347408657	0.00407347408657
hhs4	201548	1.91839	2.5973789908116	0.00550704191861	0.0126697130732	0.0627921786049	0.157774993467	0.17862693627	0.140973984121	0.111938622036	0.0983599360859	0.0679630173351	0.0407877291184	0.0271114959329	0.014546997512	0.00696058216237	0.00681427772769	0.00581595577904	0.00533396234749	0.00509296355901	0.00509296228351	0.00509296132687	0.00509296116744	0.00509296116744	0.00509296116744	0.00509296116744	0.00509296116744	0.00509296116744	0.00509296116744	0.00509296116744
hhs4	201549	1.79477	2.6586236227954	0.00300058862579	0.00356487590823	0.0211001854975	0.121236758188	0.217442869613	0.197573417556	0.129272204962	0.0842060212794	0.061773114461	0.0530520285241	0.0289212783846	0.0162310648049	0.0109088431342	0.00771616370794	0.0078280704307	0.00355824043772	0.00303473580375	0.00295797000494	0.00295795643192	0.00295795190758	0.00295795190758	0.00295795140487	0.00295795140487	0.00295795140487	0.00295795140487	0.00295795140487	0.00295795140487
hhs4	201550	1.42303	1.9666446820256	0.0070751046438	0.0344456712391	0.173360545089	0.30668823221	0.204807558691	0.13217247003	0.0704041717032	0.0368816958939	0.0138356137236	0.00333730449791	0.00176887750749	0.00108135595622	0.000975647115777	0.000940410835629	0.000940410835629	0.000940410835629	0.000940410835629	0.000940410835629	0.000940410835629	0.000940410835629	0.000940410835629	0.000940410835629	0.000940410835629	0.000940410835629	0.000940410835629	0.000940410835629	0.000940410835629
hhs4	201551	1.52679	1.7051208110888	0.00751440578064	0.0404190976185	0.222387067366	0.284799981814	0.222684083437	0.0946107656977	0.0738920721539	0.0323563787106	0.00440686791632	0.000942295299089	0.000940410835629	0.000940410835629	0.000940410835629	0.000940410835629	0.000940410835629	0.000940410835629	0.000940410835629	0.000940410835629	0.000940410835629	0.000940410835629	0.000940410835629	0.000940410835629	0.000940410835629	0.000940410835629	0.000940410835629	0.000940410835629	0.000940410835629
hhs4	201552	1.79656	1.9064902681057	0.0239099669551	0.0462119123965	0.158935289054	0.33399887068	0.198327605596	0.0835799065243	0.0645999443839	0.0401077941924	0.0238542565125	0.00297081884815	0.00199024860286	0.00134458664088	0.00134458664088	0.00134458664088	0.00134458664088	0.00134458664088	0.00134458664088	0.00134458664088	0.00134458664088	0.00134458664088	0.00134458664088	0.00134458664088	0.00134458664088	0.00134458664088	0.00134458664088	0.00134458664088	0.00134458664088
hhs4	201601	1.88104	1.9521794321896	0.0212311704384	0.034780878908	0.141561595425	0.292549865768	0.210677558549	0.149886748963	0.0549798857486	0.02289694047	0.0139545033259	0.00581043448154	0.0120391175404	0.00325592449302	0.00242502860387	0.00242502480606	0.00242502480606	0.00242502480606	0.00242502480606	0.00242502480606	0.00242502480606	0.00242502480606	0.00242502480606	0.00242502480606	0.00242502480606	0.00242502480606	0.00242502480606	0.00242502480606	0.00242502480606
hhs4	201602	2.08679	2.2200162528953	0.00940996887763	0.0288982008189	0.0960907096915	0.207474647113	0.247851314236	0.183091898298	0.071307531022	0.0217601444765	0.0341276368061	0.0127064270594	0.0245240712899	0.0239966403916	0.00263295636848	0.00258056096797	0.00258056096797	0.00258056096797	0.00258056096797	0.00258056096797	0.00258056096797	0.00258056096797	0.00258056096797	0.00258056096797	0.00258056096797	0.00258056096797	0.00258056096797	0.00258056096797	0.00258056096797
hhs4	201603	2.31595	2.5922456164092	0.0104889485368	0.0217293923635	0.0745465282237	0.17701113923	0.223944908674	0.180264807772	0.0722287200364	0.0359708332364	0.0227679294628	0.0113810078314	0.00624565668008	0.0112959153152	0.0443324476567	0.0741026278274	0.00809743655123	0.00214755209359	0.00213128622799	0.00213128622799	0.00213128622799	0.00213128622799	0.00213128622799	0.00213128622799	0.00213128622799	0.00213128622799	0.00213128622799	0.00213128622799	0.00213128622799
hhs4	201604	2.93973	2.2533081119619	0.013088965432	0.0388368124539	0.121364122328	0.231509091202	0.210485551209	0.115218919113	0.0688707985733	0.0603086025397	0.0380323468155	0.0153565115905	0.0121919193725	0.0149053759901	0.00848516284788	0.00451842083182	0.00389730725425	0.00367548097655	0.00359784177935	0.00357565915158	0.0035645678377	0.0035645678377	0.0035645678377	0.0035645678377	0.0035645678377	0.0035645678377	0.0035645678377	0.0035645678377	0.0035645678377
hhs4	201605	3.35643	2.0807884276814	0.0107381990691	0.043391404849	0.13652255626	0.238312998511	0.219407552347	0.132394751249	0.0640504129319	0.0955672126948	0.0136244934429	0.00455985312418	0.00270581564525	0.00313325991312	0.00237276599752	0.00237276599752	0.00237276599752	0.00237276599752	0.00237276599752	0.00237276599752	0.00237276599752	0.00237276599752	0.00237276599752	0.00237276599752	0.00237276599752	0.00237276599752	0.00237276599752	0.00237276599752	0.00237276599752
hhs4	201606	3.30509	2.2227932069911	0.00613766954193	0.0198554041037	0.0973931878045	0.255958540776	0.320314859672	0.167474180387	0.0791750219791	0.0202848081318	0.0087634988763	0.00608403430395	0.00179768090813	0.00136904587188	0.00179768090813	0.000940410835629	0.00136904587188	0.000940410835629	0.000940410835629	0.000940410835629	0.000940410835629	0.000940410835629	0.000940410835629	0.000940410835629	0.000940410835629	0.000940410835629	0.000940410835629	0.000940410835629	0.000940410835629
hhs4	201607	3.62162	2.4283696996542	0.0014797061955	0.00951084810257	0.0366536738199	0.167250132337	0.33436008302	0.218062960401	0.132351918274	0.0512671588547	0.0184100195855	0.0105530378993	0.00413978207297	0.00185451690344	0.000940410835629	0.000940410835629	0.000940410835629	0.000940410835629	0.000940410835629	0.000940410835629	0.000940410835629	0.000940410835629	0.000940410835629	0.000940410835629	0.000940410835629	0.000940410835629	0.000940410835629	0.000940410835629	0.000940410835629
hhs4	201608	2.89153	2.4350769588643	0.0018259041292	0.00507269854012	0.0166696053159	0.0736274764439	0.31518373767	0.268449768444	0.186311053424	0.0689418566981	0.0281001641501	0.0145178428133	0.00507267274189	0.00212105709456	0.000940410835629	0.000940410835629	0.000940410835629	0.000940410835629	0.000940410835629	0.000940410835629	0.000940410835629	0.000940410835629	0.000940410835629	0.000940410835629	0.000940410835629	0.000940410835629	0.000940410835629	0.000940410835629	0.000940410835629
hhs4	201609	2.78649	2.2925880180195	0.00223111862729	0.0166820412287	0.0675616189957	0.248910877456	0.324446212566	0.218367002427	0.0610452620571	0.0256527725768	0.0108253555321	0.00626307336449	0.00246117155816	0.00132060101626	0.00106714089584	0.000940410835629	0.000940410835629	0.000940410835629	0.000940410835629	0.000940410835629	0.000940410835629	0.000940410835629	0.000940410835629	0.000940410835629	0.000940410835629	0.000940410835629	0.000940410835629	0.000940410835629	0.000940410835629
hhs4	201610	2.66511	1.8349329290008	0.00118698547109	0.00194040157064	0.0781927745972	0.490726408639	0.290378998471	0.0514281994497	0.0280001959398	0.0208816444088	0.00990721079854	0.00723775397443	0.00361915694618	0.00213612537723	0.00100902138483	0.00100902138483	0.000949700122068	0.000949700122068	0.000949700122068	0.000949700122068	0.000949700122068	0.000949700122068	0.000949700122068	0.000949700122068	0.000949700122068	0.000949700122068	0.000949700122068	0.000949700122068	0.000949700122068
hhs4	201611	2.1409	1.550820582351	0.00882588668464	0.0215781875763	0.396950343315	0.488534494906	0.0622956554058	0.00206680456396	0.000940410835629	0.000940410835629	0.000940410835629	0.000940410835629	0.000940410835629	0.000940410835629	0.000940410835629	0.000940410835629	0.000940410835629	0.000940410835629	0.000940410835629	0.000940410835629	0.000940410835629	0.000940410835629	0.000940410835629	0.000940410835629	0.000940410835629	0.000940410835629	0.000940410835629	0.000940410835629	0.000940410835629
hhs4	201612	2.02803	1.4108679273666	0.00105009224057	0.0100150395613	0.569934209948	0.369141668776	0.0288401526432	0.0012702092822	0.000940410835638	0.000940410835633	0.000940410835631	0.00094041083563	0.000940410835629	0.000940410835629	0.000940410835629	0.000940410835629	0.000940410835629	0.000940410835629	0.000940410835629	0.000940410835629	0.000940410835629	0.000940410835629	0.000940410835629	0.000940410835629	0.000940410835629	0.000940410835629	0.000940410835629	0.000940410835629	0.000940410835629
hhs4	201613	2.01489	1.7960940336461	0.00463529304274	0.0379719841777	0.199691230987	0.126954596469	0.586333949707	0.0175496976949	0.00517390394975	0.00246917223795	0.00188118708321	0.00126380267074	0.000999209351103	0.000969810093366	0.000940410835629	0.000940410835629	0.000940410835629	0.000940410835629	0.000940410835629	0.000940410835629	0.000940410835629	0.000940410835629	0.000940410835629	0.000940410835629	0.000940410835629	0.000940410835629	0.000940410835629	0.000940410835629	0.000940410835629
hhs4	201614	1.79108	1.6832432897667	0.00783687547933	0.140542914156	0.0257571403571	0.604530712269	0.20025964618	0.00120960088579	0.00102704671384	0.000955881528167	0.000949693251152	0.000943504974137	0.000940410835629	0.000940410835629	0.000940410835629	0.000940410835629	0.000940410835629	0.000940410835629	0.000940410835629	0.000940410835629	0.000940410835629	0.000940410835629	0.000940410835629	0.000940410835629	0.000940410835629	0.000940410835629	0.000940410835629	0.000940410835629	0.000940410835629
hhs4	201615	1.68524	1.8201958733738	0.00497817623771	0.150782842356	0.176866469714	0.308400007955	0.313180738148	0.00987095000893	0.0034135289548	0.00162536433126	0.00162536433126	0.00162536433126	0.00162536433126	0.00162536433126	0.00162536433126	0.00162536433126	0.00162536433126	0.00162536433126	0.00162536433126	0.00162536433126	0.00162536433126	0.00162536433126	0.00162536433126	0.00162536433126	0.00162536433126	0.00162536433126	0.00162536433126	0.00162536433126	0.00162536433126
hhs4	201616	1.42266	1.7682467014128	0.00312641387914	0.0940785899201	0.185250228295	0.301449492348	0.377320473939	0.00899380492598	0.00260977481944	0.00135856109365	0.00135856109365	0.00135856109365	0.00135856109365	0.00135856109365	0.00135856109365	0.00135856109365	0.00135856109365	0.00135856109365	0.00135856109365	0.00135856109365	0.00135856109365	0.00135856109365	0.00135856109365	0.00135856109365	0.00135856109365	0.00135856109365	0.00135856109365	0.00135856109365	0.00135856109365
hhs4	201617	1.22093	1.3352088623674	0.00616804866223	0.133805057447	0.637652586017	0.181866757694	0.0101187206296	0.00185904658397	0.00135856109365	0.00135856109365	0.00135856109365	0.00135856109365	0.00135856109365	0.00135856109365	0.00135856109365	0.00135856109365	0.00135856109365	0.00135856109365	0.00135856109365	0.00135856109365	0.00135856109365	0.00135856109365	0.00135856109365	0.00135856109365	0.00135856109365	0.00135856109365	0.00135856109365	0.00135856109365	0.00135856109365
hhs5	201542	1.30389	1.1600899746	0.00408348261592	0.219803519605	0.683579665419	0.00916960251619	0.00362450999321	0.00362450999321	0.00362450999321	0.00362450999321	0.00362450999321	0.00362450999321	0.00362450999321	0.00362450999321	0.00362450999321	0.00362450999321	0.00362450999321	0.00362450999321	0.00362450999321	0.00362450999321	0.00362450999321	0.00362450999321	0.00362450999321	0.00362450999321	0.00362450999321	0.00362450999321	0.00362450999321	0.00362450999321	0.00362450999321
hhs5	201543	1.24021	1.2353274525419	0.00213733681032	0.155688029201	0.667624639125	0.125193565099	0.00260322824831	0.00212514552342	0.00212514552342	0.00212514552342	0.00212514552342	0.00212514552342	0.00212514552342	0.00212514552342	0.00212514552342	0.00212514552342	0.00212514552342	0.00212514552342	0.00212514552342	0.00212514552342	0.00212514552342	0.00212514552342	0.00212514552342	0.00212514552342	0.00212514552342	0.00212514552342	0.00212514552342	0.00212514552342	0.00212514552342
hhs5	201544	1.42927	1.5252312502803	0.0018491658696	0.0110632417838	0.506682117602	0.288058825673	0.0693490388261	0.0339427624519	0.0208408163232	0.0204187796464	0.0107119360813	0.00311527589984	0.0018491658696	0.0018491658696	0.0018491658696	0.0018491658696	0.00311527589984	0.00311527589984	0.0018491658696	0.0018491658696	0.0018491658696	0.0018491658696	0.0018491658696	0.0018491658696	0.0018491658696	0.0018491658696	0.0018491658696	0.0018491658696	0.0018491658696
hhs5	201545	1.14107	1.433707147791	0.00292985809498	0.0234031514683	0.401305208402	0.377053730813	0.0758448624185	0.0258834851408	0.0227438276881	0.0163714990561	0.00779114941662	0.0044164431928	0.00260731524176	0.00234886839162	0.00234886839162	0.00286576209191	0.00312420894206	0.00312420894206	0.00234886839162	0.00234886839162	0.00234886839162	0.00234886839162	0.00234886839162	0.00234886839162	0.00234886839162	0.00234886839162	0.00234886839162	0.00234886839162	0.00234886839162
hhs5	201546	1.3763	1.3986630218026	0.00250897676144	0.0514621494404	0.387971514722	0.297722118433	0.128875054298	0.0382020711907	0.015693553554	0.0172578255307	0.00960920785595	0.00670413967952	0.00340284624631	0.00250897546488	0.00250897546488	0.00250897546488	0.00250897546488	0.00273244289012	0.00273244289012	0.00250897546488	0.00250897546488	0.00250897546488	0.00250897546488	0.00250897546488	0.00250897546488	0.00250897546488	0.00250897546488	0.00250897546488	0.00250897546488
hhs5	201547	1.4454	1.555129886662	0.00407348369509	0.0261636629577	0.260721682866	0.274768397038	0.114632170364	0.0782961101346	0.0465578435098	0.0759282435794	0.0357353864424	0.0115802301808	0.00490755676251	0.00428199475555	0.00428199475555	0.00449051542454	0.00428199475555	0.00449051782667	0.00407347408657	0.00407347408657	0.00407347408657	0.00407347408657	0.00407347408657	0.00407347408657	0.00407347408657	0.00407347408657	0.00407347408657	0.00407347408657	0.00407347408657
hhs5	201548	1.82185	1.6328679275715	0.0051197397318	0.0353884377518	0.279321652024	0.322117073451	0.14366565519	0.0402541159815	0.0276346119919	0.0235082950444	0.0191501079236	0.0131421028667	0.00805087965652	0.00585319707489	0.00529281746938	0.00529281730994	0.00509296116744	0.00509296116744	0.00509296116744	0.00509296132688	0.00509296172547	0.00509296156603	0.00509296140659	0.00509296116744	0.00509296116744	0.00509296116744	0.00509296116744	0.00509296116744	0.00509296116744
hhs5	201549	1.73102	2.5473457159446	0.00295796799412	0.00302623017694	0.0117391081412	0.119773718754	0.258931856878	0.23702689395	0.106814680433	0.106712517663	0.0328162966213	0.0307687006226	0.0238810442028	0.0128736116909	0.00622600187319	0.00611585420338	0.00310295877561	0.00295797754551	0.00295795693462	0.00295795241028	0.00295795140487	0.0046950598901	0.00295795140487	0.00295795140487	0.00295795140487	0.00295795140487	0.00295795140487	0.00295795140487	0.00295795140487
hhs5	201550	1.40568	2.1424842206115	0.0174938622792	0.0329976773709	0.0791732181162	0.259888255548	0.275692740192	0.179499439384	0.0855953082484	0.0340223201773	0.011255739005	0.00576932997055	0.00284824703425	0.00152612522872	0.00107198574588	0.000940410835629	0.000940410835629	0.000940410835629	0.000940410835629	0.000940410835629	0.000940410835629	0.000940410835629	0.000940410835629	0.000940410835629	0.000940410835629	0.000940410835629	0.000940410835629	0.000940410835629	0.000940410835629
hhs5	201551	1.35701	1.9307841257594	0.0153198093149	0.0376585958252	0.115663983464	0.303014083378	0.261752783549	0.163427668635	0.0635750209337	0.0199378539731	0.00255975457143	0.00110346215042	0.000940410835629	0.000940410835629	0.000940410835629	0.000940410835629	0.000940410835629	0.000940410835629	0.000940410835629	0.000940410835629	0.000940410835629	0.000940410835629	0.000940410835629	0.000940410835629	0.000940410835629	0.000940410835629	0.000940410835629	0.000940410835629	0.000940410835629
hhs5	201552	1.40602	1.8258946913542	0.0270031787783	0.043379620222	0.198884233781	0.310960721981	0.224470468294	0.12318660961	0.0228382207038	0.0224384765291	0.00263591056485	0.00134458664088	0.00134458664088	0.00134458664088	0.00134458664088	0.00134458664088	0.00134458664088	0.00134458664088	0.00134458664088	0.00134458664088	0.00134458664088	0.00134458664088	0.00134458664088	0.00134458664088	0.00134458664088	0.00134458664088	0.00134458664088	0.00134458664088	0.00134458664088
hhs5	201601	1.41173	1.8605901656007	0.0145840879583	0.0352441748881	0.195390359178	0.271574008891	0.219928590159	0.105477264544	0.0681029289383	0.0315671823239	0.0121977109367	0.00440492197175	0.00272837331391	0.00242502480606	0.00242502480606	0.00242502480606	0.00242502480606	0.00242502480606	0.00242502480606	0.00242502480606	0.00242502480606	0.00242502480606	0.00242502480606	0.00242502480606	0.00242502480606	0.00242502480606	0.00242502480606	0.00242502480606	0.00242502480606
hhs5	201602	1.54293	1.9687124981262	0.014308318852	0.0308437990679	0.150943918734	0.271692497989	0.222209387797	0.138423737428	0.0526284434561	0.0302458127573	0.00973273694898	0.0340093506816	0.00345452883058	0.00279905279424	0.00258056111214	0.00258056096797	0.00258056096797	0.00258056096797	0.00258056096797	0.00258056096797	0.00258056096797	0.00258056096797	0.00258056096797	0.00258056096797	0.00258056096797	0.00258056096797	0.00258056096797	0.00258056096797	0.00258056096797
hhs5	201603	1.7761	2.1942936512786	0.024830357864	0.0317400596907	0.121262443523	0.2589942707	0.209854162712	0.20255730885	0.0549362108101	0.017307215147	0.00876687058339	0.00708299105892	0.0128616433456	0.0121393689482	0.00696326478116	0.00291171358122	0.00221668366796	0.00213128622799	0.00213128622799	0.00213128622799	0.00213128622799	0.00213128622799	0.00213128622799	0.00213128622799	0.00213128622799	0.00213128622799	0.00213128622799	0.00213128622799	0.00213128622799
hhs5	201604	2.11811	2.0022112637935	0.0334732356537	0.0421706712564	0.138078229167	0.254488706512	0.222454124651	0.129427894357	0.06375901948	0.0261852425379	0.0112546799555	0.00574297689418	0.00695832175359	0.00761421311781	0.00687429091047	0.00477502489618	0.00382756354798	0.00370555909524	0.0035645678377	0.0035645678377	0.0035645678377	0.0035645678377	0.0035645678377	0.0035645678377	0.0035645678377	0.0035645678377	0.0035645678377	0.0035645678377	0.0035645678377
hhs5	201605	2.60695	1.7593991369271	0.013114075436	0.0570714546172	0.212451031062	0.330357959686	0.18601120345	0.130182395452	0.0185994706582	0.0071298556859	0.00237276599752	0.00237276599752	0.00237276599752	0.00237276599752	0.00237276599752	0.00237276599752	0.00237276599752	0.00237276599752	0.00237276599752	0.00237276599752	0.00237276599752	0.00237276599752	0.00237276599752	0.00237276599752	0.00237276599752	0.00237276599752	0.00237276599752	0.00237276599752	0.00237276599752
hhs5	201606	2.87521	2.060634495647	0.00522676119815	0.0212471723533	0.127129448986	0.31051895661	0.305521404641	0.133291188586	0.0499669382387	0.0210862578219	0.00565539623441	0.0039408560894	0.00136904587188	0.000940410835629	0.000940410835629	0.000940410835629	0.000940410835629	0.000940410835629	0.000940410835629	0.000940410835629	0.000940410835629	0.000940410835629	0.000940410835629	0.000940410835629	0.000940410835629	0.000940410835629	0.000940410835629	0.000940410835629	0.000940410835629
hhs5	201607	3.24155	2.2334292306938	0.00368756682294	0.00565123690722	0.0690583627137	0.232529010355	0.341354108166	0.193401447606	0.0847239483247	0.0320732327696	0.0123667366833	0.00733915331031	0.00231156993735	0.00139746386953	0.000940410835629	0.000940410835629	0.000940410835629	0.000940410835629	0.000940410835629	0.000940410835629	0.000940410835629	0.000940410835629	0.000940410835629	0.000940410835629	0.000940410835629	0.000940410835629	0.000940410835629	0.000940410835629	0.000940410835629
hhs5	201608	2.54507	2.3282434685649	0.00330171797242	0.00548388798916	0.031724766112	0.169831502344	0.39630632959	0.198491510009	0.120734770571	0.0411907681233	0.0103992825178	0.00536783430662	0.00212105709456	0.000940410835629	0.000940410835629	0.000940410835629	0.000940410835629	0.000940410835629	0.000940410835629	0.000940410835629	0.000940410835629	0.000940410835629	0.000940410835629	0.000940410835629	0.000940410835629	0.000940410835629	0.000940410835629	0.000940410835629	0.000940410835629
hhs5	201609	2.27153	2.4666023240203	0.00183420902555	0.0114881142986	0.030101395948	0.213071958078	0.322639562176	0.269981438734	0.0938228003324	0.0255058685837	0.00968478543423	0.00474231264196	0.00182752125711	0.00119387095605	0.000940410835629	0.000940410835629	0.000940410835629	0.000940410835629	0.000940410835629	0.000940410835629	0.000940410835629	0.000940410835629	0.000940410835629	0.000940410835629	0.000940410835629	0.000940410835629	0.000940410835629	0.000940410835629	0.000940410835629
hhs5	201610	1.98195	2.0364768583828	0.00106834270879	0.0025396530828	0.0730254277569	0.352714883818	0.318208138718	0.162243571056	0.0497494439282	0.0126775495191	0.00605132871927	0.00391576325997	0.0023140891655	0.00124630643586	0.000949700122068	0.000949700122068	0.000949700122068	0.000949700122068	0.000949700122068	0.000949700122068	0.000949700122068	0.000949700122068	0.000949700122068	0.000949700122068	0.000949700122068	0.000949700122068	0.000949700122068	0.000949700122068	0.000949700122068
hhs5	201611	1.56295	1.6114245359855	0.00180281791822	0.0256193534106	0.422644574839	0.464566594683	0.0598779109872	0.0057250650831	0.000955466366659	0.000940410835629	0.000940410835629	0.000940410835629	0.000940410835629	0.000940410835629	0.000940410835629	0.000940410835629	0.000940410835629	0.000940410835629	0.000940410835629	0.000940410835629	0.000940410835629	0.000940410835629	0.000940410835629	0.000940410835629	0.000940410835629	0.000940410835629	0.000940410835629	0.000940410835629	0.000940410835629
hhs5	201612	1.43914	1.317295292171	0.00173011695121	0.0642881469942	0.546952930183	0.319747166975	0.0461649702388	0.00136801639529	0.00094042434207	0.000940422043649	0.000940410835629	0.000940410835629	0.000940410835629	0.000940410835629	0.000940410835629	0.000940410835629	0.000940410835629	0.000940410835629	0.000940410835629	0.000940410835629	0.000940410835629	0.000940410835629	0.000940410835629	0.000940410835629	0.000940410835629	0.000940410835629	0.000940410835629	0.000940410835629	0.000940410835629
hhs5	201613	1.45661	1.1623203408906	0.00102520885912	0.214821404839	0.674734704847	0.0736481892638	0.0111713525281	0.00405673215574	0.0015577952481	0.00102860860884	0.00102860860884	0.000940410835629	0.000940410835629	0.000940410835629	0.000940410835629	0.000940410835629	0.000940410835629	0.000940410835629	0.000940410835629	0.000940410835629	0.000940410835629	0.000940410835629	0.000940410835629	0.000940410835629	0.000940410835629	0.000940410835629	0.000940410835629	0.000940410835629	0.000940410835629
hhs5	201614	1.35283	1.1603325178063	0.000956371926892	0.392395091596	0.571652871957	0.0125524568736	0.00163349786134	0.00105798809892	0.000943504974137	0.000940410835629	0.000940410835629	0.000940410835629	0.000940410835629	0.000940410835629	0.000940410835629	0.000940410835629	0.000940410835629	0.000940410835629	0.000940410835629	0.000940410835629	0.000940410835629	0.000940410835629	0.000940410835629	0.000940410835629	0.000940410835629	0.000940410835629	0.000940410835629	0.000940410835629	0.000940410835629
hhs5	201615	1.01145	1.3824670890377	0.00296650614376	0.150939960334	0.543873561558	0.217003188666	0.0449883564519	0.00609577589009	0.00162536433126	0.00162536433126	0.00162536433126	0.00162536433126	0.00162536433126	0.00162536433126	0.00162536433126	0.00162536433126	0.00162536433126	0.00162536433126	0.00162536433126	0.00162536433126	0.00162536433126	0.00162536433126	0.00162536433126	0.00162536433126	0.00162536433126	0.00162536433126	0.00162536433126	0.00162536433126	0.00162536433126
hhs5	201616	1.13769	1.1944061275473	0.0106274676039	0.257925081672	0.582242318897	0.106947545199	0.0121189998225	0.00160880383881	0.00135856109365	0.00135856109365	0.00135856109365	0.00135856109365	0.00135856109365	0.00135856109365	0.00135856109365	0.00135856109365	0.00135856109365	0.00135856109365	0.00135856109365	0.00135856109365	0.00135856109365	0.00135856109365	0.00135856109365	0.00135856109365	0.00135856109365	0.00135856109365	0.00135856109365	0.00135856109365	0.00135856109365
hhs5	201617	1.01095	1.1736923816651	0.00887736623736	0.205032023873	0.667449005455	0.0812644883817	0.00748877199266	0.00135856109365	0.00135856109365	0.00135856109365	0.00135856109365	0.00135856109365	0.00135856109365	0.00135856109365	0.00135856109365	0.00135856109365	0.00135856109365	0.00135856109365	0.00135856109365	0.00135856109365	0.00135856109365	0.00135856109365	0.00135856109365	0.00135856109365	0.00135856109365	0.00135856109365	0.00135856109365	0.00135856109365	0.00135856109365
hhs6	201542	3.46367	3.7268912332	0.0079275447502	0.00859445804842	0.0107747175481	0.0181708533771	0.0347853023381	0.0569139863522	0.0773877207068	0.135881937421	0.089372369612	0.0801987012006	0.0729958908097	0.0682013179051	0.0614977950134	0.0466403166449	0.0383475616907	0.0279718481645	0.0182911381094	0.0124300410783	0.0617542693239	0.0166438052788	0.00789325857708	0.00788946940089	0.00788713932986	0.00788713932986	0.00788713932986	0.00788713932986	0.00788713932986
hhs6	201543	3.44926	7.3372704947208	0.00212718326509	0.002127372553	0.00221585374818	0.00473757339497	0.0184271479334	0.0626195048531	0.158444618588	0.238279411	0.108746872562	0.0152197207665	0.00932145962724	0.0103292445927	0.0104379513489	0.0113660291351	0.0110375716361	0.00921559505645	0.00606291203562	0.0238507904614	0.243807035111	0.0367120856453	0.00215590455411	0.00213154039776	0.00212559768205	0.0021255874815	0.00212514552342	0.00212514552342	0.00212514552342
hhs6	201544	4.21557	3.8988205904012	0.0018491658696	0.0018491658696	0.0018491658696	0.00786439725873	0.0281409668919	0.0943079685545	0.185933409361	0.208204080248	0.164477384757	0.112052386994	0.0547354145151	0.0233730363842	0.0157763762022	0.017886559586	0.0229509997069	0.0124000827883	0.00480342260683	0.00522545928357	0.011133972758	0.00522545928357	0.00633390993278	0.00353731257659	0.00269323922309	0.0018491658696	0.0018491658696	0.0018491658696	0.0018491658696
hhs6	201545	3.90919	4.1333417717517	0.00234886839162	0.00234886839162	0.00260731524176	0.00309066374262	0.00853011231476	0.0506323356803	0.126274494706	0.190212209255	0.174083135833	0.151981989641	0.0964380797502	0.0314448205865	0.0154724074054	0.0230614823226	0.0220050385631	0.0204969861399	0.0138290113446	0.0135752337527	0.0178768407531	0.0110356007965	0.00461010642727	0.00344224447974	0.00391444666439	0.00364110264236	0.00234886839162	0.00234886839162	0.00234886839162
hhs6	201546	4.00152	4.5275753167555	0.00250897568098	0.00250897784191	0.00273244980511	0.00612975020886	0.0215188868604	0.0501378233529	0.0964957012456	0.11258668379	0.135695661209	0.162648858329	0.134897731598	0.0776968901513	0.0380622439005	0.0245431400623	0.0230679790191	0.0275373273078	0.0125650096007	0.00809566856266	0.0105538027735	0.0121180747502	0.00898953079683	0.00608445426872	0.00586098684348	0.00697832396968	0.00474364971728	0.00273244289012	0.00250897546488
hhs6	201547	4.07754	5.0366093605723	0.00407348369509	0.00407349810787	0.00431001196214	0.00735639861617	0.0135051342735	0.0268705642709	0.0518875513765	0.0564902267265	0.0647264850357	0.073362291327	0.0945293512566	0.097646714309	0.0668396560853	0.04846487471	0.0588045429797	0.0687576183823	0.0535076403822	0.036073308351	0.0264612696125	0.0279591598905	0.025426485011	0.0174187993039	0.0182528795777	0.0197125242606	0.0184614002467	0.00970353214922	0.00532459810049
hhs6	201548	4.5488	6.652143194651	0.00517329534586	0.00525362769075	0.00591150826013	0.00600144879657	0.0111496094216	0.0176969573021	0.0293237529627	0.045771661229	0.0568202638631	0.0612105436899	0.0564513345357	0.0523441018537	0.0562139429425	0.0738458874268	0.0745980110184	0.0879772707439	0.0733728388059	0.0513620245533	0.0391611575205	0.0334771226304	0.0347467484657	0.0323417395807	0.0251731658979	0.0241698915546	0.0180504727721	0.0121641048431	0.0102375162934
hhs6	201549	4.99108	7.9950431350172	0.0029579544211	0.00315223498597	0.00317781470446	0.00341473349566	0.00776142724509	0.00798936854224	0.011451281968	0.021525282978	0.0292113572141	0.0396133576787	0.0545761870489	0.0559061963908	0.0646077588603	0.0764990097389	0.0657523389561	0.082260208488	0.0831971051164	0.0869968207502	0.0902232858796	0.0749992701254	0.0535102243706	0.0326308480331	0.0194654370114	0.0123835663169	0.00670440999575	0.00533985748481	0.00469266219962
hhs6	201550	4.10939	7.0301035344511	0.00199310766608	0.00219058373507	0.00410860253326	0.00836228799208	0.0150612650357	0.027676121798	0.040942164052	0.0542603553648	0.065798097301	0.0698009029364	0.0831539647778	0.077698073754	0.0646554280142	0.0606163522696	0.0584577024669	0.0533370762921	0.0473756439732	0.0442582124971	0.0379797706976	0.0477291606256	0.0508755451962	0.039208142434	0.0235796103112	0.0113389087668	0.00545422689545	0.00215172960602	0.00193696300787
hhs6	201551	3.8326	6.3457541019149	0.00216766623449	0.00308853979654	0.00855751779291	0.0151859658533	0.0459198396813	0.0536704380748	0.0579608141507	0.100066490794	0.11119277279	0.0995345740491	0.0887734971908	0.0729627918809	0.0636513179582	0.0611478948465	0.0546169139196	0.0391622762091	0.0356816983941	0.0189434861369	0.0145611385762	0.0135364322915	0.0144361774539	0.0118576749895	0.0070563203972	0.00291956067299	0.00141353021109	0.000984221646671	0.000950448008428
hhs6	201552	4.07882	4.9811560890933	0.00219789439857	0.0031975566316	0.0072337413963	0.0119169955373	0.0356275355426	0.040891418575	0.108439778502	0.0748755399364	0.108925943918	0.126192239669	0.0753172794764	0.118253863921	0.0565742942507	0.0488722455005	0.0464452690139	0.0245693385795	0.0198430371808	0.0135868302283	0.0222210447772	0.0126980873316	0.0129626449289	0.0121267612704	0.00845712708029	0.00357597094453	0.002187645346	0.00145418146723	0.00135573459634
hhs6	201601	4.49916	5.130100620794	0.00403518443007	0.0046859964459	0.0072262474555	0.0146208798364	0.0375922709738	0.0355401367496	0.0617548475507	0.0842930014906	0.104491270728	0.106150889615	0.0907723818275	0.101953452049	0.0769072724305	0.0749932452648	0.0637558751075	0.053662902937	0.0222560526026	0.0146635704715	0.0112836167635	0.00663964373503	0.00520462720127	0.00525766336577	0.00251085238972	0.00245705628892	0.00244100928442	0.00242502819985	0.00242502480606
hhs6	201602	4.45398	5.3682987466913	0.00268980660984	0.00316123824699	0.00402930593232	0.010186470111	0.033679083576	0.0448892264083	0.0508360496169	0.0659327253922	0.0808512581304	0.0973598250185	0.121977400144	0.126477493444	0.0645568927346	0.0712197917235	0.0490654557479	0.0681285515851	0.0237132143643	0.0155986633214	0.0129533703944	0.00818241923791	0.0213123060631	0.00501841388073	0.00479992080817	0.00400075245995	0.00290829759158	0.00323603380659	0.00323603365081
hhs6	201603	5.13729	5.1422987527176	0.0072587075864	0.00723278649141	0.00855115903035	0.018084753707	0.0311050729098	0.0474417707432	0.0787136322734	0.0928361475253	0.102833082072	0.0892598272074	0.111115248519	0.0702532966577	0.0478460898567	0.0523835092579	0.0693133504415	0.0562632463586	0.0305266698467	0.0171710173175	0.0137336499741	0.0105649779143	0.00827357525531	0.00667315506072	0.0058104339731	0.00481333397215	0.00375187369692	0.00377753837441	0.00441209397743
hhs6	201604	5.63083	4.8798577592078	0.00683569574095	0.00587893587516	0.0161331635823	0.0190262923348	0.0403336827859	0.0715774716288	0.0939050085729	0.102356299768	0.110494808398	0.0966018983401	0.0874965855437	0.0707260174189	0.0488236764636	0.041269037955	0.04131278565	0.0340161442923	0.0282155757417	0.0238749384567	0.014274306415	0.0108810716129	0.00848031064631	0.00615559071119	0.00484946827041	0.00462294232475	0.00390839856814	0.00390839856814	0.00404149433476
hhs6	201605	4.47446	4.0073949412759	0.00303886529299	0.00298899950565	0.0132084700561	0.0238447109654	0.0508182293115	0.100223651693	0.136212692811	0.144850631718	0.14144175184	0.0929754839854	0.0590640150732	0.0522517552821	0.0322556060384	0.0317066328759	0.04388447497	0.0322272861039	0.0117638086711	0.00484167935327	0.00341912647264	0.00237276599752	0.00237276599752	0.00237276599752	0.00237276599752	0.00237276599752	0.00237276599752	0.00237276599752	0.00237276599752
hhs6	201606	4.74938	4.3306473209974	0.000940410835629	0.00104768737817	0.00436996225956	0.013265906014	0.0282714302204	0.0744078106614	0.123008253643	0.157198375875	0.170957728261	0.13554971531	0.096860103095	0.0661531718341	0.0473976998967	0.0254277775094	0.0191047200834	0.0140678623354	0.00613774018407	0.00394086641622	0.00265495135814	0.00136904587188	0.00222631594439	0.000940410835629	0.000940410835629	0.000940410835629	0.000940410835629	0.000940410835629	0.000940410835629
hhs6	201607	4.43197	4.7021444601949	0.00095976197115	0.00193192144553	0.00198997485209	0.00765844707028	0.0183303137739	0.037500051076	0.0750148008873	0.126932809966	0.182151411452	0.145877372283	0.126995365584	0.0895918847978	0.0684029605487	0.040795942686	0.0275075402099	0.0169808070773	0.0114623061832	0.0064250472425	0.00276862297125	0.00276862297125	0.00185451690344	0.00139746386953	0.000940410835629	0.000940410835629	0.000940410835629	0.000940410835629	0.000940410835629
hhs6	201608	3.87817	3.4090419234856	0.00247237250882	0.00530666693266	0.0138004165333	0.0450197979789	0.0930863411945	0.154288293647	0.233367384568	0.18057005792	0.105934448046	0.0613287753386	0.0404305769875	0.022424128692	0.0119807710239	0.00950010223244	0.00477751289703	0.00389202648296	0.00182589552983	0.00123557240036	0.00123557240036	0.000940410835629	0.000940410835629	0.000940410835629	0.000940410835629	0.000940410835629	0.000940410835629	0.000940410835629	0.000940410835629
hhs6	201609	3.63245	3.2267412091571	0.00142006095762	0.00336368326946	0.0121934672587	0.0353327932576	0.107216130706	0.223826038671	0.257920349911	0.159697951817	0.0865001464586	0.0409814463292	0.0222819448288	0.0128553334038	0.010191705231	0.00702345372575	0.00436212246132	0.00208098137753	0.00170079119689	0.00144733107647	0.00144733107647	0.00132060101626	0.00119387095605	0.000940410835629	0.000940410835629	0.000940410835629	0.000940410835629	0.000940410835629	0.000940410835629
hhs6	201610	3.32203	2.5986506760901	0.00271761685055	0.00647297427079	0.0199637729093	0.0997697395762	0.265877887243	0.302672217671	0.147905942914	0.0736111714959	0.0253730145438	0.0124995858097	0.00966992580964	0.00551743737227	0.00516150978434	0.00528015230341	0.00278865926757	0.00249205295378	0.00195816158896	0.00124630643586	0.0011869851731	0.00100902138483	0.00100902138483	0.00100902138483	0.00100902138483	0.000949700122068	0.000949700122068	0.000949700122068	0.000949700122068
hhs6	201611	2.86151	2.4345023509618	0.00165578996665	0.0130121473411	0.0461603055211	0.192024883577	0.280664726241	0.239542149619	0.153527437883	0.0503353025076	0.00500975970851	0.00175382011279	0.00115172998412	0.00102694146205	0.000959639863722	0.000950025349676	0.000940410835629	0.000940410835629	0.000940410835629	0.000940410835629	0.000940410835629	0.000940410835629	0.000940410835629	0.000940410835629	0.000940410835629	0.000940410835629	0.000940410835629	0.000940410835629	0.000940410835629
hhs6	201612	3.14237	2.2977183115342	0.00101590928288	0.00380280536052	0.0451688565018	0.153215612261	0.421204549506	0.208394442374	0.116388245687	0.0294752262494	0.00405268625536	0.0012553428276	0.000978656237593	0.00094150492338	0.00094041083563	0.00094041083563	0.00094041083563	0.000940410835629	0.000940410835629	0.000940410835629	0.000940410835629	0.000940410835629	0.000940410835629	0.000940410835629	0.000940410835629	0.000940410835629	0.000940410835629	0.000940410835629	0.000940410835629
hhs6	201613	2.94122	2.3280968787256	0.00108740712431	0.00732569538854	0.0329058286229	0.144093690525	0.375082683135	0.261989208991	0.117009291682	0.0293640216481	0.00704135895481	0.0037039410629	0.00267496704211	0.00182238856774	0.00176359005226	0.00129320192847	0.00114620563979	0.00111680638205	0.00108740712431	0.000969810093366	0.000999209351103	0.000940410835629	0.000940410835629	0.000940410835629	0.000940410835629	0.000940410835629	0.000940410835629	0.000940410835629	0.000940410835629
hhs6	201614	2.80193	2.0882970074657	0.00885084564567	0.0182817051302	0.124250812406	0.394107054294	0.28355018367	0.125566008318	0.0254262553707	0.00175587354567	0.00110440654535	0.00103014085235	0.000980634636228	0.000971352220705	0.00095278738966	0.000946599112644	0.000940410835629	0.000940410835629	0.000940410835629	0.000940410835629	0.000940410835629	0.000940410835629	0.000940410835629	0.000940410835629	0.000940410835629	0.000940410835629	0.000940410835629	0.000940410835629	0.000940410835629
hhs6	201615	2.69724	2.1809226509089	0.00607124262624	0.0174738626275	0.0845151288173	0.314690012238	0.269259977961	0.159614861748	0.0568611386281	0.0276074744076	0.0280167103043	0.00736431469905	0.00207240548715	0.00207240548715	0.00162536433126	0.00162536433126	0.00162536433126	0.00162536433126	0.00162536433126	0.00162536433126	0.00162536433126	0.00162536433126	0.00162536433126	0.00162536433126	0.00162536433126	0.00162536433126	0.00162536433126	0.00162536433126	0.00162536433126
hhs6	201616	2.29806	2.25127346214	0.0118905678177	0.020539900007	0.0552692745889	0.245321054386	0.337233989263	0.220577720881	0.0543298865973	0.0240558779705	0.00424069549251	0.00218749177257	0.00236632098072	0.00160880383881	0.00135856109365	0.00135856109365	0.00135856109365	0.00135856109365	0.00135856109365	0.00135856109365	0.00135856109365	0.00135856109365	0.00135856109365	0.00135856109365	0.00135856109365	0.00135856109365	0.00135856109365	0.00135856109365	0.00135856109365
hhs6	201617	2.33777	2.3554481060699	0.00713360234306	0.0185085392814	0.0455856533054	0.16223740581	0.32041554383	0.352648443899	0.0513621766895	0.0130002582673	0.00357572721651	0.00217436973778	0.00162130212163	0.00135856109365	0.00135856109365	0.00135856109365	0.00135856109365	0.00135856109365	0.00135856109365	0.00135856109365	0.00135856109365	0.00135856109365	0.00135856109365	0.00135856109365	0.00135856109365	0.00135856109365	0.00135856109365	0.00135856109365	0.00135856109365
hhs7	201542	1.20878	0.9563954916	0.018876417666	0.27929395542	0.420865185771	0.204746025182	0.0386366148098	0.0194566658137	0.00798870833766	0.00214109294029	0.000855458089386	0.000447794499713	0.000406478737681	0.000392854892859	0.00039287578005	0.000392862188385	0.000392843399908	0.000392843399908	0.000392872082318	0.000392844599172	0.000392843399908	0.000392843399908	0.00039284939623	0.000392843399908	0.000392843399908	0.000392853193901	0.000392843399908	0.000392843399908	0.000392843399908
hhs7	201543	1.05016	0.95647195533752	0.0244913288668	0.476930248854	0.319092622817	0.0835678200459	0.0366532832835	0.0103156091225	0.00544625047039	0.00295517625856	0.00226284691025	0.00215057437311	0.00212773728553	0.00212638770262	0.00212592258972	0.00212577422878	0.00212573351962	0.00212560252501	0.0021254635718	0.00212525478819	0.00212519859907	0.00212514552342	0.00212514552342	0.00212514552342	0.00212514552342	0.00212514552342	0.00212514552342	0.00212514552342	0.00212514552342
hhs7	201544	1.31092	1.7752208597884	0.0040533949995	0.0864906067027	0.254026324156	0.256159490909	0.144444318284	0.0476007476657	0.0326578432721	0.0453189435744	0.0406765401302	0.0465850536047	0.00986786272778	0.00311527589984	0.00227120254635	0.0018491658696	0.0018491658696	0.0018491658696	0.0018491658696	0.0018491658696	0.0018491658696	0.00227120254635	0.0018491658696	0.0018491658696	0.00227120254635	0.0018491658696	0.0018491658696	0.0018491658696	0.0018491658696
hhs7	201545	0.95359	1.7566179734202	0.00877490634357	0.0244361904568	0.0600117875708	0.14973677801	0.303739006507	0.101958287346	0.0255771879996	0.0393067679633	0.052760609017	0.102163858873	0.0713980970556	0.0112058139248	0.00493333689315	0.00260731524182	0.00234886839166	0.0026073152418	0.00260731524178	0.00260731524177	0.00234886839162	0.00958538019578	0.00467489004295	0.00260731524177	0.00234886839162	0.00260731524177	0.00234886839162	0.00234886839162	0.00234886839162
hhs7	201546	0.912263	1.3820530343069	0.0265640245084	0.124366190783	0.282867518115	0.226108026908	0.119401647471	0.0356274003909	0.0280034554489	0.0203863694841	0.0199394346336	0.0211527421025	0.0268697331552	0.0259321299118	0.00631486235433	0.00273244656371	0.00273244289012	0.00273244289012	0.00250897546488	0.00250897546488	0.00250897546488	0.00273244289012	0.00250897546488	0.00250897546488	0.00273244289012	0.00273244289012	0.00250897546488	0.00250897546488	0.00250897546488
hhs7	201547	1.19874	2.4731077684127	0.0123076734617	0.0407243939433	0.128286382726	0.162023426003	0.100508662364	0.0668225723776	0.054644643842	0.0594964638736	0.0463242354256	0.0401755237896	0.0257596236612	0.00866092880428	0.0051160774315	0.00490755676251	0.00407347408657	0.00428199475555	0.00428199475555	0.00407347408657	0.00407347408657	0.00636720144542	0.00614591062554	0.0496871346814	0.109044989789	0.0383361871992	0.00572903503455	0.00407348849935	0.0040734764887
hhs7	201548	1.39056	1.8981156123182	0.0231983777848	0.0696297790301	0.14443286228	0.173834538944	0.168735407608	0.128133870174	0.0718653796141	0.05015652549	0.0409822824616	0.0284333738648	0.0142537198459	0.00730963766241	0.00590675210323	0.00631888259459	0.0056925434094	0.00509298547956	0.00509299882222	0.00509300980439	0.00509302165851	0.00509303053436	0.00509303428216	0.00509303332581	0.00509302205736	0.00509300581863	0.00509298744312	0.00509297201652	0.00509296589004
hhs7	201549	1.55082	2.224124517357	0.0200687639798	0.0452711517902	0.101961281321	0.194438877353	0.181318792487	0.135964357529	0.071888818526	0.0472736220486	0.0431875878243	0.0399358621941	0.0243289802275	0.0167477874981	0.0154873861519	0.00916654341627	0.00616146439597	0.00425898064302	0.00546473410491	0.00319663187439	0.00297268450186	0.00296881972596	0.00298261350036	0.00299724562021	0.00303556358109	0.00308781771213	0.00315350457168	0.00324233979196	0.00943778762963
hhs7	201550	1.41906	1.7810582537825	0.0478910609192	0.0800737625862	0.175923270895	0.259270503464	0.170273717794	0.0861540087579	0.046443067598	0.0458276189792	0.0434543442759	0.0188724655087	0.00744502014221	0.00329936568309	0.00160765559722	0.00117300948115	0.00100619829075	0.000940410835629	0.000940410835629	0.000940410835629	0.000940410835629	0.000940410835629	0.000940410835629	0.000940410835629	0.000940410835629	0.000940410835629	0.000940410835629	0.000940410835629	0.000940410835629
hhs7	201551	1.1452	1.6443217505967	0.0272993314036	0.0467804875996	0.217625826582	0.302675757347	0.210116699785	0.103831501435	0.0500944460666	0.00480255943513	0.0103713623949	0.001232892125	0.0101187935294	0.000944179762548	0.000940410835629	0.000940410835629	0.000940410835629	0.000940410835629	0.000940410835629	0.000940410835629	0.000940410835629	0.000940410835629	0.000940410835629	0.000940410835629	0.000940410835629	0.000940410835629	0.000940410835629	0.000940410835629	0.000940410835629
hhs7	201552	1.15409	1.825806367815	0.0359170711251	0.0342726858158	0.205796623284	0.309513216854	0.208236231342	0.0885516761567	0.0441276220932	0.0276842429008	0.00586422037613	0.00263591056485	0.0158871132327	0.00134458664088	0.00134458664088	0.00134458664088	0.00134458664088	0.00134458664088	0.00134458664088	0.00134458664088	0.00134458664088	0.00134458664088	0.00134458664088	0.00134458664088	0.00134458664088	0.00134458664088	0.00134458664088	0.00134458664088	0.00134458664088
hhs7	201601	1.175	2.1248574116477	0.0224674095998	0.038891633665	0.113545747919	0.223556322162	0.227109785938	0.149831398564	0.0882241699958	0.0343764745686	0.0341855010003	0.0134592681849	0.0150888113834	0.00285617350603	0.002440990517	0.002440990517	0.00242502480606	0.00242502480606	0.00242502480606	0.00242502480606	0.00242502480606	0.00242502480606	0.00242502480606	0.00242502480606	0.00242502480606	0.00242502480606	0.00242502480606	0.00242502480606	0.00242502480606
hhs7	201602	1.12489	2.1672720459714	0.0186427789529	0.0636100145365	0.161900202699	0.181307982751	0.164008548861	0.158554905773	0.058698399195	0.0429811888298	0.0798327166516	0.00870265277281	0.019638013601	0.0033049347494	0.00268980685514	0.00258056113059	0.00258056100624	0.00258056097754	0.00258056097754	0.00258056096797	0.00258056096797	0.00258056096797	0.00258056096797	0.00258056096797	0.00258056096797	0.00258056096797	0.00258056096797	0.00258056096797	0.00258056096797
hhs7	201603	1.50883	2.3775339031631	0.0239927947063	0.0574413377207	0.1220926425	0.178080786915	0.160986060588	0.139810905846	0.0729857870728	0.0831015752294	0.0649412352452	0.0251043913151	0.0167862609264	0.0123675231078	0.00772651339199	0.00508071766542	0.0033567167688	0.00252980761451	0.00224514948128	0.00215975204132	0.00215975204132	0.00213128622799	0.00213128622799	0.00213128622799	0.00213128622799	0.00213128622799	0.00213128622799	0.00213128622799	0.00213128622799
hhs7	201604	1.81036	1.6754349056493	0.0380475571715	0.0870229386446	0.164295876105	0.191656889092	0.163088117271	0.108480433248	0.0632189651488	0.0430615108053	0.0285365231843	0.0185732636747	0.0142523769883	0.0103997108636	0.00947635338255	0.00755423442659	0.00698104760665	0.00523446843343	0.00417459010138	0.00377530280151	0.00360893309324	0.00359784177935	0.00357565915158	0.0035645678377	0.0035645678377	0.0035645678377	0.0035645678377	0.0035645678377	0.0035645678377
hhs7	201605	1.8449	1.3945908981452	0.0966276381682	0.171753336765	0.256366489106	0.196181761682	0.134229027799	0.0572653434359	0.0230695520447	0.0136133420786	0.00651847272598	0.00337191494072	0.00303886529299	0.00237276599752	0.00237276599752	0.00237276599752	0.00237276599752	0.00237276599752	0.00237276599752	0.00237276599752	0.00237276599752	0.00237276599752	0.00237276599752	0.00237276599752	0.00237276599752	0.00237276599752	0.00237276599752	0.00237276599752	0.00237276599752
hhs7	201606	2.40642	1.5123908208626	0.0561426894081	0.156932198819	0.253863055281	0.236073033476	0.162275010548	0.0681891038023	0.0307317322439	0.0140140167622	0.00399449454514	0.00179768090813	0.000940410835629	0.000940410835629	0.000940410835629	0.000940410835629	0.000940410835629	0.000940410835629	0.000940410835629	0.000940410835629	0.000940410835629	0.000940410835629	0.000940410835629	0.000940410835629	0.000940410835629	0.000940410835629	0.000940410835629	0.000940410835629	0.000940410835629
hhs7	201607	2.50362	1.7710591847358	0.0168285344971	0.0888060978014	0.217422071591	0.312358645965	0.184961630237	0.0913235763925	0.0341626852438	0.0184148573694	0.0119338725688	0.00551577895857	0.00231156993735	0.00139746386953	0.00139746386953	0.000940410835629	0.000940410835629	0.000940410835629	0.000940410835629	0.000940410835629	0.000940410835629	0.000940410835629	0.000940410835629	0.000940410835629	0.000940410835629	0.000940410835629	0.000940410835629	0.000940410835629	0.000940410835629
hhs7	201608	1.99971	1.6518034244347	0.0324510352614	0.0964461127462	0.21432846226	0.343311546819	0.163668125143	0.0800890084374	0.0303855047837	0.0113884130155	0.00686755654069	0.00419176609345	0.00153073396509	0.000940410835629	0.00123557240036	0.000940410835629	0.000940410835629	0.000940410835629	0.000940410835629	0.000940410835629	0.000940410835629	0.000940410835629	0.000940410835629	0.000940410835629	0.000940410835629	0.000940410835629	0.000940410835629	0.000940410835629	0.000940410835629
hhs7	201609	2.05839	1.6661743359349	0.0507229633362	0.115131382998	0.243337074123	0.304069666355	0.156731196036	0.0608543288318	0.0300213426546	0.0112424423961	0.00639775334176	0.00423756511906	0.00195425131732	0.00119387095605	0.000940410835629	0.000940410835629	0.000940410835629	0.000940410835629	0.000940410835629	0.000940410835629	0.000940410835629	0.000940410835629	0.000940410835629	0.000940410835629	0.000940410835629	0.000940410835629	0.000940410835629	0.000940410835629	0.000940410835629
hhs7	201610	2.09375	1.4089557462307	0.024081098184	0.136184490035	0.381956728509	0.266695234269	0.108838424267	0.0330549394876	0.0149495182445	0.00931399820336	0.00456829715204	0.00296662305584	0.00178019780068	0.00124630643586	0.00106834264758	0.000949700122068	0.000949700122068	0.000949700122068	0.000949700122068	0.000949700122068	0.000949700122068	0.000949700122068	0.000949700122068	0.000949700122068	0.000949700122068	0.000949700122068	0.000949700122068	0.000949700122068	0.000949700122068
hhs7	201611	1.54483	1.1211036084994	0.0849756253871	0.343813603119	0.435241698001	0.103278744753	0.00972115539252	0.00278241808572	0.00130452115697	0.00100124866282	0.000948916348803	0.000945084888252	0.000940410835629	0.000940410835629	0.000940410835629	0.000940410835629	0.000940410835629	0.000940410835629	0.000940410835629	0.000940410835629	0.000940410835629	0.000940410835629	0.000940410835629	0.000940410835629	0.000940410835629	0.000940410835629	0.000940410835629	0.000940410835629	0.000940410835629
hhs7	201612	1.39301	1.0775434920241	0.0355065034994	0.192718876301	0.650828306227	0.087954504545	0.00946898392921	0.00314925225395	0.00145616618016	0.00102591121252	0.000964100810599	0.00094041083563	0.000940410835629	0.000940410835629	0.000940410835629	0.000940410835629	0.000940410835629	0.000940410835629	0.000940410835629	0.000940410835629	0.000940410835629	0.000940410835629	0.000940410835629	0.000940410835629	0.000940410835629	0.000940410835629	0.000940410835629	0.000940410835629	0.000940410835629
hhs7	201613	1.20827	1.0385812328719	0.0263735906023	0.367666151657	0.473086479531	0.0882835086973	0.0114947443632	0.00796683343475	0.00396853438253	0.00208698188737	0.00161659376358	0.00129320192847	0.00111680638205	0.000940410835629	0.000940410835629	0.000940410835629	0.000940410835629	0.000940410835629	0.000940410835629	0.000940410835629	0.000940410835629	0.000940410835629	0.000940410835629	0.000940410835629	0.000940410835629	0.000940410835629	0.000940410835629	0.000940410835629	0.000940410835629
hhs7	201614	0.986163	0.88386387967253	0.107682339581	0.59543154554	0.266437260108	0.00837693737599	0.00127149002476	0.00102704671384	0.00095278738966	0.000949693251152	0.000943504974137	0.000940410835629	0.000940410835629	0.000940410835629	0.000940410835629	0.000940410835629	0.000940410835629	0.000940410835629	0.000940410835629	0.000940410835629	0.000940410835629	0.000940410835629	0.000940410835629	0.000940410835629	0.000940410835629	0.000940410835629	0.000940410835629	0.000940410835629	0.000940410835629
hhs7	201615	0.908619	1.0212627510229	0.136882220655	0.366058267738	0.363016802677	0.0807893682761	0.0148130784298	0.00363704953274	0.00207240548715	0.00184888490921	0.00162536433126	0.00162536433126	0.00162536433126	0.00162536433126	0.00162536433126	0.00162536433126	0.00162536433126	0.00162536433126	0.00162536433126	0.00162536433126	0.00162536433126	0.00162536433126	0.00162536433126	0.00162536433126	0.00162536433126	0.00162536433126	0.00162536433126	0.00162536433126	0.00162536433126
hhs7	201616	0.704888	0.81820259778712	0.19965337589	0.503336882097	0.231744725717	0.0302542562434	0.00445506501244	0.00194114180943	0.00143623334384	0.00136533294084	0.00135888726012	0.00135856109365	0.00135856109365	0.00135856109365	0.00135856109365	0.00135856109365	0.00135856109365	0.00135856109365	0.00135856109365	0.00135856109365	0.00135856109365	0.00135856109365	0.00135856109365	0.00135856109365	0.00135856109365	0.00135856109365	0.00135856109365	0.00135856109365	0.00135856109365
hhs7	201617	0.59335	0.72208103524579	0.212104637804	0.564671749815	0.17292385081	0.0163095748235	0.00345627071971	0.00182849244357	0.00150730056259	0.00138210463392	0.00136191870222	0.00135856109365	0.00135856109365	0.00135856109365	0.00135856109365	0.00135856109365	0.00135856109365	0.00135856109365	0.00135856109365	0.00135856109365	0.00135856109365	0.00135856109365	0.00135856109365	0.00135856109365	0.00135856109365	0.00135856109365	0.00135856109365	0.00135856109365	0.00135856109365
hhs8	201542	0.744407	0.9202592747	0.0384450649059	0.535156921605	0.322158191903	0.00954319171591	0.00368470388282	0.00368470388282	0.0136331444482	0.00368470388282	0.00368470388282	0.00368470388282	0.00368470388282	0.00368470388282	0.00368470388282	0.00368470388282	0.00368470388282	0.00368470388282	0.00368470388282	0.00368470388282	0.00368470388282	0.00368470388282	0.00368470388282	0.00368470388282	0.00368470388282	0.00368470388282	0.00368470388282	0.00368470388282	0.00368470388282
hhs8	201543	0.776688	0.86783949418918	0.136652946724	0.463008261755	0.245231211132	0.0174080341978	0.00429390532697	0.00394948820891	0.0777819943451	0.0112963933643	0.00212514552342	0.00212514552342	0.00212514552342	0.00212514552342	0.00212514552342	0.00212514552342	0.00212514552342	0.00212514552342	0.00212514552342	0.00212514552342	0.00212514552342	0.00212514552342	0.00212514552342	0.00212514552342	0.00212514552342	0.00212514552342	0.00212514552342	0.00212514552342	0.00212514552342
hhs8	201544	0.997922	0.89739009919892	0.0292577906582	0.561007419586	0.278240245196	0.0575709193194	0.014510266172	0.0132441561417	0.00438138593008	0.0018491658696	0.0018491658696	0.00311527589993	0.00234643914695	0.004890282166	0.0018491658696	0.0018491658696	0.0018491658696	0.0018491658696	0.0018491658696	0.0018491658696	0.0018491658696	0.0018491658696	0.0018491658696	0.0018491658696	0.0018491658696	0.0018491658696	0.0018491658696	0.0018491658696	0.0018491658696
hhs8	201545	0.725679	1.4378941633733	0.0451477503373	0.551466937371	0.25413953873	0.0418128378071	0.0103607207464	0.0103607207462	0.00622557114384	0.00286576209191	0.00260731524176	0.00415799634266	0.00286576209191	0.00260731524176	0.00350755620233	0.0313389268155	0.00234886839162	0.00234886839162	0.00234886839162	0.00234886839162	0.00234886839162	0.00234886839162	0.00234886839162	0.00234886839162	0.00234886839162	0.00234886839162	0.00234886839162	0.00234886839162	0.00234886839162
hhs8	201546	0.891982	0.93718287223574	0.0473368691642	0.417559608296	0.296351149813	0.145067670882	0.0194925021601	0.0134588793016	0.00474364971728	0.00295591031536	0.00273244289012	0.00474364971728	0.0042967148668	0.0031793777406	0.0029559186272	0.00250897546488	0.00250897546488	0.00250897546488	0.00250897546488	0.00250897546488	0.00250897546488	0.00250897546488	0.00250897546488	0.00250897546488	0.00250897546488	0.00250897546488	0.00250897546488	0.00250897546488	0.00250897546488
hhs8	201547	0.895779	1.2968542788969	0.00814736115765	0.181834700902	0.241766118544	0.30069539943	0.125779338313	0.0328798109097	0.0153335902119	0.0107461354942	0.00866092880428	0.00449051542454	0.00449051542454	0.00407347408657	0.00407347408657	0.00407347408657	0.00407347408657	0.00407347408657	0.00407347408657	0.00407347408657	0.00407347408657	0.00407347408657	0.00407347408657	0.00407347408657	0.00407347408657	0.00407347408657	0.00407347408657	0.00407347408657	0.00407347408657
hhs8	201548	1.15229	1.2153222867576	0.0261327593935	0.252546245143	0.283775579235	0.12574156371	0.109427973077	0.0689620137996	0.0289000225311	0.00772080244485	0.00511973957236	0.00509296124716	0.00509296116744	0.00509296116744	0.00509296116744	0.00509296116744	0.00509296116744	0.00509296116744	0.00509296116744	0.00509296116744	0.00509296116744	0.00509296116744	0.00509296116744	0.00509296116744	0.00509296116744	0.00509296116744	0.00509296116744	0.00509296116744	0.00509296116744
hhs8	201549	1.49666	1.7916426961067	0.0101125876369	0.0879634226672	0.221716854869	0.213956890184	0.0846927446013	0.082345645695	0.111251219094	0.0984407396336	0.031315544507	0.00788507378772	0.00299205484753	0.00295795140487	0.00295795140487	0.00295795140487	0.00295795140487	0.00295795140487	0.00295795140487	0.00295795140487	0.00295795140487	0.00295795140487	0.00295795140487	0.00295795140487	0.00295795140487	0.00295795140487	0.00295795140487	0.00295795140487	0.00295795140487
hhs8	201550	1.11457	1.1464700308571	0.165053758279	0.214070226798	0.244514278493	0.182645531216	0.0769544935588	0.041110277137	0.023552723056	0.0209771474887	0.0104048369513	0.00418906290493	0.00148109074783	0.000940410835629	0.000940410835629	0.000940410835629	0.000940410835629	0.000940410835629	0.000940410835629	0.000940410835629	0.000940410835629	0.000940410835629	0.000940410835629	0.000940410835629	0.000940410835629	0.000940410835629	0.000940410835629	0.000940410835629	0.000940410835629
hhs8	201551	1.1948	1.2948853898767	0.102773961584	0.221114241209	0.309445625296	0.199740044116	0.0830004222809	0.0383239909736	0.0146542711492	0.00246831526729	0.0114204186454	0.00106418741983	0.000947948689468	0.000940410835629	0.000940410835629	0.000940410835629	0.000940410835629	0.000940410835629	0.000940410835629	0.000940410835629	0.000940410835629	0.000940410835629	0.000940410835629	0.000940410835629	0.000940410835629	0.000940410835629	0.000940410835629	0.000940410835629	0.000940410835629
hhs8	201552	1.223	1.3350302586839	0.0653003403099	0.188015033511	0.3218452215	0.223087732506	0.12298612455	0.0215276976723	0.0168776779501	0.00146123412073	0.0146963783405	0.00134458664498	0.00134458664088	0.00134458664088	0.00134458664088	0.00134458664088	0.00134458664088	0.00134458664088	0.00134458664088	0.00134458664088	0.00134458664088	0.00134458664088	0.00134458664088	0.00134458664088	0.00134458664088	0.00134458664088	0.00134458664088	0.00134458664088	0.00134458664088
hhs8	201601	1.27726	1.4775687449851	0.0322421538223	0.141693286217	0.313402470498	0.278884806223	0.124835980541	0.0374401028509	0.0146959281168	0.0106978689943	0.00245695622824	0.00242502480606	0.00242502480606	0.00242502480606	0.00242502480606	0.00242502480606	0.00242502480606	0.00242502480606	0.00242502480606	0.00242502480606	0.00242502480606	0.00242502480606	0.00242502480606	0.00242502480606	0.00242502480606	0.00242502480606	0.00242502480606	0.00242502480606	0.00242502480606
hhs8	201602	1.56575	1.6956892890818	0.0181964020918	0.0854376292876	0.251790331111	0.306153157085	0.182802555059	0.0645655547088	0.0376429776755	0.00412656154623	0.0028347340119	0.00258056096797	0.00258056096797	0.00258056096797	0.00258056096797	0.00258056096797	0.00258056096797	0.00258056096797	0.00258056096797	0.00258056096797	0.00258056096797	0.00258056096797	0.00258056096797	0.00258056096797	0.00258056096797	0.00258056096797	0.00258056096797	0.00258056096797	0.00258056096797
hhs8	201603	1.82146	1.6449539111295	0.0184306568669	0.0806651624169	0.24302150935	0.314183652788	0.172020052004	0.089996019013	0.0311819436344	0.00970669872714	0.00243115309527	0.00213128622799	0.00213128622799	0.00213128622799	0.00213128622799	0.00213128622799	0.00213128622799	0.00213128622799	0.00213128622799	0.00213128622799	0.00213128622799	0.00213128622799	0.00213128622799	0.00213128622799	0.00213128622799	0.00213128622799	0.00213128622799	0.00213128622799	0.00213128622799
hhs8	201604	2.14436	1.6692402683454	0.01805642108	0.0980862615501	0.268539888481	0.311341010446	0.14318459378	0.0611327112742	0.0207054558489	0.010202747898	0.00455541462223	0.00358675046547	0.00357565915158	0.0035645678377	0.0035645678377	0.0035645678377	0.0035645678377	0.0035645678377	0.0035645678377	0.0035645678377	0.0035645678377	0.0035645678377	0.0035645678377	0.0035645678377	0.0035645678377	0.0035645678377	0.0035645678377	0.0035645678377	0.0035645678377
hhs8	201605	2.17828	1.5286376113542	0.0176962969035	0.0968258996299	0.33105011949	0.328432345198	0.125215488709	0.0405354814673	0.0102680980714	0.00414736674642	0.00311911582865	0.00237276599752	0.00237276599752	0.00237276599752	0.00237276599752	0.00237276599752	0.00237276599752	0.00237276599752	0.00237276599752	0.00237276599752	0.00237276599752	0.00237276599752	0.00237276599752	0.00237276599752	0.00237276599752	0.00237276599752	0.00237276599752	0.00237276599752	0.00237276599752
hhs8	201606	2.03079	1.4845831512281	0.0170695128257	0.127348247855	0.38118352894	0.346080436866	0.0894648396475	0.0171756062663	0.00238732249538	0.00142269832302	0.000940411650101	0.000940410924646	0.000940410835629	0.000940410835629	0.000940410835629	0.000940410835629	0.000940410835629	0.000940410835629	0.000940410835629	0.000940410835629	0.000940410835629	0.000940410835629	0.000940410835629	0.000940410835629	0.000940410835629	0.000940410835629	0.000940410835629	0.000940410835629	0.000940410835629
hhs8	201607	2.14672	1.6832181485752	0.00417364656013	0.0463750334577	0.262646367984	0.423568137479	0.17979121472	0.0536321299325	0.00825325938381	0.00369240460682	0.000940410835629	0.000940410835629	0.000940410835629	0.000940410835629	0.000940410835629	0.000940410835629	0.000940410835629	0.000940410835629	0.000940410835629	0.000940410835629	0.000940410835629	0.000940410835629	0.000940410835629	0.000940410835629	0.000940410835629	0.000940410835629	0.000940410835629	0.000940410835629	0.000940410835629
hhs8	201608	2.16058	1.6760789595707	0.00489625654029	0.0306183945853	0.228297168436	0.468103315078	0.190529682099	0.0486682941885	0.00852873709898	0.00217418833388	0.00125656859828	0.000940410835629	0.000940410835629	0.000940410835629	0.000940410835629	0.000940410835629	0.000940410835629	0.000940410835629	0.000940410835629	0.000940410835629	0.000940410835629	0.000940410835629	0.000940410835629	0.000940410835629	0.000940410835629	0.000940410835629	0.000940410835629	0.000940410835629	0.000940410835629
hhs8	201609	1.85893	1.5380833986836	0.00330216444624	0.0611024833921	0.4379829765	0.395440506675	0.0704156500248	0.00959643269203	0.00282729981788	0.00133795051469	0.00106714089584	0.000940410835629	0.000940410835629	0.000940410835629	0.000940410835629	0.000940410835629	0.000940410835629	0.000940410835629	0.000940410835629	0.000940410835629	0.000940410835629	0.000940410835629	0.000940410835629	0.000940410835629	0.000940410835629	0.000940410835629	0.000940410835629	0.000940410835629	0.000940410835629
hhs8	201610	1.75981	1.3075785078581	0.00233788930625	0.115503025403	0.55708739035	0.259057336383	0.035451589996	0.00883942811076	0.00219544664376	0.00136494896167	0.00106834264758	0.000949700122068	0.000949700122068	0.000949700122068	0.000949700122068	0.000949700122068	0.000949700122068	0.000949700122068	0.000949700122068	0.000949700122068	0.000949700122068	0.000949700122068	0.000949700122068	0.000949700122068	0.000949700122068	0.000949700122068	0.000949700122068	0.000949700122068	0.000949700122068
hhs8	201611	1.64976	1.0992541357318	0.0302730097408	0.321631938572	0.582871152384	0.0391772498871	0.00472081319251	0.00152805063386	0.000987792129721	0.000942155769308	0.000940442649407	0.000940410835629	0.000940410835629	0.000940410835629	0.000940410835629	0.000940410835629	0.000940410835629	0.000940410835629	0.000940410835629	0.000940410835629	0.000940410835629	0.000940410835629	0.000940410835629	0.000940410835629	0.000940410835629	0.000940410835629	0.000940410835629	0.000940410835629	0.000940410835629
hhs8	201612	1.29679	1.0344528623604	0.0227986346211	0.395864572417	0.527866155006	0.0289355130345	0.00357399579732	0.00120047523372	0.00095211210031	0.000940735913041	0.000940410835629	0.000940410835629	0.000940410835629	0.000940410835629	0.000940410835629	0.000940410835629	0.000940410835629	0.000940410835629	0.000940410835629	0.000940410835629	0.000940410835629	0.000940410835629	0.000940410835629	0.000940410835629	0.000940410835629	0.000940410835629	0.000940410835629	0.000940410835629	0.000940410835629
hhs8	201613	1.14872	0.95600299885386	0.0219761156539	0.53903211551	0.387495833987	0.0233104511542	0.00611468019733	0.00205758262963	0.00114620563979	0.000999209351103	0.000940410835629	0.000940410835629	0.000940410835629	0.000940410835629	0.000940410835629	0.000940410835629	0.000940410835629	0.000940410835629	0.000940410835629	0.000940410835629	0.000940410835629	0.000940410835629	0.000940410835629	0.000940410835629	0.000940410835629	0.000940410835629	0.000940410835629	0.000940410835629	0.000940410835629
hhs8	201614	0.983857	1.00025780715	0.049798215005	0.434522254173	0.482733947595	0.0110376615415	0.0011724712237	0.000968258082198	0.000955881528167	0.000943504974137	0.000940410835629	0.000940410835629	0.000940410835629	0.000940410835629	0.000940410835629	0.000940410835629	0.000940410835629	0.000940410835629	0.000940410835629	0.000940410835629	0.000940410835629	0.000940410835629	0.000940410835629	0.000940410835629	0.000940410835629	0.000940410835629	0.000940410835629	0.000940410835629	0.000940410835629
hhs8	201615	0.967427	0.92784324186027	0.048499520945	0.579026015041	0.297702427593	0.033141765821	0.0045311318445	0.00296648779891	0.00162536433126	0.00162536433126	0.00162536433126	0.00162536433126	0.00162536433126	0.00162536433126	0.00162536433126	0.00162536433126	0.00162536433126	0.00162536433126	0.00162536433126	0.00162536433126	0.00162536433126	0.00162536433126	0.00162536433126	0.00162536433126	0.00162536433126	0.00162536433126	0.00162536433126	0.00162536433126	0.00162536433126
hhs8	201616	0.818413	0.85846568131832	0.111633860732	0.595955378792	0.249576249977	0.01053666228	0.00240950415908	0.00135856109365	0.00135856109365	0.00135856109365	0.00135856109365	0.00135856109365	0.00135856109365	0.00135856109365	0.00135856109365	0.00135856109365	0.00135856109365	0.00135856109365	0.00135856109365	0.00135856109365	0.00135856109365	0.00135856109365	0.00135856109365	0.00135856109365	0.00135856109365	0.00135856109365	0.00135856109365	0.00135856109365	0.00135856109365
hhs8	201617	0.73938	0.71559558175444	0.254305304788	0.603281891398	0.10597144475	0.00514926950443	0.00140257363346	0.00135973296	0.00135856109365	0.00135856109365	0.00135856109365	0.00135856109365	0.00135856109365	0.00135856109365	0.00135856109365	0.00135856109365	0.00135856109365	0.00135856109365	0.00135856109365	0.00135856109365	0.00135856109365	0.00135856109365	0.00135856109365	0.00135856109365	0.00135856109365	0.00135856109365	0.00135856109365	0.00135856109365	0.00135856109365
hhs9	201542	1.78976	1.768888722	0.0247661184485	0.0710864832676	0.198182116131	0.234129077013	0.391261041207	0.0678796036707	0.00415090157191	0.0006616092721	0.00062511035602	0.000519760564548	0.00043932689261	0.000402655682194	0.000394199568128	0.000394051159144	0.00039361062931	0.000393057168734	0.000392843399834	0.000392843399834	0.000392843399834	0.000392843399834	0.000392843399834	0.000392843399834	0.000392843399834	0.000392843399834	0.000392843399834	0.000392843399834	0.000392843399834
hhs9	201543	2.04532	1.3569348292394	0.0253567650369	0.176264206357	0.31726843529	0.205642597326	0.158946805981	0.058281140383	0.00894552806133	0.00448992052296	0.00437449595475	0.00365363600808	0.00259192776735	0.00222736036593	0.00215830065431	0.00215431101655	0.0021371361648	0.00212843989776	0.00212701774301	0.00212566575823	0.00212514552342	0.00212514552342	0.00212514552342	0.00212514552342	0.00212514552342	0.00212514552342	0.00212514552342	0.00212514552342	0.00212514552342
hhs9	201544	2.3103	1.6619500951355	0.00502089700471	0.0521807243922	0.29863573786	0.361505846131	0.16163933503	0.0449778694443	0.0227073588842	0.00423325110053	0.0023088208449	0.00395934925333	0.00944582605103	0.00438138593008	0.00311527589984	0.0018491658696	0.0018491658696	0.0018491658696	0.0018491658696	0.0018491658696	0.0018491658696	0.0018491658696	0.0018491658696	0.0018491658696	0.0018491658696	0.0018491658696	0.0018491658696	0.0018491658696	0.0018491658696
hhs9	201545	2.00403	2.2761419749531	0.00272649261683	0.014262175465	0.109126066541	0.255469173697	0.286719744299	0.168421554856	0.0483235962234	0.00841413355679	0.00312420894245	0.00486983540725	0.00809978490192	0.0269291093812	0.0234862225476	0.00827877688078	0.00356270398473	0.00234886839174	0.00234886839164	0.00234886839162	0.00234886839162	0.00234886839162	0.00234886839162	0.00234886839162	0.00234886839162	0.00234886839162	0.00234886839162	0.00234886839162	0.00234886839162
hhs9	201546	2.0343	2.4236992749835	0.0029559124763	0.00655746083532	0.0404396119063	0.137838642703	0.253108115063	0.203092364026	0.124438592098	0.0686224581292	0.0283763651861	0.0152918605883	0.00925138523549	0.00431590837351	0.0129680745381	0.0258866863962	0.0262637098477	0.0120426718307	0.00323695869291	0.00273244289012	0.00250897546488	0.00250897546488	0.00250897546488	0.00250897546488	0.00250897546488	0.00250897546488	0.00250897546488	0.00250897546488	0.00250897546488
hhs9	201547	2.13484	2.4343015014007	0.00449051542454	0.0102221544949	0.0340922076162	0.103106387916	0.22693030734	0.202501477561	0.139376915761	0.0641117556382	0.0321168103258	0.0381384006523	0.0384509383976	0.0160759298375	0.012526158285	0.00973149650895	0.00720128412137	0.00532459810049	0.00780131783718	0.00924818996706	0.00549239146524	0.00454644414399	0.00407347408657	0.00407347408657	0.00407347408657	0.00407347408657	0.00407347408657	0.00407347408657	0.00407347408657
hhs9	201548	2.80184	3.1340611728875	0.00569252965777	0.00591916314103	0.00728372108605	0.0104887335878	0.0592884349626	0.215066217733	0.260489484042	0.144796187078	0.093282558256	0.0325667670514	0.00877258710479	0.0083174523336	0.0173788109825	0.0246934199416	0.0298389062073	0.0161169532097	0.00905168439972	0.00511973853281	0.00509296130595	0.00509296120602	0.00509296117578	0.00509296116744	0.00509296116744	0.00509296116744	0.00509296116744	0.00509296116744	0.00509296116744
hhs9	201549	3.03653	4.2105231888404	0.00314370522935	0.00445250773565	0.00510874162788	0.0143647961163	0.0329837708649	0.046663972821	0.0801915695753	0.169575495088	0.226495513498	0.207903986074	0.107419684228	0.0311948067279	0.0115473111218	0.00951273442579	0.00815513825963	0.00537858770883	0.00534748436046	0.00368793077196	0.00320864370705	0.00295796022388	0.00295795140487	0.00295795140487	0.00295795140487	0.00295795140487	0.00295795140487	0.00295795140487	0.00295795140487
hhs9	201550	2.42695	3.5731608818679	0.00151858893892	0.00271100997003	0.00724416778106	0.0187489933133	0.0507376011491	0.142158259987	0.235223458863	0.190767118093	0.150389540879	0.106103567291	0.04380279794	0.0208377399465	0.0106084513899	0.00388106209723	0.00158513126052	0.00128647678739	0.00160863026564	0.00165824994506	0.00142934291901	0.00109899416984	0.000958352000423	0.000940410835629	0.000940410835629	0.000940410835629	0.000940410835629	0.000940410835629	0.000940410835629
hhs9	201551	2.40393	3.5415296471803	0.0023279621492	0.00678136271671	0.0140215785776	0.0467918072028	0.0972702848647	0.133195895019	0.194743792592	0.18777685106	0.186669917093	0.0768541832335	0.0269912390426	0.00785905265026	0.00398239135986	0.00115528803562	0.000955778321173	0.00106561950441	0.00129282078127	0.00139702703135	0.00123691423985	0.00103131010985	0.000956459401207	0.000940410835629	0.000940410835629	0.000940410835629	0.000940410835629	0.000940410835629	0.000940410835629
hhs9	201552	2.64512	3.6062892884821	0.00378234893586	0.00714871711619	0.0149701281017	0.0489513422301	0.104756267571	0.107312241236	0.143242483904	0.186276128072	0.181137045816	0.116231002961	0.0438236323724	0.0170472587229	0.00545640717478	0.00166741762187	0.00199024860286	0.00134458664088	0.00134577196547	0.00135121229989	0.00136426531924	0.0013656704757	0.00136279630691	0.00134768432741	0.00134652096269	0.00134506134051	0.00134458664088	0.00134458664088	0.00134458664088
hhs9	201601	2.82762	3.3231955810436	0.00549103734326	0.00486562491273	0.0150374677773	0.0393718716332	0.0960684727128	0.153047546201	0.209201620595	0.182746187436	0.128057481927	0.0815515711634	0.0243367405346	0.019969352199	0.00559644644796	0.00303746237293	0.00252081907169	0.00242502480606	0.00242502480606	0.00242502480606	0.00242502480606	0.00242502480606	0.00242502480606	0.00242502480606	0.00242502480606	0.00242502480606	0.00242502480606	0.00242502480606	0.00242502480606
hhs9	201602	3.24343	3.498269969214	0.00628058527226	0.00935865869637	0.022162265507	0.0573804767758	0.100997716038	0.144502069191	0.167435994092	0.191044067796	0.131520999623	0.0906112541607	0.0318975514048	0.00584613628071	0.00450663479568	0.00290829770637	0.00258056104518	0.00258056096797	0.00258056096797	0.00258056096797	0.00258056096797	0.00258056096797	0.00258056096797	0.00258056096797	0.00258056096797	0.00258056096797	0.00258056096797	0.00258056096797	0.00258056096797
hhs9	201603	3.96877	3.2017348108665	0.00880030698851	0.0233542798571	0.0447017507822	0.0601664095935	0.102608546855	0.154254613328	0.168611795943	0.184591993159	0.110558733762	0.0670290992492	0.0297905818501	0.0112627089567	0.00412972070551	0.00243273800623	0.00213128622799	0.00213128622799	0.00213128622799	0.00213128622799	0.00213128622799	0.00213128622799	0.00213128622799	0.00213128622799	0.00213128622799	0.00213128622799	0.00213128622799	0.00213128622799	0.00213128622799
hhs9	201604	4.3744	2.7136058079387	0.00465847672891	0.00875611526064	0.019694508187	0.0647527671618	0.151068941061	0.209266879942	0.20479053086	0.142883419502	0.0759160383022	0.0343103569824	0.0157699495054	0.00942277025962	0.00626708820382	0.00481130652783	0.00436651580655	0.00397645029645	0.00364220703489	0.0035645678377	0.0035645678377	0.0035645678377	0.0035645678377	0.0035645678377	0.0035645678377	0.0035645678377	0.0035645678377	0.0035645678377	0.0035645678377
hhs9	201605	3.93795	3.1438713972773	0.006997571907	0.0180590923016	0.0379167450781	0.0607143122491	0.117602579503	0.195412516362	0.211259934065	0.163012878037	0.0922411307783	0.0413307340696	0.0137801747315	0.00508169201218	0.00337191494072	0.00237276599752	0.00237276599752	0.00237276599752	0.00237276599752	0.00237276599752	0.00237276599752	0.00237276599752	0.00237276599752	0.00237276599752	0.00237276599752	0.00237276599752	0.00237276599752	0.00237276599752	0.00237276599752
hhs9	201606	3.84237	3.636282443019	0.00222631594439	0.00308358601689	0.00351222105314	0.0138535713284	0.0574713086888	0.156134561994	0.216200633918	0.211744241226	0.154560493372	0.0987838239432	0.0418777043597	0.018461753612	0.00806676277202	0.00179768090813	0.000940410835629	0.000940410835629	0.000940410835629	0.000940410835629	0.000940410835629	0.000940410835629	0.000940410835629	0.000940410835629	0.000940410835629	0.000940410835629	0.000940410835629	0.000940410835629	0.000940410835629
hhs9	201607	3.80214	3.5622886003172	0.00231156993735	0.00322567600516	0.0068821002764	0.0165672941028	0.0615282843292	0.166618507988	0.204830884684	0.2022013269	0.148319747774	0.0938092568829	0.0512355957144	0.0169372670235	0.0068821002764	0.00551094117469	0.000940410835629	0.00185451690344	0.000940410835629	0.000940410835629	0.000940410835629	0.000940410835629	0.000940410835629	0.000940410835629	0.000940410835629	0.000940410835629	0.000940410835629	0.000940410835629	0.000940410835629
hhs9	201608	3.33737	3.0819894775827	0.00300654178876	0.00389202648296	0.00802431246757	0.0232832102007	0.0999859955926	0.279330781165	0.199789053568	0.142376766621	0.100541777612	0.073462204301	0.0368376638929	0.0103295243209	0.00361309777003	0.00212105709456	0.00153073396509	0.00153073396509	0.000940410835629	0.000940410835629	0.000940410835629	0.000940410835629	0.000940410835629	0.000940410835629	0.000940410835629	0.000940410835629	0.000940410835629	0.000940410835629	0.000940410835629
hhs9	201609	3.00567	2.9753334356612	0.00347501203985	0.00208098137753	0.00424542405378	0.026322601423	0.0743943533712	0.373538231879	0.334583282333	0.0980419429703	0.0354190848984	0.0183384958388	0.00919079610835	0.00398249008868	0.00195425131732	0.00182752125711	0.00119387095605	0.00106714089584	0.000940410835629	0.000940410835629	0.000940410835629	0.000940410835629	0.000940410835629	0.000940410835629	0.000940410835629	0.000940410835629	0.000940410835629	0.000940410835629	0.000940410835629
hhs9	201610	2.7971	2.6347173198691	0.0018988403713	0.00199972221286	0.00845437593687	0.0416295422801	0.22633672388	0.394282548461	0.22002251573	0.0637510481927	0.0145641085945	0.00664454134686	0.00355983568343	0.0018988403262	0.00130562769862	0.00130562769862	0.000949700122068	0.000949700122068	0.000949700122068	0.000949700122068	0.000949700122068	0.000949700122068	0.000949700122068	0.000949700122068	0.000949700122068	0.000949700122068	0.000949700122068	0.000949700122068	0.000949700122068
hhs9	201611	2.25245	2.323374314989	0.000959639863722	0.00914025657277	0.0235347514231	0.083530259368	0.459539001906	0.334906318461	0.0657981338934	0.00472025905709	0.00094398441353	0.000940410835629	0.000940410835629	0.000940410835629	0.000940410835629	0.000940410835629	0.000940410835629	0.000940410835629	0.000940410835629	0.000940410835629	0.000940410835629	0.000940410835629	0.000940410835629	0.000940410835629	0.000940410835629	0.000940410835629	0.000940410835629	0.000940410835629	0.000940410835629
hhs9	201612	2.04339	2.2357940800073	0.00109396480255	0.0106031695095	0.0443456628132	0.286529073092	0.251120947869	0.26463045386	0.114404795756	0.00906946609913	0.00127507115751	0.00094041083563	0.000940410835629	0.000940410835629	0.000940410835629	0.000940410835629	0.000940410835629	0.000940410835629	0.000940410835629	0.000940410835629	0.000940410835629	0.000940410835629	0.000940410835629	0.000940410835629	0.000940410835629	0.000940410835629	0.000940410835629	0.000940410835629	0.000940410835629
hhs9	201613	1.77389	1.7603292191486	0.00258237705425	0.0487121875458	0.21388864385	0.448937597231	0.231522384107	0.0260529684696	0.00664389702871	0.002910161104	0.00141079895942	0.00105800786658	0.00102860860884	0.00105800786658	0.00102860860884	0.000940410835629	0.000940410835629	0.000940410835629	0.000940410835629	0.000940410835629	0.000940410835629	0.000940410835629	0.000940410835629	0.000940410835629	0.000940410835629	0.000940410835629	0.000940410835629	0.000940410835629	0.000940410835629
hhs9	201614	1.75851	1.8961511510206	0.0100822685642	0.0335811449827	0.161158697731	0.431248699781	0.297287887725	0.0460432773348	0.00168151232045	0.0010115760213	0.000962069805183	0.000949693251152	0.000946599112644	0.000940410835629	0.000940410835629	0.000940410835629	0.000940410835629	0.000940410835629	0.000940410835629	0.000940410835629	0.000940410835629	0.000940410835629	0.000940410835629	0.000940410835629	0.000940410835629	0.000940410835629	0.000940410835629	0.000940410835629	0.000940410835629
hhs9	201615	1.81944	1.8864182925689	0.013276074864	0.0580715152182	0.152977698093	0.38654561136	0.236493106032	0.0640543614684	0.0108651786843	0.00497817300039	0.00184888490921	0.00366319683463	0.0306815564207	0.0117664862443	0.00202305623304	0.00162536433126	0.00162536433126	0.00162536433126	0.00162536433126	0.00162536433126	0.00162536433126	0.00162536433126	0.00162536433126	0.00162536433126	0.00162536433126	0.00162536433126	0.00162536433126	0.00162536433126	0.00162536433126
hhs9	201616	1.53821	1.8798614942874	0.0136952294914	0.0449453211321	0.14076775835	0.358382212883	0.261635269064	0.0978449655727	0.0450231813783	0.00893957386503	0.00231027171145	0.00210946423401	0.00260977481944	0.00135856109365	0.00135856109365	0.00135856109365	0.00135856109365	0.00135856109365	0.00135856109365	0.00135856109365	0.00135856109365	0.00135856109365	0.00135856109365	0.00135856109365	0.00135856109365	0.00135856109365	0.00135856109365	0.00135856109365	0.00135856109365
hhs9	201617	1.54246	2.0019776950633	0.0102296153676	0.0292262516993	0.12211246983	0.327441682105	0.312534152176	0.127796913454	0.0380426119053	0.00460628974065	0.00180397913714	0.00210951866927	0.00235953841732	0.00135856109365	0.00135856109365	0.00135856109365	0.00135856109365	0.00135856109365	0.00135856109365	0.00135856109365	0.00135856109365	0.00135856109365	0.00135856109365	0.00135856109365	0.00135856109365	0.00135856109365	0.00135856109365	0.00135856109365	0.00135856109365
hhs10	201542	0.891904	0.9242287856	0.260081703409	0.41496009548	0.133139714606	0.0603892901084	0.0468738029347	0.0340992979343	0.0208264713426	0.0115335762538	0.00678168607486	0.00309911950521	0.00135254863551	0.00072777599369	0.000510563305057	0.00048506224425	0.000392843399871	0.000392843399871	0.000425171373894	0.000392843399871	0.000392843399871	0.000392843399871	0.000392843399871	0.000392843399871	0.000392843399871	0.000392843399871	0.000392843399871	0.000392843399871	0.000392843399871
hhs10	201543	0.694108	0.97418232116376	0.0556029357823	0.428509425725	0.327769259181	0.0323815714862	0.051059983895	0.0268018619383	0.0267773497832	0.00806097950474	0.00363390942555	0.00278228174759	0.00247362738805	0.00223340114988	0.00215255806692	0.00213396312138	0.00212514552342	0.00212514552342	0.00212514552342	0.00212514552342	0.00212514552342	0.00212514552342	0.00212514552342	0.00212514552342	0.00212514552342	0.00212514552342	0.00212514552342	0.00212514552342	0.00212514552342
hhs10	201544	0.82039	0.90383783201002	0.0701623045111	0.402205124077	0.326025244666	0.107215823905	0.0354967356522	0.00959629925332	0.00637152823375	0.00269323922318	0.00227120254635	0.0018491658696	0.0020184482127	0.00252629524198	0.00534170174741	0.00215011225733	0.00188678416807	0.0018491658696	0.0018491658696	0.0018491658696	0.0018491658696	0.0018491658696	0.0018491658696	0.0018491658696	0.0018491658696	0.0018491658696	0.0018491658696	0.0018491658696	0.0018491658696
hhs10	201545	0.812498	1.1797720247248	0.0537885034866	0.259551440853	0.378760574033	0.179869287787	0.0574418054677	0.0159130050099	0.0064056193363	0.00364110264256	0.00234886839173	0.00234886839167	0.00234886839164	0.00234886839162	0.00234886839162	0.00234886839162	0.00234886839162	0.00234886839162	0.00234886839162	0.00234903033457	0.00234886839162	0.00234886839162	0.00234886839162	0.00234886839162	0.00234886839162	0.00234886839162	0.00234886839162	0.00234886839162	0.00234886839162
hhs10	201546	0.594886	1.0529208480332	0.133070346709	0.235943684777	0.294038257408	0.171514874627	0.0534115727647	0.0377373193493	0.019354031499	0.00457776281216	0.00295591031536	0.0031793777406	0.0031793777406	0.00295591031536	0.00273244289012	0.00250897546488	0.00273245000801	0.00250897546488	0.00250897546488	0.00250897546488	0.00250897546488	0.00250897546488	0.00250897546488	0.00250897546488	0.00250897546488	0.00250897546488	0.00250897546488	0.00250897546488	0.00250897546488
hhs10	201547	0.658719	1.1633155036093	0.091700936486	0.242616737242	0.302246969725	0.171537476513	0.0602340058281	0.0372636098892	0.0118880423188	0.00469916821069	0.00428199955981	0.00428199475555	0.00407347408657	0.00407347408657	0.00407347408657	0.00407347408657	0.00407347408657	0.00407347408657	0.00407347408657	0.00407347408657	0.00407347408657	0.00407347408657	0.00407347408657	0.00407347408657	0.00407347408657	0.00407347408657	0.00407347408657	0.00407347408657	0.00407347408657
hhs10	201548	0.66188	1.6065278154087	0.0113564759194	0.0624107606933	0.308316310235	0.27372417232	0.156896500157	0.066792702562	0.0176397421926	0.00609703383605	0.00509298253021	0.00509297222986	0.00509296497766	0.00509296375575	0.0050929620474	0.00509296132734	0.00509296117637	0.00509296118376	0.00509296118168	0.00509296116744	0.00509296116744	0.00509296116744	0.00509296116744	0.00509296116744	0.00509296116744	0.00509296116744	0.00509296116744	0.00509296116744	0.00509296116744
hhs10	201549	0.791975	2.136268936735	0.0148219313411	0.0526154793706	0.137758298438	0.181957438759	0.16242114734	0.124062708802	0.151495887767	0.100304024277	0.0187736899894	0.00481650902643	0.00334267395358	0.00314806495418	0.00302316566682	0.0029917430261	0.00297076055162	0.00295795140487	0.00295901128286	0.00295795140487	0.00295795140487	0.00295795140487	0.00295795140487	0.00295795140487	0.00295795140487	0.00295795140487	0.00295795140487	0.00295795140487	0.00295795140487
hhs10	201550	0.888661	2.1119689647136	0.0436987912565	0.0922164776936	0.154826597767	0.155228324597	0.134898039393	0.109286473496	0.106421476691	0.106893705298	0.058298437347	0.0173545541889	0.00483546197867	0.00160794200055	0.00115302861801	0.0010082020837	0.00097408374562	0.000953512950119	0.000940732918207	0.000940460455673	0.000940410835629	0.000940410835629	0.000940410835629	0.000940410835629	0.000940410835629	0.000940410835629	0.000940410835629	0.000940410835629	0.000940410835629
hhs10	201551	1.07718	2.0043448826651	0.123818128775	0.15917562899	0.202918410853	0.160096190858	0.113071817082	0.0922044902207	0.0800315458718	0.0313313583451	0.0138707464739	0.00553116810455	0.0022911928878	0.00131914983263	0.00109826365318	0.000987393353726	0.000958013999757	0.000951426366183	0.000940965976553	0.000940410835629	0.000940410835629	0.000940410835629	0.000940410835629	0.000940410835629	0.000940410835629	0.000940410835629	0.000940410835629	0.000940410835629	0.000940410835629
hhs10	201552	1.3789	1.3181118920438	0.141028040047	0.194185184909	0.244023738052	0.150803008926	0.0746937830277	0.053517923904	0.0629607585736	0.041028553326	0.00829280269663	0.00439669858262	0.00255317691199	0.00176455492416	0.00185555440025	0.00139242550601	0.00136140101823	0.00135043772346	0.00134460374589	0.00134607395786	0.00134458664088	0.00134458664088	0.00134458664088	0.00134458664088	0.00134458664088	0.00134458664088	0.00134458664088	0.00134458664088	0.00134458664088
hhs10	201601	1.41403	1.1099509559831	0.153264475458	0.208871443885	0.247860654962	0.166373981477	0.0822905337093	0.0400945358307	0.0285354814055	0.0147966582083	0.00532171126493	0.00365462740918	0.00247297844916	0.00244101289859	0.00242503422353	0.00247929401346	0.00996875309504	0.00246269761733	0.00243587802597	0.00242502480606	0.00242502481257	0.00242502480606	0.00242502480606	0.00242502480606	0.00242502480606	0.00242502480606	0.00242502480606	0.00242502480606	0.00242502480606
hhs10	201602	1.65259	1.783834222719	0.0426905887456	0.104560196969	0.200214978529	0.231624977269	0.141554266339	0.14343051348	0.0480364257909	0.0146477391071	0.00686986977076	0.0053624979835	0.00450271011064	0.0032505270724	0.00288606694745	0.00271178137583	0.00285640419958	0.0025924025178	0.0163999876664	0.00258301721901	0.00258056112376	0.00258056096797	0.00258056100692	0.00258056096797	0.00258056096797	0.00258056096797	0.00258056096797	0.00258056096797	0.00258056096797
hhs10	201603	1.73793	1.9386159895847	0.048210885127	0.105944871755	0.191388587911	0.200645906191	0.129038028763	0.122036939546	0.0498341520939	0.0273464936954	0.0227573368166	0.0207492194847	0.01769894662	0.0151776823061	0.0119338250946	0.00693102578317	0.00386598458805	0.00289725561292	0.00218406436874	0.00217717986408	0.00213132455476	0.00213128622799	0.00213128622799	0.00213128622799	0.00213128622799	0.00213128622799	0.00213128622799	0.00213128622799	0.00213128622799
hhs10	201604	2.44289	1.7284855863064	0.0718836967772	0.149135976099	0.2190789378	0.202691891083	0.129415501099	0.0634736212522	0.0368737018086	0.0256618595602	0.0173532444611	0.0110626734105	0.00527170167464	0.00438839102831	0.00525907531263	0.00685592160252	0.00628800839792	0.00564602922199	0.00390428530048	0.00367400469087	0.00356493671793	0.0035645678377	0.0035645678377	0.0035645678377	0.0035645678377	0.0035645678377	0.0035645678377	0.0035645678377	0.0035645678377
hhs10	201605	2.13499	1.6851377844118	0.0605811679653	0.127535465218	0.1917783952	0.217061979136	0.145762882477	0.0803518260699	0.0486639728086	0.027960233397	0.0203094954329	0.0150304337221	0.012219581482	0.00864563042569	0.00618252373836	0.0048646878654	0.00372145850812	0.00290466279227	0.00260708565897	0.00245680860729	0.00237935282707	0.00237276599752	0.00237299468532	0.00237276599752	0.00237276599752	0.00237276599752	0.00237276599752	0.00237276599752	0.00237276599752
hhs10	201606	1.98941	1.5213283591541	0.0952730981849	0.162510920494	0.237143759608	0.221973087964	0.146511901095	0.0684526108138	0.0329286201844	0.00892459934685	0.00554915694853	0.00254822891251	0.00270865868006	0.000940465459947	0.000940449809341	0.00094043716174	0.00136906146657	0.000940418613356	0.000940414756956	0.000940412231144	0.000940411338293	0.000940411064867	0.000940410852912	0.000940410835629	0.000940410835629	0.000940410835629	0.000940410835629	0.000940410835629	0.000940410835629
hhs10	201607	2.21239	1.7674014805069	0.0442858162884	0.0993766062222	0.203691129303	0.240514785619	0.203946515047	0.100423398393	0.0538885325066	0.0203059607194	0.00746009791073	0.00325470270844	0.00323535157292	0.00368272903906	0.00231156993735	0.00139746386953	0.000940410835629	0.000940410835629	0.000940410835629	0.000940410835629	0.000940410835629	0.000940410835629	0.000940410835629	0.000940410835629	0.000940410835629	0.000940410835629	0.000940410835629	0.000940410835629	0.000940410835629
hhs10	201608	2.17566	1.8760976093935	0.0437082030671	0.114340070017	0.190558069992	0.299290706118	0.152151991185	0.0772192985996	0.0459343831897	0.0248139671833	0.0138352737025	0.00904044516213	0.00623302724544	0.00468437404088	0.00236050473216	0.00245099644086	0.00145764997816	0.0012693660406	0.00110595363938	0.0010164393318	0.000977964132009	0.000959150954788	0.000945091706505	0.00094347759124	0.000941952607214	0.000940410835629	0.000940410835629	0.000940410835629	0.000940410835629
hhs10	201609	1.707	1.7219677169706	0.0896275546933	0.170835728124	0.226807844661	0.222878056998	0.125260568714	0.0708168073069	0.0310007088181	0.0178514200546	0.0147343608716	0.00843200145182	0.00467967642542	0.00227359044671	0.00126341654234	0.0010798521904	0.000985809344668	0.00109272700719	0.00095586892855	0.000952457583555	0.000945553831392	0.000941742127728	0.000941507080346	0.000940410835629	0.000940692620835	0.000940410835629	0.000940410835629	0.000940410835629	0.000940410835629
hhs10	201610	1.77751	1.3039749197518	0.10601659124	0.211154165563	0.261272127157	0.241208599399	0.0820593052986	0.0283696317096	0.00889306747347	0.00491250349444	0.00927315228233	0.0136870830165	0.0101096892456	0.00697134435538	0.00271761673243	0.00094970015106	0.0010090214106	0.0009497001269	0.000949700123679	0.000949700122068	0.000949700122068	0.000949700122068	0.000949700122068	0.000949700122068	0.000949700122068	0.000949700122068	0.000949700122068	0.000949700122068	0.000949700122068
hhs10	201611	1.71131	1.0491311554482	0.233068481331	0.313924718656	0.267206529875	0.0945469551044	0.0386500140089	0.0192206315483	0.00588814162271	0.00609251350058	0.00408131945118	0.00133371069657	0.000940410835629	0.000940410835629	0.000940410835629	0.000940410835629	0.000940410835629	0.000940410835629	0.000940410835629	0.000940410835629	0.000940410835629	0.000940410835629	0.000940410835629	0.000940410835629	0.000940410835629	0.000940410835629	0.000940410835629	0.000940410835629	0.000940410835629
hhs10	201612	0.994849	0.783477867276	0.288751299923	0.257165056124	0.315985223808	0.0610385000073	0.0417680910756	0.00884175616534	0.00487988239375	0.0029501271712	0.00155554255678	0.00102948667259	0.000979419790636	0.000949451776723	0.000940410835629	0.000940410835629	0.000940410835629	0.000940410835629	0.000940410835629	0.000940410835629	0.000940410835629	0.000940410835629	0.000940410835629	0.000940410835629	0.000940410835629	0.000940410835629	0.000940410835629	0.000940410835629	0.000940410835629
hhs10	201613	0.797965	1.001510452919	0.17777651473	0.276380589024	0.297209741078	0.110968028541	0.0203939827881	0.0297881280424	0.0445475429604	0.0231475127341	0.00251117371646	0.00105460811686	0.000999209351103	0.000999209351103	0.000999209351103	0.000999209351103	0.000940410835629	0.000940410835629	0.000940410835629	0.000940410835629	0.000940410835629	0.000940410835629	0.000940410835629	0.000940410835629	0.000940410835629	0.000940410835629	0.000940410835629	0.000940410835629	0.000940410835629
hhs10	201614	0.74733	1.1474295471685	0.0727346889052	0.282248420647	0.330830713913	0.124639356287	0.116581440648	0.0509152765717	0.00310569327085	0.00101472111033	0.000977540497721	0.00095278738966	0.000946599112644	0.000946599112644	0.000940410835629	0.000940410835629	0.000940410835629	0.000940410835629	0.000940410835629	0.000940410835629	0.000940410835629	0.000940410835629	0.000940410835629	0.000940410835629	0.000940410835629	0.000940410835629	0.000940410835629	0.000940410835629	0.000940410835629
hhs10	201615	0.940669	0.79180446272725	0.208644484388	0.412270852643	0.225248546247	0.0887039995986	0.018765427494	0.00848199420546	0.00493031800328	0.00207245296792	0.00162536648948	0.00162536433126	0.00162536433126	0.00162536433126	0.00162536433126	0.00162536433126	0.00162536433126	0.00162536433126	0.00162536433126	0.00162536433126	0.00162536433126	0.00162536433126	0.00162536433126	0.00162536433126	0.00162536433126	0.00162536433126	0.00162536433126	0.00162536433126	0.00162536433126
hhs10	201616	0.529396	0.83326053579123	0.219286150455	0.428784195999	0.226204240445	0.0692493438801	0.0186451065916	0.00532802497648	0.00385260844252	0.00233445209654	0.00184661823919	0.00137117197603	0.0013611093995	0.00135856109365	0.00135856109365	0.00135856109365	0.00135856109365	0.00135856109365	0.00135856109365	0.00135856109365	0.00135856109365	0.00135856109365	0.00135856109365	0.00135856109365	0.00135856109365	0.00135856109365	0.00135856109365	0.00135856109365	0.00135856109365
hhs10	201617	0.530742	0.74215134360259	0.243044276725	0.482992148146	0.191089280736	0.0389767325424	0.00988853154483	0.0036624340007	0.00235820245706	0.001957505421	0.00150299511507	0.00141726135473	0.00137007983482	0.00136039008177	0.00136030672879	0.00135856109365	0.00135856109365	0.00135856109365	0.00135856109365	0.00135856109365	0.00135856109365	0.00135856109365	0.00135856109365	0.00135856109365	0.00135856109365	0.00135856109365	0.00135856109365	0.00135856109365	0.00135856109365
