# Supplementary material for: A human judgment approach to epidemiological forecasting
Source: PLoS Comput Biol. 2017 Mar 10;13(3):e1005248. doi: 10.1371/journal.pcbi.1005248 (PMC5345757; doi:10.1371/journal.pcbi.1005248)
Supplement: S1 Data — (ZIP) [file pcbi.1005248.s002.zip › S1_data/influenza_2014-2015_epicast_4wk-ahead-wili.csv]

region	wILI available through week	ground truth	Point Prediction	Pr(0.0<=wILI<1.0)	Pr(1.0<=wILI<2.0)	Pr(2.0<=wILI<3.0)	Pr(3.0<=wILI<4.0)	Pr(4.0<=wILI<5.0)	Pr(5.0<=wILI<6.0)	Pr(6.0<=wILI<7.0)	Pr(7.0<=wILI<8.0)	Pr(8.0<=wILI<9.0)	Pr(9.0<=wILI<10.0)	Pr(10.0<=wILI)
nat	201441	1.6512334800477	1.507	0.0418646950053	0.912057270756	0.04585605988	6.29364076664e-05	2.28359701505e-05	2.27019087377e-05	2.27000669723e-05	2.27000043024e-05	2.2700000422e-05	2.27000000565e-05	2.27000000122e-05
nat	201442	1.6470577836877	1.73259	0.00304746265023	0.872662509935	0.12406277485	6.82213156484e-05	2.28290354358e-05	2.27021131237e-05	2.27000928173e-05	2.27000075017e-05	2.27000009147e-05	2.27000001498e-05	2.27000000412e-05
nat	201443	2.0909911283138	1.900525	0.0011708028603	0.644510478616	0.353959792692	0.000200004021915	2.27217940443e-05	2.27000154228e-05	2.27000000494e-05	2.27000000004e-05	2.27e-05	2.27e-05	2.27e-05
nat	201444	2.589878710568	2.081245	0.00019337833425	0.342213641243	0.656882449397	0.000549686880925	2.45896762728e-05	2.27503464945e-05	2.27035710061e-05	2.27004445484e-05	2.2700079649e-05	2.27000184163e-05	2.27000078453e-05
nat	201445	2.5799783274289	2.28	0.000155229097473	0.154019164052	0.837323876731	0.00833575350398	2.97430647299e-05	2.27329458309e-05	2.27005798351e-05	2.27000236288e-05	2.27000016841e-05	2.27000001783e-05	2.2700000031e-05
nat	201446	3.6596964981309	2.495	0.00135770109052	0.125348625495	0.750960851488	0.120891161501	0.00129353146961	3.43976362871e-05	2.29224340578e-05	2.27083100282e-05	2.27005204958e-05	2.27000481131e-05	2.27000071717e-05
nat	201447	4.9680468627453	3.18415	0.000785566293156	0.0264120320865	0.347760746266	0.539403409231	0.0825229857753	0.00291667197169	0.000104386523334	2.58957167859e-05	2.28881080813e-05	2.27158982295e-05	2.2702129985e-05
nat	201448	6.0024441008653	4.58199	0.00367852544401	0.0192982170764	0.079721323939	0.214202479594	0.316493987559	0.238739143463	0.0970503951105	0.0248761252144	0.00487098558845	0.000867000186729	0.000201816824394
nat	201449	5.5159877425985	4.25809	0.000902183413376	0.00987785719319	0.0782916195651	0.299408923088	0.401671321479	0.175625738802	0.0307122197093	0.00315260297	0.000286756099422	4.55401800019e-05	2.52375004739e-05
nat	201450	4.2378013458129	4.318	6.51331476848e-05	0.00111483967722	0.0268337258717	0.284852861264	0.536050239114	0.141885244227	0.00876413291559	0.000351053874365	3.65132306644e-05	2.34875733005e-05	2.27691050273e-05
nat	201451	4.2601773728469	4.306335000000001	2.52758543777e-05	9.16099648822e-05	0.00407089596906	0.229255886656	0.708488303291	0.0571698978942	0.000788733293922	4.03450406627e-05	2.35659191673e-05	2.27744499028e-05	2.27116664503e-05
nat	201452	4.2597402264885	4.216	0.000927733089946	0.0103762695121	0.0828294842795	0.311222999763	0.399740827246	0.16474161793	0.0271818225459	0.002673123862	0.000240165190831	4.12169202158e-05	2.47396608667e-05
nat	201453	3.9655033194908	3.9349999999999996	0.000113999694215	0.00370587297104	0.0814549256602	0.453435182982	0.400842115587	0.057957365529	0.00234245789921	7.85688285227e-05	2.4066569637e-05	2.27424030548e-05	2.27018765661e-05
nat	201501	3.6246257387459	3.476	0.0043472392291	0.0453007456632	0.241486380423	0.435822453712	0.227846855222	0.0409481408554	0.00385093549073	0.000305642703062	4.4116618792e-05	2.45668948626e-05	2.29231870121e-05
nat	201502	3.2623189795769	3.1245000000000003	0.0031556714716	0.0579349374996	0.368703686657	0.45841493427	0.104514169413	0.00688164879806	0.000292914024701	3.33767206599e-05	2.32242538905e-05	2.27337314922e-05	2.27031590735e-05
nat	201503	2.9763348577353	3.20329	0.00194030519275	0.0414645226943	0.337815982882	0.495920568713	0.115340788467	0.00711820661876	0.000296640429056	3.41980840112e-05	2.3334436272e-05	2.27472024932e-05	2.2705281451e-05
nat	201504	2.5815670977073	2.9688499999999998	0.00643434258609	0.0896387205254	0.420845314086	0.39941153507	0.0779224092018	0.00536044806314	0.000281844082993	3.6299749008e-05	2.35998168803e-05	2.27770746313e-05	2.27097438929e-05
nat	201505	2.5268749029576	2.73982	0.000115865922543	0.0254285591206	0.741638117732	0.231306817784	0.00136765363517	2.93863907258e-05	2.2795970474e-05	2.27032260206e-05	2.27001972053e-05	2.27000184945e-05	2.27000028779e-05
nat	201506	2.4125990384563	2.3492	0.000190279918823	0.128493476376	0.849258987249	0.021876506587	4.44838219876e-05	2.2765311577e-05	2.27007153686e-05	2.27000192576e-05	2.27000009624e-05	2.27000000749e-05	2.27000000095e-05
nat	201507	2.2158369168876	2.107	0.0104452722715	0.393342754953	0.568236522936	0.0275814881092	0.000255153990538	2.52494183229e-05	2.27559100915e-05	2.27022509668e-05	2.27001451061e-05	2.27000134278e-05	2.27000019604e-05
nat	201508	2.0895468198209	1.771	0.0013983270783	0.848586248876	0.149809993161	4.65049294888e-05	2.27257387665e-05	2.27002103265e-05	2.27000054758e-05	2.27000002921e-05	2.27000000253e-05	2.27000000031e-05	2.27000000006e-05
nat	201509	2.0021483275998	1.665	0.000341943985251	0.977005911974	0.0224703148159	2.29290369875e-05	2.27001858356e-05	2.27000014996e-05	2.270000004e-05	2.27000000022e-05	2.27000000002e-05	2.27e-05	2.27e-05
nat	201510	1.766024340235	1.454	0.0329213801035	0.95167631183	0.015218266964	2.51378393235e-05	2.2703237978e-05	2.27000245753e-05	2.27000005442e-05	2.27000000243e-05	2.27000000017e-05	2.27000000002e-05	2.27e-05
nat	201511	1.5857652868922	1.396	8.35243597552e-05	0.99971170787	2.31677698445e-05	2.27000003524e-05	2.27000000002e-05	2.27e-05	2.27e-05	2.27e-05	2.27e-05	2.27e-05	2.27e-05
nat	201512	1.4116709898483	1.2890000000000001	0.00381792725343	0.995976221363	2.42513386259e-05	2.27000446903e-05	2.27000001266e-05	2.27000000022e-05	2.27000000001e-05	2.27e-05	2.27e-05	2.27e-05	2.27e-05
nat	201513	1.5030891348427	1.217	0.135224834432	0.86381117417	0.000781796856129	2.32883427176e-05	2.27059624296e-05	2.27002178465e-05	2.27000164562e-05	2.27000019772e-05	2.27000003278e-05	2.27000000688e-05	2.2700000025e-05
nat	201514	1.4330036322435	1.1587	0.16094509756	0.838807314071	6.59832379993e-05	2.27051140191e-05	2.27000165178e-05	2.27000002663e-05	2.27000000105e-05	2.27000000008e-05	2.27000000001e-05	2.27e-05	2.27e-05
nat	201515	1.3874125192496	1.05	0.303767282133	0.696028242186	2.28756302326e-05	2.27000500503e-05	2.27000003712e-05	2.27000000111e-05	2.27000000007e-05	2.27000000001e-05	2.27e-05	2.27e-05	2.27e-05
nat	201516	1.2955703064159	1.0455	0.382713894296	0.617056814803	4.76679425492e-05	2.2722667833e-05	2.27002777125e-05	2.27000114163e-05	2.27000009318e-05	2.27000001181e-05	2.27000000204e-05	2.27000000044e-05	2.27000000017e-05
hhs1	201441	1.1703850109372	0.79394	0.365337557042	0.33143216746	0.191856687765	0.0773618931546	0.0245252201688	0.00685521642877	0.00184765424324	0.00051548318381	0.000161370334332	6.39774926604e-05	4.27727264866e-05
hhs1	201442	1.1282370005091	1.08533	0.376638786392	0.620669146479	0.0025049011706	2.81982664742e-05	2.27652163174e-05	2.27022959931e-05	2.27001593034e-05	2.27000173977e-05	2.27000026237e-05	2.27000005034e-05	2.27000001622e-05
hhs1	201443	1.0011093357091	0.9534185	0.593524704387	0.406259047035	3.46481983048e-05	2.27003799108e-05	2.27000002229e-05	2.27000000008e-05	2.27e-05	2.27e-05	2.27e-05	2.27e-05	2.27e-05
hhs1	201444	1.1402683397368	1.10366	0.295691623665	0.703623533803	0.000501694144482	2.42069254899e-05	2.27383914958e-05	2.27026653461e-05	2.2700327701e-05	2.27000582389e-05	2.27000133892e-05	2.27000037231e-05	2.27000019472e-05
hhs1	201445	1.1029856082789	1.24425	0.0441534116655	0.955613324733	5.16621976971e-05	2.27014005156e-05	2.27000033849e-05	2.27000000477e-05	2.27000000018e-05	2.27000000001e-05	2.27e-05	2.27e-05	2.27e-05
hhs1	201446	1.2321288179604	1.377	0.118760243395	0.850533982601	0.0304687980001	7.77743259653e-05	2.29961638294e-05	2.27052848475e-05	2.27002129138e-05	2.27000149388e-05	2.27000015568e-05	2.27000002178e-05	2.27000000491e-05
hhs1	201447	1.3110212434663	1.525	0.165365660355	0.639825644582	0.187633384459	0.00687751714674	0.000157946139956	2.61947150123e-05	2.28428073876e-05	2.2708901654e-05	2.2700785855e-05	2.27000918734e-05	2.27000165232e-05
hhs1	201448	1.9658563167533	1.99124	0.101590900056	0.397378580995	0.392357756832	0.0981856282933	0.00964104969339	0.000682092583605	6.88697324565e-05	2.65601654231e-05	2.31006651845e-05	2.27512479997e-05	2.27097356217e-05
hhs1	201449	1.8932628740567	1.993	0.0589538113055	0.444380053844	0.437784068801	0.056638516835	0.00205133212999	7.68443763535e-05	2.44838394958e-05	2.27829282907e-05	2.27054051525e-05	2.27004730989e-05	2.27000619498e-05
hhs1	201450	1.943921422249	2.421	0.00717622500341	0.207232474451	0.644960567811	0.136598808208	0.00382629956242	9.0332448472e-05	2.44166740278e-05	2.27708848705e-05	2.27044967791e-05	2.27004041824e-05	2.2700056825e-05
hhs1	201451	2.6124066538328	2.101615	0.00133612002327	0.362795538988	0.631066602789	0.00462493826395	4.0285434739e-05	2.29994098627e-05	2.27137314643e-05	2.27011727789e-05	2.27001519863e-05	2.27000265115e-05	2.27000079486e-05
hhs1	201452	3.9377303242699	2.368	0.0348868485642	0.271486467597	0.49716925782	0.178243353807	0.017168248631	0.000889865523517	6.27911544169e-05	2.48969848611e-05	2.28542094566e-05	2.27138844495e-05	2.27018246693e-05
hhs1	201453	3.5946198319951	2.272	0.000265006729759	0.195388502365	0.789802142737	0.0143785071059	2.96348560297e-05	2.27061859413e-05	2.27000201599e-05	2.27000001843e-05	2.27000000037e-05	2.27000000001e-05	2.27e-05
hhs1	201501	3.5581823925827	2.26591	0.0215379277146	0.305459137624	0.560034034873	0.108660294192	0.00407801090725	0.000114503171205	2.51877396376e-05	2.27977213239e-05	2.270556669e-05	2.27004380485e-05	2.27000521223e-05
hhs1	201502	3.2627497172208	2.4930849999999998	0.00218887831724	0.147240162987	0.707467224716	0.14090437455	0.00204781764336	3.78626037403e-05	2.28753129597e-05	2.27037263948e-05	2.27001350635e-05	2.27000075221e-05	2.27000006599e-05
hhs1	201503	2.9363657335872	2.46042	0.00772435329747	0.19679840053	0.627631746919	0.161898452789	0.00570013569823	0.000130709103839	2.52988330105e-05	2.27968639039e-05	2.27054728651e-05	2.27004384353e-05	2.27000542656e-05
hhs1	201504	1.9444539140704	2.424165	0.00174398344963	0.161506812785	0.742575146849	0.0932238395816	0.000808520437529	2.81199408674e-05	2.27747970097e-05	2.27020549969e-05	2.27000972331e-05	2.27000069796e-05	2.27000007981e-05
hhs1	201505	1.7686611611108	1.9348649999999998	0.0374962826526	0.514014757677	0.425047733987	0.022900974261	0.000396185920332	3.02846229016e-05	2.29643464719e-05	2.27150824338e-05	2.27012763179e-05	2.27001471962e-05	2.27000266975e-05
hhs1	201506	1.7271898044647	1.6644999999999999	0.0446710360911	0.767077117804	0.187007798786	0.00108135493397	2.64588984325e-05	2.27327883098e-05	2.27006706893e-05	2.27000260537e-05	2.27000016281e-05	2.27000001458e-05	2.27000000204e-05
hhs1	201507	1.5121407895988	1.423	0.248624633102	0.547338074959	0.188244980846	0.0149510096972	0.000673921036934	5.20142191674e-05	2.44147430546e-05	2.28351982293e-05	2.27140027382e-05	2.270183272e-05	2.27003632075e-05
hhs1	201508	1.520299879428	1.21629	0.262248231042	0.720661777457	0.0168577176321	7.29645503018e-05	2.30999168276e-05	2.27089508074e-05	2.27004144576e-05	2.27000318952e-05	2.27000035482e-05	2.27000005211e-05	2.27000001228e-05
hhs1	201509	1.5831163781769	1.211175	0.300738384292	0.664380305597	0.0344605022479	0.000259464217629	2.50878196619e-05	2.27533594274e-05	2.27022879132e-05	2.27001595838e-05	2.27000160409e-05	2.27000021354e-05	2.27000004474e-05
hhs1	201510	1.387455040274	1.13	0.308298792287	0.689587227755	0.00193116788633	2.39070198133e-05	2.27049708414e-05	2.27000773973e-05	2.27000028047e-05	2.27000001791e-05	2.27000000172e-05	2.27000000022e-05	2.27000000004e-05
hhs1	201511	1.2974431088323	0.947149	0.589248254369	0.41039455935	0.000175522293862	2.27637558742e-05	2.2700227585e-05	2.27000031605e-05	2.2700000103e-05	2.2700000006e-05	2.27000000004e-05	2.27000000001e-05	2.27e-05
hhs1	201512	1.2587908125444	0.891482	0.653128601118	0.346088463991	0.000600016583387	2.40029176538e-05	2.27148732988e-05	2.27004828338e-05	2.27000305323e-05	2.27000030388e-05	2.27000004192e-05	2.2700000074e-05	2.27000000214e-05
hhs1	201513	1.0156354348946	0.97724	0.533461565602	0.465207670833	0.00114512381254	2.66636681634e-05	2.2772204978e-05	2.27035134089e-05	2.27003135591e-05	2.2700041992e-05	2.27000075116e-05	2.27000016688e-05	2.27000006425e-05
hhs1	201514	1.0059255966228	0.8812785000000001	0.713962017654	0.285779910284	7.64124053259e-05	2.27590931066e-05	2.27005461788e-05	2.27000163134e-05	2.2700000991e-05	2.27000000965e-05	2.27000000131e-05	2.27000000023e-05	2.27000000007e-05
hhs1	201515	0.78041372935497	0.543	0.994821167357	0.00497429900766	2.29329631982e-05	2.27006598107e-05	2.27000119476e-05	2.27000005695e-05	2.27000000488e-05	2.27000000063e-05	2.2700000001e-05	2.27000000002e-05	2.27000000001e-05
hhs1	201516	0.79537377784342	0.5125275	0.972330474672	0.0274452493268	4.25343840189e-05	2.28373641637e-05	2.2703962619e-05	2.27002572131e-05	2.27000278418e-05	2.27000042778e-05	2.2700000848e-05	2.2700000204e-05	2.27000000857e-05
hhs2	201441	2.5049250336112	2.23697	0.0452280234172	0.32118492954	0.488320512032	0.133033575092	0.0113389908358	0.000724520361315	7.31735275507e-05	2.74698666465e-05	2.32901921126e-05	2.27922452263e-05	2.27228902175e-05
hhs2	201442	2.2873799383322	2.56754	0.00275751564078	0.120338711643	0.691115331639	0.18083150639	0.00471417347424	0.000124966360614	2.66910430606e-05	2.29707764889e-05	2.27280747231e-05	2.27040061613e-05	2.27009515308e-05
hhs2	201443	2.7541957845724	2.13626	0.00406814397618	0.359973351444	0.617256348845	0.0184913193575	7.44490124529e-05	2.28857667213e-05	2.27015682845e-05	2.27000283785e-05	2.27000009286e-05	2.2700000048e-05	2.27000000039e-05
hhs2	201444	2.9133942268119	2.27564	0.00328409575755	0.230758583606	0.726893980615	0.0383732984423	0.000535089836182	3.99749571291e-05	2.3980091395e-05	2.28593423739e-05	2.2728226657e-05	2.27064375317e-05	2.27026881411e-05
hhs2	201445	2.4201118646958	2.66697	8.57420216196e-05	0.0274518556701	0.815516317274	0.156327929235	0.000480068600002	2.45605658568e-05	2.27257097547e-05	2.27008641131e-05	2.27000532833e-05	2.27000050479e-05	2.27000007945e-05
hhs2	201446	2.866398701976	2.8	0.000962387015815	0.0534983651151	0.608427289338	0.325568176328	0.0112121767626	0.000212556737663	2.79612239386e-05	2.29633903295e-05	2.2721182494e-05	2.27024431743e-05	2.27004633958e-05
hhs2	201447	3.5759063100149	3.498	0.000197105089927	0.00769534906859	0.183308287151	0.619361227037	0.181564811755	0.00758278041677	0.000194515372797	2.75958486871e-05	2.29129957712e-05	2.27138323921e-05	2.27014330137e-05
hhs2	201448	5.2031043187612	4.38005	0.00435799505031	0.0237187978675	0.0977941101129	0.247749868254	0.32522012019	0.209429841531	0.0722077101902	0.0160788496587	0.00284551919406	0.000481595625096	0.000115592326493
hhs2	201449	4.487904943928	3.832	0.0024402722812	0.0248804987506	0.154362379779	0.391753843044	0.322823351059	0.0906944342292	0.0118071664912	0.0010744295454	0.000109520022952	3.04801025675e-05	2.36246953611e-05
hhs2	201450	4.0139490175688	3.674	0.0012425904979	0.0189440722943	0.171096136288	0.47364332387	0.2867206492	0.0447858668388	0.00326642305163	0.000218257379206	3.60090056419e-05	2.38309613127e-05	2.28406135409e-05
hhs2	201451	4.5772782202713	4.08464	0.00365171861022	0.0229250008175	0.116215277153	0.322772466332	0.35169098917	0.145790373614	0.0309188773876	0.00499474467837	0.000815770662283	0.000163689820484	6.10917540503e-05
hhs2	201452	5.0405704022141	4.262	0.00118551060177	0.0117305250648	0.0833169764474	0.294632571895	0.389580895426	0.180106544996	0.034950299065	0.00401757020811	0.000394844815722	5.74522275752e-05	2.68092535101e-05
hhs2	201453	5.2197739722474	3.657	4.62781283442e-05	0.0023575180172	0.110496389917	0.626021678398	0.251774394746	0.00908853768635	0.000123298499753	2.37865756935e-05	2.27175590809e-05	2.27004525154e-05	2.27000188367e-05
hhs2	201501	5.1724609850228	3.612	0.000540460631591	0.0132037271792	0.173416717255	0.527397185235	0.258558564681	0.025638405839	0.00111189360828	6.30154181525e-05	2.45120832013e-05	2.28084417768e-05	2.27096272852e-05
hhs2	201502	4.8556098126063	3.79526	5.01403986944e-05	0.00182593890358	0.0775087518732	0.565638264768	0.335559704166	0.0189755366311	0.000345457329939	2.79740157014e-05	2.28268778522e-05	2.27047499295e-05	2.27002859009e-05
hhs2	201503	3.6801810758918	3.9873	3.550007013e-05	0.000691791426421	0.0356816362655	0.47325989401	0.45704473636	0.0325581190946	0.000625502706332	3.43410401804e-05	2.30596439219e-05	2.27179009354e-05	2.27014821036e-05
hhs2	201504	3.3675446190536	3.78913	0.000409102969145	0.00884633298438	0.12393919188	0.485489519292	0.333301276196	0.0453878771284	0.00242749946495	0.000125574630507	2.78542056142e-05	2.30382747035e-05	2.27329738256e-05
hhs2	201505	2.7755180820416	3.63775	0.000424665864205	0.00961852756209	0.15212643676	0.552254483296	0.262124813896	0.0223308379316	0.000981416293706	6.75326887947e-05	2.55892501761e-05	2.29595408277e-05	2.27369166953e-05
hhs2	201506	2.4594799603762	3.13722	0.000180562599447	0.0135729356367	0.372937343349	0.571037888018	0.0415910343554	0.000559187867285	3.00603392459e-05	2.2879639332e-05	2.27076342934e-05	2.27005068278e-05	2.27000547511e-05
hhs2	201507	2.7938916205806	2.819	0.0240148053441	0.154305949965	0.401548744327	0.3228447058	0.0854021275102	0.0106961729191	0.00099869963811	0.00011050005412	3.1631519989e-05	2.37761833918e-05	2.28867383561e-05
hhs2	201508	2.613003609607	2.4815300000000002	0.00088187338828	0.111228091951	0.791418787691	0.0955905835982	0.000736823508156	3.01388458747e-05	2.28903142876e-05	2.27097617299e-05	2.27008225159e-05	2.27000994779e-05	2.27000198856e-05
hhs2	201509	2.4923303836166	2.3514999999999997	0.0789486714701	0.272935541742	0.387121292351	0.204974109364	0.0479935706294	0.0069499946706	0.00086458914674	0.000126954332909	3.70746598053e-05	2.497428696e-05	2.32273459637e-05
hhs2	201510	2.2702867639352	1.986885	0.00132739223075	0.517363316417	0.480054311604	0.00109487397338	2.38987338207e-05	2.27069056404e-05	2.27001298119e-05	2.27000052855e-05	2.27000003652e-05	2.27000000369e-05	2.27000000061e-05
hhs2	201511	1.9421382331712	2.106	0.00519242412722	0.386961642302	0.591576885615	0.0160407011962	9.1606191823e-05	2.32304181431e-05	2.27097674686e-05	2.27003580908e-05	2.27000218524e-05	2.27000019537e-05	2.27000002778e-05
hhs2	201512	1.9284167287775	1.7352750000000001	0.00929140021221	0.815253572122	0.175036056428	0.00025930929983	2.34508572261e-05	2.2710656019e-05	2.27003948083e-05	2.27000272197e-05	2.27000028779e-05	2.27000004151e-05	2.27000000985e-05
hhs2	201513	1.8402558953088	1.565	0.00779458849252	0.967003097544	0.0250126035618	3.07660517722e-05	2.27431518101e-05	2.27011209946e-05	2.27000689027e-05	2.27000072161e-05	2.27000010846e-05	2.27000002116e-05	2.27000000713e-05
hhs2	201514	1.8578277737435	1.5748199999999999	0.0160922080894	0.933999805309	0.0497021595668	4.68487398506e-05	2.27770452579e-05	2.27011982451e-05	2.27000478917e-05	2.2700003496e-05	2.27000003862e-05	2.27000000576e-05	2.27000000141e-05
hhs2	201515	1.7865209698078	1.40567	0.127789086727	0.818664429696	0.0530982943487	0.000286181204689	2.57077798141e-05	2.27937121197e-05	2.27058428664e-05	2.27005863127e-05	2.270008271e-05	2.27000150445e-05	2.27000045773e-05
hhs2	201516	1.6292459351176	1.5833300000000001	0.0925425041938	0.738440024066	0.165927911394	0.00287264439309	7.82149375624e-05	2.50018410515e-05	2.28745847756e-05	2.27204187341e-05	2.27032737781e-05	2.27006654308e-05	2.27002318284e-05
hhs3	201441	1.5074799429752	1.71881	0.103377450502	0.586331307762	0.291720383435	0.0178355508349	0.000575457433128	4.48335120867e-05	2.40717870279e-05	2.28257294296e-05	2.27157933815e-05	2.27025477436e-05	2.2700663329e-05
hhs3	201442	1.3433130736249	1.47727	0.0736906008627	0.868138228808	0.0578174345034	0.000193335975633	2.41579247467e-05	2.27394034686e-05	2.27022694074e-05	2.27002167373e-05	2.27000295689e-05	2.27000052508e-05	2.27000015612e-05
hhs3	201443	1.6673315406864	1.70238	0.0274484596616	0.773411729784	0.198350796134	0.000629255386796	2.35557425255e-05	2.27032571495e-05	2.27000334674e-05	2.27000007323e-05	2.27000000282e-05	2.27000000017e-05	2.27000000001e-05
hhs3	201444	2.2084791951134	1.8735	0.0028941326201	0.689483318289	0.306830643522	0.00062767026674	2.78244572501e-05	2.28918484678e-05	2.27161813548e-05	2.27022351865e-05	2.27004291818e-05	2.27001042574e-05	2.27000467845e-05
hhs3	201445	2.1143457634051	1.829	0.00259402878847	0.744381638014	0.252664596645	0.000200571750451	2.29624691631e-05	2.27022694476e-05	2.27000595434e-05	2.27000031642e-05	2.27000002718e-05	2.2700000033e-05	2.27000000065e-05
hhs3	201446	2.8642375229886	2.0010000000000003	0.0331390925182	0.465611391403	0.466927933013	0.0333753657563	0.000786627456877	4.49073380811e-05	2.37871063147e-05	2.27843097602e-05	2.27093851265e-05	2.27013833622e-05	2.27003303944e-05
hhs3	201447	4.5140049426961	2.80373	0.0566365367296	0.181943332988	0.321272328612	0.278784993575	0.122358384479	0.0317355660267	0.00600163595614	0.00100602005824	0.000182096362227	4.99628710854e-05	2.91423423558e-05
hhs3	201448	7.2489778388211	3.413	0.0559566090551	0.124377218176	0.205616876035	0.239444328364	0.192981859885	0.110350782103	0.0475017473782	0.0166155186783	0.00509889580716	0.00147015048405	0.000586014034243
hhs3	201449	6.9251857773692	3.471	0.0175179483502	0.0831838946285	0.237246116832	0.339186349032	0.227203452071	0.0769022608743	0.015829637015	0.0024679853929	0.000361504993848	6.97761260944e-05	3.10746846872e-05
hhs3	201450	4.8415267314043	3.83132	0.00317044470421	0.0279180888958	0.157360974803	0.383266485173	0.318099545074	0.0946710827642	0.0138114035016	0.0014707565783	0.000167530950041	3.85987880242e-05	2.5088768236e-05
hhs3	201451	4.0930488015732	4.228485	0.00336726071145	0.0199658166937	0.0989238672778	0.28919538109	0.359582137247	0.176481619602	0.0432186554725	0.00763201089217	0.00129405411008	0.000253324640733	8.58722623886e-05
hhs3	201452	4.5048495438264	4.76934	0.0201670308718	0.0496023006388	0.101693405459	0.165561023127	0.206207730877	0.192974256087	0.136440876949	0.0749363104452	0.033393214012	0.0127020543586	0.00632179717347
hhs3	201453	4.2236670850729	4.488	0.00910775038537	0.0360338820305	0.106690416565	0.214275228057	0.271660594335	0.211813064826	0.104383020196	0.0349677997463	0.00878836922203	0.00184207627077	0.000437798364858
hhs3	201501	3.5139116630264	3.72394	0.00998345294603	0.0553076971432	0.192379953458	0.33951987027	0.272487617836	0.103842023933	0.0224200969764	0.00346248951994	0.000480938559069	8.30973642965e-05	3.27619943525e-05
hhs3	201502	2.6406316141255	3.23294	0.00727740575032	0.0716679529464	0.313047242425	0.421304473198	0.161996531083	0.0226730143591	0.00181453366289	0.000141646644082	3.10407029076e-05	2.33827506755e-05	2.27764778319e-05
hhs3	201503	2.5416137983432	3.46145	0.00162579245312	0.0274177065012	0.235178383988	0.504121170827	0.207831108607	0.0223619808884	0.00129919048487	9.16211904961e-05	2.72149297336e-05	2.30820170521e-05	2.27481126947e-05
hhs3	201504	1.8026749168619	3.3695	0.000959971168632	0.0238273330842	0.263099832791	0.539989282717	0.160914290086	0.0106897369897	0.000412980408126	3.76580392248e-05	2.34568561535e-05	2.27523720354e-05	2.27054884004e-05
hhs3	201505	2.0600328658684	2.59133	0.00817687335271	0.15702100012	0.585746212341	0.233450746366	0.0149311347367	0.000537778094849	4.40372225803e-05	2.39901928002e-05	2.2811980975e-05	2.27131502578e-05	2.27024422638e-05
hhs3	201506	1.6838821021458	2.18694	0.0614355598453	0.338460145007	0.452598442979	0.13347869604	0.0130311393811	0.000828374019244	7.26860312493e-05	2.64506091377e-05	2.30561534666e-05	2.27424081362e-05	2.27075255446e-05
hhs3	201507	1.6021794574577	2.024	0.0592729362372	0.42429158688	0.445620726429	0.0674595141993	0.00310395661432	0.000132583376601	2.75679218087e-05	2.29997510772e-05	2.27253118826e-05	2.27028060297e-05	2.27004734445e-05
hhs3	201508	1.7521941260015	1.67379	0.125278255956	0.583289605537	0.272269475688	0.0183204914136	0.000674961643296	5.15871111295e-05	2.46111782088e-05	2.28828745522e-05	2.27236629719e-05	2.27038994892e-05	2.27010355704e-05
hhs3	201509	1.7018420053168	1.5135	0.0927789732049	0.802322600868	0.104146330071	0.000589667598658	2.61722400878e-05	2.27540806172e-05	2.27018191038e-05	2.27001072058e-05	2.27000095367e-05	2.27000011579e-05	2.27000002225e-05
hhs3	201510	1.6627876812741	1.299585	0.195635631058	0.775424510815	0.0286783317839	0.000102148826193	2.31692753772e-05	2.27079311102e-05	2.27002901279e-05	2.27000183301e-05	2.27000017242e-05	2.27000002191e-05	2.2700000044e-05
hhs3	201511	1.4752976561449	1.29	0.219358532569	0.744918832515	0.0354098490338	0.000153112469853	2.34615690982e-05	2.27114549529e-05	2.2700365435e-05	2.27000202124e-05	2.27000016809e-05	2.27000001907e-05	2.27000000338e-05
hhs3	201512	1.3397616580024	1.1604999999999999	0.229770111592	0.769248679852	0.000799185737461	2.31202598862e-05	2.27024974108e-05	2.27000577464e-05	2.270000298e-05	2.27000002594e-05	2.27000000325e-05	2.27000000053e-05	2.27000000014e-05
hhs3	201513	1.4659544851811	1.125	0.292054132353	0.706593159316	0.00116917680034	2.46052255366e-05	2.27251674856e-05	2.27010401553e-05	2.27000842564e-05	2.27000105862e-05	2.27000018102e-05	2.27000003889e-05	2.27000001445e-05
hhs3	201514	1.3311740222735	1.258955	0.13538535478	0.861486136082	0.00294528844105	2.43118964477e-05	2.27086063287e-05	2.27001845662e-05	2.270000905e-05	2.27000007593e-05	2.27000000928e-05	2.2700000015e-05	2.27000000039e-05
hhs3	201515	1.2001549653734	1.075	0.361196333022	0.638224029585	0.000397658843199	2.3074831639e-05	2.27035916543e-05	2.27001168327e-05	2.27000078147e-05	2.2700000837e-05	2.27000001247e-05	2.27000000239e-05	2.27000000075e-05
hhs3	201516	1.2193098952623	1.0415	0.419390971925	0.580128770614	0.000298210353919	2.31406392993e-05	2.27061745691e-05	2.27002669771e-05	2.27000223291e-05	2.27000028717e-05	2.27000004998e-05	2.27000001089e-05	2.27000000411e-05
hhs4	201441	1.4846110902278	1.2890000000000001	0.0341360035242	0.965512559672	0.000169823659652	2.27130979663e-05	2.27000448478e-05	2.27000008146e-05	2.27000000367e-05	2.2700000003e-05	2.27000000003e-05	2.27000000001e-05	2.27e-05
hhs4	201442	1.6845652846224	1.60307	0.00625569525748	0.954903393571	0.0386497973245	3.21808103312e-05	2.2732402071e-05	2.27006028358e-05	2.27000287175e-05	2.27000024522e-05	2.2700000311e-05	2.27000000525e-05	2.27000000149e-05
hhs4	201443	2.1862063703185	1.9578	0.0156507767041	0.524334125759	0.449628797345	0.0101874875981	6.2402834345e-05	2.29074147736e-05	2.27022925039e-05	2.27000499208e-05	2.27000018615e-05	2.27000001057e-05	2.27000000093e-05
hhs4	201444	3.0520791550419	2.13239	0.00250362747316	0.335770858078	0.651586620896	0.00988804893713	0.000111478611145	2.56102509317e-05	2.29207159676e-05	2.2728222356e-05	2.27051175575e-05	2.27011899304e-05	2.2700508371e-05
hhs4	201445	2.9035764112516	2.54362	0.00819362005832	0.169499027339	0.60405234477	0.206720874721	0.0110415325813	0.000364701979748	3.62175095058e-05	2.35022471131e-05	2.27691736767e-05	2.27081121079e-05	2.27015086668e-05
hhs4	201446	3.7873594863816	2.7645	0.00896728740609	0.123885350882	0.503670804101	0.321662892342	0.0392800299698	0.00227831844609	0.00015335796352	3.26605230571e-05	2.37293348345e-05	2.28391384075e-05	2.2729893901e-05
hhs4	201447	5.7029867857231	4.1065000000000005	0.00177202833498	0.0158766768344	0.10421597652	0.332314504998	0.374185200169	0.143726216142	0.0246545946408	0.0028490731306	0.000320808256272	5.68328458006e-05	2.80881279438e-05
hhs4	201448	7.5150246371843	4.6884	0.00585256520864	0.0245900976316	0.0827834585883	0.194280294639	0.281597300058	0.237622691486	0.119991814624	0.0401715333728	0.0102302452962	0.00226291271273	0.000617086383009
hhs4	201449	5.2125882989522	3.97478	0.00139409834509	0.0160998312175	0.120200388548	0.373659087457	0.362394246538	0.110529066377	0.0143264249068	0.00122788858212	0.000115019987331	3.03956463979e-05	2.35523944285e-05
hhs4	201450	3.3645500924925	3.921	0.00425177803071	0.0307667105438	0.14839361094	0.347468943677	0.322143890805	0.120505113603	0.0229301676963	0.00305795258165	0.000384156276247	6.75607445457e-05	3.01151019318e-05
hhs4	201451	2.9986065374259	3.5360300000000002	0.00785462552711	0.0518451859797	0.224529742096	0.403967960862	0.24237823912	0.0587653438399	0.0090436581449	0.00130015175684	0.000222564887095	5.924164512e-05	3.32861416788e-05
hhs4	201452	3.1397722141044	4.297	0.0323661391065	0.0726363487479	0.133006980043	0.190357556247	0.207023415836	0.169914834193	0.106946430858	0.0534667542261	0.0222461544162	0.00809916891548	0.00393621740964
hhs4	201453	2.8446646022475	3.73107	0.018972848802	0.0744130222283	0.192395968816	0.293734422117	0.250995650875	0.12249331705	0.0372614508898	0.00802670005837	0.00140765301932	0.000237812833828	6.11533102479e-05
hhs4	201501	2.5525099940947	2.516	0.0669583754604	0.235012259128	0.372474465224	0.241697151314	0.0704085955305	0.0117013352578	0.00146979209675	0.000187445188162	4.21860843141e-05	2.52426611509e-05	2.3152055165e-05
hhs4	201502	2.3920356947578	2.36052	0.0285854803536	0.271319983968	0.520645961885	0.166266652708	0.0125491644092	0.000501315277647	3.98377449056e-05	2.34557167319e-05	2.27441554319e-05	2.27033991469e-05	2.27003827132e-05
hhs4	201503	2.6104083665691	2.582	0.0092896992318	0.166525297873	0.573435551854	0.234142209011	0.0159347955004	0.000540080491705	4.06366142904e-05	2.35638928083e-05	2.2759201693e-05	2.27055343871e-05	2.27007948223e-05
hhs4	201504	2.3288968165022	2.4745	0.0363448505503	0.238807774843	0.467261404534	0.222607423442	0.0322560749363	0.00244310120353	0.000176718160264	3.35162772404e-05	2.3623528462e-05	2.27975540827e-05	2.27149710938e-05
hhs4	201505	2.2568880383896	1.985	0.00069974702501	0.522979842968	0.475604406074	0.000556554246544	2.32458946205e-05	2.27037030516e-05	2.27000839295e-05	2.27000040559e-05	2.27000003261e-05	2.27000000377e-05	2.27000000071e-05
hhs4	201506	1.9032478155613	1.816	0.0236643940943	0.658724121653	0.314095259843	0.00334227934951	3.75930982783e-05	2.28484052962e-05	2.27033995751e-05	2.27001466189e-05	2.27000100983e-05	2.27000009901e-05	2.27000001531e-05
hhs4	201507	1.4414701717928	1.621	0.0396823649301	0.82519582043	0.134570325748	0.000391483228604	2.37951001895e-05	2.2710308869e-05	2.27002421938e-05	2.27000108753e-05	2.27000007789e-05	2.27000000791e-05	2.27000000127e-05
hhs4	201508	1.3683897098434	1.467	0.0156860169018	0.975898458333	0.00823267653914	2.39445540801e-05	2.27036118566e-05	2.2700057442e-05	2.27000023701e-05	2.27000001778e-05	2.27000000201e-05	2.27000000031e-05	2.27000000008e-05
hhs4	201509	1.3082946924962	1.364	0.0152801522318	0.984073568597	0.000464661590386	2.27175465671e-05	2.27000341297e-05	2.27000004244e-05	2.27000000144e-05	2.2700000001e-05	2.27000000001e-05	2.27e-05	2.27e-05
hhs4	201510	1.1081799644329	1.248	0.0818752911303	0.917681989811	0.000261103096081	2.27159318391e-05	2.27000308528e-05	2.27000003454e-05	2.27000000105e-05	2.27000000007e-05	2.27e-05	2.27e-05	2.27e-05
hhs4	201511	0.9397760297558	1.171	0.048157910431	0.951637676686	2.28128822646e-05	2.27000011414e-05	2.27000000012e-05	2.27e-05	2.27e-05	2.27e-05	2.27e-05	2.27e-05	2.27e-05
hhs4	201512	0.9152625302498	1.0825	0.249104142549	0.750689972549	2.42846338096e-05	2.27002663877e-05	2.27000013174e-05	2.27000000293e-05	2.27000000016e-05	2.27000000001e-05	2.27e-05	2.27e-05	2.27e-05
hhs4	201513	0.9719160524795	1.0910000000000002	0.270960358429	0.728805577559	5.24423208404e-05	2.27214395111e-05	2.27002407431e-05	2.27000094713e-05	2.2700000753e-05	2.27000000938e-05	2.2700000016e-05	2.27000000034e-05	2.27000000013e-05
hhs4	201514	0.93930830034528	0.8508395	0.822499538536	0.177293547128	2.5312466193e-05	2.27018541488e-05	2.27000155878e-05	2.27000004522e-05	2.27000000272e-05	2.27000000027e-05	2.27000000003e-05	2.27000000001e-05	2.27e-05
hhs4	201515	1.0046819535989	0.808538	0.871377439296	0.128414175366	2.67795482285e-05	2.27057130125e-05	2.27000731846e-05	2.27000028596e-05	2.27000002162e-05	2.27000000252e-05	2.2700000004e-05	2.27000000008e-05	2.27000000003e-05
hhs4	201516	0.92633108197092	0.767879	0.958389226732	0.0414061482336	2.30243632166e-05	2.27006589884e-05	2.27000117915e-05	2.27000005979e-05	2.27000000557e-05	2.27000000078e-05	2.27000000014e-05	2.27000000003e-05	2.27000000001e-05
hhs5	201441	1.1706960128229	1.059885	0.402081302284	0.596902097645	0.000834119994287	2.35729669051e-05	2.27069135995e-05	2.27001843422e-05	2.27000103378e-05	2.27000009495e-05	2.27000001238e-05	2.27000000209e-05	2.27000000058e-05
hhs5	201442	1.2344246698565	1.12681	0.225949747485	0.773759591501	0.000109021604587	2.27391038002e-05	2.27002963017e-05	2.27000087057e-05	2.27000005511e-05	2.27000000571e-05	2.27000000082e-05	2.27000000016e-05	2.27000000006e-05
hhs5	201443	1.4690069037933	1.22869	0.192104292054	0.80415230847	0.00356125842015	2.32406141768e-05	2.27004403357e-05	2.27000017954e-05	2.27000000219e-05	2.27000000006e-05	2.27e-05	2.27e-05	2.27e-05
hhs5	201444	1.8585573276797	1.41615	0.0776072516276	0.893313979243	0.0287822343256	0.000135168345903	2.50113360314e-05	2.28368279119e-05	2.27150697484e-05	2.27024748856e-05	2.27005363559e-05	2.27001424742e-05	2.27000705882e-05
hhs5	201445	2.3989527624954	1.354	0.0725941915468	0.920320621013	0.00690120690217	2.50727481684e-05	2.27076714755e-05	2.27001140061e-05	2.27000042352e-05	2.27000002849e-05	2.27000000291e-05	2.2700000004e-05	2.27000000009e-05
hhs5	201446	3.8730872697533	1.727915	0.0844572101992	0.615180873767	0.287334776448	0.0125688270335	0.000311758172075	3.24505171109e-05	2.32493491216e-05	2.2747600256e-05	2.27057717013e-05	2.27009094091e-05	2.27002320529e-05
hhs5	201447	4.9404536613652	2.02587	0.0851378747845	0.397162683128	0.413942425871	0.0949883626109	0.00809325285361	0.000524596489065	5.67481254913e-05	2.55916581815e-05	2.30133170975e-05	2.27424290243e-05	2.27087329063e-05
hhs5	201448	6.6067503110174	3.70955	0.0287981292509	0.0874854997123	0.190369637856	0.26818637528	0.232731859524	0.127045458339	0.047418696754	0.0135797157376	0.00334680103395	0.000785852860233	0.000251973651822
hhs5	201449	4.8275531473676	3.35035	0.00944593879642	0.0710747876962	0.273900996877	0.398826218366	0.200409488248	0.0409707474855	0.00479321409278	0.000465117584456	6.33828372822e-05	2.68412364936e-05	2.32667810877e-05
hhs5	201450	3.1961269947075	3.96111	0.00186614350203	0.0186415567132	0.125840279921	0.370798730238	0.354217406345	0.11113739026	0.0157198697238	0.00155314171679	0.000163694265276	3.7074724886e-05	2.47125892469e-05
hhs5	201451	2.6265067965045	3.501225	0.00748016312894	0.0519679847219	0.232742829657	0.413421714264	0.233374857666	0.0521978131804	0.00751705686851	0.00103872161231	0.000177579597227	5.05871091503e-05	3.06921942542e-05
hhs5	201452	2.2572987616463	3.57607	0.00614442283209	0.048944342167	0.218536196203	0.397166165647	0.25518338643	0.0643711608813	0.00862118218759	0.000875721125582	0.000102811442623	3.08211755087e-05	2.37899087774e-05
hhs5	201453	1.9183964018308	3.44759	0.00132992628168	0.0277831236514	0.24239857179	0.501416689742	0.205205431065	0.0207945180156	0.000947605825267	5.47683299522e-05	2.39054722981e-05	2.27561878512e-05	2.27036396709e-05
hhs5	201501	1.9104995362029	2.48465	0.0886202501124	0.237082057998	0.333494340175	0.232092886109	0.0852451553519	0.0194358296098	0.00334641457262	0.000525650592796	9.77653972981e-05	3.44729469775e-05	2.51771348077e-05
hhs5	201502	1.8787381575691	2.245	0.0763890307416	0.308819064386	0.41385146003	0.171118586083	0.0270613771092	0.00245278276924	0.000201980714301	3.63017518185e-05	2.38783727849e-05	2.28208089693e-05	2.27172320949e-05
hhs5	201503	1.8300110648985	2.17475	0.0152355501095	0.349260200749	0.577401268449	0.0569253759756	0.00102472654199	3.8929658093e-05	2.31282009851e-05	2.27188966429e-05	2.27012788325e-05	2.27001215994e-05	2.27000180661e-05
hhs5	201504	1.6288439666843	1.9619499999999999	0.12130844573	0.388094201727	0.369873592782	0.106436565633	0.0129944395723	0.00108827923542	0.000105587696387	2.99269873565e-05	2.34501829855e-05	2.27935651394e-05	2.271688765e-05
hhs5	201505	1.7726079614428	1.7114	0.0269269674232	0.768976580728	0.202958726155	0.000974291177168	2.71684961027e-05	2.27637228808e-05	2.27021503479e-05	2.27001321766e-05	2.27000124608e-05	2.27000016128e-05	2.27000003367e-05
hhs5	201506	1.8388324047014	1.64808	0.171737967593	0.511297781515	0.279978376941	0.0347418980874	0.00200136551932	0.000122533512947	2.87443760552e-05	2.31763665879e-05	2.27486355728e-05	2.270624495e-05	2.27012073671e-05
hhs5	201507	1.8891670736512	1.413	0.196463934219	0.68415537915	0.117019783431	0.00217301608637	5.10529057692e-05	2.33097242946e-05	2.27229662764e-05	2.27013803838e-05	2.27001199608e-05	2.27000139436e-05	2.27000025069e-05
hhs5	201508	2.0120096638144	1.2997049999999999	0.209692560934	0.752675751837	0.0372435253629	0.000226909644696	2.49835574534e-05	2.2764689724e-05	2.27036014658e-05	2.27003229595e-05	2.27000409728e-05	2.27000067534e-05	2.27000018183e-05
hhs5	201509	1.8004552291852	1.342	0.0242056311179	0.975109394479	0.000503348468212	2.27258788682e-05	2.27000552671e-05	2.2700000716e-05	2.2700000025e-05	2.27000000017e-05	2.27000000002e-05	2.27e-05	2.27e-05
hhs5	201510	1.6716917601086	1.2475	0.0308445869574	0.968941665211	3.21476416399e-05	2.27001897578e-05	2.27000002887e-05	2.2700000003e-05	2.27000000001e-05	2.27e-05	2.27e-05	2.27e-05	2.27e-05
hhs5	201511	1.4242576724417	1.145	0.0855103678418	0.914285197185	2.2834971273e-05	2.27000018143e-05	2.27000000022e-05	2.27e-05	2.27e-05	2.27e-05	2.27e-05	2.27e-05	2.27e-05
hhs5	201512	1.219209091654	1.1085	0.341244676555	0.656309210796	0.00226140338947	2.57834227998e-05	2.27251287365e-05	2.27006670861e-05	2.27000370639e-05	2.27000033736e-05	2.27000004361e-05	2.27000000733e-05	2.27000000201e-05
hhs5	201513	1.2371922260825	1.008	0.482046333679	0.517677059826	9.49067360424e-05	2.27983344412e-05	2.27013601924e-05	2.27000590502e-05	2.27000049684e-05	2.27000006426e-05	2.27000001123e-05	2.27000000245e-05	2.27000000093e-05
hhs5	201514	1.0601152519365	1.10853	0.314803606308	0.684308944247	0.000705348135764	2.31978439912e-05	2.27033763041e-05	2.27000834896e-05	2.27000044834e-05	2.27000004004e-05	2.27000000512e-05	2.27000000085e-05	2.27000000023e-05
hhs5	201515	1.0089988509474	0.976	0.557010078209	0.442764795091	4.3509650636e-05	2.27168768994e-05	2.27001669948e-05	2.27000056579e-05	2.27000003909e-05	2.2700000043e-05	2.27000000065e-05	2.27000000012e-05	2.27000000004e-05
hhs5	201516	0.85200575582545	0.9037275	0.694592461738	0.305156771393	6.90702019723e-05	2.27950184068e-05	2.27015656498e-05	2.27000745539e-05	2.27000066391e-05	2.2700000892e-05	2.27000001604e-05	2.27000000357e-05	2.27000000139e-05
hhs6	201441	2.4418727493578	2.576695	0.000159935950784	0.0472563091256	0.848064055973	0.104032028523	0.000349440848751	2.46886414033e-05	2.27390526877e-05	2.27017333089e-05	2.27001337105e-05	2.27000152522e-05	2.27000029033e-05
hhs6	201442	2.304940326743	2.81604	0.00100332231607	0.050596518933	0.599346529215	0.336373916862	0.0122952519434	0.000262492168559	3.06438700147e-05	2.31729852958e-05	2.27444965506e-05	2.27059017765e-05	2.27013077845e-05
hhs6	201443	3.8736443983623	3.11778	0.000462303997273	0.0260239284341	0.388753430156	0.524593690562	0.0588071929507	0.00122885936304	3.94763006525e-05	2.3009002536e-05	2.27088244592e-05	2.27003826715e-05	2.27000259258e-05
hhs6	201444	4.6910790210367	3.378285	0.000754627351497	0.0141039623103	0.233619935881	0.614040001853	0.130268265251	0.00667871407937	0.000403067264144	5.74083938e-05	2.74437436674e-05	2.35804670212e-05	2.29934054997e-05
hhs6	201445	4.7999027625748	3.50409	0.000331765165132	0.00973275291572	0.187065532292	0.601876646793	0.19054180277	0.0100064636786	0.000340429966665	3.56405109668e-05	2.34870019805e-05	2.27691331489e-05	2.27097723844e-05
hhs6	201446	8.0709849202283	3.64533	0.0045840802969	0.0374251275142	0.196413774289	0.414108410055	0.272875693758	0.0647954538106	0.00860295063987	0.000989568945171	0.000139555551493	3.92026293888e-05	2.61825111083e-05
hhs6	201447	11.088893902613	5.44647	0.000599062761748	0.00353882389475	0.0198764641865	0.087300282643	0.238688169966	0.333204049699	0.220713818317	0.0759027989126	0.0166558012501	0.00292375051612	0.000596977853674
hhs6	201448	7.7866075885066	7.79279	0.00115521906433	0.0032759615778	0.0089912984296	0.0229505507723	0.052149341344	0.100646785194	0.157737830618	0.193848620414	0.183596119275	0.134633794578	0.141014478734
hhs6	201449	9.985360069309	7.28613	0.000302097821162	0.00120211770023	0.00481093084524	0.0176567067052	0.0545920451409	0.129984339307	0.219182575838	0.247107790604	0.183677615053	0.0931347854484	0.0483489955367
hhs6	201450	8.32554468951	7.09834	0.001273774577	0.00403660766457	0.012212337371	0.0334132764714	0.0778376807492	0.144986766132	0.204427521389	0.210949846403	0.158801114336	0.0897075271309	0.0623535477759
hhs6	201451	9.3536892584628	6.68444	0.00228739802436	0.00647441608853	0.017937623357	0.0459542239763	0.101006652895	0.174957454458	0.221835293966	0.198621425529	0.127740590584	0.0628308097834	0.0403541113382
hhs6	201452	7.6871823741155	6.69995	0.000796799905722	0.00311905255226	0.0115215153612	0.0371131286303	0.095945785461	0.18327545904	0.242211413245	0.214726466115	0.129435656546	0.0559787822124	0.0258759409304
hhs6	201453	6.6830045821505	6.95128	0.00150041993097	0.0050264484791	0.0153625497098	0.0407449727174	0.0892865973696	0.154486199999	0.203699169647	0.200803666696	0.148141430578	0.0835228929777	0.0574256518955
hhs6	201501	6.2619197963623	5.83978	0.00888735851177	0.0227903983461	0.0516578950171	0.0991881691924	0.155066377283	0.191460198656	0.183848383721	0.137711458788	0.0821522674672	0.0403850848004	0.026852408216
hhs6	201502	5.861047417224	5.66179	0.00225087348508	0.00934668438651	0.0335674448519	0.0947737943087	0.191393745534	0.256554676059	0.22065994023	0.123942305832	0.0484464809592	0.0144272643192	0.00463679003498
hhs6	201503	5.3733530622535	5.29996	0.000490272967247	0.00331404231493	0.0209879151977	0.0989153160711	0.268922759293	0.343724977882	0.195565033896	0.0560172112355	0.0102510494617	0.00153557461512	0.000275847065778
hhs6	201504	4.676526514084	5.006815	0.000140073707202	0.00143287073969	0.015658164561	0.115026308859	0.364654887589	0.367653514366	0.11762478583	0.0161487243181	0.00148147943666	0.000144073332858	3.51172602792e-05
hhs6	201505	4.6389821980753	3.992	4.39674115798e-05	0.000842246100678	0.0362651195887	0.468910336117	0.458745688295	0.0342873917949	0.000793389386412	4.28375922976e-05	2.35591391262e-05	2.27580081915e-05	2.27065664014e-05
hhs6	201506	4.6510039097869	3.683	0.000717477544999	0.0136227856786	0.157516511321	0.499687923149	0.289209139285	0.0369206222801	0.00212348466428	0.000127192317792	2.89241253943e-05	2.31834737857e-05	2.27561598324e-05
hhs6	201507	4.0143717119372	3.09712	0.00671664847547	0.0778086187717	0.365341839025	0.422906329375	0.115089981435	0.0112424461746	0.000751276871348	7.05530597481e-05	2.64782330874e-05	2.30740818957e-05	2.27544981456e-05
hhs6	201508	3.6249055056714	2.9299999999999997	2.36447255011e-05	0.000914756709184	0.612434920856	0.386169464207	0.000320576135305	2.31330507176e-05	2.27041821895e-05	2.27001254175e-05	2.2700007585e-05	2.27000007341e-05	2.27000001215e-05
hhs6	201509	3.3479389671364	2.7313	2.35584311674e-05	0.00258584422424	0.875422282332	0.121784182514	4.78992637767e-05	2.27329336083e-05	2.27002932905e-05	2.27000079979e-05	2.27000004389e-05	2.27000000387e-05	2.27000000058e-05
hhs6	201510	2.7940450555291	2.56799	0.00129786492092	0.104123617083	0.726500321611	0.16546884407	0.00244769567891	4.76531230116e-05	2.3184275093e-05	2.27180045996e-05	2.27011155079e-05	2.27001019393e-05	2.27000150077e-05
hhs6	201511	2.7163651832082	2.321	0.016000330884	0.272688393227	0.587523951767	0.119115839463	0.00442411971914	0.000130257012883	2.61301561598e-05	2.28648879486e-05	2.27115951073e-05	2.2701120557e-05	2.27001673574e-05
hhs6	201512	1.8122139335987	2.174725	0.000429539561722	0.26490848507	0.72976127103	0.0047347668236	2.96815005585e-05	2.27545378575e-05	2.27013926031e-05	2.27000751727e-05	2.27000066972e-05	2.27000008516e-05	2.27000001796e-05
hhs6	201513	2.4889920195419	2.191	0.00508839871688	0.309779429132	0.655122194028	0.0295230742723	0.000342885823333	3.01029306807e-05	2.30762546134e-05	2.27334334418e-05	2.27044034021e-05	2.27007729312e-05	2.27002320579e-05
hhs6	201514	2.4143266145565	2.0675	0.000737544279279	0.40066404987	0.596530572563	0.00190590109394	2.57047802918e-05	2.27266261944e-05	2.2700740403e-05	2.27000423308e-05	2.27000039278e-05	2.27000005147e-05	2.27000001117e-05
hhs6	201515	2.2584937990779	1.52367	0.0281275537356	0.932316789162	0.0393407953926	5.57807391453e-05	2.28767887653e-05	2.27039531866e-05	2.27002071582e-05	2.27000187334e-05	2.27000024681e-05	2.27000004279e-05	2.27000001244e-05
hhs6	201516	2.2392109116576	1.4965	0.0356164181379	0.930221278981	0.0339388272112	6.42291001916e-05	2.30355368398e-05	2.27102579204e-05	2.27006849786e-05	2.27000753616e-05	2.27000117003e-05	2.27000023359e-05	2.27000008035e-05
hhs7	201441	0.77134855531586	1.117435	0.33010517997	0.667193343525	0.00251637710898	2.61704738761e-05	2.27281332431e-05	2.27007431054e-05	2.27000411324e-05	2.27000037333e-05	2.27000004816e-05	2.27000000806e-05	2.27000000222e-05
hhs7	201442	1.0937051697004	1.55461	0.0813671881096	0.789969343258	0.127355129043	0.001135529372	3.61778594794e-05	2.31053990721e-05	2.27242213154e-05	2.27023429595e-05	2.27003207666e-05	2.2700056941e-05	2.27000168763e-05
hhs7	201443	1.0239211226211	1.08573	0.370165451122	0.628689904346	0.000962886419155	2.28579466819e-05	2.27001650023e-05	2.27000008035e-05	2.27000000111e-05	2.27000000003e-05	2.27e-05	2.27e-05	2.27e-05
hhs7	201444	1.8416136106018	1.2295	0.144062332276	0.853587466187	0.00216300248248	2.81692414191e-05	2.28209615688e-05	2.27077427468e-05	2.27009040693e-05	2.27001550562e-05	2.27000347332e-05	2.27000094685e-05	2.27000048385e-05
hhs7	201445	1.7896828949712	1.357	0.115947309668	0.863300607284	0.0205452633388	4.77974985823e-05	2.28200585739e-05	2.27020633663e-05	2.27000819676e-05	2.27000057186e-05	2.27000005946e-05	2.27000000831e-05	2.27000000188e-05
hhs7	201446	3.6920380495559	1.83183	0.0361248446913	0.613712024711	0.34152913667	0.00837011266703	0.000125183827787	2.50798803171e-05	2.28082419949e-05	2.27082266441e-05	2.2700915271e-05	2.27001358367e-05	2.27000328527e-05
hhs7	201447	4.8878393308093	1.809615	0.182019911036	0.366657750469	0.309589700639	0.11431055954	0.0232526322188	0.00349573591159	0.000500626529151	9.14980050765e-05	3.36779326022e-05	2.46792028554e-05	2.32285154956e-05
hhs7	201448	6.3790795047332	4.37287	0.0188514242676	0.0543118275124	0.124236089207	0.208045335288	0.240550435723	0.188680859589	0.103375717355	0.042273498807	0.0140265969043	0.00409970727614	0.00154850806974
hhs7	201449	5.800726426909	3.56785	0.0147527000862	0.0724317354124	0.220145729096	0.339552949079	0.243782831127	0.0870692687396	0.0186724460623	0.00301758866999	0.000454670820228	8.55025335324e-05	3.45783740478e-05
hhs7	201450	4.4915329259181	4.54483	0.00518224475861	0.024304081531	0.0891827903363	0.216647964515	0.30244186317	0.22869700401	0.0984510478982	0.0276505150856	0.00598785364272	0.0011649634305	0.000289671621825
hhs7	201451	3.5907039382754	4.44574	0.00811888957724	0.0313302108148	0.100963874697	0.225738236163	0.295303517475	0.211776894316	0.090192838994	0.0272151860431	0.00698139674164	0.00174115392905	0.000637801248666
hhs7	201452	4.1871560309897	4.93606	0.00188835616824	0.0108367616956	0.0506181385559	0.161178844821	0.29605732463	0.283705552329	0.142877164834	0.042298464347	0.0087357750506	0.0015008603373	0.000302757232812
hhs7	201453	4.1554242046684	4.68968	0.00033928864551	0.00404349091533	0.0377812411531	0.191985026358	0.394317167962	0.284044077385	0.0765869368462	0.00992121204862	0.000868634177779	8.50945942833e-05	2.78299137486e-05
hhs7	201501	3.2420576438997	3.80664	0.00215642223493	0.0237325302709	0.15661182732	0.404215212169	0.320026299935	0.0825720733022	0.00973293735746	0.000817261231113	8.41690745225e-05	2.79628540137e-05	2.33042506933e-05
hhs7	201502	2.6765215315202	3.32188	0.00303945840225	0.0453378920004	0.289266163474	0.471380659864	0.171305706987	0.018455684543	0.0010689840789	7.42710935245e-05	2.55636717123e-05	2.28967860436e-05	2.27190993736e-05
hhs7	201503	2.3860002455796	3.356	0.00301161437218	0.0417587056786	0.276032327104	0.477131345713	0.180045991982	0.0204876027125	0.00135331569694	0.000104435203148	2.86434735872e-05	2.32446247683e-05	2.27734402126e-05
hhs7	201504	2.4233310778915	2.9379999999999997	0.0300813430254	0.146432269874	0.345656587456	0.325911927006	0.124448958938	0.0238554560087	0.00312219834374	0.000375764059634	6.3861303323e-05	2.79982946522e-05	2.36356909564e-05
hhs7	201505	2.3099564682521	2.4602	0.000573883648688	0.108747605283	0.81398122309	0.0761785318035	0.000379924060122	2.52797267854e-05	2.27501512184e-05	2.27020722472e-05	2.27001461958e-05	2.27000152108e-05	2.27000025932e-05
hhs7	201506	2.4821153040736	1.709	0.087473673015	0.626140769931	0.275770951115	0.0102911426385	0.000183819003827	2.60227689815e-05	2.281463149e-05	2.27063209631e-05	2.27005098972e-05	2.27000556827e-05	2.27000094108e-05
hhs7	201507	2.1529490886104	1.41283	0.140035058595	0.79352719148	0.0659724877075	0.000304827082785	2.42137764313e-05	2.27207102155e-05	2.27006138979e-05	2.27000321391e-05	2.27000025635e-05	2.27000002816e-05	2.27000000483e-05
hhs7	201508	1.8738554135975	1.3885	0.0715612571747	0.913700951485	0.0145455841421	3.32547798334e-05	2.27513568127e-05	2.27010105662e-05	2.27000465566e-05	2.27000037331e-05	2.27000004404e-05	2.2700000069e-05	2.27000000178e-05
hhs7	201509	1.8170322102632	1.16712	0.274661687735	0.720833967515	0.00431784105577	2.75744641485e-05	2.27286270808e-05	2.27005754506e-05	2.2700025485e-05	2.27000019215e-05	2.27000002117e-05	2.2700000031e-05	2.27000000072e-05
hhs7	201510	1.4663329221465	1.1179649999999999	0.39002553853	0.57609560774	0.0333226719967	0.000391881389972	2.79491584969e-05	2.28436225166e-05	2.27069696699e-05	2.27005270802e-05	2.27000560337e-05	2.27000077695e-05	2.27000016893e-05
hhs7	201511	1.150176462646	0.981	0.487763026231	0.465766645944	0.0450283131295	0.00125110460147	5.35326706315e-05	2.38114192605e-05	2.27606589719e-05	2.27047600545e-05	2.27005036779e-05	2.27000680005e-05	2.27000140526e-05
hhs7	201512	1.0849567578102	0.802	0.87394807385	0.125844438202	2.58849812815e-05	2.27029380337e-05	2.27000274091e-05	2.27000008394e-05	2.27000000521e-05	2.27000000052e-05	2.27000000007e-05	2.27000000002e-05	2.27e-05
hhs7	201513	1.0759391180812	0.759	0.900058554247	0.0997262531469	3.35601295228e-05	2.2731809914e-05	2.27006294043e-05	2.27000332776e-05	2.2700003169e-05	2.27000004461e-05	2.2700000083e-05	2.27000000191e-05	2.27000000076e-05
hhs7	201514	0.81953956059267	0.6345000000000001	0.995389703643	0.00440597914314	2.27171941454e-05	2.27000195305e-05	2.27000002147e-05	2.27000000073e-05	2.27000000006e-05	2.27e-05	2.27e-05	2.27e-05	2.27e-05
hhs7	201515	0.84728977710439	0.593	0.984100423401	0.015694175129	2.37984077762e-05	2.27030065729e-05	2.27000525674e-05	2.27000024443e-05	2.27000002064e-05	2.27000000259e-05	2.27000000044e-05	2.27000000009e-05	2.27000000003e-05
hhs7	201516	0.61554787160138	0.545	0.949631319335	0.0501020777812	8.45225087485e-05	2.3165747026e-05	2.27136285374e-05	2.27008852018e-05	2.27000955781e-05	2.27000146398e-05	2.27000028931e-05	2.2700000694e-05	2.27000002908e-05
hhs8	201441	0.79643212837612	0.79971	0.892425654649	0.107368605952	2.41381865944e-05	2.27012007312e-05	2.2700010927e-05	2.27000003316e-05	2.27000000204e-05	2.27000000021e-05	2.27000000003e-05	2.27e-05	2.27e-05
hhs8	201442	0.78817539544702	0.955206	0.623959999697	0.375832308348	2.60896414968e-05	2.27022911497e-05	2.27000220915e-05	2.27000007454e-05	2.27000000516e-05	2.27000000057e-05	2.27000000009e-05	2.27000000001e-05	2.27000000001e-05
hhs8	201443	0.74671747693945	1.04314	0.396460825317	0.603330328781	2.72458391736e-05	2.27000622717e-05	2.27000000315e-05	2.27000000001e-05	2.27e-05	2.27e-05	2.27e-05	2.27e-05	2.27e-05
hhs8	201444	0.98878518505356	1.1521949999999999	0.161846661607	0.837821774664	0.000149722442086	2.2935698493e-05	2.2705199985e-05	2.27003391404e-05	2.27000402899e-05	2.27000070074e-05	2.27000015875e-05	2.27000004367e-05	2.27000002257e-05
hhs8	201445	1.3198003908935	1.269	0.112389828556	0.885457636812	0.00197040051801	2.32322621362e-05	2.27018218463e-05	2.2700028673e-05	2.27000011112e-05	2.27000000771e-05	2.2700000008e-05	2.27000000012e-05	2.27000000002e-05
hhs8	201446	1.8339608885755	1.3803	0.18124356405	0.742767481539	0.0750287504438	0.000790383278898	3.32813049946e-05	2.30193911294e-05	2.27181133159e-05	2.2701629616e-05	2.27002062825e-05	2.27000338577e-05	2.2700009058e-05
hhs8	201447	2.4056390404276	1.457455	0.206058307581	0.6171840134	0.168983787208	0.00741147603428	0.000219079728407	2.94536855029e-05	2.30521337495e-05	2.27269350331e-05	2.27028293126e-05	2.27003843034e-05	2.27000811386e-05
hhs8	201448	3.7839397350295	1.65001	0.216317234014	0.394238115657	0.284184805371	0.0877817577111	0.0151134754342	0.00197694445282	0.000260682423578	5.34991196035e-05	2.7168818496e-05	2.343887338e-05	2.2878124703e-05
hhs8	201449	4.3901884124618	2.33005	0.0448494491239	0.286612546514	0.474139524659	0.173705314945	0.0192859056301	0.00122022163563	9.12400668496e-05	2.7269693776e-05	2.30815571986e-05	2.27400223746e-05	2.27061522258e-05
hhs8	201450	3.4045873854848	2.8521	0.0109286571811	0.120994622423	0.445900964241	0.352364406524	0.0645775015968	0.00482544467822	0.000298525003029	4.02220279405e-05	2.40938198586e-05	2.28412368147e-05	2.27212674168e-05
hhs8	201451	3.3466445473621	2.52454	0.0182061113745	0.199294223768	0.542064265176	0.218049592882	0.0207925268384	0.00136166992755	0.000127540721967	3.39641230911e-05	2.43188253623e-05	2.29958568304e-05	2.27905069469e-05
hhs8	201452	3.1880777223019	2.95024	0.0114986276381	0.111470269327	0.401208335874	0.374082243093	0.0921487649765	0.00887513222176	0.000588086872069	5.76896046171e-05	2.52037356226e-05	2.29193656097e-05	2.27272907555e-05
hhs8	201453	3.0139043767554	3.02672	0.000707927925509	0.0380341217405	0.442193858604	0.472416031472	0.0456363664313	0.000887246614058	3.34737374346e-05	2.28693033962e-05	2.27040203843e-05	2.27001440448e-05	2.27000079689e-05
hhs8	201501	2.7842588914358	2.602	0.00272657581017	0.122869206729	0.652590920418	0.215112972143	0.00647919014913	0.000106224562044	2.4071344301e-05	2.27371152765e-05	2.27016141714e-05	2.27001041293e-05	2.27000104854e-05
hhs8	201502	2.0734185623617	2.3825000000000003	0.00296901116823	0.198095499111	0.70748259879	0.0903900911086	0.000920602325039	2.86284225764e-05	2.27675547808e-05	2.27014623408e-05	2.2700054351e-05	2.27000031018e-05	2.27000002787e-05
hhs8	201503	1.9869667457491	2.331	0.000219081320416	0.141590005948	0.838291971219	0.0197199000386	4.27783680076e-05	2.27623860374e-05	2.27006994947e-05	2.27000191178e-05	2.27000009655e-05	2.27000000757e-05	2.27000000097e-05
hhs8	201504	1.5245598027321	2.0905	0.00899845727075	0.406260495815	0.562848208741	0.0216012169533	0.000154312985826	2.37886072629e-05	2.27189583014e-05	2.2700630691e-05	2.2700034594e-05	2.27000027843e-05	2.27000003525e-05
hhs8	201505	1.5115590214746	1.77453	0.00388571156879	0.805388994812	0.190429810205	0.000136396252211	2.28853902442e-05	2.27017217806e-05	2.27000472538e-05	2.27000025877e-05	2.2700000227e-05	2.27000000281e-05	2.27000000055e-05
hhs8	201506	1.4639912705532	1.48366	0.0925878984535	0.827548684535	0.0794258652167	0.000277582953694	2.37560782092e-05	2.27124090642e-05	2.27003355981e-05	2.27000165563e-05	2.27000012675e-05	2.27000001351e-05	2.27000000226e-05
hhs8	201507	1.5191532956349	1.344	0.146577719453	0.825736124328	0.0274629784663	6.41272212377e-05	2.28487188934e-05	2.27017603189e-05	2.27000492628e-05	2.27000025169e-05	2.27000001986e-05	2.27000000218e-05	2.27000000038e-05
hhs8	201508	1.1582592971454	1.165	0.180062922278	0.819559369834	0.000196059638609	2.27480016158e-05	2.27002415736e-05	2.2700005251e-05	2.27000002632e-05	2.27000000224e-05	2.27000000029e-05	2.27000000004e-05	2.27000000001e-05
hhs8	201509	1.2320451262248	1.04289	0.35525172564	0.644543614131	2.306019062e-05	2.27000385352e-05	2.2700000139e-05	2.27000000024e-05	2.27000000001e-05	2.27e-05	2.27e-05	2.27e-05	2.27e-05
hhs8	201510	0.9798649876269	0.9644999999999999	0.611611274486	0.388184201158	2.29243319054e-05	2.27000235024e-05	2.27000000709e-05	2.27000000011e-05	2.27e-05	2.27e-05	2.27e-05	2.27e-05	2.27e-05
hhs8	201511	1.0009526550107	0.907	0.739259187415	0.260536066239	2.31462983504e-05	2.27000483512e-05	2.27000001231e-05	2.27000000014e-05	2.27000000001e-05	2.27e-05	2.27e-05	2.27e-05	2.27e-05
hhs8	201512	0.94231934651575	0.758833	0.942694428111	0.0571008394664	2.31320409267e-05	2.27003775673e-05	2.27000035772e-05	2.27000001113e-05	2.2700000007e-05	2.27000000008e-05	2.27000000001e-05	2.27e-05	2.27e-05
hhs8	201513	0.8411887512448	0.7714745000000001	0.896001622935	0.103785308752	3.1444054267e-05	2.27237738196e-05	2.27004577655e-05	2.2700023877e-05	2.27000022556e-05	2.27000003158e-05	2.27000000585e-05	2.27000000134e-05	2.27000000053e-05
hhs8	201514	0.87371996549473	0.6552785	0.997389732852	0.00240596399858	2.27031459489e-05	2.27000030156e-05	2.27000000313e-05	2.2700000001e-05	2.27000000001e-05	2.27e-05	2.27e-05	2.27e-05	2.27e-05
hhs8	201515	0.67815267652343	0.534244	0.997473449624	0.00232218259091	2.27675998103e-05	2.27001817932e-05	2.27000032561e-05	2.27000001548e-05	2.27000000133e-05	2.27000000017e-05	2.27000000002e-05	2.27000000001e-05	2.27e-05
hhs8	201516	0.5556342533161	0.58853	0.969948514176	0.0298385222768	3.13190802024e-05	2.27433010673e-05	2.27010916805e-05	2.27000659685e-05	2.27000068339e-05	2.27000010195e-05	2.27000001977e-05	2.27000000469e-05	2.27000000193e-05
hhs9	201441	2.0540987100283	2.0219899999999997	0.000262265029156	0.460831614769	0.538379624856	0.000367271587262	2.30211607409e-05	2.27025262988e-05	2.27000679828e-05	2.27000038503e-05	2.27000003567e-05	2.27000000467e-05	2.27000000102e-05
hhs9	201442	1.9717774434859	2.26766	8.30495821385e-05	0.130962350785	0.865096698065	0.00369590665318	2.57710480903e-05	2.27231750372e-05	2.27006483462e-05	2.27000392842e-05	2.27000039263e-05	2.27000005564e-05	2.27000001333e-05
hhs9	201443	2.2336680660767	2.09868	0.00188807923453	0.383694091032	0.607221529455	0.00703001301818	3.00706286333e-05	2.2716517424e-05	2.27001124715e-05	2.27000018292e-05	2.27000000564e-05	2.27000000029e-05	2.27000000002e-05
hhs9	201444	2.5134955844396	2.2625	0.00343230578517	0.240544372221	0.719440149174	0.035927146823	0.000502100992067	3.90188233624e-05	2.39179457816e-05	2.28523620609e-05	2.27270863135e-05	2.2706193846e-05	2.27025938004e-05
hhs9	201445	2.2420891049387	2.66847	0.00320855957071	0.107657416854	0.620881147163	0.256464989878	0.0113819759183	0.000283746721493	3.09093546561e-05	2.31179072713e-05	2.27324749159e-05	2.27035397065e-05	2.27006182324e-05
hhs9	201446	2.4189538751262	2.900735	0.00432095296903	0.0805204997687	0.477355496849	0.387808439965	0.0474205995026	0.00233867063849	0.000136108617014	3.03061554325e-05	2.34166490953e-05	2.27905667543e-05	2.27183187062e-05
hhs9	201447	2.7639719119958	3.524	0.00459266223637	0.0428980541934	0.227317586996	0.431468486887	0.240701808612	0.0472683293018	0.00514243519212	0.000490659924792	6.84571765449e-05	2.79506622172e-05	2.35688173483e-05
hhs9	201448	4.2527795104453	3.58582	0.00120666515261	0.0204066307121	0.193043650484	0.498002939656	0.253208098493	0.0319471069313	0.00197975464652	0.000129514544174	2.95981846827e-05	2.32710968414e-05	2.27700998002e-05
hhs9	201449	4.6876490578322	3.747045	0.00048966575122	0.0103721726997	0.136583184271	0.493029632314	0.315618323093	0.0414863744793	0.00222816044453	0.000119078550574	2.76442169052e-05	2.303127705e-05	2.27329028096e-05
hhs9	201450	4.0139060897197	3.52858	0.000316364265218	0.00998263997825	0.183331293446	0.586504244607	0.207270005272	0.012110091593	0.000381954551525	3.46927647294e-05	2.32703385229e-05	2.27390019456e-05	2.27041809077e-05
hhs9	201451	4.4177969694297	4.001200000000001	0.00431871528511	0.0268108881673	0.130576423523	0.337351922032	0.337760910441	0.130995274755	0.0269244889594	0.00433789031484	0.000717974163793	0.00014805142209	5.74609353129e-05
hhs9	201452	4.9609222229438	4.53586	0.00205822659886	0.0140392526699	0.0727477282023	0.226371877561	0.346132914476	0.239395025867	0.0804938173103	0.01598622224	0.00237237269011	0.000331911383431	7.06510014898e-05
hhs9	201453	4.97752317635	4.416	0.000173762335834	0.00304912606111	0.0423798784431	0.25884147232	0.458554783086	0.206516902578	0.0284434496218	0.00187738832577	0.000113139546661	2.71279637706e-05	2.29697174673e-05
hhs9	201501	4.4315366812076	3.871	0.000746552581574	0.0121374465822	0.12348645484	0.429162193695	0.35446405172	0.0735183231071	0.00603039711771	0.000365193330667	4.2492999254e-05	2.4062730447e-05	2.28312959348e-05
hhs9	201502	3.9036329279682	3.657	0.00166966794581	0.0236155082537	0.183296501028	0.456379527494	0.281455302448	0.0492853283232	0.00395243586171	0.000261281242415	3.77926178605e-05	2.383553545e-05	2.28192505235e-05
hhs9	201503	3.4100786097185	4.02077	4.86196742253e-05	0.00108961642931	0.0410758195854	0.443049912545	0.466345550522	0.0469956555658	0.00127286550703	5.27556993235e-05	2.37442638136e-05	2.27554319632e-05	2.27047757449e-05
hhs9	201504	3.0609770277217	3.53	2.52508649792e-05	0.00053923199006	0.0941177392561	0.784273954638	0.12018126207	0.000745592574417	2.61304703935e-05	2.27372159636e-05	2.27008798026e-05	2.27000377162e-05	2.27000028017e-05
hhs9	201505	2.981338367782	3.139	2.51545230747e-05	0.000984911115367	0.323724712373	0.669012079796	0.00610571563378	3.38451362046e-05	2.27795840351e-05	2.27017498057e-05	2.27000813399e-05	2.27000063165e-05	2.27000008398e-05
hhs9	201506	3.0277179572524	2.76217	3.37172720041e-05	0.0106110147037	0.770711986652	0.218106964532	0.000399483819414	2.33286724524e-05	2.27042620397e-05	2.2700082717e-05	2.27000032909e-05	2.27000002171e-05	2.27000000239e-05
hhs9	201507	2.7597580159073	2.445	0.0016049543649	0.149263604745	0.748041438375	0.100017883551	0.000928629580579	2.98690527313e-05	2.28163671188e-05	2.2703741424e-05	2.27002043733e-05	2.27000166967e-05	2.27000021834e-05
hhs9	201508	2.4889580985574	2.06316	0.0157086799805	0.428403556048	0.528739426895	0.0266174956292	0.000386605489128	3.03960351963e-05	2.3015243842e-05	2.27219945948e-05	2.27022885529e-05	2.27003222127e-05	2.27000739549e-05
hhs9	201509	2.5129983942957	1.91771	0.000285261082224	0.652399366065	0.347075142914	8.12911084676e-05	2.27385813309e-05	2.27002433048e-05	2.2700005469e-05	2.27000002658e-05	2.27000000215e-05	2.27000000026e-05	2.27000000004e-05
hhs9	201510	2.2851671705998	1.793	0.0239426198496	0.683895426712	0.289515013828	0.00247801881843	3.26228146355e-05	2.27957046986e-05	2.27021719491e-05	2.27000935057e-05	2.27000064454e-05	2.27000006329e-05	2.27000000981e-05
hhs9	201511	2.0529783360579	1.64976	0.0305559306914	0.822357083477	0.146555000329	0.000372169552123	2.36078270694e-05	2.27079370548e-05	2.27001787119e-05	2.27000078133e-05	2.27000005497e-05	2.27000000552e-05	2.27000000087e-05
hhs9	201512	2.0089409063393	1.429305	0.0866677480698	0.87415597001	0.0389184860295	9.84064713607e-05	2.31786828349e-05	2.27102069824e-05	2.27004844083e-05	2.27000393141e-05	2.27000046623e-05	2.27000007321e-05	2.27000001884e-05
hhs9	201513	2.0654499067518	1.2245	0.240554630543	0.744698414622	0.0145004825441	8.64980442368e-05	2.37256696365e-05	2.27443940048e-05	2.27036283038e-05	2.27004549076e-05	2.27000773599e-05	2.2700016514e-05	2.27000060843e-05
hhs9	201514	2.1188768918253	1.56938	0.0636049561607	0.815993746251	0.119578085853	0.000659235882563	2.76623794664e-05	2.2807982405e-05	2.27050365519e-05	2.27003993588e-05	2.2700046328e-05	2.2700007136e-05	2.27000017978e-05
hhs9	201515	2.1049169100039	1.14267	0.340644038729	0.645007741302	0.0140868298212	0.000101220279187	2.39189078465e-05	2.27471153023e-05	2.27033964412e-05	2.27003773781e-05	2.27000573722e-05	2.27000110486e-05	2.27000035646e-05
hhs9	201516	1.9917056555024	1.038125	0.446179316653	0.550772180244	0.00285530332169	3.40823499223e-05	2.29065406684e-05	2.27098812319e-05	2.27008682944e-05	2.27001148198e-05	2.27000203307e-05	2.27000044792e-05	2.27000017083e-05
hhs10	201441	0.88643511968125	0.994876	0.50567726054	0.491996968511	0.00213873668788	2.80733037891e-05	2.27590023092e-05	2.27018308497e-05	2.27001116412e-05	2.27000108017e-05	2.27000014577e-05	2.27000002526e-05	2.27000000718e-05
hhs10	201442	0.92645425526823	0.976392	0.547558021528	0.452145256907	0.000115016178714	2.28042253246e-05	2.27011189605e-05	2.27000390942e-05	2.27000027416e-05	2.27000003035e-05	2.27000000465e-05	2.2700000009e-05	2.27000000029e-05
hhs10	201443	1.0052180895459	1.06814	0.362356861876	0.637393717201	6.78196303901e-05	2.27012921903e-05	2.27000007741e-05	2.27000000031e-05	2.27e-05	2.27e-05	2.27e-05	2.27e-05	2.27e-05
hhs10	201444	1.0565336645639	1.2209349999999999	0.137429536117	0.861025466378	0.00136030355096	2.5723528764e-05	2.27656425114e-05	2.27041840718e-05	2.27004880761e-05	2.27000837093e-05	2.27000187569e-05	2.27000051153e-05	2.27000026157e-05
hhs10	201445	1.3065212013769	1.377	0.0686459829693	0.920755249022	0.0104127661873	2.70870862374e-05	2.27145115601e-05	2.27002151851e-05	2.270000795e-05	2.27000005322e-05	2.27000000541e-05	2.27000000073e-05	2.27000000017e-05
hhs10	201446	1.4737765008778	1.49768	0.0248371674829	0.951034713809	0.0239369996295	3.21855950499e-05	2.27329109821e-05	2.27005473406e-05	2.27000228925e-05	2.27000017251e-05	2.27000001949e-05	2.27000000296e-05	2.27000000074e-05
hhs10	201447	2.0441604416393	1.797	0.0189670138146	0.695435626608	0.283569891554	0.00186130086497	2.98869995433e-05	2.27779904057e-05	2.27020567647e-05	2.27001025416e-05	2.27000080893e-05	2.27000008977e-05	2.2700000159e-05
hhs10	201448	2.6012025447849	1.99288	0.0514876122321	0.452414147407	0.44502356451	0.0493053023616	0.00158802811786	6.60885176379e-05	2.43551321691e-05	2.27933219594e-05	2.27074677663e-05	2.27007999805e-05	2.27001315276e-05
hhs10	201449	3.1860889417117	2.343	0.0199466191432	0.269485265894	0.562971855907	0.140260590652	0.00699187877595	0.000223367974065	2.92956823681e-05	2.30040962293e-05	2.27198736219e-05	2.27017642508e-05	2.2700237579e-05
hhs10	201450	3.1145991420406	2.746	0.00625128915055	0.118257884477	0.53061178632	0.313877605399	0.0296946412962	0.00115067394774	6.32470278906e-05	2.46301698321e-05	2.28288684969e-05	2.27117119908e-05	2.27016311455e-05
hhs10	201451	3.6323305131919	2.92318	0.0328404310172	0.147605502005	0.346544348079	0.321566650454	0.121045515195	0.0252311330378	0.00420835883271	0.000722372911234	0.000152950978556	5.04895662072e-05	3.22479239714e-05
hhs10	201452	3.3902294791801	3.653	0.0407685156561	0.102190015694	0.189549904938	0.244535270913	0.213412406945	0.127898116596	0.0555041601239	0.018819957685	0.00540933809797	0.00142355830498	0.00048875504549
hhs10	201453	2.756924236914	3.59288	0.0614370549854	0.117328405698	0.177753461011	0.208249850493	0.186752909088	0.129101361433	0.0703967083408	0.0313487985747	0.0118794004335	0.00399888822959	0.00175316171279
hhs10	201501	2.1791801469649	2.976	0.0451839511352	0.155294574016	0.302265362121	0.297211002092	0.148079971899	0.0421072707294	0.00822271868524	0.00133386829091	0.000219599417805	5.29111162513e-05	2.87704977094e-05
hhs10	201502	1.7891024434623	3.6061	0.0318119090264	0.0961401113787	0.202728477227	0.272550494291	0.224649924457	0.116489263322	0.0412264127649	0.0111210979066	0.00255815116177	0.000558902370388	0.000165256094094
hhs10	201503	1.17147157755	3.2488	0.00697477439497	0.0676026741392	0.308634516326	0.428174158767	0.163441800167	0.0229346374866	0.00197915149433	0.000175264764611	3.60155675933e-05	2.40961210609e-05	2.29107721675e-05
hhs10	201504	1.0791257578158	3.1180000000000003	0.035070449848	0.132432842673	0.28827093058	0.314012166418	0.168370984758	0.0499035669611	0.00994581454227	0.00163242250743	0.00026868423224	6.1358292904e-05	3.07791868292e-05
hhs10	201505	1.1135793185105	2.16249	0.0639577028295	0.347349173383	0.449545245167	0.125803104946	0.0122967620434	0.000865491234446	8.51367332486e-05	2.84792624208e-05	2.33814619667e-05	2.28001705411e-05	2.27227683006e-05
hhs10	201506	1.1030882386756	1.72987	0.19815868257	0.382155692092	0.298276864734	0.100035224926	0.0183954254128	0.00250697482047	0.00033262888928	6.32802646131e-05	2.86133150788e-05	2.36779068731e-05	2.29350699307e-05
hhs10	201507	1.1697219326896	1.04083	0.401911562805	0.420744900713	0.150249976807	0.0240791324447	0.00259640351804	0.000274186739435	4.92415106061e-05	2.59357073728e-05	2.31631207856e-05	2.2777386668e-05	2.27192477973e-05
hhs10	201508	0.85345496250622	0.8320510000000001	0.524219712345	0.398742462209	0.0706677812885	0.00575649026719	0.00043683582999	5.85446890551e-05	2.66857562058e-05	2.32628247999e-05	2.27977807094e-05	2.27202356353e-05	2.27067742142e-05
hhs10	201509	0.94333459755539	0.78493	0.63712029532	0.34676167349	0.0156205248294	0.000329831266724	3.10605085982e-05	2.30835478162e-05	2.27276967264e-05	2.27028628887e-05	2.27003919834e-05	2.27000670825e-05	2.27000182831e-05
hhs10	201510	0.64507376001051	0.84	0.584113743743	0.389412927533	0.0257010298602	0.000599061373668	3.65044432924e-05	2.32023786088e-05	2.2728114533e-05	2.27022665408e-05	2.27002458727e-05	2.27000339295e-05	2.27000071766e-05
hhs10	201511	0.80334207357338	0.769292	0.658704379593	0.329821334842	0.0111456965286	0.000167027216464	2.527643217e-05	2.2780839257e-05	2.27041852749e-05	2.2700323194e-05	2.27000341982e-05	2.27000046497e-05	2.27000009734e-05
hhs10	201512	0.91935994952552	0.621	0.885633327852	0.113935856913	0.000248143929703	2.3752211219e-05	2.27182707336e-05	2.27007594635e-05	2.27000563147e-05	2.27000062584e-05	2.2700000936e-05	2.27000001756e-05	2.27000000541e-05
hhs10	201513	0.82499060787238	0.6098825	0.861705360737	0.137311304026	0.000792790713967	3.13395197003e-05	2.29833444414e-05	2.27191505087e-05	2.27020994836e-05	2.2700323408e-05	2.27000640094e-05	2.27000153488e-05	2.27000064172e-05
hhs10	201514	0.52908841619449	0.57111	0.895184056271	0.10430146819	0.000330991286879	2.45463773036e-05	2.27361311042e-05	2.27016028398e-05	2.27001236846e-05	2.27000141161e-05	2.27000021514e-05	2.27000004094e-05	2.27000001279e-05
hhs10	201515	0.70226145335663	0.477	0.909089486422	0.0901581942752	0.000564389806296	2.88317824372e-05	2.28851824117e-05	2.27112387047e-05	2.27011042828e-05	2.27001532475e-05	2.27000275157e-05	2.27000060275e-05	2.27000022304e-05
hhs10	201516	0.62281064018105	0.6159485	0.80430293811	0.192479319934	0.00298177808011	7.48488414816e-05	2.47443241807e-05	2.28500664219e-05	2.27171909071e-05	2.27027175692e-05	2.27005467801e-05	2.27001325691e-05	2.27000560051e-05
