# Supplementary material for: A human judgment approach to epidemiological forecasting
Source: PLoS Comput Biol. 2017 Mar 10;13(3):e1005248. doi: 10.1371/journal.pcbi.1005248 (PMC5345757; doi:10.1371/journal.pcbi.1005248)
Supplement: S1 Data — (ZIP) [file pcbi.1005248.s002.zip › S1_data/influenza_2015-2016_epicast_peak-week.csv]

region	wILI available through week	ground truth	Point Prediction	Pr(week=201540)	Pr(week=201541)	Pr(week=201542)	Pr(week=201543)	Pr(week=201544)	Pr(week=201545)	Pr(week=201546)	Pr(week=201547)	Pr(week=201548)	Pr(week=201549)	Pr(week=201550)	Pr(week=201551)	Pr(week=201552)	Pr(week=201601)	Pr(week=201602)	Pr(week=201603)	Pr(week=201604)	Pr(week=201605)	Pr(week=201606)	Pr(week=201607)	Pr(week=201608)	Pr(week=201609)	Pr(week=201610)	Pr(week=201611)	Pr(week=201612)	Pr(week=201613)	Pr(week=201614)	Pr(week=201615)	Pr(week=201616)	Pr(week=201617)	Pr(week=201618)	Pr(week=201619)	Pr(week=201620)
nat	201542	201610	201552	6.76928033771e-05	0.000106468369832	0.0001805832732	0.000329209099968	0.000643479520034	0.00134718531536	0.00301854460457	0.00720714301457	0.0180510870626	0.0454904853727	0.105577347713	0.195189911077	0.245376289322	0.195189911077	0.105577347713	0.0454904853727	0.0180510870626	0.00720714301458	0.00301854460457	0.00134718531536	0.000643479520034	0.000329209099968	0.0001805832732	0.000106468369832	6.76928033771e-05	4.65138052733e-05	3.4491938662e-05	2.74288364902e-05	2.31490006369e-05	2.04826721894e-05	1.87794344512e-05	1.76664667108e-05	1.69240709705e-05
nat	201543	201610	201602	0.000159403326416	0.000270273341437	0.000473667898589	0.000851079858653	0.00155656195983	0.00287705742131	0.00533062039638	0.00980115885738	0.0176557378795	0.0306645616328	0.0503698836306	0.0765795952695	0.105418242938	0.128866615575	0.138012535467	0.128866615575	0.105418242938	0.0765795952695	0.0503698836306	0.0306645616328	0.0176557378795	0.00980115885738	0.00533062039638	0.00287705742131	0.00155656195983	0.000851079858654	0.000473667898589	0.000270273341437	0.000159403326416	9.81155825493e-05	6.37040788713e-05	4.40626981411e-05	3.26622014355e-05
nat	201544	201610	201552	0.00018034483236	0.000359770365294	0.000741679592212	0.00155377475336	0.00326097687914	0.00675865096654	0.0136099256204	0.0261226121883	0.046747174499	0.0761459710886	0.110240967009	0.138957895254	0.150358112932	0.138957895254	0.110240967009	0.0761459710886	0.046747174499	0.0261226121883	0.0136099256204	0.00675865096654	0.00326097687914	0.00155377475336	0.000741679592212	0.000359770365294	0.00018034483236	9.55017248142e-05	5.49131396328e-05	3.5200125035e-05	2.54586211501e-05	2.05541855195e-05	1.80369478606e-05	1.67195642139e-05	1.60166644945e-05
nat	201545	201610	201552	7.12350545704e-05	0.000144263878006	0.000317584869046	0.000731692323936	0.00171710645968	0.00401707217068	0.00917182579922	0.0199525760369	0.0402128813519	0.0727698309566	0.114515842194	0.152330285081	0.167928214305	0.152330285081	0.114515842194	0.0727698309566	0.0402128813519	0.0199525760369	0.00917182579922	0.00401707217068	0.00171710645968	0.000731692323936	0.000317584869046	0.000144263878006	7.12350545704e-05	4.00310885228e-05	2.64458518821e-05	2.04015733051e-05	1.76488809866e-05	1.6364688925e-05	1.57509069483e-05	1.54504513912e-05	1.52999022329e-05
nat	201546	201610	201552	9.87254776533e-05	0.000198323426775	0.000423569924228	0.000936527526885	0.00210098962316	0.0046980193769	0.0102740329539	0.0214861660192	0.0418398392314	0.0736142294773	0.113455644541	0.149000509349	0.163550166118	0.149000509349	0.113455644541	0.0736142294773	0.0418398392314	0.0214861660192	0.0102740329539	0.0046980193769	0.00210098962316	0.000936527526885	0.000423569924228	0.000198323426775	9.87254776532e-05	5.40753602463e-05	3.36911320198e-05	2.41886614642e-05	1.9658721299e-05	1.74489970884e-05	1.63459393253e-05	1.57826525552e-05	1.54885635823e-05
nat	201547	201610	201552	0.000201628439476	0.000407145401238	0.000844004896497	0.00176638984085	0.00367971292034	0.00752261852168	0.0148565930087	0.0278396512456	0.0485177377147	0.0769944144525	0.109015434197	0.135361289593	0.145688702176	0.135361289593	0.109015434197	0.0769944144525	0.0485177377147	0.0278396512456	0.0148565930087	0.00752261852168	0.00367971292034	0.00176638984085	0.000844004896497	0.000407145401238	0.000201628439476	0.000104808740327	5.88623591344e-05	3.68066477797e-05	2.60664336184e-05	2.07510023636e-05	1.807435339e-05	1.67021076366e-05	1.59857157635e-05
nat	201548	201610	201602	0.000104753579521	0.000184833201618	0.000341063488697	0.000648368490337	0.00125469988285	0.00244608742933	0.00475435980998	0.00910549411912	0.0169456251806	0.0301425885354	0.0502880051739	0.0771059364843	0.106511528681	0.130307899155	0.13955983896	0.130307899155	0.106511528681	0.0771059364843	0.0502880051739	0.0301425885354	0.0169456251806	0.00910549411912	0.00475435980998	0.00244608742933	0.00125469988285	0.000648368490337	0.000341063488697	0.000184833201618	0.000104753579521	6.32221634809e-05	4.13771766692e-05	2.97066669619e-05	2.33686080586e-05
nat	201549	201610	201605	7.98319783898e-05	0.000123080288099	0.000197456648616	0.000326588640233	0.000552482034234	0.00094951102579	0.0016479082512	0.00287100359281	0.00498866779267	0.00858048566709	0.0144784084351	0.0237141646429	0.0372460798821	0.0553507348564	0.0767603636188	0.0980505528866	0.114115495331	0.120137281122	0.114115495331	0.0980505528866	0.0767603636188	0.0553507348564	0.0372460798821	0.0237141646429	0.0144784084351	0.00858048566709	0.00498866779267	0.00287100359281	0.0016479082512	0.00094951102579	0.000552482034234	0.000326588640233	0.000197456648616
nat	201550	201610	201606	2.62061422452e-05	3.45536674879e-05	4.97557296449e-05	7.78599188805e-05	0.000130548362704	0.000230549181744	0.000422204452767	0.000791726923806	0.00150468357305	0.00287118315314	0.00544738419186	0.010162207854	0.0183964239674	0.0318202858724	0.0516790938761	0.0773614005607	0.104843125132	0.126691518895	0.135106952548	0.126691518895	0.104843125132	0.0773614005607	0.0516790938761	0.0318202858724	0.0183964239674	0.010162207854	0.00544738419186	0.00287118315314	0.00150468357305	0.000791726923807	0.000422204452767	0.000230549181743	0.000130548362704
nat	201551	201610	201605	3.21845014751e-05	4.4203129365e-05	6.56743436802e-05	0.000104777183204	0.00017734417928	0.000314427616014	0.000577486390711	0.00108849902845	0.00208788428286	0.00403926297587	0.007797304782	0.0148126244057	0.0272038487186	0.0472428200225	0.0756136925991	0.108570086198	0.1364706169	0.147590913117	0.1364706169	0.108570086198	0.0756136925991	0.0472428200225	0.0272038487186	0.0148126244057	0.007797304782	0.00403926297587	0.00208788428286	0.00108849902845	0.000577486390711	0.000314427616014	0.00017734417928	0.000104777183204	6.56743436802e-05
nat	201552	201610	201606	1.52083799205e-05	1.52739829074e-05	1.54052573363e-05	1.56771344059e-05	1.62615692012e-05	1.75694602138e-05	2.06257981179e-05	2.81054666824e-05	4.73206972289e-05	9.92018170226e-05	0.000246255349248	0.000681430029563	0.00200840261407	0.00607010385392	0.0179758001879	0.0488762618234	0.1117143958	0.194158645438	0.236017675437	0.194158645438	0.1117143958	0.0488762618234	0.0179758001879	0.00607010385392	0.00200840261407	0.000681430029563	0.000246255349248	9.92018170226e-05	4.73206972288e-05	2.81054666825e-05	2.06257981179e-05	1.75694602139e-05	1.62615692011e-05
nat	201601	201610	201607	1.51333975604e-05	1.5133475928e-05	1.51336577933e-05	1.51340986891e-05	1.51352201213e-05	1.51382274451e-05	1.51467769346e-05	1.51727013394e-05	1.52571118476e-05	1.55543398513e-05	1.66941925128e-05	2.14833589133e-05	4.35891261073e-05	0.00015514877716	0.000758223746857	0.00407745867914	0.0208407970697	0.0854348963963	0.227095071449	0.32290020447	0.227095071449	0.0854348963963	0.0208407970697	0.00407745867914	0.000758223746857	0.00015514877716	4.35891261073e-05	2.14833589133e-05	1.66941925129e-05	1.55543398513e-05	1.52571118476e-05	1.51727013395e-05	1.51467769345e-05
nat	201602	201610	201607	3.51065573519e-05	4.77947951818e-05	6.92782637095e-05	0.00010611359857	0.000170020361599	0.000282070078061	0.000480242374271	0.000832831509602	0.00146152970154	0.00257917965632	0.0045462671153	0.00794236891929	0.0136250132881	0.0226995416003	0.0362596522147	0.0547496144467	0.0769947995021	0.0994350466113	0.116543279269	0.122990883928	0.116543279269	0.0994350466113	0.0769947995021	0.0547496144467	0.0362596522147	0.0226995416003	0.0136250132881	0.00794236891929	0.0045462671153	0.00257917965632	0.00146152970154	0.000832831509602	0.000480242374271
nat	201603	201610	201607	4.14324884782e-05	5.93627393461e-05	9.02737917791e-05	0.000143978429393	0.000237862251929	0.000402649862117	0.000692245642884	0.00119994754094	0.00208372761868	0.00360228373304	0.00615886508765	0.0103377918581	0.0168961088822	0.0266445101152	0.0401421758943	0.0571903414094	0.0762835486359	0.094408013384	0.107626356469	0.112492607894	0.107626356469	0.094408013384	0.0762835486359	0.0571903414094	0.0401421758943	0.0266445101152	0.0168961088822	0.0103377918581	0.00615886508765	0.00360228373304	0.00208372761868	0.00119994754094	0.000692245642884
nat	201604	201610	201607	4.08203285058e-05	5.68226788331e-05	8.36653139938e-05	0.000129211465623	0.00020731483369	0.000342483743409	0.000578094634336	0.000990561737806	0.00171293096045	0.00297189617752	0.00514017477502	0.00879694960314	0.014765404231	0.0240534161317	0.0375769442154	0.0555618878225	0.0767145242053	0.0976544276054	0.113403909981	0.119297437475	0.113403909981	0.0976544276054	0.0767145242053	0.0555618878225	0.0375769442154	0.0240534161317	0.014765404231	0.00879694960314	0.00514017477502	0.00297189617752	0.00171293096045	0.000990561737806	0.000578094634336
nat	201605	201610	201608	1.53733523723e-05	1.55624594228e-05	1.59182060717e-05	1.66037929606e-05	1.79588901286e-05	2.07087415149e-05	2.64422855408e-05	3.87303984741e-05	6.57943523748e-05	0.000126973576339	0.000268528368477	0.000602080835266	0.0013958240815	0.00327835637301	0.00764057954244	0.0172346718396	0.0364629804033	0.0696661366911	0.115315180172	0.159037771954	0.177642945494	0.159037771954	0.115315180172	0.0696661366911	0.0364629804033	0.0172346718396	0.00764057954244	0.00327835637301	0.0013958240815	0.000602080835266	0.000268528368477	0.000126973576339	6.57943523748e-05
nat	201606	201610	201607	1.51333300194e-05	1.51333300391e-05	1.51333300819e-05	1.51333301791e-05	1.5133330412e-05	1.51333310025e-05	1.51333326022e-05	1.51333372782e-05	1.51333522096e-05	1.51334051184e-05	1.51336174023e-05	1.5134607662e-05	1.51401718784e-05	1.51797008402e-05	1.55593936883e-05	2.09617141142e-05	0.000147418150461	0.00501838486481	0.160299171038	0.668663966645	0.160299171038	0.00501838486481	0.000147418150461	2.09617141143e-05	1.55593936882e-05	1.51797008401e-05	1.51401718785e-05	1.5134607662e-05	1.51336174023e-05	1.51334051183e-05	1.51333522097e-05	1.51333372782e-05	1.51333326022e-05
nat	201607	201610	201608	1.51333357325e-05	1.51333395551e-05	1.51333463688e-05	1.51333589094e-05	1.51333828297e-05	1.51334303259e-05	1.51335290218e-05	1.51337450349e-05	1.51342469428e-05	1.51354971761e-05	1.51388775823e-05	1.51489585067e-05	1.51828214937e-05	1.5314636928e-05	1.59330356473e-05	1.96293214969e-05	5.00947187984e-05	0.000434117692974	0.00828136598797	0.17030975391	0.64147503312	0.17030975391	0.00828136598797	0.000434117692974	5.00947187984e-05	1.96293214968e-05	1.59330356474e-05	1.5314636928e-05	1.51828214938e-05	1.51489585067e-05	1.51388775823e-05	1.51354971761e-05	1.51342469428e-05
nat	201608	201610	201607	1.51333481059e-05	1.51333642787e-05	1.51333972222e-05	1.51334670975e-05	1.5133622163e-05	1.51339842305e-05	1.51348797184e-05	1.5137244688e-05	1.51439795651e-05	1.51649089568e-05	1.5236934179e-05	1.55164328773e-05	1.67668939643e-05	2.3388453517e-05	6.60650571819e-05	0.000407258802847	0.00370269488806	0.035965767905	0.226720120034	0.465922405989	0.226720120034	0.035965767905	0.00370269488806	0.000407258802847	6.60650571819e-05	2.3388453517e-05	1.67668939643e-05	1.55164328773e-05	1.5236934179e-05	1.51649089569e-05	1.5143979565e-05	1.51372446879e-05	1.51348797184e-05
nat	201609	201610	201609	1.5133331145e-05	1.51333321395e-05	1.51333341239e-05	1.5133338226e-05	1.51333470434e-05	1.5133366836e-05	1.51334134713e-05	1.51335295029e-05	1.51338365347e-05	1.51347079941e-05	1.51373887177e-05	1.51464388609e-05	1.51804900028e-05	1.53259826507e-05	1.60481468492e-05	2.03228644656e-05	5.13074007818e-05	0.000330185871449	0.0033287778038	0.0349561125511	0.227077768263	0.46816603806	0.227077768263	0.0349561125511	0.0033287778038	0.000330185871449	5.13074007818e-05	2.03228644656e-05	1.60481468492e-05	1.53259826507e-05	1.51804900027e-05	1.5146438861e-05	1.51373887177e-05
nat	201610	201610	201610	1.51333312196e-05	1.51333319396e-05	1.51333331551e-05	1.51333352611e-05	1.5133339017e-05	1.51333459341e-05	1.51333591377e-05	1.51333853783e-05	1.51334399649e-05	1.51335595973e-05	1.51338380308e-05	1.51345330852e-05	1.51364176449e-05	1.51420587731e-05	1.51611062018e-05	1.52358036586e-05	1.55901986107e-05	1.77472037496e-05	3.60996475399e-05	0.000282235815178	0.00602781435474	0.157446223319	0.672045626018	0.157446223319	0.00602781435474	0.000282235815178	3.60996475399e-05	1.77472037496e-05	1.55901986106e-05	1.52358036586e-05	1.51611062018e-05	1.51420587731e-05	1.5136417645e-05
nat	201611	201610	201610	1.513333e-05	1.513333e-05	1.513333e-05	1.513333e-05	1.513333e-05	1.513333e-05	1.513333e-05	1.513333e-05	1.513333e-05	1.513333e-05	1.513333e-05	1.513333e-05	1.513333e-05	1.513333e-05	1.513333e-05	1.513333e-05	1.513333e-05	1.513333e-05	1.513333e-05	1.513333e-05	1.513333e-05	1.513333e-05	0.99951573344	1.513333e-05	1.513333e-05	1.513333e-05	1.513333e-05	1.513333e-05	1.513333e-05	1.513333e-05	1.513333e-05	1.513333e-05	1.513333e-05
nat	201612	201610	201610	1.513333e-05	1.513333e-05	1.513333e-05	1.513333e-05	1.513333e-05	1.513333e-05	1.513333e-05	1.513333e-05	1.513333e-05	1.513333e-05	1.513333e-05	1.513333e-05	1.513333e-05	1.513333e-05	1.513333e-05	1.513333e-05	1.513333e-05	1.513333e-05	1.513333e-05	1.513333e-05	1.513333e-05	1.513333e-05	0.99951573344	1.513333e-05	1.513333e-05	1.513333e-05	1.513333e-05	1.513333e-05	1.513333e-05	1.513333e-05	1.513333e-05	1.513333e-05	1.513333e-05
nat	201613	201610	201610	1.513333e-05	1.513333e-05	1.513333e-05	1.513333e-05	1.513333e-05	1.513333e-05	1.513333e-05	1.513333e-05	1.513333e-05	1.513333e-05	1.513333e-05	1.513333e-05	1.513333e-05	1.513333e-05	1.513333e-05	1.513333e-05	1.513333e-05	1.513333e-05	1.513333e-05	1.513333e-05	1.513333e-05	1.513333e-05	0.99951573344	1.513333e-05	1.513333e-05	1.513333e-05	1.513333e-05	1.513333e-05	1.513333e-05	1.513333e-05	1.513333e-05	1.513333e-05	1.513333e-05
nat	201614	201610	201610	1.513333e-05	1.513333e-05	1.513333e-05	1.513333e-05	1.513333e-05	1.513333e-05	1.513333e-05	1.513333e-05	1.513333e-05	1.513333e-05	1.513333e-05	1.513333e-05	1.513333e-05	1.513333e-05	1.513333e-05	1.513333e-05	1.513333e-05	1.513333e-05	1.513333e-05	1.513333e-05	1.513333e-05	1.513333e-05	0.99951573344	1.513333e-05	1.513333e-05	1.513333e-05	1.513333e-05	1.513333e-05	1.513333e-05	1.513333e-05	1.513333e-05	1.513333e-05	1.513333e-05
nat	201615	201610	201610	1.513333e-05	1.513333e-05	1.513333e-05	1.513333e-05	1.513333e-05	1.513333e-05	1.513333e-05	1.513333e-05	1.513333e-05	1.513333e-05	1.513333e-05	1.513333e-05	1.513333e-05	1.513333e-05	1.513333e-05	1.513333e-05	1.513333e-05	1.513333e-05	1.513333e-05	1.513333e-05	1.513333e-05	1.513333e-05	0.99951573344	1.513333e-05	1.513333e-05	1.513333e-05	1.513333e-05	1.513333e-05	1.513333e-05	1.513333e-05	1.513333e-05	1.513333e-05	1.513333e-05
nat	201616	201610	201610	1.513333e-05	1.513333e-05	1.513333e-05	1.513333e-05	1.513333e-05	1.513333e-05	1.513333e-05	1.513333e-05	1.513333e-05	1.513333e-05	1.513333e-05	1.513333e-05	1.513333e-05	1.513333e-05	1.513333e-05	1.513333e-05	1.513333e-05	1.513333e-05	1.513333e-05	1.513333e-05	1.513333e-05	1.513333e-05	0.99951573344	1.513333e-05	1.513333e-05	1.513333e-05	1.513333e-05	1.513333e-05	1.513333e-05	1.513333e-05	1.513333e-05	1.513333e-05	1.513333e-05
nat	201617	201610	201610	1.513333e-05	1.513333e-05	1.513333e-05	1.513333e-05	1.513333e-05	1.513333e-05	1.513333e-05	1.513333e-05	1.513333e-05	1.513333e-05	1.513333e-05	1.513333e-05	1.513333e-05	1.513333e-05	1.513333e-05	1.513333e-05	1.513333e-05	1.513333e-05	1.513333e-05	1.513333e-05	1.513333e-05	1.513333e-05	0.99951573344	1.513333e-05	1.513333e-05	1.513333e-05	1.513333e-05	1.513333e-05	1.513333e-05	1.513333e-05	1.513333e-05	1.513333e-05	1.513333e-05
nat	201618	201610	201610	1.513333e-05	1.513333e-05	1.513333e-05	1.513333e-05	1.513333e-05	1.513333e-05	1.513333e-05	1.513333e-05	1.513333e-05	1.513333e-05	1.513333e-05	1.513333e-05	1.513333e-05	1.513333e-05	1.513333e-05	1.513333e-05	1.513333e-05	1.513333e-05	1.513333e-05	1.513333e-05	1.513333e-05	1.513333e-05	0.99951573344	1.513333e-05	1.513333e-05	1.513333e-05	1.513333e-05	1.513333e-05	1.513333e-05	1.513333e-05	1.513333e-05	1.513333e-05	1.513333e-05
nat	201619	201610	201610	1.513333e-05	1.513333e-05	1.513333e-05	1.513333e-05	1.513333e-05	1.513333e-05	1.513333e-05	1.513333e-05	1.513333e-05	1.513333e-05	1.513333e-05	1.513333e-05	1.513333e-05	1.513333e-05	1.513333e-05	1.513333e-05	1.513333e-05	1.513333e-05	1.513333e-05	1.513333e-05	1.513333e-05	1.513333e-05	0.99951573344	1.513333e-05	1.513333e-05	1.513333e-05	1.513333e-05	1.513333e-05	1.513333e-05	1.513333e-05	1.513333e-05	1.513333e-05	1.513333e-05
hhs1	201542	201610	201606	1.57848761134e-05	1.60966607534e-05	1.65901062263e-05	1.73925351743e-05	1.87377145848e-05	2.10713997493e-05	2.52805500418e-05	3.32171256194e-05	4.89656847806e-05	8.2116089507e-05	0.0001568526449	0.000339342533534	0.000827937495277	0.00227825439461	0.00706138454	0.0240847914033	0.0821830576053	0.220222169936	0.325167777588	0.220222169936	0.0821830576053	0.0240847914033	0.00706138454	0.00227825439461	0.000827937495277	0.000339342533534	0.0001568526449	8.2116089507e-05	4.89656847805e-05	3.32171256193e-05	2.52805500418e-05	2.10713997493e-05	1.87377145848e-05
hhs1	201543	201610	201607	1.5141255182e-05	1.51473461009e-05	1.51588644289e-05	1.51813950566e-05	1.52271411646e-05	1.53239397337e-05	1.553837802e-05	1.60383147722e-05	1.72721610643e-05	2.05168587435e-05	2.96724130154e-05	5.75836264255e-05	0.000150016274843	0.000482904207806	0.00177427909178	0.00699611662751	0.0273262925226	0.0922097609833	0.219761826502	0.302193184134	0.219761826502	0.0922097609833	0.0273262925226	0.00699611662751	0.00177427909178	0.000482904207806	0.000150016274843	5.75836264254e-05	2.96724130153e-05	2.05168587436e-05	1.72721610644e-05	1.60383147721e-05	1.55383780201e-05
hhs1	201544	201610	201606	1.51339943018e-05	1.51347423299e-05	1.51364551464e-05	1.51405563929e-05	1.51508718098e-05	1.51782632004e-05	1.52554833123e-05	1.54880182575e-05	1.62408165944e-05	1.8877347044e-05	2.89186500029e-05	7.05877208166e-05	0.000258020283474	0.00115377667572	0.00548731271694	0.0247328582074	0.0907295861748	0.223146674449	0.308531602895	0.223146674449	0.0907295861748	0.0247328582074	0.00548731271694	0.00115377667572	0.000258020283474	7.05877208167e-05	2.89186500029e-05	1.8877347044e-05	1.62408165944e-05	1.54880182575e-05	1.52554833123e-05	1.51782632004e-05	1.51508718098e-05
hhs1	201545	201610	201606	1.51342660145e-05	1.51353147011e-05	1.5137707907e-05	1.51434155802e-05	1.51577035059e-05	1.51954269998e-05	1.53010360709e-05	1.56163399231e-05	1.66262180136e-05	2.01156309625e-05	3.31776491632e-05	8.61875353193e-05	0.000317836651101	0.00138430112009	0.00630583666646	0.0269664524721	0.0937022200615	0.220859595086	0.300432210101	0.220859595086	0.0937022200615	0.0269664524721	0.00630583666646	0.00138430112009	0.000317836651102	8.61875353193e-05	3.31776491631e-05	2.01156309625e-05	1.66262180137e-05	1.56163399232e-05	1.53010360709e-05	1.51954269998e-05	1.5157703506e-05
hhs1	201546	201610	201606	1.51339943018e-05	1.51347423299e-05	1.51364551464e-05	1.51405563929e-05	1.51508718098e-05	1.51782632004e-05	1.52554833123e-05	1.54880182575e-05	1.62408165944e-05	1.8877347044e-05	2.89186500029e-05	7.05877208166e-05	0.000258020283474	0.00115377667572	0.00548731271694	0.0247328582074	0.0907295861748	0.223146674449	0.308531602895	0.223146674449	0.0907295861748	0.0247328582074	0.00548731271694	0.00115377667572	0.000258020283474	7.05877208167e-05	2.89186500029e-05	1.8877347044e-05	1.62408165944e-05	1.54880182575e-05	1.52554833123e-05	1.51782632004e-05	1.51508718098e-05
hhs1	201547	201610	201606	1.51338668449e-05	1.51345231829e-05	1.51360934132e-05	1.51400252976e-05	1.51503742644e-05	1.51791409451e-05	1.52640151598e-05	1.55312227145e-05	1.64335410214e-05	1.97162623757e-05	3.26142651529e-05	8.72371290068e-05	0.00033393705672	0.00149074722515	0.00682110294391	0.0286608983489	0.0962564454146	0.219229226162	0.293920489287	0.219229226162	0.0962564454146	0.0286608983489	0.00682110294391	0.00149074722515	0.00033393705672	8.72371290067e-05	3.26142651529e-05	1.97162623757e-05	1.64335410214e-05	1.55312227145e-05	1.52640151598e-05	1.51791409451e-05	1.51503742644e-05
hhs1	201548	201610	201606	1.57795313335e-05	1.63485695554e-05	1.74786294118e-05	1.9784342722e-05	2.46222414263e-05	3.50670435947e-05	5.8268563426e-05	0.000111243101334	0.000235255673247	0.000531495013804	0.00124775340979	0.00297796679173	0.0070714719498	0.01628329631	0.0351977158227	0.068650217266	0.115639321292	0.161387457419	0.181028305131	0.161387457419	0.115639321292	0.068650217266	0.0351977158227	0.01628329631	0.0070714719498	0.00297796679173	0.00124775340979	0.000531495013804	0.000235255673247	0.000111243101334	5.82685634259e-05	3.50670435947e-05	2.46222414263e-05
hhs1	201549	201610	201605	1.89656728392e-05	2.21187539237e-05	2.81767391832e-05	4.0104891021e-05	6.41804051367e-05	0.000113973873379	0.000219360418324	0.000446978660778	0.000946204922544	0.00204914863478	0.00447311476548	0.00967383261403	0.0202752947925	0.0400390818761	0.0720078412489	0.113637494083	0.151981411128	0.167966517467	0.151981411128	0.113637494083	0.0720078412489	0.0400390818761	0.0202752947925	0.00967383261403	0.00447311476548	0.00204914863478	0.000946204922544	0.000446978660778	0.000219360418324	0.000113973873379	6.41804051367e-05	4.0104891021e-05	2.81767391831e-05
hhs1	201550	201610	201607	1.89860601375e-05	2.18690168439e-05	2.71225056991e-05	3.68657405875e-05	5.52518728409e-05	9.0529682758e-05	0.000159261418197	0.000294937019324	0.000565373050855	0.00110697426654	0.00218904063681	0.00432444489655	0.00843114301498	0.0159902343241	0.0289969227129	0.0492874310355	0.0768479578953	0.107587933148	0.132776083146	0.14263390199	0.132776083146	0.107587933148	0.0768479578953	0.0492874310355	0.0289969227129	0.0159902343241	0.00843114301498	0.00432444489655	0.00218904063681	0.00110697426654	0.000565373050855	0.000294937019324	0.000159261418197
hhs1	201551	201610	201607	1.71594310945e-05	1.85291580586e-05	2.09465480694e-05	2.53101379846e-05	3.33745884444e-05	4.86472930894e-05	7.83032962239e-05	0.000137349060632	0.000257800523506	0.000509042712511	0.00104272803287	0.00218919044313	0.0046517882963	0.00984873095792	0.0203443906478	0.0398736985858	0.0716048956352	0.113274173262	0.151993478048	0.16822489384	0.151993478048	0.113274173262	0.0716048956352	0.0398736985858	0.0203443906478	0.00984873095792	0.0046517882963	0.00218919044313	0.00104272803287	0.000509042712511	0.000257800523506	0.000137349060632	7.83032962238e-05
hhs1	201552	201610	201606	4.30067676856e-05	6.05514560896e-05	9.02932504305e-05	0.000141453563328	0.000230692818818	0.000388347851982	0.000669881002221	0.00117653020803	0.00209130152567	0.00373792468411	0.00666692763093	0.0117538892896	0.0202418641057	0.0335622508049	0.0526817029046	0.0768582511864	0.102332554867	0.122395511512	0.130089434178	0.122395511512	0.102332554867	0.0768582511864	0.0526817029046	0.0335622508049	0.0202418641057	0.0117538892896	0.00666692763093	0.00373792468411	0.00209130152567	0.00117653020803	0.000669881002221	0.000388347851983	0.000230692818818
hhs1	201601	201610	201607	1.51473905182e-05	1.5162206206e-05	1.51945076885e-05	1.52673228488e-05	1.54373839041e-05	1.58496954576e-05	1.68892390151e-05	1.96183281269e-05	2.70819733144e-05	4.83254813005e-05	0.000111046775162	0.000301801841235	0.000891824042834	0.00270858032817	0.00809197445446	0.0226818491771	0.0563026808478	0.1157662901	0.184531176722	0.216909662874	0.184531176722	0.1157662901	0.0563026808478	0.0226818491771	0.00809197445446	0.00270858032817	0.000891824042834	0.000301801841235	0.000111046775162	4.83254813004e-05	2.70819733145e-05	1.96183281269e-05	1.68892390151e-05
hhs1	201602	201610	201606	2.36044586862e-05	2.95235200749e-05	4.00097427554e-05	5.89075756864e-05	9.35409460782e-05	0.000158035272933	0.000279892618269	0.000512934509187	0.00096235321982	0.00183154661865	0.00350422371511	0.00667207058738	0.012488427761	0.0226355873308	0.0390168111578	0.0626499453684	0.0916944332688	0.119843734193	0.137627211257	0.137627211257	0.119843734193	0.0916944332688	0.0626499453684	0.0390168111578	0.0226355873308	0.012488427761	0.00667207058738	0.00350422371511	0.00183154661865	0.00096235321982	0.000512934509187	0.000279892618269	0.000158035272933
hhs1	201603	201610	201607	1.76160021712e-05	1.95192496296e-05	2.3032434363e-05	2.96436495046e-05	4.23269844501e-05	6.71226507491e-05	0.000116470597815	0.000216265720346	0.000420713214432	0.000843057434715	0.00171679985724	0.00350933396406	0.00710658247684	0.0140375141214	0.0265439690628	0.0469997703126	0.076042724201	0.109683484191	0.138023806243	0.149279756235	0.138023806243	0.109683484191	0.076042724201	0.0469997703126	0.0265439690628	0.0140375141214	0.00710658247684	0.00350933396406	0.00171679985724	0.000843057434715	0.000420713214432	0.000216265720346	0.000116470597815
hhs1	201604	201610	201607	1.513351192e-05	1.51336721659e-05	1.51339958482e-05	1.51346755976e-05	1.51361662351e-05	1.51395970786e-05	1.51479344737e-05	1.51694780656e-05	1.52291647318e-05	1.54082157151e-05	1.5996553019e-05	1.81423656103e-05	2.69566027701e-05	6.83040200723e-05	0.000291546711071	0.00166137434457	0.0105893969948	0.0616557114323	0.233023515109	0.385085390529	0.233023515109	0.0616557114323	0.0105893969948	0.00166137434457	0.000291546711071	6.83040200723e-05	2.695660277e-05	1.81423656103e-05	1.5996553019e-05	1.54082157152e-05	1.52291647318e-05	1.51694780655e-05	1.51479344737e-05
hhs1	201605	201610	201607	1.51334515684e-05	1.51335697968e-05	1.51338203392e-05	1.51343733778e-05	1.51356505874e-05	1.51387524301e-05	1.51467213599e-05	1.51685279838e-05	1.52325964267e-05	1.54365561928e-05	1.61474051023e-05	1.88902125285e-05	3.0735251148e-05	8.84339275592e-05	0.000404702648759	0.00230135872721	0.013721596299	0.0704656700516	0.232232344802	0.361227462929	0.232232344802	0.0704656700516	0.013721596299	0.00230135872721	0.000404702648759	8.84339275592e-05	3.0735251148e-05	1.88902125285e-05	1.61474051023e-05	1.54365561929e-05	1.52325964266e-05	1.51685279838e-05	1.51467213599e-05
hhs1	201606	201610	201607	1.51366382768e-05	1.51397323519e-05	1.51461328202e-05	1.51598658822e-05	1.51905327822e-05	1.5262073213e-05	1.54371407615e-05	1.58885487009e-05	1.71207191477e-05	2.06976606106e-05	3.17848895448e-05	6.85630466887e-05	0.000198926975895	0.000688237490372	0.00258819178927	0.00985849309057	0.0349262537653	0.102006416958	0.21192909955	0.275178741774	0.21192909955	0.102006416958	0.0349262537653	0.00985849309057	0.00258819178927	0.000688237490372	0.000198926975895	6.85630466887e-05	3.17848895448e-05	2.06976606106e-05	1.71207191476e-05	1.58885487009e-05	1.54371407616e-05
hhs1	201607	201610	201608	1.51333650155e-05	1.51333882705e-05	1.51334296354e-05	1.51335055773e-05	1.51336500034e-05	1.51339357594e-05	1.51345269971e-05	1.51358141623e-05	1.51387850761e-05	1.51461230686e-05	1.51657460797e-05	1.52234099087e-05	1.54132236176e-05	1.61310015927e-05	1.93554226734e-05	3.7344483258e-05	0.000169115027479	0.00150259518429	0.0192312982701	0.203779665177	0.550215744677	0.203779665177	0.0192312982701	0.00150259518429	0.000169115027479	3.73444832579e-05	1.93554226734e-05	1.61310015928e-05	1.54132236176e-05	1.52234099087e-05	1.51657460797e-05	1.51461230685e-05	1.51387850762e-05
hhs1	201608	201610	201606	1.513333e-05	1.513333e-05	1.513333e-05	1.513333e-05	1.513333e-05	1.513333e-05	1.513333e-05	1.513333e-05	1.513333e-05	1.513333e-05	1.513333e-05	1.513333e-05	1.513333e-05	1.513333e-05	1.513333e-05	1.513333e-05	1.513333e-05	1.513333e-05	0.99951573344	1.513333e-05	1.513333e-05	1.513333e-05	1.513333e-05	1.513333e-05	1.513333e-05	1.513333e-05	1.513333e-05	1.513333e-05	1.513333e-05	1.513333e-05	1.513333e-05	1.513333e-05	1.513333e-05
hhs1	201609	201610	201606	1.51397323511e-05	1.51461328186e-05	1.51598658789e-05	1.5190532775e-05	1.52620731968e-05	1.54371407234e-05	1.58885486061e-05	1.71207188983e-05	2.06976599123e-05	3.17848874551e-05	6.85630399834e-05	0.00019892695283	0.000688237405899	0.00258819146636	0.00985849185525	0.0349262493841	0.102006404159	0.211929072955	0.275178707242	0.211929072955	0.102006404159	0.0349262493841	0.00985849185525	0.00258819146636	0.000688237405899	0.00019892695283	6.85630399834e-05	3.17848874551e-05	2.06976599123e-05	1.71207188982e-05	1.58885486061e-05	1.54371407234e-05	1.52620731968e-05
hhs1	201610	201610	201610	1.513335658e-05	1.51333717421e-05	1.51333969557e-05	1.51334399232e-05	1.51335151455e-05	1.51336508167e-05	1.51339037467e-05	1.51343930443e-05	1.51353797885e-05	1.51374656434e-05	1.5142118256e-05	1.51531581857e-05	1.51813062006e-05	1.5259396166e-05	1.5498909063e-05	1.63278727166e-05	1.96522415186e-05	3.56332425992e-05	0.000131608579578	0.000880538125995	0.00838603838312	0.0838122650014	0.40658876902	0.40658876902	0.0838122650014	0.00838603838312	0.000880538125995	0.000131608579578	3.56332425992e-05	1.96522415185e-05	1.63278727166e-05	1.54989090631e-05	1.5259396166e-05
hhs1	201611	201610	201610	1.513333e-05	1.513333e-05	1.513333e-05	1.513333e-05	1.513333e-05	1.513333e-05	1.513333e-05	1.513333e-05	1.513333e-05	1.513333e-05	1.513333e-05	1.513333e-05	1.513333e-05	1.513333e-05	1.513333e-05	1.513333e-05	1.513333e-05	1.513333e-05	1.513333e-05	1.513333e-05	1.513333e-05	1.513333e-05	0.99951573344	1.513333e-05	1.513333e-05	1.513333e-05	1.513333e-05	1.513333e-05	1.513333e-05	1.513333e-05	1.513333e-05	1.513333e-05	1.513333e-05
hhs1	201612	201610	201611	1.513333e-05	1.513333e-05	1.513333e-05	1.513333e-05	1.513333e-05	1.513333e-05	1.513333e-05	1.513333e-05	1.513333e-05	1.513333e-05	1.513333e-05	1.513333e-05	1.513333e-05	1.513333e-05	1.513333e-05	1.513333e-05	1.513333e-05	1.513333e-05	1.513333e-05	1.513333e-05	1.513333e-05	1.513333e-05	1.513333e-05	0.99951573344	1.513333e-05	1.513333e-05	1.513333e-05	1.513333e-05	1.513333e-05	1.513333e-05	1.513333e-05	1.513333e-05	1.513333e-05
hhs1	201613	201610	201611	1.513333e-05	1.513333e-05	1.513333e-05	1.513333e-05	1.513333e-05	1.513333e-05	1.513333e-05	1.513333e-05	1.513333e-05	1.513333e-05	1.513333e-05	1.513333e-05	1.513333e-05	1.513333e-05	1.513333e-05	1.513333e-05	1.513333e-05	1.513333e-05	1.513333e-05	1.513333e-05	1.513333e-05	1.513333e-05	1.513333e-05	0.99951573344	1.513333e-05	1.513333e-05	1.513333e-05	1.513333e-05	1.513333e-05	1.513333e-05	1.513333e-05	1.513333e-05	1.513333e-05
hhs1	201614	201610	201610	1.513333e-05	1.513333e-05	1.513333e-05	1.513333e-05	1.513333e-05	1.513333e-05	1.513333e-05	1.513333e-05	1.513333e-05	1.513333e-05	1.513333e-05	1.513333e-05	1.513333e-05	1.513333e-05	1.513333e-05	1.513333e-05	1.513333e-05	1.513333e-05	1.513333e-05	1.513333e-05	1.513333e-05	1.513333e-05	0.99951573344	1.513333e-05	1.513333e-05	1.513333e-05	1.513333e-05	1.513333e-05	1.513333e-05	1.513333e-05	1.513333e-05	1.513333e-05	1.513333e-05
hhs1	201615	201610	201610	1.513333e-05	1.513333e-05	1.513333e-05	1.513333e-05	1.513333e-05	1.513333e-05	1.513333e-05	1.513333e-05	1.513333e-05	1.513333e-05	1.513333e-05	1.513333e-05	1.513333e-05	1.513333e-05	1.513333e-05	1.513333e-05	1.513333e-05	1.513333e-05	1.513333e-05	1.513333e-05	1.513333e-05	1.513333e-05	0.99951573344	1.513333e-05	1.513333e-05	1.513333e-05	1.513333e-05	1.513333e-05	1.513333e-05	1.513333e-05	1.513333e-05	1.513333e-05	1.513333e-05
hhs1	201616	201610	201610	1.513333e-05	1.513333e-05	1.513333e-05	1.513333e-05	1.513333e-05	1.513333e-05	1.513333e-05	1.513333e-05	1.513333e-05	1.513333e-05	1.513333e-05	1.513333e-05	1.513333e-05	1.513333e-05	1.513333e-05	1.513333e-05	1.513333e-05	1.513333e-05	1.513333e-05	1.513333e-05	1.513333e-05	1.513333e-05	0.99951573344	1.513333e-05	1.513333e-05	1.513333e-05	1.513333e-05	1.513333e-05	1.513333e-05	1.513333e-05	1.513333e-05	1.513333e-05	1.513333e-05
hhs1	201617	201610	201610	1.513333e-05	1.513333e-05	1.513333e-05	1.513333e-05	1.513333e-05	1.513333e-05	1.513333e-05	1.513333e-05	1.513333e-05	1.513333e-05	1.513333e-05	1.513333e-05	1.513333e-05	1.513333e-05	1.513333e-05	1.513333e-05	1.513333e-05	1.513333e-05	1.513333e-05	1.513333e-05	1.513333e-05	1.513333e-05	0.99951573344	1.513333e-05	1.513333e-05	1.513333e-05	1.513333e-05	1.513333e-05	1.513333e-05	1.513333e-05	1.513333e-05	1.513333e-05	1.513333e-05
hhs1	201618	201610	201610	1.513333e-05	1.513333e-05	1.513333e-05	1.513333e-05	1.513333e-05	1.513333e-05	1.513333e-05	1.513333e-05	1.513333e-05	1.513333e-05	1.513333e-05	1.513333e-05	1.513333e-05	1.513333e-05	1.513333e-05	1.513333e-05	1.513333e-05	1.513333e-05	1.513333e-05	1.513333e-05	1.513333e-05	1.513333e-05	0.99951573344	1.513333e-05	1.513333e-05	1.513333e-05	1.513333e-05	1.513333e-05	1.513333e-05	1.513333e-05	1.513333e-05	1.513333e-05	1.513333e-05
hhs1	201619	201610	201610	1.513333e-05	1.513333e-05	1.513333e-05	1.513333e-05	1.513333e-05	1.513333e-05	1.513333e-05	1.513333e-05	1.513333e-05	1.513333e-05	1.513333e-05	1.513333e-05	1.513333e-05	1.513333e-05	1.513333e-05	1.513333e-05	1.513333e-05	1.513333e-05	1.513333e-05	1.513333e-05	1.513333e-05	1.513333e-05	0.99951573344	1.513333e-05	1.513333e-05	1.513333e-05	1.513333e-05	1.513333e-05	1.513333e-05	1.513333e-05	1.513333e-05	1.513333e-05	1.513333e-05
hhs2	201542	201611	201603	7.76510051435e-05	0.000111400689797	0.00016704662763	0.000261355895649	0.000425986375043	0.000722516859249	0.00127423515444	0.00233432406582	0.00443166380116	0.00867064152085	0.0172768589497	0.0342728604079	0.0651018245296	0.111708525654	0.161227371253	0.183771541733	0.161227371253	0.111708525654	0.0651018245296	0.0342728604079	0.0172768589497	0.00867064152084	0.00443166380116	0.00233432406582	0.00127423515444	0.000722516859249	0.000425986375043	0.000261355895649	0.00016704662763	0.000111400689797	7.76510051434e-05	5.6653446523e-05	4.32792425991e-05
hhs2	201543	201611	201604	0.000113847760872	0.000179221002295	0.000291670673988	0.000487218727256	0.000830244667661	0.00143525963487	0.00250321890154	0.00437770735716	0.00762045406246	0.0130843226825	0.0219122610541	0.0353137734557	0.0539296273658	0.0767644024794	0.100212732121	0.118335669349	0.125216737409	0.118335669349	0.100212732121	0.0767644024794	0.0539296273658	0.0353137734557	0.0219122610541	0.0130843226825	0.00762045406246	0.00437770735716	0.00250321890154	0.00143525963487	0.000830244667661	0.000487218727256	0.000291670673988	0.000179221002295	0.000113847760872
hhs2	201544	201611	201604	5.21682520966e-05	8.33673729426e-05	0.000142514014926	0.000255678468513	0.000473510724576	0.000893544761549	0.00170012507737	0.00323058504367	0.0060709697908	0.0111597771734	0.019815798561	0.0335062933896	0.0531162851138	0.0776877524109	0.103260220421	0.123172665079	0.130757488689	0.123172665079	0.103260220421	0.0776877524109	0.0531162851138	0.0335062933896	0.019815798561	0.0111597771734	0.0060709697908	0.00323058504367	0.00170012507737	0.000893544761549	0.000473510724576	0.000255678468513	0.000142514014926	8.33673729426e-05	5.21682520966e-05
hhs2	201545	201611	201604	4.49564742913e-05	6.95000350962e-05	0.000115572956977	0.000202920324625	0.000369715563276	0.000689327975194	0.00130077668205	0.00246073409527	0.00462343559557	0.00854105365683	0.015335549257	0.026412185096	0.0429987382809	0.0651489099103	0.0904714984766	0.113595762498	0.127641841359	0.127641841359	0.113595762498	0.0904714984766	0.0651489099103	0.0429987382809	0.026412185096	0.015335549257	0.00854105365683	0.00462343559557	0.00246073409527	0.00130077668205	0.000689327975194	0.000369715563276	0.000202920324625	0.000115572956977	6.95000350962e-05
hhs2	201546	201611	201604	5.25662485003e-05	8.40665862096e-05	0.000143748408161	0.000257860384356	0.000477353039591	0.000900239739745	0.00171156064807	0.00324949029552	0.00610068985962	0.0112030944828	0.0198720870614	0.0335670154451	0.0531612713329	0.0776880219802	0.103192406805	0.123039802412	0.130597450541	0.123039802412	0.103192406805	0.0776880219802	0.0531612713329	0.0335670154451	0.0198720870614	0.0112030944828	0.00610068985962	0.00324949029552	0.00171156064807	0.000900239739745	0.000477353039591	0.000257860384356	0.00014374840816	8.40665862096e-05	5.25662485003e-05
hhs2	201547	201611	201604	2.60647380644e-05	3.68032865861e-05	5.88555774438e-05	0.000104794833069	0.000201599516993	0.000407084606278	0.00084387635144	0.00176611824827	0.00367914460119	0.00752145422778	0.0148542913297	0.0278353360967	0.0485102157171	0.0769824761663	0.10899852995	0.135340299515	0.145666110476	0.135340299515	0.10899852995	0.0769824761663	0.0485102157171	0.0278353360967	0.0148542913297	0.00752145422778	0.00367914460119	0.00176611824827	0.00084387635144	0.000407084606278	0.000201599516993	0.000104794833069	5.88555774438e-05	3.68032865861e-05	2.60647380645e-05
hhs2	201548	201611	201601	0.000230572675898	0.000422248849647	0.000791811622353	0.00150484602963	0.00287149464588	0.00544797665587	0.0101633145365	0.0183984287078	0.0318237546754	0.0516847285638	0.0773698362682	0.104854558111	0.126705334752	0.135121686227	0.126705334752	0.104854558111	0.0773698362682	0.0516847285638	0.0318237546754	0.0183984287078	0.0101633145365	0.00544797665587	0.00287149464588	0.00150484602963	0.000791811622354	0.000422248849647	0.000230572675898	0.000130560950351	7.78667601048e-05	4.97595057086e-05	3.45557855512e-05	2.62073498925e-05	2.1551232431e-05
hhs2	201549	201611	201552	4.69959784894e-05	8.51071156956e-05	0.000174131187037	0.000388293390014	0.000915785519446	0.00223190469935	0.00549914647096	0.0133414550549	0.0307667662219	0.064401220503	0.115847036505	0.169502882206	0.193447500706	0.169502882206	0.115847036505	0.064401220503	0.0307667662219	0.0133414550549	0.00549914647096	0.00223190469935	0.000915785519446	0.000388293390015	0.000174131187037	8.51071156956e-05	4.69959784894e-05	3.01468205052e-05	2.24475352426e-05	1.88123793897e-05	1.70408335949e-05	1.61509544498e-05	1.56909390444e-05	1.54466167575e-05	1.53135115946e-05
hhs2	201550	201611	201603	0.000129143940911	0.000218506387041	0.000381769988044	0.000681616414736	0.00123292464203	0.0022420775474	0.00406754011893	0.00729933173277	0.0128298460333	0.0218347937066	0.0355105798355	0.0543999201929	0.0773465034605	0.100651087392	0.118493011893	0.125230537405	0.118493011893	0.100651087392	0.0773465034605	0.0543999201929	0.0355105798355	0.0218347937066	0.0128298460333	0.00729933173277	0.00406754011893	0.0022420775474	0.00123292464203	0.000681616414736	0.000381769988044	0.000218506387041	0.000129143940911	7.98274634163e-05	5.23285603681e-05
hhs2	201551	201611	201552	9.42883926414e-05	0.0001760060756	0.000351707785033	0.000738559748824	0.00160548374165	0.00356207723808	0.00793356903644	0.0173467572502	0.0361156365483	0.0688181973748	0.114595081461	0.159288778527	0.178540749561	0.159288778527	0.114595081461	0.0688181973748	0.0361156365483	0.0173467572502	0.00793356903644	0.00356207723808	0.00160548374165	0.000738559748823	0.000351707785033	0.0001760060756	9.42883926414e-05	5.52461524596e-05	3.6060002251e-05	2.63611087928e-05	2.13205859578e-05	1.86302498839e-05	1.7157335501e-05	1.63312826729e-05	1.58573607727e-05
hhs2	201552	201611	201604	6.88664135411e-05	0.000106599301481	0.000173489766807	0.000293853226651	0.000513327722552	0.000917768442894	0.00166784738106	0.00305937082851	0.00561921926542	0.0102322024639	0.0182407396351	0.0313390703113	0.050931133828	0.0766814883586	0.104725636634	0.127355851351	0.136147070139	0.127355851351	0.104725636634	0.0766814883586	0.050931133828	0.0313390703113	0.0182407396351	0.0102322024639	0.00561921926542	0.00305937082851	0.00166784738106	0.000917768442894	0.000513327722552	0.00029385322665	0.000173489766807	0.000106599301481	6.88664135411e-05
hhs2	201601	201611	201606	0.000634424869275	0.000934993798453	0.00137800750743	0.00202609450016	0.00296481421666	0.00430730003099	0.00619686894011	0.00880486340159	0.0123199202632	0.0169243630294	0.0227544438932	0.0298448386911	0.0380647276028	0.0470619739254	0.0562397642076	0.0647907727691	0.0718021182614	0.0764198809779	0.0780331789036	0.0764198809779	0.0718021182614	0.0647907727691	0.0562397642076	0.0470619739254	0.0380647276028	0.0298448386911	0.0227544438932	0.0169243630294	0.0123199202632	0.00880486340159	0.00619686894011	0.00430730003099	0.00296481421666
hhs2	201602	201611	201603	1.67840517607e-05	1.84804201489e-05	2.21656505176e-05	3.04768291127e-05	4.99632005709e-05	9.74840970904e-05	0.000217880855652	0.000533504380686	0.00138215772466	0.0036844138642	0.00980987379479	0.0250777242123	0.0583100973169	0.115233353306	0.180177391388	0.210644946964	0.180177391388	0.115233353306	0.0583100973169	0.0250777242123	0.00980987379479	0.0036844138642	0.00138215772466	0.000533504380686	0.000217880855652	9.74840970903e-05	4.99632005709e-05	3.04768291127e-05	2.21656505176e-05	1.8480420149e-05	1.67840517607e-05	1.5974943786e-05	1.55759070157e-05
hhs2	201603	201611	201606	1.58075140659e-05	1.64001625298e-05	1.75759131269e-05	1.99720378002e-05	2.49928107462e-05	3.58153088455e-05	5.98115067227e-05	0.000114482295046	0.000242142279325	0.000546192221852	0.00127880018723	0.00304146129328	0.00719288089405	0.0164883836984	0.0354737727761	0.068875886065	0.115573480757	0.160874411964	0.180285216257	0.160874411964	0.115573480757	0.068875886065	0.0354737727761	0.0164883836984	0.00719288089405	0.00304146129328	0.00127880018723	0.000546192221852	0.000242142279326	0.000114482295046	5.98115067227e-05	3.58153088455e-05	2.49928107462e-05
hhs2	201604	201611	201606	2.26688851575e-05	2.79721296524e-05	3.7402169261e-05	5.4467903273e-05	8.58926550362e-05	0.000144728952038	0.000256581455184	0.000471991109797	0.000890717244649	0.00170784963836	0.00329625133533	0.00633825701015	0.0119918811441	0.0219832443812	0.0383273168643	0.06221108439	0.0919044373028	0.12095035409	0.139411103211	0.139411103211	0.12095035409	0.0919044373028	0.06221108439	0.0383273168643	0.0219832443812	0.0119918811441	0.00633825701015	0.00329625133533	0.00170784963836	0.000890717244649	0.000471991109797	0.000256581455184	0.000144728952039
hhs2	201605	201611	201606	1.51356362931e-05	1.51379802629e-05	1.51430627245e-05	1.5154554197e-05	1.51817622174e-05	1.52495427361e-05	1.54281507246e-05	1.59288804492e-05	1.74315994354e-05	2.22884946327e-05	3.92810277348e-05	0.000103779915312	0.000368239374443	0.00151856840536	0.00659419059606	0.0273120486786	0.0935900686347	0.220307821463	0.300068415716	0.220307821463	0.0935900686347	0.0273120486786	0.00659419059606	0.00151856840536	0.000368239374443	0.000103779915312	3.92810277348e-05	2.22884946327e-05	1.74315994354e-05	1.59288804492e-05	1.54281507246e-05	1.52495427361e-05	1.51817622174e-05
hhs2	201606	201611	201607	1.51333300779e-05	1.51333301565e-05	1.51333303269e-05	1.51333307137e-05	1.51333316368e-05	1.513333397e-05	1.51333402638e-05	1.51333585624e-05	1.51334165946e-05	1.51336204038e-05	1.51344284501e-05	1.513813638e-05	1.51584865817e-05	1.52980434142e-05	1.65653782326e-05	3.29496998666e-05	0.000354473961801	0.00923216800805	0.182901428884	0.614591502489	0.182901428884	0.00923216800805	0.000354473961801	3.29496998665e-05	1.65653782326e-05	1.52980434142e-05	1.51584865817e-05	1.513813638e-05	1.51344284502e-05	1.51336204038e-05	1.51334165945e-05	1.51333585623e-05	1.51333402639e-05
hhs2	201607	201611	201606	1.5140839982e-05	1.514642096e-05	1.5156882918e-05	1.51772284734e-05	1.521845412e-05	1.53059372505e-05	1.5501532608e-05	1.5965591832e-05	1.71438764643e-05	2.03778471027e-05	3.00847861081e-05	6.23634241609e-05	0.000182819999154	0.000691581970381	0.00310478700844	0.0152865874592	0.0708707288929	0.229654213773	0.359974017523	0.229654213773	0.0708707288929	0.0152865874592	0.00310478700844	0.000691581970381	0.000182819999154	6.23634241609e-05	3.0084786108e-05	2.03778471026e-05	1.71438764644e-05	1.59655918319e-05	1.55015326081e-05	1.53059372504e-05	1.52184541201e-05
hhs2	201608	201611	201608	1.51333300002e-05	1.51333300004e-05	1.51333300007e-05	1.51333300014e-05	1.51333300029e-05	1.51333300062e-05	1.51333300142e-05	1.51333300346e-05	1.51333300904e-05	1.51333302571e-05	1.51333308081e-05	1.51333328658e-05	1.51333418027e-05	1.5133388747e-05	1.51337046107e-05	1.51366767611e-05	1.51818199844e-05	1.66050567862e-05	0.000161654975332	0.0554258041762	0.888398300431	0.0554258041762	0.000161654975332	1.66050567864e-05	1.51818199843e-05	1.5136676761e-05	1.51337046107e-05	1.51333887471e-05	1.51333418028e-05	1.51333328657e-05	1.51333308082e-05	1.51333302571e-05	1.51333300904e-05
hhs2	201609	201611	201609	1.51333439947e-05	1.51333560032e-05	1.51333797966e-05	1.5133428578e-05	1.51335324244e-05	1.51337628859e-05	1.51342985418e-05	1.51356095078e-05	1.51390092767e-05	1.51484209858e-05	1.51764766263e-05	1.52674527476e-05	1.55921855954e-05	1.68852776941e-05	2.27118959369e-05	5.28016927215e-05	0.000231767279928	0.00143500240066	0.00989365201636	0.0606354927395	0.233799445751	0.387581051521	0.233799445751	0.0606354927395	0.00989365201636	0.00143500240066	0.000231767279927	5.28016927215e-05	2.27118959369e-05	1.68852776941e-05	1.55921855954e-05	1.52674527476e-05	1.51764766262e-05
hhs2	201610	201611	201610	1.51333667231e-05	1.51333882651e-05	1.51334245139e-05	1.5133487095e-05	1.51335982361e-05	1.51338019018e-05	1.51341883808e-05	1.51349510371e-05	1.51365239455e-05	1.51399348023e-05	1.51477687565e-05	1.51669974792e-05	1.52180024434e-05	1.53662754393e-05	1.58471916473e-05	1.7628073747e-05	2.53840449548e-05	6.66139112877e-05	0.000345404397396	0.00279720160605	0.0282730241027	0.217154911209	0.502365140939	0.217154911209	0.0282730241027	0.00279720160605	0.000345404397396	6.66139112878e-05	2.53840449547e-05	1.7628073747e-05	1.58471916473e-05	1.53662754393e-05	1.52180024435e-05
hhs2	201611	201611	201611	1.51333301627e-05	1.51333302764e-05	1.51333304812e-05	1.51333308603e-05	1.5133331584e-05	1.51333330124e-05	1.51333359388e-05	1.51333421887e-05	1.51333561728e-05	1.51333891519e-05	1.51334717225e-05	1.51336931449e-05	1.51343360335e-05	1.51363845769e-05	1.51436722202e-05	1.51732595818e-05	1.53143182557e-05	1.61339959765e-05	2.2222976971e-05	8.33304779272e-05	0.000942732122443	0.0162118934948	0.201807781681	0.561528676707	0.201807781681	0.0162118934948	0.000942732122443	8.33304779272e-05	2.22229769711e-05	1.61339959764e-05	1.53143182558e-05	1.51732595817e-05	1.51436722203e-05
hhs2	201612	201611	201611	1.513333e-05	1.513333e-05	1.513333e-05	1.513333e-05	1.513333e-05	1.513333e-05	1.513333e-05	1.513333e-05	1.513333e-05	1.513333e-05	1.513333e-05	1.513333e-05	1.513333e-05	1.513333e-05	1.513333e-05	1.513333e-05	1.513333e-05	1.513333e-05	1.513333e-05	1.513333e-05	1.513333e-05	1.513333e-05	1.513333e-05	0.99951573344	1.513333e-05	1.513333e-05	1.513333e-05	1.513333e-05	1.513333e-05	1.513333e-05	1.513333e-05	1.513333e-05	1.513333e-05
hhs2	201613	201611	201611	1.513333e-05	1.513333e-05	1.513333e-05	1.513333e-05	1.513333e-05	1.513333e-05	1.513333e-05	1.513333e-05	1.513333e-05	1.513333e-05	1.513333e-05	1.513333e-05	1.513333e-05	1.513333e-05	1.513333e-05	1.513333e-05	1.513333e-05	1.513333e-05	1.513333e-05	1.513333e-05	1.513333e-05	1.513333e-05	1.513333e-05	0.99951573344	1.513333e-05	1.513333e-05	1.513333e-05	1.513333e-05	1.513333e-05	1.513333e-05	1.513333e-05	1.513333e-05	1.513333e-05
hhs2	201614	201611	201611	1.513333e-05	1.513333e-05	1.513333e-05	1.513333e-05	1.513333e-05	1.513333e-05	1.513333e-05	1.513333e-05	1.513333e-05	1.513333e-05	1.513333e-05	1.513333e-05	1.513333e-05	1.513333e-05	1.513333e-05	1.513333e-05	1.513333e-05	1.513333e-05	1.513333e-05	1.513333e-05	1.513333e-05	1.513333e-05	1.513333e-05	0.99951573344	1.513333e-05	1.513333e-05	1.513333e-05	1.513333e-05	1.513333e-05	1.513333e-05	1.513333e-05	1.513333e-05	1.513333e-05
hhs2	201615	201611	201611	1.513333e-05	1.513333e-05	1.513333e-05	1.513333e-05	1.513333e-05	1.513333e-05	1.513333e-05	1.513333e-05	1.513333e-05	1.513333e-05	1.513333e-05	1.513333e-05	1.513333e-05	1.513333e-05	1.513333e-05	1.513333e-05	1.513333e-05	1.513333e-05	1.513333e-05	1.513333e-05	1.513333e-05	1.513333e-05	1.513333e-05	0.99951573344	1.513333e-05	1.513333e-05	1.513333e-05	1.513333e-05	1.513333e-05	1.513333e-05	1.513333e-05	1.513333e-05	1.513333e-05
hhs2	201616	201611	201611	1.513333e-05	1.513333e-05	1.513333e-05	1.513333e-05	1.513333e-05	1.513333e-05	1.513333e-05	1.513333e-05	1.513333e-05	1.513333e-05	1.513333e-05	1.513333e-05	1.513333e-05	1.513333e-05	1.513333e-05	1.513333e-05	1.513333e-05	1.513333e-05	1.513333e-05	1.513333e-05	1.513333e-05	1.513333e-05	1.513333e-05	0.99951573344	1.513333e-05	1.513333e-05	1.513333e-05	1.513333e-05	1.513333e-05	1.513333e-05	1.513333e-05	1.513333e-05	1.513333e-05
hhs2	201617	201611	201611	1.513333e-05	1.513333e-05	1.513333e-05	1.513333e-05	1.513333e-05	1.513333e-05	1.513333e-05	1.513333e-05	1.513333e-05	1.513333e-05	1.513333e-05	1.513333e-05	1.513333e-05	1.513333e-05	1.513333e-05	1.513333e-05	1.513333e-05	1.513333e-05	1.513333e-05	1.513333e-05	1.513333e-05	1.513333e-05	1.513333e-05	0.99951573344	1.513333e-05	1.513333e-05	1.513333e-05	1.513333e-05	1.513333e-05	1.513333e-05	1.513333e-05	1.513333e-05	1.513333e-05
hhs2	201618	201611	201611	1.513333e-05	1.513333e-05	1.513333e-05	1.513333e-05	1.513333e-05	1.513333e-05	1.513333e-05	1.513333e-05	1.513333e-05	1.513333e-05	1.513333e-05	1.513333e-05	1.513333e-05	1.513333e-05	1.513333e-05	1.513333e-05	1.513333e-05	1.513333e-05	1.513333e-05	1.513333e-05	1.513333e-05	1.513333e-05	1.513333e-05	0.99951573344	1.513333e-05	1.513333e-05	1.513333e-05	1.513333e-05	1.513333e-05	1.513333e-05	1.513333e-05	1.513333e-05	1.513333e-05
hhs2	201619	201611	201611	1.513333e-05	1.513333e-05	1.513333e-05	1.513333e-05	1.513333e-05	1.513333e-05	1.513333e-05	1.513333e-05	1.513333e-05	1.513333e-05	1.513333e-05	1.513333e-05	1.513333e-05	1.513333e-05	1.513333e-05	1.513333e-05	1.513333e-05	1.513333e-05	1.513333e-05	1.513333e-05	1.513333e-05	1.513333e-05	1.513333e-05	0.99951573344	1.513333e-05	1.513333e-05	1.513333e-05	1.513333e-05	1.513333e-05	1.513333e-05	1.513333e-05	1.513333e-05	1.513333e-05
hhs3	201542	201610	201606	4.80487231395e-05	6.25016634573e-05	8.45214321114e-05	0.000118752770613	0.000173133917524	0.000261555092726	0.000408919259946	0.000660980999463	0.0011038181527	0.00190279898786	0.00338043171463	0.0061677989115	0.0114768032126	0.0214962975646	0.0396288403412	0.0694322430746	0.110188731478	0.149962823377	0.167195823243	0.149962823377	0.110188731478	0.0694322430746	0.0396288403412	0.0214962975646	0.0114768032126	0.0061677989115	0.00338043171463	0.00190279898786	0.0011038181527	0.000660980999463	0.000408919259946	0.000261555092726	0.000173133917525
hhs3	201543	201610	201606	1.65302906657e-05	1.75614955142e-05	1.94596842967e-05	2.30482076281e-05	3.00260939886e-05	4.40008442523e-05	7.28550722723e-05	0.000134299456107	0.000269151405725	0.000573419259833	0.00127544806342	0.00291556195873	0.00673099350508	0.0153345600938	0.0333789667651	0.0664966021377	0.115145527353	0.164474241072	0.18617209416	0.164474241072	0.115145527353	0.0664966021377	0.0333789667651	0.0153345600938	0.00673099350508	0.00291556195873	0.00127544806342	0.000573419259834	0.000269151405725	0.000134299456107	7.28550722723e-05	4.40008442524e-05	3.00260939886e-05
hhs3	201544	201610	201606	1.53681842519e-05	1.55888930259e-05	1.60407657919e-05	1.6991911723e-05	1.90522869212e-05	2.36485709242e-05	3.42091829172e-05	5.91829199193e-05	0.000119843991181	0.00027058340909	0.000651137081103	0.00161632023429	0.00403360639268	0.00986161577255	0.0229065617816	0.0486912144448	0.090721652725	0.141796109651	0.179172792822	0.179172792822	0.141796109651	0.090721652725	0.0486912144448	0.0229065617816	0.00986161577255	0.00403360639268	0.00161632023429	0.000651137081103	0.00027058340909	0.000119843991181	5.91829199193e-05	3.42091829173e-05	2.36485709241e-05
hhs3	201545	201610	201606	1.63191906411e-05	1.73575369696e-05	1.93970621161e-05	2.34913867678e-05	3.18915810028e-05	4.9495903963e-05	8.71337746504e-05	0.000169038313669	0.000349770155116	0.000751830459734	0.00164588167599	0.00360891281434	0.00779269960504	0.0162496661432	0.0319707545533	0.0577820295848	0.0932252849743	0.130650131317	0.155613142346	0.155613142346	0.130650131317	0.0932252849743	0.0577820295848	0.0319707545533	0.0162496661432	0.00779269960504	0.00360891281434	0.00164588167599	0.000751830459734	0.000349770155116	0.000169038313669	8.71337746503e-05	4.9495903963e-05
hhs3	201546	201610	201607	1.56011152564e-05	1.60127673117e-05	1.68255285636e-05	1.84689890908e-05	2.18742112588e-05	2.91051293378e-05	4.4835503235e-05	7.98514371545e-05	0.000159419876937	0.000343237903641	0.000772158105441	0.00177309528027	0.00407549982038	0.00918948401247	0.0198507285166	0.0399296782657	0.0723969746428	0.114370530208	0.152679319306	0.168552486502	0.152679319306	0.114370530208	0.0723969746428	0.0399296782657	0.0198507285166	0.00918948401247	0.00407549982038	0.00177309528027	0.000772158105441	0.000343237903641	0.000159419876937	7.98514371545e-05	4.4835503235e-05
hhs3	201547	201610	201607	1.66466201125e-05	1.79730418114e-05	2.05633021741e-05	2.57138618852e-05	3.6136145001e-05	5.75741492693e-05	0.000102316335658	0.000196794526165	0.000397808524588	0.000826206777453	0.00173332873044	0.00362091467375	0.00742497317579	0.0147106844629	0.0276551399293	0.048344751969	0.0769298552319	0.109160374589	0.135730929775	0.146157235478	0.135730929775	0.109160374589	0.0769298552319	0.048344751969	0.0276551399293	0.0147106844629	0.00742497317579	0.00362091467375	0.00173332873044	0.000826206777453	0.000397808524588	0.000196794526165	0.000102316335658
hhs3	201548	201610	201607	1.72936083451e-05	1.89617121674e-05	2.20528423387e-05	2.78955032597e-05	3.91606282664e-05	6.13095338916e-05	0.000105677162162	0.000196067963366	0.000382819751953	0.000772330654547	0.00158694460742	0.00327862906868	0.00671942297275	0.0134459520127	0.0257699379397	0.0462378592397	0.0757197356011	0.110294005524	0.139687785906	0.151418989362	0.139687785906	0.110294005524	0.0757197356011	0.0462378592397	0.0257699379397	0.0134459520127	0.00671942297275	0.00327862906868	0.00158694460742	0.000772330654547	0.000382819751953	0.000196067963366	0.000105677162162
hhs3	201549	201610	201606	3.64280799777e-05	5.0390041523e-05	7.43455808046e-05	0.000115987940949	0.000189261935349	0.000319587850916	0.000553388614118	0.000975131129629	0.00173675676341	0.00310551671108	0.00553380008464	0.00974122266636	0.016762722496	0.0278484983861	0.0440324040262	0.0652382668576	0.0891628304555	0.110828090345	0.123928576824	0.123928576824	0.110828090345	0.0891628304555	0.0652382668576	0.0440324040262	0.0278484983861	0.016762722496	0.00974122266636	0.00553380008464	0.00310551671108	0.00173675676341	0.00097513112963	0.000553388614118	0.000319587850916
hhs3	201550	201610	201607	2.50580437856e-05	3.2051398203e-05	4.44044743876e-05	6.65275946084e-05	0.00010666561061	0.000180344470437	0.000316914867588	0.000571810746398	0.00104892892178	0.00193969125258	0.00358618249591	0.0065699874585	0.0118043965889	0.020549557119	0.0341792341225	0.0534803121927	0.0774635752316	0.102283323965	0.121544031223	0.128869056037	0.121544031223	0.102283323965	0.0774635752316	0.0534803121927	0.0341792341225	0.020549557119	0.0118043965889	0.0065699874585	0.00358618249591	0.00193969125258	0.00104892892178	0.000571810746398	0.000316914867588
hhs3	201551	201610	201606	2.26695013833e-05	2.78264541095e-05	3.69439867407e-05	5.33966675656e-05	8.37072509164e-05	0.000140709552236	0.000250054042112	0.000463634065345	0.000887109898674	0.00173505097242	0.00343596531332	0.00681302135056	0.0133338900286	0.0252789843147	0.0453361309964	0.0747844532687	0.110104127872	0.140732891288	0.153099702963	0.140732891288	0.110104127872	0.0747844532687	0.0453361309964	0.0252789843147	0.0133338900286	0.00681302135056	0.00343596531332	0.00173505097242	0.000887109898674	0.000463634065345	0.000250054042112	0.000140709552236	8.37072509164e-05
hhs3	201552	201610	201607	3.18168648413e-05	4.19341587528e-05	5.88532484799e-05	8.75756998773e-05	0.000137062802874	0.000223542209166	0.000376640067359	0.00065068135701	0.00114516730295	0.00204067076854	0.00365806074872	0.00654585616224	0.0115818134095	0.0200215235638	0.0333263602591	0.0525096096911	0.0768688391528	0.102627491002	0.122967583462	0.130778621122	0.122967583462	0.102627491002	0.0768688391528	0.0525096096911	0.0333263602591	0.0200215235638	0.0115818134095	0.00654585616224	0.00365806074872	0.00204067076854	0.00114516730295	0.000650681357009	0.000376640067359
hhs3	201601	201610	201607	1.51659102914e-05	1.51994374639e-05	1.52714567168e-05	1.54310487578e-05	1.57964535018e-05	1.66621209729e-05	1.87863741212e-05	2.41882102549e-05	3.8415532894e-05	7.71433959845e-05	0.00018559451993	0.000495411399544	0.00138574956152	0.0039034743265	0.0106809333821	0.0272381940701	0.0615904513299	0.116795140379	0.176078264502	0.202882979606	0.176078264502	0.116795140379	0.0615904513299	0.0272381940701	0.0106809333821	0.0039034743265	0.00138574956152	0.000495411399544	0.00018559451993	7.71433959844e-05	3.84155328941e-05	2.41882102549e-05	1.87863741212e-05
hhs3	201602	201610	201607	3.51065573519e-05	4.77947951818e-05	6.92782637095e-05	0.00010611359857	0.000170020361599	0.000282070078061	0.000480242374271	0.000832831509602	0.00146152970154	0.00257917965632	0.0045462671153	0.00794236891929	0.0136250132881	0.0226995416003	0.0362596522147	0.0547496144467	0.0769947995021	0.0994350466113	0.116543279269	0.122990883928	0.116543279269	0.0994350466113	0.0769947995021	0.0547496144467	0.0362596522147	0.0226995416003	0.0136250132881	0.00794236891929	0.0045462671153	0.00257917965632	0.00146152970154	0.000832831509602	0.000480242374271
hhs3	201603	201610	201607	0.000440325442652	0.000636761512277	0.000924928748389	0.00134648773027	0.00196026472081	0.00284760656303	0.00411791164103	0.00591291355485	0.00840711773093	0.0118003670196	0.0162973381727	0.0220688909981	0.0291931549326	0.0375814897382	0.0469059146114	0.0565567879641	0.0656648314974	0.0732109859916	0.0782174932203	0.0799732311372	0.0782174932203	0.0732109859916	0.0656648314974	0.0565567879641	0.0469059146114	0.0375814897382	0.0291931549326	0.0220688909981	0.0162973381727	0.0118003670196	0.00840711773093	0.00591291355485	0.00411791164103
hhs3	201604	201610	201607	0.000200503998538	0.000291386694162	0.000428938301834	0.000637606275169	0.000954395357814	0.00143474180921	0.0021604264298	0.00324946660126	0.00486697827644	0.00723412885111	0.0106292433499	0.0153711431697	0.0217714841707	0.0300440024176	0.0401699186327	0.0517447068712	0.0638676050074	0.0751608024011	0.0839867770949	0.0888497437227	0.0888497437227	0.0839867770949	0.0751608024011	0.0638676050074	0.0517447068712	0.0401699186327	0.0300440024176	0.0217714841707	0.0153711431697	0.0106292433499	0.00723412885111	0.00486697827644	0.00324946660126
hhs3	201605	201610	201552	3.40264541138e-05	5.91080042172e-05	0.000121181639282	0.000279530097517	0.000693190773396	0.00178701908651	0.00465884716464	0.0119218442989	0.0288295242171	0.0627629280831	0.116242024121	0.173145591174	0.19879333772	0.173145591174	0.116242024121	0.0627629280831	0.0288295242171	0.0119218442989	0.00465884716464	0.00178701908651	0.000693190773396	0.000279530097517	0.000121181639282	5.91080042173e-05	3.40264541138e-05	2.35468346514e-05	1.90141076773e-05	1.69849572983e-05	1.60456806007e-05	1.55967347408e-05	1.53755183848e-05	1.526333501e-05	1.52048839856e-05
hhs3	201606	201610	201552	0.00228165428585	0.00366622467211	0.00584501253992	0.00919809282039	0.014204260816	0.0213852298841	0.0311663352691	0.0436370077639	0.0582501832143	0.0735917461653	0.0874236113098	0.0971553997251	0.100672567561	0.0971553997251	0.0874236113098	0.0735917461653	0.0582501832143	0.0436370077639	0.0311663352691	0.0213852298841	0.014204260816	0.00919809282039	0.00584501253992	0.00366622467211	0.00228165428585	0.00141543352507	0.000879000341123	0.000548714995079	0.000345813520374	0.000221097229033	0.000144226407702	9.66333543956e-05	6.69961345851e-05
hhs3	201607	201610	201552	0.00195293439522	0.0030936142658	0.00490865222284	0.00776435431806	0.0121711794992	0.0187716905011	0.0282395494019	0.0410253856524	0.0569256900051	0.0745920929924	0.0913155135238	0.103511032734	0.108003197494	0.103511032734	0.0913155135238	0.0745920929924	0.0569256900051	0.0410253856524	0.0282395494019	0.0187716905011	0.0121711794992	0.00776435431806	0.00490865222284	0.0030936142658	0.00195293439522	0.00123969219721	0.000793899789895	0.000514417075742	0.000338219374726	0.000226314275932	0.000154626671714	0.000108267055398	7.79870412654e-05
hhs3	201608	201610	201608	1.51333420429e-05	1.51333520787e-05	1.51333717808e-05	1.51334118896e-05	1.51334969031e-05	1.51336854045e-05	1.51341250945e-05	1.51352112057e-05	1.51380751559e-05	1.5146215003e-05	1.51714465115e-05	1.52579874688e-05	1.55923033905e-05	1.70786414313e-05	2.48782650881e-05	7.4471311914e-05	0.000462742893859	0.00409214972271	0.037970367505	0.227935802561	0.458571336146	0.227935802561	0.037970367505	0.00409214972271	0.000462742893859	7.4471311914e-05	2.48782650881e-05	1.70786414312e-05	1.55923033905e-05	1.52579874688e-05	1.51714465115e-05	1.5146215003e-05	1.51380751558e-05
hhs3	201609	201610	201610	1.51333335389e-05	1.51333364079e-05	1.51333419304e-05	1.51333529002e-05	1.51333754568e-05	1.51334236414e-05	1.5133531012e-05	1.51337817873e-05	1.51343991465e-05	1.51360116673e-05	1.514051538e-05	1.51540907613e-05	1.51987413743e-05	1.53610926839e-05	1.60236711488e-05	1.91108404546e-05	3.58153476477e-05	0.000142000155675	0.000927565382073	0.0072441525604	0.0521745652657	0.233513225728	0.411612329937	0.233513225728	0.0521745652657	0.0072441525604	0.000927565382073	0.000142000155674	3.58153476478e-05	1.91108404546e-05	1.60236711488e-05	1.53610926838e-05	1.51987413742e-05
hhs3	201610	201610	201610	1.51334436993e-05	1.51335082762e-05	1.51336154436e-05	1.51337976423e-05	1.51341157418e-05	1.51346876318e-05	1.51357497742e-05	1.51377952662e-05	1.51418979731e-05	1.51505133267e-05	1.51695735478e-05	1.52143373183e-05	1.5326975694e-05	1.56341270616e-05	1.65546919627e-05	1.96407348419e-05	3.14639934672e-05	8.45549506239e-05	0.000371130584288	0.00224898493127	0.0163354577014	0.108648829544	0.372129208735	0.372129208735	0.108648829544	0.0163354577014	0.00224898493127	0.000371130584289	8.45549506239e-05	3.14639934672e-05	1.96407348419e-05	1.65546919627e-05	1.56341270617e-05
hhs3	201611	201610	201610	1.513333e-05	1.513333e-05	1.513333e-05	1.513333e-05	1.513333e-05	1.513333e-05	1.513333e-05	1.513333e-05	1.513333e-05	1.513333e-05	1.513333e-05	1.513333e-05	1.513333e-05	1.513333e-05	1.513333e-05	1.513333e-05	1.513333e-05	1.513333e-05	1.513333e-05	1.513333e-05	1.513333e-05	1.513333e-05	0.99951573344	1.513333e-05	1.513333e-05	1.513333e-05	1.513333e-05	1.513333e-05	1.513333e-05	1.513333e-05	1.513333e-05	1.513333e-05	1.513333e-05
hhs3	201612	201610	201610	1.513333e-05	1.513333e-05	1.513333e-05	1.513333e-05	1.513333e-05	1.513333e-05	1.513333e-05	1.513333e-05	1.513333e-05	1.513333e-05	1.513333e-05	1.513333e-05	1.513333e-05	1.513333e-05	1.513333e-05	1.513333e-05	1.513333e-05	1.513333e-05	1.513333e-05	1.513333e-05	1.513333e-05	1.513333e-05	0.99951573344	1.513333e-05	1.513333e-05	1.513333e-05	1.513333e-05	1.513333e-05	1.513333e-05	1.513333e-05	1.513333e-05	1.513333e-05	1.513333e-05
hhs3	201613	201610	201610	1.513333e-05	1.513333e-05	1.513333e-05	1.513333e-05	1.513333e-05	1.513333e-05	1.513333e-05	1.513333e-05	1.513333e-05	1.513333e-05	1.513333e-05	1.513333e-05	1.513333e-05	1.513333e-05	1.513333e-05	1.513333e-05	1.513333e-05	1.513333e-05	1.513333e-05	1.513333e-05	1.513333e-05	1.513333e-05	0.99951573344	1.513333e-05	1.513333e-05	1.513333e-05	1.513333e-05	1.513333e-05	1.513333e-05	1.513333e-05	1.513333e-05	1.513333e-05	1.513333e-05
hhs3	201614	201610	201610	1.513333e-05	1.513333e-05	1.513333e-05	1.513333e-05	1.513333e-05	1.513333e-05	1.513333e-05	1.513333e-05	1.513333e-05	1.513333e-05	1.513333e-05	1.513333e-05	1.513333e-05	1.513333e-05	1.513333e-05	1.513333e-05	1.513333e-05	1.513333e-05	1.513333e-05	1.513333e-05	1.513333e-05	1.513333e-05	0.99951573344	1.513333e-05	1.513333e-05	1.513333e-05	1.513333e-05	1.513333e-05	1.513333e-05	1.513333e-05	1.513333e-05	1.513333e-05	1.513333e-05
hhs3	201615	201610	201610	1.513333e-05	1.513333e-05	1.513333e-05	1.513333e-05	1.513333e-05	1.513333e-05	1.513333e-05	1.513333e-05	1.513333e-05	1.513333e-05	1.513333e-05	1.513333e-05	1.513333e-05	1.513333e-05	1.513333e-05	1.513333e-05	1.513333e-05	1.513333e-05	1.513333e-05	1.513333e-05	1.513333e-05	1.513333e-05	0.99951573344	1.513333e-05	1.513333e-05	1.513333e-05	1.513333e-05	1.513333e-05	1.513333e-05	1.513333e-05	1.513333e-05	1.513333e-05	1.513333e-05
hhs3	201616	201610	201610	1.513333e-05	1.513333e-05	1.513333e-05	1.513333e-05	1.513333e-05	1.513333e-05	1.513333e-05	1.513333e-05	1.513333e-05	1.513333e-05	1.513333e-05	1.513333e-05	1.513333e-05	1.513333e-05	1.513333e-05	1.513333e-05	1.513333e-05	1.513333e-05	1.513333e-05	1.513333e-05	1.513333e-05	1.513333e-05	0.99951573344	1.513333e-05	1.513333e-05	1.513333e-05	1.513333e-05	1.513333e-05	1.513333e-05	1.513333e-05	1.513333e-05	1.513333e-05	1.513333e-05
hhs3	201617	201610	201610	1.513333e-05	1.513333e-05	1.513333e-05	1.513333e-05	1.513333e-05	1.513333e-05	1.513333e-05	1.513333e-05	1.513333e-05	1.513333e-05	1.513333e-05	1.513333e-05	1.513333e-05	1.513333e-05	1.513333e-05	1.513333e-05	1.513333e-05	1.513333e-05	1.513333e-05	1.513333e-05	1.513333e-05	1.513333e-05	0.99951573344	1.513333e-05	1.513333e-05	1.513333e-05	1.513333e-05	1.513333e-05	1.513333e-05	1.513333e-05	1.513333e-05	1.513333e-05	1.513333e-05
hhs3	201618	201610	201610	1.513333e-05	1.513333e-05	1.513333e-05	1.513333e-05	1.513333e-05	1.513333e-05	1.513333e-05	1.513333e-05	1.513333e-05	1.513333e-05	1.513333e-05	1.513333e-05	1.513333e-05	1.513333e-05	1.513333e-05	1.513333e-05	1.513333e-05	1.513333e-05	1.513333e-05	1.513333e-05	1.513333e-05	1.513333e-05	0.99951573344	1.513333e-05	1.513333e-05	1.513333e-05	1.513333e-05	1.513333e-05	1.513333e-05	1.513333e-05	1.513333e-05	1.513333e-05	1.513333e-05
hhs3	201619	201610	201610	1.513333e-05	1.513333e-05	1.513333e-05	1.513333e-05	1.513333e-05	1.513333e-05	1.513333e-05	1.513333e-05	1.513333e-05	1.513333e-05	1.513333e-05	1.513333e-05	1.513333e-05	1.513333e-05	1.513333e-05	1.513333e-05	1.513333e-05	1.513333e-05	1.513333e-05	1.513333e-05	1.513333e-05	1.513333e-05	0.99951573344	1.513333e-05	1.513333e-05	1.513333e-05	1.513333e-05	1.513333e-05	1.513333e-05	1.513333e-05	1.513333e-05	1.513333e-05	1.513333e-05
hhs4	201542	201610	201602	0.000691156059086	0.00101935087331	0.00152995800803	0.00233480865365	0.00361749832253	0.00567703886543	0.00898976502307	0.0142806647824	0.0225606220207	0.0350115950764	0.0525034075532	0.0745490026651	0.0979840919405	0.116679600884	0.123913244785	0.116679600884	0.0979840919405	0.0745490026651	0.0525034075532	0.0350115950764	0.0225606220207	0.0142806647824	0.00898976502307	0.00567703886543	0.00361749832253	0.00233480865365	0.00152995800803	0.00101935087331	0.000691156059086	0.000477204548431	0.000335684288569	0.000240703287167	0.000176041634719
hhs4	201543	201610	201602	0.000281757039548	0.000471261725316	0.000804578824738	0.00139424529735	0.00243863382985	0.00427865172701	0.00747495540136	0.0128847459255	0.021666878113	0.0350639488014	0.0537629413216	0.0768014417488	0.100547599398	0.118950795562	0.125948337774	0.118950795562	0.100547599398	0.0768014417488	0.0537629413216	0.0350639488014	0.021666878113	0.0128847459255	0.00747495540136	0.00427865172701	0.00243863382985	0.00139424529735	0.000804578824738	0.000471261725316	0.000281757039548	0.000173041371781	0.000109971940682	7.29201911458e-05	5.08592904603e-05
hhs4	201544	201610	201601	0.0005262992968	0.000931913358221	0.00165907081305	0.00294871876367	0.0051944128652	0.00899754576851	0.015188131659	0.0247344946613	0.0384348964812	0.0563292408576	0.0769726905693	0.0970462167397	0.111937419631	0.117468126965	0.111937419631	0.0970462167397	0.0769726905693	0.0563292408576	0.0384348964812	0.0247344946613	0.015188131659	0.00899754576851	0.0051944128652	0.00294871876367	0.00165907081305	0.000931913358221	0.0005262992968	0.000301126386484	0.000176143256729	0.000106534938064	6.75310224031e-05	4.54990792473e-05	3.29354239562e-05
hhs4	201545	201610	201603	0.000134111860998	0.000230373352044	0.000407670903052	0.000734878007785	0.00133720355267	0.00243655047474	0.00441073745223	0.00786487058851	0.0136812319528	0.0229645087627	0.0367458831042	0.0553294645246	0.0773852002624	0.0993354311371	0.11588945199	0.122090652927	0.11588945199	0.0993354311371	0.0773852002624	0.0553294645246	0.0367458831042	0.0229645087627	0.0136812319528	0.00786487058851	0.00441073745223	0.00243655047474	0.00133720355267	0.000734878007785	0.000407670903052	0.000230373352044	0.000134111860998	8.15632411909e-05	5.26479796762e-05
hhs4	201546	201610	201552	0.000484327317819	0.000912412774551	0.00173240757294	0.00328409496991	0.00615544801484	0.0112837956478	0.0199791137651	0.0336875931313	0.0532628221995	0.0777223675423	0.103119543139	0.122862687566	0.130376493106	0.122862687566	0.103119543139	0.0777223675423	0.0532628221995	0.0336875931313	0.0199791137651	0.0112837956478	0.00615544801484	0.00328409496991	0.00173240757294	0.000912412774551	0.000484327317818	0.00026181633507	0.000145984743724	8.53327018182e-05	5.32866881498e-05	3.61638024592e-05	2.68974331154e-05	2.18135806094e-05	1.89843285341e-05
hhs4	201547	201610	201552	0.000568997137396	0.00107097562454	0.00202055540141	0.00378604546498	0.00697942506764	0.0125275736237	0.0216417334383	0.0355264838328	0.0546735481602	0.0778221046031	0.101189463805	0.118982724795	0.125680634337	0.118982724795	0.101189463805	0.0778221046031	0.0546735481602	0.0355264838328	0.0216417334383	0.0125275736237	0.00697942506764	0.00378604546498	0.00202055540141	0.00107097562454	0.000568997137396	0.000306072689054	0.000168763880589	9.69214240585e-05	5.91242166634e-05	3.90746505551e-05	2.83306789509e-05	2.25065009447e-05	1.93097131919e-05
hhs4	201548	201610	201604	0.000114188345915	0.000186129581739	0.000313233577618	0.000539020566558	0.000940998865401	0.00165517327513	0.00291423686761	0.00510072708746	0.00880609499016	0.0148617276847	0.0242657327395	0.0378895117543	0.0558784852379	0.0768635943446	0.0974751376103	0.112882087852	0.118627839238	0.112882087852	0.0974751376103	0.0768635943446	0.0558784852379	0.0378895117543	0.0242657327395	0.0148617276847	0.00880609499016	0.00510072708746	0.00291423686761	0.00165517327513	0.000940998865401	0.000539020566558	0.000313233577618	0.000186129581739	0.000114188345914
hhs4	201549	201610	201603	0.00027063173517	0.000443305948523	0.000738294980654	0.00124332411085	0.00210630918137	0.00357032867611	0.00601898498986	0.0100209182007	0.0163400672917	0.0258444644345	0.0392208719588	0.0564421159327	0.0761131660201	0.0951219179575	0.109173904518	0.114384942957	0.109173904518	0.0951219179575	0.0761131660201	0.0564421159327	0.0392208719588	0.0258444644345	0.0163400672917	0.0100209182007	0.00601898498986	0.00357032867611	0.00210630918137	0.00124332411085	0.000738294980654	0.000443305948523	0.00027063173517	0.000169032872809	0.000108812297237
hhs4	201550	201610	201606	0.000124814334221	0.000191447847366	0.000300544065689	0.000479803050851	0.000774766488044	0.00125945851463	0.00205203925753	0.00333608214554	0.00538576393407	0.00858780756583	0.0134431620024	0.0205182081201	0.0303063467581	0.0429740873419	0.0580243357951	0.0740159485314	0.0885739953161	0.098886433634	0.102626519892	0.098886433634	0.0885739953161	0.0740159485314	0.0580243357951	0.0429740873419	0.0303063467581	0.0205182081201	0.0134431620024	0.00858780756583	0.00538576393407	0.00333608214554	0.00205203925753	0.00125945851463	0.000774766488044
hhs4	201551	201610	201604	0.000219074917175	0.000343251042906	0.000548250496684	0.000888703828886	0.0014559494047	0.0024006164393	0.00396525475604	0.00652569587856	0.010630145956	0.0170046516862	0.026462709269	0.03963344238	0.0564589313328	0.0755775165015	0.0939931459029	0.107583097589	0.112619125236	0.107583097589	0.0939931459029	0.0755775165015	0.0564589313328	0.03963344238	0.026462709269	0.0170046516862	0.010630145956	0.00652569587856	0.00396525475604	0.0024006164393	0.0014559494047	0.000888703828886	0.000548250496684	0.000343251042906	0.000219074917175
hhs4	201552	201610	201606	3.11195766669e-05	4.1580024959e-05	5.96566958624e-05	9.14364984677e-05	0.000148260573218	0.000251519342001	0.000441927498031	0.000797324133496	0.00146611706561	0.00272748169336	0.00509127322589	0.00943922074712	0.0171573938579	0.0300796058947	0.049868913862	0.0764643555524	0.105990115897	0.130156604163	0.139615980192	0.130156604163	0.105990115897	0.0764643555524	0.049868913862	0.0300796058947	0.0171573938579	0.00943922074712	0.00509127322589	0.00272748169336	0.00146611706561	0.000797324133496	0.000441927498031	0.000251519342001	0.000148260573218
hhs4	201601	201610	201607	3.27007494432e-05	4.56184870911e-05	6.85808562442e-05	0.00010971667598	0.000183856094746	0.000317980664013	0.00056080678042	0.000999066514451	0.0017837256014	0.00316875703054	0.0055606088941	0.0095638537195	0.0159835683624	0.0257115597903	0.0394081208531	0.0569518242373	0.0768219098073	0.0958429458808	0.109792743771	0.114942563987	0.109792743771	0.0958429458808	0.0768219098073	0.0569518242373	0.0394081208531	0.0257115597903	0.0159835683624	0.0095638537195	0.0055606088941	0.00316875703054	0.0017837256014	0.000999066514451	0.00056080678042
hhs4	201602	201610	201607	0.000302706358211	0.000439921494301	0.000644986009474	0.000951595927402	0.00140942740961	0.00209064249241	0.00309790754496	0.00457312461364	0.00670470577378	0.00972901836816	0.0139187580514	0.0195484748469	0.0268276966847	0.0357988678082	0.0462140901119	0.0574301468076	0.0683841505988	0.0777107880639	0.0840173090404	0.08625064368	0.0840173090404	0.0777107880639	0.0683841505988	0.0574301468076	0.0462140901119	0.0357988678082	0.0268276966847	0.0195484748469	0.0139187580514	0.00972901836816	0.00670470577378	0.00457312461364	0.00309790754496
hhs4	201603	201610	201607	0.000187217334373	0.000278763272514	0.000420792094244	0.000641385373852	0.000983730971866	0.0015133671889	0.0023278559974	0.00356857084149	0.00543284689339	0.00818207314672	0.0121372628387	0.0176490597064	0.0250268854918	0.0344175231734	0.0456433762879	0.0580463695095	0.0704217665696	0.0811352778832	0.0884624069452	0.0910721931948	0.0884624069452	0.0811352778832	0.0704217665696	0.0580463695095	0.0456433762879	0.0344175231734	0.0250268854918	0.0176490597064	0.0121372628387	0.00818207314672	0.00543284689339	0.00356857084149	0.0023278559974
hhs4	201604	201610	201607	3.24968909486e-05	4.3642415073e-05	6.26088217897e-05	9.53116740515e-05	0.000152406985297	0.000253222018349	0.000432936999966	0.000755518986502	0.0013363897879	0.00238031549092	0.00423975038069	0.0074919496165	0.0130097767893	0.021949491256	0.0355049056968	0.0542519408987	0.077099265269	0.100396405711	0.118296471805	0.125070073818	0.118296471805	0.100396405711	0.077099265269	0.0542519408987	0.0355049056968	0.021949491256	0.0130097767893	0.0074919496165	0.00423975038069	0.00238031549092	0.0013363897879	0.000755518986502	0.000432936999966
hhs4	201605	201610	201607	1.51341427499e-05	1.51349177334e-05	1.51365400364e-05	1.5140069759e-05	1.5148082911e-05	1.51671476406e-05	1.52149206037e-05	1.53417102968e-05	1.57003214428e-05	1.67884991341e-05	2.03552204745e-05	3.30607134086e-05	8.24301630876e-05	0.000291168005857	0.00123639120435	0.00562833964625	0.0247211146718	0.0901297194105	0.222959634706	0.309578620713	0.222959634706	0.0901297194105	0.0247211146718	0.00562833964625	0.00123639120435	0.000291168005857	8.24301630876e-05	3.30607134085e-05	2.03552204746e-05	1.67884991341e-05	1.57003214427e-05	1.53417102969e-05	1.52149206036e-05
hhs4	201606	201610	201607	1.51333759123e-05	1.51334209161e-05	1.51335167569e-05	1.51337295482e-05	1.51342243995e-05	1.51354362855e-05	1.51385815927e-05	1.51472973751e-05	1.51733103533e-05	1.52577945812e-05	1.555996754e-05	1.67664675254e-05	2.2222775655e-05	5.05431620423e-05	0.000220194091891	0.00137247206299	0.00958778087706	0.0597420780658	0.233843330295	0.390045866796	0.233843330295	0.0597420780658	0.00958778087706	0.00137247206299	0.000220194091891	5.05431620423e-05	2.22227756551e-05	1.67664675253e-05	1.555996754e-05	1.52577945813e-05	1.51733103533e-05	1.5147297375e-05	1.51385815927e-05
hhs4	201607	201610	201607	1.5133338853e-05	1.51333449522e-05	1.51333559928e-05	1.51333766639e-05	1.51334168571e-05	1.51334984142e-05	1.51336721198e-05	1.51340632179e-05	1.51350022348e-05	1.51374329566e-05	1.51443121657e-05	1.51659878524e-05	1.52438860995e-05	1.55738675617e-05	1.72988599834e-05	2.91738895581e-05	0.000146885616989	0.00199132166792	0.0430015107533	0.454654307658	0.454654307658	0.0430015107533	0.00199132166792	0.000146885616989	2.91738895581e-05	1.72988599835e-05	1.55738675617e-05	1.52438860994e-05	1.51659878525e-05	1.51443121656e-05	1.51374329566e-05	1.51350022347e-05	1.5134063218e-05
hhs4	201608	201610	201608	1.51333320797e-05	1.51333338244e-05	1.5133337263e-05	1.51333442952e-05	1.51333592814e-05	1.5133392727e-05	1.51334713569e-05	1.51336674718e-05	1.51341908647e-05	1.51357012935e-05	1.51404764004e-05	1.51572865718e-05	1.52245634544e-05	1.55388669789e-05	1.73114140164e-05	2.98823578e-05	0.000146828493253	0.00159139786824	0.0222556903032	0.212858090994	0.525897867729	0.212858090994	0.0222556903032	0.00159139786824	0.000146828493253	2.98823578e-05	1.73114140164e-05	1.5538866979e-05	1.52245634543e-05	1.51572865718e-05	1.51404764005e-05	1.51357012935e-05	1.51341908648e-05
hhs4	201609	201610	201609	1.51333343618e-05	1.51333381281e-05	1.51333456181e-05	1.51333610395e-05	1.5133394033e-05	1.51334676873e-05	1.51336400897e-05	1.51340656283e-05	1.51351806999e-05	1.51383074862e-05	1.51477798096e-05	1.51791357382e-05	1.52941071255e-05	1.57686079396e-05	1.80136574199e-05	3.04266898633e-05	0.00011182945646	0.000742181159546	0.00615523391007	0.048114407162	0.232779195237	0.42382330476	0.232779195237	0.048114407162	0.00615523391007	0.000742181159546	0.00011182945646	3.04266898631e-05	1.801365742e-05	1.57686079396e-05	1.52941071255e-05	1.51791357382e-05	1.51477798096e-05
hhs4	201610	201610	201610	1.51333322173e-05	1.51333335254e-05	1.51333357325e-05	1.51333395551e-05	1.51333463688e-05	1.51333589094e-05	1.51333828297e-05	1.51334303259e-05	1.51335290218e-05	1.51337450349e-05	1.51342469428e-05	1.51354971762e-05	1.51388775823e-05	1.51489585068e-05	1.51828214939e-05	1.53146369286e-05	1.59330356498e-05	1.96293215108e-05	5.00947189061e-05	0.000434117694265	0.00828136601343	0.170309754435	0.641475035096	0.170309754435	0.00828136601343	0.000434117694265	5.00947189061e-05	1.96293215106e-05	1.59330356499e-05	1.53146369286e-05	1.51828214939e-05	1.51489585068e-05	1.51388775824e-05
hhs4	201611	201610	201610	1.51333301236e-05	1.51333302153e-05	1.51333303853e-05	1.51333307101e-05	1.51333313518e-05	1.51333326686e-05	1.51333354854e-05	1.51333418007e-05	1.51333567305e-05	1.51333942232e-05	1.51334951422e-05	1.51337895586e-05	1.513473355e-05	1.513811967e-05	1.51520240354e-05	1.52193925643e-05	1.56203724132e-05	1.87132535232e-05	5.17632528576e-05	0.000571180281268	0.0118015152681	0.190015537399	0.594748451108	0.190015537399	0.0118015152681	0.000571180281268	5.17632528575e-05	1.87132535232e-05	1.56203724131e-05	1.52193925643e-05	1.51520240354e-05	1.513811967e-05	1.51347335501e-05
hhs4	201612	201610	201610	1.513333e-05	1.513333e-05	1.513333e-05	1.513333e-05	1.513333e-05	1.513333e-05	1.513333e-05	1.513333e-05	1.513333e-05	1.513333e-05	1.513333e-05	1.513333e-05	1.513333e-05	1.513333e-05	1.513333e-05	1.513333e-05	1.513333e-05	1.513333e-05	1.513333e-05	1.513333e-05	1.513333e-05	1.513333e-05	0.99951573344	1.513333e-05	1.513333e-05	1.513333e-05	1.513333e-05	1.513333e-05	1.513333e-05	1.513333e-05	1.513333e-05	1.513333e-05	1.513333e-05
hhs4	201613	201610	201610	1.513333e-05	1.513333e-05	1.513333e-05	1.513333e-05	1.513333e-05	1.513333e-05	1.513333e-05	1.513333e-05	1.513333e-05	1.513333e-05	1.513333e-05	1.513333e-05	1.513333e-05	1.513333e-05	1.513333e-05	1.513333e-05	1.513333e-05	1.513333e-05	1.513333e-05	1.513333e-05	1.513333e-05	1.513333e-05	0.99951573344	1.513333e-05	1.513333e-05	1.513333e-05	1.513333e-05	1.513333e-05	1.513333e-05	1.513333e-05	1.513333e-05	1.513333e-05	1.513333e-05
hhs4	201614	201610	201610	1.513333e-05	1.513333e-05	1.513333e-05	1.513333e-05	1.513333e-05	1.513333e-05	1.513333e-05	1.513333e-05	1.513333e-05	1.513333e-05	1.513333e-05	1.513333e-05	1.513333e-05	1.513333e-05	1.513333e-05	1.513333e-05	1.513333e-05	1.513333e-05	1.513333e-05	1.513333e-05	1.513333e-05	1.513333e-05	0.99951573344	1.513333e-05	1.513333e-05	1.513333e-05	1.513333e-05	1.513333e-05	1.513333e-05	1.513333e-05	1.513333e-05	1.513333e-05	1.513333e-05
hhs4	201615	201610	201610	1.513333e-05	1.513333e-05	1.513333e-05	1.513333e-05	1.513333e-05	1.513333e-05	1.513333e-05	1.513333e-05	1.513333e-05	1.513333e-05	1.513333e-05	1.513333e-05	1.513333e-05	1.513333e-05	1.513333e-05	1.513333e-05	1.513333e-05	1.513333e-05	1.513333e-05	1.513333e-05	1.513333e-05	1.513333e-05	0.99951573344	1.513333e-05	1.513333e-05	1.513333e-05	1.513333e-05	1.513333e-05	1.513333e-05	1.513333e-05	1.513333e-05	1.513333e-05	1.513333e-05
hhs4	201616	201610	201610	1.513333e-05	1.513333e-05	1.513333e-05	1.513333e-05	1.513333e-05	1.513333e-05	1.513333e-05	1.513333e-05	1.513333e-05	1.513333e-05	1.513333e-05	1.513333e-05	1.513333e-05	1.513333e-05	1.513333e-05	1.513333e-05	1.513333e-05	1.513333e-05	1.513333e-05	1.513333e-05	1.513333e-05	1.513333e-05	0.99951573344	1.513333e-05	1.513333e-05	1.513333e-05	1.513333e-05	1.513333e-05	1.513333e-05	1.513333e-05	1.513333e-05	1.513333e-05	1.513333e-05
hhs4	201617	201610	201610	1.513333e-05	1.513333e-05	1.513333e-05	1.513333e-05	1.513333e-05	1.513333e-05	1.513333e-05	1.513333e-05	1.513333e-05	1.513333e-05	1.513333e-05	1.513333e-05	1.513333e-05	1.513333e-05	1.513333e-05	1.513333e-05	1.513333e-05	1.513333e-05	1.513333e-05	1.513333e-05	1.513333e-05	1.513333e-05	0.99951573344	1.513333e-05	1.513333e-05	1.513333e-05	1.513333e-05	1.513333e-05	1.513333e-05	1.513333e-05	1.513333e-05	1.513333e-05	1.513333e-05
hhs4	201618	201610	201610	1.513333e-05	1.513333e-05	1.513333e-05	1.513333e-05	1.513333e-05	1.513333e-05	1.513333e-05	1.513333e-05	1.513333e-05	1.513333e-05	1.513333e-05	1.513333e-05	1.513333e-05	1.513333e-05	1.513333e-05	1.513333e-05	1.513333e-05	1.513333e-05	1.513333e-05	1.513333e-05	1.513333e-05	1.513333e-05	0.99951573344	1.513333e-05	1.513333e-05	1.513333e-05	1.513333e-05	1.513333e-05	1.513333e-05	1.513333e-05	1.513333e-05	1.513333e-05	1.513333e-05
hhs4	201619	201610	201610	1.513333e-05	1.513333e-05	1.513333e-05	1.513333e-05	1.513333e-05	1.513333e-05	1.513333e-05	1.513333e-05	1.513333e-05	1.513333e-05	1.513333e-05	1.513333e-05	1.513333e-05	1.513333e-05	1.513333e-05	1.513333e-05	1.513333e-05	1.513333e-05	1.513333e-05	1.513333e-05	1.513333e-05	1.513333e-05	0.99951573344	1.513333e-05	1.513333e-05	1.513333e-05	1.513333e-05	1.513333e-05	1.513333e-05	1.513333e-05	1.513333e-05	1.513333e-05	1.513333e-05
hhs5	201542	201610	201605	0.000246170487591	0.000343252470133	0.000487780019093	0.000706063018084	0.00104052004357	0.00156017868581	0.0023780271186	0.00367907120796	0.00576366866456	0.00910846816423	0.014435500325	0.0227453305265	0.0351971419014	0.0526248539309	0.0745082755141	0.0976933216245	0.116142004762	0.123270166029	0.116142004762	0.0976933216245	0.0745082755141	0.0526248539309	0.0351971419014	0.0227453305265	0.014435500325	0.00910846816423	0.00576366866456	0.00367907120796	0.0023780271186	0.00156017868581	0.00104052004357	0.000706063018084	0.000487780019093
hhs5	201543	201610	201605	0.000187976196643	0.000286728303766	0.000445879764322	0.000703946472449	0.00112408315097	0.00180884145635	0.00292186784696	0.00471703419747	0.00757130637799	0.0120078263383	0.0186781153655	0.02825058298	0.041145575153	0.0571055386618	0.0747316494978	0.0913155192126	0.103349737894	0.107770286761	0.103349737894	0.0913155192126	0.0747316494978	0.0571055386618	0.041145575153	0.02825058298	0.0186781153655	0.0120078263383	0.00757130637799	0.00471703419747	0.00292186784696	0.00180884145635	0.00112408315097	0.000703946472449	0.000445879764322
hhs5	201544	201610	201605	0.000108705871731	0.000173833776676	0.000286195992049	0.000480594671796	0.000816901891642	0.00139652533804	0.00238711102399	0.00405601774944	0.00680782343934	0.011209223718	0.0179647983885	0.0277857376357	0.0410943103479	0.0575707857792	0.0757024055119	0.0926712827943	0.104923574041	0.109410883705	0.104923574041	0.0926712827943	0.0757024055119	0.0575707857792	0.0410943103479	0.0277857376357	0.0179647983885	0.011209223718	0.00680782343934	0.00405601774944	0.00238711102399	0.00139652533804	0.000816901891642	0.000480594671796	0.000286195992049
hhs5	201545	201610	201604	0.000159829562149	0.000263604578179	0.000444304117978	0.000759107513127	0.00130580123678	0.00224777733798	0.00384870687908	0.00651289534861	0.0108153011066	0.0174841205121	0.0272744400711	0.0406678966805	0.0573959974234	0.0759471503739	0.0934172561871	0.106086963889	0.110737694365	0.106086963889	0.0934172561871	0.0759471503739	0.0573959974234	0.0406678966805	0.0272744400711	0.0174841205121	0.0108153011066	0.00651289534861	0.00384870687908	0.00224777733798	0.00130580123678	0.000759107513127	0.000444304117978	0.000263604578179	0.000159829562149
hhs5	201546	201610	201605	8.80954330067e-05	0.00013830988806	0.000224685980484	0.000373849737149	0.000631801275094	0.00107704626235	0.00184095045107	0.00313688531726	0.00529662486753	0.00880421449321	0.0143015956126	0.0225182173416	0.0340626925266	0.0490417342509	0.0665799974804	0.0844942977827	0.0994944481164	0.108120098834	0.108120098834	0.0994944481164	0.0844942977827	0.0665799974804	0.0490417342509	0.0340626925266	0.0225182173416	0.0143015956126	0.00880421449321	0.00529662486753	0.00313688531726	0.00184095045107	0.00107704626235	0.000631801275094	0.000373849737149
hhs5	201547	201610	201606	3.29274380646e-05	4.7037693349e-05	7.30019000478e-05	0.000121195794948	0.00021124506684	0.000380139438489	0.000696930634887	0.00128826778717	0.00237990111175	0.00435706425635	0.00783569033201	0.0137082282396	0.0230783648725	0.0369506365046	0.0555723874652	0.0775537968016	0.0993138734211	0.115655189468	0.121762406374	0.115655189468	0.0993138734211	0.0775537968016	0.0555723874652	0.0369506365046	0.0230783648725	0.0137082282396	0.00783569033201	0.00435706425635	0.00237990111175	0.00128826778717	0.000696930634887	0.000380139438489	0.00021124506684
hhs5	201548	201610	201605	0.000135519670997	0.000213840755003	0.000345604729548	0.000568075181922	0.00094404061432	0.00157779441271	0.00263867110223	0.00439232480658	0.00723487351735	0.0117138846518	0.0185017742076	0.0282675674238	0.0413939382279	0.0575464708434	0.0752461551676	0.0917650819127	0.103673328834	0.108031468308	0.103673328834	0.0917650819127	0.0752461551676	0.0575464708434	0.0413939382279	0.0282675674238	0.0185017742076	0.0117138846518	0.00723487351735	0.00439232480658	0.00263867110223	0.00157779441271	0.00094404061432	0.000568075181922	0.000345604729548
hhs5	201549	201610	201605	0.000106353610565	0.000165165897294	0.00026452985312	0.000433672094306	0.000723132361247	0.00121965325037	0.00206990210139	0.00351566336451	0.00593985705216	0.00991244381328	0.016202924	0.0256915162341	0.0390839600316	0.056372873485	0.0761695363675	0.0953382031024	0.109528787525	0.11479517122	0.109528787525	0.0953382031024	0.0761695363675	0.056372873485	0.0390839600316	0.0256915162341	0.016202924	0.00991244381328	0.00593985705216	0.00351566336451	0.00206990210139	0.00121965325037	0.000723132361247	0.000433672094306	0.00026452985312
hhs5	201550	201610	201607	4.88953709661e-05	7.04599824691e-05	0.000106757934927	0.000168373800392	0.000273708330475	0.000454712574384	0.000766553638492	0.00130338019291	0.00222272321748	0.00378015161949	0.00637142074139	0.0105679683488	0.0171100413428	0.0267935944663	0.0401752601603	0.0570743838926	0.0760210631647	0.0940358830875	0.107194510509	0.112043223243	0.107194510509	0.0940358830875	0.0760210631647	0.0570743838926	0.0401752601603	0.0267935944663	0.0171100413428	0.0105679683488	0.00637142074139	0.00378015161949	0.00222272321748	0.00130338019291	0.000766553638492
hhs5	201551	201610	201607	8.17482297296e-05	0.000117978722794	0.000175615349636	0.000268141658602	0.000417878684747	0.000661797998927	0.00106092768511	0.00171511069539	0.00278501935212	0.00452230003812	0.00730471329309	0.0116632559134	0.0182698678276	0.0278302905707	0.0408159435246	0.0570148878543	0.0750313775292	0.0920810725015	0.104504627132	0.109078051521	0.104504627132	0.0920810725015	0.0750313775292	0.0570148878543	0.0408159435246	0.0278302905707	0.0182698678276	0.0116632559134	0.00730471329309	0.00452230003812	0.00278501935212	0.00171511069539	0.00106092768511
hhs5	201552	201610	201607	7.35583695674e-05	0.000105720644359	0.000157159812032	0.000240229326625	0.00037555313228	0.000597616878372	0.000963953154499	0.00156981674113	0.00257057278003	0.00421329071384	0.00687537711082	0.0110982464192	0.0175844808988	0.0270991485088	0.0401986166511	0.0567516220053	0.075376562795	0.0931714004567	0.106226909314	0.111050166738	0.106226909314	0.0931714004567	0.075376562795	0.0567516220053	0.0401986166511	0.0270991485088	0.0175844808988	0.0110982464192	0.00687537711082	0.00421329071384	0.00257057278003	0.00156981674113	0.000963953154499
hhs5	201601	201610	201607	1.95260887335e-05	2.3128113297e-05	2.9907262215e-05	4.28422750797e-05	6.78360088425e-05	0.000116659341759	0.000212840266473	0.000403266715736	0.000780417200235	0.00152299590189	0.00296463009931	0.00569524928978	0.0106740496349	0.0192667655873	0.0330130230859	0.0528694206097	0.0778935300711	0.104030986231	0.124423782071	0.132198187381	0.124423782071	0.104030986231	0.0778935300711	0.0528694206097	0.0330130230859	0.0192667655873	0.0106740496349	0.00569524928978	0.00296463009931	0.00152299590189	0.000780417200235	0.000403266715736	0.000212840266473
hhs5	201602	201610	201607	2.02065264754e-05	2.36056270016e-05	2.95255047315e-05	4.00131736439e-05	5.89136129136e-05	9.35517598474e-05	0.000158054981587	0.000279929133163	0.000513003164597	0.000962483857859	0.00183179713352	0.00350470492114	0.0066729886944	0.0124901480445	0.0226387070834	0.0390221901651	0.0626585837945	0.0917070774332	0.119860260634	0.137646190348	0.137646190348	0.119860260634	0.0917070774332	0.0626585837945	0.0390221901651	0.0226387070834	0.0124901480445	0.0066729886944	0.00350470492114	0.00183179713352	0.000962483857859	0.000513003164597	0.000279929133163
hhs5	201603	201610	201608	7.41468756169e-05	0.000107426307403	0.0001605586766	0.000245834683189	0.000383236831025	0.000605107490957	0.000963347768668	0.00154009914921	0.00246268214596	0.00392257337588	0.00619555922853	0.00965488339033	0.0147607785359	0.0220003617632	0.0317490812629	0.0440430517894	0.0583048640783	0.0731470334314	0.0864349996698	0.0957382427445	0.0990920193852	0.0957382427445	0.0864349996698	0.0731470334314	0.0583048640783	0.0440430517894	0.0317490812629	0.0220003617632	0.0147607785359	0.00965488339033	0.00619555922853	0.00392257337588	0.00246268214596
hhs5	201604	201610	201608	6.75251039128e-05	9.52164093602e-05	0.000138599693535	0.000207042097967	0.000315667240987	0.000488874657014	0.000765871975464	0.00120914160119	0.00191687416523	0.00304007444113	0.00480363510032	0.00752712230129	0.0116341129152	0.017628492574	0.0260058231859	0.0370690127382	0.0506492710645	0.0658098675892	0.0807090786437	0.0928345522665	0.0996865507079	0.0996865507079	0.0928345522665	0.0807090786437	0.0658098675892	0.0506492710645	0.0370690127382	0.0260058231859	0.017628492574	0.0116341129152	0.00752712230129	0.00480363510032	0.00304007444113
hhs5	201605	201610	201609	0.000333525869227	0.000468656896975	0.000662159868274	0.00093887531246	0.00133350062772	0.00189380811344	0.00268433873653	0.00379015530268	0.00531977605587	0.00740574723783	0.010200514701	0.0138645505298	0.0185435598962	0.0243327700015	0.0312295752581	0.0390814935678	0.0475435041693	0.056064476607	0.0639220813922	0.0703153965661	0.0745045926906	0.0759644252196	0.0745045926906	0.0703153965661	0.0639220813922	0.056064476607	0.0475435041693	0.0390814935678	0.0312295752581	0.0243327700015	0.0185435598962	0.0138645505298	0.010200514701
hhs5	201606	201610	201608	1.51343417557e-05	1.51352365875e-05	1.51370343535e-05	1.51407718716e-05	1.51488383059e-05	1.51669762574e-05	1.5209639118e-05	1.53150803278e-05	1.55902534225e-05	1.63525650497e-05	1.86065550782e-05	2.57561713126e-05	5.01773469125e-05	0.000140046622297	0.000494000038618	0.00195546286337	0.00799219703352	0.0307610449875	0.0977000944113	0.216612216065	0.288315522254	0.216612216065	0.0977000944113	0.0307610449875	0.00799219703352	0.00195546286337	0.000494000038618	0.000140046622297	5.01773469125e-05	2.57561713127e-05	1.86065550782e-05	1.63525650497e-05	1.55902534224e-05
hhs5	201607	201610	201608	1.51345023536e-05	1.51352452922e-05	1.513653764e-05	1.51388511357e-05	1.51431262346e-05	1.51513099752e-05	1.51676062014e-05	1.52015274865e-05	1.52757645025e-05	1.54477642392e-05	1.58731512425e-05	1.70073832568e-05	2.03068481095e-05	3.09261354439e-05	6.93428965692e-05	0.000228026325218	0.000983301308134	0.00505964810114	0.0278652393055	0.129596162497	0.336030476048	0.336030476048	0.129596162497	0.0278652393055	0.00505964810114	0.000983301308134	0.000228026325218	6.93428965692e-05	3.09261354439e-05	2.03068481095e-05	1.70073832568e-05	1.58731512425e-05	1.54477642392e-05
hhs5	201608	201610	201608	1.51333373699e-05	1.51333433191e-05	1.51333548091e-05	1.5133377781e-05	1.51334255042e-05	1.51335289759e-05	1.51337643302e-05	1.51343293932e-05	1.51357719568e-05	1.51397227662e-05	1.51514564783e-05	1.51897503972e-05	1.53293400726e-05	1.59092034684e-05	1.8721735091e-05	3.50974613728e-05	0.000152541017531	0.00119390368544	0.0117151709893	0.0995935768645	0.387146166657	0.387146166657	0.0995935768645	0.0117151709893	0.00119390368544	0.000152541017531	3.50974613727e-05	1.87217350909e-05	1.59092034684e-05	1.53293400727e-05	1.51897503972e-05	1.51514564783e-05	1.51397227663e-05
hhs5	201609	201610	201609	1.51334621785e-05	1.51335737655e-05	1.5133792793e-05	1.51342369735e-05	1.5135170559e-05	1.51372114837e-05	1.51418709779e-05	1.51530318665e-05	1.51812286001e-05	1.52568148809e-05	1.54732674638e-05	1.61403719964e-05	1.83706865726e-05	2.65215698886e-05	5.92732178764e-05	0.000204034069116	0.000899307589852	0.00438814616428	0.0210747993153	0.0846230150692	0.226467046725	0.324264203512	0.226467046725	0.0846230150692	0.0210747993153	0.00438814616428	0.000899307589852	0.000204034069116	5.92732178764e-05	2.65215698885e-05	1.83706865727e-05	1.61403719963e-05	1.54732674637e-05
hhs5	201610	201610	201610	1.51333667231e-05	1.51333882651e-05	1.51334245139e-05	1.5133487095e-05	1.51335982361e-05	1.51338019018e-05	1.51341883808e-05	1.51349510371e-05	1.51365239455e-05	1.51399348023e-05	1.51477687565e-05	1.51669974792e-05	1.52180024434e-05	1.53662754393e-05	1.58471916473e-05	1.7628073747e-05	2.53840449548e-05	6.66139112877e-05	0.000345404397396	0.00279720160605	0.0282730241027	0.217154911209	0.502365140939	0.217154911209	0.0282730241027	0.00279720160605	0.000345404397396	6.66139112878e-05	2.53840449547e-05	1.7628073747e-05	1.58471916473e-05	1.53662754393e-05	1.52180024435e-05
hhs5	201611	201610	201610	1.513333e-05	1.513333e-05	1.513333e-05	1.513333e-05	1.513333e-05	1.513333e-05	1.513333e-05	1.513333e-05	1.513333e-05	1.513333e-05	1.513333e-05	1.513333e-05	1.513333e-05	1.513333e-05	1.513333e-05	1.513333e-05	1.513333e-05	1.513333e-05	1.513333e-05	1.513333e-05	1.513333e-05	1.513333e-05	0.99951573344	1.513333e-05	1.513333e-05	1.513333e-05	1.513333e-05	1.513333e-05	1.513333e-05	1.513333e-05	1.513333e-05	1.513333e-05	1.513333e-05
hhs5	201612	201610	201610	1.513333e-05	1.513333e-05	1.513333e-05	1.513333e-05	1.513333e-05	1.513333e-05	1.513333e-05	1.513333e-05	1.513333e-05	1.513333e-05	1.513333e-05	1.513333e-05	1.513333e-05	1.513333e-05	1.513333e-05	1.513333e-05	1.513333e-05	1.513333e-05	1.513333e-05	1.513333e-05	1.513333e-05	1.513333e-05	0.99951573344	1.513333e-05	1.513333e-05	1.513333e-05	1.513333e-05	1.513333e-05	1.513333e-05	1.513333e-05	1.513333e-05	1.513333e-05	1.513333e-05
hhs5	201613	201610	201610	1.513333e-05	1.513333e-05	1.513333e-05	1.513333e-05	1.513333e-05	1.513333e-05	1.513333e-05	1.513333e-05	1.513333e-05	1.513333e-05	1.513333e-05	1.513333e-05	1.513333e-05	1.513333e-05	1.513333e-05	1.513333e-05	1.513333e-05	1.513333e-05	1.513333e-05	1.513333e-05	1.513333e-05	1.513333e-05	0.99951573344	1.513333e-05	1.513333e-05	1.513333e-05	1.513333e-05	1.513333e-05	1.513333e-05	1.513333e-05	1.513333e-05	1.513333e-05	1.513333e-05
hhs5	201614	201610	201610	1.513333e-05	1.513333e-05	1.513333e-05	1.513333e-05	1.513333e-05	1.513333e-05	1.513333e-05	1.513333e-05	1.513333e-05	1.513333e-05	1.513333e-05	1.513333e-05	1.513333e-05	1.513333e-05	1.513333e-05	1.513333e-05	1.513333e-05	1.513333e-05	1.513333e-05	1.513333e-05	1.513333e-05	1.513333e-05	0.99951573344	1.513333e-05	1.513333e-05	1.513333e-05	1.513333e-05	1.513333e-05	1.513333e-05	1.513333e-05	1.513333e-05	1.513333e-05	1.513333e-05
hhs5	201615	201610	201610	1.513333e-05	1.513333e-05	1.513333e-05	1.513333e-05	1.513333e-05	1.513333e-05	1.513333e-05	1.513333e-05	1.513333e-05	1.513333e-05	1.513333e-05	1.513333e-05	1.513333e-05	1.513333e-05	1.513333e-05	1.513333e-05	1.513333e-05	1.513333e-05	1.513333e-05	1.513333e-05	1.513333e-05	1.513333e-05	0.99951573344	1.513333e-05	1.513333e-05	1.513333e-05	1.513333e-05	1.513333e-05	1.513333e-05	1.513333e-05	1.513333e-05	1.513333e-05	1.513333e-05
hhs5	201616	201610	201610	1.513333e-05	1.513333e-05	1.513333e-05	1.513333e-05	1.513333e-05	1.513333e-05	1.513333e-05	1.513333e-05	1.513333e-05	1.513333e-05	1.513333e-05	1.513333e-05	1.513333e-05	1.513333e-05	1.513333e-05	1.513333e-05	1.513333e-05	1.513333e-05	1.513333e-05	1.513333e-05	1.513333e-05	1.513333e-05	0.99951573344	1.513333e-05	1.513333e-05	1.513333e-05	1.513333e-05	1.513333e-05	1.513333e-05	1.513333e-05	1.513333e-05	1.513333e-05	1.513333e-05
hhs5	201617	201610	201610	1.513333e-05	1.513333e-05	1.513333e-05	1.513333e-05	1.513333e-05	1.513333e-05	1.513333e-05	1.513333e-05	1.513333e-05	1.513333e-05	1.513333e-05	1.513333e-05	1.513333e-05	1.513333e-05	1.513333e-05	1.513333e-05	1.513333e-05	1.513333e-05	1.513333e-05	1.513333e-05	1.513333e-05	1.513333e-05	0.99951573344	1.513333e-05	1.513333e-05	1.513333e-05	1.513333e-05	1.513333e-05	1.513333e-05	1.513333e-05	1.513333e-05	1.513333e-05	1.513333e-05
hhs5	201618	201610	201610	1.513333e-05	1.513333e-05	1.513333e-05	1.513333e-05	1.513333e-05	1.513333e-05	1.513333e-05	1.513333e-05	1.513333e-05	1.513333e-05	1.513333e-05	1.513333e-05	1.513333e-05	1.513333e-05	1.513333e-05	1.513333e-05	1.513333e-05	1.513333e-05	1.513333e-05	1.513333e-05	1.513333e-05	1.513333e-05	0.99951573344	1.513333e-05	1.513333e-05	1.513333e-05	1.513333e-05	1.513333e-05	1.513333e-05	1.513333e-05	1.513333e-05	1.513333e-05	1.513333e-05
hhs5	201619	201610	201610	1.513333e-05	1.513333e-05	1.513333e-05	1.513333e-05	1.513333e-05	1.513333e-05	1.513333e-05	1.513333e-05	1.513333e-05	1.513333e-05	1.513333e-05	1.513333e-05	1.513333e-05	1.513333e-05	1.513333e-05	1.513333e-05	1.513333e-05	1.513333e-05	1.513333e-05	1.513333e-05	1.513333e-05	1.513333e-05	0.99951573344	1.513333e-05	1.513333e-05	1.513333e-05	1.513333e-05	1.513333e-05	1.513333e-05	1.513333e-05	1.513333e-05	1.513333e-05	1.513333e-05
hhs6	201542	201607	201601	0.000701201915971	0.00106944830667	0.00166526224597	0.00264443765115	0.00427450971796	0.00700999094713	0.0115999312178	0.0192011049036	0.0313779574971	0.0496871629346	0.0743980816305	0.102361009028	0.125776352539	0.135080837864	0.125776352539	0.102361009028	0.0743980816305	0.0496871629346	0.0313779574971	0.0192011049036	0.0115999312178	0.00700999094713	0.00427450971796	0.00264443765115	0.00166526224597	0.00106944830667	0.000701201915971	0.000469718737388	0.000321657031858	0.000225305957749	0.000161543822334	0.000118661402446	8.93741137922e-05
hhs6	201543	201607	201601	0.000231874596299	0.000408483016148	0.000740298262216	0.00136942477737	0.00256615622001	0.00483052634656	0.00904045081123	0.0166013515702	0.0294174313144	0.049290875773	0.076318282315	0.106633355717	0.13163576373	0.141462294961	0.13163576373	0.106633355717	0.076318282315	0.049290875773	0.0294174313144	0.0166013515702	0.00904045081123	0.00483052634656	0.00256615622001	0.00136942477737	0.000740298262216	0.000408483016148	0.000231874596299	0.000136648414107	8.45072094431e-05	5.54741436021e-05	3.90232553401e-05	2.95357144959e-05	2.39674039817e-05
hhs6	201544	201607	201602	8.23348378593e-05	0.000143709614189	0.000264242323462	0.000502529827456	0.000974434845502	0.00190437228262	0.00371149938372	0.00713369458449	0.0133527563306	0.0239876054127	0.0406810091462	0.0639805255843	0.0916633251605	0.117715524979	0.133847074939	0.133847074939	0.117715524979	0.0916633251605	0.0639805255843	0.0406810091462	0.0239876054127	0.0133527563306	0.00713369458449	0.00371149938372	0.00190437228262	0.000974434845502	0.000502529827456	0.000264242323462	0.000143709614189	8.23348378594e-05	5.07651177945e-05	3.43215790943e-05	2.5634800715e-05
hhs6	201545	201607	201601	0.000418721982781	0.000753474478609	0.00136802463559	0.00248638790169	0.00448837040358	0.00797936339789	0.013837178042	0.0231532151627	0.0369344568104	0.0554558658437	0.0773723605825	0.0991307722478	0.115511607492	0.121642378242	0.115511607492	0.0991307722478	0.0773723605825	0.0554558658437	0.0369344568104	0.0231532151627	0.013837178042	0.00797936339789	0.00448837040358	0.00248638790169	0.00136802463559	0.000753474478609	0.000418721982781	0.000236887332444	0.000137940670026	8.38163443953e-05	5.39792836501e-05	3.73723166318e-05	2.8027848138e-05
hhs6	201546	201607	201552	0.000112954954687	0.000220044588288	0.000450538624542	0.000949029537877	0.002022850955	0.00429873338879	0.00896553149039	0.0180186863657	0.034152354795	0.0595741480363	0.0932110158577	0.127685280132	0.150238341016	0.150238341016	0.127685280132	0.0932110158577	0.0595741480363	0.034152354795	0.0180186863657	0.00896553149039	0.00429873338879	0.002022850955	0.000949029537877	0.000450538624542	0.000220044588288	0.000112954954687	6.26551535355e-05	3.86726509064e-05	2.70347830415e-05	2.12779583219e-05	1.83727760443e-05	1.68766714875e-05	1.60905234221e-05
hhs6	201547	201607	201601	0.000188836550453	0.00035954065075	0.000701665814426	0.00138411241592	0.00272790233188	0.00531218246996	0.0101003237065	0.018501604685	0.0321649110856	0.0522147589282	0.077843607133	0.104928152878	0.12623787031	0.134397510608	0.12623787031	0.104928152878	0.077843607133	0.0522147589282	0.0321649110856	0.018501604685	0.0101003237065	0.00531218246996	0.00272790233188	0.00138411241592	0.000701665814426	0.00035954065075	0.000188836550453	0.000103538444275	6.06568756672e-05	3.88952820047e-05	2.77207851199e-05	2.19053145847e-05	1.88347697036e-05
hhs6	201548	201607	201603	4.79765272719e-05	7.74121144868e-05	0.000135402039539	0.000251325166413	0.000485711802972	0.000962742904788	0.00193319076538	0.00388716242018	0.00772839342649	0.0149670317616	0.0277298104824	0.0481277655154	0.0764672238021	0.108689736845	0.135467387321	0.146025866044	0.135467387321	0.108689736845	0.0764672238021	0.0481277655154	0.0277298104824	0.0149670317616	0.00772839342649	0.00388716242018	0.00193319076538	0.000962742904788	0.000485711802972	0.000251325166413	0.000135402039539	7.74121144868e-05	4.7976527272e-05	3.27847128893e-05	2.48034518916e-05
hhs6	201549	201607	201601	0.000581769970814	0.000996433344129	0.00172219634346	0.00298620901816	0.00516155302581	0.00882728979984	0.0148052732623	0.0240999178639	0.0376211609999	0.0555878399255	0.0767028173134	0.0975921771281	0.113296486513	0.119171708889	0.113296486513	0.0975921771281	0.0767028173134	0.0555878399255	0.0376211609999	0.0240999178639	0.0148052732623	0.00882728979984	0.00516155302581	0.00298620901816	0.00172219634346	0.000996433344129	0.000581769970814	0.00034477106093	0.000208736913564	0.000130097812413	8.42205248114e-05	5.71728362378e-05	4.10429461033e-05
hhs6	201550	201607	201606	5.48823505135e-05	8.18298234846e-05	0.000128311265657	0.00020919026257	0.000350908089625	0.000600364009496	0.00104003049487	0.00181258515664	0.0031582938171	0.00546515308421	0.00932096029204	0.0155322868785	0.025037264459	0.0386085962463	0.0562832000256	0.0766493429826	0.0964518900354	0.11114796624	0.116608102676	0.11114796624	0.0964518900354	0.0766493429826	0.0562832000256	0.0386085962463	0.025037264459	0.0155322868785	0.00932096029204	0.00546515308421	0.0031582938171	0.00181258515664	0.00104003049487	0.000600364009496	0.000350908089626
hhs6	201551	201607	201606	4.06733405916e-05	5.6853509295e-05	8.43691250135e-05	0.000131869848636	0.000215062451129	0.000362712786271	0.00062775890641	0.00110756302849	0.0019796556835	0.00356122578493	0.00639793825722	0.0113694932354	0.0197457856476	0.0330238859487	0.0522740978584	0.0768441580708	0.102939676321	0.123612016511	0.131564173196	0.123612016511	0.102939676321	0.0768441580708	0.0522740978584	0.0330238859487	0.0197457856476	0.0113694932354	0.00639793825722	0.00356122578493	0.0019796556835	0.00110756302849	0.00062775890641	0.000362712786271	0.000215062451129
hhs6	201552	201607	201606	2.06156461183e-05	2.4430162657e-05	3.12330456151e-05	4.36318806776e-05	6.6738050218e-05	0.000110772937561	0.000196554606751	0.000367137149312	0.000712471107403	0.00142083260162	0.00288184508428	0.00587612536254	0.011867156345	0.0232749771318	0.0432195726839	0.0736830103684	0.111524767919	0.145224155756	0.159027855058	0.145224155756	0.111524767919	0.0736830103684	0.0432195726839	0.0232749771318	0.011867156345	0.00587612536254	0.00288184508428	0.00142083260162	0.000712471107403	0.000367137149312	0.000196554606751	0.000110772937561	6.6738050218e-05
hhs6	201601	201607	201606	2.28707398878e-05	2.94482091102e-05	4.20159124168e-05	6.63376145524e-05	0.000113930255341	0.000207866684738	0.000394244855908	0.000764243733907	0.00149461564292	0.0029165136624	0.00561781853024	0.0105587115691	0.0191136810296	0.032843804427	0.0527380922319	0.0778795282568	0.104199641066	0.124768564341	0.13261681495	0.124768564341	0.104199641066	0.0778795282568	0.0527380922319	0.032843804427	0.0191136810296	0.0105587115691	0.00561781853024	0.0029165136624	0.00149461564292	0.000764243733907	0.000394244855908	0.000207866684738	0.000113930255341
hhs6	201602	201607	201606	9.57493691916e-05	0.000142614440206	0.000218584233587	0.000342567532028	0.000545958073299	0.000880630295794	0.00143144618242	0.00233487761875	0.00380458700569	0.0061618210425	0.00986116306084	0.0154885955985	0.0236904929948	0.0349809779106	0.0493994313448	0.0660845383418	0.0829896230639	0.0970719383015	0.105147140414	0.105147140414	0.0970719383015	0.0829896230639	0.0660845383418	0.0493994313448	0.0349809779106	0.0236904929948	0.0154885955985	0.00986116306084	0.0061618210425	0.00380458700569	0.00233487761875	0.00143144618242	0.000880630295794
hhs6	201603	201607	201606	0.000112209186625	0.000172056630519	0.000270705996689	0.000433998663615	0.00070485643012	0.00115383472731	0.00189496504294	0.00310786125361	0.00506493440955	0.00815715607248	0.0129014494924	0.0198979405952	0.0296933028297	0.0425166244218	0.0579141788595	0.0744273001831	0.0895729112182	0.100358078886	0.104280240679	0.100358078886	0.0895729112182	0.0744273001831	0.0579141788595	0.0425166244218	0.0296933028297	0.0198979405952	0.0129014494924	0.00815715607248	0.00506493440955	0.00310786125361	0.00189496504294	0.00115383472731	0.00070485643012
hhs6	201604	201607	201607	3.17737977619e-05	4.24882039728e-05	6.07483602527e-05	9.228641973e-05	0.000147451978369	0.000245065632602	0.00041948648492	0.000733397024604	0.0013003283358	0.00232255456103	0.00414993612516	0.00735867929286	0.0128257634646	0.0217223890343	0.0352728537125	0.0540944483419	0.0771236505156	0.100684131548	0.118829908226	0.125705132273	0.118829908226	0.100684131548	0.0771236505156	0.0540944483419	0.0352728537125	0.0217223890343	0.0128257634646	0.00735867929286	0.00414993612516	0.00232255456103	0.0013003283358	0.000733397024604	0.00041948648492
hhs6	201605	201607	201552	0.00241121232405	0.00384997671223	0.00609670975898	0.00952666761556	0.0146053537956	0.0218295378518	0.031588397033	0.0439324964624	0.0582923510952	0.0732727180601	0.086710420886	0.0961312663057	0.0995298114374	0.0961312663057	0.086710420886	0.0732727180601	0.0582923510952	0.0439324964624	0.031588397033	0.0218295378518	0.0146053537956	0.00952666761556	0.00609670975898	0.00384997671223	0.00241121232405	0.00150452403042	0.0009391965105	0.000588910318289	0.000372457335231	0.000238690620261	0.00015583071286	0.000104295068122	7.20681656685e-05
hhs6	201606	201607	201607	1.51333427681e-05	1.5133355391e-05	1.51333824179e-05	1.51334428076e-05	1.51335843163e-05	1.51339340621e-05	1.51348520094e-05	1.51374311981e-05	1.51452643593e-05	1.51712782315e-05	1.52670667031e-05	1.56646441587e-05	1.75604455701e-05	2.8158442242e-05	9.87777009158e-05	0.000658692791214	0.00563542820541	0.0460180738313	0.232231933659	0.430348907734	0.232231933659	0.0460180738313	0.00563542820541	0.000658692791214	9.87777009158e-05	2.8158442242e-05	1.756044557e-05	1.56646441588e-05	1.52670667031e-05	1.51712782315e-05	1.51452643593e-05	1.51374311981e-05	1.51348520094e-05
hhs6	201607	201607	201607	1.51349624717e-05	1.51360651418e-05	1.51380401829e-05	1.51416922413e-05	1.51486887476e-05	1.51626338661e-05	1.51916941985e-05	1.52553819415e-05	1.54031979897e-05	1.5769586336e-05	1.67493185055e-05	1.96102092726e-05	2.88656314052e-05	6.2590763067e-05	0.000203348249847	0.00088367057203	0.00464106683857	0.0263773967348	0.127479825207	0.340187421421	0.340187421421	0.127479825207	0.0263773967348	0.00464106683857	0.00088367057203	0.000203348249847	6.2590763067e-05	2.88656314051e-05	1.96102092726e-05	1.67493185056e-05	1.5769586336e-05	1.54031979897e-05	1.52553819415e-05
hhs6	201608	201607	201607	1.513333e-05	1.513333e-05	1.513333e-05	1.513333e-05	1.513333e-05	1.513333e-05	1.513333e-05	1.513333e-05	1.513333e-05	1.513333e-05	1.513333e-05	1.513333e-05	1.513333e-05	1.513333e-05	1.513333e-05	1.513333e-05	1.513333e-05	1.513333e-05	1.513333e-05	0.99951573344	1.513333e-05	1.513333e-05	1.513333e-05	1.513333e-05	1.513333e-05	1.513333e-05	1.513333e-05	1.513333e-05	1.513333e-05	1.513333e-05	1.513333e-05	1.513333e-05	1.513333e-05
hhs6	201609	201607	201607	1.51366382768e-05	1.51397323519e-05	1.51461328202e-05	1.51598658822e-05	1.51905327822e-05	1.5262073213e-05	1.54371407615e-05	1.58885487009e-05	1.71207191477e-05	2.06976606106e-05	3.17848895448e-05	6.85630466887e-05	0.000198926975895	0.000688237490372	0.00258819178927	0.00985849309057	0.0349262537653	0.102006416958	0.21192909955	0.275178741774	0.21192909955	0.102006416958	0.0349262537653	0.00985849309057	0.00258819178927	0.000688237490372	0.000198926975895	6.85630466887e-05	3.17848895448e-05	2.06976606106e-05	1.71207191476e-05	1.58885487009e-05	1.54371407616e-05
hhs6	201610	201607	201607	1.513333e-05	1.513333e-05	1.513333e-05	1.513333e-05	1.513333e-05	1.513333e-05	1.513333e-05	1.513333e-05	1.513333e-05	1.513333e-05	1.513333e-05	1.513333e-05	1.513333e-05	1.513333e-05	1.513333e-05	1.513333e-05	1.513333e-05	1.513333e-05	1.513333e-05	0.99951573344	1.513333e-05	1.513333e-05	1.513333e-05	1.513333e-05	1.513333e-05	1.513333e-05	1.513333e-05	1.513333e-05	1.513333e-05	1.513333e-05	1.513333e-05	1.513333e-05	1.513333e-05
hhs6	201611	201607	201607	1.513333e-05	1.513333e-05	1.513333e-05	1.513333e-05	1.513333e-05	1.513333e-05	1.513333e-05	1.513333e-05	1.513333e-05	1.513333e-05	1.513333e-05	1.513333e-05	1.513333e-05	1.513333e-05	1.513333e-05	1.513333e-05	1.513333e-05	1.513333e-05	1.513333e-05	0.99951573344	1.513333e-05	1.513333e-05	1.513333e-05	1.513333e-05	1.513333e-05	1.513333e-05	1.513333e-05	1.513333e-05	1.513333e-05	1.513333e-05	1.513333e-05	1.513333e-05	1.513333e-05
hhs6	201612	201607	201607	1.513333e-05	1.513333e-05	1.513333e-05	1.513333e-05	1.513333e-05	1.513333e-05	1.513333e-05	1.513333e-05	1.513333e-05	1.513333e-05	1.513333e-05	1.513333e-05	1.513333e-05	1.513333e-05	1.513333e-05	1.513333e-05	1.513333e-05	1.513333e-05	1.513333e-05	0.99951573344	1.513333e-05	1.513333e-05	1.513333e-05	1.513333e-05	1.513333e-05	1.513333e-05	1.513333e-05	1.513333e-05	1.513333e-05	1.513333e-05	1.513333e-05	1.513333e-05	1.513333e-05
hhs6	201613	201607	201607	1.513333e-05	1.513333e-05	1.513333e-05	1.513333e-05	1.513333e-05	1.513333e-05	1.513333e-05	1.513333e-05	1.513333e-05	1.513333e-05	1.513333e-05	1.513333e-05	1.513333e-05	1.513333e-05	1.513333e-05	1.513333e-05	1.513333e-05	1.513333e-05	1.513333e-05	0.99951573344	1.513333e-05	1.513333e-05	1.513333e-05	1.513333e-05	1.513333e-05	1.513333e-05	1.513333e-05	1.513333e-05	1.513333e-05	1.513333e-05	1.513333e-05	1.513333e-05	1.513333e-05
hhs6	201614	201607	201607	1.513333e-05	1.513333e-05	1.513333e-05	1.513333e-05	1.513333e-05	1.513333e-05	1.513333e-05	1.513333e-05	1.513333e-05	1.513333e-05	1.513333e-05	1.513333e-05	1.513333e-05	1.513333e-05	1.513333e-05	1.513333e-05	1.513333e-05	1.513333e-05	1.513333e-05	0.99951573344	1.513333e-05	1.513333e-05	1.513333e-05	1.513333e-05	1.513333e-05	1.513333e-05	1.513333e-05	1.513333e-05	1.513333e-05	1.513333e-05	1.513333e-05	1.513333e-05	1.513333e-05
hhs6	201615	201607	201607	1.513333e-05	1.513333e-05	1.513333e-05	1.513333e-05	1.513333e-05	1.513333e-05	1.513333e-05	1.513333e-05	1.513333e-05	1.513333e-05	1.513333e-05	1.513333e-05	1.513333e-05	1.513333e-05	1.513333e-05	1.513333e-05	1.513333e-05	1.513333e-05	1.513333e-05	0.99951573344	1.513333e-05	1.513333e-05	1.513333e-05	1.513333e-05	1.513333e-05	1.513333e-05	1.513333e-05	1.513333e-05	1.513333e-05	1.513333e-05	1.513333e-05	1.513333e-05	1.513333e-05
hhs6	201616	201607	201607	1.513333e-05	1.513333e-05	1.513333e-05	1.513333e-05	1.513333e-05	1.513333e-05	1.513333e-05	1.513333e-05	1.513333e-05	1.513333e-05	1.513333e-05	1.513333e-05	1.513333e-05	1.513333e-05	1.513333e-05	1.513333e-05	1.513333e-05	1.513333e-05	1.513333e-05	0.99951573344	1.513333e-05	1.513333e-05	1.513333e-05	1.513333e-05	1.513333e-05	1.513333e-05	1.513333e-05	1.513333e-05	1.513333e-05	1.513333e-05	1.513333e-05	1.513333e-05	1.513333e-05
hhs6	201617	201607	201607	1.513333e-05	1.513333e-05	1.513333e-05	1.513333e-05	1.513333e-05	1.513333e-05	1.513333e-05	1.513333e-05	1.513333e-05	1.513333e-05	1.513333e-05	1.513333e-05	1.513333e-05	1.513333e-05	1.513333e-05	1.513333e-05	1.513333e-05	1.513333e-05	1.513333e-05	0.99951573344	1.513333e-05	1.513333e-05	1.513333e-05	1.513333e-05	1.513333e-05	1.513333e-05	1.513333e-05	1.513333e-05	1.513333e-05	1.513333e-05	1.513333e-05	1.513333e-05	1.513333e-05
hhs6	201618	201607	201607	1.513333e-05	1.513333e-05	1.513333e-05	1.513333e-05	1.513333e-05	1.513333e-05	1.513333e-05	1.513333e-05	1.513333e-05	1.513333e-05	1.513333e-05	1.513333e-05	1.513333e-05	1.513333e-05	1.513333e-05	1.513333e-05	1.513333e-05	1.513333e-05	1.513333e-05	0.99951573344	1.513333e-05	1.513333e-05	1.513333e-05	1.513333e-05	1.513333e-05	1.513333e-05	1.513333e-05	1.513333e-05	1.513333e-05	1.513333e-05	1.513333e-05	1.513333e-05	1.513333e-05
hhs6	201619	201607	201607	1.513333e-05	1.513333e-05	1.513333e-05	1.513333e-05	1.513333e-05	1.513333e-05	1.513333e-05	1.513333e-05	1.513333e-05	1.513333e-05	1.513333e-05	1.513333e-05	1.513333e-05	1.513333e-05	1.513333e-05	1.513333e-05	1.513333e-05	1.513333e-05	1.513333e-05	0.99951573344	1.513333e-05	1.513333e-05	1.513333e-05	1.513333e-05	1.513333e-05	1.513333e-05	1.513333e-05	1.513333e-05	1.513333e-05	1.513333e-05	1.513333e-05	1.513333e-05	1.513333e-05
hhs7	201542	201610	201601	0.000834510788062	0.00126386296093	0.00195043855733	0.00306324779122	0.00488570949731	0.00788561117717	0.0128068447375	0.0207470142482	0.0330990703747	0.051091394924	0.0746044271597	0.100434925926	0.121570714236	0.129863010015	0.121570714236	0.100434925926	0.0746044271597	0.051091394924	0.0330990703747	0.0207470142482	0.0128068447375	0.00788561117717	0.00488570949731	0.00306324779122	0.00195043855733	0.00126386296093	0.000834510788062	0.000561911932922	0.00038606355708	0.000270794443886	0.000194033741459	0.000142128995224	0.000106512559245
hhs7	201543	201610	201606	5.03458560076e-05	7.2114736328e-05	0.000108696319626	0.0001710043828	0.00027848345721	0.000465981903243	0.000796066738888	0.00138060603662	0.00241708810988	0.00424548250686	0.00742601275028	0.0128172248908	0.0215831922152	0.0349775775612	0.0537030454312	0.0768086747494	0.100654137595	0.119151328	0.126188034815	0.119151328	0.100654137595	0.0768086747494	0.0537030454312	0.0349775775612	0.0215831922152	0.0128172248908	0.00742601275028	0.00424548250686	0.00241708810988	0.00138060603662	0.000796066738888	0.000465981903243	0.00027848345721
hhs7	201544	201610	201603	0.000104779923374	0.000179983910007	0.000321263866092	0.000587754995039	0.0010902254069	0.00203164874763	0.00377076856317	0.00690687940909	0.0123574531948	0.0213430883546	0.0351174796221	0.0542663093636	0.0776216735485	0.10139272639	0.119609233895	0.126490390477	0.119609233895	0.10139272639	0.0776216735485	0.0542663093636	0.0351174796221	0.0213430883546	0.0123574531948	0.00690687940909	0.00377076856317	0.00203164874763	0.0010902254069	0.000587754995039	0.000321263866092	0.000179983910007	0.000104779923374	6.44533093475e-05	4.26178330201e-05
hhs7	201545	201610	201602	0.000286528830499	0.00049108753906	0.000852697876718	0.00148935098825	0.00259984230408	0.00450612977389	0.00770001151024	0.0128696637266	0.0208529122984	0.0324364210002	0.0479333156	0.0665883762501	0.0860965661687	0.102726961873	0.112398354552	0.112398354552	0.102726961873	0.0860965661687	0.0665883762501	0.0479333156	0.0324364210002	0.0208529122984	0.0128696637266	0.00770001151024	0.00450612977389	0.00259984230408	0.00148935098825	0.000852697876718	0.00049108753906	0.000286528830499	0.000170804458242	0.000105122890424	6.76320665402e-05
hhs7	201546	201610	201602	0.000216794276953	0.000376021211178	0.00066441788337	0.00118579405075	0.00212165911297	0.00377836152164	0.00664606926175	0.0114483619182	0.0191264858478	0.0306586008064	0.0466057138809	0.0663912944153	0.0876211322051	0.106079980559	0.11694901087	0.11694901087	0.106079980559	0.0876211322051	0.0663912944153	0.0466057138809	0.0306586008064	0.0191264858478	0.0114483619182	0.00664606926175	0.00377836152164	0.00212165911297	0.00118579405075	0.00066441788337	0.000376021211178	0.000216794276953	0.000128691907242	7.96876332355e-05	5.22248174171e-05
hhs7	201547	201610	201602	0.000141216758993	0.000257153321914	0.000482768177727	0.000921208358153	0.00176672946505	0.00337173268117	0.00633963352182	0.011616298973	0.0204906436694	0.0343275692971	0.0538325888675	0.0778810885272	0.102550522062	0.121551616983	0.128746959611	0.121551616983	0.102550522062	0.0778810885272	0.0538325888675	0.0343275692971	0.0204906436694	0.011616298973	0.00633963352182	0.00337173268117	0.00176672946505	0.000921208358153	0.000482768177727	0.000257153321914	0.000141216758993	8.14397124942e-05	5.04048972246e-05	3.41386299144e-05	2.55158194676e-05
hhs7	201548	201610	201605	3.25438933316e-05	4.62935020326e-05	7.18346303108e-05	0.000119977078195	0.000211906838595	0.000389302687349	0.000733967384829	0.00140468945179	0.00270251896037	0.0051748973284	0.00975088653991	0.0178379926953	0.0311828048262	0.0511601518273	0.0772792158925	0.105486069388	0.128060954592	0.136786822362	0.128060954592	0.105486069388	0.0772792158925	0.0511601518273	0.0311828048262	0.0178379926953	0.00975088653991	0.0051748973284	0.00270251896037	0.00140468945179	0.000733967384829	0.000389302687349	0.000211906838595	0.000119977078195	7.18346303108e-05
hhs7	201549	201610	201606	0.000153675016094	0.000229386847112	0.000348806072995	0.000537937687047	0.000838170064126	0.00131476535815	0.0020690862034	0.00325499759058	0.00509833832884	0.00791476197189	0.0121146468532	0.0181744061727	0.0265453478253	0.0374749236692	0.0507473410271	0.0654208535479	0.0797234850033	0.0912909569838	0.097802101621	0.097802101621	0.0912909569838	0.0797234850033	0.0654208535479	0.0507473410271	0.0374749236692	0.0265453478253	0.0181744061727	0.0121146468532	0.00791476197189	0.00509833832884	0.00325499759058	0.0020690862034	0.00131476535815
hhs7	201550	201610	201607	6.44589033737e-05	9.48401476857e-05	0.00014511446109	0.000228870506807	0.000369134748234	0.000604773657064	0.00100082151619	0.00166447130731	0.00276828121884	0.00458039017052	0.00749633810678	0.0120561019996	0.0189125227587	0.0286999260118	0.0417556773887	0.0577079402143	0.0750795877542	0.0912107371721	0.102798106623	0.107031003091	0.102798106623	0.0912107371721	0.0750795877542	0.0577079402143	0.0417556773887	0.0286999260118	0.0189125227587	0.0120561019996	0.00749633810678	0.00458039017052	0.00276828121884	0.00166447130731	0.00100082151619
hhs7	201551	201610	201607	5.99829950454e-05	8.5249120643e-05	0.000126079737342	0.000192782984116	0.000302852567057	0.000486083082754	0.000793219780039	0.00131026028849	0.00218120988796	0.00364200556622	0.00606554413558	0.0100084220205	0.0162287011415	0.0256088174957	0.0388851618296	0.0561125902937	0.0759666366485	0.0953163327422	0.109716439751	0.11507628635	0.109716439751	0.0953163327422	0.0759666366485	0.0561125902937	0.0388851618296	0.0256088174957	0.0162287011415	0.0100084220205	0.00606554413558	0.00364200556622	0.00218120988796	0.00131026028849	0.000793219780039
hhs7	201552	201610	201607	2.93716390937e-05	3.80946218864e-05	5.27534234856e-05	7.77763868507e-05	0.000121159587589	0.000197511215574	0.000333770747192	0.000579908689758	0.0010286662297	0.00185091803809	0.00335564623478	0.00608183809686	0.0109127366884	0.0191490677661	0.0323673114997	0.0517676393789	0.0768157652732	0.103681681118	0.125118507973	0.133396417658	0.125118507973	0.103681681118	0.0768157652732	0.0517676393789	0.0323673114997	0.0191490677661	0.0109127366884	0.00608183809686	0.00335564623478	0.00185091803809	0.0010286662297	0.000579908689758	0.000333770747192
hhs7	201601	201610	201608	1.51383062052e-05	1.51432960437e-05	1.51538904792e-05	1.51771182438e-05	1.52298188139e-05	1.53538308925e-05	1.56571525389e-05	1.64298540954e-05	1.84833696177e-05	2.41816471406e-05	4.06841980083e-05	9.04289966385e-05	0.000245515190535	0.000739550414971	0.00231422980483	0.00716854578187	0.0209084401235	0.0540149541477	0.115036754043	0.187914521951	0.222844137394	0.187914521951	0.115036754043	0.0540149541477	0.0209084401235	0.00716854578187	0.00231422980483	0.000739550414971	0.000245515190535	9.04289966386e-05	4.06841980083e-05	2.41816471406e-05	1.84833696178e-05
hhs7	201602	201610	201608	1.71913759263e-05	1.85853552614e-05	2.10311467851e-05	2.5404894857e-05	3.33805522918e-05	4.82148371582e-05	7.63541300731e-05	0.000130759550399	0.00023782859292	0.000451782634207	0.000884186760922	0.00176264567714	0.00354046940109	0.00707837485292	0.0138765098	0.0261796761954	0.0464627377662	0.0755868485944	0.109736882886	0.138806249414	0.150420693007	0.138806249414	0.109736882886	0.0755868485944	0.0464627377662	0.0261796761954	0.0138765098	0.00707837485292	0.00354046940109	0.00176264567714	0.000884186760922	0.000451782634207	0.00023782859292
hhs7	201603	201610	201607	2.58312322361e-05	3.33296048122e-05	4.6539261276e-05	7.01256085026e-05	0.000112775088226	0.000190770895951	0.000334737972162	0.000602184259962	0.0011001956194	0.00202462914917	0.00372261029059	0.00677876642241	0.0121012177467	0.0209263880123	0.0345761855796	0.0537638805831	0.0774471341866	0.101820156546	0.120658390989	0.127807673595	0.120658390989	0.101820156546	0.0774471341866	0.0537638805831	0.0345761855796	0.0209263880123	0.0121012177467	0.00677876642241	0.00372261029059	0.00202462914917	0.0011001956194	0.000602184259962	0.000334737972162
hhs7	201604	201610	201608	2.24418060092e-05	2.70754248601e-05	3.49442857329e-05	4.85076646523e-05	7.22333242209e-05	0.000114330511582	0.000190025753323	0.000327745381611	0.000580678787384	0.00104797058992	0.00191212173858	0.00350074277198	0.00637687841979	0.0114411849439	0.0199724901868	0.0334327699063	0.0527832511806	0.0772189569317	0.102889928694	0.123044862739	0.130759022067	0.123044862739	0.102889928694	0.0772189569317	0.0527832511806	0.0334327699063	0.0199724901868	0.0114411849439	0.00637687841979	0.00350074277198	0.00191212173858	0.00104797058992	0.000580678787384
hhs7	201605	201610	201609	4.75635023739e-05	6.57152532165e-05	9.46998366994e-05	0.000141301101129	0.000216669283226	0.000339123485423	0.000538656514293	0.000864010437403	0.00139340518099	0.00224995077862	0.00362195020756	0.00578579128926	0.00912368066958	0.0141192347169	0.0213025528108	0.0311105856707	0.0436446618292	0.0583635623739	0.0738449131841	0.0878236929759	0.0976691593305	0.10122933451	0.0976691593305	0.0878236929759	0.0738449131841	0.0583635623739	0.0436446618292	0.0311105856707	0.0213025528108	0.0141192347169	0.00912368066958	0.00578579128926	0.00362195020756
hhs7	201606	201610	201609	0.000117626053226	0.000168539482554	0.000245895445438	0.000363742186094	0.000543527098293	0.000817759004503	0.00123517808256	0.00186772449387	0.00281929132074	0.00423549100309	0.00631218361179	0.00929809868569	0.0134836976589	0.019165577304	0.0265758637763	0.0357733560344	0.0465113438877	0.0581245055938	0.0695016491539	0.0792091537993	0.0857817856195	0.088110795579	0.0857817856195	0.0792091537993	0.0695016491539	0.0581245055938	0.0465113438877	0.0357733560344	0.0265758637763	0.019165577304	0.0134836976589	0.00929809868569	0.00631218361179
hhs7	201607	201610	201608	1.65373628993e-05	1.73633245984e-05	1.87457880299e-05	2.11104321227e-05	2.52495748051e-05	3.26747927409e-05	4.63446908829e-05	7.22041445184e-05	0.00012251696215	0.000223233959326	0.0004305450763	0.000868325006485	0.00181209619356	0.00387034312552	0.00834115775603	0.0177729772765	0.0363596867819	0.0686432641608	0.113988725648	0.158535796994	0.177812432008	0.158535796994	0.113988725648	0.0686432641608	0.0363596867819	0.0177729772765	0.00834115775603	0.00387034312552	0.00181209619356	0.000868325006485	0.0004305450763	0.000223233959326	0.00012251696215
hhs7	201608	201610	201609	1.51499866663e-05	1.51621210633e-05	1.51843106215e-05	1.52259898032e-05	1.53065772658e-05	1.54673516152e-05	1.57991500966e-05	1.65094183848e-05	1.80910071309e-05	2.17648610169e-05	3.0690714397e-05	5.34186479055e-05	0.000114117471643	0.000283853335364	0.000777793764071	0.00225305060064	0.00665608536293	0.0191844839633	0.0506505568798	0.112588557966	0.191698362483	0.231254396848	0.191698362483	0.112588557966	0.0506505568798	0.0191844839633	0.00665608536293	0.00225305060064	0.000777793764071	0.000283853335364	0.000114117471643	5.34186479054e-05	3.0690714397e-05
hhs7	201609	201610	201609	1.5133341871e-05	1.51333520671e-05	1.51333722807e-05	1.513341375e-05	1.51335020975e-05	1.513369834e-05	1.51341549527e-05	1.51352739186e-05	1.51381803629e-05	1.51462421314e-05	1.51703327068e-05	1.52486960232e-05	1.55295474553e-05	1.66539486245e-05	2.175764519e-05	4.83830422621e-05	0.000209034505897	0.00131146866034	0.00928447845532	0.058837000354	0.233870509825	0.392558175442	0.233870509825	0.058837000354	0.00928447845532	0.00131146866034	0.000209034505897	4.83830422621e-05	2.175764519e-05	1.66539486244e-05	1.55295474554e-05	1.52486960232e-05	1.51703327067e-05
hhs7	201610	201610	201610	1.51333322173e-05	1.51333335254e-05	1.51333357325e-05	1.51333395551e-05	1.51333463688e-05	1.51333589094e-05	1.51333828297e-05	1.51334303259e-05	1.51335290218e-05	1.51337450349e-05	1.51342469428e-05	1.51354971762e-05	1.51388775823e-05	1.51489585068e-05	1.51828214939e-05	1.53146369286e-05	1.59330356498e-05	1.96293215108e-05	5.00947189061e-05	0.000434117694265	0.00828136601343	0.170309754435	0.641475035096	0.170309754435	0.00828136601343	0.000434117694265	5.00947189061e-05	1.96293215106e-05	1.59330356499e-05	1.53146369286e-05	1.51828214939e-05	1.51489585068e-05	1.51388775824e-05
hhs7	201611	201610	201610	1.51333301236e-05	1.51333302153e-05	1.51333303853e-05	1.51333307101e-05	1.51333313518e-05	1.51333326686e-05	1.51333354854e-05	1.51333418007e-05	1.51333567305e-05	1.51333942232e-05	1.51334951422e-05	1.51337895586e-05	1.513473355e-05	1.513811967e-05	1.51520240354e-05	1.52193925643e-05	1.56203724132e-05	1.87132535232e-05	5.17632528576e-05	0.000571180281268	0.0118015152681	0.190015537399	0.594748451108	0.190015537399	0.0118015152681	0.000571180281268	5.17632528575e-05	1.87132535232e-05	1.56203724131e-05	1.52193925643e-05	1.51520240354e-05	1.513811967e-05	1.51347335501e-05
hhs7	201612	201610	201610	1.513333e-05	1.513333e-05	1.513333e-05	1.513333e-05	1.513333e-05	1.513333e-05	1.513333e-05	1.513333e-05	1.513333e-05	1.513333e-05	1.513333e-05	1.513333e-05	1.513333e-05	1.513333e-05	1.513333e-05	1.513333e-05	1.513333e-05	1.513333e-05	1.513333e-05	1.513333e-05	1.513333e-05	1.513333e-05	0.99951573344	1.513333e-05	1.513333e-05	1.513333e-05	1.513333e-05	1.513333e-05	1.513333e-05	1.513333e-05	1.513333e-05	1.513333e-05	1.513333e-05
hhs7	201613	201610	201610	1.513333e-05	1.513333e-05	1.513333e-05	1.513333e-05	1.513333e-05	1.513333e-05	1.513333e-05	1.513333e-05	1.513333e-05	1.513333e-05	1.513333e-05	1.513333e-05	1.513333e-05	1.513333e-05	1.513333e-05	1.513333e-05	1.513333e-05	1.513333e-05	1.513333e-05	1.513333e-05	1.513333e-05	1.513333e-05	0.99951573344	1.513333e-05	1.513333e-05	1.513333e-05	1.513333e-05	1.513333e-05	1.513333e-05	1.513333e-05	1.513333e-05	1.513333e-05	1.513333e-05
hhs7	201614	201610	201610	1.513333e-05	1.513333e-05	1.513333e-05	1.513333e-05	1.513333e-05	1.513333e-05	1.513333e-05	1.513333e-05	1.513333e-05	1.513333e-05	1.513333e-05	1.513333e-05	1.513333e-05	1.513333e-05	1.513333e-05	1.513333e-05	1.513333e-05	1.513333e-05	1.513333e-05	1.513333e-05	1.513333e-05	1.513333e-05	0.99951573344	1.513333e-05	1.513333e-05	1.513333e-05	1.513333e-05	1.513333e-05	1.513333e-05	1.513333e-05	1.513333e-05	1.513333e-05	1.513333e-05
hhs7	201615	201610	201610	1.513333e-05	1.513333e-05	1.513333e-05	1.513333e-05	1.513333e-05	1.513333e-05	1.513333e-05	1.513333e-05	1.513333e-05	1.513333e-05	1.513333e-05	1.513333e-05	1.513333e-05	1.513333e-05	1.513333e-05	1.513333e-05	1.513333e-05	1.513333e-05	1.513333e-05	1.513333e-05	1.513333e-05	1.513333e-05	0.99951573344	1.513333e-05	1.513333e-05	1.513333e-05	1.513333e-05	1.513333e-05	1.513333e-05	1.513333e-05	1.513333e-05	1.513333e-05	1.513333e-05
hhs7	201616	201610	201610	1.513333e-05	1.513333e-05	1.513333e-05	1.513333e-05	1.513333e-05	1.513333e-05	1.513333e-05	1.513333e-05	1.513333e-05	1.513333e-05	1.513333e-05	1.513333e-05	1.513333e-05	1.513333e-05	1.513333e-05	1.513333e-05	1.513333e-05	1.513333e-05	1.513333e-05	1.513333e-05	1.513333e-05	1.513333e-05	0.99951573344	1.513333e-05	1.513333e-05	1.513333e-05	1.513333e-05	1.513333e-05	1.513333e-05	1.513333e-05	1.513333e-05	1.513333e-05	1.513333e-05
hhs7	201617	201610	201610	1.513333e-05	1.513333e-05	1.513333e-05	1.513333e-05	1.513333e-05	1.513333e-05	1.513333e-05	1.513333e-05	1.513333e-05	1.513333e-05	1.513333e-05	1.513333e-05	1.513333e-05	1.513333e-05	1.513333e-05	1.513333e-05	1.513333e-05	1.513333e-05	1.513333e-05	1.513333e-05	1.513333e-05	1.513333e-05	0.99951573344	1.513333e-05	1.513333e-05	1.513333e-05	1.513333e-05	1.513333e-05	1.513333e-05	1.513333e-05	1.513333e-05	1.513333e-05	1.513333e-05
hhs7	201618	201610	201610	1.513333e-05	1.513333e-05	1.513333e-05	1.513333e-05	1.513333e-05	1.513333e-05	1.513333e-05	1.513333e-05	1.513333e-05	1.513333e-05	1.513333e-05	1.513333e-05	1.513333e-05	1.513333e-05	1.513333e-05	1.513333e-05	1.513333e-05	1.513333e-05	1.513333e-05	1.513333e-05	1.513333e-05	1.513333e-05	0.99951573344	1.513333e-05	1.513333e-05	1.513333e-05	1.513333e-05	1.513333e-05	1.513333e-05	1.513333e-05	1.513333e-05	1.513333e-05	1.513333e-05
hhs7	201619	201610	201610	1.513333e-05	1.513333e-05	1.513333e-05	1.513333e-05	1.513333e-05	1.513333e-05	1.513333e-05	1.513333e-05	1.513333e-05	1.513333e-05	1.513333e-05	1.513333e-05	1.513333e-05	1.513333e-05	1.513333e-05	1.513333e-05	1.513333e-05	1.513333e-05	1.513333e-05	1.513333e-05	1.513333e-05	1.513333e-05	0.99951573344	1.513333e-05	1.513333e-05	1.513333e-05	1.513333e-05	1.513333e-05	1.513333e-05	1.513333e-05	1.513333e-05	1.513333e-05	1.513333e-05
hhs8	201542	201608	201602	0.000768157098055	0.00112848293329	0.00168540387959	0.00255655228448	0.00393253882537	0.0061189806217	0.00959358979575	0.0150665587254	0.023498217241	0.0359605991637	0.0531529650189	0.0744345993475	0.0966947190403	0.114234571124	0.12097546335	0.114234571124	0.0966947190403	0.0744345993475	0.0531529650189	0.0359605991637	0.023498217241	0.0150665587254	0.00959358979575	0.0061189806217	0.00393253882537	0.00255655228448	0.00168540387959	0.00112848293329	0.000768157098055	0.000531926565165	0.000374905095546	0.000269074112468	0.000196760678592
hhs8	201543	201608	201603	9.67457974181e-05	0.000157121595635	0.000266439687362	0.000467192310882	0.00084013697747	0.00153819570639	0.00284676562236	0.00528228669875	0.00972827560622	0.017555619909	0.03054710591	0.0502686323562	0.0765534522388	0.105525633146	0.129113249592	0.138319868546	0.129113249592	0.105525633146	0.0765534522388	0.0502686323562	0.03054710591	0.017555619909	0.00972827560622	0.00528228669875	0.00284676562236	0.00153819570639	0.00084013697747	0.000467192310882	0.000266439687362	0.000157121595635	9.67457974182e-05	6.28728996489e-05	4.35522450955e-05
hhs8	201544	201608	201603	3.55743855781e-05	5.56214983573e-05	9.68559641351e-05	0.000182949644227	0.000364781796041	0.000751242437965	0.0015716560748	0.00329317783968	0.00681310760062	0.0136931712576	0.0262304704811	0.046849982552	0.0761811048119	0.110138081244	0.13870210304	0.150033916969	0.13870210304	0.110138081244	0.0761811048119	0.046849982552	0.0262304704811	0.0136931712576	0.00681310760062	0.00329317783968	0.0015716560748	0.000751242437965	0.000364781796041	0.000182949644227	9.68559641351e-05	5.56214983573e-05	3.55743855781e-05	2.56588837679e-05	2.06628918586e-05
hhs8	201545	201608	201603	5.1368041086e-05	8.50125024806e-05	0.000151985713461	0.000286743655071	0.000559742572498	0.00111346834092	0.00222931002021	0.00444010167337	0.00868740811488	0.0164582451386	0.029688580287	0.0500407786205	0.0772554204443	0.107157768953	0.131371291991	0.140785927746	0.131371291991	0.107157768953	0.0772554204443	0.0500407786205	0.029688580287	0.0164582451386	0.00868740811488	0.00444010167337	0.00222931002021	0.00111346834092	0.000559742572498	0.000286743655071	0.000151985713461	8.50125024806e-05	5.13680410861e-05	3.42378242335e-05	2.53822935437e-05
hhs8	201546	201608	201603	7.97748576358e-05	0.000136159102366	0.000244420431581	0.000453636161412	0.000858818837288	0.00164062887935	0.00313189562662	0.00591525703573	0.0109319266392	0.0195184517571	0.033183973248	0.0528758011322	0.0776839376855	0.103619067845	0.12387923047	0.131609559764	0.12387923047	0.103619067845	0.0776839376855	0.0528758011322	0.033183973248	0.0195184517571	0.0109319266392	0.00591525703573	0.00313189562662	0.00164062887935	0.000858818837288	0.000453636161412	0.000244420431581	0.000136159102366	7.97748576359e-05	5.01270190724e-05	3.43537983543e-05
hhs8	201547	201608	201603	7.3019042505e-05	0.000126058965633	0.000229888160779	0.000434024112414	0.000835221991365	0.0016185087818	0.00312531648539	0.00595155023106	0.0110518524405	0.0197615979981	0.0335491651644	0.053266436139	0.0778922833646	0.103423429716	0.123237706514	0.130770663387	0.123237706514	0.103423429716	0.0778922833646	0.053266436139	0.0335491651644	0.0197615979981	0.0110518524405	0.00595155023106	0.00312531648539	0.00161850878181	0.000835221991365	0.000434024112414	0.000229888160779	0.000126058965633	7.3019042505e-05	4.57116839745e-05	3.15067132196e-05
hhs8	201548	201608	201605	2.35936569703e-05	3.06415648359e-05	4.41270275472e-05	7.04118112838e-05	0.000122544860632	0.000227562481982	0.000441757815165	0.000882019389466	0.00178767540366	0.00363393363052	0.00731319150844	0.0143489068722	0.0269447921067	0.0473850740237	0.0761917631829	0.109347729498	0.137149393887	0.14816399778	0.137149393887	0.109347729498	0.0761917631829	0.0473850740237	0.0269447921067	0.0143489068722	0.00731319150844	0.00363393363052	0.00178767540366	0.000882019389466	0.000441757815165	0.000227562481982	0.000122544860632	7.04118112837e-05	4.41270275471e-05
hhs8	201549	201608	201606	2.96935137501e-05	3.98877935279e-05	5.79251052179e-05	9.03445518302e-05	0.000149492938374	0.000258891413887	0.000463575056676	0.000849716511624	0.00158074735553	0.00296023046076	0.00553072395454	0.0102005820083	0.0183327506894	0.0316085929457	0.0513458847764	0.0770573187443	0.104788399919	0.126982399711	0.135563536065	0.126982399711	0.104788399919	0.0770573187443	0.0513458847764	0.0316085929457	0.0183327506894	0.0102005820083	0.00553072395454	0.00296023046076	0.00158074735553	0.000849716511623	0.000463575056676	0.000258891413887	0.000149492938374
hhs8	201550	201608	201607	1.82317508575e-05	2.05788713333e-05	2.48838442765e-05	3.29268094403e-05	4.82311182393e-05	7.78737807736e-05	0.000136247283875	0.000252881853834	0.000488580060932	0.000967988540908	0.00194260545436	0.00390347643042	0.00775504938733	0.015006667347	0.0277804011856	0.048176898028	0.0764897010885	0.108658029565	0.135376094118	0.145908033138	0.135376094118	0.108658029565	0.0764897010885	0.048176898028	0.0277804011856	0.015006667347	0.00775504938733	0.00390347643042	0.00194260545436	0.000967988540908	0.000488580060932	0.000252881853834	0.000136247283875
hhs8	201551	201608	201607	1.82215473237e-05	2.02727476165e-05	2.38602636071e-05	3.02691758494e-05	4.19727907388e-05	6.38325989509e-05	0.000105601260028	0.000187215971137	0.000350088323989	0.000681178942567	0.00136360023333	0.0027789807662	0.00569835388297	0.0115817797884	0.0228736195077	0.042780059141	0.0734349020676	0.111793573718	0.146143642513	0.160256378643	0.146143642513	0.111793573718	0.0734349020676	0.042780059141	0.0228736195077	0.0115817797884	0.00569835388297	0.0027789807662	0.00136360023333	0.000681178942567	0.000350088323989	0.000187215971137	0.000105601260029
hhs8	201552	201608	201607	3.33573247142e-05	4.43442206054e-05	6.26663669595e-05	9.36729774582e-05	0.000146905853553	0.000239557131889	0.000402834392993	0.000693589236932	0.00121517399285	0.0021535472275	0.00383590124529	0.0068152073345	0.0119645263278	0.0205122210754	0.0338547033677	0.0529045464578	0.0768743407225	0.102024893488	0.121772019337	0.129332487714	0.121772019337	0.102024893488	0.0768743407225	0.0529045464578	0.0338547033677	0.0205122210754	0.0119645263278	0.0068152073345	0.00383590124529	0.0021535472275	0.00121517399285	0.000693589236932	0.000402834392993
hhs8	201601	201608	201607	1.51685825562e-05	1.52047732266e-05	1.52823985309e-05	1.54541196612e-05	1.58465192375e-05	1.67740075538e-05	1.904387238e-05	2.47978924499e-05	3.98969359837e-05	8.08192379699e-05	0.000194829519611	0.00051857267345	0.00144243359165	0.00403406030706	0.0109482716523	0.0276788791907	0.0620606182732	0.116837635291	0.175273376166	0.201599800392	0.175273376166	0.116837635291	0.0620606182732	0.0276788791907	0.0109482716523	0.00403406030706	0.00144243359165	0.00051857267345	0.000194829519611	8.08192379698e-05	3.98969359837e-05	2.47978924499e-05	1.90438723801e-05
hhs8	201602	201608	201607	1.59024101429e-05	1.64841807837e-05	1.75613786806e-05	1.96053774036e-05	2.35846374015e-05	3.15403572046e-05	4.78856063815e-05	8.23985853137e-05	0.00015723551184	0.000323523103614	0.000700546417473	0.00156635521054	0.00355603714979	0.00804687802307	0.0177281921983	0.0368776656559	0.0697263341611	0.114819117772	0.158061320112	0.176488342644	0.158061320112	0.114819117772	0.0697263341611	0.0368776656559	0.0177281921983	0.00804687802307	0.00355603714979	0.00156635521054	0.000700546417473	0.000323523103614	0.00015723551184	8.23985853137e-05	4.78856063815e-05
hhs8	201603	201608	201607	2.67868454141e-05	3.49050099225e-05	4.91622615843e-05	7.45311435312e-05	0.000120226704338	0.000203432489505	0.000356276442029	0.000638689294951	0.00116143678693	0.00212540650518	0.00388326841566	0.00702259954233	0.0124447299559	0.0213580637765	0.0350252889902	0.0540777925788	0.0774167632218	0.10128475427	0.119649277701	0.126602260582	0.119649277701	0.10128475427	0.0774167632218	0.0540777925788	0.0350252889902	0.0213580637765	0.0124447299559	0.00702259954233	0.00388326841566	0.00212540650518	0.00116143678693	0.000638689294951	0.000356276442029
hhs8	201604	201608	201608	1.51333314301e-05	1.51333326312e-05	1.51333350001e-05	1.51333398485e-05	1.51333501907e-05	1.51333732984e-05	1.51334276993e-05	1.51335636141e-05	1.51339271149e-05	1.51349789519e-05	1.51383158937e-05	1.51501177994e-05	1.51976510226e-05	1.5421713036e-05	1.67020884406e-05	2.59690449104e-05	0.000115076142768	0.00127914855858	0.0195351763372	0.208432229909	0.540887975378	0.208432229909	0.0195351763372	0.00127914855858	0.000115076142768	2.59690449105e-05	1.67020884406e-05	1.5421713036e-05	1.51976510226e-05	1.51501177994e-05	1.51383158937e-05	1.51349789519e-05	1.5133927115e-05
hhs8	201605	201608	201608	1.51343002471e-05	1.5135158816e-05	1.51368842601e-05	1.51404727114e-05	1.51482206896e-05	1.5165651255e-05	1.52066746364e-05	1.53081365203e-05	1.55731555541e-05	1.6308125303e-05	1.84841751051e-05	2.53981879822e-05	4.9065289899e-05	0.000136400157255	0.000481600678449	0.00191348018616	0.00786224510807	0.030453559054	0.0973548275443	0.216948687841	0.289327365495	0.216948687841	0.0973548275443	0.030453559054	0.00786224510807	0.00191348018616	0.000481600678449	0.000136400157255	4.90652898991e-05	2.53981879822e-05	1.84841751051e-05	1.63081253029e-05	1.55731555541e-05
hhs8	201606	201608	201608	1.51334945511e-05	1.51336429542e-05	1.51339445799e-05	1.51345801876e-05	1.51359739485e-05	1.51391675091e-05	1.51468503906e-05	1.51663629267e-05	1.52190089599e-05	1.53709843517e-05	1.58441337132e-05	1.74466040924e-05	2.34022626466e-05	4.78698795643e-05	0.000159269434596	0.000716050219459	0.00366165588768	0.0187258975115	0.0806090576158	0.228545822541	0.334773063817	0.228545822541	0.0806090576158	0.0187258975115	0.00366165588768	0.000716050219459	0.000159269434596	4.78698795643e-05	2.34022626466e-05	1.74466040924e-05	1.58441337132e-05	1.53709843517e-05	1.521900896e-05
hhs8	201607	201608	201608	1.51345354511e-05	1.51353243901e-05	1.51367170492e-05	1.51392510042e-05	1.51440191066e-05	1.51533337366e-05	1.51723110155e-05	1.5212851352e-05	1.53042436908e-05	1.55233420047e-05	1.60871047789e-05	1.76615746407e-05	2.24985657467e-05	3.91041027317e-05	0.000103921897745	0.000396128599255	0.00192244834833	0.0107982365772	0.05982059463	0.231220496877	0.39110275993	0.231220496877	0.05982059463	0.0107982365772	0.00192244834833	0.000396128599255	0.000103921897745	3.91041027317e-05	2.24985657467e-05	1.76615746406e-05	1.60871047789e-05	1.55233420046e-05	1.53042436908e-05
hhs8	201608	201608	201607	1.5133951538e-05	1.51344934372e-05	1.51355813253e-05	1.51378494432e-05	1.51427804582e-05	1.51540121723e-05	1.51809628682e-05	1.52495216909e-05	1.54357799361e-05	1.59807710375e-05	1.77146225785e-05	2.37741030281e-05	4.72698615541e-05	0.000149061563569	0.000640595496375	0.00321735080361	0.0167545056042	0.0760823693269	0.229784820834	0.346350542828	0.229784820834	0.0760823693269	0.0167545056042	0.00321735080361	0.000640595496375	0.000149061563569	4.72698615541e-05	2.37741030281e-05	1.77146225784e-05	1.59807710376e-05	1.54357799361e-05	1.52495216909e-05	1.51809628682e-05
hhs8	201609	201608	201608	1.51333348371e-05	1.51333393066e-05	1.51333485242e-05	1.5133368283e-05	1.51334124936e-05	1.51335162609e-05	1.51337732375e-05	1.51344493443e-05	1.51363547679e-05	1.51421637224e-05	1.51615496643e-05	1.52333909771e-05	1.55341446901e-05	1.6985314607e-05	2.52349176366e-05	8.15679535329e-05	0.000544799841974	0.00488977728408	0.0427952476978	0.231147067391	0.44072515545	0.231147067391	0.0427952476978	0.00488977728408	0.000544799841974	8.15679535329e-05	2.52349176366e-05	1.6985314607e-05	1.55341446902e-05	1.52333909771e-05	1.51615496642e-05	1.51421637225e-05	1.51363547678e-05
hhs8	201610	201608	201608	1.52226137077e-05	1.52785325763e-05	1.537505088e-05	1.55461205893e-05	1.58582287962e-05	1.64459704849e-05	1.75918294314e-05	1.99123762686e-05	2.48117768981e-05	3.56375927861e-05	6.07693372294e-05	0.000122277854723	0.000281341561074	0.000715723088454	0.00196032561339	0.0056356707557	0.0163964983007	0.0453939286213	0.108551382033	0.19793726989	0.245637496427	0.19793726989	0.108551382033	0.0453939286213	0.0163964983007	0.0056356707557	0.00196032561339	0.000715723088454	0.000281341561074	0.000122277854723	6.07693372295e-05	3.56375927861e-05	2.4811776898e-05
hhs8	201611	201608	201611	1.513333e-05	1.51333300001e-05	1.51333300001e-05	1.51333300002e-05	1.51333300004e-05	1.51333300007e-05	1.51333300014e-05	1.51333300029e-05	1.51333300062e-05	1.51333300142e-05	1.51333300346e-05	1.51333300904e-05	1.51333302571e-05	1.51333308081e-05	1.51333328658e-05	1.51333418027e-05	1.5133388747e-05	1.51337046107e-05	1.51366767611e-05	1.51818199844e-05	1.66050567862e-05	0.000161654975332	0.0554258041763	0.888398300432	0.0554258041763	0.000161654975332	1.66050567864e-05	1.51818199843e-05	1.5136676761e-05	1.51337046107e-05	1.51333887471e-05	1.51333418028e-05	1.51333328657e-05
hhs8	201612	201608	201611	1.513333e-05	1.513333e-05	1.513333e-05	1.513333e-05	1.513333e-05	1.513333e-05	1.513333e-05	1.513333e-05	1.513333e-05	1.513333e-05	1.513333e-05	1.513333e-05	1.513333e-05	1.513333e-05	1.513333e-05	1.513333e-05	1.513333e-05	1.513333e-05	1.513333e-05	1.513333e-05	1.513333e-05	1.513333e-05	1.513333e-05	0.99951573344	1.513333e-05	1.513333e-05	1.513333e-05	1.513333e-05	1.513333e-05	1.513333e-05	1.513333e-05	1.513333e-05	1.513333e-05
hhs8	201613	201608	201612	1.513333e-05	1.513333e-05	1.513333e-05	1.513333e-05	1.513333e-05	1.513333e-05	1.513333e-05	1.513333e-05	1.513333e-05	1.513333e-05	1.513333e-05	1.513333e-05	1.513333e-05	1.513333e-05	1.513333e-05	1.513333e-05	1.513333e-05	1.513333e-05	1.513333e-05	1.513333e-05	1.513333e-05	1.513333e-05	1.513333e-05	1.513333e-05	0.99951573344	1.513333e-05	1.513333e-05	1.513333e-05	1.513333e-05	1.513333e-05	1.513333e-05	1.513333e-05	1.513333e-05
hhs8	201614	201608	201611	1.513333e-05	1.513333e-05	1.513333e-05	1.513333e-05	1.513333e-05	1.513333e-05	1.513333e-05	1.513333e-05	1.513333e-05	1.513333e-05	1.513333e-05	1.513333e-05	1.513333e-05	1.513333e-05	1.513333e-05	1.513333e-05	1.513333e-05	1.513333e-05	1.513333e-05	1.513333e-05	1.513333e-05	1.513333e-05	1.513333e-05	0.99951573344	1.513333e-05	1.513333e-05	1.513333e-05	1.513333e-05	1.513333e-05	1.513333e-05	1.513333e-05	1.513333e-05	1.513333e-05
hhs8	201615	201608	201611	1.513333e-05	1.513333e-05	1.513333e-05	1.513333e-05	1.513333e-05	1.513333e-05	1.513333e-05	1.513333e-05	1.513333e-05	1.513333e-05	1.513333e-05	1.513333e-05	1.513333e-05	1.513333e-05	1.513333e-05	1.513333e-05	1.513333e-05	1.513333e-05	1.513333e-05	1.513333e-05	1.513333e-05	1.513333e-05	1.513333e-05	0.99951573344	1.513333e-05	1.513333e-05	1.513333e-05	1.513333e-05	1.513333e-05	1.513333e-05	1.513333e-05	1.513333e-05	1.513333e-05
hhs8	201616	201608	201611	1.513333e-05	1.513333e-05	1.513333e-05	1.513333e-05	1.513333e-05	1.513333e-05	1.513333e-05	1.513333e-05	1.513333e-05	1.513333e-05	1.513333e-05	1.513333e-05	1.513333e-05	1.513333e-05	1.513333e-05	1.513333e-05	1.513333e-05	1.513333e-05	1.513333e-05	1.513333e-05	1.513333e-05	1.513333e-05	1.513333e-05	0.99951573344	1.513333e-05	1.513333e-05	1.513333e-05	1.513333e-05	1.513333e-05	1.513333e-05	1.513333e-05	1.513333e-05	1.513333e-05
hhs8	201617	201608	201611	1.513333e-05	1.513333e-05	1.513333e-05	1.513333e-05	1.513333e-05	1.513333e-05	1.513333e-05	1.513333e-05	1.513333e-05	1.513333e-05	1.513333e-05	1.513333e-05	1.513333e-05	1.513333e-05	1.513333e-05	1.513333e-05	1.513333e-05	1.513333e-05	1.513333e-05	1.513333e-05	1.513333e-05	1.513333e-05	1.513333e-05	0.99951573344	1.513333e-05	1.513333e-05	1.513333e-05	1.513333e-05	1.513333e-05	1.513333e-05	1.513333e-05	1.513333e-05	1.513333e-05
hhs8	201618	201608	201611	1.513333e-05	1.513333e-05	1.513333e-05	1.513333e-05	1.513333e-05	1.513333e-05	1.513333e-05	1.513333e-05	1.513333e-05	1.513333e-05	1.513333e-05	1.513333e-05	1.513333e-05	1.513333e-05	1.513333e-05	1.513333e-05	1.513333e-05	1.513333e-05	1.513333e-05	1.513333e-05	1.513333e-05	1.513333e-05	1.513333e-05	0.99951573344	1.513333e-05	1.513333e-05	1.513333e-05	1.513333e-05	1.513333e-05	1.513333e-05	1.513333e-05	1.513333e-05	1.513333e-05
hhs8	201619	201608	201608	1.513333e-05	1.513333e-05	1.513333e-05	1.513333e-05	1.513333e-05	1.513333e-05	1.513333e-05	1.513333e-05	1.513333e-05	1.513333e-05	1.513333e-05	1.513333e-05	1.513333e-05	1.513333e-05	1.513333e-05	1.513333e-05	1.513333e-05	1.513333e-05	1.513333e-05	1.513333e-05	0.99951573344	1.513333e-05	1.513333e-05	1.513333e-05	1.513333e-05	1.513333e-05	1.513333e-05	1.513333e-05	1.513333e-05	1.513333e-05	1.513333e-05	1.513333e-05	1.513333e-05
hhs9	201542	201607	201604	1.90287613546e-05	2.11410542282e-05	2.46540535705e-05	3.06898092399e-05	4.14465531036e-05	6.14262781099e-05	0.000100318310102	0.000180165166908	0.000354292095473	0.000760632386368	0.00178168670007	0.00454851905484	0.012534160759	0.0359479343457	0.09747456125	0.207624629877	0.27698942709	0.207624629877	0.09747456125	0.0359479343457	0.012534160759	0.00454851905484	0.00178168670007	0.000760632386367	0.000354292095473	0.000180165166908	0.000100318310102	6.14262781099e-05	4.14465531036e-05	3.06898092399e-05	2.46540535705e-05	2.1141054228e-05	1.90287613547e-05
hhs9	201543	201607	201605	1.5273881657e-05	1.53939634345e-05	1.56330497366e-05	1.61272587371e-05	1.71916149943e-05	1.95890759037e-05	2.52600041634e-05	3.94025305815e-05	7.67170602016e-05	0.000181089610342	0.000490214191529	0.00145222269197	0.00453549560585	0.01429162001	0.0424476850864	0.107196942806	0.202241507877	0.253875935209	0.202241507877	0.107196942806	0.0424476850864	0.01429162001	0.00453549560585	0.00145222269197	0.000490214191529	0.000181089610342	7.67170602016e-05	3.94025305815e-05	2.52600041634e-05	1.95890759037e-05	1.71916149943e-05	1.61272587371e-05	1.56330497365e-05
hhs9	201544	201607	201605	1.53962773917e-05	1.56630116243e-05	1.62323481555e-05	1.74857042178e-05	2.03345662994e-05	2.70247828992e-05	4.32552851463e-05	8.38779748062e-05	0.000188432891364	0.000463468073263	0.00119517702288	0.00313107058836	0.0080950763302	0.0199741317064	0.0451251202492	0.088885926446	0.145047570214	0.187678402346	0.187678402346	0.145047570214	0.088885926446	0.0451251202492	0.0199741317064	0.0080950763302	0.00313107058836	0.00119517702288	0.000463468073263	0.000188432891364	8.38779748062e-05	4.32552851463e-05	2.70247828993e-05	2.03345662993e-05	1.74857042179e-05
hhs9	201545	201607	201605	1.5706542114e-05	1.62694310643e-05	1.74469509092e-05	1.99795761832e-05	2.55829193662e-05	3.8334565073e-05	6.81548658603e-05	0.000139651137376	0.000314638755562	0.000748684966592	0.00182737378193	0.00446715373799	0.0106699883711	0.0241759684978	0.0501327807753	0.0913425347601	0.140335165258	0.17566929657	0.17566929657	0.140335165258	0.0913425347601	0.0501327807753	0.0241759684978	0.0106699883711	0.00446715373799	0.00182737378193	0.000748684966592	0.000314638755562	0.000139651137376	6.81548658603e-05	3.83345650731e-05	2.55829193662e-05	1.99795761832e-05
hhs9	201546	201607	201606	1.51364232035e-05	1.51398203696e-05	1.51474715388e-05	1.51654374725e-05	1.520958585e-05	1.53235822029e-05	1.56342180923e-05	1.65314426388e-05	1.92896305944e-05	2.83426388269e-05	6.0098854727e-05	0.000178735077897	0.000645158218518	0.0025234291567	0.00987323779394	0.0353545222173	0.102873978677	0.211636837766	0.273426753127	0.211636837766	0.102873978677	0.0353545222173	0.00987323779394	0.0025234291567	0.000645158218518	0.000178735077897	6.00988547271e-05	2.83426388268e-05	1.92896305944e-05	1.65314426388e-05	1.56342180923e-05	1.53235822029e-05	1.52095858501e-05
hhs9	201547	201607	201606	2.03380923941e-05	2.48947662117e-05	3.37456234821e-05	5.11913076472e-05	8.60343939381e-05	0.000156391323452	0.000299566274607	0.000591879969141	0.00118698099189	0.00238516884248	0.00474543626348	0.00923122617785	0.017312017986	0.0308056447987	0.05111474575	0.0776768900588	0.106286137038	0.129104559901	0.137904470671	0.129104559901	0.106286137038	0.0776768900588	0.05111474575	0.0308056447987	0.017312017986	0.00923122617785	0.00474543626348	0.00238516884248	0.00118698099189	0.000591879969141	0.000299566274607	0.000156391323452	8.60343939381e-05
hhs9	201548	201607	201606	3.93857163387e-05	5.65779575541e-05	8.69033247601e-05	0.00014099726079	0.000238431048634	0.000415257230549	0.000737614481417	0.00132547151322	0.00239186587103	0.00430200643669	0.0076481287123	0.0133105845422	0.0224244051363	0.0361063381635	0.0547957359557	0.0772731038762	0.0999125323089	0.117142345205	0.123628494777	0.117142345205	0.0999125323089	0.0772731038762	0.0547957359557	0.0361063381635	0.0224244051363	0.0133105845422	0.0076481287123	0.00430200643669	0.00239186587103	0.00132547151322	0.000737614481417	0.000415257230549	0.000238431048634
hhs9	201549	201607	201605	1.51955238612e-05	1.52523503567e-05	1.53688388092e-05	1.56166540204e-05	1.61655573838e-05	1.74357951168e-05	2.05177983323e-05	2.83849303529e-05	4.95712916903e-05	0.000109849623808	0.000290766804785	0.00085956732856	0.00270117469544	0.00863420208129	0.0265047767051	0.0718668783109	0.154309154171	0.234553029896	0.234553029896	0.154309154171	0.0718668783109	0.0265047767051	0.00863420208129	0.00270117469544	0.00085956732856	0.000290766804785	0.000109849623808	4.95712916904e-05	2.83849303528e-05	2.05177983323e-05	1.74357951169e-05	1.61655573837e-05	1.56166540204e-05
hhs9	201550	201607	201605	4.67140904957e-05	7.04192320762e-05	0.000113271608166	0.000191614115825	0.000336170938661	0.000604608830657	0.001104251633	0.00203127274945	0.00373312026432	0.00679450974114	0.0121228798051	0.0209523607587	0.0346002610634	0.0537736872086	0.0774263319087	0.10175673288	0.120555838979	0.127689041708	0.120555838979	0.10175673288	0.0774263319087	0.0537736872086	0.0346002610634	0.0209523607587	0.0121228798051	0.00679450974114	0.00373312026432	0.00203127274945	0.001104251633	0.000604608830657	0.000336170938661	0.000191614115824	0.000113271608166
hhs9	201551	201607	201607	4.14103660401e-05	5.68503011965e-05	8.22889130189e-05	0.000124756658945	0.000196555905222	0.000319375829733	0.000531626517446	0.000901340365991	0.00154829147938	0.00268022491706	0.0046475997601	0.00801455853113	0.0136220403615	0.022571222477	0.0359866920819	0.05439313874	0.0767152481316	0.0994179777681	0.116842442893	0.123433953977	0.116842442893	0.0994179777681	0.0767152481316	0.05439313874	0.0359866920819	0.022571222477	0.0136220403615	0.00801455853113	0.0046475997601	0.00268022491706	0.00154829147938	0.000901340365991	0.000531626517446
hhs9	201552	201607	201606	3.29825837095e-05	4.45774287978e-05	6.45415783177e-05	9.94945606056e-05	0.000161698015753	0.00027412416998	0.000480163415625	0.000862038346714	0.00157491835688	0.0029072613307	0.00537867309385	0.00987334640975	0.0177543831812	0.0307793060823	0.0504668283232	0.0765999169116	0.105304157049	0.128613156358	0.13769846176	0.128613156358	0.105304157049	0.0765999169116	0.0504668283232	0.0307793060823	0.0177543831812	0.00987334640975	0.00537867309385	0.0029072613307	0.00157491835688	0.000862038346714	0.000480163415625	0.00027412416998	0.000161698015753
hhs9	201601	201607	201606	2.23758397981e-05	2.85638323779e-05	4.04205637352e-05	6.34381301839e-05	0.000108635698866	0.000198190272268	0.00037663753339	0.000732572132837	0.00143883824925	0.00282158767784	0.00546447449865	0.010329480306	0.0188086134297	0.0325065400142	0.0524788852446	0.0778617100767	0.104558558218	0.12549155666	0.133492641609	0.12549155666	0.104558558218	0.0778617100767	0.0524788852446	0.0325065400142	0.0188086134297	0.010329480306	0.00546447449865	0.00282158767784	0.00143883824925	0.000732572132837	0.00037663753339	0.000198190272268	0.000108635698866
hhs9	201602	201607	201607	2.91396310282e-05	3.82686836722e-05	5.39200429032e-05	8.11336501263e-05	0.000129093558721	0.000214675382599	0.00036905147651	0.000649851602987	0.00116303926138	0.00210066009824	0.00380140708602	0.0068356705131	0.0120945041681	0.0208069237342	0.0343206837225	0.0534269716954	0.0771872052555	0.101828670271	0.120994952543	0.128294586194	0.120994952543	0.101828670271	0.0771872052555	0.0534269716954	0.0343206837225	0.0208069237342	0.0120945041681	0.0068356705131	0.00380140708602	0.00210066009824	0.00116303926138	0.000649851602986	0.00036905147651
hhs9	201603	201607	201552	0.00222679748352	0.00358797032791	0.00573715380226	0.00905634490045	0.0140299678911	0.0211905817711	0.0309795585248	0.043503939525	0.0582273235843	0.0737279461962	0.0877346947072	0.0976050815387	0.101175242111	0.0976050815387	0.0877346947072	0.0737279461962	0.0582273235843	0.043503939525	0.0309795585248	0.0211905817711	0.0140299678911	0.00905634490045	0.00573715380226	0.00358797032791	0.00222679748352	0.00137791283228	0.000853773736056	0.00053194682048	0.000334745043332	0.000213816529493	0.000139441043069	9.3483984985e-05	6.4917394602e-05
hhs9	201604	201607	201552	0.00211744523323	0.00340166159325	0.00543848087228	0.00860821219996	0.0134086138056	0.0204123547805	0.030135434935	0.0427844806256	0.0579069094988	0.0740803958222	0.0888913954088	0.099430238063	0.103261704914	0.099430238063	0.0888913954088	0.0740803958222	0.0579069094988	0.0427844806256	0.030135434935	0.0204123547805	0.0134086138056	0.00860821219996	0.00543848087228	0.00340166159325	0.00211744523323	0.00131768080623	0.000823110325517	0.000518139523193	0.000330001673087	0.000213594160366	0.000141215732958	9.59274105672e-05	6.73797773869e-05
hhs9	201605	201607	201552	0.00171159240908	0.00283854720166	0.00468211294463	0.00763757949456	0.012241095159	0.0191356192661	0.0289380515505	0.0419631618617	0.0578206075899	0.0750342760861	0.0909777261248	0.10240954983	0.106581714866	0.10240954983	0.0909777261248	0.0750342760861	0.0578206075899	0.0419631618617	0.0289380515505	0.0191356192661	0.012241095159	0.00763757949456	0.00468211294463	0.00283854720166	0.00171159240908	0.00103178153355	0.00062484335212	0.000382040204382	0.000237136633684	0.000150405168034	9.823225538e-05	6.66415123776e-05	4.7365438462e-05
hhs9	201606	201607	201607	1.51333300194e-05	1.51333300391e-05	1.51333300819e-05	1.51333301791e-05	1.5133330412e-05	1.51333310025e-05	1.51333326022e-05	1.51333372782e-05	1.51333522096e-05	1.51334051184e-05	1.51336174023e-05	1.5134607662e-05	1.51401718784e-05	1.51797008402e-05	1.55593936883e-05	2.09617141142e-05	0.000147418150461	0.00501838486481	0.160299171038	0.668663966645	0.160299171038	0.00501838486481	0.000147418150461	2.09617141143e-05	1.55593936882e-05	1.51797008401e-05	1.51401718785e-05	1.5134607662e-05	1.51336174023e-05	1.51334051183e-05	1.51333522097e-05	1.51333372782e-05	1.51333326022e-05
hhs9	201607	201607	201606	1.5140839982e-05	1.514642096e-05	1.5156882918e-05	1.51772284734e-05	1.521845412e-05	1.53059372505e-05	1.5501532608e-05	1.5965591832e-05	1.71438764643e-05	2.03778471027e-05	3.00847861081e-05	6.23634241609e-05	0.000182819999154	0.000691581970381	0.00310478700844	0.0152865874592	0.0708707288929	0.229654213773	0.359974017523	0.229654213773	0.0708707288929	0.0152865874592	0.00310478700844	0.000691581970381	0.000182819999154	6.23634241609e-05	3.0084786108e-05	2.03778471026e-05	1.71438764644e-05	1.59655918319e-05	1.55015326081e-05	1.53059372504e-05	1.52184541201e-05
hhs9	201608	201607	201607	1.513333e-05	1.513333e-05	1.513333e-05	1.513333e-05	1.513333e-05	1.513333e-05	1.513333e-05	1.513333e-05	1.513333e-05	1.513333e-05	1.513333e-05	1.513333e-05	1.513333e-05	1.513333e-05	1.513333e-05	1.513333e-05	1.513333e-05	1.513333e-05	1.513333e-05	0.99951573344	1.513333e-05	1.513333e-05	1.513333e-05	1.513333e-05	1.513333e-05	1.513333e-05	1.513333e-05	1.513333e-05	1.513333e-05	1.513333e-05	1.513333e-05	1.513333e-05	1.513333e-05
hhs9	201609	201607	201607	1.513333e-05	1.513333e-05	1.513333e-05	1.513333e-05	1.513333e-05	1.513333e-05	1.513333e-05	1.513333e-05	1.513333e-05	1.513333e-05	1.513333e-05	1.513333e-05	1.513333e-05	1.513333e-05	1.513333e-05	1.513333e-05	1.513333e-05	1.513333e-05	1.513333e-05	0.99951573344	1.513333e-05	1.513333e-05	1.513333e-05	1.513333e-05	1.513333e-05	1.513333e-05	1.513333e-05	1.513333e-05	1.513333e-05	1.513333e-05	1.513333e-05	1.513333e-05	1.513333e-05
hhs9	201610	201607	201607	1.513333e-05	1.513333e-05	1.513333e-05	1.513333e-05	1.513333e-05	1.513333e-05	1.513333e-05	1.513333e-05	1.513333e-05	1.513333e-05	1.513333e-05	1.513333e-05	1.513333e-05	1.513333e-05	1.513333e-05	1.513333e-05	1.513333e-05	1.513333e-05	1.513333e-05	0.99951573344	1.513333e-05	1.513333e-05	1.513333e-05	1.513333e-05	1.513333e-05	1.513333e-05	1.513333e-05	1.513333e-05	1.513333e-05	1.513333e-05	1.513333e-05	1.513333e-05	1.513333e-05
hhs9	201611	201607	201607	1.513333e-05	1.513333e-05	1.513333e-05	1.513333e-05	1.513333e-05	1.513333e-05	1.513333e-05	1.513333e-05	1.513333e-05	1.513333e-05	1.513333e-05	1.513333e-05	1.513333e-05	1.513333e-05	1.513333e-05	1.513333e-05	1.513333e-05	1.513333e-05	1.513333e-05	0.99951573344	1.513333e-05	1.513333e-05	1.513333e-05	1.513333e-05	1.513333e-05	1.513333e-05	1.513333e-05	1.513333e-05	1.513333e-05	1.513333e-05	1.513333e-05	1.513333e-05	1.513333e-05
hhs9	201612	201607	201607	1.513333e-05	1.513333e-05	1.513333e-05	1.513333e-05	1.513333e-05	1.513333e-05	1.513333e-05	1.513333e-05	1.513333e-05	1.513333e-05	1.513333e-05	1.513333e-05	1.513333e-05	1.513333e-05	1.513333e-05	1.513333e-05	1.513333e-05	1.513333e-05	1.513333e-05	0.99951573344	1.513333e-05	1.513333e-05	1.513333e-05	1.513333e-05	1.513333e-05	1.513333e-05	1.513333e-05	1.513333e-05	1.513333e-05	1.513333e-05	1.513333e-05	1.513333e-05	1.513333e-05
hhs9	201613	201607	201607	1.513333e-05	1.513333e-05	1.513333e-05	1.513333e-05	1.513333e-05	1.513333e-05	1.513333e-05	1.513333e-05	1.513333e-05	1.513333e-05	1.513333e-05	1.513333e-05	1.513333e-05	1.513333e-05	1.513333e-05	1.513333e-05	1.513333e-05	1.513333e-05	1.513333e-05	0.99951573344	1.513333e-05	1.513333e-05	1.513333e-05	1.513333e-05	1.513333e-05	1.513333e-05	1.513333e-05	1.513333e-05	1.513333e-05	1.513333e-05	1.513333e-05	1.513333e-05	1.513333e-05
hhs9	201614	201607	201607	1.513333e-05	1.513333e-05	1.513333e-05	1.513333e-05	1.513333e-05	1.513333e-05	1.513333e-05	1.513333e-05	1.513333e-05	1.513333e-05	1.513333e-05	1.513333e-05	1.513333e-05	1.513333e-05	1.513333e-05	1.513333e-05	1.513333e-05	1.513333e-05	1.513333e-05	0.99951573344	1.513333e-05	1.513333e-05	1.513333e-05	1.513333e-05	1.513333e-05	1.513333e-05	1.513333e-05	1.513333e-05	1.513333e-05	1.513333e-05	1.513333e-05	1.513333e-05	1.513333e-05
hhs9	201615	201607	201607	1.513333e-05	1.513333e-05	1.513333e-05	1.513333e-05	1.513333e-05	1.513333e-05	1.513333e-05	1.513333e-05	1.513333e-05	1.513333e-05	1.513333e-05	1.513333e-05	1.513333e-05	1.513333e-05	1.513333e-05	1.513333e-05	1.513333e-05	1.513333e-05	1.513333e-05	0.99951573344	1.513333e-05	1.513333e-05	1.513333e-05	1.513333e-05	1.513333e-05	1.513333e-05	1.513333e-05	1.513333e-05	1.513333e-05	1.513333e-05	1.513333e-05	1.513333e-05	1.513333e-05
hhs9	201616	201607	201607	1.513333e-05	1.513333e-05	1.513333e-05	1.513333e-05	1.513333e-05	1.513333e-05	1.513333e-05	1.513333e-05	1.513333e-05	1.513333e-05	1.513333e-05	1.513333e-05	1.513333e-05	1.513333e-05	1.513333e-05	1.513333e-05	1.513333e-05	1.513333e-05	1.513333e-05	0.99951573344	1.513333e-05	1.513333e-05	1.513333e-05	1.513333e-05	1.513333e-05	1.513333e-05	1.513333e-05	1.513333e-05	1.513333e-05	1.513333e-05	1.513333e-05	1.513333e-05	1.513333e-05
hhs9	201617	201607	201607	1.513333e-05	1.513333e-05	1.513333e-05	1.513333e-05	1.513333e-05	1.513333e-05	1.513333e-05	1.513333e-05	1.513333e-05	1.513333e-05	1.513333e-05	1.513333e-05	1.513333e-05	1.513333e-05	1.513333e-05	1.513333e-05	1.513333e-05	1.513333e-05	1.513333e-05	0.99951573344	1.513333e-05	1.513333e-05	1.513333e-05	1.513333e-05	1.513333e-05	1.513333e-05	1.513333e-05	1.513333e-05	1.513333e-05	1.513333e-05	1.513333e-05	1.513333e-05	1.513333e-05
hhs9	201618	201607	201607	1.513333e-05	1.513333e-05	1.513333e-05	1.513333e-05	1.513333e-05	1.513333e-05	1.513333e-05	1.513333e-05	1.513333e-05	1.513333e-05	1.513333e-05	1.513333e-05	1.513333e-05	1.513333e-05	1.513333e-05	1.513333e-05	1.513333e-05	1.513333e-05	1.513333e-05	0.99951573344	1.513333e-05	1.513333e-05	1.513333e-05	1.513333e-05	1.513333e-05	1.513333e-05	1.513333e-05	1.513333e-05	1.513333e-05	1.513333e-05	1.513333e-05	1.513333e-05	1.513333e-05
hhs9	201619	201607	201607	1.513333e-05	1.513333e-05	1.513333e-05	1.513333e-05	1.513333e-05	1.513333e-05	1.513333e-05	1.513333e-05	1.513333e-05	1.513333e-05	1.513333e-05	1.513333e-05	1.513333e-05	1.513333e-05	1.513333e-05	1.513333e-05	1.513333e-05	1.513333e-05	1.513333e-05	0.99951573344	1.513333e-05	1.513333e-05	1.513333e-05	1.513333e-05	1.513333e-05	1.513333e-05	1.513333e-05	1.513333e-05	1.513333e-05	1.513333e-05	1.513333e-05	1.513333e-05	1.513333e-05
hhs10	201542	201607	201608	2.13969851836e-05	2.39346039849e-05	2.77035072638e-05	3.34087972866e-05	4.22266198131e-05	5.61677133334e-05	7.87622859266e-05	0.000116388611663	0.000180931183191	0.000295271742314	0.000505002843143	0.000904188620532	0.00169346598394	0.00331279427412	0.0067405641603	0.0141189525638	0.0297816576098	0.0606994429601	0.111805190544	0.17051042102	0.198504243866	0.17051042102	0.111805190544	0.0606994429601	0.0297816576098	0.0141189525638	0.0067405641603	0.00331279427412	0.00169346598394	0.000904188620532	0.000505002843143	0.000295271742314	0.000180931183191
hhs10	201543	201607	201607	1.68741721016e-05	1.80580841976e-05	2.01539683379e-05	2.39506120932e-05	3.09959983729e-05	4.44021976117e-05	7.05782678143e-05	0.000123034081629	0.000230859798035	0.000457791318001	0.000944949744513	0.00200450475079	0.0043134793284	0.00926743355158	0.0194587326323	0.0388002216586	0.0708558410007	0.113716465171	0.154099849971	0.171158082419	0.154099849971	0.113716465171	0.0708558410007	0.0388002216586	0.0194587326323	0.00926743355158	0.0043134793284	0.00200450475079	0.000944949744514	0.000457791318001	0.000230859798035	0.00012303408163	7.05782678144e-05
hhs10	201544	201607	201607	1.71378952143e-05	1.87817672355e-05	2.1900937872e-05	2.79303262226e-05	3.97998115267e-05	6.35774073144e-05	0.000111977212762	0.000211843917284	0.000419964946869	0.000855690792044	0.0017652399938	0.00363853132029	0.00739165881973	0.0145701120825	0.0273611487464	0.0479366297145	0.0766080085004	0.109225679496	0.136314582383	0.146988736004	0.136314582383	0.109225679496	0.0766080085004	0.0479366297145	0.0273611487464	0.0145701120825	0.00739165881973	0.00363853132029	0.0017652399938	0.000855690792044	0.000419964946869	0.000211843917284	0.000111977212762
hhs10	201545	201607	201607	1.56332313023e-05	1.60719020736e-05	1.69365989045e-05	1.86818347565e-05	2.22902707533e-05	2.99340962485e-05	4.65163050787e-05	8.33098248335e-05	0.000166608171066	0.000358223934986	0.000803158959897	0.00183571089354	0.004196049579	0.00940279081292	0.0201779714974	0.0403197058082	0.0726549198101	0.114196286659	0.151933585161	0.167530777232	0.151933585161	0.114196286659	0.0726549198101	0.0403197058082	0.0201779714974	0.00940279081292	0.004196049579	0.00183571089354	0.000803158959897	0.000358223934986	0.000166608171066	8.33098248335e-05	4.65163050787e-05
hhs10	201546	201607	201607	1.60566721536e-05	1.68163258941e-05	1.82633862802e-05	2.10763565431e-05	2.66572506194e-05	3.79550720733e-05	6.12734613448e-05	0.000110267947075	0.000214790981939	0.000440280975078	0.000929224084047	0.00198556580212	0.00423167569924	0.00885371427453	0.0178536724939	0.0339540141913	0.0594175689705	0.0932222419812	0.127961147064	0.150726786272	0.150726786272	0.127961147064	0.0932222419812	0.0594175689705	0.0339540141913	0.0178536724939	0.00885371427453	0.00423167569924	0.00198556580212	0.000929224084047	0.000440280975078	0.000214790981939	0.000110267947075
hhs10	201547	201607	201607	1.88347697037e-05	2.19053145847e-05	2.77207851199e-05	3.88952820047e-05	6.06568756671e-05	0.000103538444275	0.000188836550453	0.00035954065075	0.000701665814426	0.00138411241592	0.00272790233188	0.00531218246996	0.0101003237065	0.018501604685	0.0321649110856	0.0522147589282	0.077843607133	0.104928152878	0.12623787031	0.134397510608	0.12623787031	0.104928152878	0.077843607133	0.0522147589282	0.0321649110856	0.018501604685	0.0101003237065	0.00531218246996	0.00272790233188	0.00138411241592	0.000701665814426	0.00035954065075	0.000188836550453
hhs10	201548	201607	201608	4.25357099043e-05	5.91612366438e-05	8.65880506947e-05	0.00013221279679	0.000208663133946	0.000337506719279	0.000555466907543	0.000924588284048	0.00154823555002	0.00259479032067	0.00432938586575	0.00714900737711	0.0116050644188	0.0183787376947	0.0281538499659	0.0413317580982	0.0575925974856	0.0754544052865	0.0921575850995	0.104215452995	0.108631536845	0.104215452995	0.0921575850995	0.0754544052865	0.0575925974856	0.0413317580982	0.0281538499659	0.0183787376947	0.0116050644188	0.00714900737711	0.00432938586575	0.00259479032067	0.00154823555002
hhs10	201549	201607	201607	5.58299662361e-05	7.93721601838e-05	0.000117604512127	0.000180248397352	0.000283700093976	0.000455636182112	0.000742638474012	0.00122248859827	0.00202316487672	0.00335022637608	0.00552178840924	0.00900316868888	0.0144184611213	0.0224935630873	0.0338655478767	0.0487094839055	0.0662346300993	0.084297472087	0.0995435393171	0.108358950664	0.108358950664	0.0995435393171	0.084297472087	0.0662346300993	0.0487094839055	0.0338655478767	0.0224935630873	0.0144184611213	0.00900316868888	0.00552178840924	0.00335022637608	0.00202316487672	0.00122248859827
hhs10	201550	201607	201607	4.63019255242e-05	6.63551370068e-05	0.000100225960327	0.000157941472604	0.000257024020937	0.000428075291404	0.000724271920419	0.00123701366342	0.00212044775818	0.00362687393876	0.0061508903869	0.0102688056422	0.0167375463516	0.0263868112944	0.0398223737903	0.0569105688827	0.0761903304696	0.0946162573889	0.108124272544	0.113111148129	0.108124272544	0.0946162573889	0.0761903304696	0.0569105688827	0.0398223737903	0.0263868112944	0.0167375463516	0.0102688056422	0.0061508903869	0.00362687393876	0.00212044775818	0.00123701366342	0.000724271920419
hhs10	201551	201607	201609	0.000250592816402	0.000347939700576	0.000487707084311	0.000688869566579	0.000978779842732	0.00139656641437	0.00199756870865	0.00285879360745	0.00408500508349	0.0058143431662	0.00822118457369	0.0115122943632	0.0159104989018	0.0216191050998	0.0287619434704	0.0373006255266	0.0469438297541	0.0570807788424	0.0667836162237	0.0749170602911	0.0803584614227	0.0822750370702	0.0803584614227	0.0749170602911	0.0667836162237	0.0570807788424	0.0469438297541	0.0373006255266	0.0287619434704	0.0216191050998	0.0159104989018	0.0115122943632	0.00822118457369
hhs10	201552	201607	201609	4.88793267524e-05	6.59157074651e-05	9.23525066676e-05	0.000133773527827	0.000199268755184	0.000303705525385	0.000471460603002	0.000742479756557	0.00118191311097	0.00189492012621	0.00304818056538	0.00489830618062	0.00782301687662	0.0123411441496	0.0190905618021	0.0287131355745	0.0415915849034	0.0574330279133	0.0748319226733	0.0911279303025	0.102915070825	0.107237567522	0.102915070825	0.0911279303025	0.0748319226733	0.0574330279133	0.0415915849034	0.0287131355745	0.0190905618021	0.0123411441496	0.00782301687662	0.00489830618062	0.00304818056538
hhs10	201601	201607	201610	1.56718567291e-05	1.60771230091e-05	1.68140856595e-05	1.81758061098e-05	2.07324874579e-05	2.5609123373e-05	3.50539041147e-05	5.36097236323e-05	9.05353843637e-05	0.000164795228862	0.000315230051319	0.000620826665923	0.00123952997629	0.00247770794936	0.00490082398694	0.00947413523713	0.0176533641992	0.0312127306273	0.0514789704095	0.0778181247355	0.106038796477	0.128462608432	0.137093284499	0.128462608432	0.106038796477	0.0778181247355	0.0514789704095	0.0312127306273	0.0176533641992	0.00947413523713	0.00490082398694	0.00247770794936	0.00123952997629
hhs10	201602	201607	201609	1.63895892013e-05	1.71783862332e-05	1.8518596995e-05	2.08358439908e-05	2.49153812129e-05	3.2231513542e-05	4.56002451265e-05	7.04894753657e-05	0.000117676906231	0.000208675670106	0.000386806732871	0.000739564199423	0.00144263598298	0.00284220071253	0.00559452279901	0.01086037799	0.0204593036376	0.0366702167247	0.0611088535244	0.0923610243566	0.123634266223	0.143807374679	0.143807374679	0.123634266223	0.0923610243566	0.0611088535244	0.0366702167247	0.0204593036376	0.01086037799	0.00559452279901	0.00284220071253	0.00144263598298	0.000739564199423
hhs10	201603	201607	201609	3.57041734754e-05	4.76759841024e-05	6.71238644172e-05	9.89858175634e-05	0.000151587879835	0.000238998564969	0.000384974362503	0.00062945960456	0.0010390078212	0.00172279993066	0.0028556774242	0.00470774777305	0.00767484094918	0.0122932077853	0.0192049810098	0.0290248480475	0.0420640068683	0.0579282457934	0.0751394636555	0.0910732875207	0.102494493256	0.106662081832	0.102494493256	0.0910732875207	0.0751394636555	0.0579282457934	0.0420640068683	0.0290248480475	0.0192049810098	0.0122932077853	0.00767484094918	0.00470774777305	0.0028556774242
hhs10	201604	201607	201608	2.99266255856e-05	3.85953499113e-05	5.28077030097e-05	7.63821093032e-05	0.000115925872935	0.000182950935337	0.000297606269386	0.000495204918171	0.000837442481065	0.00143110878779	0.00245777483419	0.00421706937649	0.00718061700036	0.0120379583921	0.0196841269569	0.0310557993553	0.0467069564227	0.066112404704	0.086975171358	0.105168919281	0.115908672399	0.115908672399	0.105168919281	0.086975171358	0.066112404704	0.0467069564227	0.0310557993553	0.0196841269569	0.0120379583921	0.00718061700036	0.00421706937649	0.00245777483419	0.00143110878779
hhs10	201605	201607	201608	9.60556927952e-05	0.000140155566281	0.000209533234164	0.000319112769038	0.000492630075096	0.000767588023378	0.00120260079864	0.00188778532111	0.00295844208043	0.00461099849731	0.00711741803707	0.0108294301461	0.0161573099571	0.0235022598555	0.0331235673137	0.0449420143087	0.0583263290713	0.0719680613045	0.0839795180756	0.0922917377613	0.0952703657022	0.0922917377613	0.0839795180756	0.0719680613045	0.0583263290713	0.0449420143087	0.0331235673137	0.0235022598555	0.0161573099571	0.0108294301461	0.00711741803707	0.00461099849731	0.00295844208043
hhs10	201606	201607	201608	4.58599678218e-05	6.43149173513e-05	9.46192344549e-05	0.000144775264535	0.000228350736814	0.000368342845613	0.000603580232886	0.000999055299397	0.00166193107664	0.00276478734575	0.00457591755691	0.00749129108769	0.012051790998	0.0189118380927	0.0287080179472	0.0417801352413	0.0577576924961	0.0751619588604	0.0913272125937	0.102941012629	0.10718392965	0.102941012629	0.0913272125937	0.0751619588604	0.0577576924961	0.0417801352413	0.0287080179472	0.0189118380927	0.012051790998	0.00749129108769	0.00457591755691	0.00276478734575	0.00166193107664
hhs10	201607	201607	201608	1.53321050568e-05	1.54509414741e-05	1.56517636052e-05	1.59993821138e-05	1.66169629076e-05	1.7745557087e-05	1.98720853647e-05	2.40140267172e-05	3.23757671106e-05	4.99190355839e-05	8.82642245145e-05	0.000175740380599	0.000384115256051	0.000901267007073	0.00222900302398	0.00569997609158	0.0146609663314	0.0363023217081	0.0810041573942	0.149473455419	0.208944284833	0.208944284833	0.149473455419	0.0810041573942	0.0363023217081	0.0146609663314	0.00569997609158	0.00222900302398	0.000901267007074	0.000384115256051	0.000175740380599	8.82642245145e-05	4.99190355839e-05
hhs10	201608	201607	201607	1.52282596611e-05	1.53047678529e-05	1.54514991011e-05	1.5741473162e-05	1.63333043067e-05	1.75837339311e-05	2.03251192776e-05	2.65754091034e-05	4.14228882256e-05	7.82084193134e-05	0.000173215005252	0.000428176705683	0.0011335226509	0.00311387581416	0.00860135950931	0.0229272193322	0.0556904694141	0.114541814251	0.184304248664	0.217743490596	0.184304248664	0.114541814251	0.0556904694141	0.0229272193322	0.00860135950931	0.00311387581416	0.0011335226509	0.000428176705683	0.000173215005252	7.82084193134e-05	4.14228882255e-05	2.65754091033e-05	2.03251192777e-05
hhs10	201609	201607	201607	1.51354001932e-05	1.51373499427e-05	1.51414005241e-05	1.51501352678e-05	1.51697564263e-05	1.52158532404e-05	1.53296187461e-05	1.56260002054e-05	1.64453111489e-05	1.88613973997e-05	2.64995445937e-05	5.2478339893e-05	0.000147556838561	0.000519384972923	0.00204075018958	0.00825361469983	0.0313721638825	0.0983746469855	0.215939566892	0.286323200758	0.215939566892	0.0983746469855	0.0313721638825	0.00825361469983	0.00204075018958	0.000519384972923	0.000147556838561	5.2478339893e-05	2.64995445937e-05	1.88613973998e-05	1.64453111489e-05	1.56260002054e-05	1.53296187461e-05
hhs10	201610	201607	201607	3.35448265839e-05	4.39003444401e-05	6.08040484022e-05	8.88486204704e-05	0.000136146498862	0.000217223325421	0.000358397098541	0.0006077806196	0.00105372648829	0.0018581046166	0.0033137383819	0.00593546535959	0.0105814728306	0.0185528520655	0.031504856796	0.0508454662141	0.0763220627246	0.1041925805	0.126787758812	0.13559100732	0.126787758812	0.1041925805	0.0763220627246	0.0508454662141	0.031504856796	0.0185528520655	0.0105814728306	0.00593546535959	0.0033137383819	0.0018581046166	0.00105372648829	0.0006077806196	0.000358397098541
hhs10	201611	201607	201607	1.88768805778e-05	2.15181872695e-05	2.62313633504e-05	3.48048725835e-05	5.07064975965e-05	8.07739579534e-05	0.000138694424741	0.000252202305744	0.000477930749943	0.000931617087382	0.00184752519746	0.00368798549637	0.00732155375803	0.0142431206449	0.0266547800537	0.046926168871	0.0757751657086	0.109342049283	0.137751228783	0.149067043513	0.137751228783	0.109342049283	0.0757751657086	0.046926168871	0.0266547800537	0.0142431206449	0.00732155375803	0.00368798549637	0.00184752519746	0.000931617087382	0.000477930749943	0.000252202305744	0.000138694424741
hhs10	201612	201607	201607	2.34553973376e-05	2.8718497734e-05	3.77006951809e-05	5.33043296502e-05	8.09005397536e-05	0.00013058137151	0.000221565936052	0.000390844647002	0.000710048847066	0.00131779111849	0.00247934370407	0.00468896498319	0.00882172982726	0.0162926862896	0.0290442930037	0.0489572073756	0.0762202343247	0.106977699347	0.132454758528	0.142491003305	0.132454758528	0.106977699347	0.0762202343247	0.0489572073756	0.0290442930037	0.0162926862896	0.00882172982726	0.00468896498319	0.00247934370407	0.00131779111849	0.000710048847066	0.000390844647002	0.000221565936052
hhs10	201613	201607	201607	1.513333e-05	1.513333e-05	1.513333e-05	1.513333e-05	1.513333e-05	1.513333e-05	1.513333e-05	1.513333e-05	1.513333e-05	1.513333e-05	1.513333e-05	1.513333e-05	1.513333e-05	1.513333e-05	1.513333e-05	1.513333e-05	1.513333e-05	1.513333e-05	1.513333e-05	0.99951573344	1.513333e-05	1.513333e-05	1.513333e-05	1.513333e-05	1.513333e-05	1.513333e-05	1.513333e-05	1.513333e-05	1.513333e-05	1.513333e-05	1.513333e-05	1.513333e-05	1.513333e-05
hhs10	201614	201607	201607	1.513333e-05	1.513333e-05	1.513333e-05	1.513333e-05	1.513333e-05	1.513333e-05	1.513333e-05	1.513333e-05	1.513333e-05	1.513333e-05	1.513333e-05	1.513333e-05	1.513333e-05	1.513333e-05	1.513333e-05	1.513333e-05	1.513333e-05	1.513333e-05	1.513333e-05	0.99951573344	1.513333e-05	1.513333e-05	1.513333e-05	1.513333e-05	1.513333e-05	1.513333e-05	1.513333e-05	1.513333e-05	1.513333e-05	1.513333e-05	1.513333e-05	1.513333e-05	1.513333e-05
hhs10	201615	201607	201607	1.513333e-05	1.513333e-05	1.513333e-05	1.513333e-05	1.513333e-05	1.513333e-05	1.513333e-05	1.513333e-05	1.513333e-05	1.513333e-05	1.513333e-05	1.513333e-05	1.513333e-05	1.513333e-05	1.513333e-05	1.513333e-05	1.513333e-05	1.513333e-05	1.513333e-05	0.99951573344	1.513333e-05	1.513333e-05	1.513333e-05	1.513333e-05	1.513333e-05	1.513333e-05	1.513333e-05	1.513333e-05	1.513333e-05	1.513333e-05	1.513333e-05	1.513333e-05	1.513333e-05
hhs10	201616	201607	201607	1.513333e-05	1.513333e-05	1.513333e-05	1.513333e-05	1.513333e-05	1.513333e-05	1.513333e-05	1.513333e-05	1.513333e-05	1.513333e-05	1.513333e-05	1.513333e-05	1.513333e-05	1.513333e-05	1.513333e-05	1.513333e-05	1.513333e-05	1.513333e-05	1.513333e-05	0.99951573344	1.513333e-05	1.513333e-05	1.513333e-05	1.513333e-05	1.513333e-05	1.513333e-05	1.513333e-05	1.513333e-05	1.513333e-05	1.513333e-05	1.513333e-05	1.513333e-05	1.513333e-05
hhs10	201617	201607	201607	1.513333e-05	1.513333e-05	1.513333e-05	1.513333e-05	1.513333e-05	1.513333e-05	1.513333e-05	1.513333e-05	1.513333e-05	1.513333e-05	1.513333e-05	1.513333e-05	1.513333e-05	1.513333e-05	1.513333e-05	1.513333e-05	1.513333e-05	1.513333e-05	1.513333e-05	0.99951573344	1.513333e-05	1.513333e-05	1.513333e-05	1.513333e-05	1.513333e-05	1.513333e-05	1.513333e-05	1.513333e-05	1.513333e-05	1.513333e-05	1.513333e-05	1.513333e-05	1.513333e-05
hhs10	201618	201607	201607	1.513333e-05	1.513333e-05	1.513333e-05	1.513333e-05	1.513333e-05	1.513333e-05	1.513333e-05	1.513333e-05	1.513333e-05	1.513333e-05	1.513333e-05	1.513333e-05	1.513333e-05	1.513333e-05	1.513333e-05	1.513333e-05	1.513333e-05	1.513333e-05	1.513333e-05	0.99951573344	1.513333e-05	1.513333e-05	1.513333e-05	1.513333e-05	1.513333e-05	1.513333e-05	1.513333e-05	1.513333e-05	1.513333e-05	1.513333e-05	1.513333e-05	1.513333e-05	1.513333e-05
hhs10	201619	201607	201607	1.513333e-05	1.513333e-05	1.513333e-05	1.513333e-05	1.513333e-05	1.513333e-05	1.513333e-05	1.513333e-05	1.513333e-05	1.513333e-05	1.513333e-05	1.513333e-05	1.513333e-05	1.513333e-05	1.513333e-05	1.513333e-05	1.513333e-05	1.513333e-05	1.513333e-05	0.99951573344	1.513333e-05	1.513333e-05	1.513333e-05	1.513333e-05	1.513333e-05	1.513333e-05	1.513333e-05	1.513333e-05	1.513333e-05	1.513333e-05	1.513333e-05	1.513333e-05	1.513333e-05
