# Supplementary material for: A human judgment approach to epidemiological forecasting
Source: PLoS Comput Biol. 2017 Mar 10;13(3):e1005248. doi: 10.1371/journal.pcbi.1005248 (PMC5345757; doi:10.1371/journal.pcbi.1005248)
Supplement: S1 Data — (ZIP) [file pcbi.1005248.s002.zip › S1_data/chikungunya_epicast_round1.csv]

country name	country code	counts available through week	prediction made on week	prediction made for week	effective leadtime	strict leadtime	ground truth	point prediction
Anguilla	AI	201431	201435	201436	5	1		56.0
Anguilla	AI	201431	201435	201437	6	2		65.0
Anguilla	AI	201431	201435	201438	7	3		72.0
Anguilla	AI	201431	201435	201439	8	4		78.0
Anguilla	AI	201431	201435	201440	9	5		84.0
Anguilla	AI	201431	201435	201441	10	6		89.0
Anguilla	AI	201431	201435	201442	11	7	47	95.0
Anguilla	AI	201431	201435	201443	12	8		97.0
Anguilla	AI	201431	201435	201444	13	9		101.0
Anguilla	AI	201431	201435	201445	14	10	51	106.0
Anguilla	AI	201431	201435	201446	15	11		109.0
Anguilla	AI	201431	201435	201447	16	12		112.0
Anguilla	AI	201431	201435	201448	17	13	82	115.0
Anguilla	AI	201431	201435	201449	18	14		119.0
Anguilla	AI	201431	201435	201450	19	15		124.0
Anguilla	AI	201431	201435	201451	20	16		129.0
Anguilla	AI	201431	201435	201452	21	17	100	133.0
Anguilla	AI	201431	201435	201453	22	18		136.0
Anguilla	AI	201431	201435	201501	23	19		139.0
Anguilla	AI	201431	201435	201502	24	20	110	143.0
Anguilla	AI	201431	201435	201503	25	21	115	146.0
Anguilla	AI	201431	201435	201504	26	22	118	148.0
Anguilla	AI	201431	201435	201505	27	23		152.0
Anguilla	AI	201431	201435	201506	28	24		155.0
Anguilla	AI	201431	201435	201507	29	25	121	158.0
Anguilla	AI	201431	201435	201508	30	26		162.0
Antigua & Barbuda	AG	201430	201435	201436	6	1		9.0
Antigua & Barbuda	AG	201430	201435	201437	7	2		11.0
Antigua & Barbuda	AG	201430	201435	201438	8	3	1267	12.0
Antigua & Barbuda	AG	201430	201435	201439	9	4		13.0
Antigua & Barbuda	AG	201430	201435	201440	10	5		14.0
Antigua & Barbuda	AG	201430	201435	201441	11	6		16.0
Antigua & Barbuda	AG	201430	201435	201442	12	7	1394	18.0
Antigua & Barbuda	AG	201430	201435	201443	13	8		19.0
Antigua & Barbuda	AG	201430	201435	201444	14	9		20.0
Antigua & Barbuda	AG	201430	201435	201445	15	10	1417	20.0
Antigua & Barbuda	AG	201430	201435	201446	16	11		21.0
Antigua & Barbuda	AG	201430	201435	201447	17	12	1432	21.0
Antigua & Barbuda	AG	201430	201435	201448	18	13		22.0
Antigua & Barbuda	AG	201430	201435	201449	19	14		22.0
Antigua & Barbuda	AG	201430	201435	201450	20	15		24.0
Antigua & Barbuda	AG	201430	201435	201451	21	16		24.0
Antigua & Barbuda	AG	201430	201435	201452	22	17	1444	25.0
Antigua & Barbuda	AG	201430	201435	201453	23	18		25.0
Antigua & Barbuda	AG	201430	201435	201501	24	19		26.0
Antigua & Barbuda	AG	201430	201435	201502	25	20		25.0
Antigua & Barbuda	AG	201430	201435	201503	26	21		27.0
Antigua & Barbuda	AG	201430	201435	201504	27	22		28.0
Antigua & Barbuda	AG	201430	201435	201505	28	23		29.0
Antigua & Barbuda	AG	201430	201435	201506	29	24	1458	30.0
Antigua & Barbuda	AG	201430	201435	201507	30	25	1446	30.0
Antigua & Barbuda	AG	201430	201435	201508	31	26	1460	30.0
Argentina	AR	201435	201435	201436	1	1		4.0
Argentina	AR	201435	201435	201437	2	2		6.0
Argentina	AR	201435	201435	201438	3	3	14	8.0
Argentina	AR	201435	201435	201439	4	4		9.0
Argentina	AR	201435	201435	201440	5	5		10.0
Argentina	AR	201435	201435	201441	6	6	17	10.0
Argentina	AR	201435	201435	201442	7	7		11.0
Argentina	AR	201435	201435	201443	8	8		12.0
Argentina	AR	201435	201435	201444	9	9	22	13.0
Argentina	AR	201435	201435	201445	10	10		13.0
Argentina	AR	201435	201435	201446	11	11		13.0
Argentina	AR	201435	201435	201447	12	12		14.0
Argentina	AR	201435	201435	201448	13	13		14.0
Argentina	AR	201435	201435	201449	14	14	24	16.0
Argentina	AR	201435	201435	201450	15	15	28	18.0
Argentina	AR	201435	201435	201451	16	16		19.0
Argentina	AR	201435	201435	201452	17	17		20.0
Argentina	AR	201435	201435	201453	18	18	41	21.0
Argentina	AR	201435	201435	201501	19	19		26.0
Argentina	AR	201435	201435	201502	20	20		30.0
Argentina	AR	201435	201435	201503	21	21	46	35.0
Argentina	AR	201435	201435	201504	22	22	50	40.0
Argentina	AR	201435	201435	201505	23	23		46.0
Argentina	AR	201435	201435	201506	24	24	47	54.0
Argentina	AR	201435	201435	201507	25	25	53	61.0
Argentina	AR	201435	201435	201508	26	26		69.0
Aruba	AW	201435	201435	201436	1	1	116	21.0
Aruba	AW	201435	201435	201437	2	2		23.0
Aruba	AW	201435	201435	201438	3	3		26.0
Aruba	AW	201435	201435	201439	4	4		29.0
Aruba	AW	201435	201435	201440	5	5	138	69.0
Aruba	AW	201435	201435	201441	6	6		76.0
Aruba	AW	201435	201435	201442	7	7		90.0
Aruba	AW	201435	201435	201443	8	8	184	99.0
Aruba	AW	201435	201435	201444	9	9	202	112.0
Aruba	AW	201435	201435	201445	10	10	242	122.0
Aruba	AW	201435	201435	201446	11	11	321	134.0
Aruba	AW	201435	201435	201447	12	12		144.0
Aruba	AW	201435	201435	201448	13	13	360	154.0
Aruba	AW	201435	201435	201449	14	14	428	161.0
Aruba	AW	201435	201435	201450	15	15	495	173.0
Aruba	AW	201435	201435	201451	16	16		182.0
Aruba	AW	201435	201435	201452	17	17		190.0
Aruba	AW	201435	201435	201453	18	18		207.0
Aruba	AW	201435	201435	201501	19	19		216.0
Aruba	AW	201435	201435	201502	20	20	1007	231.0
Aruba	AW	201435	201435	201503	21	21		238.0
Aruba	AW	201435	201435	201504	22	22		251.0
Aruba	AW	201435	201435	201505	23	23	1367	256.0
Aruba	AW	201435	201435	201506	24	24		267.0
Aruba	AW	201435	201435	201507	25	25		277.0
Aruba	AW	201435	201435	201508	26	26		282.0
Bahamas	BS	201431	201435	201436	5	1		31.0
Bahamas	BS	201431	201435	201437	6	2	83	36.0
Bahamas	BS	201431	201435	201438	7	3		48.0
Bahamas	BS	201431	201435	201439	8	4		56.0
Bahamas	BS	201431	201435	201440	9	5		66.0
Bahamas	BS	201431	201435	201441	10	6		75.0
Bahamas	BS	201431	201435	201442	11	7		86.0
Bahamas	BS	201431	201435	201443	12	8		102.0
Bahamas	BS	201431	201435	201444	13	9		117.0
Bahamas	BS	201431	201435	201445	14	10		127.0
Bahamas	BS	201431	201435	201446	15	11		142.0
Bahamas	BS	201431	201435	201447	16	12		156.0
Bahamas	BS	201431	201435	201448	17	13		168.0
Bahamas	BS	201431	201435	201449	18	14		188.0
Bahamas	BS	201431	201435	201450	19	15		204.0
Bahamas	BS	201431	201435	201451	20	16	97	222.0
Bahamas	BS	201431	201435	201452	21	17		238.0
Bahamas	BS	201431	201435	201453	22	18		252.0
Bahamas	BS	201431	201435	201501	23	19	100	271.0
Bahamas	BS	201431	201435	201502	24	20		285.0
Bahamas	BS	201431	201435	201503	25	21		300.0
Bahamas	BS	201431	201435	201504	26	22		308.0
Bahamas	BS	201431	201435	201505	27	23		318.0
Bahamas	BS	201431	201435	201506	28	24		329.0
Bahamas	BS	201431	201435	201507	29	25	105	340.0
Bahamas	BS	201431	201435	201508	30	26		343.0
Barbados	BB	201432	201435	201436	4	1	88	183.0
Barbados	BB	201432	201435	201437	5	2		259.0
Barbados	BB	201432	201435	201438	6	3		313.0
Barbados	BB	201432	201435	201439	7	4		367.0
Barbados	BB	201432	201435	201440	8	5	493	457.0
Barbados	BB	201432	201435	201441	9	6		574.0
Barbados	BB	201432	201435	201442	10	7	594	664.0
Barbados	BB	201432	201435	201443	11	8	886	745.0
Barbados	BB	201432	201435	201444	12	9	1324	907.0
Barbados	BB	201432	201435	201445	13	10	1435	1015.0
Barbados	BB	201432	201435	201446	14	11		1123.0
Barbados	BB	201432	201435	201447	15	12		1231.0
Barbados	BB	201432	201435	201448	16	13		1348.0
Barbados	BB	201432	201435	201449	17	14	1599	1456.0
Barbados	BB	201432	201435	201450	18	15	1649	1546.0
Barbados	BB	201432	201435	201451	19	16		1636.0
Barbados	BB	201432	201435	201452	20	17	1787	1708.0
Barbados	BB	201432	201435	201453	21	18		1834.0
Barbados	BB	201432	201435	201501	22	19		1969.0
Barbados	BB	201432	201435	201502	23	20		2050.0
Barbados	BB	201432	201435	201503	24	21	1871	2113.0
Barbados	BB	201432	201435	201504	25	22		2140.0
Barbados	BB	201432	201435	201505	26	23	1872	2203.0
Barbados	BB	201432	201435	201506	27	24		2266.0
Barbados	BB	201432	201435	201507	28	25		2293.0
Barbados	BB	201432	201435	201508	29	26	2027	2329.0
Belize	BZ	201352	201435	201436	36	1		0.0
Belize	BZ	201352	201435	201437	37	2		0.0
Belize	BZ	201352	201435	201438	38	3		0.0
Belize	BZ	201352	201435	201439	39	4		1.0
Belize	BZ	201352	201435	201440	40	5		1.0
Belize	BZ	201352	201435	201441	41	6		97.0
Belize	BZ	201352	201435	201442	42	7		189.0
Belize	BZ	201352	201435	201443	43	8		262.0
Belize	BZ	201352	201435	201444	44	9	3	342.0
Belize	BZ	201352	201435	201445	45	10		415.0
Belize	BZ	201352	201435	201446	46	11		456.0
Belize	BZ	201352	201435	201447	47	12		533.0
Belize	BZ	201352	201435	201448	48	13		580.0
Belize	BZ	201352	201435	201449	49	14		623.0
Belize	BZ	201352	201435	201450	50	15		656.0
Belize	BZ	201352	201435	201451	51	16		688.0
Belize	BZ	201352	201435	201452	52	17		702.0
Belize	BZ	201352	201435	201453	53	18		723.0
Belize	BZ	201352	201435	201501	54	19		753.0
Belize	BZ	201352	201435	201502	55	20		770.0
Belize	BZ	201352	201435	201503	56	21		792.0
Belize	BZ	201352	201435	201504	57	22		808.0
Belize	BZ	201352	201435	201505	58	23		831.0
Belize	BZ	201352	201435	201506	59	24		841.0
Belize	BZ	201352	201435	201507	60	25		851.0
Belize	BZ	201352	201435	201508	61	26		865.0
Bermuda	BM	201352	201435	201436	36	1		0.0
Bermuda	BM	201352	201435	201437	37	2		1.0
Bermuda	BM	201352	201435	201438	38	3		2.0
Bermuda	BM	201352	201435	201439	39	4		2.0
Bermuda	BM	201352	201435	201440	40	5		2.0
Bermuda	BM	201352	201435	201441	41	6		3.0
Bermuda	BM	201352	201435	201442	42	7		4.0
Bermuda	BM	201352	201435	201443	43	8		4.0
Bermuda	BM	201352	201435	201444	44	9		5.0
Bermuda	BM	201352	201435	201445	45	10		5.0
Bermuda	BM	201352	201435	201446	46	11	10	6.0
Bermuda	BM	201352	201435	201447	47	12		7.0
Bermuda	BM	201352	201435	201448	48	13		7.0
Bermuda	BM	201352	201435	201449	49	14		8.0
Bermuda	BM	201352	201435	201450	50	15		9.0
Bermuda	BM	201352	201435	201451	51	16		10.0
Bermuda	BM	201352	201435	201452	52	17		10.0
Bermuda	BM	201352	201435	201453	53	18		11.0
Bermuda	BM	201352	201435	201501	54	19		12.0
Bermuda	BM	201352	201435	201502	55	20		12.0
Bermuda	BM	201352	201435	201503	56	21	10	13.0
Bermuda	BM	201352	201435	201504	57	22		13.0
Bermuda	BM	201352	201435	201505	58	23		14.0
Bermuda	BM	201352	201435	201506	59	24		15.0
Bermuda	BM	201352	201435	201507	60	25		16.0
Bermuda	BM	201352	201435	201508	61	26		17.0
Bolivia	BO	201429	201435	201436	7	1		4.0
Bolivia	BO	201429	201435	201437	8	2		5.0
Bolivia	BO	201429	201435	201438	9	3		5.0
Bolivia	BO	201429	201435	201439	10	4		6.0
Bolivia	BO	201429	201435	201440	11	5		7.0
Bolivia	BO	201429	201435	201441	12	6		7.0
Bolivia	BO	201429	201435	201442	13	7		9.0
Bolivia	BO	201429	201435	201443	14	8		9.0
Bolivia	BO	201429	201435	201444	15	9		10.0
Bolivia	BO	201429	201435	201445	16	10		12.0
Bolivia	BO	201429	201435	201446	17	11	4	13.0
Bolivia	BO	201429	201435	201447	18	12		14.0
Bolivia	BO	201429	201435	201448	19	13		15.0
Bolivia	BO	201429	201435	201449	20	14	4	17.0
Bolivia	BO	201429	201435	201450	21	15		18.0
Bolivia	BO	201429	201435	201451	22	16		20.0
Bolivia	BO	201429	201435	201452	23	17		22.0
Bolivia	BO	201429	201435	201453	24	18		23.0
Bolivia	BO	201429	201435	201501	25	19		25.0
Bolivia	BO	201429	201435	201502	26	20		26.0
Bolivia	BO	201429	201435	201503	27	21		28.0
Bolivia	BO	201429	201435	201504	28	22		29.0
Bolivia	BO	201429	201435	201505	29	23		30.0
Bolivia	BO	201429	201435	201506	30	24	17	31.0
Bolivia	BO	201429	201435	201507	31	25	33	33.0
Bolivia	BO	201429	201435	201508	32	26		35.0
Bonaire	BQ-BO	201352	201435	201436	36	1		0.0
Bonaire	BQ-BO	201352	201435	201437	37	2		0.0
Bonaire	BQ-BO	201352	201435	201438	38	3		0.0
Bonaire	BQ-BO	201352	201435	201439	39	4		0.0
Bonaire	BQ-BO	201352	201435	201440	40	5		1.0
Bonaire	BQ-BO	201352	201435	201441	41	6		2.0
Bonaire	BQ-BO	201352	201435	201442	42	7		3.0
Bonaire	BQ-BO	201352	201435	201443	43	8		4.0
Bonaire	BQ-BO	201352	201435	201444	44	9		18.0
Bonaire	BQ-BO	201352	201435	201445	45	10		26.0
Bonaire	BQ-BO	201352	201435	201446	46	11		32.0
Bonaire	BQ-BO	201352	201435	201447	47	12		37.0
Bonaire	BQ-BO	201352	201435	201448	48	13		47.0
Bonaire	BQ-BO	201352	201435	201449	49	14		54.0
Bonaire	BQ-BO	201352	201435	201450	50	15		60.0
Bonaire	BQ-BO	201352	201435	201451	51	16		63.0
Bonaire	BQ-BO	201352	201435	201452	52	17		67.0
Bonaire	BQ-BO	201352	201435	201453	53	18		69.0
Bonaire	BQ-BO	201352	201435	201501	54	19		71.0
Bonaire	BQ-BO	201352	201435	201502	55	20		72.0
Bonaire	BQ-BO	201352	201435	201503	56	21		73.0
Bonaire	BQ-BO	201352	201435	201504	57	22		74.0
Bonaire	BQ-BO	201352	201435	201505	58	23		76.0
Bonaire	BQ-BO	201352	201435	201506	59	24		76.0
Bonaire	BQ-BO	201352	201435	201507	60	25		77.0
Bonaire	BQ-BO	201352	201435	201508	61	26		77.0
Brazil	BR	201434	201435	201436	2	1		14.0
Brazil	BR	201434	201435	201437	3	2		15.0
Brazil	BR	201434	201435	201438	4	3	53	15.0
Brazil	BR	201434	201435	201439	5	4		16.0
Brazil	BR	201434	201435	201440	6	5		16.0
Brazil	BR	201434	201435	201441	7	6	210	54.0
Brazil	BR	201434	201435	201442	8	7		62.0
Brazil	BR	201434	201435	201443	9	8		70.0
Brazil	BR	201434	201435	201444	10	9		79.0
Brazil	BR	201434	201435	201445	11	10	210	88.0
Brazil	BR	201434	201435	201446	12	11	2166	97.0
Brazil	BR	201434	201435	201447	13	12		108.0
Brazil	BR	201434	201435	201448	14	13		118.0
Brazil	BR	201434	201435	201449	15	14		129.0
Brazil	BR	201434	201435	201450	16	15		140.0
Brazil	BR	201434	201435	201451	17	16		150.0
Brazil	BR	201434	201435	201452	18	17	3050	162.0
Brazil	BR	201434	201435	201453	19	18	2994	207.0
Brazil	BR	201434	201435	201501	20	19		350.0
Brazil	BR	201434	201435	201502	21	20		667.0
Brazil	BR	201434	201435	201503	22	21		878.0
Brazil	BR	201434	201435	201504	23	22	3580	1332.0
Brazil	BR	201434	201435	201505	24	23	6743	1662.0
Brazil	BR	201434	201435	201506	25	24	4116	2109.0
Brazil	BR	201434	201435	201507	26	25		2631.0
Brazil	BR	201434	201435	201508	27	26		3328.0
British Virgin Islands	VG	201419	201435	201436	17	1		31.0
British Virgin Islands	VG	201419	201435	201437	18	2		34.0
British Virgin Islands	VG	201419	201435	201438	19	3		36.0
British Virgin Islands	VG	201419	201435	201439	20	4		39.0
British Virgin Islands	VG	201419	201435	201440	21	5		41.0
British Virgin Islands	VG	201419	201435	201441	22	6	44	43.0
British Virgin Islands	VG	201419	201435	201442	23	7		48.0
British Virgin Islands	VG	201419	201435	201443	24	8		50.0
British Virgin Islands	VG	201419	201435	201444	25	9		51.0
British Virgin Islands	VG	201419	201435	201445	26	10		53.0
British Virgin Islands	VG	201419	201435	201446	27	11		56.0
British Virgin Islands	VG	201419	201435	201447	28	12	394	58.0
British Virgin Islands	VG	201419	201435	201448	29	13		60.0
British Virgin Islands	VG	201419	201435	201449	30	14		62.0
British Virgin Islands	VG	201419	201435	201450	31	15		64.0
British Virgin Islands	VG	201419	201435	201451	32	16		65.0
British Virgin Islands	VG	201419	201435	201452	33	17		66.0
British Virgin Islands	VG	201419	201435	201453	34	18		69.0
British Virgin Islands	VG	201419	201435	201501	35	19		70.0
British Virgin Islands	VG	201419	201435	201502	36	20		71.0
British Virgin Islands	VG	201419	201435	201503	37	21		75.0
British Virgin Islands	VG	201419	201435	201504	38	22		78.0
British Virgin Islands	VG	201419	201435	201505	39	23		82.0
British Virgin Islands	VG	201419	201435	201506	40	24		86.0
British Virgin Islands	VG	201419	201435	201507	41	25		91.0
British Virgin Islands	VG	201419	201435	201508	42	26		93.0
Canada	CA	201432	201435	201436	4	1		11.0
Canada	CA	201432	201435	201437	5	2		12.0
Canada	CA	201432	201435	201438	6	3		14.0
Canada	CA	201432	201435	201439	7	4		14.0
Canada	CA	201432	201435	201440	8	5		17.0
Canada	CA	201432	201435	201441	9	6		19.0
Canada	CA	201432	201435	201442	10	7		21.0
Canada	CA	201432	201435	201443	11	8		22.0
Canada	CA	201432	201435	201444	12	9		23.0
Canada	CA	201432	201435	201445	13	10		25.0
Canada	CA	201432	201435	201446	14	11		26.0
Canada	CA	201432	201435	201447	15	12		27.0
Canada	CA	201432	201435	201448	16	13		28.0
Canada	CA	201432	201435	201449	17	14		28.0
Canada	CA	201432	201435	201450	18	15		29.0
Canada	CA	201432	201435	201451	19	16		29.0
Canada	CA	201432	201435	201452	20	17		30.0
Canada	CA	201432	201435	201453	21	18		32.0
Canada	CA	201432	201435	201501	22	19		33.0
Canada	CA	201432	201435	201502	23	20	87	34.0
Canada	CA	201432	201435	201503	24	21		35.0
Canada	CA	201432	201435	201504	25	22	320	36.0
Canada	CA	201432	201435	201505	26	23		37.0
Canada	CA	201432	201435	201506	27	24		38.0
Canada	CA	201432	201435	201507	28	25		39.0
Canada	CA	201432	201435	201508	29	26		39.0
Cayman Islands	KY	201430	201435	201436	6	1		7.0
Cayman Islands	KY	201430	201435	201437	7	2		9.0
Cayman Islands	KY	201430	201435	201438	8	3		13.0
Cayman Islands	KY	201430	201435	201439	9	4		17.0
Cayman Islands	KY	201430	201435	201440	10	5	23	22.0
Cayman Islands	KY	201430	201435	201441	11	6		27.0
Cayman Islands	KY	201430	201435	201442	12	7	28	32.0
Cayman Islands	KY	201430	201435	201443	13	8		38.0
Cayman Islands	KY	201430	201435	201444	14	9		43.0
Cayman Islands	KY	201430	201435	201445	15	10		57.0
Cayman Islands	KY	201430	201435	201446	16	11		100.0
Cayman Islands	KY	201430	201435	201447	17	12		127.0
Cayman Islands	KY	201430	201435	201448	18	13	188	148.0
Cayman Islands	KY	201430	201435	201449	19	14	196	160.0
Cayman Islands	KY	201430	201435	201450	20	15	198	176.0
Cayman Islands	KY	201430	201435	201451	21	16		184.0
Cayman Islands	KY	201430	201435	201452	22	17	208	204.0
Cayman Islands	KY	201430	201435	201453	23	18		220.0
Cayman Islands	KY	201430	201435	201501	24	19	214	242.0
Cayman Islands	KY	201430	201435	201502	25	20	217	261.0
Cayman Islands	KY	201430	201435	201503	26	21	220	284.0
Cayman Islands	KY	201430	201435	201504	27	22		296.0
Cayman Islands	KY	201430	201435	201505	28	23		309.0
Cayman Islands	KY	201430	201435	201506	29	24	270	322.0
Cayman Islands	KY	201430	201435	201507	30	25		341.0
Cayman Islands	KY	201430	201435	201508	31	26		355.0
Chile	CL	201422	201435	201436	14	1		4.0
Chile	CL	201422	201435	201437	15	2		5.0
Chile	CL	201422	201435	201438	16	3		6.0
Chile	CL	201422	201435	201439	17	4		7.0
Chile	CL	201422	201435	201440	18	5		7.0
Chile	CL	201422	201435	201441	19	6		7.0
Chile	CL	201422	201435	201442	20	7		8.0
Chile	CL	201422	201435	201443	21	8		9.0
Chile	CL	201422	201435	201444	22	9		10.0
Chile	CL	201422	201435	201445	23	10		11.0
Chile	CL	201422	201435	201446	24	11		13.0
Chile	CL	201422	201435	201447	25	12		14.0
Chile	CL	201422	201435	201448	26	13	11	14.0
Chile	CL	201422	201435	201449	27	14		15.0
Chile	CL	201422	201435	201450	28	15	14	16.0
Chile	CL	201422	201435	201451	29	16	17	17.0
Chile	CL	201422	201435	201452	30	17		17.0
Chile	CL	201422	201435	201453	31	18	19	18.0
Chile	CL	201422	201435	201501	32	19		18.0
Chile	CL	201422	201435	201502	33	20		18.0
Chile	CL	201422	201435	201503	34	21		19.0
Chile	CL	201422	201435	201504	35	22		19.0
Chile	CL	201422	201435	201505	36	23		20.0
Chile	CL	201422	201435	201506	37	24		21.0
Chile	CL	201422	201435	201507	38	25		23.0
Chile	CL	201422	201435	201508	39	26		24.0
Colombia	CO	201430	201435	201436	6	1		5.0
Colombia	CO	201430	201435	201437	7	2	5	4.0
Colombia	CO	201430	201435	201438	8	3	1357	4.0
Colombia	CO	201430	201435	201439	9	4	4704	14.0
Colombia	CO	201430	201435	201440	10	5	6186	35.0
Colombia	CO	201430	201435	201441	11	6		108.0
Colombia	CO	201430	201435	201442	12	7	13647	512.0
Colombia	CO	201430	201435	201443	13	8	19729	796.0
Colombia	CO	201430	201435	201444	14	9		1358.0
Colombia	CO	201430	201435	201445	15	10	19797	1830.0
Colombia	CO	201430	201435	201446	16	11	22398	4233.0
Colombia	CO	201430	201435	201447	17	12	39527	5607.0
Colombia	CO	201430	201435	201448	18	13	45916	8149.0
Colombia	CO	201430	201435	201449	19	14	53227	12848.0
Colombia	CO	201430	201435	201450	20	15		13265.0
Colombia	CO	201430	201435	201451	21	16	74592	14376.0
Colombia	CO	201430	201435	201452	22	17	83832	15256.0
Colombia	CO	201430	201435	201453	23	18	91084	16646.0
Colombia	CO	201430	201435	201501	24	19	113361	17896.0
Colombia	CO	201430	201435	201502	25	20	127370	19610.0
Colombia	CO	201430	201435	201503	26	21	143458	20490.0
Colombia	CO	201430	201435	201504	27	22		21417.0
Colombia	CO	201430	201435	201505	28	23	177213	22204.0
Colombia	CO	201430	201435	201506	29	24		23315.0
Colombia	CO	201430	201435	201507	30	25	185061	24057.0
Colombia	CO	201430	201435	201508	31	26	205450	24798.0
Costa Rica	CR	201429	201435	201436	7	1		53.0
Costa Rica	CR	201429	201435	201437	8	2		61.0
Costa Rica	CR	201429	201435	201438	9	3	2	77.0
Costa Rica	CR	201429	201435	201439	10	4	17	96.0
Costa Rica	CR	201429	201435	201440	11	5		123.0
Costa Rica	CR	201429	201435	201441	12	6		138.0
Costa Rica	CR	201429	201435	201442	13	7		169.0
Costa Rica	CR	201429	201435	201443	14	8		212.0
Costa Rica	CR	201429	201435	201444	15	9		254.0
Costa Rica	CR	201429	201435	201445	16	10		289.0
Costa Rica	CR	201429	201435	201446	17	11		332.0
Costa Rica	CR	201429	201435	201447	18	12	18	386.0
Costa Rica	CR	201429	201435	201448	19	13		452.0
Costa Rica	CR	201429	201435	201449	20	14		533.0
Costa Rica	CR	201429	201435	201450	21	15	40	603.0
Costa Rica	CR	201429	201435	201451	22	16	238	710.0
Costa Rica	CR	201429	201435	201452	23	17		860.0
Costa Rica	CR	201429	201435	201453	24	18		914.0
Costa Rica	CR	201429	201435	201501	25	19		940.0
Costa Rica	CR	201429	201435	201502	26	20	106	975.0
Costa Rica	CR	201429	201435	201503	27	21	136	994.0
Costa Rica	CR	201429	201435	201504	28	22	210	1032.0
Costa Rica	CR	201429	201435	201505	29	23	316	1054.0
Costa Rica	CR	201429	201435	201506	30	24	322	1086.0
Costa Rica	CR	201429	201435	201507	31	25	332	1099.0
Costa Rica	CR	201429	201435	201508	32	26		1115.0
Cuba	CU	201433	201435	201436	3	1		16.0
Cuba	CU	201433	201435	201437	4	2		18.0
Cuba	CU	201433	201435	201438	5	3		20.0
Cuba	CU	201433	201435	201439	6	4		21.0
Cuba	CU	201433	201435	201440	7	5		23.0
Cuba	CU	201433	201435	201441	8	6		28.0
Cuba	CU	201433	201435	201442	9	7	20	29.0
Cuba	CU	201433	201435	201443	10	8		30.0
Cuba	CU	201433	201435	201444	11	9		32.0
Cuba	CU	201433	201435	201445	12	10		34.0
Cuba	CU	201433	201435	201446	13	11		37.0
Cuba	CU	201433	201435	201447	14	12		40.0
Cuba	CU	201433	201435	201448	15	13		45.0
Cuba	CU	201433	201435	201449	16	14		51.0
Cuba	CU	201433	201435	201450	17	15		55.0
Cuba	CU	201433	201435	201451	18	16		60.0
Cuba	CU	201433	201435	201452	19	17		64.0
Cuba	CU	201433	201435	201453	20	18		69.0
Cuba	CU	201433	201435	201501	21	19		74.0
Cuba	CU	201433	201435	201502	22	20		77.0
Cuba	CU	201433	201435	201503	23	21		80.0
Cuba	CU	201433	201435	201504	24	22		84.0
Cuba	CU	201433	201435	201505	25	23		87.0
Cuba	CU	201433	201435	201506	26	24		89.0
Cuba	CU	201433	201435	201507	27	25		92.0
Cuba	CU	201433	201435	201508	28	26		93.0
Curacao	CW	201435	201435	201436	1	1		41.0
Curacao	CW	201435	201435	201437	2	2		60.0
Curacao	CW	201435	201435	201438	3	3		82.0
Curacao	CW	201435	201435	201439	4	4		111.0
Curacao	CW	201435	201435	201440	5	5		144.0
Curacao	CW	201435	201435	201441	6	6		258.0
Curacao	CW	201435	201435	201442	7	7		329.0
Curacao	CW	201435	201435	201443	8	8	2006	372.0
Curacao	CW	201435	201435	201444	9	9	2680	429.0
Curacao	CW	201435	201435	201445	10	10		463.0
Curacao	CW	201435	201435	201446	11	11		537.0
Curacao	CW	201435	201435	201447	12	12		586.0
Curacao	CW	201435	201435	201448	13	13		643.0
Curacao	CW	201435	201435	201449	14	14		710.0
Curacao	CW	201435	201435	201450	15	15		763.0
Curacao	CW	201435	201435	201451	16	16		822.0
Curacao	CW	201435	201435	201452	17	17		855.0
Curacao	CW	201435	201435	201453	18	18		895.0
Curacao	CW	201435	201435	201501	19	19		924.0
Curacao	CW	201435	201435	201502	20	20		952.0
Curacao	CW	201435	201435	201503	21	21		1011.0
Curacao	CW	201435	201435	201504	22	22		1052.0
Curacao	CW	201435	201435	201505	23	23		1093.0
Curacao	CW	201435	201435	201506	24	24		1130.0
Curacao	CW	201435	201435	201507	25	25		1164.0
Curacao	CW	201435	201435	201508	26	26		1183.0
Dominica	DM	201428	201435	201436	8	1		4153.0
Dominica	DM	201428	201435	201437	9	2		4358.0
Dominica	DM	201428	201435	201438	10	3		4652.0
Dominica	DM	201428	201435	201439	11	4		4991.0
Dominica	DM	201428	201435	201440	12	5	3737	5248.0
Dominica	DM	201428	201435	201441	13	6	3916	5474.0
Dominica	DM	201428	201435	201442	14	7		5635.0
Dominica	DM	201428	201435	201443	15	8		5928.0
Dominica	DM	201428	201435	201444	16	9		6119.0
Dominica	DM	201428	201435	201445	17	10		6300.0
Dominica	DM	201428	201435	201446	18	11	3761	6482.0
Dominica	DM	201428	201435	201447	19	12		6818.0
Dominica	DM	201428	201435	201448	20	13		6948.0
Dominica	DM	201428	201435	201449	21	14		7207.0
Dominica	DM	201428	201435	201450	22	15		7336.0
Dominica	DM	201428	201435	201451	23	16		7544.0
Dominica	DM	201428	201435	201452	24	17	3763	7673.0
Dominica	DM	201428	201435	201453	25	18		7932.0
Dominica	DM	201428	201435	201501	26	19		8113.0
Dominica	DM	201428	201435	201502	27	20		8398.0
Dominica	DM	201428	201435	201503	28	21		8502.0
Dominica	DM	201428	201435	201504	29	22		8683.0
Dominica	DM	201428	201435	201505	30	23	3771	8787.0
Dominica	DM	201428	201435	201506	31	24		8916.0
Dominica	DM	201428	201435	201507	32	25		9253.0
Dominica	DM	201428	201435	201508	33	26		9408.0
Dominican Republic	DO	201435	201435	201436	1	1		454409.0
Dominican Republic	DO	201435	201435	201437	2	2		522654.0
Dominican Republic	DO	201435	201435	201438	3	3	486390	564571.0
Dominican Republic	DO	201435	201435	201439	4	4		634433.0
Dominican Republic	DO	201435	201435	201440	5	5		704295.0
Dominican Republic	DO	201435	201435	201441	6	6	499000	760184.0
Dominican Republic	DO	201435	201435	201442	7	7		823060.0
Dominican Republic	DO	201435	201435	201443	8	8		899908.0
Dominican Republic	DO	201435	201435	201444	9	9		976756.0
Dominican Republic	DO	201435	201435	201445	10	10	524381	1056850.0
Dominican Republic	DO	201435	201435	201446	11	11		1089240.0
Dominican Republic	DO	201435	201435	201447	12	12		1073060.0
Dominican Republic	DO	201435	201435	201448	13	13		1128100.0
Dominican Republic	DO	201435	201435	201449	14	14		1189660.0
Dominican Republic	DO	201435	201435	201450	15	15		1231760.0
Dominican Republic	DO	201435	201435	201451	16	16	537712	1254420.0
Dominican Republic	DO	201435	201435	201452	17	17	539004	1273860.0
Dominican Republic	DO	201435	201435	201453	18	18	539183	1296540.0
Dominican Republic	DO	201435	201435	201501	19	19		1348360.0
Dominican Republic	DO	201435	201435	201502	20	20		1393710.0
Dominican Republic	DO	201435	201435	201503	21	21		1416380.0
Dominican Republic	DO	201435	201435	201504	22	22		1445530.0
Dominican Republic	DO	201435	201435	201505	23	23		1490880.0
Dominican Republic	DO	201435	201435	201506	24	24	539213	1545930.0
Dominican Republic	DO	201435	201435	201507	25	25		1584790.0
Dominican Republic	DO	201435	201435	201508	26	26	539222	1613940.0
Ecuador	EC	201414	201435	201436	22	1		3.0
Ecuador	EC	201414	201435	201437	23	2		7.0
Ecuador	EC	201414	201435	201438	24	3		11.0
Ecuador	EC	201414	201435	201439	25	4		13.0
Ecuador	EC	201414	201435	201440	26	5	1	15.0
Ecuador	EC	201414	201435	201441	27	6		16.0
Ecuador	EC	201414	201435	201442	28	7		18.0
Ecuador	EC	201414	201435	201443	29	8		20.0
Ecuador	EC	201414	201435	201444	30	9		22.0
Ecuador	EC	201414	201435	201445	31	10		25.0
Ecuador	EC	201414	201435	201446	32	11		27.0
Ecuador	EC	201414	201435	201447	33	12		26.0
Ecuador	EC	201414	201435	201448	34	13		27.0
Ecuador	EC	201414	201435	201449	35	14	7	30.0
Ecuador	EC	201414	201435	201450	36	15		29.0
Ecuador	EC	201414	201435	201451	37	16	10	32.0
Ecuador	EC	201414	201435	201452	38	17		33.0
Ecuador	EC	201414	201435	201453	39	18		35.0
Ecuador	EC	201414	201435	201501	40	19		36.0
Ecuador	EC	201414	201435	201502	41	20		37.0
Ecuador	EC	201414	201435	201503	42	21		38.0
Ecuador	EC	201414	201435	201504	43	22		41.0
Ecuador	EC	201414	201435	201505	44	23	85	42.0
Ecuador	EC	201414	201435	201506	45	24		44.0
Ecuador	EC	201414	201435	201507	46	25		45.0
Ecuador	EC	201414	201435	201508	47	26		46.0
El Salvador	SV	201434	201435	201436	2	1	16443	9093.0
El Salvador	SV	201434	201435	201437	3	2		11747.0
El Salvador	SV	201434	201435	201438	4	3		14069.0
El Salvador	SV	201434	201435	201439	5	4		16889.0
El Salvador	SV	201434	201435	201440	6	5		19875.0
El Salvador	SV	201434	201435	201441	7	6		22695.0
El Salvador	SV	201434	201435	201442	8	7		25681.0
El Salvador	SV	201434	201435	201443	9	8		29165.0
El Salvador	SV	201434	201435	201444	10	9	93274	32317.0
El Salvador	SV	201434	201435	201445	11	10		35966.0
El Salvador	SV	201434	201435	201446	12	11	123229	39284.0
El Salvador	SV	201434	201435	201447	13	12	135383	42270.0
El Salvador	SV	201434	201435	201448	14	13		45090.0
El Salvador	SV	201434	201435	201449	15	14		47413.0
El Salvador	SV	201434	201435	201450	16	15		50233.0
El Salvador	SV	201434	201435	201451	17	16		52721.0
El Salvador	SV	201434	201435	201452	18	17		56039.0
El Salvador	SV	201434	201435	201453	19	18		59357.0
El Salvador	SV	201434	201435	201501	20	19		63172.0
El Salvador	SV	201434	201435	201502	21	20		67153.0
El Salvador	SV	201434	201435	201503	22	21	137655	71632.0
El Salvador	SV	201434	201435	201504	23	22		76775.0
El Salvador	SV	201434	201435	201505	24	23	138774	81751.0
El Salvador	SV	201434	201435	201506	25	24	143172	86064.0
El Salvador	SV	201434	201435	201507	26	25		89548.0
El Salvador	SV	201434	201435	201508	27	26	143503	94193.0
Falkland Islands	FK	201352	201435	201436	36	1		0.0
Falkland Islands	FK	201352	201435	201437	37	2		0.0
Falkland Islands	FK	201352	201435	201438	38	3		0.0
Falkland Islands	FK	201352	201435	201439	39	4		0.0
Falkland Islands	FK	201352	201435	201440	40	5		0.0
Falkland Islands	FK	201352	201435	201441	41	6		0.0
Falkland Islands	FK	201352	201435	201442	42	7		0.0
Falkland Islands	FK	201352	201435	201443	43	8		0.0
Falkland Islands	FK	201352	201435	201444	44	9		0.0
Falkland Islands	FK	201352	201435	201445	45	10		0.0
Falkland Islands	FK	201352	201435	201446	46	11		0.0
Falkland Islands	FK	201352	201435	201447	47	12		0.0
Falkland Islands	FK	201352	201435	201448	48	13		0.0
Falkland Islands	FK	201352	201435	201449	49	14		0.0
Falkland Islands	FK	201352	201435	201450	50	15		0.0
Falkland Islands	FK	201352	201435	201451	51	16		0.0
Falkland Islands	FK	201352	201435	201452	52	17		0.0
Falkland Islands	FK	201352	201435	201453	53	18		0.0
Falkland Islands	FK	201352	201435	201501	54	19		0.0
Falkland Islands	FK	201352	201435	201502	55	20		0.0
Falkland Islands	FK	201352	201435	201503	56	21		0.0
Falkland Islands	FK	201352	201435	201504	57	22		0.0
Falkland Islands	FK	201352	201435	201505	58	23		0.0
Falkland Islands	FK	201352	201435	201506	59	24		0.0
Falkland Islands	FK	201352	201435	201507	60	25		0.0
Falkland Islands	FK	201352	201435	201508	61	26		0.0
French Guiana	GF	201434	201435	201436	2	1	5556	2311.0
French Guiana	GF	201434	201435	201437	3	2		2586.0
French Guiana	GF	201434	201435	201438	4	3	6168	2950.0
French Guiana	GF	201434	201435	201439	5	4	8613	3405.0
French Guiana	GF	201434	201435	201440	6	5		3833.0
French Guiana	GF	201434	201435	201441	7	6		4396.0
French Guiana	GF	201434	201435	201442	8	7	9663	4760.0
French Guiana	GF	201434	201435	201443	9	8		5190.0
French Guiana	GF	201434	201435	201444	10	9	11497	5588.0
French Guiana	GF	201434	201435	201445	11	10		5885.0
French Guiana	GF	201434	201435	201446	12	11	7870	6349.0
French Guiana	GF	201434	201435	201447	13	12		7044.0
French Guiana	GF	201434	201435	201448	14	13	13192	7540.0
French Guiana	GF	201434	201435	201449	15	14		8004.0
French Guiana	GF	201434	201435	201450	16	15	14070	8600.0
French Guiana	GF	201434	201435	201451	17	16		9162.0
French Guiana	GF	201434	201435	201452	18	17		9593.0
French Guiana	GF	201434	201435	201453	19	18		10089.0
French Guiana	GF	201434	201435	201501	20	19		10519.0
French Guiana	GF	201434	201435	201502	21	20		10784.0
French Guiana	GF	201434	201435	201503	22	21		11115.0
French Guiana	GF	201434	201435	201504	23	22	16279	11413.0
French Guiana	GF	201434	201435	201505	24	23		11711.0
French Guiana	GF	201434	201435	201506	25	24	18499	12075.0
French Guiana	GF	201434	201435	201507	26	25		12307.0
French Guiana	GF	201434	201435	201508	27	26	19148	12406.0
Grenada	GD	201426	201435	201436	10	1		7.0
Grenada	GD	201426	201435	201437	11	2	1653	9.0
Grenada	GD	201426	201435	201438	12	3		14.0
Grenada	GD	201426	201435	201439	13	4		18.0
Grenada	GD	201426	201435	201440	14	5		21.0
Grenada	GD	201426	201435	201441	15	6	2852	30.0
Grenada	GD	201426	201435	201442	16	7		34.0
Grenada	GD	201426	201435	201443	17	8		36.0
Grenada	GD	201426	201435	201444	18	9		38.0
Grenada	GD	201426	201435	201445	19	10		41.0
Grenada	GD	201426	201435	201446	20	11	3096	42.0
Grenada	GD	201426	201435	201447	21	12		45.0
Grenada	GD	201426	201435	201448	22	13		49.0
Grenada	GD	201426	201435	201449	23	14		51.0
Grenada	GD	201426	201435	201450	24	15		52.0
Grenada	GD	201426	201435	201451	25	16		56.0
Grenada	GD	201426	201435	201452	26	17		59.0
Grenada	GD	201426	201435	201453	27	18		61.0
Grenada	GD	201426	201435	201501	28	19		64.0
Grenada	GD	201426	201435	201502	29	20		66.0
Grenada	GD	201426	201435	201503	30	21		67.0
Grenada	GD	201426	201435	201504	31	22		69.0
Grenada	GD	201426	201435	201505	32	23		70.0
Grenada	GD	201426	201435	201506	33	24		72.0
Grenada	GD	201426	201435	201507	34	25		74.0
Grenada	GD	201426	201435	201508	35	26		76.0
Guadeloupe	GP	201434	201435	201436	2	1	78550	82585.0
Guadeloupe	GP	201434	201435	201437	3	2		88340.0
Guadeloupe	GP	201434	201435	201438	4	3		94813.0
Guadeloupe	GP	201434	201435	201439	5	4	80240	101287.0
Guadeloupe	GP	201434	201435	201440	6	5		106810.0
Guadeloupe	GP	201434	201435	201441	7	6		110457.0
Guadeloupe	GP	201434	201435	201442	8	7	80962	115666.0
Guadeloupe	GP	201434	201435	201443	9	8		118792.0
Guadeloupe	GP	201434	201435	201444	10	9		123482.0
Guadeloupe	GP	201434	201435	201445	11	10		125045.0
Guadeloupe	GP	201434	201435	201446	12	11	81392	127132.0
Guadeloupe	GP	201434	201435	201447	13	12		130778.0
Guadeloupe	GP	201434	201435	201448	14	13		132861.0
Guadeloupe	GP	201434	201435	201449	15	14		134948.0
Guadeloupe	GP	201434	201435	201450	16	15	81630	135988.0
Guadeloupe	GP	201434	201435	201451	17	16		138075.0
Guadeloupe	GP	201434	201435	201452	18	17		138594.0
Guadeloupe	GP	201434	201435	201453	19	18		141721.0
Guadeloupe	GP	201434	201435	201501	20	19		140677.0
Guadeloupe	GP	201434	201435	201502	21	20		139114.0
Guadeloupe	GP	201434	201435	201503	22	21		147454.0
Guadeloupe	GP	201434	201435	201504	23	22		139114.0
Guadeloupe	GP	201434	201435	201505	24	23		142241.0
Guadeloupe	GP	201434	201435	201506	25	24		143284.0
Guadeloupe	GP	201434	201435	201507	26	25		145367.0
Guadeloupe	GP	201434	201435	201508	27	26		145891.0
Guatemala	GT	201352	201435	201436	36	1		0.0
Guatemala	GT	201352	201435	201437	37	2		2.0
Guatemala	GT	201352	201435	201438	38	3	8	3.0
Guatemala	GT	201352	201435	201439	39	4		4.0
Guatemala	GT	201352	201435	201440	40	5	473	4.0
Guatemala	GT	201352	201435	201441	41	6		10.0
Guatemala	GT	201352	201435	201442	42	7		11.0
Guatemala	GT	201352	201435	201443	43	8		12.0
Guatemala	GT	201352	201435	201444	44	9		14.0
Guatemala	GT	201352	201435	201445	45	10		16.0
Guatemala	GT	201352	201435	201446	46	11		19.0
Guatemala	GT	201352	201435	201447	47	12		20.0
Guatemala	GT	201352	201435	201448	48	13	22057	24.0
Guatemala	GT	201352	201435	201449	49	14		26.0
Guatemala	GT	201352	201435	201450	50	15		27.0
Guatemala	GT	201352	201435	201451	51	16		29.0
Guatemala	GT	201352	201435	201452	52	17	27212	30.0
Guatemala	GT	201352	201435	201453	53	18	27541	32.0
Guatemala	GT	201352	201435	201501	54	19		35.0
Guatemala	GT	201352	201435	201502	55	20		40.0
Guatemala	GT	201352	201435	201503	56	21		44.0
Guatemala	GT	201352	201435	201504	57	22		48.0
Guatemala	GT	201352	201435	201505	58	23		51.0
Guatemala	GT	201352	201435	201506	59	24		54.0
Guatemala	GT	201352	201435	201507	60	25		56.0
Guatemala	GT	201352	201435	201508	61	26		57.0
Guyana	GY	201431	201435	201436	5	1		10.0
Guyana	GY	201431	201435	201437	6	2		56.0
Guyana	GY	201431	201435	201438	7	3		78.0
Guyana	GY	201431	201435	201439	8	4		78.0
Guyana	GY	201431	201435	201440	9	5		116.0
Guyana	GY	201431	201435	201441	10	6		204.0
Guyana	GY	201431	201435	201442	11	7		330.0
Guyana	GY	201431	201435	201443	12	8		515.0
Guyana	GY	201431	201435	201444	13	9		602.0
Guyana	GY	201431	201435	201445	14	10		661.0
Guyana	GY	201431	201435	201446	15	11		823.0
Guyana	GY	201431	201435	201447	16	12		1000.0
Guyana	GY	201431	201435	201448	17	13		1163.0
Guyana	GY	201431	201435	201449	18	14		1369.0
Guyana	GY	201431	201435	201450	19	15		1576.0
Guyana	GY	201431	201435	201451	20	16		1812.0
Guyana	GY	201431	201435	201452	21	17		2018.0
Guyana	GY	201431	201435	201453	22	18		2298.0
Guyana	GY	201431	201435	201501	23	19		2579.0
Guyana	GY	201431	201435	201502	24	20	5415	2888.0
Guyana	GY	201431	201435	201503	25	21		3228.0
Guyana	GY	201431	201435	201504	26	22		3641.0
Guyana	GY	201431	201435	201505	27	23		4142.0
Guyana	GY	201431	201435	201506	28	24		4777.0
Guyana	GY	201431	201435	201507	29	25		5662.0
Guyana	GY	201431	201435	201508	30	26		6743.0
Haiti	HT	201428	201435	201436	8	1		112810.0
Haiti	HT	201428	201435	201437	9	2		178467.0
Haiti	HT	201428	201435	201438	10	3		217905.0
Haiti	HT	201428	201435	201439	11	4		240994.0
Haiti	HT	201428	201435	201440	12	5		266183.0
Haiti	HT	201428	201435	201441	13	6		295569.0
Haiti	HT	201428	201435	201442	14	7		324955.0
Haiti	HT	201428	201435	201443	15	8		350143.0
Haiti	HT	201428	201435	201444	16	9		375332.0
Haiti	HT	201428	201435	201445	17	10		402619.0
Haiti	HT	201428	201435	201446	18	11		436203.0
Haiti	HT	201428	201435	201447	19	12		467689.0
Haiti	HT	201428	201435	201448	20	13		497075.0
Haiti	HT	201428	201435	201449	21	14		530660.0
Haiti	HT	201428	201435	201450	22	15		562145.0
Haiti	HT	201428	201435	201451	23	16		593630.0
Haiti	HT	201428	201435	201452	24	17		623017.0
Haiti	HT	201428	201435	201453	25	18		658700.0
Haiti	HT	201428	201435	201501	26	19		700681.0
Haiti	HT	201428	201435	201502	27	20		734783.0
Haiti	HT	201428	201435	201503	28	21		750332.0
Haiti	HT	201428	201435	201504	29	22		772788.0
Haiti	HT	201428	201435	201505	30	23		791797.0
Haiti	HT	201428	201435	201506	31	24		809069.0
Haiti	HT	201428	201435	201507	32	25		828078.0
Haiti	HT	201428	201435	201508	33	26		847087.0
Honduras	HN	201352	201435	201436	36	1		1.0
Honduras	HN	201352	201435	201437	37	2		2.0
Honduras	HN	201352	201435	201438	38	3		2.0
Honduras	HN	201352	201435	201439	39	4		2.0
Honduras	HN	201352	201435	201440	40	5		3.0
Honduras	HN	201352	201435	201441	41	6	199	4.0
Honduras	HN	201352	201435	201442	42	7		5.0
Honduras	HN	201352	201435	201443	43	8		7.0
Honduras	HN	201352	201435	201444	44	9		126.0
Honduras	HN	201352	201435	201445	45	10		837.0
Honduras	HN	201352	201435	201446	46	11		1216.0
Honduras	HN	201352	201435	201447	47	12	1395	1449.0
Honduras	HN	201352	201435	201448	48	13		1674.0
Honduras	HN	201352	201435	201449	49	14		1921.0
Honduras	HN	201352	201435	201450	50	15	4086	2146.0
Honduras	HN	201352	201435	201451	51	16		2393.0
Honduras	HN	201352	201435	201452	52	17		2700.0
Honduras	HN	201352	201435	201453	53	18	5352	2948.0
Honduras	HN	201352	201435	201501	54	19		3219.0
Honduras	HN	201352	201435	201502	55	20		3491.0
Honduras	HN	201352	201435	201503	56	21		3774.0
Honduras	HN	201352	201435	201504	57	22		4234.0
Honduras	HN	201352	201435	201505	58	23		4765.0
Honduras	HN	201352	201435	201506	59	24	6908	5226.0
Honduras	HN	201352	201435	201507	60	25		5768.0
Honduras	HN	201352	201435	201508	61	26		6335.0
Jamaica	JM	201434	201435	201436	2	1		22.0
Jamaica	JM	201434	201435	201437	3	2		29.0
Jamaica	JM	201434	201435	201438	4	3	248	36.0
Jamaica	JM	201434	201435	201439	5	4		44.0
Jamaica	JM	201434	201435	201440	6	5	384	59.0
Jamaica	JM	201434	201435	201441	7	6		119.0
Jamaica	JM	201434	201435	201442	8	7	778	180.0
Jamaica	JM	201434	201435	201443	9	8		278.0
Jamaica	JM	201434	201435	201444	10	9	968	429.0
Jamaica	JM	201434	201435	201445	11	10	1100	724.0
Jamaica	JM	201434	201435	201446	12	11		1342.0
Jamaica	JM	201434	201435	201447	13	12		1792.0
Jamaica	JM	201434	201435	201448	14	13		2467.0
Jamaica	JM	201434	201435	201449	15	14	1283	3188.0
Jamaica	JM	201434	201435	201450	16	15		4043.0
Jamaica	JM	201434	201435	201451	17	16	1459	5078.0
Jamaica	JM	201434	201435	201452	18	17	1511	6384.0
Jamaica	JM	201434	201435	201453	19	18		7779.0
Jamaica	JM	201434	201435	201501	20	19		9355.0
Jamaica	JM	201434	201435	201502	21	20	1645	10796.0
Jamaica	JM	201434	201435	201503	22	21	1669	12641.0
Jamaica	JM	201434	201435	201504	23	22	1703	14892.0
Jamaica	JM	201434	201435	201505	24	23	1732	16828.0
Jamaica	JM	201434	201435	201506	25	24		18718.0
Jamaica	JM	201434	201435	201507	26	25	1758	21059.0
Jamaica	JM	201434	201435	201508	27	26		23490.0
Martinique	MQ	201434	201435	201436	2	1	63375	67252.0
Martinique	MQ	201434	201435	201437	3	2		74889.0
Martinique	MQ	201434	201435	201438	4	3	65765	76900.0
Martinique	MQ	201434	201435	201439	5	4	67955	80117.0
Martinique	MQ	201434	201435	201440	6	5		83735.0
Martinique	MQ	201434	201435	201441	7	6		88558.0
Martinique	MQ	201434	201435	201442	8	7	69855	92176.0
Martinique	MQ	201434	201435	201443	9	8		94989.0
Martinique	MQ	201434	201435	201444	10	9		98206.0
Martinique	MQ	201434	201435	201445	11	10		100214.0
Martinique	MQ	201434	201435	201446	12	11	79860	103431.0
Martinique	MQ	201434	201435	201447	13	12		104236.0
Martinique	MQ	201434	201435	201448	14	13		104637.0
Martinique	MQ	201434	201435	201449	15	14		104637.0
Martinique	MQ	201434	201435	201450	16	15	73715	104637.0
Martinique	MQ	201434	201435	201451	17	16		104637.0
Martinique	MQ	201434	201435	201452	18	17		104637.0
Martinique	MQ	201434	201435	201453	19	18		105843.0
Martinique	MQ	201434	201435	201501	20	19		106648.0
Martinique	MQ	201434	201435	201502	21	20		107450.0
Martinique	MQ	201434	201435	201503	22	21		107450.0
Martinique	MQ	201434	201435	201504	23	22		107450.0
Martinique	MQ	201434	201435	201505	24	23		107049.0
Martinique	MQ	201434	201435	201506	25	24		105843.0
Martinique	MQ	201434	201435	201507	26	25		104637.0
Martinique	MQ	201434	201435	201508	27	26		105843.0
Mexico	MX	201424	201435	201436	12	1	3	6.0
Mexico	MX	201424	201435	201437	13	2		11.0
Mexico	MX	201424	201435	201438	14	3	6	14.0
Mexico	MX	201424	201435	201439	15	4		18.0
Mexico	MX	201424	201435	201440	16	5		21.0
Mexico	MX	201424	201435	201441	17	6		26.0
Mexico	MX	201424	201435	201442	18	7		33.0
Mexico	MX	201424	201435	201443	19	8		45.0
Mexico	MX	201424	201435	201444	20	9		59.0
Mexico	MX	201424	201435	201445	21	10	12	75.0
Mexico	MX	201424	201435	201446	22	11	25	92.0
Mexico	MX	201424	201435	201447	23	12		114.0
Mexico	MX	201424	201435	201448	24	13		139.0
Mexico	MX	201424	201435	201449	25	14	87	160.0
Mexico	MX	201424	201435	201450	26	15		186.0
Mexico	MX	201424	201435	201451	27	16	95	217.0
Mexico	MX	201424	201435	201452	28	17	144	249.0
Mexico	MX	201424	201435	201453	29	18	168	279.0
Mexico	MX	201424	201435	201501	30	19	171	308.0
Mexico	MX	201424	201435	201502	31	20	183	323.0
Mexico	MX	201424	201435	201503	32	21	214	338.0
Mexico	MX	201424	201435	201504	33	22		353.0
Mexico	MX	201424	201435	201505	34	23	224	358.0
Mexico	MX	201424	201435	201506	35	24	261	363.0
Mexico	MX	201424	201435	201507	36	25		366.0
Mexico	MX	201424	201435	201508	37	26		367.0
Montserrat	MS	201401	201435	201436	35	1		2.0
Montserrat	MS	201401	201435	201437	36	2		4.0
Montserrat	MS	201401	201435	201438	37	3		4.0
Montserrat	MS	201401	201435	201439	38	4	6	4.0
Montserrat	MS	201401	201435	201440	39	5		4.0
Montserrat	MS	201401	201435	201441	40	6		5.0
Montserrat	MS	201401	201435	201442	41	7	13	5.0
Montserrat	MS	201401	201435	201443	42	8		5.0
Montserrat	MS	201401	201435	201444	43	9	19	6.0
Montserrat	MS	201401	201435	201445	44	10		8.0
Montserrat	MS	201401	201435	201446	45	11		10.0
Montserrat	MS	201401	201435	201447	46	12		13.0
Montserrat	MS	201401	201435	201448	47	13	73	14.0
Montserrat	MS	201401	201435	201449	48	14		18.0
Montserrat	MS	201401	201435	201450	49	15		21.0
Montserrat	MS	201401	201435	201451	50	16		25.0
Montserrat	MS	201401	201435	201452	51	17	119	31.0
Montserrat	MS	201401	201435	201453	52	18		37.0
Montserrat	MS	201401	201435	201501	53	19		41.0
Montserrat	MS	201401	201435	201502	54	20		47.0
Montserrat	MS	201401	201435	201503	55	21		53.0
Montserrat	MS	201401	201435	201504	56	22	131	57.0
Montserrat	MS	201401	201435	201505	57	23		61.0
Montserrat	MS	201401	201435	201506	58	24		65.0
Montserrat	MS	201401	201435	201507	59	25		66.0
Montserrat	MS	201401	201435	201508	60	26		68.0
Nicaragua	NI	201435	201435	201436	1	1	12	96.0
Nicaragua	NI	201435	201435	201437	2	2		144.0
Nicaragua	NI	201435	201435	201438	3	3	16	186.0
Nicaragua	NI	201435	201435	201439	4	4	24	289.0
Nicaragua	NI	201435	201435	201440	5	5		482.0
Nicaragua	NI	201435	201435	201441	6	6	25	700.0
Nicaragua	NI	201435	201435	201442	7	7		712.0
Nicaragua	NI	201435	201435	201443	8	8		1051.0
Nicaragua	NI	201435	201435	201444	9	9	75	2408.0
Nicaragua	NI	201435	201435	201445	10	10	334	3425.0
Nicaragua	NI	201435	201435	201446	11	11	582	4628.0
Nicaragua	NI	201435	201435	201447	12	12		5304.0
Nicaragua	NI	201435	201435	201448	13	13		6024.0
Nicaragua	NI	201435	201435	201449	14	14	2180	6924.0
Nicaragua	NI	201435	201435	201450	15	15	3556	7779.0
Nicaragua	NI	201435	201435	201451	16	16		8815.0
Nicaragua	NI	201435	201435	201452	17	17		9850.0
Nicaragua	NI	201435	201435	201453	18	18		11156.0
Nicaragua	NI	201435	201435	201501	19	19		12399.0
Nicaragua	NI	201435	201435	201502	20	20	4685	13498.0
Nicaragua	NI	201435	201435	201503	21	21		15476.0
Nicaragua	NI	201435	201435	201504	22	22		17564.0
Nicaragua	NI	201435	201435	201505	23	23		21081.0
Nicaragua	NI	201435	201435	201506	24	24		25037.0
Nicaragua	NI	201435	201435	201507	25	25		30203.0
Nicaragua	NI	201435	201435	201508	26	26		36797.0
Panama	PA	201430	201435	201436	6	1		18.0
Panama	PA	201430	201435	201437	7	2	25	22.0
Panama	PA	201430	201435	201438	8	3		29.0
Panama	PA	201430	201435	201439	9	4	27	36.0
Panama	PA	201430	201435	201440	10	5		39.0
Panama	PA	201430	201435	201441	11	6		45.0
Panama	PA	201430	201435	201442	12	7		53.0
Panama	PA	201430	201435	201443	13	8	252	59.0
Panama	PA	201430	201435	201444	14	9	49	65.0
Panama	PA	201430	201435	201445	15	10		68.0
Panama	PA	201430	201435	201446	16	11		71.0
Panama	PA	201430	201435	201447	17	12	60	76.0
Panama	PA	201430	201435	201448	18	13	54	84.0
Panama	PA	201430	201435	201449	19	14		89.0
Panama	PA	201430	201435	201450	20	15		91.0
Panama	PA	201430	201435	201451	21	16		98.0
Panama	PA	201430	201435	201452	22	17		101.0
Panama	PA	201430	201435	201453	23	18		105.0
Panama	PA	201430	201435	201501	24	19		113.0
Panama	PA	201430	201435	201502	25	20		115.0
Panama	PA	201430	201435	201503	26	21		125.0
Panama	PA	201430	201435	201504	27	22		141.0
Panama	PA	201430	201435	201505	28	23		141.0
Panama	PA	201430	201435	201506	29	24		146.0
Panama	PA	201430	201435	201507	30	25		151.0
Panama	PA	201430	201435	201508	31	26		158.0
Paraguay	PY	201427	201435	201436	9	1		3.0
Paraguay	PY	201427	201435	201437	10	2		4.0
Paraguay	PY	201427	201435	201438	11	3		4.0
Paraguay	PY	201427	201435	201439	12	4		5.0
Paraguay	PY	201427	201435	201440	13	5		6.0
Paraguay	PY	201427	201435	201441	14	6		7.0
Paraguay	PY	201427	201435	201442	15	7		9.0
Paraguay	PY	201427	201435	201443	16	8		10.0
Paraguay	PY	201427	201435	201444	17	9	3	12.0
Paraguay	PY	201427	201435	201445	18	10	7	13.0
Paraguay	PY	201427	201435	201446	19	11	5	16.0
Paraguay	PY	201427	201435	201447	20	12		19.0
Paraguay	PY	201427	201435	201448	21	13	8	22.0
Paraguay	PY	201427	201435	201449	22	14		26.0
Paraguay	PY	201427	201435	201450	23	15		32.0
Paraguay	PY	201427	201435	201451	24	16		36.0
Paraguay	PY	201427	201435	201452	25	17		38.0
Paraguay	PY	201427	201435	201453	26	18		41.0
Paraguay	PY	201427	201435	201501	27	19		46.0
Paraguay	PY	201427	201435	201502	28	20		49.0
Paraguay	PY	201427	201435	201503	29	21		54.0
Paraguay	PY	201427	201435	201504	30	22		59.0
Paraguay	PY	201427	201435	201505	31	23	136	63.0
Paraguay	PY	201427	201435	201506	32	24		68.0
Paraguay	PY	201427	201435	201507	33	25		72.0
Paraguay	PY	201427	201435	201508	34	26		76.0
Peru	PE	201428	201435	201436	8	1		5.0
Peru	PE	201428	201435	201437	9	2		9.0
Peru	PE	201428	201435	201438	10	3		11.0
Peru	PE	201428	201435	201439	11	4		12.0
Peru	PE	201428	201435	201440	12	5		13.0
Peru	PE	201428	201435	201441	13	6		14.0
Peru	PE	201428	201435	201442	14	7	7	14.0
Peru	PE	201428	201435	201443	15	8		14.0
Peru	PE	201428	201435	201444	16	9		14.0
Peru	PE	201428	201435	201445	17	10		14.0
Peru	PE	201428	201435	201446	18	11		16.0
Peru	PE	201428	201435	201447	19	12		18.0
Peru	PE	201428	201435	201448	20	13		21.0
Peru	PE	201428	201435	201449	21	14		24.0
Peru	PE	201428	201435	201450	22	15		27.0
Peru	PE	201428	201435	201451	23	16		30.0
Peru	PE	201428	201435	201452	24	17	11	33.0
Peru	PE	201428	201435	201453	25	18		37.0
Peru	PE	201428	201435	201501	26	19		42.0
Peru	PE	201428	201435	201502	27	20		46.0
Peru	PE	201428	201435	201503	28	21	29	48.0
Peru	PE	201428	201435	201504	29	22		51.0
Peru	PE	201428	201435	201505	30	23	32	53.0
Peru	PE	201428	201435	201506	31	24	34	56.0
Peru	PE	201428	201435	201507	32	25		59.0
Peru	PE	201428	201435	201508	33	26		61.0
Puerto Rico	PR	201435	201435	201436	1	1	10366	12276.0
Puerto Rico	PR	201435	201435	201437	2	2	12968	18241.0
Puerto Rico	PR	201435	201435	201438	3	3	14470	24206.0
Puerto Rico	PR	201435	201435	201439	4	4	17762	29745.0
Puerto Rico	PR	201435	201435	201440	5	5		35710.0
Puerto Rico	PR	201435	201435	201441	6	6	19023	42341.0
Puerto Rico	PR	201435	201435	201442	7	7	20104	48200.0
Puerto Rico	PR	201435	201435	201443	8	8		55524.0
Puerto Rico	PR	201435	201435	201444	9	9		63581.0
Puerto Rico	PR	201435	201435	201445	10	10	24476	68707.0
Puerto Rico	PR	201435	201435	201446	11	11	26212	75299.0
Puerto Rico	PR	201435	201435	201447	12	12		85552.0
Puerto Rico	PR	201435	201435	201448	13	13	28305	98735.0
Puerto Rico	PR	201435	201435	201449	14	14		112651.0
Puerto Rico	PR	201435	201435	201450	15	15	24380	126566.0
Puerto Rico	PR	201435	201435	201451	16	16		147073.0
Puerto Rico	PR	201435	201435	201452	17	17	25827	175636.0
Puerto Rico	PR	201435	201435	201453	18	18		207862.0
Puerto Rico	PR	201435	201435	201501	19	19	26395	234228.0
Puerto Rico	PR	201435	201435	201502	20	20		281833.0
Puerto Rico	PR	201435	201435	201503	21	21	27612	314058.0
Puerto Rico	PR	201435	201435	201504	22	22	28620	357636.0
Puerto Rico	PR	201435	201435	201505	23	23	29047	365958.0
Puerto Rico	PR	201435	201435	201506	24	24	30747	373239.0
Puerto Rico	PR	201435	201435	201507	25	25	31165	381561.0
Puerto Rico	PR	201435	201435	201508	26	26	31234	387802.0
Saba	BQ-SA	201352	201435	201436	36	1		0.0
Saba	BQ-SA	201352	201435	201437	37	2		0.0
Saba	BQ-SA	201352	201435	201438	38	3		2.0
Saba	BQ-SA	201352	201435	201439	39	4		3.0
Saba	BQ-SA	201352	201435	201440	40	5		3.0
Saba	BQ-SA	201352	201435	201441	41	6		3.0
Saba	BQ-SA	201352	201435	201442	42	7		3.0
Saba	BQ-SA	201352	201435	201443	43	8		3.0
Saba	BQ-SA	201352	201435	201444	44	9		3.0
Saba	BQ-SA	201352	201435	201445	45	10		3.0
Saba	BQ-SA	201352	201435	201446	46	11		3.0
Saba	BQ-SA	201352	201435	201447	47	12		3.0
Saba	BQ-SA	201352	201435	201448	48	13		4.0
Saba	BQ-SA	201352	201435	201449	49	14		5.0
Saba	BQ-SA	201352	201435	201450	50	15		5.0
Saba	BQ-SA	201352	201435	201451	51	16		6.0
Saba	BQ-SA	201352	201435	201452	52	17		6.0
Saba	BQ-SA	201352	201435	201453	53	18		7.0
Saba	BQ-SA	201352	201435	201501	54	19		7.0
Saba	BQ-SA	201352	201435	201502	55	20		8.0
Saba	BQ-SA	201352	201435	201503	56	21		8.0
Saba	BQ-SA	201352	201435	201504	57	22		8.0
Saba	BQ-SA	201352	201435	201505	58	23		8.0
Saba	BQ-SA	201352	201435	201506	59	24		8.0
Saba	BQ-SA	201352	201435	201507	60	25		8.0
Saba	BQ-SA	201352	201435	201508	61	26		9.0
Saint Barthelemy	BL	201434	201435	201436	2	1	1087	1092.0
Saint Barthelemy	BL	201434	201435	201437	3	2		1095.0
Saint Barthelemy	BL	201434	201435	201438	4	3	1127	1123.0
Saint Barthelemy	BL	201434	201435	201439	5	4	1167	1207.0
Saint Barthelemy	BL	201434	201435	201440	6	5		1305.0
Saint Barthelemy	BL	201434	201435	201441	7	6		1256.0
Saint Barthelemy	BL	201434	201435	201442	8	7	1202	1333.0
Saint Barthelemy	BL	201434	201435	201443	9	8		1354.0
Saint Barthelemy	BL	201434	201435	201444	10	9		1361.0
Saint Barthelemy	BL	201434	201435	201445	11	10		1361.0
Saint Barthelemy	BL	201434	201435	201446	12	11	1156	1382.0
Saint Barthelemy	BL	201434	201435	201447	13	12		1396.0
Saint Barthelemy	BL	201434	201435	201448	14	13		1410.0
Saint Barthelemy	BL	201434	201435	201449	15	14		1403.0
Saint Barthelemy	BL	201434	201435	201450	16	15	1535	1403.0
Saint Barthelemy	BL	201434	201435	201451	17	16		1403.0
Saint Barthelemy	BL	201434	201435	201452	18	17		1403.0
Saint Barthelemy	BL	201434	201435	201453	19	18		1431.0
Saint Barthelemy	BL	201434	201435	201501	20	19		1459.0
Saint Barthelemy	BL	201434	201435	201502	21	20		1459.0
Saint Barthelemy	BL	201434	201435	201503	22	21		1487.0
Saint Barthelemy	BL	201434	201435	201504	23	22	1807	1515.0
Saint Barthelemy	BL	201434	201435	201505	24	23		1557.0
Saint Barthelemy	BL	201434	201435	201506	25	24	1832	1607.0
Saint Barthelemy	BL	201434	201435	201507	26	25		1649.0
Saint Barthelemy	BL	201434	201435	201508	27	26		1670.0
Saint Kitts & Nevis	KN	201421	201435	201436	15	1		158.0
Saint Kitts & Nevis	KN	201421	201435	201437	16	2		184.0
Saint Kitts & Nevis	KN	201421	201435	201438	17	3		208.0
Saint Kitts & Nevis	KN	201421	201435	201439	18	4		239.0
Saint Kitts & Nevis	KN	201421	201435	201440	19	5		273.0
Saint Kitts & Nevis	KN	201421	201435	201441	20	6		338.0
Saint Kitts & Nevis	KN	201421	201435	201442	21	7		371.0
Saint Kitts & Nevis	KN	201421	201435	201443	22	8		454.0
Saint Kitts & Nevis	KN	201421	201435	201444	23	9	459	516.0
Saint Kitts & Nevis	KN	201421	201435	201445	24	10		568.0
Saint Kitts & Nevis	KN	201421	201435	201446	25	11		608.0
Saint Kitts & Nevis	KN	201421	201435	201447	26	12		688.0
Saint Kitts & Nevis	KN	201421	201435	201448	27	13		827.0
Saint Kitts & Nevis	KN	201421	201435	201449	28	14		848.0
Saint Kitts & Nevis	KN	201421	201435	201450	29	15		885.0
Saint Kitts & Nevis	KN	201421	201435	201451	30	16		876.0
Saint Kitts & Nevis	KN	201421	201435	201452	31	17		910.0
Saint Kitts & Nevis	KN	201421	201435	201453	32	18	655	931.0
Saint Kitts & Nevis	KN	201421	201435	201501	33	19		947.0
Saint Kitts & Nevis	KN	201421	201435	201502	34	20		965.0
Saint Kitts & Nevis	KN	201421	201435	201503	35	21		974.0
Saint Kitts & Nevis	KN	201421	201435	201504	36	22		993.0
Saint Kitts & Nevis	KN	201421	201435	201505	37	23		1014.0
Saint Kitts & Nevis	KN	201421	201435	201506	38	24		1085.0
Saint Kitts & Nevis	KN	201421	201435	201507	39	25		1147.0
Saint Kitts & Nevis	KN	201421	201435	201508	40	26		1168.0
Saint Lucia	LC	201435	201435	201436	1	1		598.0
Saint Lucia	LC	201435	201435	201437	2	2		930.0
Saint Lucia	LC	201435	201435	201438	3	3		1202.0
Saint Lucia	LC	201435	201435	201439	4	4		1534.0
Saint Lucia	LC	201435	201435	201440	5	5		1764.0
Saint Lucia	LC	201435	201435	201441	6	6		2008.0
Saint Lucia	LC	201435	201435	201442	7	7		2253.0
Saint Lucia	LC	201435	201435	201443	8	8		2375.0
Saint Lucia	LC	201435	201435	201444	9	9		2589.0
Saint Lucia	LC	201435	201435	201445	10	10	897	2680.0
Saint Lucia	LC	201435	201435	201446	11	11		2843.0
Saint Lucia	LC	201435	201435	201447	12	12		3016.0
Saint Lucia	LC	201435	201435	201448	13	13		3332.0
Saint Lucia	LC	201435	201435	201449	14	14	877	3566.0
Saint Lucia	LC	201435	201435	201450	15	15		3800.0
Saint Lucia	LC	201435	201435	201451	16	16		4014.0
Saint Lucia	LC	201435	201435	201452	17	17	883	4105.0
Saint Lucia	LC	201435	201435	201453	18	18		4319.0
Saint Lucia	LC	201435	201435	201501	19	19		4472.0
Saint Lucia	LC	201435	201435	201502	20	20		4624.0
Saint Lucia	LC	201435	201435	201503	21	21		4716.0
Saint Lucia	LC	201435	201435	201504	22	22		4828.0
Saint Lucia	LC	201435	201435	201505	23	23		4879.0
Saint Lucia	LC	201435	201435	201506	24	24		5062.0
Saint Lucia	LC	201435	201435	201507	25	25		5266.0
Saint Lucia	LC	201435	201435	201508	26	26		5317.0
Saint Martin (French part)	MF	201434	201435	201436	2	1	4883	4940.0
Saint Martin (French part)	MF	201434	201435	201437	3	2		5027.0
Saint Martin (French part)	MF	201434	201435	201438	4	3	4963	5288.0
Saint Martin (French part)	MF	201434	201435	201439	5	4	5033	5636.0
Saint Martin (French part)	MF	201434	201435	201440	6	5		5810.0
Saint Martin (French part)	MF	201434	201435	201441	7	6		5941.0
Saint Martin (French part)	MF	201434	201435	201442	8	7	5123	5941.0
Saint Martin (French part)	MF	201434	201435	201443	9	8		5941.0
Saint Martin (French part)	MF	201434	201435	201444	10	9		5941.0
Saint Martin (French part)	MF	201434	201435	201445	11	10		5973.0
Saint Martin (French part)	MF	201434	201435	201446	12	11	4564	6071.0
Saint Martin (French part)	MF	201434	201435	201447	13	12		6136.0
Saint Martin (French part)	MF	201434	201435	201448	14	13		6299.0
Saint Martin (French part)	MF	201434	201435	201449	15	14		6429.0
Saint Martin (French part)	MF	201434	201435	201450	16	15	5623	6559.0
Saint Martin (French part)	MF	201434	201435	201451	17	16		6690.0
Saint Martin (French part)	MF	201434	201435	201452	18	17		6722.0
Saint Martin (French part)	MF	201434	201435	201453	19	18		6657.0
Saint Martin (French part)	MF	201434	201435	201501	20	19		6625.0
Saint Martin (French part)	MF	201434	201435	201502	21	20		6592.0
Saint Martin (French part)	MF	201434	201435	201503	22	21		6592.0
Saint Martin (French part)	MF	201434	201435	201504	23	22	6073	6592.0
Saint Martin (French part)	MF	201434	201435	201505	24	23		6592.0
Saint Martin (French part)	MF	201434	201435	201506	25	24	6073	6592.0
Saint Martin (French part)	MF	201434	201435	201507	26	25		6592.0
Saint Martin (French part)	MF	201434	201435	201508	27	26		6592.0
Saint Vincent & the Grenadines	VC	201423	201435	201436	13	1		694.0
Saint Vincent & the Grenadines	VC	201423	201435	201437	14	2		842.0
Saint Vincent & the Grenadines	VC	201423	201435	201438	15	3		958.0
Saint Vincent & the Grenadines	VC	201423	201435	201439	16	4		1064.0
Saint Vincent & the Grenadines	VC	201423	201435	201440	17	5		1286.0
Saint Vincent & the Grenadines	VC	201423	201435	201441	18	6		1434.0
Saint Vincent & the Grenadines	VC	201423	201435	201442	19	7	494	1720.0
Saint Vincent & the Grenadines	VC	201423	201435	201443	20	8		1994.0
Saint Vincent & the Grenadines	VC	201423	201435	201444	21	9		2312.0
Saint Vincent & the Grenadines	VC	201423	201435	201445	22	10		2713.0
Saint Vincent & the Grenadines	VC	201423	201435	201446	23	11		3115.0
Saint Vincent & the Grenadines	VC	201423	201435	201447	24	12	1389	3390.0
Saint Vincent & the Grenadines	VC	201423	201435	201448	25	13		3602.0
Saint Vincent & the Grenadines	VC	201423	201435	201449	26	14	1393	3792.0
Saint Vincent & the Grenadines	VC	201423	201435	201450	27	15		4014.0
Saint Vincent & the Grenadines	VC	201423	201435	201451	28	16		4236.0
Saint Vincent & the Grenadines	VC	201423	201435	201452	29	17		4395.0
Saint Vincent & the Grenadines	VC	201423	201435	201453	30	18		4595.0
Saint Vincent & the Grenadines	VC	201423	201435	201501	31	19		4849.0
Saint Vincent & the Grenadines	VC	201423	201435	201502	32	20	1418	5050.0
Saint Vincent & the Grenadines	VC	201423	201435	201503	33	21		5198.0
Saint Vincent & the Grenadines	VC	201423	201435	201504	34	22		5420.0
Saint Vincent & the Grenadines	VC	201423	201435	201505	35	23		5452.0
Saint Vincent & the Grenadines	VC	201423	201435	201506	36	24		5621.0
Saint Vincent & the Grenadines	VC	201423	201435	201507	37	25		5769.0
Saint Vincent & the Grenadines	VC	201423	201435	201508	38	26	1398	5885.0
Sint Eustatius	BQ-SE	201352	201435	201436	36	1		0.0
Sint Eustatius	BQ-SE	201352	201435	201437	37	2		0.0
Sint Eustatius	BQ-SE	201352	201435	201438	38	3		1.0
Sint Eustatius	BQ-SE	201352	201435	201439	39	4		1.0
Sint Eustatius	BQ-SE	201352	201435	201440	40	5		1.0
Sint Eustatius	BQ-SE	201352	201435	201441	41	6		1.0
Sint Eustatius	BQ-SE	201352	201435	201442	42	7		1.0
Sint Eustatius	BQ-SE	201352	201435	201443	43	8		1.0
Sint Eustatius	BQ-SE	201352	201435	201444	44	9		1.0
Sint Eustatius	BQ-SE	201352	201435	201445	45	10		2.0
Sint Eustatius	BQ-SE	201352	201435	201446	46	11		2.0
Sint Eustatius	BQ-SE	201352	201435	201447	47	12		2.0
Sint Eustatius	BQ-SE	201352	201435	201448	48	13		2.0
Sint Eustatius	BQ-SE	201352	201435	201449	49	14		2.0
Sint Eustatius	BQ-SE	201352	201435	201450	50	15		2.0
Sint Eustatius	BQ-SE	201352	201435	201451	51	16		2.0
Sint Eustatius	BQ-SE	201352	201435	201452	52	17		2.0
Sint Eustatius	BQ-SE	201352	201435	201453	53	18		2.0
Sint Eustatius	BQ-SE	201352	201435	201501	54	19		2.0
Sint Eustatius	BQ-SE	201352	201435	201502	55	20		2.0
Sint Eustatius	BQ-SE	201352	201435	201503	56	21		2.0
Sint Eustatius	BQ-SE	201352	201435	201504	57	22		2.0
Sint Eustatius	BQ-SE	201352	201435	201505	58	23		2.0
Sint Eustatius	BQ-SE	201352	201435	201506	59	24		2.0
Sint Eustatius	BQ-SE	201352	201435	201507	60	25		2.0
Sint Eustatius	BQ-SE	201352	201435	201508	61	26		2.0
Sint Maarten (Dutch part)	SX	201435	201435	201436	1	1		165.0
Sint Maarten (Dutch part)	SX	201435	201435	201437	2	2		211.0
Sint Maarten (Dutch part)	SX	201435	201435	201438	3	3		280.0
Sint Maarten (Dutch part)	SX	201435	201435	201439	4	4	402	337.0
Sint Maarten (Dutch part)	SX	201435	201435	201440	5	5		410.0
Sint Maarten (Dutch part)	SX	201435	201435	201441	6	6		471.0
Sint Maarten (Dutch part)	SX	201435	201435	201442	7	7		501.0
Sint Maarten (Dutch part)	SX	201435	201435	201443	8	8		553.0
Sint Maarten (Dutch part)	SX	201435	201435	201444	9	9	470	583.0
Sint Maarten (Dutch part)	SX	201435	201435	201445	10	10		629.0
Sint Maarten (Dutch part)	SX	201435	201435	201446	11	11		661.0
Sint Maarten (Dutch part)	SX	201435	201435	201447	12	12		722.0
Sint Maarten (Dutch part)	SX	201435	201435	201448	13	13		768.0
Sint Maarten (Dutch part)	SX	201435	201435	201449	14	14		797.0
Sint Maarten (Dutch part)	SX	201435	201435	201450	15	15		835.0
Sint Maarten (Dutch part)	SX	201435	201435	201451	16	16		883.0
Sint Maarten (Dutch part)	SX	201435	201435	201452	17	17	470	913.0
Sint Maarten (Dutch part)	SX	201435	201435	201453	18	18		938.0
Sint Maarten (Dutch part)	SX	201435	201435	201501	19	19		965.0
Sint Maarten (Dutch part)	SX	201435	201435	201502	20	20		986.0
Sint Maarten (Dutch part)	SX	201435	201435	201503	21	21		1001.0
Sint Maarten (Dutch part)	SX	201435	201435	201504	22	22		1018.0
Sint Maarten (Dutch part)	SX	201435	201435	201505	23	23		1031.0
Sint Maarten (Dutch part)	SX	201435	201435	201506	24	24		1043.0
Sint Maarten (Dutch part)	SX	201435	201435	201507	25	25		1058.0
Sint Maarten (Dutch part)	SX	201435	201435	201508	26	26		1077.0
Suriname	SR	201432	201435	201436	4	1	295	38.0
Suriname	SR	201432	201435	201437	5	2		80.0
Suriname	SR	201432	201435	201438	6	3	608	103.0
Suriname	SR	201432	201435	201439	7	4	850	195.0
Suriname	SR	201432	201435	201440	8	5		269.0
Suriname	SR	201432	201435	201441	9	6		830.0
Suriname	SR	201432	201435	201442	10	7		1408.0
Suriname	SR	201432	201435	201443	11	8	1224	2285.0
Suriname	SR	201432	201435	201444	12	9		3226.0
Suriname	SR	201432	201435	201445	13	10		4017.0
Suriname	SR	201432	201435	201446	14	11		5207.0
Suriname	SR	201432	201435	201447	15	12		6594.0
Suriname	SR	201432	201435	201448	16	13		7818.0
Suriname	SR	201432	201435	201449	17	14		9286.0
Suriname	SR	201432	201435	201450	18	15		11571.0
Suriname	SR	201432	201435	201451	19	16		13121.0
Suriname	SR	201432	201435	201452	20	17		15406.0
Suriname	SR	201432	201435	201453	21	18		18017.0
Suriname	SR	201432	201435	201501	22	19		21362.0
Suriname	SR	201432	201435	201502	23	20		25360.0
Suriname	SR	201432	201435	201503	24	21		28542.0
Suriname	SR	201432	201435	201504	25	22		31398.0
Suriname	SR	201432	201435	201505	26	23		34417.0
Suriname	SR	201432	201435	201506	27	24		36946.0
Suriname	SR	201432	201435	201507	28	25		39802.0
Suriname	SR	201432	201435	201508	29	26		42658.0
Trinidad & Tobago	TT	201431	201435	201436	5	1		9.0
Trinidad & Tobago	TT	201431	201435	201437	6	2	46	10.0
Trinidad & Tobago	TT	201431	201435	201438	7	3	96	13.0
Trinidad & Tobago	TT	201431	201435	201439	8	4		17.0
Trinidad & Tobago	TT	201431	201435	201440	9	5		22.0
Trinidad & Tobago	TT	201431	201435	201441	10	6		35.0
Trinidad & Tobago	TT	201431	201435	201442	11	7	180	53.0
Trinidad & Tobago	TT	201431	201435	201443	12	8		73.0
Trinidad & Tobago	TT	201431	201435	201444	13	9		97.0
Trinidad & Tobago	TT	201431	201435	201445	14	10		128.0
Trinidad & Tobago	TT	201431	201435	201446	15	11		144.0
Trinidad & Tobago	TT	201431	201435	201447	16	12		273.0
Trinidad & Tobago	TT	201431	201435	201448	17	13		458.0
Trinidad & Tobago	TT	201431	201435	201449	18	14	281	808.0
Trinidad & Tobago	TT	201431	201435	201450	19	15		1103.0
Trinidad & Tobago	TT	201431	201435	201451	20	16	294	1435.0
Trinidad & Tobago	TT	201431	201435	201452	21	17		1840.0
Trinidad & Tobago	TT	201431	201435	201453	22	18		2228.0
Trinidad & Tobago	TT	201431	201435	201501	23	19		2670.0
Trinidad & Tobago	TT	201431	201435	201502	24	20		3260.0
Trinidad & Tobago	TT	201431	201435	201503	25	21	306	3924.0
Trinidad & Tobago	TT	201431	201435	201504	26	22		4698.0
Trinidad & Tobago	TT	201431	201435	201505	27	23		5547.0
Trinidad & Tobago	TT	201431	201435	201506	28	24		6579.0
Trinidad & Tobago	TT	201431	201435	201507	29	25		8294.0
Trinidad & Tobago	TT	201431	201435	201508	30	26		9732.0
Turks & Caicos Islands	TC	201428	201435	201436	8	1		40.0
Turks & Caicos Islands	TC	201428	201435	201437	9	2		54.0
Turks & Caicos Islands	TC	201428	201435	201438	10	3		66.0
Turks & Caicos Islands	TC	201428	201435	201439	11	4		78.0
Turks & Caicos Islands	TC	201428	201435	201440	12	5		92.0
Turks & Caicos Islands	TC	201428	201435	201441	13	6		106.0
Turks & Caicos Islands	TC	201428	201435	201442	14	7		121.0
Turks & Caicos Islands	TC	201428	201435	201443	15	8		162.0
Turks & Caicos Islands	TC	201428	201435	201444	16	9	26	204.0
Turks & Caicos Islands	TC	201428	201435	201445	17	10		247.0
Turks & Caicos Islands	TC	201428	201435	201446	18	11		337.0
Turks & Caicos Islands	TC	201428	201435	201447	19	12		416.0
Turks & Caicos Islands	TC	201428	201435	201448	20	13		518.0
Turks & Caicos Islands	TC	201428	201435	201449	21	14		627.0
Turks & Caicos Islands	TC	201428	201435	201450	22	15		742.0
Turks & Caicos Islands	TC	201428	201435	201451	23	16		869.0
Turks & Caicos Islands	TC	201428	201435	201452	24	17		996.0
Turks & Caicos Islands	TC	201428	201435	201453	25	18		1159.0
Turks & Caicos Islands	TC	201428	201435	201501	26	19		1382.0
Turks & Caicos Islands	TC	201428	201435	201502	27	20		1469.0
Turks & Caicos Islands	TC	201428	201435	201503	28	21		1533.0
Turks & Caicos Islands	TC	201428	201435	201504	29	22		1583.0
Turks & Caicos Islands	TC	201428	201435	201505	30	23		1638.0
Turks & Caicos Islands	TC	201428	201435	201506	31	24		1682.0
Turks & Caicos Islands	TC	201428	201435	201507	32	25		1782.0
Turks & Caicos Islands	TC	201428	201435	201508	33	26		1822.0
United States of America	US	201435	201435	201436	1	1	758	842.0
United States of America	US	201435	201435	201437	2	2	934	912.0
United States of America	US	201435	201435	201438	3	3	1052	1024.0
United States of America	US	201435	201435	201439	4	4	1125	1108.0
United States of America	US	201435	201435	201440	5	5	1211	1199.0
United States of America	US	201435	201435	201441	6	6	1337	1311.0
United States of America	US	201435	201435	201442	7	7	1382	1423.0
United States of America	US	201435	201435	201443	8	8	1482	1528.0
United States of America	US	201435	201435	201444	9	9	1556	1577.0
United States of America	US	201435	201435	201445	10	10	1627	1703.0
United States of America	US	201435	201435	201446	11	11		1815.0
United States of America	US	201435	201435	201447	12	12	1850	1913.0
United States of America	US	201435	201435	201448	13	13		1976.0
United States of America	US	201435	201435	201449	14	14	1911	2081.0
United States of America	US	201435	201435	201450	15	15		2262.0
United States of America	US	201435	201435	201451	16	16	2021	2411.0
United States of America	US	201435	201435	201452	17	17		2570.0
United States of America	US	201435	201435	201453	18	18		2762.0
United States of America	US	201435	201435	201501	19	19		2910.0
United States of America	US	201435	201435	201502	20	20	2344	3080.0
United States of America	US	201435	201435	201503	21	21		3219.0
United States of America	US	201435	201435	201504	22	22		3399.0
United States of America	US	201435	201435	201505	23	23		3569.0
United States of America	US	201435	201435	201506	24	24	2369	3793.0
United States of America	US	201435	201435	201507	25	25	2517	3995.0
United States of America	US	201435	201435	201508	26	26	2535	4175.0
Uruguay	UY	201352	201435	201436	36	1		0.0
Uruguay	UY	201352	201435	201437	37	2		0.0
Uruguay	UY	201352	201435	201438	38	3		1.0
Uruguay	UY	201352	201435	201439	39	4		2.0
Uruguay	UY	201352	201435	201440	40	5		2.0
Uruguay	UY	201352	201435	201441	41	6		3.0
Uruguay	UY	201352	201435	201442	42	7		5.0
Uruguay	UY	201352	201435	201443	43	8		6.0
Uruguay	UY	201352	201435	201444	44	9		7.0
Uruguay	UY	201352	201435	201445	45	10		9.0
Uruguay	UY	201352	201435	201446	46	11		11.0
Uruguay	UY	201352	201435	201447	47	12		11.0
Uruguay	UY	201352	201435	201448	48	13		12.0
Uruguay	UY	201352	201435	201449	49	14		13.0
Uruguay	UY	201352	201435	201450	50	15		14.0
Uruguay	UY	201352	201435	201451	51	16		14.0
Uruguay	UY	201352	201435	201452	52	17		15.0
Uruguay	UY	201352	201435	201453	53	18		16.0
Uruguay	UY	201352	201435	201501	54	19		17.0
Uruguay	UY	201352	201435	201502	55	20		18.0
Uruguay	UY	201352	201435	201503	56	21		19.0
Uruguay	UY	201352	201435	201504	57	22		20.0
Uruguay	UY	201352	201435	201505	58	23		21.0
Uruguay	UY	201352	201435	201506	59	24		22.0
Uruguay	UY	201352	201435	201507	60	25		23.0
Uruguay	UY	201352	201435	201508	61	26		25.0
Venezuela	VE	201434	201435	201436	2	1		338.0
Venezuela	VE	201434	201435	201437	3	2	373	445.0
Venezuela	VE	201434	201435	201438	4	3	1239	561.0
Venezuela	VE	201434	201435	201439	5	4		700.0
Venezuela	VE	201434	201435	201440	6	5		892.0
Venezuela	VE	201434	201435	201441	7	6		1085.0
Venezuela	VE	201434	201435	201442	8	7	7470	1385.0
Venezuela	VE	201434	201435	201443	9	8	7470	1747.0
Venezuela	VE	201434	201435	201444	10	9		2333.0
Venezuela	VE	201434	201435	201445	11	10		3252.0
Venezuela	VE	201434	201435	201446	12	11	28387	4629.0
Venezuela	VE	201434	201435	201447	13	12		5562.0
Venezuela	VE	201434	201435	201448	14	13		5934.0
Venezuela	VE	201434	201435	201449	15	14		6491.0
Venezuela	VE	201434	201435	201450	16	15		6893.0
Venezuela	VE	201434	201435	201451	17	16	37015	7478.0
Venezuela	VE	201434	201435	201452	18	17		8068.0
Venezuela	VE	201434	201435	201453	19	18		9471.0
Venezuela	VE	201434	201435	201501	20	19		11316.0
Venezuela	VE	201434	201435	201502	21	20		13088.0
Venezuela	VE	201434	201435	201503	22	21		15377.0
Venezuela	VE	201434	201435	201504	23	22		17222.0
Venezuela	VE	201434	201435	201505	24	23		17960.0
Venezuela	VE	201434	201435	201506	25	24		19880.0
Venezuela	VE	201434	201435	201507	26	25		22389.0
Venezuela	VE	201434	201435	201508	27	26		24235.0
Virgin Islands (US)	VI	201435	201435	201436	1	1	598	567.0
Virgin Islands (US)	VI	201435	201435	201437	2	2	781	718.0
Virgin Islands (US)	VI	201435	201435	201438	3	3	886	878.0
Virgin Islands (US)	VI	201435	201435	201439	4	4	959	1055.0
Virgin Islands (US)	VI	201435	201435	201440	5	5	1011	1224.0
Virgin Islands (US)	VI	201435	201435	201441	6	6	1071	1357.0
Virgin Islands (US)	VI	201435	201435	201442	7	7	1126	1473.0
Virgin Islands (US)	VI	201435	201435	201443	8	8	1341	1588.0
Virgin Islands (US)	VI	201435	201435	201444	9	9		1713.0
Virgin Islands (US)	VI	201435	201435	201445	10	10		1801.0
Virgin Islands (US)	VI	201435	201435	201446	11	11	1452	1917.0
Virgin Islands (US)	VI	201435	201435	201447	12	12	1483	2024.0
Virgin Islands (US)	VI	201435	201435	201448	13	13	2282	2130.0
Virgin Islands (US)	VI	201435	201435	201449	14	14	1556	2228.0
Virgin Islands (US)	VI	201435	201435	201450	15	15		2326.0
Virgin Islands (US)	VI	201435	201435	201451	16	16	1592	2423.0
Virgin Islands (US)	VI	201435	201435	201452	17	17		2512.0
Virgin Islands (US)	VI	201435	201435	201453	18	18	1605	2610.0
Virgin Islands (US)	VI	201435	201435	201501	19	19		2690.0
Virgin Islands (US)	VI	201435	201435	201502	20	20		2770.0
Virgin Islands (US)	VI	201435	201435	201503	21	21		2867.0
Virgin Islands (US)	VI	201435	201435	201504	22	22	1912	2947.0
Virgin Islands (US)	VI	201435	201435	201505	23	23		3027.0
Virgin Islands (US)	VI	201435	201435	201506	24	24		3165.0
Virgin Islands (US)	VI	201435	201435	201507	25	25		3446.0
Virgin Islands (US)	VI	201435	201435	201508	26	26		4095.0
