# Supplementary material for: A human judgment approach to epidemiological forecasting
Source: PLoS Comput Biol. 2017 Mar 10;13(3):e1005248. doi: 10.1371/journal.pcbi.1005248 (PMC5345757; doi:10.1371/journal.pcbi.1005248)
Supplement: S1 Data — (ZIP) [file pcbi.1005248.s002.zip › S1_data/influenza_2015-2016_empbayes_1wk-ahead-wili.csv]

region	wILI available through week	ground truth	Point Prediction	Pr(0.0<=wILI<0.5)	Pr(0.5<=wILI<1.0)	Pr(1.0<=wILI<1.5)	Pr(1.5<=wILI<2.0)	Pr(2.0<=wILI<2.5)	Pr(2.5<=wILI<3.0)	Pr(3.0<=wILI<3.5)	Pr(3.5<=wILI<4.0)	Pr(4.0<=wILI<4.5)	Pr(4.5<=wILI<5.0)	Pr(5.0<=wILI<5.5)	Pr(5.5<=wILI<6.0)	Pr(6.0<=wILI<6.5)	Pr(6.5<=wILI<7.0)	Pr(7.0<=wILI<7.5)	Pr(7.5<=wILI<8.0)	Pr(8.0<=wILI<8.5)	Pr(8.5<=wILI<9.0)	Pr(9.0<=wILI<9.5)	Pr(9.5<=wILI<10.0)	Pr(10.0<=wILI<10.5)	Pr(10.5<=wILI<11.0)	Pr(11.0<=wILI<11.5)	Pr(11.5<=wILI<12.0)	Pr(12.0<=wILI<12.5)	Pr(12.5<=wILI<13.0)	Pr(13.0<=wILI)
nat	201441	1.3907216624864	1.3631376581748	0.0204029704876	0.974031425608	0.00291571340873	0.000374829901541	0.000325008656302	0.000325008656302	0.000325008656302	0.000325008656302	0.000325008656302	0.000325008656302	0.000325008656302
nat	201442	1.449572302206	1.4585256734003	0.00558737620245	0.992185994289	0.00199008905324	7.15359069889e-05	2.35720783327e-05	2.35720783327e-05	2.35720783327e-05	2.35720783327e-05	2.35720783327e-05	2.35720783327e-05	2.35720783327e-05
nat	201443	1.4444284664589	1.4585256734003	0.00667213013169	0.982865313813	0.00296055714294	0.000981051548941	0.000931563909091	0.000931563909091	0.000931563909091	0.000931563909091	0.000931563909091	0.000931563909091	0.000931563909091
nat	201444	1.6512334800477	1.5808011587921	0.000823152334919	0.99261263733	0.00156799999301	0.000624526292763	0.000624526292763	0.000624526292763	0.000624526292763	0.000624526292763	0.000624526292763	0.000624526292763	0.000624526292763
nat	201445	1.6470577836877	1.6512767777496	0.00156925632255	0.981947567213	0.00432243747746	0.00152009237335	0.00152009237335	0.00152009237335	0.00152009237335	0.00152009237335	0.00152009237335	0.00152009237335	0.00152009237335
nat	201446	2.0909911283138	1.7826083581138	0.00484202282786	0.936621315289	0.0198004792604	0.00484202282788	0.00484202282786	0.00484202282786	0.00484202282786	0.00484202282786	0.00484202282786	0.00484202282786	0.00484202282786
nat	201447	2.589878710568	2.1576122010944	0.00188220714154	0.225175880071	0.748122625646	0.00229708095268	0.0112289633392	0.00188220714154	0.00188220714154	0.00188220714154	0.00188220714154	0.00188220714154	0.00188220714154
nat	201448	2.5799783274289	3.5838595082323	0.00147828749915	0.00246202635398	0.111312728709	0.860921722869	0.0149555095727	0.0014782875006	0.00147828749915	0.00147828749915	0.00147828749915	0.00147828749915	0.00147828749915
nat	201449	3.6596964981309	3.0404539415974	0.00661341081783	0.0553079737304	0.386581568501	0.498235141994	0.00665423167518	0.00661341081783	0.00661341081783	0.0135406191929	0.00661341081783	0.00661341081783	0.00661341081783
nat	201450	4.9680468627453	4.9925249847074	0.0130512262107	0.049941473984	0.0726752947703	0.242996541841	0.179254272188	0.367602498009	0.0130512262107	0.022273788154	0.0130512262107	0.0130512262107	0.0130512262107
nat	201451	6.0024441008653	6.7321940321654	0.0169797297477	0.0252803786769	0.0584829743937	0.0584829743937	0.0336150482356	0.0170137503772	0.689124922021	0.0500810329114	0.0169797297477	0.0169797297477	0.0169797297477
nat	201452	5.5159877425985	5.9496029834134	0.00847481097765	0.028477907865	0.168499586076	0.0484810047523	0.0562844808886	0.360737395712	0.290305067703	0.0132566403394	0.00853348373055	0.00847481097765	0.00847481097765
nat	201453	4.2378013458129	5.6442419013136	0.0029149129013	0.121537416117	0.180848667725	0.0622261645091	0.116924172033	0.410846200314	0.092722074932	0.0032356527657	0.0029149129013	0.0029149129013	0.0029149129013
nat	201501	4.2601773728469	5.4329809478346	0.00253116053273	0.0449095882765	0.150855657636	0.0666053059981	0.178669282756	0.491350053688	0.0549543089821	0.00253116053273	0.00253116053273	0.00253116053273	0.00253116053273
nat	201502	4.2597402264885	4.7529933609323	0.0107516152219	0.071629849325	0.071629849325	0.121406635963	0.48470902905	0.185279372529	0.0115871876979	0.0107516152219	0.0107516152219	0.0107516152219	0.0107516152219
nat	201503	3.9655033194908	4.4255652568006	0.0117505581359	0.0542921384133	0.0968337186908	0.163877696682	0.539780127081	0.0534421801786	0.0330213482746	0.0117505581359	0.0117505581359	0.0117505581359	0.0117505581359
nat	201504	3.6246257387459	4.0116387724142	0.0161514998035	0.0782475960093	0.079819289841	0.358075859288	0.286602171478	0.0796473858282	0.0161514998035	0.0368501985388	0.0161514998035	0.0161514998035	0.0161514998035
nat	201505	3.2623189795769	3.5449663929807	0.0149264672668	0.0497171280424	0.096268849343	0.584462743623	0.112880016961	0.0497171280424	0.0323217976546	0.0149264672668	0.0149264672668	0.0149264672668	0.0149264672668
nat	201506	2.9763348577353	3.1228881865471	0.00912157491884	0.0535690865019	0.282744396684	0.500158113794	0.0552843188249	0.0313181048005	0.0313181048005	0.00912157491884	0.00912157491884	0.00912157491884	0.00912157491884
nat	201507	2.5815670977073	2.835241128667	0.00471166332533	0.0678745086642	0.568444562598	0.284641127923	0.0254158051348	0.0253540157283	0.00471166332533	0.00471166332533	0.00471166332533	0.00471166332533	0.00471166332533
nat	201508	2.5268749029576	2.5750963951691	0.0263260810548	0.11233786373	0.6837985608	0.140659043541	0.0263260810548	0.00175872830321	0.00175872830321	0.00175872830321	0.00175872830321	0.00175872830321	0.00175872830321
nat	201509	2.4125990384563	2.3330432005886	0.00181240512966	0.20682697699	0.729230377345	0.0494434046269	0.00181240512966	0.00181240512966	0.00181240512966	0.00181240512966	0.00181240512966	0.00181240512966	0.00181240512966
nat	201510	2.2158369168876	2.1235578402862	0.0222801259355	0.346294776888	0.630369210265	0.000892887735803	2.32855965221e-05	2.32855965221e-05	2.32855965221e-05	2.32855965221e-05	2.32855965221e-05	2.32855965221e-05	2.32855965221e-05
nat	201511	2.0895468198209	1.923428155769	0.0432055131728	0.607055978532	0.343393085047	0.000850503148399	0.000784988585612	0.000784988585612	0.000784988585612	0.000784988585612	0.000784988585612	0.000784988585612	0.000784988585612
nat	201512	2.0021483275998	1.7472076182171	0.0955392989899	0.80926843909	0.0950069981785	2.31579676963e-05	2.31579676963e-05	2.31579676963e-05	2.31579676963e-05	2.31579676963e-05	2.31579676963e-05	2.31579676963e-05	2.31579676963e-05
nat	201513	1.766024340235	1.5789637429621	0.0990323445861	0.86327377148	0.0375084414704	2.31803079764e-05	2.31803079764e-05	2.31803079764e-05	2.31803079764e-05	2.31803079764e-05	2.31803079764e-05	2.31803079764e-05	2.31803079764e-05
nat	201514	1.5857652868922	1.433135075909	0.229663989788	0.759256023101	0.0108949642239	2.31278608851e-05	2.31278608851e-05	2.31278608851e-05	2.31278608851e-05	2.31278608851e-05	2.31278608851e-05	2.31278608851e-05	2.31278608851e-05
nat	201515	1.4116709898483	1.3009272450047	0.304047991032	0.690795652493	0.00316282357297	0.000249191612678	0.000249191612678	0.000249191612678	0.000249191612678	0.000249191612678	0.000249191612678	0.000249191612678	0.000249191612678
nat	201516	1.5030891348427	1.1809386584507	0.283493472253	0.675699018531	0.0186424125876	0.00277063707856	0.00277063707856	0.00277063707856	0.00277063707856	0.00277063707856	0.00277063707856	0.00277063707856	0.00277063707856
nat	201517	1.4330036322435	1.0772970059779	0.401640823463	0.579627250827	0.012012736283	0.00083989867833	0.00083989867833	0.00083989867833	0.00083989867833	0.00083989867833	0.00083989867833	0.00083989867833	0.00083989867833
nat	201518	1.3874125192496	0.98883667911564	0.503807265763	0.489344530819	0.000801853415713	0.000755793750286	0.000755793750286	0.000755793750286	0.000755793750286	0.000755793750286	0.000755793750286	0.000755793750286	0.000755793750286
nat	201519	1.2955703064159	0.98736007751091	0.498445832039	0.486058164944	0.00172177811306	0.00172177811306	0.00172177811306	0.00172177811306	0.00172177811306	0.00172177811306	0.00172177811306	0.00172177811306	0.00172177811306
hhs1	201441	0.92408275717653	0.84581697345111	0.0204029704876	0.974031425608	0.00291571340873	0.000374829901541	0.000325008656302	0.000325008656302	0.000325008656302	0.000325008656302	0.000325008656302	0.000325008656302	0.000325008656302
hhs1	201442	0.78598538069205	1.1458051527011	0.223242967816	0.772289177272	0.00155841459533	0.000215427392957	0.00255258045424	2.35720783327e-05	2.35720783327e-05	2.35720783327e-05	2.35720783327e-05	2.35720783327e-05	2.35720783327e-05
hhs1	201443	1.0352895716596	1.1458051527011	0.19210231665	0.797732053134	0.00251516838429	0.00112951446849	0.000931563909091	0.000931563909091	0.000931563909091	0.000931563909091	0.000931563909091	0.000931563909091	0.000931563909091
hhs1	201444	1.1703850109372	0.91850239289936	0.79637010768	0.197860186154	0.00077349582438	0.000624526292763	0.000624526292763	0.000624526292763	0.000624526292763	0.000624526292763	0.000624526292763	0.000624526292763	0.000624526292763
hhs1	201445	1.1282370005091	0.92641039538285	0.773689078425	0.212630090215	0.00152009237335	0.00152009237335	0.00152009237335	0.00152009237335	0.00152009237335	0.00152009237335	0.00152009237335	0.00152009237335	0.00152009237335
hhs1	201446	1.0011093357091	0.93447227983432	0.719913044567	0.236461413095	0.0048893597153	0.00484202282786	0.00484202282786	0.00484202282786	0.00484202282786	0.00484202282786	0.00484202282786	0.00484202282786	0.00484202282786
hhs1	201447	1.1402683397368	1.0388377212329	0.487524781749	0.494996018023	0.00238005571491	0.00192369452266	0.00188220714154	0.00188220714154	0.00188220714154	0.00188220714154	0.00188220714154	0.00188220714154	0.00188220714154
hhs1	201448	1.1029856082789	1.1537983134714	0.246183323335	0.740413715287	0.00157666138435	0.00147828749915	0.00147828749915	0.00147828749915	0.00147828749915	0.00147828749915	0.00147828749915	0.00147828749915	0.00147828749915
hhs1	201449	1.2321288179604	1.1779286313025	0.260502086255	0.672805082865	0.00685833596193	0.00661341081783	0.00661341081783	0.0135406191929	0.00661341081783	0.00661341081783	0.00661341081783	0.00661341081783	0.00661341081783
hhs1	201450	1.3110212434663	1.3299295555596	0.180261515371	0.673546449622	0.0325596633782	0.0130512262107	0.0130512262107	0.0130512262107	0.022273788154	0.0130512262107	0.0130512262107	0.0130512262107	0.0130512262107
hhs1	201451	1.9658563167533	1.5413414984322	0.0523607997552	0.743963099426	0.0346356671204	0.0335810276061	0.0252803786769	0.0169797297477	0.0252803786769	0.0169797297477	0.0169797297477	0.0169797297477	0.0169797297477
hhs1	201452	1.8932628740567	1.9115340075697	0.0698335749564	0.55959144427	0.202731672139	0.0685134380161	0.0484810047523	0.00847481097765	0.00847481097765	0.00847481097765	0.00847481097765	0.00847481097765	0.00847481097765
hhs1	201453	1.943921422249	2.4860053485405	0.124325385707	0.340404414113	0.24872453501	0.235350723383	0.0336314474874	0.00298892979309	0.0029149129013	0.0029149129013	0.0029149129013	0.0029149129013	0.0029149129013
hhs1	201501	2.6124066538328	3.1568416885477	0.0872880160202	0.130236260595	0.28329398422	0.449986042116	0.0339454208715	0.00259447351395	0.00253116053273	0.00253116053273	0.00253116053273	0.00253116053273	0.00253116053273
hhs1	201502	3.9377303242699	3.5226591855764	0.051337104624	0.213679062232	0.108908048221	0.447270862641	0.114128116455	0.0109187297171	0.0107516152219	0.0107516152219	0.0107516152219	0.0107516152219	0.0107516152219
hhs1	201503	3.5946198319951	3.8424354558471	0.0542921384133	0.139375298968	0.138657943538	0.335115757364	0.239989105935	0.0124931338415	0.0117770786968	0.0117770786968	0.0330213482746	0.0117505581359	0.0117505581359
hhs1	201504	3.5581823925827	3.5239255168636	0.0575488972741	0.141055865983	0.126233373308	0.471539419669	0.0651932588949	0.0369729871194	0.0161514998035	0.0368501985388	0.0161514998035	0.0161514998035	0.0161514998035
hhs1	201505	3.2627497172208	2.9500289084899	0.0671124584301	0.102711470388	0.39605748407	0.291860118349	0.0352485864174	0.0323496718333	0.0149543414455	0.0149264672668	0.0149264672668	0.0149264672668	0.0149264672668
hhs1	201506	2.9363657335872	2.2859518965761	0.0757656163835	0.226911468823	0.51743173993	0.0937891687303	0.0313453307104	0.00914880082873	0.00912157491884	0.00912157491884	0.00912157491884	0.00912157491884	0.00912157491884
hhs1	201507	1.9444539140704	1.6614014357723	0.0782242342525	0.706805115644	0.135961743991	0.0253849104316	0.0253540157283	0.00471166332533	0.00471166332533	0.00471166332533	0.00471166332533	0.00471166332533	0.00471166332533
hhs1	201508	1.7686611611108	1.2334454558408	0.288154029137	0.615176305292	0.0825998391454	0.00175872830321	0.00175872830321	0.00175872830321	0.00175872830321	0.00175872830321	0.00175872830321	0.00175872830321	0.00175872830321
hhs1	201509	1.7271898044647	1.2152197266057	0.288519767048	0.62808747501	0.0688286040804	0.00184486154208	0.00184486154208	0.00181240512966	0.00181240512966	0.00181240512966	0.00181240512966	0.00181240512966	0.00181240512966
hhs1	201510	1.5121407895988	0.92088818804687	0.542343215136	0.434836091803	0.0226022008019	5.54930831622e-05	2.32855965221e-05	2.32855965221e-05	2.32855965221e-05	2.32855965221e-05	2.32855965221e-05	2.32855965221e-05	2.32855965221e-05
hhs1	201511	1.520299879428	0.74814265607916	0.723082269229	0.269689047094	0.000916017711187	0.000817745867006	0.000784988585612	0.000784988585612	0.000784988585612	0.000784988585612	0.000784988585612	0.000784988585612	0.000784988585612
hhs1	201512	1.5831163781769	0.71361473840445	0.751275097292	0.248214225342	0.000325413624692	2.31579676963e-05	2.31579676963e-05	2.31579676963e-05	2.31579676963e-05	2.31579676963e-05	2.31579676963e-05	2.31579676963e-05	2.31579676963e-05
hhs1	201513	1.387455040274	0.68351736154486	0.792309955416	0.204364254217	0.00274409778488	0.000393013751439	4.95969825095e-05	2.31803079764e-05	2.31803079764e-05	2.31803079764e-05	2.31803079764e-05	2.31803079764e-05	2.31803079764e-05
hhs1	201514	1.2974431088323	0.51434729929244	0.752262469361	0.214349100082	0.0300501044825	0.00301170625504	0.000164320540924	4.6659974225e-05	2.31278608851e-05	2.31278608851e-05	2.31278608851e-05	2.31278608851e-05	2.31278608851e-05
hhs1	201515	1.2587908125444	0.26320024031329	0.861951637355	0.118551473866	0.0161831163955	0.001546668345	0.000271954362368	0.000249191612678	0.000249191612678	0.000249191612678	0.000249191612678	0.000249191612678	0.000249191612678
hhs1	201516	1.0156354348946	0.20130669861064	0.782698430724	0.162232520608	0.0301545619885	0.0053733929937	0.00291727121463	0.00277063707856	0.00277063707856	0.00277063707856	0.00277063707856	0.00277063707856	0.00277063707856
hhs1	201517	1.0059255966228	0.57180802021487	0.895982078954	0.0964178064797	0.000880925139166	0.00083989867833	0.00083989867833	0.00083989867833	0.00083989867833	0.00083989867833	0.00083989867833	0.00083989867833	0.00083989867833
hhs1	201518	0.78041372935497	0.55861091882281	0.887757248885	0.105440607363	0.000755793750286	0.000755793750286	0.000755793750286	0.000755793750286	0.000755793750286	0.000755793750286	0.000755793750286	0.000755793750286	0.000755793750286
hhs1	201519	0.79537377784342	0.53916611072754	0.878498448127	0.106005548855	0.00172177811306	0.00172177811306	0.00172177811306	0.00172177811306	0.00172177811306	0.00172177811306	0.00172177811306	0.00172177811306	0.00172177811306
hhs2	201441	2.2878987475129	2.0349398128654	0.0106380064208	0.436808938195	0.528579671926	0.0169653045661	0.0026167859373	0.00132143356108	0.000773399863454	0.000823221108693	0.000673757372976	0.00042465114678	0.000374829901541
hhs2	201442	2.293085670803	2.8947231832644	0.0337726985666	0.173225363213	0.332290827923	0.249374442719	0.144573477105	0.0403131881495	0.0172425865659	0.0055394123738	0.00342900391292	0.000167463564301	7.15359069889e-05
hhs2	201443	1.9157809268508	2.8947231832644	0.0227061254431	0.161370492303	0.338536242966	0.255594958577	0.147464465505	0.0425011813831	0.0186976266152	0.00662264249184	0.00444518633844	0.00108002682864	0.000981051548941
hhs2	201444	2.5049250336112	2.2139917941316	0.00325632135133	0.281034841306	0.690949335806	0.0202885044662	0.000723839313845	0.000624526292763	0.000624526292765	0.000624526292763	0.000624526292763	0.000624526292763	0.000624526292763
hhs2	201445	2.2873799383322	2.2584266340141	0.00284751900162	0.231656538554	0.731948885558	0.0228572463238	0.00156925632255	0.00152009237336	0.00152009237335	0.00152009237335	0.00152009237335	0.00152009237335	0.00152009237335
hhs2	201446	2.7541957845724	2.3112634284058	0.00545740236466	0.194804952143	0.734587479675	0.031256006022	0.00484202282786	0.00484202282788	0.00484202282786	0.00484202282788	0.00484202282786	0.00484202282786	0.00484202282786
hhs2	201447	2.9133942268119	2.3430008050493	0.0114778876259	0.20936229346	0.730153388584	0.0264842241422	0.00188220714154	0.00188220714154	0.0112289633392	0.00188220714154	0.00188220714154	0.00188220714154	0.00188220714154
hhs2	201448	2.4201118646958	2.3188898958426	0.00231446551102	0.202308571181	0.749316551771	0.0356632121018	0.00152747444103	0.00147828749915	0.00147828749915	0.00147828749915	0.00147828749915	0.00147828749915	0.00147828749915
hhs2	201449	2.866398701976	2.6203458615088	0.0998482490055	0.257469005437	0.230303180456	0.172035670909	0.104081280795	0.0433521824329	0.0311059252279	0.0263298849179	0.0178391465891	0.00955251254703	0.00808296168243
hhs2	201450	3.5759063100149	2.5855238293299	0.03950664348	0.190617821045	0.424022266375	0.212649489384	0.0454257540769	0.0132993326429	0.022273788154	0.0130512262107	0.0130512262107	0.0130512262107	0.0130512262107
hhs2	201451	5.2031043187612	2.4891468723951	0.0284106612581	0.227973365872	0.396409887172	0.187796541109	0.0402834762844	0.0256205849718	0.0254164611949	0.0170817916362	0.0169797297477	0.0170477710067	0.0169797297477
hhs2	201452	4.487904943928	4.0712262092642	0.00953092052994	0.0717991121787	0.149468901465	0.346232290185	0.336505548762	0.0431797443209	0.00929622951832	0.008562820107	0.00847481097765	0.00847481097765	0.00847481097765
hhs2	201453	4.0139490175688	4.6015455660043	0.00301360209035	0.210676999609	0.155831433806	0.152872184647	0.290198666706	0.161828704057	0.0137953959935	0.00303827438761	0.0029149129013	0.0029149129013	0.0029149129013
hhs2	201501	4.5772782202713	5.1950186161355	0.00253116053273	0.129698100255	0.109521894082	0.101174193744	0.218238487546	0.311921064914	0.111092288487	0.00819767235183	0.00256281702334	0.00253116053273	0.00253116053273
hhs2	201502	5.0405704022141	3.1768692582363	0.0131469229865	0.131110943151	0.303477878487	0.310798544376	0.109142534014	0.037951759058	0.0107794676378	0.051337104624	0.0107516152219	0.0107516152219	0.0107516152219
hhs2	201503	5.2197739722474	3.9405186323011	0.0286441554383	0.140141794664	0.14236692121	0.242724624566	0.172467757847	0.113590812332	0.0727226279633	0.0470507249983	0.0158877656385	0.0124931338415	0.0119096815013
hhs2	201504	5.1724609850228	2.406605709604	0.114775287741	0.17913069383	0.230989678367	0.182933683874	0.105583790004	0.0397023495624	0.0490553834503	0.0231995643299	0.0406566445374	0.0174039433256	0.0165689809775
hhs2	201505	4.8556098126063	3.2711236623152	0.112764834479	0.144017317444	0.167461344608	0.194363612814	0.135989553981	0.0741033486321	0.0612254780759	0.0461734215817	0.0284175697542	0.018996097356	0.0164874212736
hhs2	201506	3.6801810758918	2.9113964455025	0.144884788271	0.184377184254	0.157817095468	0.224515588753	0.129066534625	0.0585910531877	0.0534255436306	0.0173165737955	0.011054614521	0.00974777084629	0.00920325264851
hhs2	201507	3.3675446190536	2.0440023366486	0.205505721004	0.250873217272	0.232084547064	0.187318122056	0.074013173345	0.0214565924861	0.00885155356066	0.00532955739031	0.00498971565457	0.00477345273183	0.00480434743508
hhs2	201508	2.7755180820416	1.5449267801143	0.241702190182	0.314102186299	0.216191982645	0.144765416408	0.0573501120518	0.0125113754101	0.00534294400551	0.00261071400293	0.00190562238937	0.00175872830321	0.00175872830321
hhs2	201509	2.4594799603762	2.2651093568199	0.182181410179	0.23404918577	0.25593352898	0.189542723104	0.0726322970268	0.0374820023776	0.0160607701814	0.00564226179504	0.00278609750221	0.0018773179545	0.00181240512966
hhs2	201510	2.7938916205806	3.2023274246797	0.104668343831	0.226128644234	0.248736832785	0.195751116049	0.136874363401	0.0579323465753	0.0229550160842	0.00591725565165	0.000764057789243	0.000248738003002	2.32855965221e-05
hhs2	201511	2.613003609607	3.7971458845632	0.0657425227717	0.185732134882	0.246169319053	0.182866259804	0.145932502441	0.0954535318135	0.0396023670372	0.0336896003368	0.00314351284596	0.000850503148399	0.000817745867006
hhs2	201512	2.4923303836166	4.0069541033235	0.110047570526	0.287939009677	0.172337423838	0.176752597023	0.119615646252	0.0803979747571	0.0381073707491	0.0117103767049	0.00261751902357	0.000426165510357	4.83459391126e-05
hhs2	201513	2.2702867639352	3.7439864256773	0.119399600651	0.317180179137	0.153653399253	0.14830860273	0.110286379809	0.104906006472	0.0323571899364	0.0108011835175	0.00266484776128	0.000393013751439	4.95969825095e-05
hhs2	201514	1.9421382331712	3.1176093000362	0.286923960222	0.299890154672	0.166031332717	0.100999426202	0.0792322213627	0.0440987761464	0.0172251027123	0.00442363305543	0.00105854084784	9.37242009046e-05	2.31278608851e-05
hhs2	201515	1.9284167287775	2.2186043850231	0.413112869027	0.300652069213	0.137467318858	0.080578935268	0.0430431610295	0.0181179501192	0.00505213179723	0.00111417610089	0.000363005361127	0.000249191612678	0.000249191612678
hhs2	201516	1.8402558953088	1.9901828260501	0.291703614153	0.274622107022	0.205929493155	0.122680701845	0.0547890968472	0.0188637335116	0.00504346618755	0.00324719802077	0.00280729561258	0.00277063707856	0.0175426565671
hhs2	201517	1.8578277737435	1.4320005187197	0.408711014985	0.247176304105	0.182573374235	0.100506812306	0.0456954606292	0.00933237607136	0.00231685126842	0.00116811036502	0.00083989867833	0.00083989867833	0.00083989867833
hhs2	201518	1.7865209698078	1.1933863679938	0.506647047152	0.243495648576	0.151914809778	0.042232522467	0.0143203652184	0.00386482116658	0.00126245006998	0.000801853415713	0.000755793750286	0.000755793750286	0.0339488946553
hhs2	201519	1.6292459351176	1.0926425610217	0.52270651582	0.243173921407	0.142183981222	0.0302921779438	0.0102785770598	0.00358350842784	0.00191869189635	0.00175758061911	0.00172177811306	0.00172177811306	0.0406614893769
hhs3	201441	1.2778500588657	1.2651783102217	0.176991144274	0.780226781628	0.036744338926	0.00326446212541	0.000823221108693	0.000325008656302	0.000325008656302	0.000325008656302	0.000325008656302	0.000325008656302	0.000325008656302
hhs3	201442	1.3178149158751	1.1528639355144	0.136406551691	0.845795983373	0.0173690691662	0.000263391221614	2.35720783327e-05	2.35720783327e-05	2.35720783327e-05	2.35720783327e-05	2.35720783327e-05	2.35720783327e-05	2.35720783327e-05
hhs3	201443	1.3338045206522	1.1528639355144	0.136428721818	0.850089976095	0.00578135261439	0.00117900210834	0.000931563909091	0.000931563909091	0.000931563909091	0.000931563909091	0.000931563909091	0.000931563909091	0.000931563909091
hhs3	201444	1.5074799429752	1.306070979848	0.0112013630376	0.979006753442	0.00479567317804	0.000624526292765	0.000624526292763	0.000624526292763	0.000624526292763	0.000624526292763	0.000624526292763	0.000624526292763	0.000624526292763
hhs3	201445	1.3433130736249	1.3544771665619	0.00712478258155	0.977080336243	0.00363414218875	0.00152009237335	0.00152009237336	0.00152009237335	0.00152009237335	0.00152009237335	0.00152009237335	0.00152009237335	0.00152009237335
hhs3	201446	1.6673315406864	1.3675439056252	0.0137413576675	0.939887560522	0.0075875622997	0.00488935971532	0.00484202282788	0.00484202282786	0.00484202282788	0.00484202282786	0.00484202282786	0.00484202282786	0.00484202282786
hhs3	201447	2.2084791951134	1.6152920840345	0.0332466672637	0.726550880834	0.17799093893	0.0396478194023	0.0112704507203	0.00188220714154	0.00188220714154	0.00188220714154	0.00188220714154	0.00188220714154	0.00188220714154
hhs3	201448	2.1143457634051	1.8662332702986	0.00442950401161	0.645482917471	0.332899901855	0.0067412902826	0.0015766613829	0.0014782875006	0.00147828749915	0.00147828749915	0.00147828749915	0.00147828749915	0.00147828749915
hhs3	201449	2.8642375229886	2.3321517324914	0.00685833596193	0.223546872979	0.694436328527	0.0218965575753	0.00665423167518	0.00661341081783	0.00661341081783	0.0135406191929	0.00661341081783	0.00661341081783	0.00661341081783
hhs3	201450	4.5140049426961	2.6040589822817	0.0130512262107	0.0908009675703	0.627023132047	0.154252506839	0.0271650292461	0.0132284450908	0.0130512262107	0.022273788154	0.0130512262107	0.0130512262107	0.0130512262107
hhs3	201451	7.2489778388211	4.6179375434384	0.0169797297477	0.0252803786769	0.0621231817497	0.145372046793	0.465710294121	0.179700400624	0.0285803797379	0.0253143993064	0.0169797297477	0.0169797297477	0.0169797297477
hhs3	201452	6.9251857773692	5.9464590882201	0.00847481097765	0.0485690138816	0.109839768731	0.123774547546	0.136548806863	0.229637441199	0.202974986857	0.0824904887671	0.0400071038108	0.00920822038896	0.00847481097765
hhs3	201453	4.8415267314043	6.5995573013419	0.0029149129013	0.121537416117	0.121660777603	0.124325385707	0.0287221358365	0.172461988672	0.214923487763	0.162914285136	0.040392132441	0.0071092034357	0.00303827438761
hhs3	201501	4.0930488015732	6.3214552684479	0.00253116053273	0.0660988021483	0.0665103365262	0.0952337951632	0.101384767524	0.201186660761	0.263402686463	0.156139474624	0.0386512163182	0.00620331344343	0.00265778649517
hhs3	201502	4.5048495438264	5.5783884416299	0.0107516152219	0.0717969638202	0.055320000093	0.104161471058	0.214918862495	0.256748671644	0.150292218716	0.0761374212118	0.0378682018104	0.0112529587075	0.0107516152219
hhs3	201503	4.2236670850729	4.9016136793638	0.0117505581359	0.0338965267848	0.13117914536	0.139396618387	0.263036773655	0.22505803014	0.11772932012	0.0420118184245	0.0124400927196	0.0117505581359	0.0117505581359
hhs3	201504	3.5139116630264	4.411370698418	0.0162742883841	0.0601520151828	0.128513784953	0.209606819534	0.269503089151	0.166536041414	0.0617026072521	0.018509040551	0.0161760575196	0.0161760575196	0.0368501985388
hhs3	201505	2.6406316141255	3.9400845691586	0.0154839508407	0.0598912032653	0.143571330585	0.2729353939	0.272825740068	0.0984114753358	0.0419662634824	0.0153445799472	0.0149264672668	0.0323217976546	0.0323217976546
hhs3	201506	2.5416137983432	3.5204989383863	0.011054614521	0.0785624717803	0.20947205985	0.310514824771	0.257513391538	0.0622739643446	0.011789714088	0.00925770446829	0.00912157491884	0.0313181048005	0.00912157491884
hhs3	201507	1.8026749168619	3.1910686868915	0.0112304457108	0.12156950291	0.327805718994	0.256786237764	0.193898693848	0.0431493647996	0.00607103026828	0.0253540157283	0.00471166332533	0.00471166332533	0.00471166332533
hhs3	201508	2.0600328658684	2.885788611273	0.0137159069166	0.188429000361	0.321838209411	0.245880643775	0.1382726978	0.0582381381144	0.0265904904099	0.00175872830321	0.00175872830321	0.00175872830321	0.00175872830321
hhs3	201509	1.6838821021458	2.5915201879085	0.0278749043017	0.228457961594	0.411440922116	0.191171836419	0.0646567408115	0.0466196967465	0.0225283174923	0.00181240512966	0.00181240512966	0.00181240512966	0.00181240512966
hhs3	201510	1.6021794574577	2.2936992086075	0.0454036342723	0.304777859538	0.369192832818	0.211084813832	0.0455661387763	0.0237294628343	0.000152115543082	2.32855965221e-05	2.32855965221e-05	2.32855965221e-05	2.32855965221e-05
hhs3	201511	1.7521941260015	1.9575509732156	0.0858228910837	0.403125755442	0.345554910802	0.103495366987	0.0567342703884	0.00134186236931	0.000784988585612	0.000784988585612	0.000784988585612	0.000784988585612	0.000784988585612
hhs3	201512	1.7018420053168	1.6501808212045	0.103596096431	0.53577409204	0.254140676812	0.070315508004	0.0357324232494	0.000325413624692	2.31579676963e-05	2.31579676963e-05	2.31579676963e-05	2.31579676963e-05	2.31579676963e-05
hhs3	201513	1.6627876812741	1.4306059743894	0.149462308141	0.573359928619	0.223252176508	0.0515971572641	0.00205726424702	0.000155263680642	2.31803079764e-05	2.31803079764e-05	2.31803079764e-05	2.31803079764e-05	2.31803079764e-05
hhs3	201514	1.4752976561449	1.3569655240149	0.145686909434	0.658604658268	0.145770183131	0.0482938309993	0.00145858677461	7.01920875648e-05	2.31278608851e-05	2.31278608851e-05	2.31278608851e-05	2.31278608851e-05	2.31278608851e-05
hhs3	201515	1.3397616580024	1.2056167519819	0.206461213168	0.66333810208	0.0856820633141	0.042319025155	0.000681683856784	0.000271954362368	0.000249191612678	0.000249191612678	0.000249191612678	0.000249191612678	0.000249191612678
hhs3	201516	1.4659544851811	1.0594975198053	0.368473432982	0.521803753292	0.0870811561555	0.00317388095274	0.00284395414659	0.00277063707856	0.00277063707856	0.00277063707856	0.00277063707856	0.00277063707856	0.00277063707856
hhs3	201517	1.3311740222735	1.1283704497142	0.371636946024	0.519263580991	0.096677605502	0.00621436504783	0.00116811036502	0.00083989867833	0.00083989867833	0.00083989867833	0.00083989867833	0.00083989867833	0.00083989867833
hhs3	201518	1.2001549653734	1.0296963557125	0.354107935099	0.612697732859	0.0249140882666	0.0028515085272	0.000893972746566	0.000755793750286	0.000755793750286	0.000755793750286	0.000755793750286	0.000755793750286	0.000755793750286
hhs3	201519	1.2193098952623	1.0096342959565	0.333861669241	0.63650033785	0.0152730266543	0.00225881570386	0.00177548187214	0.00172177811306	0.00172177811306	0.00172177811306	0.00172177811306	0.00172177811306	0.00172177811306
hhs4	201441	1.1159052713479	1.0427227010239	0.381656819716	0.615069353661	0.000673757372977	0.000325008656302	0.000325008656302	0.000325008656302	0.000325008656302	0.000325008656302	0.000325008656302	0.000325008656302	0.000325008656302
hhs4	201442	1.3131611574672	1.0980821292903	0.296396475202	0.702719882492	0.000695065679519	2.35720783327e-05	2.35720783327e-05	2.35720783327e-05	2.35720783327e-05	2.35720783327e-05	2.35720783327e-05	2.35720783327e-05	2.35720783327e-05
hhs4	201443	1.307559363868	1.0980821292903	0.288454751438	0.702468346423	0.00162439086699	0.000931563909091	0.000931563909091	0.000931563909091	0.000931563909091	0.000931563909091	0.000931563909091	0.000931563909091	0.000931563909091
hhs4	201444	1.4846110902278	1.4633229542051	0.0110523935059	0.964407739344	0.0195436568081	0.000624526292763	0.000624526292763	0.000624526292763	0.000624526292763	0.000624526292763	0.000624526292763	0.000624526292763	0.000624526292763
hhs4	201445	1.6845652846224	1.6938159353669	0.00353581429034	0.920689286517	0.063319176511	0.00181507606852	0.00152009237335	0.00152009237335	0.00152009237335	0.00152009237335	0.00152009237335	0.00152009237335	0.00152009237335
hhs4	201446	2.1862063703185	1.6675011111986	0.00593077123911	0.849758126828	0.105196224211	0.00522071792742	0.00484202282786	0.00484202282786	0.00484202282786	0.00484202282786	0.00484202282786	0.00484202282786	0.00484202282786
hhs4	201447	3.0520791550419	2.2606765786685	0.0112289633392	0.200917857566	0.769766943141	0.00491078596287	0.00188220714154	0.00188220714154	0.00188220714154	0.00188220714154	0.00188220714154	0.00188220714154	0.00188220714154
hhs4	201448	2.9035764112516	3.7054650894407	0.0014782875006	0.00177340916341	0.046828647913	0.634710977189	0.303240175901	0.00457706483724	0.00147828749915	0.00147828749915	0.00147828749915	0.00147828749915	0.00147828749915
hhs4	201449	3.7873594863816	2.1935650018873	0.0135406191929	0.0651742838347	0.839036142635	0.0218149158606	0.0138263651944	0.00661341081783	0.0135406191929	0.00661341081783	0.00661341081783	0.00661341081783	0.00661341081783
hhs4	201450	5.7029867857231	4.097274507439	0.022273788154	0.0684220416467	0.0322052256179	0.322858549411	0.463378761016	0.0163829411574	0.022273788154	0.0130512262107	0.0130512262107	0.0130512262107	0.0130512262107
hhs4	201451	7.5150246371843	5.138569977086	0.0169797297477	0.0584829743937	0.0501823254645	0.0341593783075	0.241345011935	0.496942386001	0.0256886262308	0.0252803786769	0.0169797297477	0.0169797297477	0.0169797297477
hhs4	201452	5.2125882989522	5.9857521880775	0.00847481097765	0.188502682964	0.028477907865	0.0684841016396	0.0493610960459	0.330701258078	0.29160018012	0.00897352937734	0.00847481097765	0.00847481097765	0.00847481097765
hhs4	201453	3.3645500924925	4.7861835288578	0.0029149129013	0.240159919332	0.0918817903129	0.122919064763	0.415139180037	0.112410568146	0.0029149129013	0.0029149129013	0.0029149129013	0.0029149129013	0.0029149129013
hhs4	201501	2.9986065374259	3.827963523606	0.00253116053273	0.19323408538	0.0246067561417	0.571928252415	0.192354499881	0.00268944298578	0.00253116053273	0.00253116053273	0.00253116053273	0.00253116053273	0.00253116053273
hhs4	201502	3.1397722141044	3.3313463213532	0.0107516152219	0.112215338727	0.217501990188	0.535050010988	0.0396786088418	0.0310443599229	0.0107516152219	0.0107516152219	0.0107516152219	0.0107516152219	0.0107516152219
hhs4	201503	2.8446646022475	2.9341874520999	0.0117505581359	0.0757750930394	0.472077035924	0.271628135106	0.0769950388414	0.0330213482746	0.0117505581359	0.0117505581359	0.0117505581359	0.0117505581359	0.0117505581359
hhs4	201504	2.5525099940947	2.6053610884097	0.0161514998035	0.106362725013	0.563304692901	0.13897537202	0.036899313971	0.0368501985388	0.0368501985388	0.0161514998035	0.0161514998035	0.0161514998035	0.0161514998035
hhs4	201505	2.3920356947578	2.3626771196333	0.0149264672668	0.117620470222	0.619890824742	0.0908909757386	0.0497171280424	0.0323217976546	0.0149264672668	0.0149264672668	0.0149264672668	0.0149264672668	0.0149264672668
hhs4	201506	2.6104083665691	2.1917315948243	0.03142700844	0.207784053437	0.554092641285	0.120648742525	0.00912157491884	0.00912157491884	0.0313181048005	0.00912157491884	0.00912157491884	0.00912157491884	0.00912157491884
hhs4	201507	2.3288968165022	2.1032471493975	0.0256938574641	0.325082294475	0.50810251652	0.08749733586	0.0253540157283	0.00471166332533	0.00471166332533	0.00471166332533	0.00471166332533	0.00471166332533	0.00471166332533
hhs4	201508	2.2568880383896	2.0162428766848	0.0510403278926	0.403547361679	0.433073072997	0.10002813931	0.00175872830321	0.00175872830321	0.00175872830321	0.00175872830321	0.00175872830321	0.00175872830321	0.00175872830321
hhs4	201509	1.9032478155613	1.9089413255543	0.043244229855	0.557657060062	0.384599469046	0.00181240512966	0.00181240512966	0.00181240512966	0.00181240512966	0.00181240512966	0.00181240512966	0.00181240512966	0.00181240512966
hhs4	201510	1.4414701717928	1.8023526059695	0.0677600312127	0.712725220674	0.219328463341	2.32855965221e-05	2.32855965221e-05	2.32855965221e-05	2.32855965221e-05	2.32855965221e-05	2.32855965221e-05	2.32855965221e-05	2.32855965221e-05
hhs4	201511	1.3683897098434	1.6972503690963	0.0879190474576	0.800471269113	0.105329774745	0.000784988585612	0.000784988585612	0.000784988585612	0.000784988585612	0.000784988585612	0.000784988585612	0.000784988585612	0.000784988585612
hhs4	201512	1.3082946924962	1.5743602720662	0.257285248464	0.714220237927	0.0283092498682	2.31579676963e-05	2.31579676963e-05	2.31579676963e-05	2.31579676963e-05	2.31579676963e-05	2.31579676963e-05	2.31579676963e-05	2.31579676963e-05
hhs4	201513	1.1081799644329	1.4500205219286	0.290605004556	0.69827628609	0.0109332668901	2.31803079764e-05	2.31803079764e-05	2.31803079764e-05	2.31803079764e-05	2.31803079764e-05	2.31803079764e-05	2.31803079764e-05	2.31803079764e-05
hhs4	201514	0.9397760297558	1.3112957040304	0.455469117241	0.542016584904	0.00232927496819	2.31278608851e-05	2.31278608851e-05	2.31278608851e-05	2.31278608851e-05	2.31278608851e-05	2.31278608851e-05	2.31278608851e-05	2.31278608851e-05
hhs4	201515	0.9152625302498	1.1702819112636	0.559084708501	0.438194549242	0.000727209356164	0.000249191612678	0.000249191612678	0.000249191612678	0.000249191612678	0.000249191612678	0.000249191612678	0.000249191612678	0.000249191612678
hhs4	201516	0.9719160524795	1.0297792446284	0.514983896245	0.460043711514	0.00280729561258	0.00277063707856	0.00277063707856	0.00277063707856	0.00277063707856	0.00277063707856	0.00277063707856	0.00277063707856	0.00277063707856
hhs4	201517	0.93930830034528	0.86422517750397	0.697222622151	0.295218289744	0.00083989867833	0.00083989867833	0.00083989867833	0.00083989867833	0.00083989867833	0.00083989867833	0.00083989867833	0.00083989867833	0.00083989867833
hhs4	201518	1.0046819535989	0.70173560567078	0.863414715707	0.129783140541	0.000755793750286	0.000755793750286	0.000755793750286	0.000755793750286	0.000755793750286	0.000755793750286	0.000755793750286	0.000755793750286	0.000755793750286
hhs4	201519	0.92633108197092	0.53665839698719	0.889615126257	0.0948888707256	0.00172177811306	0.00172177811306	0.00172177811306	0.00172177811306	0.00172177811306	0.00172177811306	0.00172177811306	0.00172177811306	0.00172177811306
hhs5	201441	0.87675669912755	0.81145205446799	0.889833521154	0.107042115958	0.00052429363726	0.000325008656302	0.000325008656302	0.000325008656302	0.000325008656302	0.000325008656302	0.000325008656302	0.000325008656302	0.000325008656302
hhs5	201442	1.0010351329274	0.827100255501	0.88943432725	0.10777655184	0.00260054428289	2.35720783327e-05	2.35720783327e-05	2.35720783327e-05	2.35720783327e-05	2.35720783327e-05	2.35720783327e-05	2.35720783327e-05	2.35720783327e-05
hhs5	201443	1.0407407032437	0.827100255501	0.902942775455	0.0886236617233	0.000981051548941	0.000931563909091	0.000931563909091	0.000931563909091	0.000931563909091	0.000931563909091	0.000931563909091	0.000931563909091	0.000931563909091
hhs5	201444	1.1706960128229	1.0006592038352	0.494806119177	0.499523487678	0.000674182803302	0.000624526292763	0.000624526292763	0.000624526292763	0.000624526292763	0.000624526292763	0.000624526292763	0.000624526292763	0.000624526292763
hhs5	201445	1.2344246698565	0.99897767299201	0.496699388662	0.48952145208	0.00161842027174	0.00152009237335	0.00152009237335	0.00152009237335	0.00152009237335	0.00152009237335	0.00152009237335	0.00152009237335	0.00152009237335
hhs5	201446	1.4690069037933	1.2605244884862	0.0229720507192	0.923935029454	0.0143567372043	0.00484202282786	0.00484202282786	0.00484202282786	0.00484202282786	0.00484202282786	0.00484202282786	0.00484202282786	0.00484202282786
hhs5	201447	1.8585573276797	1.3104435411898	0.0344860876571	0.903482465838	0.0374195962692	0.0114364002448	0.00188220714154	0.00188220714154	0.00188220714154	0.00188220714154	0.00188220714154	0.00188220714154	0.00188220714154
hhs5	201448	2.3989527624954	2.5532883357183	0.00152747444681	0.0234648505314	0.695997906766	0.265808913132	0.00433113012931	0.00147828749915	0.00147828749915	0.00147828749915	0.00147828749915	0.00147828749915	0.00147828749915
hhs5	201449	3.8730872697533	2.8774309105621	0.0204678275681	0.0760895988558	0.655709672276	0.1945118172	0.00661341081783	0.00661341081783	0.00661341081783	0.00661341081783	0.0135406191929	0.00661341081783	0.00661341081783
hhs5	201450	4.9404536613652	4.0197478121668	0.022273788154	0.105276845644	0.0314963500973	0.351192029707	0.40223106719	0.0130512262107	0.0130512262107	0.0130512262107	0.0130512262107	0.022273788154	0.0130512262107
hhs5	201451	6.6067503110174	4.3730326062757	0.0169797297477	0.0667836233229	0.0667836233229	0.0485164686222	0.673713961527	0.0340232957895	0.0169797297477	0.0169797297477	0.0169797297477	0.0252803786769	0.0169797297477
hhs5	201452	4.8275531473676	5.8415733743678	0.028477907865	0.0884871985269	0.128493392302	0.0484810047523	0.0495371143046	0.446227908548	0.176396229791	0.00847481097765	0.00847481097765	0.00847481097765	0.00847481097765
hhs5	201453	3.1961269947075	4.253054685658	0.0325705387052	0.269815545136	0.121537416117	0.126842911036	0.431571405517	0.00308761898213	0.0029149129013	0.0029149129013	0.0029149129013	0.0029149129013	0.0029149129013
hhs5	201501	2.6265067965045	3.4857246014196	0.00253116053273	0.0874779549638	0.233417193617	0.651954452204	0.0094322754856	0.00253116053273	0.00253116053273	0.00253116053273	0.00253116053273	0.00253116053273	0.00253116053273
hhs5	201502	2.2572987616463	1.6096000975299	0.0107516152219	0.609587595332	0.108689748378	0.155124245112	0.051337104624	0.0107516152219	0.0107516152219	0.0107516152219	0.0107516152219	0.0107516152219	0.0107516152219
hhs5	201503	1.9183964018308	2.7473064802984	0.0117505581359	0.0970989242999	0.561076137495	0.162737312563	0.0542921384133	0.0117505581359	0.0542921384133	0.0117505581359	0.0117505581359	0.0117505581359	0.0117505581359
hhs5	201504	1.9104995362029	2.5331629315923	0.0161514998035	0.0818575802789	0.617868482166	0.0882671441862	0.0161514998035	0.0575488972741	0.0368501985388	0.0161514998035	0.0161514998035	0.0368501985388	0.0161514998035
hhs5	201505	1.8787381575691	2.33400739408	0.0323217976546	0.101314075686	0.607065016776	0.0852325174639	0.0149264672668	0.0497171280424	0.0323217976546	0.0149264672668	0.0149264672668	0.0323217976546	0.0149264672668
hhs5	201506	1.8300110648985	2.1621192416033	0.0313181048005	0.201876030991	0.493955592284	0.142409657848	0.00912157491884	0.0535146346821	0.00912157491884	0.0313181048005	0.00912157491884	0.00912157491884	0.00912157491884
hhs5	201507	1.6288439666843	2.0021181591089	0.0253540157283	0.393725634461	0.440015281193	0.0459963681313	0.0459963681313	0.00471166332533	0.00471166332533	0.0253540157283	0.00471166332533	0.00471166332533	0.00471166332533
hhs5	201508	1.7726079614428	1.8525211815671	0.0508934338064	0.540798534241	0.295968794521	0.0754607865581	0.0263260810548	0.00175872830321	0.00175872830321	0.00175872830321	0.00175872830321	0.00175872830321	0.00175872830321
hhs5	201509	1.8388324047014	1.7048605828013	0.043406511917	0.67515556571	0.184204857535	0.0638627729803	0.00181240512966	0.0224958610799	0.00181240512966	0.00181240512966	0.00181240512966	0.00181240512966	0.00181240512966
hhs5	201510	1.8891670736512	1.5610438932597	0.0699501403043	0.80477128335	0.102867658721	0.0222479184489	2.32855965221e-05	2.32855965221e-05	2.32855965221e-05	2.32855965221e-05	2.32855965221e-05	2.32855965221e-05	2.32855965221e-05
hhs5	201511	2.0120096638144	1.4139008862054	0.104494231843	0.822877404404	0.0663484550686	0.000784988585612	0.000784988585612	0.000784988585612	0.000784988585612	0.000784988585612	0.000784988585612	0.000784988585612	0.000784988585612
hhs5	201512	1.8004552291852	1.2771158165756	0.237199803647	0.762465834787	0.000149097824778	2.31579676963e-05	2.31579676963e-05	2.31579676963e-05	2.31579676963e-05	2.31579676963e-05	2.31579676963e-05	2.31579676963e-05	2.31579676963e-05
hhs5	201513	1.6716917601086	1.1524495008081	0.364721565029	0.634964145502	0.000128847006109	2.31803079764e-05	2.31803079764e-05	2.31803079764e-05	2.31803079764e-05	2.31803079764e-05	2.31803079764e-05	2.31803079764e-05	2.31803079764e-05
hhs5	201514	1.4242576724417	1.0337236372631	0.504302768499	0.49546554864	4.6659974225e-05	2.31278608851e-05	2.31278608851e-05	2.31278608851e-05	2.31278608851e-05	2.31278608851e-05	2.31278608851e-05	2.31278608851e-05	2.31278608851e-05
hhs5	201515	1.219209091654	0.93086394675581	0.757307004915	0.240450270571	0.000249191612678	0.000249191612678	0.000249191612678	0.000249191612678	0.000249191612678	0.000249191612678	0.000249191612678	0.000249191612678	0.000249191612678
hhs5	201516	1.2371922260825	0.84570613311104	0.768439630711	0.206624635582	0.00277063707856	0.00277063707856	0.00277063707856	0.00277063707856	0.00277063707856	0.00277063707856	0.00277063707856	0.00277063707856	0.00277063707856
hhs5	201517	1.0601152519365	0.76177249690753	0.856186411944	0.136254499951	0.00083989867833	0.00083989867833	0.00083989867833	0.00083989867833	0.00083989867833	0.00083989867833	0.00083989867833	0.00083989867833	0.00083989867833
hhs5	201518	1.0089988509474	0.75788413304095	0.864957714499	0.128240141749	0.000755793750286	0.000755793750286	0.000755793750286	0.000755793750286	0.000755793750286	0.000755793750286	0.000755793750286	0.000755793750286	0.000755793750286
hhs5	201519	0.85200575582545	0.75905761613893	0.856891635724	0.127612361258	0.00172177811306	0.00172177811306	0.00172177811306	0.00172177811306	0.00172177811306	0.00172177811306	0.00172177811306	0.00172177811306	0.00172177811306
hhs6	201441	2.1414861036969	2.1147648777408	0.0127304987208	0.36068207547	0.586123210177	0.0355486290403	0.0023676797111	0.000623936127737	0.000524293637259	0.000325008656302	0.00042465114678	0.000325008656302	0.000325008656302
hhs6	201442	2.225345921546	2.1864999302979	0.0149839522762	0.270365190785	0.671273019779	0.0411983518083	0.0017023060813	0.000263391221614	7.15359069889e-05	2.35720783327e-05	7.15359069889e-05	2.35720783327e-05	2.35720783327e-05
hhs6	201443	2.3164011291538	2.1864999302979	0.00592981553394	0.264205807911	0.683069191601	0.0381957567161	0.00266363130384	0.00117900210834	0.000981051548941	0.000931563909091	0.000981051548941	0.000931563909091	0.000931563909091
hhs6	201444	2.4418727493578	2.4054164868411	0.000823152334923	0.0273397289627	0.960931783606	0.00648399453637	0.000674182803302	0.000624526292763	0.000624526292763	0.000624526292763	0.000624526292763	0.000624526292765	0.000624526292763
hhs6	201445	2.304940326743	2.4449602871539	0.00152009237335	0.00535488041058	0.979391041855	0.0030441747984	0.00156925632255	0.00152009237335	0.00152009237335	0.00152009237335	0.00152009237335	0.00152009237336	0.00152009237335
hhs6	201446	3.8736443983623	2.4309414656844	0.00484202282788	0.0229247138318	0.931934963432	0.00640414011361	0.00484202282788	0.00484202282786	0.00484202282786	0.00484202282786	0.00484202282786	0.00484202282786	0.00484202282788
hhs6	201447	4.6910790210367	3.7521471633687	0.00196518190377	0.0393936940756	0.103183989742	0.580762530232	0.250611152367	0.00532565977401	0.00188220714154	0.00188220714154	0.0112289633392	0.00188220714154	0.00188220714154
hhs6	201448	4.7999027625748	4.590923531466	0.0014782875006	0.00147828750638	0.00177340915474	0.093802177403	0.70918000719	0.181600868643	0.00477381260473	0.00147828749915	0.0014782875006	0.00147828749915	0.00147828749915
hhs6	201449	8.0709849202283	5.3278701466798	0.0135406191929	0.0204678275681	0.0412494526934	0.0282930948049	0.196160797603	0.61012511199	0.0564964984996	0.00689915681928	0.0135406191929	0.00661341081783	0.00661341081783
hhs6	201450	11.088893902613	7.4357559596708	0.0131575575387	0.013511995299	0.0430936450347	0.0602201690326	0.0679042882553	0.0674219786399	0.138990142619	0.36178971874	0.157194340249	0.0461202692461	0.0305958953452
hhs6	201451	7.7866075885066	8.3053961199083	0.0170137503772	0.0252803786769	0.0424940478662	0.0369150492966	0.0387865685866	0.0813796273795	0.106964294763	0.161737508251	0.191266645317	0.166635324895	0.131526804591
hhs6	201452	9.985360069309	8.790361714859	0.028477907865	0.00847481097765	0.0487156957639	0.0898953445966	0.0352839472019	0.090750411367	0.0833662682075	0.152390450147	0.161811738841	0.135501321017	0.165332104016
hhs6	201453	8.32554468951	9.3231613304671	0.0029149129013	0.0622755091036	0.0920051517992	0.0627196104543	0.0941022970664	0.0123397304551	0.0910680800074	0.157386739541	0.13459048788	0.118282574895	0.172314905897
hhs6	201501	9.3536892584628	9.6026703632375	0.00253116053273	0.00253116053273	0.0449095882765	0.0663520540732	0.0892823749286	0.0748676500472	0.0735903687687	0.0932063712925	0.143318595927	0.148910773111	0.26049990251
hhs6	201502	7.6871823741155	9.6519887469797	0.0107516152219	0.0107516152219	0.0513649570398	0.0921454133529	0.0733288466929	0.0779523477268	0.0747888387841	0.109548653786	0.113554882187	0.142409985026	0.24340284496
hhs6	201503	6.6830045821505	8.7783374684125	0.0117505581359	0.0118035992577	0.0756955313566	0.0346656230513	0.061823977713	0.142052575335	0.0855585794458	0.143586867012	0.128971437377	0.140164414368	0.163926836948
hhs6	201504	6.2619197963623	8.0506212906249	0.0161514998035	0.0576962435708	0.0586294367833	0.0416389531822	0.114393098184	0.0782545079169	0.0902666870532	0.160936882139	0.141416953777	0.0971674052829	0.143448332308
hhs6	201505	5.861047417224	7.2363478423131	0.032461168548	0.0504976050458	0.0355830765617	0.0826662501408	0.0715965154331	0.107247589981	0.147414281478	0.171722408182	0.127372746998	0.106942816899	0.0664955407322
hhs6	201506	5.3733530622535	6.3303085077582	0.0318898489082	0.0786515628318	0.0208559420811	0.109008452358	0.104882513321	0.161846530132	0.197792144507	0.12984867269	0.111641952296	0.0345505747555	0.0190318061186
hhs6	201507	4.676526514084	5.2516458369779	0.0295865900734	0.0797380747117	0.0678651273985	0.149096683505	0.198033893451	0.184250165169	0.173379920258	0.0671498585909	0.0325168962491	0.0118483397758	0.00653445081701
hhs6	201508	4.6389821980753	4.0642029122021	0.0722812127513	0.120498513375	0.117576687377	0.227238417924	0.206137765606	0.121865994693	0.0779446629313	0.0206493077833	0.0308210400913	0.00305139626141	0.0019350012066
hhs6	201509	4.6510039097869	3.0349398241906	0.1404923627	0.12100107277	0.207839418469	0.248914222658	0.189510266692	0.0562093523431	0.0213511654056	0.00781684142708	0.00301329238914	0.00200714360417	0.00184486154208
hhs6	201510	4.0143717119372	2.0989929241464	0.235979733934	0.203289134994	0.235272636298	0.193016413827	0.100577993028	0.0233092984373	0.00681906527757	0.00150482998196	0.000152115543082	5.54930831622e-05	2.32855965221e-05
hhs6	201511	3.6249055056714	1.3758916379477	0.397245900841	0.173759735576	0.289015688298	0.0918992893734	0.0312820175632	0.0106776875665	0.00271766818784	0.00101428955537	0.000817745867006	0.000784988585612	0.000784988585612
hhs6	201512	3.3479389671364	0.78568169050444	0.493832766221	0.16833981457	0.254755819724	0.0664617483773	0.0126675196187	0.0031212784519	0.000552105367438	0.00019947376761	2.31579676963e-05	2.31579676963e-05	2.31579676963e-05
hhs6	201513	2.7940450555291	0.31555771933219	0.522781688899	0.216595174526	0.199908464489	0.0518084906604	0.00694434903563	0.00171384747809	0.000128847006109	4.95969825095e-05	2.31803079764e-05	2.31803079764e-05	2.31803079764e-05
hhs6	201514	2.7163651832082	0.11843983955968	0.525368526016	0.246153662561	0.206807969057	0.0160484970453	0.00465895418883	0.00075262337442	0.000117256314244	2.31278608851e-05	2.31278608851e-05	2.31278608851e-05	2.31278608851e-05
hhs6	201515	1.8122139335987	0.085254417953263	0.557101479334	0.311172731685	0.108995391112	0.0157733869011	0.0044375375556	0.00118246434996	0.000317479861747	0.000271954362368	0.000249191612678	0.000249191612678	0.000249191612678
hhs6	201516	2.4889920195419	0.28215991903188	0.597692397584	0.236972422867	0.0919961391535	0.0306311229307	0.0247277292342	0.00405368576912	0.00284395414659	0.00277063707856	0.00277063707856	0.00277063707856	0.00277063707856
hhs6	201517	2.4143266145565	0.089182444012331	0.654938192664	0.19124349204	0.0991255528949	0.038761988748	0.00879903208049	0.00272711587678	0.00100400452167	0.000880925139166	0.00083989867833	0.00083989867833	0.00083989867833
hhs6	201518	2.2584937990779	0.093398691921382	0.555801516065	0.276373443789	0.107467232641	0.0499776582238	0.00483207414054	0.00163092739339	0.000893972746566	0.000755793750286	0.000755793750286	0.000755793750286	0.000755793750286
hhs6	201519	2.2392109116576	0.087108350582513	0.525866065745	0.294362575672	0.110946294691	0.0526732301578	0.00510511493511	0.00236622322202	0.00179338312516	0.00172177811306	0.00172177811306	0.00172177811306	0.00172177811306
hhs7	201441	0.96930781344936	0.89587214612526	0.683324459638	0.312455110079	0.00157053978728	0.000374829901541	0.000325008656302	0.000325008656302	0.000325008656302	0.000325008656302	0.000325008656302	0.000325008656302	0.000325008656302
hhs7	201442	0.90446901493942	1.1323613855578	0.32575907854	0.667026053771	0.00697832723348	2.35720783327e-05	2.35720783327e-05	7.15359069889e-05	2.35720783327e-05	2.35720783327e-05	2.35720783327e-05	2.35720783327e-05	2.35720783327e-05
hhs7	201443	0.7080001787845	1.1323613855578	0.310922139929	0.673468589471	0.00810727168734	0.000931563909091	0.000931563909091	0.000981051548941	0.000931563909091	0.000931563909091	0.000931563909091	0.000931563909091	0.000931563909091
hhs7	201444	0.77134855531586	0.961099072242	0.580116004283	0.413915663509	0.000922465355997	0.000674182803302	0.000624526292763	0.000624526292763	0.000624526292763	0.000624526292763	0.000624526292763	0.000624526292763	0.000624526292763
hhs7	201445	1.0937051697004	0.94664239355915	0.616856080494	0.369315596299	0.00166758422094	0.00152009237335	0.00152009237335	0.00152009237335	0.00152009237335	0.00152009237335	0.00152009237335	0.00152009237335	0.00152009237335
hhs7	201446	1.0239211226211	1.0198895761221	0.443039589903	0.513098183321	0.00512604415256	0.00484202282786	0.00484202282786	0.00484202282786	0.00484202282786	0.00484202282786	0.00484202282786	0.00484202282786	0.00484202282786
hhs7	201447	1.8416136106018	1.1784658773709	0.234035189775	0.721785033046	0.0197338764676	0.00192369452266	0.00188220714154	0.0112289633392	0.00188220714154	0.00188220714154	0.00188220714154	0.00188220714154	0.00188220714154
hhs7	201448	1.7896828949712	2.9326832744362	0.00226527857637	0.00802015078	0.595508984518	0.383611638921	0.00172422220853	0.0014782875006	0.00147828749915	0.00147828749915	0.00147828749915	0.00147828749915	0.00147828749915
hhs7	201449	3.6920380495559	3.0197658201943	0.0250805844486	0.120788437654	0.347034686369	0.405759753987	0.052606179677	0.00861363282798	0.00673587338988	0.00661341081783	0.00661341081783	0.00661341081783	0.0135406191929
hhs7	201450	4.8878393308093	5.7283519418692	0.0314963500973	0.0868317217574	0.0407189120407	0.0139018768354	0.108012282369	0.401061422581	0.228832934678	0.0387834076081	0.0150360776683	0.022273788154	0.0130512262107
hhs7	201451	6.3790795047332	7.3593508957652	0.0335810276061	0.0667836233229	0.0418816765353	0.0252803786769	0.0254164611949	0.0322549923911	0.221511369606	0.345448907526	0.16211096584	0.0282745787402	0.0174560185606
hhs7	201452	5.800726426909	7.3732265800955	0.0484810047523	0.148496489189	0.0684841016396	0.00847481097765	0.0486276866345	0.0461384064893	0.211624906058	0.26422934089	0.134122511323	0.0128165946926	0.0085041473541
hhs7	201453	4.4915329259181	5.2345345567824	0.0325705387052	0.329126796744	0.0325705387052	0.0349390792423	0.170489155899	0.248650042615	0.0951646323609	0.0470536527016	0.00360573722462	0.0029149129013	0.0029149129013
hhs7	201501	3.5907039382754	3.5612361654825	0.0237203744046	0.129729756745	0.154284171804	0.569183750915	0.0864525171385	0.0239736263295	0.00253116053273	0.00253116053273	0.00253116053273	0.00253116053273	0.00253116053273
hhs7	201502	4.1871560309897	2.5412991975651	0.0310443599229	0.113603440037	0.564427162746	0.154729791806	0.0311000647547	0.0310443599229	0.0310443599229	0.0107516152219	0.0107516152219	0.0107516152219	0.0107516152219
hhs7	201503	4.1554242046684	2.5594844927063	0.0120688048668	0.119507497987	0.517449814791	0.119797923872	0.0968602392517	0.0542921384133	0.0117505581359	0.0117505581359	0.0330213482746	0.0117505581359	0.0117505581359
hhs7	201504	3.2420576438997	1.77577804517	0.0465013809739	0.404328406603	0.233006867043	0.0786650771834	0.0784931731705	0.057548897274	0.0161514998035	0.0161514998035	0.0368501985388	0.0161514998035	0.0161514998035
hhs7	201505	2.6765215315202	1.4444979084183	0.126590427111	0.36029675569	0.0817185280653	0.218523154207	0.0885216705497	0.0323217976546	0.0323217976546	0.0149264672668	0.0149264672668	0.0149264672668	0.0149264672668
hhs7	201506	2.3860002455796	2.9390039630898	0.0318353970884	0.0983977608234	0.417294843357	0.299834854773	0.0757111645638	0.00912157491884	0.0313181048005	0.00912157491884	0.00912157491884	0.00912157491884	0.00912157491884
hhs7	201507	2.4233310778915	2.5017232401196	0.0459963681313	0.0851755424835	0.708582936534	0.106621157171	0.00471166332533	0.00471166332533	0.0253540157283	0.00471166332533	0.00471166332533	0.00471166332533	0.00471166332533
hhs7	201508	2.3099564682521	2.1270001849772	0.0508934338064	0.359463080105	0.50143091915	0.0513341160649	0.0263260810548	0.00175872830321	0.00175872830321	0.00175872830321	0.00175872830321	0.00175872830321	0.00175872830321
hhs7	201509	2.4821153040736	1.6329023806342	0.0716847683732	0.759553387784	0.112895690905	0.0431793170301	0.00181240512966	0.00181240512966	0.00181240512966	0.00181240512966	0.00181240512966	0.00181240512966	0.00181240512966
hhs7	201510	2.1529490886104	1.5324349664288	0.130374319382	0.793918827423	0.0755205684222	2.32855965221e-05	2.32855965221e-05	2.32855965221e-05	2.32855965221e-05	2.32855965221e-05	2.32855965221e-05	2.32855965221e-05	2.32855965221e-05
hhs7	201511	1.8738554135975	1.3732795303521	0.226252737148	0.739477520793	0.0279898333743	0.000784988585612	0.000784988585612	0.000784988585612	0.000784988585612	0.000784988585612	0.000784988585612	0.000784988585612	0.000784988585612
hhs7	201512	1.8170322102632	1.2051883149979	0.450178086981	0.548631160424	0.00100548885293	2.31579676963e-05	2.31579676963e-05	2.31579676963e-05	2.31579676963e-05	2.31579676963e-05	2.31579676963e-05	2.31579676963e-05	2.31579676963e-05
hhs7	201513	1.4663329221465	1.057045014238	0.541105169014	0.458580541516	0.000128847006109	2.31803079764e-05	2.31803079764e-05	2.31803079764e-05	2.31803079764e-05	2.31803079764e-05	2.31803079764e-05	2.31803079764e-05	2.31803079764e-05
hhs7	201514	1.150176462646	0.93907815431603	0.739867384309	0.259900932829	4.6659974225e-05	2.31278608851e-05	2.31278608851e-05	2.31278608851e-05	2.31278608851e-05	2.31278608851e-05	2.31278608851e-05	2.31278608851e-05	2.31278608851e-05
hhs7	201515	1.0849567578102	0.84491598368091	0.835797237961	0.161937274775	0.000271954362368	0.000249191612678	0.000249191612678	0.000249191612678	0.000249191612678	0.000249191612678	0.000249191612678	0.000249191612678	0.000249191612678
hhs7	201516	1.0759391180812	0.77255264336509	0.825586176082	0.149478090211	0.00277063707856	0.00277063707856	0.00277063707856	0.00277063707856	0.00277063707856	0.00277063707856	0.00277063707856	0.00277063707856	0.00277063707856
hhs7	201517	0.81953956059267	0.73475315404341	0.846681913287	0.145758998608	0.00083989867833	0.00083989867833	0.00083989867833	0.00083989867833	0.00083989867833	0.00083989867833	0.00083989867833	0.00083989867833	0.00083989867833
hhs7	201518	0.84728977710439	0.71362468111643	0.828632556345	0.164565299903	0.000755793750286	0.000755793750286	0.000755793750286	0.000755793750286	0.000755793750286	0.000755793750286	0.000755793750286	0.000755793750286	0.000755793750286
hhs7	201519	0.61554787160138	0.71458135164874	0.813942043782	0.1705619532	0.00172177811306	0.00172177811306	0.00172177811306	0.00172177811306	0.00172177811306	0.00172177811306	0.00172177811306	0.00172177811306	0.00172177811306
hhs8	201441	0.69666932039747	0.68953128383214	0.926252851424	0.0704733219529	0.000374829901543	0.00042465114678	0.000524293637259	0.000325008656302	0.000325008656302	0.000325008656302	0.000325008656302	0.000325008656302	0.000325008656302
hhs8	201442	0.77017958547468	0.70019856400805	0.947256961381	0.0524349622567	0.000119499735645	2.35720783327e-05	2.35720783327e-05	2.35720783327e-05	2.35720783327e-05	2.35720783327e-05	2.35720783327e-05	2.35720783327e-05	2.35720783327e-05
hhs8	201443	0.7664045669129	0.70019856400805	0.939118240185	0.0523987093531	0.00103053918879	0.000931563909091	0.000931563909091	0.000931563909091	0.000931563909091	0.000931563909091	0.000931563909091	0.000931563909091	0.000931563909091
hhs8	201444	0.79643212837612	0.76549880224621	0.940423644753	0.0535583665273	0.00102177837708	0.000624526292763	0.000624526292763	0.000624526292763	0.000624526292763	0.000624526292763	0.000624526292763	0.000624526292763	0.000624526292763
hhs8	201445	0.78817539544702	0.81797094454353	0.868968811964	0.117350356676	0.00152009237335	0.00152009237336	0.00152009237335	0.00152009237335	0.00152009237335	0.00152009237335	0.00152009237335	0.00152009237335	0.00152009237335
hhs8	201446	0.74671747693945	0.79683809139681	0.865994679221	0.0904271153279	0.00484202282786	0.00484202282788	0.00484202282786	0.00484202282788	0.00484202282786	0.00484202282786	0.00484202282786	0.00484202282786	0.00484202282786
hhs8	201447	0.98878518505356	0.77867852456354	0.9000632041	0.0736501754287	0.00188220714154	0.00188220714154	0.00188220714154	0.00188220714154	0.0112289633392	0.00188220714154	0.00188220714154	0.00188220714154	0.00188220714154
hhs8	201448	1.3198003908935	0.86716161323076	0.770516123717	0.216179288786	0.0014782875006	0.00147828749915	0.00147828749915	0.00147828749915	0.0014782875006	0.0014782875006	0.00147828749915	0.00147828749915	0.00147828749915
hhs8	201449	1.8339608885755	1.6059646997408	0.0650110004053	0.850073920228	0.0250805844486	0.00661341081783	0.00661341081783	0.0135406191929	0.00661341081783	0.00661341081783	0.00661341081783	0.00661341081783	0.00661341081783
hhs8	201450	2.4056390404276	2.4829257980597	0.0500123615361	0.175044100119	0.601006943339	0.0641328876448	0.0314963500973	0.0130512262107	0.0130512262107	0.0130512262107	0.0130512262107	0.0130512262107	0.0130512262107
hhs8	201451	3.7839397350295	2.9059072530005	0.0418816765353	0.0670898089884	0.431724454591	0.323844653793	0.0252803786769	0.0252803786769	0.0169797297477	0.0169797297477	0.0169797297477	0.0169797297477	0.0169797297477
hhs8	201452	4.3901884124618	4.1830302584331	0.108490295414	0.128493392302	0.0685134380161	0.120740811808	0.501644323666	0.0293623110118	0.00885618387153	0.00847481097765	0.00847481097765	0.00847481097765	0.00847481097765
hhs8	201453	3.4045873854848	3.729140791478	0.121537416117	0.210504293528	0.121586760711	0.487971801552	0.0409102506835	0.0029149129013	0.0029149129013	0.0029149129013	0.0029149129013	0.0029149129013	0.0029149129013
hhs8	201501	3.3466445473621	2.5890182463203	0.0660988021483	0.129888039198	0.691726026064	0.0521905811166	0.0449095882765	0.00253116053273	0.00253116053273	0.00253116053273	0.00253116053273	0.00253116053273	0.00253116053273
hhs8	201502	3.1880777223019	1.7491520386281	0.0513649570398	0.664310445529	0.116834320277	0.0514206618716	0.0311836220023	0.0107794676378	0.0108073200537	0.0107516152219	0.0107516152219	0.0310443599229	0.0107516152219
hhs8	201503	3.0139043767554	4.9559541296477	0.0368933501681	0.174914150879	0.118924045647	0.184669816439	0.133055603758	0.129846615887	0.0965367913788	0.0519557284819	0.0458042586353	0.015118669372	0.0122809693541
hhs8	201504	2.7842588914358	4.6682993902493	0.0438000322007	0.179534351189	0.156902504787	0.167121970647	0.127864550433	0.139108528462	0.0793385033799	0.045964567173	0.0255816627935	0.0184108096865	0.0163725192486
hhs8	201505	2.0734185623617	3.4542895701586	0.0508023781281	0.165262970258	0.30628028315	0.130271661582	0.12818109818	0.0872320867965	0.0530862178976	0.0286684373625	0.0193863358577	0.0157348184489	0.015093712339
hhs8	201506	1.9869667457491	2.1074935198905	0.0566654269074	0.385279600705	0.355016788174	0.0561951731175	0.065622751261	0.0259471872304	0.0161730855802	0.0113268736199	0.00942105992762	0.00920325264851	0.00914880082873
hhs8	201507	1.5245598027321	1.6009621472093	0.0811545404283	0.636510284488	0.220914736386	0.0169768605151	0.0119101291823	0.00783202835345	0.0055149256098	0.00502061035782	0.00474255802858	0.00471166332533	0.00471166332533
hhs8	201508	1.5115590214746	1.2204468670831	0.198463232762	0.727348558395	0.0577974558559	0.00311015389588	0.00252257755124	0.0019350012066	0.00178810712044	0.00175872830321	0.00175872830321	0.00175872830321	0.00175872830321
hhs8	201509	1.4639912705532	0.94382384919129	0.431723751332	0.487901937081	0.0651934858895	0.00220188207868	0.00200714360417	0.00190977436692	0.00181240512966	0.00181240512966	0.00181240512966	0.00181240512966	0.00181240512966
hhs8	201510	1.5191532956349	0.70930746066498	0.656163005852	0.341823804528	0.00118275511556	0.000409775436202	0.000216530516362	5.54930831622e-05	5.54930831622e-05	2.32855965221e-05	2.32855965221e-05	2.32855965221e-05	2.32855965221e-05
hhs8	201511	1.1582592971454	0.51920001393581	0.77464238496	0.215541106132	0.00252112449948	0.00150564877627	0.00104704683676	0.000817745867006	0.000784988585612	0.000784988585612	0.000784988585612	0.000784988585612	0.000784988585612
hhs8	201512	1.2320451262248	0.35772116252408	0.829660064339	0.168569859724	0.00105586479576	0.000325413624692	0.00019947376761	7.35339105289e-05	2.31579676963e-05	2.31579676963e-05	2.31579676963e-05	2.31579676963e-05	2.31579676963e-05
hhs8	201513	0.9798649876269	0.24353498403136	0.847679305238	0.139616984937	0.00903126632375	0.00282334780848	0.000630763822236	7.60136570425e-05	4.95969825095e-05	2.31803079764e-05	2.31803079764e-05	2.31803079764e-05	2.31803079764e-05
hhs8	201514	1.0009526550107	0.15901638263439	0.923659528172	0.0606481905027	0.0108949642239	0.00367060542856	0.000823219714439	0.000140788427584	4.6659974225e-05	4.6659974225e-05	2.31278608851e-05	2.31278608851e-05	2.31278608851e-05
hhs8	201515	0.94231934651575	0.13055356939963	0.816672256106	0.137403302725	0.0307285134473	0.0107655819694	0.00257099208104	0.000590632858025	0.000271954362368	0.000249191612678	0.000249191612678	0.000249191612678	0.000249191612678
hhs8	201516	0.8411887512448	0.50322462576739	0.687054945756	0.148230330334	0.0823196558932	0.0416653416695	0.0188637335116	0.0069863684904	0.00361378336093	0.00291727121463	0.00280729561258	0.00277063707856	0.00277063707856
hhs8	201517	0.87371996549473	0.32302513715522	0.727800870042	0.153417306527	0.0791183859532	0.0266455425441	0.00687078842121	0.0019476131209	0.00083989867833	0.00083989867833	0.00083989867833	0.00083989867833	0.00083989867833
hhs8	201518	0.67815267652343	0.51845924043932	0.832338665474	0.0911248573174	0.0475754436565	0.0188802720957	0.00478601447512	0.00142365889897	0.000847913081139	0.000755793750286	0.000755793750286	0.000755793750286	0.000755793750286
hhs8	201519	0.5556342533161	0.67832972253863	0.867999384462	0.072628641352	0.0317421794389	0.0121761098807	0.0044964723322	0.00225881570386	0.00179338312516	0.00173967936608	0.00172177811306	0.00172177811306	0.00172177811306
hhs9	201441	1.7411641847373	1.9142097962066	0.0295700796116	0.584130360367	0.370795788254	0.0117838950613	0.0014708972968	0.000623936127737	0.000325008656302	0.000325008656302	0.000325008656302	0.000325008656302	0.000325008656302
hhs9	201442	1.698461669273	1.8890472673505	0.0132615887874	0.651503253687	0.326618021598	0.00778063777776	0.000407282707582	0.000167463564301	0.000119499735645	7.15359069889e-05	2.35720783327e-05	2.35720783327e-05	2.35720783327e-05
hhs9	201443	1.7435284955958	1.8890472673505	0.0145901525077	0.641796499967	0.330073856551	0.00632571665274	0.00132746502789	0.00108002682864	0.00103053918879	0.000981051548941	0.000931563909091	0.000931563909091	0.000931563909091
hhs9	201444	2.0540987100283	2.0188815567872	0.0027100997354	0.45369052845	0.535176862245	0.00405082551995	0.000624526292763	0.000624526292763	0.000624526292763	0.000624526292763	0.000624526292763	0.000624526292763	0.000624526292763
hhs9	201445	1.9717774434859	2.0725778097122	0.00240504345886	0.346208540177	0.634555102204	0.00604317569926	0.00166758422094	0.00152009237335	0.00152009237336	0.00152009237335	0.00152009237335	0.00152009237335	0.00152009237335
hhs9	201446	2.2336680660767	2.1822619916992	0.00498403349019	0.197597828503	0.736764976497	0.026143622178	0.0054100654772	0.00488935971532	0.00484202282786	0.00484202282786	0.00484202282786	0.00484202282786	0.00484202282786
hhs9	201447	2.5134955844396	2.1575408736373	0.00196518190377	0.286653284475	0.66620923884	0.00395657619724	0.0112289633392	0.0112289633392	0.0112289633392	0.00188220714154	0.00188220714154	0.00188220714154	0.00188220714154
hhs9	201448	2.2420891049387	2.4725173179021	0.00147828749915	0.0987208715919	0.86544692153	0.02395671994	0.00152747444103	0.0014782875006	0.00147828749915	0.0014782875006	0.00147828749915	0.00147828749915	0.00147828749915
hhs9	201449	2.4189538751262	2.5113820741997	0.00665423167518	0.0686525853497	0.78288278903	0.0675627595757	0.013785544337	0.0135406191929	0.00661341081783	0.0135406191929	0.00661341081783	0.0135406191929	0.00661341081783
hhs9	201450	2.7639719119958	2.4387032358205	0.0130512262107	0.0693503028968	0.701050819821	0.0790408141042	0.022273788154	0.02230923193	0.022273788154	0.022273788154	0.0130512262107	0.0130512262107	0.022273788154
hhs9	201451	4.2527795104453	3.1086468188396	0.0169797297477	0.0254164611949	0.265908291098	0.470133745291	0.0615788516778	0.0335810276061	0.0335810276061	0.0252803786769	0.0252803786769	0.0169797297477	0.0252803786769
hhs9	201452	4.6876490578322	3.7127707006149	0.00847481097765	0.00847481097765	0.111407532243	0.463099790265	0.257620032482	0.0485396775052	0.028477907865	0.00847481097765	0.00847481097765	0.00847481097765	0.0484810047523
hhs9	201453	4.0139060897197	4.403407396949	0.0029149129013	0.00296425749583	0.152994119621	0.184549987818	0.541213668034	0.0114762000509	0.0329159508668	0.0029149129013	0.0622261645091	0.0029149129013	0.0029149129013
hhs9	201501	4.4177969694297	4.7373106450058	0.00253116053273	0.0237203744046	0.110598214763	0.0898095136148	0.535132388673	0.182604300774	0.024258534745	0.00256281702334	0.00253116053273	0.00253116053273	0.0237203744046
hhs9	201502	4.9609222229438	4.3019359149723	0.0107516152219	0.0312671792499	0.0901795582925	0.220512678601	0.459845860648	0.0926260514052	0.0315178509927	0.0310443599229	0.0107516152219	0.0107516152219	0.0107516152219
hhs9	201503	4.97752317635	4.8258110171322	0.0117505581359	0.0330213482746	0.075881175283	0.0927482520245	0.451547521205	0.254338029675	0.0124400927196	0.0117505581359	0.0330213482746	0.0117505581359	0.0117505581359
hhs9	201504	4.4315366812076	4.6625360831096	0.0161514998035	0.0575488972741	0.0784931731705	0.058411873292	0.537487621352	0.150057813898	0.0165444232614	0.0368501985388	0.0161514998035	0.0161514998035	0.0161514998035
hhs9	201505	3.9036329279682	4.5171504254402	0.0149264672668	0.0497171280424	0.0323217976546	0.175188020756	0.532304626638	0.0686400096083	0.0671960809662	0.0149264672668	0.0149264672668	0.0149264672668	0.0149264672668
hhs9	201506	3.4100786097185	3.8706117962648	0.00912157491884	0.053541860592	0.0374439345256	0.481698946889	0.314769480036	0.0355381208333	0.0313997825301	0.00912157491884	0.00912157491884	0.00912157491884	0.00912157491884
hhs9	201507	3.0609770277217	3.493636258952	0.00471166332533	0.0459963681313	0.116966192126	0.665705779058	0.0965401026461	0.0465215780865	0.00471166332533	0.00471166332533	0.00471166332533	0.00471166332533	0.00471166332533
hhs9	201508	2.981338367782	3.0473537427754	0.0263260810548	0.0515691466028	0.433820866519	0.365041126468	0.0633206734956	0.00199375884106	0.0508934338064	0.00175872830321	0.00175872830321	0.00175872830321	0.00175872830321
hhs9	201509	3.0277179572524	2.753631337553	0.00181240512966	0.0471065429328	0.675060625019	0.2211552688	0.0233072713904	0.0224958610799	0.00181240512966	0.00181240512966	0.00181240512966	0.00181240512966	0.00181240512966
hhs9	201510	2.7597580159073	2.4715566310785	0.0222479184489	0.126572368888	0.755364998844	0.051138033965	0.0445369662745	2.32855965221e-05	2.32855965221e-05	2.32855965221e-05	2.32855965221e-05	2.32855965221e-05	2.32855965221e-05
hhs9	201511	2.4889580985574	2.2595290755607	0.0217987071908	0.26068079471	0.64073077344	0.0502810859538	0.000784988585612	0.0217987071908	0.000784988585612	0.000784988585612	0.000784988585612	0.000784988585612	0.000784988585612
hhs9	201512	2.5129983942957	2.05481147599	0.0932723815624	0.341416997769	0.533143911415	0.00100548885293	0.0310222725945	2.31579676963e-05	2.31579676963e-05	2.31579676963e-05	2.31579676963e-05	2.31579676963e-05	2.31579676963e-05
hhs9	201513	2.2851671705998	1.851887224534	0.0898921751977	0.566509913519	0.343306802122	0.000128847006109	2.31803079764e-05	2.31803079764e-05	2.31803079764e-05	2.31803079764e-05	2.31803079764e-05	2.31803079764e-05	2.31803079764e-05
hhs9	201514	2.0529783360579	1.8095731547932	0.135358134278	0.631846822801	0.231339285913	0.00129386198124	2.31278608851e-05	2.31278608851e-05	2.31278608851e-05	2.31278608851e-05	2.31278608851e-05	2.31278608851e-05	2.31278608851e-05
hhs9	201515	2.0089409063393	1.6606603729734	0.109022425977	0.723191317418	0.165656147206	0.000385768110817	0.000249191612678	0.000249191612678	0.000249191612678	0.000249191612678	0.000249191612678	0.000249191612678	0.000249191612678
hhs9	201516	2.0654499067518	1.5804182281254	0.0907442701173	0.75657185373	0.100974740548	0.0175426565671	0.00277063707856	0.0175426565671	0.00277063707856	0.00277063707856	0.00277063707856	0.00277063707856	0.00277063707856
hhs9	201517	2.1188768918253	1.6588913776734	0.0968142194529	0.66879149617	0.213097061097	0.0154179325324	0.00083989867833	0.00083989867833	0.00083989867833	0.00083989867833	0.00083989867833	0.00083989867833	0.00083989867833
hhs9	201518	2.1049169100039	1.5241639394252	0.252429529732	0.679709128027	0.0617459027403	0.000824883248426	0.000755793750286	0.000755793750286	0.000755793750286	0.000755793750286	0.000755793750286	0.000755793750286	0.000755793750286
hhs9	201519	1.9917056555024	1.6359521037089	0.285863966415	0.57853603808	0.120232559081	0.00331498963244	0.00172177811306	0.00172177811306	0.00172177811306	0.00172177811306	0.00172177811306	0.00172177811306	0.00172177811306
hhs10	201441	0.77477202499181	0.68195209125764	0.77957910544	0.194727507579	0.0195560093186	0.00306517714445	0.00097268484441	0.00042465114678	0.000374829901541	0.000325008656302	0.000325008656302	0.000325008656302	0.000325008656302
hhs10	201442	0.72935633599348	0.7024341495043	0.828659822	0.157868197843	0.00989104623863	0.000743029508176	0.00269647194021	2.35720783327e-05	2.35720783327e-05	2.35720783327e-05	2.35720783327e-05	2.35720783327e-05	2.35720783327e-05
hhs10	201443	0.85038859675656	0.7024341495043	0.829800043757	0.153353494647	0.00850317280614	0.00167387850684	0.00108002682864	0.000931563909091	0.000931563909091	0.000931563909091	0.000931563909091	0.000931563909091	0.000931563909091
hhs10	201444	0.88643511968125	0.80833613773433	0.779337924565	0.2131543914	0.00241216067217	0.000723839313841	0.000624526292765	0.000624526292763	0.000624526292763	0.000624526292763	0.000624526292763	0.000624526292763	0.000624526292763
hhs10	201445	0.92645425526823	0.89469224290113	0.656629715392	0.323838943294	0.00737060232752	0.00152009237336	0.00152009237335	0.00152009237335	0.00152009237335	0.00152009237335	0.00152009237335	0.00152009237335	0.00152009237335
hhs10	201446	1.0052180895459	1.0658226754638	0.397738188619	0.554328612286	0.00919701647279	0.00484202282788	0.00484202282786	0.00484202282786	0.00484202282788	0.00484202282786	0.00484202282786	0.00484202282786	0.00484202282786
hhs10	201447	1.0565336645639	1.155497454201	0.317383338434	0.630417724386	0.0184477676531	0.0112289633392	0.00188220714154	0.00188220714154	0.00188220714154	0.00188220714154	0.0112289633392	0.00188220714154	0.00188220714154
hhs10	201448	1.3065212013769	1.166807141687	0.278745078852	0.699145871056	0.0102827500961	0.0014782875006	0.00147828749915	0.00147828749915	0.00147828749915	0.0014782875006	0.00147828749915	0.00147828749915	0.00147828749915
hhs10	201449	1.4737765008778	1.3392949878444	0.140277043891	0.737918159073	0.0480342436538	0.0205494692828	0.00661341081783	0.00661341081783	0.00661341081783	0.0135406191929	0.00661341081783	0.00661341081783	0.00661341081783
hhs10	201450	2.0441604416393	1.7618716875822	0.0433628348915	0.585284724235	0.238743288717	0.0135828828511	0.022273788154	0.022273788154	0.022273788154	0.0130512262107	0.0130512262107	0.0130512262107	0.0130512262107
hhs10	201451	2.6012025447849	2.1819147927122	0.0184085961865	0.274105339468	0.524259412815	0.047767245438	0.0169797297477	0.0252803786769	0.0169797297477	0.0169797297477	0.0169797297477	0.0169797297477	0.0252803786769
hhs10	201452	3.1860889417117	2.2749692049336	0.00859215648346	0.240793041362	0.597083333376	0.0542015981605	0.028477907865	0.00847481097765	0.028477907865	0.00847481097765	0.00847481097765	0.00847481097765	0.00847481097765
hhs10	201453	3.1145991420406	2.7824140959414	0.0325952110024	0.171399653378	0.478174997523	0.238089823883	0.00293958519856	0.0325705387052	0.0325705387052	0.0029149129013	0.0029149129013	0.0029149129013	0.0029149129013
hhs10	201501	3.6323305131919	3.0841618455968	0.0237203744046	0.0932394362548	0.330504833373	0.513026545045	0.0031009773637	0.00256281702334	0.0237203744046	0.00253116053273	0.00253116053273	0.00253116053273	0.00253116053273
hhs10	201502	3.3902294791801	3.2220013660642	0.0107516152219	0.112438158054	0.23484952579	0.48146196286	0.0142888720371	0.0314342937451	0.0108908773013	0.071629849325	0.0107516152219	0.0107516152219	0.0107516152219
hhs10	201503	2.756924236914	3.1498649683715	0.0330213482746	0.11813102939	0.278686505166	0.401444980496	0.05564468702	0.0330478688355	0.0117505581359	0.0117505581359	0.0330213482746	0.0117505581359	0.0117505581359
hhs10	201504	2.1791801469649	2.9024638335845	0.0161514998035	0.0997321416604	0.426444540965	0.24079857496	0.0578435898675	0.0368747562549	0.0368501985388	0.0368501985388	0.0161514998035	0.0161514998035	0.0161514998035
hhs10	201505	1.7891024434623	2.4830635586292	0.0323217976546	0.106667760879	0.582645393358	0.0868473769448	0.0497728763997	0.0323217976546	0.0149264672668	0.0497171280424	0.0149264672668	0.0149264672668	0.0149264672668
hhs10	201506	1.17147157755	2.090784463443	0.0535690865019	0.29853542442	0.352576428173	0.120485387065	0.0757111645638	0.0313181048005	0.00912157491884	0.0313181048005	0.00912157491884	0.00912157491884	0.00912157491884
hhs10	201507	1.0791257578158	1.6841855318723	0.0719835041963	0.600190245639	0.145173056192	0.0875900199698	0.0461199469443	0.0253849104316	0.00471166332533	0.00471166332533	0.00471166332533	0.00471166332533	0.00471166332533
hhs10	201508	1.1135793185105	1.3310686400562	0.149407269531	0.559734548264	0.178489565956	0.0509228126237	0.0508934338064	0.00175872830321	0.00175872830321	0.00175872830321	0.00175872830321	0.00175872830321	0.00175872830321
hhs10	201509	1.1030882386756	0.99359815043419	0.394301507813	0.402976091169	0.0848058802299	0.0638627729803	0.0431793170301	0.00181240512966	0.00181240512966	0.00181240512966	0.00181240512966	0.00181240512966	0.00181240512966
hhs10	201510	1.1697219326896	0.80714395166894	0.57573797757	0.201741708564	0.155660130536	0.0444725513012	0.0222479184489	2.32855965221e-05	2.32855965221e-05	2.32855965221e-05	2.32855965221e-05	2.32855965221e-05	2.32855965221e-05
hhs10	201511	0.85345496250622	0.66219613296894	0.667264326187	0.220602183516	0.0428124257961	0.0217987071908	0.000784988585612	0.0217987071908	0.0217987071908	0.000784988585612	0.000784988585612	0.000784988585612	0.000784988585612
hhs10	201512	0.94333459755539	0.53941124402565	0.698258342235	0.177536777548	0.124019616475	2.31579676963e-05	2.31579676963e-05	2.31579676963e-05	2.31579676963e-05	2.31579676963e-05	2.31579676963e-05	2.31579676963e-05	2.31579676963e-05
hhs10	201513	0.64507376001051	0.43586403696456	0.754922264556	0.2154058923	0.0294864006799	2.31803079764e-05	2.31803079764e-05	2.31803079764e-05	2.31803079764e-05	2.31803079764e-05	2.31803079764e-05	2.31803079764e-05	2.31803079764e-05
hhs10	201514	0.80334207357338	0.35722973308279	0.698171172949	0.20241380254	0.0661610437026	0.0330920857817	2.31278608851e-05	2.31278608851e-05	2.31278608851e-05	2.31278608851e-05	2.31278608851e-05	2.31278608851e-05	2.31278608851e-05
hhs10	201515	0.91935994952552	0.30126643425049	0.758810748566	0.171196039611	0.0341244352667	0.000249191612678	0.0341244352667	0.000249191612678	0.000249191612678	0.000249191612678	0.000249191612678	0.000249191612678	0.000249191612678
hhs10	201516	0.82499060787238	0.27526620457849	0.880545536892	0.0502026709355	0.0323146760556	0.0175426565671	0.00277063707856	0.00277063707856	0.00277063707856	0.00277063707856	0.00277063707856	0.00277063707856	0.00277063707856
hhs10	201517	0.52908841619449	0.29318782781825	0.922922929155	0.0482389955121	0.0114793922921	0.0114793922921	0.00083989867833	0.00083989867833	0.00083989867833	0.00083989867833	0.00083989867833	0.00083989867833	0.00083989867833
hhs10	201518	0.70226145335663	0.33522903821993	0.888924658388	0.0710800969543	0.0339488946553	0.000755793750286	0.000755793750286	0.000755793750286	0.000755793750286	0.000755793750286	0.000755793750286	0.000755793750286	0.000755793750286
hhs10	201519	0.62281064018105	0.33074687726563	0.861648883099	0.0838975013671	0.0406793906299	0.00172177811306	0.00172177811306	0.00172177811306	0.00172177811306	0.00172177811306	0.00172177811306	0.00172177811306	0.00172177811306
