# Supplementary material for: A human judgment approach to epidemiological forecasting
Source: PLoS Comput Biol. 2017 Mar 10;13(3):e1005248. doi: 10.1371/journal.pcbi.1005248 (PMC5345757; doi:10.1371/journal.pcbi.1005248)
Supplement: S1 Data — (ZIP) [file pcbi.1005248.s002.zip › S1_data/influenza_2014-2015_epicast_2wk-ahead-wili.csv]

region	wILI available through week	ground truth	Point Prediction	Pr(0.0<=wILI<1.0)	Pr(1.0<=wILI<2.0)	Pr(2.0<=wILI<3.0)	Pr(3.0<=wILI<4.0)	Pr(4.0<=wILI<5.0)	Pr(5.0<=wILI<6.0)	Pr(6.0<=wILI<7.0)	Pr(7.0<=wILI<8.0)	Pr(8.0<=wILI<9.0)	Pr(9.0<=wILI<10.0)	Pr(10.0<=wILI)
nat	201441	1.449572302206	1.31859	0.00611875877078	0.993664400438	3.52405743913e-05	2.27002166181e-05	2.27000003928e-05	2.27000000048e-05	2.27000000002e-05	2.27e-05	2.27e-05	2.27e-05	2.27e-05
nat	201442	1.4444284664589	1.55341	0.000136927914323	0.999022826859	0.000658639028944	2.27061833562e-05	2.27000139514e-05	2.27000002354e-05	2.2700000011e-05	2.27000000009e-05	2.27000000001e-05	2.27e-05	2.27e-05
nat	201443	1.6512334800477	1.5956450000000002	3.9544261707e-05	0.998752652682	0.00102620304678	2.27000093879e-05	2.27000000001e-05	2.27e-05	2.27e-05	2.27e-05	2.27e-05	2.27e-05	2.27e-05
nat	201444	1.6470577836877	1.8133499999999998	6.59077697269e-05	0.921030372444	0.078720011553	2.47971269323e-05	2.27107096462e-05	2.27003623812e-05	2.27000296998e-05	2.27000040663e-05	2.27000007791e-05	2.27000001894e-05	2.27000000852e-05
nat	201445	2.0909911283138	1.923	0.00301780427671	0.601245387346	0.394527711409	0.00104817286985	2.470584415e-05	2.27177699323e-05	2.27004585659e-05	2.27000238565e-05	2.27000020099e-05	2.27000002401e-05	2.27000000466e-05
nat	201446	2.589878710568	2.026	3.32013016795e-05	0.439691827731	0.56007498643	4.10814872019e-05	2.27030408084e-05	2.2700009599e-05	2.27000001402e-05	2.27000000051e-05	2.27000000003e-05	2.27e-05	2.27e-05
nat	201447	2.5799783274289	2.346215	0.000283375397456	0.13782075414	0.836842074304	0.0248579328063	5.95038643966e-05	2.28571369866e-05	2.27022691553e-05	2.27000761534e-05	2.27000045647e-05	2.27000004146e-05	2.27000000615e-05
nat	201448	3.6596964981309	3.256	0.00200310268879	0.0386425877358	0.314084376942	0.501680052176	0.133432866168	0.00959164596337	0.00045233244478	4.35012437845e-05	2.40105021512e-05	2.28101333893e-05	2.27140021696e-05
nat	201449	4.9680468627453	3.27591	0.000170939665555	0.0109918188228	0.286430375532	0.615855615179	0.0847474449494	0.00166795994912	4.4606647965e-05	2.31249071444e-05	2.27136102765e-05	2.27006817792e-05	2.27000547904e-05
nat	201450	6.0024441008653	5.3305	0.000218586642555	0.00169758202475	0.013567742686	0.0822751689481	0.2729968958	0.376044302423	0.198440992328	0.0469818178175	0.00681342876684	0.000830316625033	0.000133165937713
nat	201451	5.5159877425985	4.840999999999999	0.000533411873674	0.00370389631612	0.0272260088844	0.151063828797	0.386648396395	0.320938046181	0.0929462558648	0.014589502158	0.00196487230966	0.000302984786401	8.27964340249e-05
nat	201452	4.2378013458129	5.05626	8.98385061616e-05	0.000950732711641	0.0119452039752	0.101155928765	0.359726044511	0.386229342991	0.122859547399	0.0156301541898	0.00127002029623	0.000112643425244	3.05432296861e-05
nat	201453	4.2601773728469	4.473815	2.33085705696e-05	8.05997019779e-05	0.00555682106042	0.186568693697	0.640191683009	0.163001275033	0.00444097985019	6.80471785629e-05	2.31839775516e-05	2.27077205342e-05	2.27002015747e-05
nat	201501	4.2597402264885	3.864	2.39440341337e-05	0.0001971797107	0.02822025752	0.595335620444	0.368391949291	0.00767433462873	6.55419197139e-05	2.30658227849e-05	2.27064081867e-05	2.27002082601e-05	2.27000119081e-05
nat	201502	3.9655033194908	3.877	2.58064904931e-05	0.000382531985667	0.0374215552464	0.56467035914	0.384164692195	0.013112334304	0.000130860264901	2.37418697869e-05	2.27179327585e-05	2.27005423109e-05	2.27000281003e-05
nat	201503	3.6246257387459	3.942165	3.41299010147e-05	0.000730903114051	0.0407900834547	0.502749489074	0.428467644258	0.0266734119082	0.000456054757503	2.99790493466e-05	2.2895359579e-05	2.27085086271e-05	2.27006149038e-05
nat	201504	3.2623189795769	3.523995	0.00208119888766	0.0297258332259	0.22039655639	0.475701859956	0.236084361486	0.0333909423548	0.00237795464963	0.000163018654011	3.20226351663e-05	2.34622691215e-05	2.27894918428e-05
nat	201505	2.9763348577353	3.21865	2.73311777571e-05	0.00119430103521	0.257278656871	0.725172826838	0.0161452169725	6.78103133446e-05	2.30487040934e-05	2.27077024049e-05	2.2700354183e-05	2.27000271448e-05	2.27000035573e-05
nat	201506	2.5815670977073	2.67929	0.00128214963413	0.0826926150855	0.663383532855	0.246171695346	0.00625913621965	9.60244501297e-05	2.40023384195e-05	2.2741668456e-05	2.27022072138e-05	2.27001740427e-05	2.27000218884e-05
nat	201507	2.5268749029576	2.46903	0.0099141938848	0.201313720154	0.60577552387	0.174701618253	0.00795223872949	0.00022274642501	2.8855800617e-05	2.29819143242e-05	2.27189526264e-05	2.27017627704e-05	2.27002537105e-05
nat	201508	2.4125990384563	2.10523	0.000251463718363	0.335615069802	0.662714041394	0.00125959547751	2.36244233689e-05	2.27050782076e-05	2.27001016607e-05	2.2700004539e-05	2.27000003456e-05	2.27000000385e-05	2.2700000007e-05
nat	201509	2.2158369168876	2.017	2.2875408482e-05	0.441362574085	0.558432686708	2.29637663461e-05	2.27000325123e-05	2.2700000124e-05	2.27000000022e-05	2.27000000001e-05	2.27e-05	2.27e-05	2.27e-05
nat	201510	2.0895468198209	1.869	0.000397363092743	0.729380645196	0.270011164596	5.19164468868e-05	2.27106291986e-05	2.27000391345e-05	2.27000005653e-05	2.27000000191e-05	2.27000000011e-05	2.27000000001e-05	2.27e-05
nat	201511	2.0021483275998	1.67396	6.88099506025e-05	0.987967508835	0.0117820705166	2.27106952511e-05	2.27000027116e-05	2.27000000107e-05	2.27000000001e-05	2.27e-05	2.27e-05	2.27e-05	2.27e-05
nat	201512	1.766024340235	1.5147650000000001	0.000389459648927	0.99882094403	0.00060799084225	2.27054699841e-05	2.27000090508e-05	2.27000001183e-05	2.27000000044e-05	2.27000000003e-05	2.27e-05	2.27e-05	2.27e-05
nat	201513	1.5857652868922	1.3525	0.000748250059832	0.999042986992	2.71626332243e-05	2.27003132789e-05	2.27000018058e-05	2.27000000523e-05	2.27000000036e-05	2.27000000003e-05	2.27000000001e-05	2.27e-05	2.27e-05
nat	201514	1.4116709898483	1.3975	0.00138750079974	0.998369253324	6.16455236601e-05	2.27003518631e-05	2.27000005064e-05	2.27000000055e-05	2.27000000002e-05	2.27e-05	2.27e-05	2.27e-05	2.27e-05
nat	201515	1.5030891348427	1.147	0.0705043682773	0.92929086587	2.31657771156e-05	2.27000749129e-05	2.27000004544e-05	2.27000000123e-05	2.27000000007e-05	2.27000000001e-05	2.27e-05	2.27e-05	2.27e-05
nat	201516	1.4330036322435	1.12339	0.193641932261	0.806128187228	4.82656593577e-05	2.27146926243e-05	2.27001531082e-05	2.27000058126e-05	2.27000004525e-05	2.27000000557e-05	2.27000000093e-05	2.2700000002e-05	2.27000000008e-05
nat	201517	1.3874125192496	1.23973	0.0182735003041	0.98151839641	2.65029039659e-05	2.27003800301e-05	2.27000019165e-05	2.27000000472e-05	2.27000000027e-05	2.27000000002e-05	2.27000000001e-05	2.27e-05	2.27e-05
nat	201518	1.2955703064159	1.13465	0.107685901789	0.892109119257	2.33788844862e-05	2.27000690492e-05	2.27000002932e-05	2.27000000061e-05	2.27000000003e-05	2.27e-05	2.27e-05	2.27e-05	2.27e-05
hhs1	201441	0.78598538069205	0.7342945000000001	0.383902848001	0.335950268846	0.183287708897	0.0689849237353	0.0204722481968	0.00541223137612	0.00139903782247	0.000381759548614	0.000121144602144	5.14354291882e-05	3.63935462103e-05
hhs1	201442	1.0352895716596	1.07666	0.336569540294	0.663116148797	0.000132636680951	2.27735684593e-05	2.2700638211e-05	2.27000199998e-05	2.2700001314e-05	2.27000001394e-05	2.27000000206e-05	2.27000000039e-05	2.27000000012e-05
hhs1	201443	1.1703850109372	0.9126725	0.712035232426	0.287760192515	2.29750555368e-05	2.27000035382e-05	2.27000000017e-05	2.27e-05	2.27e-05	2.27e-05	2.27e-05	2.27e-05	2.27e-05
hhs1	201444	1.1282370005091	1.04051	0.323084553548	0.676710477869	2.33672455318e-05	2.27013037979e-05	2.27000314965e-05	2.27000021767e-05	2.27000002688e-05	2.27000000481e-05	2.27000000111e-05	2.27000000031e-05	2.27000000017e-05
hhs1	201445	1.0011093357091	1.025	0.409598776476	0.590196770415	2.28530926274e-05	2.27000167284e-05	2.27000000617e-05	2.2700000001e-05	2.27000000001e-05	2.27e-05	2.27e-05	2.27e-05	2.27e-05
hhs1	201446	1.1402683397368	1.161	0.175291309462	0.824412736625	0.000114340217453	2.27136483979e-05	2.27000462589e-05	2.27000007577e-05	2.27000000305e-05	2.27000000021e-05	2.27000000003e-05	2.27e-05	2.27e-05
hhs1	201447	1.1029856082789	1.22139	0.281173332788	0.690539295218	0.0279865605516	0.000141094722059	2.35029145962e-05	2.27133237737e-05	2.27004530779e-05	2.27000261758e-05	2.2700002246e-05	2.2700000261e-05	2.27000000472e-05
hhs1	201448	1.2321288179604	1.462	0.114905469183	0.801737367777	0.0827959968661	0.000400287900054	2.4651871432e-05	2.27256251283e-05	2.27007360084e-05	2.27000376431e-05	2.27000029502e-05	2.27000003196e-05	2.27000000542e-05
hhs1	201449	1.3110212434663	1.6645	0.0704521866091	0.705176550281	0.221006425948	0.00318613691638	4.22932312898e-05	2.29026817971e-05	2.27041697437e-05	2.27001530245e-05	2.27000088326e-05	2.2700000726e-05	2.27000000918e-05
hhs1	201450	1.9658563167533	2.1983	0.0634570565845	0.332653161031	0.447448327797	0.140291797167	0.0149451274542	0.0010201154918	8.79788412967e-05	2.7772534191e-05	2.31928163384e-05	2.27595816078e-05	2.27107006627e-05
hhs1	201451	1.8932628740567	2.0225	0.0363614650534	0.446048816072	0.473856413572	0.0421033523295	0.0014268812396	8.45506071086e-05	2.71462419962e-05	2.31839318372e-05	2.27725247992e-05	2.27139014607e-05	2.27045259643e-05
hhs1	201452	1.943921422249	2.278	0.0507746635319	0.305646913065	0.466300267099	0.15934455075	0.0167585611542	0.00100560909227	7.5137491111e-05	2.59237288907e-05	2.29470102857e-05	2.2723768468e-05	2.27033090862e-05
hhs1	201453	2.6124066538328	2.27459	0.00167623321229	0.241043260253	0.71999418428	0.0370289331657	0.000120959987402	2.29278997983e-05	2.27011881659e-05	2.27000139174e-05	2.27000003122e-05	2.27000000117e-05	2.27000000007e-05
hhs1	201501	3.9377303242699	2.2778	0.0142732771252	0.291644854322	0.595604236663	0.0958258777941	0.00247431288429	6.30207245725e-05	2.35880811216e-05	2.27306631821e-05	2.27016085316e-05	2.27001198138e-05	2.27000136668e-05
hhs1	201502	3.5946198319951	3.257745	0.000253266105801	0.0147059548756	0.302959107108	0.591012580206	0.08883963652	0.00208552017141	5.25462444946e-05	2.32707680986e-05	2.2717152487e-05	2.27007902357e-05	2.27000575144e-05
hhs1	201503	3.5581823925827	3.218395	0.00100761080317	0.0299656275207	0.331285000226	0.529074211566	0.10377941194	0.00463646038732	0.000156054212067	2.7284459148e-05	2.29221251533e-05	2.2715168836e-05	2.27015917392e-05
hhs1	201504	3.2627497172208	3.148745	0.000184906008469	0.0140534252863	0.36584215007	0.572866477308	0.0462890207116	0.000642533095998	3.0514219652e-05	2.28667596048e-05	2.27061496914e-05	2.2700356722e-05	2.27000334859e-05
hhs1	201505	2.9363657335872	2.77125	0.00155409173799	0.0717843625372	0.598378580021	0.314299361362	0.013600707281	0.000263507751236	2.83517757291e-05	2.29222150966e-05	2.2713880174e-05	2.2701257057e-05	2.27001817636e-05
hhs1	201506	1.9444539140704	2.368685	0.00114416877012	0.17233401798	0.76835711918	0.0577526725289	0.000274544950564	2.39609241068e-05	2.27152505044e-05	2.27003957318e-05	2.27000182387e-05	2.27000012931e-05	2.2700000147e-05
hhs1	201507	1.7686611611108	1.81074	0.118522543336	0.485335782402	0.345165086489	0.0480426613658	0.00266883678981	0.000144352358481	2.93969863563e-05	2.31869538489e-05	2.27465942051e-05	2.27056804648e-05	2.27010449958e-05
hhs1	201508	1.7271898044647	1.38081	0.0402559536201	0.955329653594	0.00423211900792	2.33720444501e-05	2.27017093573e-05	2.27000230644e-05	2.27000008159e-05	2.27000000533e-05	2.27000000053e-05	2.27000000007e-05	2.27000000002e-05
hhs1	201509	1.5121407895988	1.677545	0.00557949307709	0.899958120302	0.094257687629	4.57712826711e-05	2.27274978147e-05	2.27002062211e-05	2.27000047549e-05	2.27000002245e-05	2.27000000173e-05	2.27000000019e-05	2.27000000003e-05
hhs1	201510	1.520299879428	1.4425	0.00419118410256	0.994776435542	0.000850769990175	2.27103544846e-05	2.27000103226e-05	2.27000000844e-05	2.27000000021e-05	2.27000000001e-05	2.27e-05	2.27e-05	2.27e-05
hhs1	201511	1.5831163781769	1.324	0.0593415565057	0.938773296065	0.00170342784674	2.28194216066e-05	2.27001598677e-05	2.27000013044e-05	2.27000000307e-05	2.27000000014e-05	2.27000000001e-05	2.27e-05	2.27e-05
hhs1	201512	1.387455040274	1.23207	0.184262000103	0.811152901818	0.00439943067721	2.6741079626e-05	2.27256946793e-05	2.27005938425e-05	2.27000302901e-05	2.2700002603e-05	2.27000003229e-05	2.27000000525e-05	2.27000000141e-05
hhs1	201513	1.2974431088323	1.3599100000000002	0.0974769030308	0.886281146505	0.0160305525534	5.21689828609e-05	2.30167224199e-05	2.27112665181e-05	2.27008234214e-05	2.27000961349e-05	2.2700015564e-05	2.27000032053e-05	2.27000011386e-05
hhs1	201514	1.2587908125444	1.23855	0.154588480286	0.842730817101	0.00249765503151	2.41394111506e-05	2.27079860288e-05	2.27001750265e-05	2.27000086989e-05	2.27000007366e-05	2.27000000906e-05	2.27000000147e-05	2.27000000039e-05
hhs1	201515	1.0156354348946	0.723	0.893635286233	0.106132863715	5.01756145313e-05	2.27731972505e-05	2.270118305e-05	2.2700051792e-05	2.27000041833e-05	2.27000005103e-05	2.27000000836e-05	2.27000000171e-05	2.27000000059e-05
hhs1	201516	1.0059255966228	0.9652425	0.541142815365	0.455289746006	0.0033650891308	4.29813119117e-05	2.31424172084e-05	2.27232448384e-05	2.270215823e-05	2.27002958098e-05	2.2700053707e-05	2.27000120529e-05	2.27000046861e-05
hhs1	201517	0.78041372935497	0.653	0.966914584163	0.032878869545	2.49408306483e-05	2.27053698362e-05	2.27000874997e-05	2.27000039024e-05	2.27000003205e-05	2.27000000397e-05	2.27000000064e-05	2.27000000014e-05	2.27000000004e-05
hhs1	201518	0.79537377784342	0.582065	0.982133294781	0.0176606422098	2.44576808034e-05	2.27052296161e-05	2.27000942544e-05	2.27000044487e-05	2.27000003789e-05	2.27000000481e-05	2.2700000008e-05	2.27000000017e-05	2.27000000007e-05
hhs2	201441	2.293085670803	2.190555	0.0156274153861	0.337468785523	0.583587982527	0.0616948136609	0.00144651622654	5.92663929161e-05	2.42935233927e-05	2.28129870667e-05	2.27117539496e-05	2.2701644852e-05	2.27003735972e-05
hhs2	201442	1.9157809268508	2.74376	7.18488149341e-05	0.0158273813956	0.774571295576	0.208640901714	0.00074807884395	2.69024311449e-05	2.27866256886e-05	2.27041890308e-05	2.27003552623e-05	2.27000445084e-05	2.27000094829e-05
hhs2	201443	2.5049250336112	2.06599	0.000362130103805	0.402703884457	0.595670985603	0.00110385969472	2.29398546944e-05	2.270028575e-05	2.27000014856e-05	2.27000000212e-05	2.27000000007e-05	2.27e-05	2.27e-05
hhs2	201444	2.2873799383322	2.040185	0.000421834538607	0.42596895102	0.572742273959	0.000704796338401	2.58450029349e-05	2.27913233542e-05	2.27067485376e-05	2.27008602646e-05	2.27001565238e-05	2.27000365839e-05	2.27000157593e-05
hhs2	201445	2.7541957845724	2.26303	0.000165022890483	0.167319481348	0.825214323218	0.00713626923198	2.86743135679e-05	2.27284675076e-05	2.27005080871e-05	2.27000209065e-05	2.27000015004e-05	2.27000001596e-05	2.27000000279e-05
hhs2	201446	2.9133942268119	2.4785	0.000364160164566	0.0876164188522	0.840475168009	0.0711135558003	0.000292381131908	2.47670329349e-05	2.27465536629e-05	2.270224645e-05	2.27001831019e-05	2.27000217092e-05	2.27000042754e-05
hhs2	201447	2.4201118646958	2.80449	2.28388304823e-05	0.000879109167542	0.811722585016	0.187196110197	4.31471874832e-05	2.27095603848e-05	2.27000402129e-05	2.27000006266e-05	2.27000000222e-05	2.27000000013e-05	2.27000000001e-05
hhs2	201448	2.866398701976	3.786	0.000927839624816	0.0143004519635	0.140645460448	0.454154329757	0.326725141098	0.0583504791444	0.0045129961093	0.000295259468845	4.09443224338e-05	2.42146900998e-05	2.28833739005e-05
hhs2	201449	3.5759063100149	3.52	0.00105501319798	0.0213242153131	0.212628732242	0.512666289816	0.227162311321	0.02382561928	0.00119398536341	7.30018872542e-05	2.52486513308e-05	2.2866964606e-05	2.27159635791e-05
hhs2	201450	5.2031043187612	3.92205	0.000772049492252	0.0112349218044	0.112604994775	0.414948029876	0.369699719921	0.0826543771039	0.00746970830694	0.000511329468029	5.63311958005e-05	2.55018473882e-05	2.30362091026e-05
hhs2	201451	4.487904943928	4.34596	0.00254960939325	0.0155179007865	0.0820001371414	0.266211969984	0.372373700515	0.199809290169	0.050776185191	0.00891855694945	0.00147362914907	0.00027856436583	9.04563556216e-05
hhs2	201452	4.0139490175688	4.79995	4.69335912756e-05	0.000537749659405	0.0106715921974	0.129531583811	0.466958779372	0.335611348143	0.0531334440905	0.00328298487514	0.000172184755972	3.01859351689e-05	2.32135700262e-05
hhs2	201453	4.5772782202713	3.97951	0.000291039911795	0.00659862590845	0.092435356334	0.411569026913	0.398422570492	0.0845179366876	0.00583116761531	0.000257058769625	3.14204252678e-05	2.30751851193e-05	2.27217579759e-05
hhs2	201501	5.0405704022141	4.143	0.000100579595779	0.00224500284556	0.0485600269284	0.364872632828	0.477958837512	0.100259159963	0.00570267857494	0.000224819752369	3.04451945883e-05	2.30879704398e-05	2.27288339184e-05
hhs2	201502	5.2197739722474	4.152200000000001	0.00018180905867	0.00370352612261	0.0597320700603	0.354034960153	0.454759652719	0.117870152611	0.00919073562207	0.000439771211614	4.08995208334e-05	2.3652865537e-05	2.27700560937e-05
hhs2	201503	5.1724609850228	4.886	3.8944724995e-05	0.00033740628438	0.00678784690565	0.100174038125	0.457631221713	0.373091568223	0.058290632283	0.00341382391491	0.00017988278169	3.1257104751e-05	2.33779392658e-05
hhs2	201504	4.8556098126063	4.8150200000000005	0.000332165985166	0.00327269013234	0.02918386523	0.161742813304	0.383739913774	0.313669068492	0.0930267735851	0.0134506986535	0.00139142675631	0.000152698522441	3.7885565269e-05
hhs2	201505	3.6801810758918	4.617	0.00186899761369	0.0117473530917	0.0619668297675	0.210229000277	0.35159008664	0.254644528053	0.0867257100756	0.0177663508386	0.00288497594884	0.000464402525813	0.000111765167751
hhs2	201506	3.3675446190536	4.15362	2.7206028713e-05	0.000266497297906	0.0163907015033	0.363505108284	0.566325488669	0.0524577396755	0.000921494312377	3.72588253253e-05	2.30868983896e-05	2.27172046886e-05	2.27013008098e-05
hhs2	201507	2.7755180820416	3.34383	0.0123760103714	0.0785957389635	0.271749495847	0.382576122156	0.200966767848	0.046325743288	0.00647963147542	0.000764206987736	0.000108109312378	3.3562692208e-05	2.46110588853e-05
hhs2	201508	2.4594799603762	2.817535	6.27003090286e-05	0.0123959874356	0.6969308348	0.289033591241	0.00143408552204	2.91963586359e-05	2.28002619485e-05	2.27037786949e-05	2.27002602847e-05	2.27000273544e-05	2.27000048385e-05
hhs2	201509	2.7938916205806	2.5854999999999997	0.0409113902816	0.213113685072	0.422146744809	0.259075129882	0.0570720016714	0.00682799592752	0.000685700132696	9.00341564526e-05	3.05946106277e-05	2.37982187087e-05	2.29252380514e-05
hhs2	201510	2.613003609607	2.4284999999999997	3.00605829395e-05	0.0395669135187	0.948270100895	0.01197153227	2.51878718708e-05	2.27048105716e-05	2.27000493485e-05	2.27000013875e-05	2.27000000749e-05	2.27000000063e-05	2.27000000009e-05
hhs2	201511	2.4923303836166	2.62554	0.000698440876382	0.0773709043415	0.728721345413	0.190645506281	0.00240950180057	4.0536792908e-05	2.29566491556e-05	2.27074386837e-05	2.27003749217e-05	2.27000287865e-05	2.27000035618e-05
hhs2	201512	2.2702867639352	2.1675	0.000238303058245	0.256689171445	0.740207748272	0.00270305464313	2.55022461586e-05	2.27198191126e-05	2.27004881144e-05	2.27000259253e-05	2.27000022905e-05	2.27000002898e-05	2.27000000609e-05
hhs2	201513	1.9421382331712	1.8476650000000001	0.00386971855867	0.710594512807	0.284840045384	0.000534405233186	2.506423233e-05	2.27507590592e-05	2.27027218214e-05	2.27002586342e-05	2.27000361786e-05	2.27000066819e-05	2.27000021225e-05
hhs2	201514	1.9284167287775	1.9208	0.000676930947322	0.633463787006	0.365497191774	0.000202957057907	2.29309818376e-05	2.27021640539e-05	2.2700064277e-05	2.27000038738e-05	2.27000003743e-05	2.27000000507e-05	2.27000000113e-05
hhs2	201515	1.8402558953088	1.50681	0.0416111052654	0.912738433167	0.0454074949601	8.36732631475e-05	2.30836463416e-05	2.27091495374e-05	2.27004950135e-05	2.27000455976e-05	2.27000060787e-05	2.27000010625e-05	2.27000003114e-05
hhs2	201516	1.8578277737435	1.878225	0.0245564111012	0.592431371328	0.374433021103	0.00829899164373	0.000140029660796	2.64123111392e-05	2.2934296504e-05	2.27241362256e-05	2.27035315277e-05	2.27006702204e-05	2.27002176016e-05
hhs2	201517	1.7865209698078	1.823	0.00792482980276	0.71325430254	0.27777996392	0.000877997566235	2.66313066876e-05	2.27713596177e-05	2.2703207218e-05	2.27002596471e-05	2.27000315093e-05	2.27000051291e-05	2.27000013995e-05
hhs2	201518	1.6292459351176	1.4441	0.037385889881	0.94690028018	0.0155231897977	3.16896716789e-05	2.27492506803e-05	2.27011500743e-05	2.27000623374e-05	2.27000057811e-05	2.27000007764e-05	2.27000001366e-05	2.27000000403e-05
hhs3	201441	1.3178149158751	1.37897	0.193447088952	0.720688624779	0.0845425054385	0.00114449660092	4.047428212e-05	2.32727910606e-05	2.27335978915e-05	2.27030814492e-05	2.2700394741e-05	2.27000653027e-05	2.27000175888e-05
hhs3	201442	1.3338045206522	1.30012	0.0605965513037	0.938124454443	0.00109706451719	2.30278009304e-05	2.27018850709e-05	2.27000473928e-05	2.27000027209e-05	2.27000002634e-05	2.27000000366e-05	2.27000000065e-05	2.2700000002e-05
hhs3	201443	1.5074799429752	1.4231	0.0651688200987	0.912691330356	0.0219535285361	2.74179248083e-05	2.27030742057e-05	2.2700010181e-05	2.27000001064e-05	2.27000000024e-05	2.27000000001e-05	2.27e-05	2.27e-05
hhs3	201444	1.3433130736249	1.5333999999999999	0.00124588424352	0.995845887693	0.00272604953638	2.32721326917e-05	2.2706080668e-05	2.27002810011e-05	2.27000273338e-05	2.27000041713e-05	2.27000008615e-05	2.27000002212e-05	2.27000001058e-05
hhs3	201445	1.6673315406864	1.53761	0.00200905451584	0.99261523871	0.00519400158596	2.28050566861e-05	2.27001305746e-05	2.270000129e-05	2.27000000386e-05	2.27000000022e-05	2.27000000002e-05	2.27e-05	2.27e-05
hhs3	201446	2.2084791951134	1.76429	0.0273448652867	0.709054952115	0.261088512656	0.00233582522239	3.93144687359e-05	2.3015892138e-05	2.27132606555e-05	2.27009728134e-05	2.27001064568e-05	2.27000156767e-05	2.27000037776e-05
hhs3	201447	2.1143457634051	2.15506	0.00590428595093	0.348074189798	0.618714043186	0.026979623798	0.000190142462629	2.4184889432e-05	2.27287687e-05	2.27010743309e-05	2.27000659581e-05	2.2700005902e-05	2.27000008382e-05
hhs3	201448	2.8642375229886	2.5396	0.0314479452346	0.217796271152	0.466682481542	0.2429042433	0.0377845120438	0.0030468992454	0.000229452030144	3.84359769292e-05	2.41626642721e-05	2.28682761122e-05	2.27285351235e-05
hhs3	201449	4.5140049426961	2.5702	0.0271125968033	0.207179565367	0.471948337142	0.252684524699	0.0380649375214	0.00273231110859	0.000176721262444	3.21326251293e-05	2.34001893619e-05	2.27646961186e-05	2.27085856158e-05
hhs3	201450	7.2489778388211	3.718	0.0272058699423	0.0852004093357	0.190097535389	0.271627140991	0.235721431881	0.12693641092	0.0462882462334	0.0128957663156	0.00309321350964	0.000710214352206	0.000223761130246
hhs3	201451	6.9251857773692	4.94791	0.00542385559307	0.0197637150662	0.0641871664339	0.160567990523	0.263897125141	0.256540320106	0.148448737975	0.0573098768182	0.0173287106529	0.00473059885951	0.00180190283086
hhs3	201452	4.8415267314043	6.30897	0.00346037450454	0.010563621586	0.0290861820685	0.0684539384046	0.130375581754	0.191512213549	0.210166293128	0.170918725925	0.104854589926	0.0504616504873	0.0301468286678
hhs3	201453	4.0930488015732	5.409	0.00129163244294	0.0071268540509	0.0325703102525	0.108128199555	0.230839175327	0.290167960836	0.208765655761	0.0895227055525	0.0251996848683	0.00527572918939	0.00111209216559
hhs3	201501	4.5048495438264	3.94511	0.00070746914343	0.0109565728434	0.110381183023	0.405386867226	0.374649098002	0.089099460172	0.00819509966111	0.000523748590808	5.27881186306e-05	2.48086683739e-05	2.29045512899e-05
hhs3	201502	4.2236670850729	3.5571599999999997	0.00230729832356	0.0312374380372	0.214284135965	0.458314712626	0.249692650417	0.0407148062685	0.00316082420882	0.000207878447802	3.39696972607e-05	2.35066634834e-05	2.27793450595e-05
hhs3	201503	3.5139116630264	3.724	4.85348606231e-05	0.00163683375893	0.0816147029204	0.622521533246	0.283444465803	0.0104588253577	0.000181015403679	2.58748398352e-05	2.28074369643e-05	2.27058465399e-05	2.27005264295e-05
hhs3	201504	2.6406316141255	3.7075	0.0147103217215	0.0663364087044	0.195860717836	0.317829759016	0.259478592583	0.110679980284	0.0285688658975	0.0054146034724	0.000905649016562	0.000163626597095	5.14748707445e-05
hhs3	201505	2.5416137983432	2.94279	0.00115392893033	0.0454982751773	0.496000208051	0.425689359708	0.0307665926965	0.000756665137193	4.31814200802e-05	2.36173314392e-05	2.27640915818e-05	2.2706420446e-05	2.27010363468e-05
hhs3	201506	1.8026749168619	2.43604	0.051754188697	0.25383698207	0.431692152427	0.218171011107	0.0399270814387	0.00411563365708	0.000375849909192	5.50270068932e-05	2.61515783267e-05	2.31403421826e-05	2.27817664981e-05
hhs3	201507	2.0600328658684	2.40962	0.0289755173328	0.253094932371	0.511736330333	0.187388637816	0.0176969358384	0.000943594228562	6.99504858239e-05	2.5717668676e-05	2.29523124598e-05	2.27272053195e-05	2.27044075898e-05
hhs3	201508	1.6838821021458	1.77831	0.11539164563	0.514655033065	0.330503015748	0.0372422058674	0.00195909592464	0.000127028811943	3.0291471223e-05	2.34613081151e-05	2.28008620576e-05	2.27168185949e-05	2.27044935124e-05
hhs3	201509	1.6021794574577	1.602	0.0971616565843	0.709495881053	0.18976776546	0.00337760950029	6.01138298998e-05	2.34438701398e-05	2.27278014737e-05	2.27017209538e-05	2.27001568239e-05	2.27000192698e-05	2.27000037274e-05
hhs3	201510	1.7521941260015	1.4673150000000001	0.126562038517	0.774527310203	0.0979917292605	0.000754204338218	2.84120337059e-05	2.28017011179e-05	2.27036946186e-05	2.27002284693e-05	2.27000209912e-05	2.27000026077e-05	2.27000005117e-05
hhs3	201511	1.7018420053168	1.376	0.21512926385	0.681294358737	0.101678680719	0.00171656733688	4.44424451522e-05	2.31679646196e-05	2.27177636984e-05	2.27010768225e-05	2.27000943075e-05	2.27000110354e-05	2.27000019976e-05
hhs3	201512	1.6627876812741	1.2930000000000001	0.197353963768	0.775345701314	0.0270186325644	0.000121831548779	2.36442658058e-05	2.27250499819e-05	2.27013516473e-05	2.27001191796e-05	2.27000149699e-05	2.27000024519e-05	2.27000006568e-05
hhs3	201513	1.4752976561449	1.254715	0.138755392309	0.85775415152	0.00330483132343	2.66800983938e-05	2.27430234378e-05	2.27015888931e-05	2.27001199827e-05	2.2700014373e-05	2.27000023746e-05	2.2700000497e-05	2.27000001797e-05
hhs3	201514	1.3397616580024	1.41078	0.0168968978395	0.980544281258	0.00237698044843	2.29397388748e-05	2.27007033729e-05	2.27000115242e-05	2.2700000487e-05	2.27000000372e-05	2.27000000042e-05	2.27000000007e-05	2.27000000002e-05
hhs3	201515	1.4659544851811	1.106	0.297795608483	0.701692649607	0.000329903386704	2.29363908582e-05	2.27020633809e-05	2.27000642253e-05	2.27000041891e-05	2.27000004414e-05	2.2700000065e-05	2.27000000123e-05	2.27000000039e-05
hhs3	201516	1.3311740222735	1.1484999999999999	0.268578352075	0.729302690025	0.00193382338157	2.61862235265e-05	2.27462190192e-05	2.27018998403e-05	2.27001530295e-05	2.27000191361e-05	2.27000032595e-05	2.2700000698e-05	2.27000002586e-05
hhs3	201517	1.2001549653734	1.08	0.257768582398	0.742024357108	2.54596171726e-05	2.2700870346e-05	2.27000064004e-05	2.27000001889e-05	2.2700000012e-05	2.27000000013e-05	2.27000000001e-05	2.27000000001e-05	2.27e-05
hhs3	201518	1.2193098952623	1.056	0.387771818152	0.611844285645	0.000202137690891	2.2856981455e-05	2.27014793111e-05	2.27000480935e-05	2.27000032243e-05	2.27000003462e-05	2.27000000518e-05	2.27000000099e-05	2.27000000031e-05
hhs4	201441	1.3131611574672	1.093245	0.228646013807	0.77114726603	2.51197592086e-05	2.27004020138e-05	2.27000019615e-05	2.27000000433e-05	2.27000000022e-05	2.27000000002e-05	2.27e-05	2.27e-05	2.27e-05
hhs4	201442	1.307559363868	1.2085	0.0804705945961	0.919273342663	7.44513954283e-05	2.27112759201e-05	2.27000675963e-05	2.27000017816e-05	2.2700000106e-05	2.27000000105e-05	2.27000000016e-05	2.27000000002e-05	2.27000000001e-05
hhs4	201443	1.4846110902278	1.60262	0.00649510734191	0.94975706914	0.0435644435607	2.44795651936e-05	2.27003910983e-05	2.27000007505e-05	2.27000000058e-05	2.27000000001e-05	2.27e-05	2.27e-05	2.27e-05
hhs4	201444	1.6845652846224	1.66702	0.00500640837592	0.925251278064	0.0695047308405	7.8073761934e-05	2.32807530965e-05	2.2725394114e-05	2.27023650465e-05	2.27003494079e-05	2.27000704113e-05	2.27000177373e-05	2.27000082902e-05
hhs4	201445	2.1862063703185	2.106	0.00384724121404	0.381129199318	0.602435860657	0.0123751835873	7.57529807638e-05	2.3247193179e-05	2.27142565827e-05	2.27007255061e-05	2.27000594719e-05	2.27000069194e-05	2.27000013063e-05
hhs4	201446	3.0520791550419	2.217705	0.00243377285032	0.275121140301	0.697986683834	0.0241687307008	0.000151870632503	2.4252001211e-05	2.27466768358e-05	2.27027126684e-05	2.27002509548e-05	2.27000325894e-05	2.27000069688e-05
hhs4	201447	2.9035764112516	2.5620950000000002	0.00230200982648	0.122802993473	0.691654233085	0.179109958721	0.00393943568464	7.6596888442e-05	2.39195284816e-05	2.27492450688e-05	2.27032011431e-05	2.27003014508e-05	2.2700045396e-05
hhs4	201448	3.7873594863816	4.41378	0.0020715544737	0.0146515738831	0.0796863346026	0.251529094921	0.361322943768	0.217065974786	0.0613631043543	0.0105763335993	0.00146654208118	0.000212315672394	5.42278582267e-05
hhs4	201449	5.7029867857231	3.66329	0.00135049158469	0.0209179985936	0.177994813627	0.465988388456	0.283700327992	0.0463576813682	0.00339819968377	0.000211840597959	3.39640249932e-05	2.35116555042e-05	2.27824154848e-05
hhs4	201450	7.5150246371843	4.67356	0.000148869146699	0.00181934820797	0.0234726179696	0.178536832134	0.453038093965	0.286082337435	0.0519646400144	0.00452824850523	0.000337386986213	4.64713430946e-05	2.51542930247e-05
hhs4	201451	5.2125882989522	4.705209999999999	0.000741997442468	0.00517503796713	0.0365144940032	0.1826635172	0.399968604614	0.285560488713	0.0757131127406	0.0117066847933	0.00161872967256	0.000261281088971	7.60517641611e-05
hhs4	201452	3.3645500924925	5.807	0.00883012945322	0.0228654676575	0.0522290604831	0.100739253321	0.157542867212	0.193653713241	0.184256064459	0.136212626291	0.0799772380741	0.0386464323523	0.0250471474562
hhs4	201453	2.9986065374259	3.75279	0.0181440102873	0.0721704139394	0.189475805359	0.293532764002	0.253820313435	0.1248306195	0.0380922017789	0.0081991869602	0.00143265533887	0.000240624984141	6.1404415318e-05
hhs4	201501	3.1397722141044	2.76	0.056667800961	0.188894666906	0.331839533055	0.27690549817	0.113568362265	0.0267894795856	0.00449860426548	0.000663106772028	0.00011194895852	3.57582205713e-05	2.5240840875e-05
hhs4	201502	2.8446646022475	2.6255	0.00166691730504	0.10438237596	0.669342712777	0.219187975359	0.00523433550205	7.1569963816e-05	2.32998961597e-05	2.27127551543e-05	2.27004540975e-05	2.27000247378e-05	2.27000021189e-05
hhs4	201503	2.5525099940947	2.86813	0.00457645024146	0.0901110896398	0.48626958485	0.372360423124	0.0445719837279	0.00192340306808	9.27347406716e-05	2.59939187191e-05	2.29150119135e-05	2.27190856036e-05	2.27025922705e-05
hhs4	201504	2.3920356947578	2.9344200000000003	0.0266210934381	0.142614668167	0.355807258296	0.332893621296	0.118720612973	0.020542764023	0.00242710013481	0.000273547341725	5.00256618024e-05	2.60433167635e-05	2.32653521938e-05
hhs4	201505	2.6104083665691	2.45823	7.59833418368e-05	0.0581400655892	0.907686702552	0.0339073988568	5.35334151763e-05	2.28144737929e-05	2.2701704884e-05	2.27000620946e-05	2.27000040908e-05	2.27000004085e-05	2.27000000676e-05
hhs4	201506	2.3288968165022	2.02212	0.0417638877331	0.442007420728	0.466576622566	0.048142648638	0.00133976336697	5.4958395782e-05	2.38328309806e-05	2.27605068153e-05	2.27046682561e-05	2.27004874323e-05	2.2700078432e-05
hhs4	201507	2.2568880383896	1.97364	0.0391207825528	0.480297154526	0.447324290937	0.0324534333894	0.000654977881439	3.54339847209e-05	2.31045037884e-05	2.27205042287e-05	2.2701537503e-05	2.27001579651e-05	2.27000251535e-05
hhs4	201508	1.9032478155613	1.8474650000000001	0.00111821607988	0.745923162923	0.252687310074	0.000112276856278	2.28326511665e-05	2.27013697838e-05	2.27000431709e-05	2.27000027049e-05	2.27000002687e-05	2.27000000371e-05	2.27000000084e-05
hhs4	201509	1.4414701717928	1.616	0.00114762785781	0.980800904366	0.0178694678648	2.30994853812e-05	2.27004216858e-05	2.2700003788e-05	2.27000001068e-05	2.2700000006e-05	2.27000000006e-05	2.27000000001e-05	2.27e-05
hhs4	201510	1.3683897098434	1.4529999999999998	0.00392132149974	0.994817161015	0.00107990404917	2.27134226702e-05	2.27000131374e-05	2.27000001061e-05	2.27000000027e-05	2.27000000001e-05	2.27e-05	2.27e-05	2.27e-05
hhs4	201511	1.3082946924962	1.39	0.00472680387495	0.994925279312	0.000166315982323	2.27008298764e-05	2.27000005804e-05	2.27000000037e-05	2.27000000001e-05	2.27e-05	2.27e-05	2.27e-05	2.27e-05
hhs4	201512	1.1081799644329	1.222	0.0265414239868	0.973251884799	2.50910728527e-05	2.27001410171e-05	2.27000004903e-05	2.27000000092e-05	2.27000000004e-05	2.27e-05	2.27e-05	2.27e-05	2.27e-05
hhs4	201513	0.9397760297558	1.1804999999999999	0.0280968318756	0.971698362315	2.32056876408e-05	2.27001208889e-05	2.27000010182e-05	2.27000000353e-05	2.27000000026e-05	2.27000000004e-05	2.27e-05	2.27e-05	2.27e-05
hhs4	201514	0.9152625302498	1.0144125	0.458051314858	0.541741507502	2.55768008451e-05	2.27008333116e-05	2.27000049388e-05	2.27000001199e-05	2.27000000064e-05	2.27000000006e-05	2.27000000001e-05	2.27e-05	2.27e-05
hhs4	201515	0.9719160524795	0.962	0.604624245521	0.395167434087	2.671768496e-05	2.27026806051e-05	2.27000256305e-05	2.27000008607e-05	2.27000000594e-05	2.27000000065e-05	2.2700000001e-05	2.27000000002e-05	2.27e-05
hhs4	201516	0.93930830034528	0.838754	0.905578695315	0.0942166695916	2.3034573293e-05	2.27005113168e-05	2.27000081781e-05	2.2700000391e-05	2.27000000351e-05	2.27000000048e-05	2.27000000008e-05	2.27000000002e-05	2.27000000001e-05
hhs4	201517	1.0046819535989	0.8	0.996342592743	0.00345310716611	2.27000911818e-05	2.27000000706e-05	2.27000000008e-05	2.27e-05	2.27e-05	2.27e-05	2.27e-05	2.27e-05	2.27e-05
hhs4	201518	0.92633108197092	0.778	0.932743167247	0.0670518694481	2.33624307421e-05	2.27008623132e-05	2.2700011056e-05	2.27000004353e-05	2.27000000332e-05	2.27000000039e-05	2.27000000007e-05	2.27e-05	2.27000000001e-05
hhs5	201441	1.0010351329274	0.979319	0.534052773507	0.46534688971	0.000418237913548	2.31943489049e-05	2.27043870693e-05	2.27001253845e-05	2.27000073565e-05	2.27000006972e-05	2.2700000093e-05	2.2700000016e-05	2.27000000046e-05
hhs5	201442	1.0407407032437	1.00899	0.460432923435	0.539362722405	2.27541426213e-05	2.27000181905e-05	2.27000001445e-05	2.27000000044e-05	2.27000000003e-05	2.27e-05	2.27e-05	2.27e-05	2.27e-05
hhs5	201443	1.1706960128229	1.03857	0.430571904981	0.569088608067	0.000157877853084	2.27090919305e-05	2.27000073741e-05	2.27000000331e-05	2.27000000004e-05	2.27e-05	2.27e-05	2.27e-05	2.27e-05
hhs5	201444	1.2344246698565	1.07359	0.343434136603	0.656093375604	0.000290012683512	2.35511041678e-05	2.27221987654e-05	2.27015651037e-05	2.27001944388e-05	2.27000348129e-05	2.2700008048e-05	2.27000022474e-05	2.27000011815e-05
hhs5	201445	1.4690069037933	1.10528	0.237131609174	0.762653429301	3.33602044467e-05	2.27013162899e-05	2.2700004568e-05	2.2700000077e-05	2.27000000032e-05	2.27000000002e-05	2.27e-05	2.27e-05	2.27e-05
hhs5	201446	1.8585573276797	1.523755	0.0189851053635	0.952934004751	0.0278894432053	3.25146284088e-05	2.27315252622e-05	2.27005043317e-05	2.27000206263e-05	2.27000015321e-05	2.27000001714e-05	2.27000000259e-05	2.27000000064e-05
hhs5	201447	2.3989527624954	1.7085	0.000843511683625	0.930968525459	0.068004151189	2.49102661601e-05	2.27013934357e-05	2.27000083634e-05	2.2700000174e-05	2.27000000078e-05	2.27000000006e-05	2.27000000001e-05	2.27e-05
hhs5	201448	3.8730872697533	2.79739	0.0163023821418	0.143673654735	0.440229309425	0.328164937255	0.065362394609	0.00573899178744	0.000407195387199	5.032868111e-05	2.51045369464e-05	2.29600694733e-05	2.27413725911e-05
hhs5	201449	4.9404536613652	3.13917	0.0025703606252	0.0516581576079	0.365124935489	0.471394588785	0.102642335782	0.00625001213016	0.000258810632576	3.21723274006e-05	2.31894204721e-05	2.27337501367e-05	2.27034490129e-05
hhs5	201450	6.6067503110174	5.36949	0.000250627816583	0.00186846045415	0.0140815746321	0.0810283464256	0.262551914219	0.369330959781	0.207632008744	0.0535543876804	0.00843354882871	0.00109137830707	0.000176793112004
hhs5	201451	4.8275531473676	4.32441	0.00502156237614	0.0245195661703	0.0996546643706	0.258412794067	0.333243609113	0.198143595961	0.063157212366	0.0141834297275	0.00285839582429	0.000605561711467	0.000199608313584
hhs5	201452	3.1961269947075	4.48137	0.0053356170916	0.0259762145378	0.0954827072306	0.226066562352	0.303805859841	0.221026369326	0.0915952981679	0.024587902139	0.00501307512512	0.000905147031389	0.000205247157372
hhs5	201453	2.6265067965045	3.82845	2.28044185636e-05	6.71184391394e-05	0.0206221311071	0.650234769297	0.326083168226	0.0028513593285	2.78331752824e-05	2.27158881348e-05	2.27001182078e-05	2.27000018636e-05	2.27000000553e-05
hhs5	201501	2.2572987616463	2.84025	0.000715580468293	0.0504780204993	0.575090888862	0.359150015203	0.0142656670477	0.000184157668444	2.48209802937e-05	2.27473818757e-05	2.27017776365e-05	2.2700102466e-05	2.27000093739e-05
hhs5	201502	1.9183964018308	2.4935	0.0225576682117	0.22244989914	0.514361206517	0.217703188067	0.0217490358578	0.00102410300022	6.21692725727e-05	2.45133821065e-05	2.28073629538e-05	2.27082647839e-05	2.27009237422e-05
hhs5	201503	1.9104995362029	2.42012	0.00876112585288	0.21422072166	0.62830289426	0.143718140648	0.00476181636379	0.000119031344955	2.53471627497e-05	2.28144598478e-05	2.27074670876e-05	2.27006833165e-05	2.27000973884e-05
hhs5	201504	1.8787381575691	2.055135	0.118250233817	0.347363371496	0.36851670908	0.139091096684	0.0237337971654	0.00264671958442	0.000277812561563	4.86814387717e-05	2.56988975094e-05	2.310229349e-05	2.27769805402e-05
hhs5	201505	1.8300110648985	1.8803	0.00295571721004	0.664019513759	0.332330093819	0.00053487462565	2.35925184425e-05	2.27078518675e-05	2.27002045419e-05	2.27000107556e-05	2.27000009147e-05	2.27000001101e-05	2.27000000215e-05
hhs5	201506	1.6288439666843	1.699	0.161344290475	0.49087807856	0.300788762012	0.0438041011529	0.00288059340457	0.000179787891927	3.26819736891e-05	2.35078969221e-05	2.27836969457e-05	2.2710832838e-05	2.2702104074e-05
hhs5	201507	1.7726079614428	1.55	0.187082062612	0.567287531476	0.227774074913	0.0170449345654	0.000649884657942	4.66781208149e-05	2.39352208397e-05	2.27886192378e-05	2.27085544469e-05	2.27010612463e-05	2.27002001632e-05
hhs5	201508	1.8388324047014	1.416485	0.173188340346	0.727021938339	0.0982065916483	0.00140184113997	4.43593901286e-05	2.33854228883e-05	2.27395782515e-05	2.27035855376e-05	2.27004549262e-05	2.27000746892e-05	2.27000199607e-05
hhs5	201509	1.8891670736512	1.52317	0.0427084333148	0.900167798534	0.0568776747017	8.69590134869e-05	2.29310204332e-05	2.27032914088e-05	2.27001158702e-05	2.27000074439e-05	2.27000007294e-05	2.27000000976e-05	2.2700000021e-05
hhs5	201510	2.0120096638144	1.572995	0.0114789279057	0.949079322014	0.039253160287	2.96800116848e-05	2.27096980277e-05	2.27000818347e-05	2.27000020399e-05	2.27000001016e-05	2.27000000081e-05	2.2700000001e-05	2.27000000001e-05
hhs5	201511	1.8004552291852	1.44	0.00702740701751	0.991316891029	0.00147408317874	2.27187612658e-05	2.27000137762e-05	2.27000000862e-05	2.27000000017e-05	2.27000000001e-05	2.27e-05	2.27e-05	2.27e-05
hhs5	201512	1.6716917601086	1.477975	0.0425250259284	0.92592439416	0.0313442625627	4.73082012711e-05	2.28071090802e-05	2.27019457741e-05	2.2700084993e-05	2.27000065665e-05	2.27000007541e-05	2.27000001158e-05	2.27000000292e-05
hhs5	201513	1.4242576724417	1.17288	0.0592340916153	0.94055871537	2.55921388257e-05	2.27008681733e-05	2.27000076546e-05	2.27000002704e-05	2.27000000203e-05	2.27000000023e-05	2.27000000004e-05	2.27000000001e-05	2.27e-05
hhs5	201514	1.219209091654	1.229735	0.118645329972	0.880583640596	0.000589275628167	2.28530781246e-05	2.27007107168e-05	2.27000146605e-05	2.27000007095e-05	2.27000000593e-05	2.27000000073e-05	2.27000000011e-05	2.27000000003e-05
hhs5	201515	1.2371922260825	1.063	0.327368714843	0.67241771017	3.19710334819e-05	2.27039210209e-05	2.27000311085e-05	2.27000009478e-05	2.27000000616e-05	2.27000000064e-05	2.2700000001e-05	2.27000000002e-05	2.27e-05
hhs5	201516	1.0601152519365	0.9980279999999999	0.506449334914	0.49334461839	2.44452376981e-05	2.27014394043e-05	2.27000179442e-05	2.27000007519e-05	2.27000000623e-05	2.2700000008e-05	2.27000000013e-05	2.27000000003e-05	2.27000000001e-05
hhs5	201517	1.0089988509474	1.08068	0.29179591886	0.707983194723	3.92793943638e-05	2.27069663101e-05	2.27000542957e-05	2.2700001635e-05	2.27000001053e-05	2.27000000111e-05	2.27000000016e-05	2.27000000003e-05	2.27000000001e-05
hhs5	201518	0.85200575582545	0.915954	0.689488085247	0.310294007403	3.62932850486e-05	2.27139056451e-05	2.27001525323e-05	2.27000054616e-05	2.27000003906e-05	2.27000000438e-05	2.27000000068e-05	2.27000000013e-05	2.27000000004e-05
hhs6	201441	2.225345921546	2.1918100000000003	0.00073666045468	0.263269613377	0.727251767523	0.0085645179579	4.10765409087e-05	2.2859663054e-05	2.27042284084e-05	2.27002316968e-05	2.27000207846e-05	2.2700002652e-05	2.270000056e-05
hhs6	201442	2.3164011291538	2.50915	5.07870464802e-05	0.0316863309876	0.932021960911	0.0360504044666	5.41386805113e-05	2.28737206566e-05	2.27039551086e-05	2.27002094879e-05	2.27000190773e-05	2.27000025257e-05	2.27000005678e-05
hhs6	201443	2.4418727493578	2.51955	3.24105635125e-05	0.0360134275149	0.91663533997	0.0471465123179	3.6101661431e-05	2.2707947884e-05	2.27000237168e-05	2.27000002294e-05	2.2700000005e-05	2.27000000002e-05	2.27e-05
hhs6	201444	2.304940326743	2.8083099999999996	8.99920196391e-05	0.00994381696526	0.729768337823	0.2588158979	0.00122998761952	3.77457011624e-05	2.33520780915e-05	2.27590967919e-05	2.27085116604e-05	2.27016792337e-05	2.27006059501e-05
hhs6	201445	3.8736443983623	2.88117	0.000356351282711	0.0304035119076	0.575177309711	0.383032641103	0.0107743754671	0.000140014438222	2.49086515749e-05	2.27817053048e-05	2.27051677235e-05	2.27004896008e-05	2.2700076129e-05
hhs6	201446	4.6910790210367	2.98102	0.00189488222345	0.0513051239142	0.45983251964	0.439391498286	0.045726904174	0.00166814201676	8.61368158397e-05	2.63396155442e-05	2.30097860582e-05	2.27365484543e-05	2.27069802001e-05
hhs6	201447	4.7999027625748	4.16105	6.33246662837e-05	0.0011942841351	0.0335706659415	0.36016270681	0.515757709761	0.0854477888907	0.00359090995957	0.000139157811912	2.77077245229e-05	2.30129858717e-05	2.27313134047e-05
hhs6	201448	8.0709849202283	5.50567	0.000273132651269	0.00188327009746	0.0130636375898	0.0711945480176	0.232698631514	0.357982261997	0.234912354385	0.0724025589366	0.0133416500712	0.00192596094207	0.000321993798113
hhs6	201449	11.088893902613	6.214	2.3952145654e-05	4.02691628773e-05	0.000316414426192	0.00506301108189	0.0626310091852	0.3251303355	0.443944359865	0.145848070157	0.015892271101	0.00102578089083	8.45264833147e-05
hhs6	201450	7.7866075885066	9.91504	8.09768702416e-05	0.000204397940902	0.000598546774976	0.00184479018861	0.00562765844959	0.0161736388223	0.0415770088461	0.0902710578789	0.156257368875	0.205612357922	0.481752197431
hhs6	201451	9.985360069309	9.023995	0.00149655160175	0.00321454459393	0.00690315024044	0.0145319514535	0.0292577869605	0.0546555450429	0.0915045126966	0.132551279258	0.161293141106	0.162048735637	0.342542801409
hhs6	201452	8.32554468951	7.24914	0.000404493593349	0.00155936411047	0.00592747520052	0.0204920357716	0.059573290713	0.134107772959	0.21678116078	0.239227201102	0.178268203871	0.0926261947641	0.0510328071353
hhs6	201453	9.3536892584628	7.32023	4.00267564776e-05	0.000147465904044	0.000910297342798	0.00577680299115	0.0302811770673	0.111717112017	0.250281870114	0.306707753066	0.199929614477	0.0734680376362	0.0207398426279
hhs6	201501	7.6871823741155	6.481	0.000103043603876	0.000558821151824	0.00353741991631	0.0202785618296	0.0872263795681	0.231773158314	0.324649446415	0.225780586803	0.0831516031992	0.0190532896446	0.00388768955488
hhs6	201502	6.6830045821505	7.665125	0.000180624581704	0.000706970619702	0.00289935892877	0.0111605858265	0.0370859337874	0.0976917284316	0.187688111386	0.246415279328	0.214670332378	0.125978800103	0.0755222746295
hhs6	201503	6.2619197963623	7.04028	3.27475346645e-05	9.2303329121e-05	0.000551401864169	0.00411814764343	0.0279195989888	0.131298468606	0.320678599572	0.332482913642	0.145083551244	0.0321844380773	0.00555782949809
hhs6	201504	5.861047417224	6.1925	0.000127523285602	0.000742636955786	0.00488682859107	0.0284123306166	0.118067794203	0.280912256394	0.325318042207	0.178063844023	0.0517989137647	0.00987474755719	0.0017950824023
hhs6	201505	5.3733530622535	5.142	3.47522879659e-05	0.000200198062743	0.0032810568254	0.053457078458	0.36148241679	0.468594696099	0.104950529427	0.00750408188527	0.000422288343263	4.78306951764e-05	2.50711257216e-05
hhs6	201506	4.676526514084	4.61651	0.000614446023992	0.00568098856534	0.044719856513	0.207812077915	0.398004597155	0.264505394577	0.0680311489259	0.00943853344169	0.00102797381096	0.000128103643292	3.68794291052e-05
hhs6	201507	4.6389821980753	4.07617	0.00189546911715	0.0172651696178	0.110697640428	0.337579087045	0.366907678595	0.138947344277	0.023663056562	0.00267576179012	0.000290393999734	5.15220620943e-05	2.68765075381e-05
hhs6	201508	4.6510039097869	3.567	2.60334381238e-05	0.000377091635872	0.0672804105627	0.809425391159	0.122033792684	0.000737785494397	2.85580661403e-05	2.2830260273e-05	2.27061414559e-05	2.27004899439e-05	2.27000680866e-05
hhs6	201509	4.0143717119372	3.34857	2.35830391653e-05	0.000276803342281	0.132418490941	0.843199004992	0.0239065843523	6.18188876677e-05	2.29104750742e-05	2.27038028426e-05	2.27001549505e-05	2.27000109703e-05	2.270000135e-05
hhs6	201510	3.6249055056714	3.242445	0.000134272539984	0.00869904470307	0.296340975113	0.632310653338	0.0614573616872	0.000930115483518	3.63880304609e-05	2.30701718951e-05	2.27174900686e-05	2.27012874052e-05	2.27001556373e-05
hhs6	201511	3.3479389671364	2.857	0.000465599056533	0.0390256858104	0.581311597845	0.367274380512	0.0116643480466	0.000143047140944	2.44893291805e-05	2.27496956741e-05	2.27023709943e-05	2.27001729517e-05	2.27000203424e-05
hhs6	201512	2.7940450555291	2.6258049999999997	3.45039481163e-05	0.0143327342349	0.902950458232	0.0824631175953	8.27871238493e-05	2.28957548331e-05	2.27029842256e-05	2.27001169455e-05	2.27000084035e-05	2.27000009166e-05	2.27000001683e-05
hhs6	201513	2.7163651832082	2.518	3.37862867919e-05	0.0178483838332	0.958034199707	0.0239108372086	3.6500190392e-05	2.27900481996e-05	2.27025420024e-05	2.27001632936e-05	2.27000175713e-05	2.27000026896e-05	2.2700000713e-05
hhs6	201514	1.8122139335987	2.37326	7.02454762303e-05	0.0779598017004	0.909193269813	0.0126087005341	3.17367774518e-05	2.27447609221e-05	2.27008922252e-05	2.27000414637e-05	2.27000033449e-05	2.27000003965e-05	2.27000000785e-05
hhs6	201515	2.4889920195419	1.58131	0.0231752083234	0.908791896836	0.0677737950612	9.97821914949e-05	2.31082286988e-05	2.2708859409e-05	2.27004531394e-05	2.2700040235e-05	2.27000052273e-05	2.27000008964e-05	2.27000002578e-05
hhs6	201516	2.4143266145565	1.720605	0.00115397936354	0.921819674644	0.0768336463364	3.37615137809e-05	2.27373100739e-05	2.27007839944e-05	2.27000428123e-05	2.27000041595e-05	2.27000005937e-05	2.27000001114e-05	2.27000000362e-05
hhs6	201517	2.2584937990779	1.67486	0.000535036665365	0.969111225893	0.0301710697507	2.37654748039e-05	2.27021813501e-05	2.27000335824e-05	2.27000014565e-05	2.27000001177e-05	2.27000000144e-05	2.27000000023e-05	2.27000000007e-05
hhs6	201518	2.2392109116576	1.57712	0.0112237744199	0.949054879028	0.0395241226133	3.82603402136e-05	2.27622972378e-05	2.27012343381e-05	2.2700060722e-05	2.27000052855e-05	2.2700000679e-05	2.27000001155e-05	2.27000000331e-05
hhs7	201441	0.90446901493942	1.0358100000000001	0.418332389639	0.5814241215	6.18719073137e-05	2.2716843507e-05	2.27001071239e-05	2.27000026482e-05	2.27000001437e-05	2.2700000013e-05	2.27000000017e-05	2.27000000002e-05	2.27000000001e-05
hhs7	201442	0.7080001787845	1.24639	0.144178681212	0.852968145385	0.00266944890329	2.4807923741e-05	2.27160898314e-05	2.27004553921e-05	2.27000278331e-05	2.27000027999e-05	2.27000003986e-05	2.27000000734e-05	2.27000000226e-05
hhs7	201443	0.77134855531586	0.952135	0.601105198817	0.398683343718	2.98572085496e-05	2.27002559951e-05	2.27000001914e-05	2.27000000009e-05	2.27e-05	2.27e-05	2.27e-05	2.27e-05	2.27e-05
hhs7	201444	1.0937051697004	1.0996000000000001	0.213679631424	0.786097860989	4.08728180716e-05	2.27339290648e-05	2.27007795803e-05	2.27000522244e-05	2.27000063174e-05	2.27000011131e-05	2.27000002545e-05	2.27000000705e-05	2.27000000369e-05
hhs7	201445	1.0239211226211	1.09668	0.3686922458	0.627763689689	0.00335741894201	2.77099892808e-05	2.27347742577e-05	2.27007668465e-05	2.27000359411e-05	2.27000028143e-05	2.27000003184e-05	2.27000000474e-05	2.27000000114e-05
hhs7	201446	1.8416136106018	1.22813	0.137550590662	0.861250333954	0.00101711075662	2.30627763528e-05	2.27018105325e-05	2.27000383394e-05	2.27000018785e-05	2.27000001581e-05	2.27000000194e-05	2.2700000003e-05	2.27000000009e-05
hhs7	201447	1.7896828949712	1.362	0.0483067771127	0.948006769791	0.00350443616926	2.31161422322e-05	2.27007761607e-05	2.27000081301e-05	2.27000002342e-05	2.27000000128e-05	2.27000000011e-05	2.27000000002e-05	2.27e-05
hhs7	201448	3.6920380495559	2.90076	0.0584097850001	0.169824203749	0.294543232572	0.276777483458	0.142514051777	0.0450524769778	0.010330155292	0.00202305173449	0.000392274683644	9.2532998762e-05	4.07517572818e-05
hhs7	201449	4.8878393308093	2.853295	0.00209075907235	0.0714120114951	0.527869734502	0.369976373751	0.0278337707783	0.000688020181935	3.79963755892e-05	2.32064742945e-05	2.27253417632e-05	2.27018241128e-05	2.2700203811e-05
hhs7	201450	6.3790795047332	6.60701	0.000731694378605	0.00288940895462	0.0109972867958	0.0369897006919	0.0997723206519	0.195017149024	0.254526879787	0.214031180196	0.118710746639	0.0467621160086	0.0195715168732
hhs7	201451	5.800726426909	5.673225	0.00148821132785	0.00593808015796	0.0233157148754	0.0792943500553	0.195576451651	0.291869204706	0.239622668086	0.113550850942	0.036510603219	0.00960634177138	0.00322752320891
hhs7	201452	4.4915329259181	5.786	0.000902936065862	0.00452647040938	0.0204764814664	0.073490138923	0.182807340199	0.280280857338	0.249071385791	0.130539069131	0.0441334509381	0.0109563291492	0.00281554058812
hhs7	201453	3.5907039382754	5.4	0.00012340780514	0.00117117892417	0.0112427239705	0.0747233091451	0.25889544286	0.376981031692	0.215310014459	0.0534336366479	0.00729578478936	0.000733085774257	9.03839315444e-05
hhs7	201501	4.1871560309897	4.71607	0.000228221867614	0.00268878946822	0.0288551201974	0.178250855349	0.4162988238	0.295475176053	0.0696607266035	0.00779624354612	0.000647498884741	7.11568003152e-05	2.73874296254e-05
hhs7	201502	4.1554242046684	3.909935	0.000224130195937	0.00553634126171	0.0933435432666	0.452655134639	0.384791249837	0.0601359842567	0.00310791473616	0.000133055163507	2.70135964821e-05	2.29171462454e-05	2.27159008503e-05
hhs7	201503	3.2420576438997	4.574	7.87277955842e-05	0.0010839524488	0.0194683304279	0.194342352304	0.50685381587	0.24738397841	0.0289552029906	0.00167396817737	0.000108420434008	2.80631583572e-05	2.31879830368e-05
hhs7	201504	2.6765215315202	4.416605000000001	0.000355505376062	0.0045280065339	0.0482146593645	0.258011157595	0.442939760907	0.209081904964	0.0336079735106	0.00295888493908	0.000238044658259	3.96240155364e-05	2.44781369425e-05
hhs7	201505	2.3860002455796	3.10393	2.4460047651e-05	0.000882483473767	0.359842031114	0.635443253023	0.00366595357844	2.82791613522e-05	2.2738707131e-05	2.2700851295e-05	2.2700039801e-05	2.27000031102e-05	2.27000004162e-05
hhs7	201506	2.4233310778915	2.333	0.10064188563	0.267068568915	0.346128048133	0.207236470764	0.0638716826191	0.0126028855267	0.00200805651942	0.000318745560481	6.86288699933e-05	3.04686378286e-05	2.45588234389e-05
hhs7	201507	2.3099564682521	2.14042	0.0430067755981	0.36919860734	0.491462770914	0.091430865248	0.00459430026723	0.000185732275602	2.96950337787e-05	2.31151658228e-05	2.27339057459e-05	2.27036532616e-05	2.27005993368e-05
hhs7	201508	2.4821153040736	1.985735	0.00241126151012	0.516719295112	0.478704959662	0.00200045186261	2.77736592628e-05	2.27563144681e-05	2.27017599732e-05	2.27001078378e-05	2.27000104696e-05	2.27000014163e-05	2.2700000316e-05
hhs7	201509	2.1529490886104	1.648	0.0106122434296	0.8989415077	0.0902189835683	6.8267636445e-05	2.27965684874e-05	2.27010624326e-05	2.27000323846e-05	2.27000019013e-05	2.27000001753e-05	2.27000000224e-05	2.27000000047e-05
hhs7	201510	1.8738554135975	1.846	0.0472832503664	0.576876632884	0.361394787901	0.0140840048707	0.000221062398767	2.66152510425e-05	2.28375665095e-05	2.27079794179e-05	2.27006867267e-05	2.27000804115e-05	2.27000148176e-05
hhs7	201511	1.8170322102632	1.56294	0.181266883378	0.567908947813	0.232602945042	0.0174048339032	0.000655036815275	4.65425839081e-05	2.39145615021e-05	2.27864014763e-05	2.27082871329e-05	2.27010230431e-05	2.27001920785e-05
hhs7	201512	1.4663329221465	1.1684999999999999	0.199350156853	0.800018244526	0.000449832724319	2.28649817185e-05	2.27008936842e-05	2.27000199204e-05	2.27000010093e-05	2.27000000868e-05	2.27000000109e-05	2.27000000018e-05	2.27000000004e-05
hhs7	201513	1.150176462646	1.09578	0.383340728098	0.608173935895	0.00825559772371	6.98679255454e-05	2.36210693257e-05	2.27447208812e-05	2.27039308391e-05	2.27005178976e-05	2.27000912836e-05	2.27000200202e-05	2.27000075905e-05
hhs7	201514	1.0849567578102	0.8474999999999999	0.800700207589	0.19908694527	3.12396058984e-05	2.27074666038e-05	2.27000664517e-05	2.27000019733e-05	2.27000001201e-05	2.27000000117e-05	2.27000000017e-05	2.27000000002e-05	2.27000000001e-05
hhs7	201515	1.0759391180812	0.639055	0.99811930173	0.0016763931387	2.27051222667e-05	2.27000085244e-05	2.27000001265e-05	2.27000000055e-05	2.27000000004e-05	2.27e-05	2.27e-05	2.27e-05	2.27e-05
hhs7	201516	0.81953956059267	0.6915	0.873668015329	0.125967940608	0.000181486505909	2.3632495248e-05	2.27235023479e-05	2.2701392623e-05	2.27001414432e-05	2.27000207431e-05	2.27000039684e-05	2.27000009283e-05	2.27000003782e-05
hhs7	201517	0.84728977710439	0.81501	0.815718742741	0.184045522993	5.40739929712e-05	2.2759414323e-05	2.27008224454e-05	2.27000330899e-05	2.27000025358e-05	2.27000002983e-05	2.27000000477e-05	2.27000000096e-05	2.27000000032e-05
hhs7	201518	0.61554787160138	0.668	0.96535834662	0.0344355190129	2.45302358377e-05	2.27040635626e-05	2.27000642507e-05	2.27000028211e-05	2.27000002295e-05	2.27000000283e-05	2.27000000046e-05	2.2700000001e-05	2.27000000003e-05
hhs8	201441	0.77017958547468	0.743151	0.910443619731	0.0893471047971	2.76690390837e-05	2.27063633364e-05	2.27000676254e-05	2.27000022147e-05	2.27000001433e-05	2.27000000145e-05	2.27000000021e-05	2.27000000003e-05	2.27000000001e-05
hhs8	201442	0.7664045669129	0.778874	0.988988177143	0.0108075201675	2.27026871419e-05	2.2700002504e-05	2.27000000295e-05	2.27000000011e-05	2.27000000001e-05	2.27e-05	2.27e-05	2.27e-05	2.27e-05
hhs8	201443	0.79643212837612	0.897145	0.851596427018	0.148199272838	2.27001445272e-05	2.2700000001e-05	2.27e-05	2.27e-05	2.27e-05	2.27e-05	2.27e-05	2.27e-05	2.27e-05
hhs8	201444	0.78817539544702	0.8909355	0.82537370987	0.174420272431	2.44109184222e-05	2.27065629536e-05	2.27001995499e-05	2.2700015473e-05	2.27000020478e-05	2.27000003835e-05	2.27000000917e-05	2.27000000263e-05	2.27000000142e-05
hhs8	201445	0.74671747693945	0.997303	0.508490616784	0.49130453604	2.32470904321e-05	2.2700084793e-05	2.27000003464e-05	2.27000000064e-05	2.27000000003e-05	2.27e-05	2.27e-05	2.27e-05	2.27e-05
hhs8	201446	0.98878518505356	1.06575	0.37692624986	0.622594893774	0.000297075473262	2.28796261014e-05	2.27012337934e-05	2.27000310896e-05	2.27000016953e-05	2.27000001533e-05	2.27000000198e-05	2.27000000033e-05	2.27000000009e-05
hhs8	201447	1.3198003908935	0.9585635	0.576131039984	0.423572760637	0.000114559577029	2.2739624961e-05	2.27001731272e-05	2.27000029352e-05	2.27000001141e-05	2.27000000077e-05	2.27000000008e-05	2.27000000001e-05	2.27e-05
hhs8	201448	1.8339608885755	1.29038	0.22482634768	0.735840179692	0.0389823044347	0.000191184111588	2.37668468919e-05	2.27166598925e-05	2.27005417836e-05	2.27000302944e-05	2.27000025363e-05	2.27000002891e-05	2.27000000514e-05
hhs8	201449	2.4056390404276	1.997855	0.0519307981029	0.448589696506	0.446404761432	0.0512619227873	0.00163388453044	6.39578967447e-05	2.41033216381e-05	2.27699212813e-05	2.27049591054e-05	2.27004742497e-05	2.27000688205e-05
hhs8	201450	3.7839397350295	3.33067	0.00336131798047	0.0451626762717	0.285108104277	0.471738811174	0.17342903991	0.0197011061999	0.00132036698327	0.000103848053493	2.86964405341e-05	2.32567382872e-05	2.27759708045e-05
hhs8	201451	4.3901884124618	2.8993200000000003	0.00659916901388	0.0906413739939	0.462411983568	0.380371373487	0.055765340637	0.0037992930702	0.00029094890894	4.83664187298e-05	2.60330986376e-05	2.32606318728e-05	2.28571719687e-05
hhs8	201452	3.4045873854848	3.718	0.000972262977879	0.0164787532353	0.159034288169	0.467207243699	0.303231762744	0.0493647034772	0.00343069968044	0.000201399900638	3.27297686519e-05	2.33891598223e-05	2.27671876987e-05
hhs8	201453	3.3466445473621	3.733	0.000182994802236	0.00647985102655	0.126720777955	0.525500797638	0.310199484846	0.0298487135408	0.000954840215207	4.38711513973e-05	2.32488305684e-05	2.27190279878e-05	2.27009662289e-05
hhs8	201501	3.1880777223019	3.06773	0.00125314659904	0.0422209031298	0.411382003197	0.479337023215	0.0635747971939	0.00206934062904	7.05086733299e-05	2.41126862733e-05	2.27606014516e-05	2.2703724325e-05	2.2700351364e-05
hhs8	201502	3.0139043767554	2.948585	0.000110285563065	0.017753859894	0.530202826958	0.4410587036	0.010687382611	7.31079297953e-05	2.30288568758e-05	2.27044651532e-05	2.27001164542e-05	2.27000050819e-05	2.27000003645e-05
hhs8	201503	2.7842588914358	2.68512	2.94321280534e-05	0.0116650217882	0.855153822348	0.132897255362	0.000118137925931	2.28295723623e-05	2.27008580387e-05	2.27000168425e-05	2.27000006815e-05	2.27000000456e-05	2.27000000051e-05
hhs8	201504	2.0734185623617	2.6425	0.000245195226525	0.0537750715747	0.76666989051	0.178010050253	0.00115898269953	2.7265966424e-05	2.27428168763e-05	2.27009134857e-05	2.27000364317e-05	2.27000023171e-05	2.27000002399e-05
hhs8	201505	1.9869667457491	2.331	8.91151269452e-05	0.108128055498	0.881449038107	0.0101681982921	2.93656235954e-05	2.27268961237e-05	2.2700438007e-05	2.27000170488e-05	2.27000011793e-05	2.27000001222e-05	2.27000000209e-05
hhs8	201506	1.5245598027321	1.76771	0.063259492247	0.619251647082	0.307106437119	0.0100934751994	0.000150421770058	2.49524134249e-05	2.27702320982e-05	2.27036237613e-05	2.270027928e-05	2.27000295155e-05	2.27000048488e-05
hhs8	201507	1.5115590214746	1.75504	0.0487778563237	0.662473497582	0.283279564301	0.00526794229304	6.43497328228e-05	2.3273235136e-05	2.27157148689e-05	2.27007548088e-05	2.27000557326e-05	2.27000057317e-05	2.27000009221e-05
hhs8	201508	1.4639912705532	1.37154	0.135744479546	0.826773529018	0.0371839153571	0.000138212095068	2.36400346727e-05	2.27226831648e-05	2.27011534731e-05	2.27000977355e-05	2.2700011933e-05	2.27000019136e-05	2.27000005021e-05
hhs8	201509	1.5191532956349	1.341	0.0107440388508	0.988954893104	0.000119465535775	2.27025045303e-05	2.27000046843e-05	2.27000000582e-05	2.2700000002e-05	2.27000000001e-05	2.27e-05	2.27e-05	2.27e-05
hhs8	201510	1.1582592971454	1.249345	0.118952568703	0.879774899173	0.00109076497206	2.2866751269e-05	2.27003949733e-05	2.27000047469e-05	2.27000001488e-05	2.27000000087e-05	2.27000000008e-05	2.27000000001e-05	2.27e-05
hhs8	201511	1.2320451262248	1.137	0.19267282669	0.807103758897	4.18135388447e-05	2.27008725199e-05	2.27000013882e-05	2.27000000132e-05	2.27000000003e-05	2.27e-05	2.27e-05	2.27e-05	2.27e-05
hhs8	201512	0.9798649876269	0.9416525	0.742045643778	0.257750046985	2.27092351918e-05	2.27000023428e-05	2.27000000143e-05	2.27000000004e-05	2.27e-05	2.27e-05	2.27e-05	2.27e-05	2.27e-05
hhs8	201513	1.0009526550107	0.9442415	0.628684893309	0.371084866937	4.85993681071e-05	2.27397636542e-05	2.27005931634e-05	2.27000269251e-05	2.27000023319e-05	2.27000003077e-05	2.27000000547e-05	2.2700000012e-05	2.27000000047e-05
hhs8	201514	0.94231934651575	0.748664	0.997509074858	0.00228662500049	2.27001409666e-05	2.2700000081e-05	2.27000000008e-05	2.27e-05	2.27e-05	2.27e-05	2.27e-05	2.27e-05	2.27e-05
hhs8	201515	0.8411887512448	0.788646	0.913037631632	0.0867567711287	2.3995492298e-05	2.270172388e-05	2.27000220761e-05	2.27000008666e-05	2.27000000659e-05	2.27000000077e-05	2.27000000012e-05	2.27000000002e-05	2.27000000001e-05
hhs8	201516	0.87371996549473	0.805354	0.836790537644	0.162976451288	5.13283763149e-05	2.27810564833e-05	2.27015472062e-05	2.27000798338e-05	2.2700007475e-05	2.27000010394e-05	2.27000001916e-05	2.27000000437e-05	2.27000000172e-05
hhs8	201517	0.67815267652343	0.604658	0.999375435541	0.000420263306957	2.27011499668e-05	2.2700002059e-05	2.27000000317e-05	2.27000000014e-05	2.27000000001e-05	2.27e-05	2.27e-05	2.27e-05	2.27e-05
hhs8	201518	0.5556342533161	0.638387	0.953388378064	0.0463988523216	3.11439645565e-05	2.27251857629e-05	2.27004412692e-05	2.2700020346e-05	2.27000017025e-05	2.27000002129e-05	2.27000000355e-05	2.27000000075e-05	2.27000000026e-05
hhs9	201441	1.698461669273	1.8870200000000001	3.24648776207e-05	0.78904551618	0.210739538879	2.35796111024e-05	2.27004486482e-05	2.27000033793e-05	2.27000000931e-05	2.27000000053e-05	2.27000000006e-05	2.27000000001e-05	2.27e-05
hhs9	201442	1.7435284955958	1.86638	0.000484736016334	0.742449117373	0.256835580875	7.15835921528e-05	2.27810549212e-05	2.27010450301e-05	2.27000403585e-05	2.27000030125e-05	2.27000003481e-05	2.27000000548e-05	2.27000000145e-05
hhs9	201443	2.0540987100283	1.81977	0.00295452941235	0.744076568614	0.252661132734	0.000148829496012	2.27396714791e-05	2.27000715501e-05	2.27000004956e-05	2.27000000085e-05	2.27000000003e-05	2.27e-05	2.27e-05
hhs9	201444	1.9717774434859	2.05272	0.000215694246106	0.394627185457	0.604571602332	0.000425030381028	2.4241530647e-05	2.27425013435e-05	2.27030723248e-05	2.27003870579e-05	2.2700069918e-05	2.27000162628e-05	2.27000069722e-05
hhs9	201445	2.2336680660767	2.30329	0.0039242499981	0.237539800022	0.698319953217	0.0594382789503	0.000633345031897	3.06456546104e-05	2.29153116734e-05	2.27108304417e-05	2.27008667351e-05	2.27000983164e-05	2.2700018034e-05
hhs9	201446	2.5134955844396	2.426	0.00046170981475	0.11089267539	0.834433295842	0.0538574853374	0.000217027814998	2.42669513143e-05	2.27368425911e-05	2.27018324519e-05	2.2700152614e-05	2.27000183853e-05	2.27000036743e-05
hhs9	201447	2.2420891049387	2.5300000000000002	0.00178048351882	0.123391149231	0.721810392992	0.150511204963	0.00234392729502	4.87807694861e-05	2.32388873049e-05	2.27208719105e-05	2.27013293193e-05	2.27001238674e-05	2.2700018539e-05
hhs9	201448	2.4189538751262	2.73	0.000931526522633	0.0668503258619	0.647568890747	0.277148412111	0.00728260266993	0.000103349248621	2.40492619152e-05	2.27412773055e-05	2.27021170003e-05	2.27001630186e-05	2.27000200915e-05
hhs9	201449	2.7639719119958	2.9997499999999997	0.0152739355607	0.115047698025	0.369006486233	0.368893758557	0.114951948424	0.0152564278949	0.00135933263784	0.000131385348695	3.24448286477e-05	2.37291644584e-05	2.2853324874e-05
hhs9	201450	4.2527795104453	3.271	0.0246784271969	0.106961722621	0.271058572343	0.334351874866	0.191940485968	0.0575862143617	0.0112426669839	0.00179510886818	0.00028894843022	6.44198578558e-05	3.15585040607e-05
hhs9	201451	4.6876490578322	4.0676950000000005	0.00115866134519	0.0108529083527	0.0903143212925	0.364281972771	0.401210004046	0.115630642583	0.0147139326184	0.00155627275717	0.000203502382975	4.89919875952e-05	2.87898634914e-05
hhs9	201452	4.0139060897197	4.2124	0.0035008719969	0.0234212696409	0.110198041983	0.285502031745	0.340178990561	0.179937547058	0.0478947490716	0.00806685234548	0.00109798400079	0.00015814339436	4.35182021189e-05
hhs9	201453	4.4177969694297	4.29783	0.00104012829964	0.0112017671255	0.0810311186095	0.285348195538	0.386984625614	0.190499306243	0.0390220732389	0.00440922311244	0.000387627312671	5.07373473284e-05	2.51975585854e-05
hhs9	201501	4.9609222229438	4.055	0.000524363474692	0.00820050488146	0.0891088589276	0.374578280509	0.405364528186	0.110433350018	0.0109694178258	0.000708699075624	6.35296100731e-05	2.55026389473e-05	2.29648526407e-05
hhs9	201502	4.97752317635	3.96693	0.000843315722257	0.011971359823	0.110824853005	0.392380480457	0.375045636592	0.0979939899341	0.0101181636333	0.000706419756191	6.68098293962e-05	2.59451468728e-05	2.30261008245e-05
hhs9	201503	4.4315366812076	4.54854	2.37490795464e-05	6.92774651657e-05	0.00317840656279	0.138461894851	0.670944543694	0.182379687876	0.00478088752787	9.19152475456e-05	2.41802084202e-05	2.27540457568e-05	2.27034416543e-05
hhs9	201504	3.9036329279682	4.275119999999999	6.50869180574e-05	0.00122729804182	0.0304768328374	0.305082757118	0.525737396346	0.129491152098	0.00755495880813	0.000285780822767	3.27784062925e-05	2.32181276425e-05	2.27404761411e-05
hhs9	201505	3.4100786097185	3.934	2.30095237522e-05	5.34984456782e-05	0.00831604969849	0.566334426324	0.421239625878	0.00390396800601	3.84342253732e-05	2.28823030553e-05	2.2705275807e-05	2.27002906373e-05	2.27000289717e-05
hhs9	201506	3.0609770277217	3.20936	0.000697222721832	0.0246880413662	0.334277741829	0.547062758639	0.0898922987448	0.0031840607702	0.000104136112063	2.54857842133e-05	2.28423112139e-05	2.27105038378e-05	2.27012175938e-05
hhs9	201507	2.981338367782	2.926	0.00233031815039	0.065034508209	0.481834120244	0.407429880525	0.0418379173745	0.00137838586785	6.23749218708e-05	2.42925166322e-05	2.27934853225e-05	2.27077161255e-05	2.27009889201e-05
hhs9	201508	3.0277179572524	2.325595	0.00587198422909	0.236857774467	0.676615039988	0.0791380372766	0.00135457828023	4.81095211722e-05	2.36127415347e-05	2.27571527178e-05	2.27054674233e-05	2.27007209591e-05	2.27001552472e-05
hhs9	201509	2.7597580159073	2.265	6.47231052268e-05	0.135933736733	0.860425551118	0.00341562183009	2.41614306252e-05	2.27056849014e-05	2.2700093904e-05	2.27000037244e-05	2.27000002619e-05	2.27000000275e-05	2.27000000048e-05
hhs9	201510	2.4889580985574	2.069	0.000464614964941	0.397466044485	0.600547707335	0.00136192670522	2.35036194044e-05	2.27028514955e-05	2.27000377677e-05	2.2700001178e-05	2.27000000658e-05	2.27000000055e-05	2.27000000008e-05
hhs9	201511	2.5129983942957	1.9061	0.00214538552557	0.630451396873	0.366726184207	0.000517674939249	2.31562106958e-05	2.27022072392e-05	2.27000353009e-05	2.27000012436e-05	2.27000000756e-05	2.27000000068e-05	2.2700000001e-05
hhs9	201512	2.2851671705998	1.6219999999999999	0.0144277052259	0.905742201471	0.0795922242261	7.87839793518e-05	2.28821992747e-05	2.27027806362e-05	2.27001091105e-05	2.27000078491e-05	2.27000008568e-05	2.27000001268e-05	2.27000000307e-05
hhs9	201513	2.0529783360579	1.33321	0.11390778418	0.872488934616	0.0133957289269	4.83535189072e-05	2.2987395471e-05	2.27104744948e-05	2.27007772559e-05	2.27000916836e-05	2.27000149536e-05	2.27000030968e-05	2.27000011066e-05
hhs9	201514	2.0089409063393	1.8983750000000001	0.00263985692067	0.641729153223	0.354828899689	0.000641779995276	2.40938057491e-05	2.27158189943e-05	2.27005113407e-05	2.27000322368e-05	2.27000032013e-05	2.2700000441e-05	2.27000001001e-05
hhs9	201515	2.0654499067518	1.366	0.0919085205524	0.892368438337	0.015521522756	4.24652409183e-05	2.28488398612e-05	2.27040121945e-05	2.27002352291e-05	2.27000229063e-05	2.27000031799e-05	2.27000005731e-05	2.27000001733e-05
hhs9	201516	2.1188768918253	1.155505	0.229710926827	0.769292637021	0.000813885492872	2.36390648006e-05	2.27111171682e-05	2.27004374496e-05	2.27000344875e-05	2.270000426e-05	2.27000007201e-05	2.27000001534e-05	2.27000000565e-05
hhs9	201517	2.1049169100039	1.76169	0.0201854623867	0.736466581593	0.241735075859	0.00144370254897	3.27449316173e-05	2.29206648301e-05	2.2710935079e-05	2.27009374863e-05	2.27001180683e-05	2.27000197209e-05	2.27000055096e-05
hhs9	201518	1.9917056555024	1.299	0.100971956643	0.894747567122	0.00409602313507	2.5532859081e-05	2.2719676982e-05	2.27005283859e-05	2.27000312624e-05	2.27000030768e-05	2.27000004312e-05	2.27000000785e-05	2.27000000239e-05
hhs10	201441	0.72935633599348	0.813573	0.854987188622	0.144804019482	2.71877205909e-05	2.27041355335e-05	2.27000382557e-05	2.2700001164e-05	2.27000000719e-05	2.27000000071e-05	2.2700000001e-05	2.27000000001e-05	2.27000000001e-05
hhs10	201442	0.85038859675656	0.811129	0.80849699891	0.191249828374	7.14684866585e-05	2.28026963347e-05	2.27014686825e-05	2.27000599275e-05	2.27000046266e-05	2.27000005468e-05	2.27000000877e-05	2.27000000176e-05	2.2700000006e-05
hhs10	201443	0.88643511968125	0.974994	0.558471321389	0.441321590611	2.54879407535e-05	2.27000595354e-05	2.27000000373e-05	2.27000000002e-05	2.27e-05	2.27e-05	2.27e-05	2.27e-05	2.27e-05
hhs10	201444	0.92645425526823	1.0805	0.328747790099	0.670777996569	0.000291759866744	2.35303258497e-05	2.27214082855e-05	2.27015007099e-05	2.27001858006e-05	2.27000331906e-05	2.27000076605e-05	2.27000021367e-05	2.27000011217e-05
hhs10	201445	1.0052180895459	1.2612	0.0440621082652	0.955664508275	9.17796966796e-05	2.27037541312e-05	2.27000090588e-05	2.27000001268e-05	2.27000000047e-05	2.27000000003e-05	2.27e-05	2.27e-05	2.27e-05
hhs10	201446	1.0565336645639	1.1981	0.107155994023	0.892565903554	9.64905876713e-05	2.27117838496e-05	2.27000507473e-05	2.2700001032e-05	2.27000000498e-05	2.27000000042e-05	2.27000000004e-05	2.27000000001e-05	2.27e-05
hhs10	201447	1.3065212013769	1.264	0.108660816644	0.889795421588	0.00136194949771	2.29117711145e-05	2.27004929709e-05	2.27000058495e-05	2.27000001818e-05	2.27000000105e-05	2.2700000001e-05	2.27000000001e-05	2.27e-05
hhs10	201448	1.4737765008778	1.408	0.0570338488184	0.92901384526	0.0137671879795	2.62120217451e-05	2.27058694934e-05	2.27000496765e-05	2.27000011689e-05	2.27000000539e-05	2.27000000039e-05	2.27000000006e-05	2.27e-05
hhs10	201449	2.0441604416393	1.782585	0.0140532748762	0.728890280733	0.256049360109	0.00084664049178	2.42343933569e-05	2.27092384585e-05	2.27001527003e-05	2.27000051951e-05	2.2700000297e-05	2.2700000025e-05	2.27000000033e-05
hhs10	201450	2.6012025447849	2.188	0.0207234577896	0.344689173549	0.558901614953	0.0735591925467	0.00194851702582	6.32429529156e-05	2.39372341163e-05	2.27592621427e-05	2.27042110969e-05	2.27004129203e-05	2.2700062776e-05
hhs10	201451	3.1860889417117	3.02332	0.0103303639478	0.0928235490043	0.384331630563	0.398095958548	0.101521679934	0.01151860768	0.00113877710005	0.000149197142968	4.0715657184e-05	2.58923297203e-05	2.36280929057e-05
hhs10	201452	3.1145991420406	3.317	0.00215522035266	0.0384719861772	0.29032499922	0.493401273828	0.160606613148	0.0142114188427	0.00070502145045	5.35570824104e-05	2.43798517063e-05	2.28179778525e-05	2.27120688371e-05
hhs10	201453	3.6323305131919	3.115	0.0115686849362	0.0964552579126	0.339951758154	0.389411943903	0.140868627459	0.0199350979752	0.00161024305264	0.00012342529739	2.90694149799e-05	2.3150420048e-05	2.27414748219e-05
hhs10	201501	3.3902294791801	3.12097	0.0141994948584	0.100937546771	0.33174937817	0.379848058953	0.146517537273	0.0239866335066	0.00244110437209	0.000231298659189	4.13836627955e-05	2.45999682017e-05	2.29638061582e-05
hhs10	201502	2.756924236914	4.08895	0.0160754254951	0.0569088685899	0.147691999747	0.251949178096	0.263504674829	0.167926116077	0.069215261794	0.0204828315799	0.00489720726562	0.00105825057311	0.000290185953163
hhs10	201503	2.1791801469649	3.246	0.0226250264641	0.105764352288	0.280188927551	0.343530761984	0.186204298963	0.0510304573591	0.00904165680907	0.00133012693951	0.000206150468141	4.99997786066e-05	2.82413948833e-05
hhs10	201504	1.7891024434623	3.0125	0.0489878384932	0.153312337058	0.286894329868	0.289192311861	0.156807180059	0.0506580067377	0.0114740819393	0.00215523759065	0.00039310263066	8.77062319566e-05	3.78675301625e-05
hhs10	201505	1.17147157755	2.0804	0.0674469436271	0.384749576042	0.442586910819	0.0971762025746	0.00743943549966	0.000455253353788	5.1950733347e-05	2.52785069924e-05	2.29962199645e-05	2.27429413454e-05	2.27096821535e-05
hhs10	201506	1.0791257578158	2.01987	0.146903574641	0.323834246474	0.329064690232	0.153593533885	0.0386486308185	0.0066896270802	0.00100508632062	0.000165588895552	4.48821483169e-05	2.65046717642e-05	2.36348339232e-05
hhs10	201507	1.1135793185105	1.12205	0.392583730987	0.484237207819	0.114021078319	0.00854323936851	0.000453259234439	4.61852200324e-05	2.43311186835e-05	2.28478490755e-05	2.27171088319e-05	2.27024464878e-05	2.27005284905e-05
hhs10	201508	1.1030882386756	0.937978	0.469302337946	0.426631087248	0.0941368442782	0.0089953882467	0.000726708777189	8.58061544775e-05	2.98013850171e-05	2.37042967236e-05	2.28739473547e-05	2.27358217088e-05	2.27118984016e-05
hhs10	201509	1.1697219326896	0.967537	0.483234984767	0.451778314386	0.0617156991711	0.00297584637014	0.000150905700963	3.00769964259e-05	2.32960867937e-05	2.27652718577e-05	2.2709209547e-05	2.27016005434e-05	2.27004396826e-05
hhs10	201510	0.85345496250622	1.0398	0.432475150878	0.463024466116	0.0970632406201	0.00690936972565	0.000370669772037	4.20775283649e-05	2.40796057091e-05	2.28279677456e-05	2.2715106298e-05	2.27021968616e-05	2.27004828945e-05
hhs10	201511	0.94333459755539	0.87824	0.528725619792	0.415569128915	0.0530144068722	0.00243435982991	0.000115482018328	2.71758739343e-05	2.29965148164e-05	2.27265546732e-05	2.27030848812e-05	2.27004459531e-05	2.27000980418e-05
hhs10	201512	0.64507376001051	0.8005	0.678907931963	0.315998558732	0.00486549609028	6.81197581392e-05	2.36486949128e-05	2.27412861067e-05	2.27030749178e-05	2.27003387103e-05	2.27000500133e-05	2.27000092583e-05	2.27000028026e-05
hhs10	201513	0.80334207357338	0.626172	0.779461100185	0.215699487475	0.004560018295	0.000116246883676	2.66102084075e-05	2.29955969552e-05	2.27343807342e-05	2.2705482025e-05	2.27011087883e-05	2.27002697334e-05	2.27001142859e-05
hhs10	201514	0.91935994952552	0.5940185	0.911993821463	0.0876813961226	0.000142660004623	2.32132602891e-05	2.27087555943e-05	2.27003631236e-05	2.27000269714e-05	2.27000030053e-05	2.27000004508e-05	2.27000000849e-05	2.27000000261e-05
hhs10	201515	0.82499060787238	0.596	0.873896561502	0.125353954593	0.000563274753305	2.71883321381e-05	2.28139178718e-05	2.27062355762e-05	2.27005730689e-05	2.27000759208e-05	2.27000131763e-05	2.27000028126e-05	2.27000010126e-05
hhs10	201516	0.52908841619449	0.722202	0.740173313592	0.255539694794	0.00404163101082	8.4126453554e-05	2.48664388587e-05	2.28483705341e-05	2.27162125045e-05	2.27024777571e-05	2.27004861111e-05	2.27001155837e-05	2.27000477832e-05
hhs10	201517	0.70226145335663	0.672	0.977764780114	0.022030433744	2.31851932342e-05	2.27009337896e-05	2.27000141545e-05	2.27000006104e-05	2.27000000491e-05	2.27000000061e-05	2.27000000009e-05	2.27000000002e-05	2.27000000001e-05
hhs10	201518	0.62281064018105	0.44921	0.999512809614	0.000282882183384	2.27081761826e-05	2.2700025809e-05	2.27000005043e-05	2.27000000252e-05	2.27000000023e-05	2.27000000003e-05	2.27e-05	2.27e-05	2.27e-05
