# Supplementary material for: A human judgment approach to epidemiological forecasting
Source: PLoS Comput Biol. 2017 Mar 10;13(3):e1005248. doi: 10.1371/journal.pcbi.1005248 (PMC5345757; doi:10.1371/journal.pcbi.1005248)
Supplement: S1 Data — (ZIP) [file pcbi.1005248.s002.zip › S1_data/chikungunya_epicast_round2.csv]

country name	country code	counts available through week	prediction made on week	prediction made for week	effective leadtime	strict leadtime	ground truth	point prediction
Anguilla	AI	201431	201439	201440	9	1		47.0
Anguilla	AI	201431	201439	201441	10	2		49.0
Anguilla	AI	201431	201439	201442	11	3	47	49.0
Anguilla	AI	201431	201439	201443	12	4		53.0
Anguilla	AI	201431	201439	201444	13	5		53.0
Anguilla	AI	201431	201439	201445	14	6	51	54.0
Anguilla	AI	201431	201439	201446	15	7		55.0
Anguilla	AI	201431	201439	201447	16	8		55.0
Anguilla	AI	201431	201439	201448	17	9	82	55.0
Anguilla	AI	201431	201439	201449	18	10		55.0
Anguilla	AI	201431	201439	201450	19	11		57.0
Anguilla	AI	201431	201439	201451	20	12		59.0
Anguilla	AI	201431	201439	201452	21	13	100	60.0
Anguilla	AI	201431	201439	201453	22	14		62.0
Anguilla	AI	201431	201439	201501	23	15		63.0
Anguilla	AI	201431	201439	201502	24	16	110	65.0
Anguilla	AI	201431	201439	201503	25	17	115	72.0
Anguilla	AI	201431	201439	201504	26	18	118	79.0
Anguilla	AI	201431	201439	201505	27	19		86.0
Anguilla	AI	201431	201439	201506	28	20		91.0
Anguilla	AI	201431	201439	201507	29	21	121	96.0
Anguilla	AI	201431	201439	201508	30	22		102.0
Antigua & Barbuda	AG	201438	201439	201440	2	1		1004.0
Antigua & Barbuda	AG	201438	201439	201441	3	2		1043.0
Antigua & Barbuda	AG	201438	201439	201442	4	3	1394	1131.0
Antigua & Barbuda	AG	201438	201439	201443	5	4		1199.0
Antigua & Barbuda	AG	201438	201439	201444	6	5		1238.0
Antigua & Barbuda	AG	201438	201439	201445	7	6	1417	1238.0
Antigua & Barbuda	AG	201438	201439	201446	8	7		1277.0
Antigua & Barbuda	AG	201438	201439	201447	9	8	1432	1317.0
Antigua & Barbuda	AG	201438	201439	201448	10	9		1385.0
Antigua & Barbuda	AG	201438	201439	201449	11	10		1434.0
Antigua & Barbuda	AG	201438	201439	201450	12	11		1492.0
Antigua & Barbuda	AG	201438	201439	201451	13	12		1512.0
Antigua & Barbuda	AG	201438	201439	201452	14	13	1444	1512.0
Antigua & Barbuda	AG	201438	201439	201453	15	14		1532.0
Antigua & Barbuda	AG	201438	201439	201501	16	15		1580.0
Antigua & Barbuda	AG	201438	201439	201502	17	16		1629.0
Antigua & Barbuda	AG	201438	201439	201503	18	17		1629.0
Antigua & Barbuda	AG	201438	201439	201504	19	18		1629.0
Antigua & Barbuda	AG	201438	201439	201505	20	19		1629.0
Antigua & Barbuda	AG	201438	201439	201506	21	20	1458	1629.0
Antigua & Barbuda	AG	201438	201439	201507	22	21	1446	1629.0
Antigua & Barbuda	AG	201438	201439	201508	23	22	1460	1629.0
Argentina	AR	201438	201439	201440	2	1		8.0
Argentina	AR	201438	201439	201441	3	2	17	9.0
Argentina	AR	201438	201439	201442	4	3		10.0
Argentina	AR	201438	201439	201443	5	4		11.0
Argentina	AR	201438	201439	201444	6	5	22	12.0
Argentina	AR	201438	201439	201445	7	6		13.0
Argentina	AR	201438	201439	201446	8	7		13.0
Argentina	AR	201438	201439	201447	9	8		14.0
Argentina	AR	201438	201439	201448	10	9		15.0
Argentina	AR	201438	201439	201449	11	10	24	16.0
Argentina	AR	201438	201439	201450	12	11	28	16.0
Argentina	AR	201438	201439	201451	13	12		17.0
Argentina	AR	201438	201439	201452	14	13		18.0
Argentina	AR	201438	201439	201453	15	14	41	18.0
Argentina	AR	201438	201439	201501	16	15		18.0
Argentina	AR	201438	201439	201502	17	16		18.0
Argentina	AR	201438	201439	201503	18	17	46	18.0
Argentina	AR	201438	201439	201504	19	18	50	18.0
Argentina	AR	201438	201439	201505	20	19		18.0
Argentina	AR	201438	201439	201506	21	20	47	18.0
Argentina	AR	201438	201439	201507	22	21	53	18.0
Argentina	AR	201438	201439	201508	23	22		20.0
Aruba	AW	201436	201439	201440	4	1	138	172.0
Aruba	AW	201436	201439	201441	5	2		186.0
Aruba	AW	201436	201439	201442	6	3		196.0
Aruba	AW	201436	201439	201443	7	4	184	206.0
Aruba	AW	201436	201439	201444	8	5	202	215.0
Aruba	AW	201436	201439	201445	9	6	242	221.0
Aruba	AW	201436	201439	201446	10	7	321	227.0
Aruba	AW	201436	201439	201447	11	8		234.0
Aruba	AW	201436	201439	201448	12	9	360	242.0
Aruba	AW	201436	201439	201449	13	10	428	244.0
Aruba	AW	201436	201439	201450	14	11	495	245.0
Aruba	AW	201436	201439	201451	15	12		250.0
Aruba	AW	201436	201439	201452	16	13		261.0
Aruba	AW	201436	201439	201453	17	14		271.0
Aruba	AW	201436	201439	201501	18	15		284.0
Aruba	AW	201436	201439	201502	19	16	1007	296.0
Aruba	AW	201436	201439	201503	20	17		305.0
Aruba	AW	201436	201439	201504	21	18		315.0
Aruba	AW	201436	201439	201505	22	19	1367	330.0
Aruba	AW	201436	201439	201506	23	20		344.0
Aruba	AW	201436	201439	201507	24	21		353.0
Aruba	AW	201436	201439	201508	25	22		372.0
Bahamas	BS	201437	201439	201440	3	1		102.0
Bahamas	BS	201437	201439	201441	4	2		119.0
Bahamas	BS	201437	201439	201442	5	3		131.0
Bahamas	BS	201437	201439	201443	6	4		146.0
Bahamas	BS	201437	201439	201444	7	5		157.0
Bahamas	BS	201437	201439	201445	8	6		166.0
Bahamas	BS	201437	201439	201446	9	7		173.0
Bahamas	BS	201437	201439	201447	10	8		182.0
Bahamas	BS	201437	201439	201448	11	9		185.0
Bahamas	BS	201437	201439	201449	12	10		186.0
Bahamas	BS	201437	201439	201450	13	11		188.0
Bahamas	BS	201437	201439	201451	14	12	97	189.0
Bahamas	BS	201437	201439	201452	15	13		198.0
Bahamas	BS	201437	201439	201453	16	14		202.0
Bahamas	BS	201437	201439	201501	17	15	100	208.0
Bahamas	BS	201437	201439	201502	18	16		210.0
Bahamas	BS	201437	201439	201503	19	17		221.0
Bahamas	BS	201437	201439	201504	20	18		232.0
Bahamas	BS	201437	201439	201505	21	19		235.0
Bahamas	BS	201437	201439	201506	22	20		237.0
Bahamas	BS	201437	201439	201507	23	21	105	238.0
Bahamas	BS	201437	201439	201508	24	22		245.0
Barbados	BB	201436	201439	201440	4	1	493	101.0
Barbados	BB	201436	201439	201441	5	2		112.0
Barbados	BB	201436	201439	201442	6	3	594	115.0
Barbados	BB	201436	201439	201443	7	4	886	121.0
Barbados	BB	201436	201439	201444	8	5	1324	127.0
Barbados	BB	201436	201439	201445	9	6	1435	135.0
Barbados	BB	201436	201439	201446	10	7		139.0
Barbados	BB	201436	201439	201447	11	8		142.0
Barbados	BB	201436	201439	201448	12	9		145.0
Barbados	BB	201436	201439	201449	13	10	1599	149.0
Barbados	BB	201436	201439	201450	14	11	1649	154.0
Barbados	BB	201436	201439	201451	15	12		163.0
Barbados	BB	201436	201439	201452	16	13	1787	166.0
Barbados	BB	201436	201439	201453	17	14		171.0
Barbados	BB	201436	201439	201501	18	15		176.0
Barbados	BB	201436	201439	201502	19	16		180.0
Barbados	BB	201436	201439	201503	20	17	1871	186.0
Barbados	BB	201436	201439	201504	21	18		190.0
Barbados	BB	201436	201439	201505	22	19	1872	194.0
Barbados	BB	201436	201439	201506	23	20		194.0
Barbados	BB	201436	201439	201507	24	21		196.0
Barbados	BB	201436	201439	201508	25	22	2027	198.0
Belize	BZ	201352	201439	201440	40	1		0.0
Belize	BZ	201352	201439	201441	41	2		0.0
Belize	BZ	201352	201439	201442	42	3		0.0
Belize	BZ	201352	201439	201443	43	4		0.0
Belize	BZ	201352	201439	201444	44	5	3	1.0
Belize	BZ	201352	201439	201445	45	6		2.0
Belize	BZ	201352	201439	201446	46	7		2.0
Belize	BZ	201352	201439	201447	47	8		2.0
Belize	BZ	201352	201439	201448	48	9		2.0
Belize	BZ	201352	201439	201449	49	10		2.0
Belize	BZ	201352	201439	201450	50	11		2.0
Belize	BZ	201352	201439	201451	51	12		2.0
Belize	BZ	201352	201439	201452	52	13		2.0
Belize	BZ	201352	201439	201453	53	14		2.0
Belize	BZ	201352	201439	201501	54	15		2.0
Belize	BZ	201352	201439	201502	55	16		3.0
Belize	BZ	201352	201439	201503	56	17		4.0
Belize	BZ	201352	201439	201504	57	18		5.0
Belize	BZ	201352	201439	201505	58	19		5.0
Belize	BZ	201352	201439	201506	59	20		5.0
Belize	BZ	201352	201439	201507	60	21		5.0
Belize	BZ	201352	201439	201508	61	22		6.0
Bermuda	BM	201352	201439	201440	40	1		0.0
Bermuda	BM	201352	201439	201441	41	2		0.0
Bermuda	BM	201352	201439	201442	42	3		0.0
Bermuda	BM	201352	201439	201443	43	4		0.0
Bermuda	BM	201352	201439	201444	44	5		0.0
Bermuda	BM	201352	201439	201445	45	6		0.0
Bermuda	BM	201352	201439	201446	46	7	10	0.0
Bermuda	BM	201352	201439	201447	47	8		1.0
Bermuda	BM	201352	201439	201448	48	9		1.0
Bermuda	BM	201352	201439	201449	49	10		1.0
Bermuda	BM	201352	201439	201450	50	11		1.0
Bermuda	BM	201352	201439	201451	51	12		1.0
Bermuda	BM	201352	201439	201452	52	13		1.0
Bermuda	BM	201352	201439	201453	53	14		1.0
Bermuda	BM	201352	201439	201501	54	15		2.0
Bermuda	BM	201352	201439	201502	55	16		2.0
Bermuda	BM	201352	201439	201503	56	17	10	2.0
Bermuda	BM	201352	201439	201504	57	18		2.0
Bermuda	BM	201352	201439	201505	58	19		2.0
Bermuda	BM	201352	201439	201506	59	20		2.0
Bermuda	BM	201352	201439	201507	60	21		2.0
Bermuda	BM	201352	201439	201508	61	22		2.0
Bolivia	BO	201429	201439	201440	11	1		4.0
Bolivia	BO	201429	201439	201441	12	2		4.0
Bolivia	BO	201429	201439	201442	13	3		4.0
Bolivia	BO	201429	201439	201443	14	4		5.0
Bolivia	BO	201429	201439	201444	15	5		5.0
Bolivia	BO	201429	201439	201445	16	6		5.0
Bolivia	BO	201429	201439	201446	17	7	4	6.0
Bolivia	BO	201429	201439	201447	18	8		6.0
Bolivia	BO	201429	201439	201448	19	9		6.0
Bolivia	BO	201429	201439	201449	20	10	4	6.0
Bolivia	BO	201429	201439	201450	21	11		6.0
Bolivia	BO	201429	201439	201451	22	12		6.0
Bolivia	BO	201429	201439	201452	23	13		6.0
Bolivia	BO	201429	201439	201453	24	14		6.0
Bolivia	BO	201429	201439	201501	25	15		6.0
Bolivia	BO	201429	201439	201502	26	16		7.0
Bolivia	BO	201429	201439	201503	27	17		7.0
Bolivia	BO	201429	201439	201504	28	18		7.0
Bolivia	BO	201429	201439	201505	29	19		7.0
Bolivia	BO	201429	201439	201506	30	20	17	7.0
Bolivia	BO	201429	201439	201507	31	21	33	7.0
Bolivia	BO	201429	201439	201508	32	22		8.0
Bonaire	BQ-BO	201352	201439	201440	40	1		0.0
Bonaire	BQ-BO	201352	201439	201441	41	2		0.0
Bonaire	BQ-BO	201352	201439	201442	42	3		0.0
Bonaire	BQ-BO	201352	201439	201443	43	4		0.0
Bonaire	BQ-BO	201352	201439	201444	44	5		0.0
Bonaire	BQ-BO	201352	201439	201445	45	6		0.0
Bonaire	BQ-BO	201352	201439	201446	46	7		0.0
Bonaire	BQ-BO	201352	201439	201447	47	8		1.0
Bonaire	BQ-BO	201352	201439	201448	48	9		1.0
Bonaire	BQ-BO	201352	201439	201449	49	10		1.0
Bonaire	BQ-BO	201352	201439	201450	50	11		1.0
Bonaire	BQ-BO	201352	201439	201451	51	12		1.0
Bonaire	BQ-BO	201352	201439	201452	52	13		1.0
Bonaire	BQ-BO	201352	201439	201453	53	14		1.0
Bonaire	BQ-BO	201352	201439	201501	54	15		1.0
Bonaire	BQ-BO	201352	201439	201502	55	16		1.0
Bonaire	BQ-BO	201352	201439	201503	56	17		2.0
Bonaire	BQ-BO	201352	201439	201504	57	18		3.0
Bonaire	BQ-BO	201352	201439	201505	58	19		3.0
Bonaire	BQ-BO	201352	201439	201506	59	20		3.0
Bonaire	BQ-BO	201352	201439	201507	60	21		3.0
Bonaire	BQ-BO	201352	201439	201508	61	22		3.0
Brazil	BR	201438	201439	201440	2	1		58.0
Brazil	BR	201438	201439	201441	3	2	210	65.0
Brazil	BR	201438	201439	201442	4	3		74.0
Brazil	BR	201438	201439	201443	5	4		81.0
Brazil	BR	201438	201439	201444	6	5		86.0
Brazil	BR	201438	201439	201445	7	6	210	92.0
Brazil	BR	201438	201439	201446	8	7	2166	99.0
Brazil	BR	201438	201439	201447	9	8		106.0
Brazil	BR	201438	201439	201448	10	9		110.0
Brazil	BR	201438	201439	201449	11	10		117.0
Brazil	BR	201438	201439	201450	12	11		125.0
Brazil	BR	201438	201439	201451	13	12		131.0
Brazil	BR	201438	201439	201452	14	13	3050	140.0
Brazil	BR	201438	201439	201453	15	14	2994	152.0
Brazil	BR	201438	201439	201501	16	15		160.0
Brazil	BR	201438	201439	201502	17	16		167.0
Brazil	BR	201438	201439	201503	18	17		171.0
Brazil	BR	201438	201439	201504	19	18	3580	175.0
Brazil	BR	201438	201439	201505	20	19	6743	182.0
Brazil	BR	201438	201439	201506	21	20	4116	187.0
Brazil	BR	201438	201439	201507	22	21		196.0
Brazil	BR	201438	201439	201508	23	22		202.0
British Virgin Islands	VG	201419	201439	201440	21	1		33.0
British Virgin Islands	VG	201419	201439	201441	22	2	44	34.0
British Virgin Islands	VG	201419	201439	201442	23	3		34.0
British Virgin Islands	VG	201419	201439	201443	24	4		35.0
British Virgin Islands	VG	201419	201439	201444	25	5		36.0
British Virgin Islands	VG	201419	201439	201445	26	6		37.0
British Virgin Islands	VG	201419	201439	201446	27	7		38.0
British Virgin Islands	VG	201419	201439	201447	28	8	394	38.0
British Virgin Islands	VG	201419	201439	201448	29	9		38.0
British Virgin Islands	VG	201419	201439	201449	30	10		38.0
British Virgin Islands	VG	201419	201439	201450	31	11		38.0
British Virgin Islands	VG	201419	201439	201451	32	12		38.0
British Virgin Islands	VG	201419	201439	201452	33	13		39.0
British Virgin Islands	VG	201419	201439	201453	34	14		39.0
British Virgin Islands	VG	201419	201439	201501	35	15		40.0
British Virgin Islands	VG	201419	201439	201502	36	16		40.0
British Virgin Islands	VG	201419	201439	201503	37	17		40.0
British Virgin Islands	VG	201419	201439	201504	38	18		40.0
British Virgin Islands	VG	201419	201439	201505	39	19		41.0
British Virgin Islands	VG	201419	201439	201506	40	20		41.0
British Virgin Islands	VG	201419	201439	201507	41	21		41.0
British Virgin Islands	VG	201419	201439	201508	42	22		41.0
Canada	CA	201432	201439	201440	8	1		9.0
Canada	CA	201432	201439	201441	9	2		9.0
Canada	CA	201432	201439	201442	10	3		10.0
Canada	CA	201432	201439	201443	11	4		10.0
Canada	CA	201432	201439	201444	12	5		10.0
Canada	CA	201432	201439	201445	13	6		11.0
Canada	CA	201432	201439	201446	14	7		11.0
Canada	CA	201432	201439	201447	15	8		11.0
Canada	CA	201432	201439	201448	16	9		11.0
Canada	CA	201432	201439	201449	17	10		12.0
Canada	CA	201432	201439	201450	18	11		12.0
Canada	CA	201432	201439	201451	19	12		12.0
Canada	CA	201432	201439	201452	20	13		13.0
Canada	CA	201432	201439	201453	21	14		13.0
Canada	CA	201432	201439	201501	22	15		13.0
Canada	CA	201432	201439	201502	23	16	87	14.0
Canada	CA	201432	201439	201503	24	17		14.0
Canada	CA	201432	201439	201504	25	18	320	14.0
Canada	CA	201432	201439	201505	26	19		14.0
Canada	CA	201432	201439	201506	27	20		15.0
Canada	CA	201432	201439	201507	28	21		15.0
Canada	CA	201432	201439	201508	29	22		15.0
Cayman Islands	KY	201430	201439	201440	10	1	23	6.0
Cayman Islands	KY	201430	201439	201441	11	2		7.0
Cayman Islands	KY	201430	201439	201442	12	3	28	8.0
Cayman Islands	KY	201430	201439	201443	13	4		8.0
Cayman Islands	KY	201430	201439	201444	14	5		8.0
Cayman Islands	KY	201430	201439	201445	15	6		9.0
Cayman Islands	KY	201430	201439	201446	16	7		9.0
Cayman Islands	KY	201430	201439	201447	17	8		9.0
Cayman Islands	KY	201430	201439	201448	18	9	188	10.0
Cayman Islands	KY	201430	201439	201449	19	10	196	10.0
Cayman Islands	KY	201430	201439	201450	20	11	198	10.0
Cayman Islands	KY	201430	201439	201451	21	12		10.0
Cayman Islands	KY	201430	201439	201452	22	13	208	10.0
Cayman Islands	KY	201430	201439	201453	23	14		11.0
Cayman Islands	KY	201430	201439	201501	24	15	214	11.0
Cayman Islands	KY	201430	201439	201502	25	16	217	12.0
Cayman Islands	KY	201430	201439	201503	26	17	220	12.0
Cayman Islands	KY	201430	201439	201504	27	18		12.0
Cayman Islands	KY	201430	201439	201505	28	19		12.0
Cayman Islands	KY	201430	201439	201506	29	20	270	13.0
Cayman Islands	KY	201430	201439	201507	30	21		13.0
Cayman Islands	KY	201430	201439	201508	31	22		13.0
Chile	CL	201422	201439	201440	18	1		3.0
Chile	CL	201422	201439	201441	19	2		3.0
Chile	CL	201422	201439	201442	20	3		3.0
Chile	CL	201422	201439	201443	21	4		3.0
Chile	CL	201422	201439	201444	22	5		3.0
Chile	CL	201422	201439	201445	23	6		4.0
Chile	CL	201422	201439	201446	24	7		4.0
Chile	CL	201422	201439	201447	25	8		4.0
Chile	CL	201422	201439	201448	26	9	11	5.0
Chile	CL	201422	201439	201449	27	10		5.0
Chile	CL	201422	201439	201450	28	11	14	5.0
Chile	CL	201422	201439	201451	29	12	17	5.0
Chile	CL	201422	201439	201452	30	13		6.0
Chile	CL	201422	201439	201453	31	14	19	6.0
Chile	CL	201422	201439	201501	32	15		6.0
Chile	CL	201422	201439	201502	33	16		6.0
Chile	CL	201422	201439	201503	34	17		6.0
Chile	CL	201422	201439	201504	35	18		7.0
Chile	CL	201422	201439	201505	36	19		7.0
Chile	CL	201422	201439	201506	37	20		7.0
Chile	CL	201422	201439	201507	38	21		7.0
Chile	CL	201422	201439	201508	39	22		7.0
Colombia	CO	201439	201439	201440	1	1	6186	6246.0
Colombia	CO	201439	201439	201441	2	2		7495.0
Colombia	CO	201439	201439	201442	3	3	13647	7844.0
Colombia	CO	201439	201439	201443	4	4	19729	8236.0
Colombia	CO	201439	201439	201444	5	5		8498.0
Colombia	CO	201439	201439	201445	6	6	19797	9152.0
Colombia	CO	201439	201439	201446	7	7	22398	9719.0
Colombia	CO	201439	201439	201447	8	8	39527	10243.0
Colombia	CO	201439	201439	201448	9	9	45916	10810.0
Colombia	CO	201439	201439	201449	10	10	53227	11377.0
Colombia	CO	201439	201439	201450	11	11		12250.0
Colombia	CO	201439	201439	201451	12	12	74592	12948.0
Colombia	CO	201439	201439	201452	13	13	83832	13646.0
Colombia	CO	201439	201439	201453	14	14	91084	14518.0
Colombia	CO	201439	201439	201501	15	15	113361	14998.0
Colombia	CO	201439	201439	201502	16	16	127370	15303.0
Colombia	CO	201439	201439	201503	17	17	143458	15521.0
Colombia	CO	201439	201439	201504	18	18		15696.0
Colombia	CO	201439	201439	201505	19	19	177213	16001.0
Colombia	CO	201439	201439	201506	20	20		16394.0
Colombia	CO	201439	201439	201507	21	21	185061	16699.0
Colombia	CO	201439	201439	201508	22	22	205450	16787.0
Costa Rica	CR	201439	201439	201440	1	1		21.0
Costa Rica	CR	201439	201439	201441	2	2		24.0
Costa Rica	CR	201439	201439	201442	3	3		24.0
Costa Rica	CR	201439	201439	201443	4	4		28.0
Costa Rica	CR	201439	201439	201444	5	5		31.0
Costa Rica	CR	201439	201439	201445	6	6		33.0
Costa Rica	CR	201439	201439	201446	7	7		35.0
Costa Rica	CR	201439	201439	201447	8	8	18	37.0
Costa Rica	CR	201439	201439	201448	9	9		39.0
Costa Rica	CR	201439	201439	201449	10	10		41.0
Costa Rica	CR	201439	201439	201450	11	11	40	42.0
Costa Rica	CR	201439	201439	201451	12	12	238	44.0
Costa Rica	CR	201439	201439	201452	13	13		46.0
Costa Rica	CR	201439	201439	201453	14	14		47.0
Costa Rica	CR	201439	201439	201501	15	15		50.0
Costa Rica	CR	201439	201439	201502	16	16	106	51.0
Costa Rica	CR	201439	201439	201503	17	17	136	53.0
Costa Rica	CR	201439	201439	201504	18	18	210	55.0
Costa Rica	CR	201439	201439	201505	19	19	316	56.0
Costa Rica	CR	201439	201439	201506	20	20	322	57.0
Costa Rica	CR	201439	201439	201507	21	21	332	58.0
Costa Rica	CR	201439	201439	201508	22	22		59.0
Cuba	CU	201433	201439	201440	7	1		17.0
Cuba	CU	201433	201439	201441	8	2		20.0
Cuba	CU	201433	201439	201442	9	3	20	20.0
Cuba	CU	201433	201439	201443	10	4		21.0
Cuba	CU	201433	201439	201444	11	5		21.0
Cuba	CU	201433	201439	201445	12	6		21.0
Cuba	CU	201433	201439	201446	13	7		22.0
Cuba	CU	201433	201439	201447	14	8		22.0
Cuba	CU	201433	201439	201448	15	9		23.0
Cuba	CU	201433	201439	201449	16	10		24.0
Cuba	CU	201433	201439	201450	17	11		25.0
Cuba	CU	201433	201439	201451	18	12		26.0
Cuba	CU	201433	201439	201452	19	13		27.0
Cuba	CU	201433	201439	201453	20	14		27.0
Cuba	CU	201433	201439	201501	21	15		27.0
Cuba	CU	201433	201439	201502	22	16		28.0
Cuba	CU	201433	201439	201503	23	17		29.0
Cuba	CU	201433	201439	201504	24	18		30.0
Cuba	CU	201433	201439	201505	25	19		30.0
Cuba	CU	201433	201439	201506	26	20		31.0
Cuba	CU	201433	201439	201507	27	21		33.0
Cuba	CU	201433	201439	201508	28	22		33.0
Curacao	CW	201435	201439	201440	5	1		998.0
Curacao	CW	201435	201439	201441	6	2		1282.0
Curacao	CW	201435	201439	201442	7	3		1382.0
Curacao	CW	201435	201439	201443	8	4	2006	1429.0
Curacao	CW	201435	201439	201444	9	5	2680	1467.0
Curacao	CW	201435	201439	201445	10	6		1609.0
Curacao	CW	201435	201439	201446	11	7		1675.0
Curacao	CW	201435	201439	201447	12	8		1703.0
Curacao	CW	201435	201439	201448	13	9		1731.0
Curacao	CW	201435	201439	201449	14	10		1778.0
Curacao	CW	201435	201439	201450	15	11		1797.0
Curacao	CW	201435	201439	201451	16	12		1854.0
Curacao	CW	201435	201439	201452	17	13		1901.0
Curacao	CW	201435	201439	201453	18	14		1901.0
Curacao	CW	201435	201439	201501	19	15		1957.0
Curacao	CW	201435	201439	201502	20	16		2052.0
Curacao	CW	201435	201439	201503	21	17		2127.0
Curacao	CW	201435	201439	201504	22	18		2242.0
Curacao	CW	201435	201439	201505	23	19		2255.0
Curacao	CW	201435	201439	201506	24	20		2273.0
Curacao	CW	201435	201439	201507	25	21		2280.0
Curacao	CW	201435	201439	201508	26	22		2280.0
Dominica	DM	201428	201439	201440	12	1	3737	5756.0
Dominica	DM	201428	201439	201441	13	2	3916	5929.0
Dominica	DM	201428	201439	201442	14	3		5929.0
Dominica	DM	201428	201439	201443	15	4		6598.0
Dominica	DM	201428	201439	201444	16	5		6644.0
Dominica	DM	201428	201439	201445	17	6		6831.0
Dominica	DM	201428	201439	201446	18	7	3761	7065.0
Dominica	DM	201428	201439	201447	19	8		7439.0
Dominica	DM	201428	201439	201448	20	9		7486.0
Dominica	DM	201428	201439	201449	21	10		7626.0
Dominica	DM	201428	201439	201450	22	11		7907.0
Dominica	DM	201428	201439	201451	23	12		8141.0
Dominica	DM	201428	201439	201452	24	13	3763	8328.0
Dominica	DM	201428	201439	201453	25	14		8515.0
Dominica	DM	201428	201439	201501	26	15		8608.0
Dominica	DM	201428	201439	201502	27	16		8795.0
Dominica	DM	201428	201439	201503	28	17		8936.0
Dominica	DM	201428	201439	201504	29	18		8936.0
Dominica	DM	201428	201439	201505	30	19	3771	9076.0
Dominica	DM	201428	201439	201506	31	20		9216.0
Dominica	DM	201428	201439	201507	32	21		9403.0
Dominica	DM	201428	201439	201508	33	22		9497.0
Dominican Republic	DO	201438	201439	201440	2	1		534070.0
Dominican Republic	DO	201438	201439	201441	3	2	499000	606178.0
Dominican Republic	DO	201438	201439	201442	4	3		606178.0
Dominican Republic	DO	201438	201439	201443	5	4		611724.0
Dominican Republic	DO	201438	201439	201444	6	5		611724.0
Dominican Republic	DO	201438	201439	201445	7	6	524381	639458.0
Dominican Republic	DO	201438	201439	201446	8	7		689378.0
Dominican Republic	DO	201438	201439	201447	9	8		689378.0
Dominican Republic	DO	201438	201439	201448	10	9		694925.0
Dominican Republic	DO	201438	201439	201449	11	10		711565.0
Dominican Republic	DO	201438	201439	201450	12	11		744846.0
Dominican Republic	DO	201438	201439	201451	13	12	537712	783673.0
Dominican Republic	DO	201438	201439	201452	14	13	539004	811406.0
Dominican Republic	DO	201438	201439	201453	15	14	539183	828046.0
Dominican Republic	DO	201438	201439	201501	16	15		850233.0
Dominican Republic	DO	201438	201439	201502	17	16		905700.0
Dominican Republic	DO	201438	201439	201503	18	17		916794.0
Dominican Republic	DO	201438	201439	201504	19	18		916794.0
Dominican Republic	DO	201438	201439	201505	20	19		916794.0
Dominican Republic	DO	201438	201439	201506	21	20	539213	916794.0
Dominican Republic	DO	201438	201439	201507	22	21		916794.0
Dominican Republic	DO	201438	201439	201508	23	22	539222	916794.0
Ecuador	EC	201414	201439	201440	26	1	1	0.0
Ecuador	EC	201414	201439	201441	27	2		2.0
Ecuador	EC	201414	201439	201442	28	3		4.0
Ecuador	EC	201414	201439	201443	29	4		4.0
Ecuador	EC	201414	201439	201444	30	5		5.0
Ecuador	EC	201414	201439	201445	31	6		6.0
Ecuador	EC	201414	201439	201446	32	7		6.0
Ecuador	EC	201414	201439	201447	33	8		7.0
Ecuador	EC	201414	201439	201448	34	9		7.0
Ecuador	EC	201414	201439	201449	35	10	7	8.0
Ecuador	EC	201414	201439	201450	36	11		8.0
Ecuador	EC	201414	201439	201451	37	12	10	8.0
Ecuador	EC	201414	201439	201452	38	13		8.0
Ecuador	EC	201414	201439	201453	39	14		8.0
Ecuador	EC	201414	201439	201501	40	15		9.0
Ecuador	EC	201414	201439	201502	41	16		9.0
Ecuador	EC	201414	201439	201503	42	17		10.0
Ecuador	EC	201414	201439	201504	43	18		11.0
Ecuador	EC	201414	201439	201505	44	19	85	11.0
Ecuador	EC	201414	201439	201506	45	20		12.0
Ecuador	EC	201414	201439	201507	46	21		12.0
Ecuador	EC	201414	201439	201508	47	22		13.0
El Salvador	SV	201436	201439	201440	4	1		25523.0
El Salvador	SV	201436	201439	201441	5	2		28698.0
El Salvador	SV	201436	201439	201442	6	3		30983.0
El Salvador	SV	201436	201439	201443	7	4		33364.0
El Salvador	SV	201436	201439	201444	8	5	93274	35209.0
El Salvador	SV	201436	201439	201445	9	6		36823.0
El Salvador	SV	201436	201439	201446	10	7	123229	38463.0
El Salvador	SV	201436	201439	201447	11	8	135383	39918.0
El Salvador	SV	201436	201439	201448	12	9		41165.0
El Salvador	SV	201436	201439	201449	13	10		42827.0
El Salvador	SV	201436	201439	201450	14	11		43866.0
El Salvador	SV	201436	201439	201451	15	12		45125.0
El Salvador	SV	201436	201439	201452	16	13		46360.0
El Salvador	SV	201436	201439	201453	17	14		48309.0
El Salvador	SV	201436	201439	201501	18	15		50444.0
El Salvador	SV	201436	201439	201502	19	16		51664.0
El Salvador	SV	201436	201439	201503	20	17	137655	53341.0
El Salvador	SV	201436	201439	201504	21	18		53798.0
El Salvador	SV	201436	201439	201505	22	19	138774	53798.0
El Salvador	SV	201436	201439	201506	23	20	143172	53798.0
El Salvador	SV	201436	201439	201507	24	21		54408.0
El Salvador	SV	201436	201439	201508	25	22	143503	54866.0
Falkland Islands	FK	201352	201439	201440	40	1		0.0
Falkland Islands	FK	201352	201439	201441	41	2		0.0
Falkland Islands	FK	201352	201439	201442	42	3		0.0
Falkland Islands	FK	201352	201439	201443	43	4		0.0
Falkland Islands	FK	201352	201439	201444	44	5		0.0
Falkland Islands	FK	201352	201439	201445	45	6		0.0
Falkland Islands	FK	201352	201439	201446	46	7		0.0
Falkland Islands	FK	201352	201439	201447	47	8		0.0
Falkland Islands	FK	201352	201439	201448	48	9		0.0
Falkland Islands	FK	201352	201439	201449	49	10		0.0
Falkland Islands	FK	201352	201439	201450	50	11		0.0
Falkland Islands	FK	201352	201439	201451	51	12		0.0
Falkland Islands	FK	201352	201439	201452	52	13		0.0
Falkland Islands	FK	201352	201439	201453	53	14		0.0
Falkland Islands	FK	201352	201439	201501	54	15		0.0
Falkland Islands	FK	201352	201439	201502	55	16		0.0
Falkland Islands	FK	201352	201439	201503	56	17		0.0
Falkland Islands	FK	201352	201439	201504	57	18		0.0
Falkland Islands	FK	201352	201439	201505	58	19		0.0
Falkland Islands	FK	201352	201439	201506	59	20		0.0
Falkland Islands	FK	201352	201439	201507	60	21		0.0
Falkland Islands	FK	201352	201439	201508	61	22		0.0
French Guiana	GF	201439	201439	201440	1	1		7737.0
French Guiana	GF	201439	201439	201441	2	2		8379.0
French Guiana	GF	201439	201439	201442	3	3	9663	8944.0
French Guiana	GF	201439	201439	201443	4	4		9227.0
French Guiana	GF	201439	201439	201444	5	5	11497	9651.0
French Guiana	GF	201439	201439	201445	6	6		10286.0
French Guiana	GF	201439	201439	201446	7	7	7870	10851.0
French Guiana	GF	201439	201439	201447	8	8		10851.0
French Guiana	GF	201439	201439	201448	9	9	13192	10851.0
French Guiana	GF	201439	201439	201449	10	10		10851.0
French Guiana	GF	201439	201439	201450	11	11	14070	10851.0
French Guiana	GF	201439	201439	201451	12	12		10851.0
French Guiana	GF	201439	201439	201452	13	13		10851.0
French Guiana	GF	201439	201439	201453	14	14		10851.0
French Guiana	GF	201439	201439	201501	15	15		10851.0
French Guiana	GF	201439	201439	201502	16	16		10851.0
French Guiana	GF	201439	201439	201503	17	17		10851.0
French Guiana	GF	201439	201439	201504	18	18	16279	10851.0
French Guiana	GF	201439	201439	201505	19	19		10872.0
French Guiana	GF	201439	201439	201506	20	20	18499	11304.0
French Guiana	GF	201439	201439	201507	21	21		11391.0
French Guiana	GF	201439	201439	201508	22	22	19148	11391.0
Grenada	GD	201437	201439	201440	3	1		7.0
Grenada	GD	201437	201439	201441	4	2	2852	8.0
Grenada	GD	201437	201439	201442	5	3		8.0
Grenada	GD	201437	201439	201443	6	4		8.0
Grenada	GD	201437	201439	201444	7	5		8.0
Grenada	GD	201437	201439	201445	8	6		9.0
Grenada	GD	201437	201439	201446	9	7	3096	9.0
Grenada	GD	201437	201439	201447	10	8		9.0
Grenada	GD	201437	201439	201448	11	9		9.0
Grenada	GD	201437	201439	201449	12	10		10.0
Grenada	GD	201437	201439	201450	13	11		10.0
Grenada	GD	201437	201439	201451	14	12		10.0
Grenada	GD	201437	201439	201452	15	13		10.0
Grenada	GD	201437	201439	201453	16	14		10.0
Grenada	GD	201437	201439	201501	17	15		11.0
Grenada	GD	201437	201439	201502	18	16		11.0
Grenada	GD	201437	201439	201503	19	17		11.0
Grenada	GD	201437	201439	201504	20	18		12.0
Grenada	GD	201437	201439	201505	21	19		12.0
Grenada	GD	201437	201439	201506	22	20		13.0
Grenada	GD	201437	201439	201507	23	21		13.0
Grenada	GD	201437	201439	201508	24	22		14.0
Guadeloupe	GP	201439	201439	201440	1	1		86313.0
Guadeloupe	GP	201439	201439	201441	2	2		86313.0
Guadeloupe	GP	201439	201439	201442	3	3	80962	93160.0
Guadeloupe	GP	201439	201439	201443	4	4		101144.0
Guadeloupe	GP	201439	201439	201444	5	5		110127.0
Guadeloupe	GP	201439	201439	201445	6	6		112846.0
Guadeloupe	GP	201439	201439	201446	7	7	81392	112846.0
Guadeloupe	GP	201439	201439	201447	8	8		112846.0
Guadeloupe	GP	201439	201439	201448	9	9		112846.0
Guadeloupe	GP	201439	201439	201449	10	10		112846.0
Guadeloupe	GP	201439	201439	201450	11	11	81630	112846.0
Guadeloupe	GP	201439	201439	201451	12	12		112846.0
Guadeloupe	GP	201439	201439	201452	13	13		112846.0
Guadeloupe	GP	201439	201439	201453	14	14		112846.0
Guadeloupe	GP	201439	201439	201501	15	15		112846.0
Guadeloupe	GP	201439	201439	201502	16	16		112846.0
Guadeloupe	GP	201439	201439	201503	17	17		113114.0
Guadeloupe	GP	201439	201439	201504	18	18		114216.0
Guadeloupe	GP	201439	201439	201505	19	19		115318.0
Guadeloupe	GP	201439	201439	201506	20	20		115318.0
Guadeloupe	GP	201439	201439	201507	21	21		118623.0
Guadeloupe	GP	201439	201439	201508	22	22		125232.0
Guatemala	GT	201438	201439	201440	2	1	473	10.0
Guatemala	GT	201438	201439	201441	3	2		11.0
Guatemala	GT	201438	201439	201442	4	3		11.0
Guatemala	GT	201438	201439	201443	5	4		12.0
Guatemala	GT	201438	201439	201444	6	5		13.0
Guatemala	GT	201438	201439	201445	7	6		13.0
Guatemala	GT	201438	201439	201446	8	7		13.0
Guatemala	GT	201438	201439	201447	9	8		13.0
Guatemala	GT	201438	201439	201448	10	9	22057	13.0
Guatemala	GT	201438	201439	201449	11	10		13.0
Guatemala	GT	201438	201439	201450	12	11		13.0
Guatemala	GT	201438	201439	201451	13	12		14.0
Guatemala	GT	201438	201439	201452	14	13	27212	14.0
Guatemala	GT	201438	201439	201453	15	14	27541	15.0
Guatemala	GT	201438	201439	201501	16	15		15.0
Guatemala	GT	201438	201439	201502	17	16		16.0
Guatemala	GT	201438	201439	201503	18	17		17.0
Guatemala	GT	201438	201439	201504	19	18		18.0
Guatemala	GT	201438	201439	201505	20	19		18.0
Guatemala	GT	201438	201439	201506	21	20		19.0
Guatemala	GT	201438	201439	201507	22	21		20.0
Guatemala	GT	201438	201439	201508	23	22		21.0
Guyana	GY	201431	201439	201440	9	1		123.0
Guyana	GY	201431	201439	201441	10	2		131.0
Guyana	GY	201431	201439	201442	11	3		136.0
Guyana	GY	201431	201439	201443	12	4		142.0
Guyana	GY	201431	201439	201444	13	5		148.0
Guyana	GY	201431	201439	201445	14	6		153.0
Guyana	GY	201431	201439	201446	15	7		157.0
Guyana	GY	201431	201439	201447	16	8		161.0
Guyana	GY	201431	201439	201448	17	9		168.0
Guyana	GY	201431	201439	201449	18	10		171.0
Guyana	GY	201431	201439	201450	19	11		174.0
Guyana	GY	201431	201439	201451	20	12		180.0
Guyana	GY	201431	201439	201452	21	13		186.0
Guyana	GY	201431	201439	201453	22	14		190.0
Guyana	GY	201431	201439	201501	23	15		197.0
Guyana	GY	201431	201439	201502	24	16	5415	203.0
Guyana	GY	201431	201439	201503	25	17		205.0
Guyana	GY	201431	201439	201504	26	18		212.0
Guyana	GY	201431	201439	201505	27	19		215.0
Guyana	GY	201431	201439	201506	28	20		222.0
Guyana	GY	201431	201439	201507	29	21		226.0
Guyana	GY	201431	201439	201508	30	22		229.0
Haiti	HT	201428	201439	201440	12	1		78137.0
Haiti	HT	201428	201439	201441	13	2		86611.0
Haiti	HT	201428	201439	201442	14	3		96477.0
Haiti	HT	201428	201439	201443	15	4		105521.0
Haiti	HT	201428	201439	201444	16	5		111277.0
Haiti	HT	201428	201439	201445	17	6		119499.0
Haiti	HT	201428	201439	201446	18	7		124898.0
Haiti	HT	201428	201439	201447	19	8		125639.0
Haiti	HT	201428	201439	201448	20	9		125639.0
Haiti	HT	201428	201439	201449	21	10		125639.0
Haiti	HT	201428	201439	201450	22	11		125639.0
Haiti	HT	201428	201439	201451	23	12		125639.0
Haiti	HT	201428	201439	201452	24	13		125639.0
Haiti	HT	201428	201439	201453	25	14		125639.0
Haiti	HT	201428	201439	201501	26	15		125639.0
Haiti	HT	201428	201439	201502	27	16		125639.0
Haiti	HT	201428	201439	201503	28	17		125639.0
Haiti	HT	201428	201439	201504	29	18		125639.0
Haiti	HT	201428	201439	201505	30	19		125639.0
Haiti	HT	201428	201439	201506	31	20		125639.0
Haiti	HT	201428	201439	201507	32	21		125639.0
Haiti	HT	201428	201439	201508	33	22		125639.0
Honduras	HN	201352	201439	201440	40	1		0.0
Honduras	HN	201352	201439	201441	41	2	199	0.0
Honduras	HN	201352	201439	201442	42	3		0.0
Honduras	HN	201352	201439	201443	43	4		0.0
Honduras	HN	201352	201439	201444	44	5		1.0
Honduras	HN	201352	201439	201445	45	6		2.0
Honduras	HN	201352	201439	201446	46	7		2.0
Honduras	HN	201352	201439	201447	47	8	1395	2.0
Honduras	HN	201352	201439	201448	48	9		2.0
Honduras	HN	201352	201439	201449	49	10		2.0
Honduras	HN	201352	201439	201450	50	11	4086	2.0
Honduras	HN	201352	201439	201451	51	12		2.0
Honduras	HN	201352	201439	201452	52	13		2.0
Honduras	HN	201352	201439	201453	53	14	5352	3.0
Honduras	HN	201352	201439	201501	54	15		3.0
Honduras	HN	201352	201439	201502	55	16		4.0
Honduras	HN	201352	201439	201503	56	17		4.0
Honduras	HN	201352	201439	201504	57	18		4.0
Honduras	HN	201352	201439	201505	58	19		4.0
Honduras	HN	201352	201439	201506	59	20	6908	4.0
Honduras	HN	201352	201439	201507	60	21		6.0
Honduras	HN	201352	201439	201508	61	22		6.0
Jamaica	JM	201438	201439	201440	2	1	384	401.0
Jamaica	JM	201438	201439	201441	3	2		437.0
Jamaica	JM	201438	201439	201442	4	3	778	457.0
Jamaica	JM	201438	201439	201443	5	4		482.0
Jamaica	JM	201438	201439	201444	6	5	968	501.0
Jamaica	JM	201438	201439	201445	7	6	1100	518.0
Jamaica	JM	201438	201439	201446	8	7		536.0
Jamaica	JM	201438	201439	201447	9	8		546.0
Jamaica	JM	201438	201439	201448	10	9		559.0
Jamaica	JM	201438	201439	201449	11	10	1283	586.0
Jamaica	JM	201438	201439	201450	12	11		609.0
Jamaica	JM	201438	201439	201451	13	12	1459	629.0
Jamaica	JM	201438	201439	201452	14	13	1511	643.0
Jamaica	JM	201438	201439	201453	15	14		657.0
Jamaica	JM	201438	201439	201501	16	15		671.0
Jamaica	JM	201438	201439	201502	17	16	1645	741.0
Jamaica	JM	201438	201439	201503	18	17	1669	779.0
Jamaica	JM	201438	201439	201504	19	18	1703	813.0
Jamaica	JM	201438	201439	201505	20	19	1732	856.0
Jamaica	JM	201438	201439	201506	21	20		864.0
Jamaica	JM	201438	201439	201507	22	21	1758	864.0
Jamaica	JM	201438	201439	201508	23	22		864.0
Martinique	MQ	201439	201439	201440	1	1		69406.0
Martinique	MQ	201439	201439	201441	2	2		75490.0
Martinique	MQ	201439	201439	201442	3	3	69855	82174.0
Martinique	MQ	201439	201439	201443	4	4		86693.0
Martinique	MQ	201439	201439	201444	5	5		88952.0
Martinique	MQ	201439	201439	201445	6	6		90458.0
Martinique	MQ	201439	201439	201446	7	7	79860	92717.0
Martinique	MQ	201439	201439	201447	8	8		94976.0
Martinique	MQ	201439	201439	201448	9	9		96548.0
Martinique	MQ	201439	201439	201449	10	10		103005.0
Martinique	MQ	201439	201439	201450	11	11	73715	104849.0
Martinique	MQ	201439	201439	201451	12	12		104849.0
Martinique	MQ	201439	201439	201452	13	13		104849.0
Martinique	MQ	201439	201439	201453	14	14		106694.0
Martinique	MQ	201439	201439	201501	15	15		111305.0
Martinique	MQ	201439	201439	201502	16	16		113150.0
Martinique	MQ	201439	201439	201503	17	17		120529.0
Martinique	MQ	201439	201439	201504	18	18		120529.0
Martinique	MQ	201439	201439	201505	19	19		120529.0
Martinique	MQ	201439	201439	201506	20	20		120529.0
Martinique	MQ	201439	201439	201507	21	21		122149.0
Martinique	MQ	201439	201439	201508	22	22		122149.0
Mexico	MX	201438	201439	201440	2	1		7.0
Mexico	MX	201438	201439	201441	3	2		8.0
Mexico	MX	201438	201439	201442	4	3		9.0
Mexico	MX	201438	201439	201443	5	4		9.0
Mexico	MX	201438	201439	201444	6	5		10.0
Mexico	MX	201438	201439	201445	7	6	12	10.0
Mexico	MX	201438	201439	201446	8	7	25	11.0
Mexico	MX	201438	201439	201447	9	8		11.0
Mexico	MX	201438	201439	201448	10	9		12.0
Mexico	MX	201438	201439	201449	11	10	87	13.0
Mexico	MX	201438	201439	201450	12	11		13.0
Mexico	MX	201438	201439	201451	13	12	95	13.0
Mexico	MX	201438	201439	201452	14	13	144	13.0
Mexico	MX	201438	201439	201453	15	14	168	14.0
Mexico	MX	201438	201439	201501	16	15	171	14.0
Mexico	MX	201438	201439	201502	17	16	183	14.0
Mexico	MX	201438	201439	201503	18	17	214	15.0
Mexico	MX	201438	201439	201504	19	18		16.0
Mexico	MX	201438	201439	201505	20	19	224	16.0
Mexico	MX	201438	201439	201506	21	20	261	17.0
Mexico	MX	201438	201439	201507	22	21		18.0
Mexico	MX	201438	201439	201508	23	22		19.0
Montserrat	MS	201439	201439	201440	1	1		0.0
Montserrat	MS	201439	201439	201441	2	2		0.0
Montserrat	MS	201439	201439	201442	3	3	13	0.0
Montserrat	MS	201439	201439	201443	4	4		0.0
Montserrat	MS	201439	201439	201444	5	5	19	0.0
Montserrat	MS	201439	201439	201445	6	6		0.0
Montserrat	MS	201439	201439	201446	7	7		1.0
Montserrat	MS	201439	201439	201447	8	8		1.0
Montserrat	MS	201439	201439	201448	9	9	73	1.0
Montserrat	MS	201439	201439	201449	10	10		1.0
Montserrat	MS	201439	201439	201450	11	11		1.0
Montserrat	MS	201439	201439	201451	12	12		1.0
Montserrat	MS	201439	201439	201452	13	13	119	2.0
Montserrat	MS	201439	201439	201453	14	14		3.0
Montserrat	MS	201439	201439	201501	15	15		3.0
Montserrat	MS	201439	201439	201502	16	16		3.0
Montserrat	MS	201439	201439	201503	17	17		3.0
Montserrat	MS	201439	201439	201504	18	18	131	3.0
Montserrat	MS	201439	201439	201505	19	19		4.0
Montserrat	MS	201439	201439	201506	20	20		5.0
Montserrat	MS	201439	201439	201507	21	21		5.0
Montserrat	MS	201439	201439	201508	22	22		6.0
Nicaragua	NI	201439	201439	201440	1	1		25.0
Nicaragua	NI	201439	201439	201441	2	2	25	31.0
Nicaragua	NI	201439	201439	201442	3	3		35.0
Nicaragua	NI	201439	201439	201443	4	4		41.0
Nicaragua	NI	201439	201439	201444	5	5	75	41.0
Nicaragua	NI	201439	201439	201445	6	6	334	45.0
Nicaragua	NI	201439	201439	201446	7	7	582	49.0
Nicaragua	NI	201439	201439	201447	8	8		51.0
Nicaragua	NI	201439	201439	201448	9	9		52.0
Nicaragua	NI	201439	201439	201449	10	10	2180	53.0
Nicaragua	NI	201439	201439	201450	11	11	3556	53.0
Nicaragua	NI	201439	201439	201451	12	12		53.0
Nicaragua	NI	201439	201439	201452	13	13		53.0
Nicaragua	NI	201439	201439	201453	14	14		55.0
Nicaragua	NI	201439	201439	201501	15	15		57.0
Nicaragua	NI	201439	201439	201502	16	16	4685	58.0
Nicaragua	NI	201439	201439	201503	17	17		60.0
Nicaragua	NI	201439	201439	201504	18	18		62.0
Nicaragua	NI	201439	201439	201505	19	19		63.0
Nicaragua	NI	201439	201439	201506	20	20		64.0
Nicaragua	NI	201439	201439	201507	21	21		66.0
Nicaragua	NI	201439	201439	201508	22	22		68.0
Panama	PA	201439	201439	201440	1	1		31.0
Panama	PA	201439	201439	201441	2	2		34.0
Panama	PA	201439	201439	201442	3	3		38.0
Panama	PA	201439	201439	201443	4	4	252	38.0
Panama	PA	201439	201439	201444	5	5	49	38.0
Panama	PA	201439	201439	201445	6	6		40.0
Panama	PA	201439	201439	201446	7	7		43.0
Panama	PA	201439	201439	201447	8	8	60	45.0
Panama	PA	201439	201439	201448	9	9	54	47.0
Panama	PA	201439	201439	201449	10	10		47.0
Panama	PA	201439	201439	201450	11	11		47.0
Panama	PA	201439	201439	201451	12	12		47.0
Panama	PA	201439	201439	201452	13	13		47.0
Panama	PA	201439	201439	201453	14	14		53.0
Panama	PA	201439	201439	201501	15	15		53.0
Panama	PA	201439	201439	201502	16	16		56.0
Panama	PA	201439	201439	201503	17	17		56.0
Panama	PA	201439	201439	201504	18	18		59.0
Panama	PA	201439	201439	201505	19	19		63.0
Panama	PA	201439	201439	201506	20	20		65.0
Panama	PA	201439	201439	201507	21	21		66.0
Panama	PA	201439	201439	201508	22	22		69.0
Paraguay	PY	201427	201439	201440	13	1		1.0
Paraguay	PY	201427	201439	201441	14	2		2.0
Paraguay	PY	201427	201439	201442	15	3		2.0
Paraguay	PY	201427	201439	201443	16	4		2.0
Paraguay	PY	201427	201439	201444	17	5	3	2.0
Paraguay	PY	201427	201439	201445	18	6	7	2.0
Paraguay	PY	201427	201439	201446	19	7	5	2.0
Paraguay	PY	201427	201439	201447	20	8		3.0
Paraguay	PY	201427	201439	201448	21	9	8	3.0
Paraguay	PY	201427	201439	201449	22	10		3.0
Paraguay	PY	201427	201439	201450	23	11		3.0
Paraguay	PY	201427	201439	201451	24	12		3.0
Paraguay	PY	201427	201439	201452	25	13		4.0
Paraguay	PY	201427	201439	201453	26	14		4.0
Paraguay	PY	201427	201439	201501	27	15		4.0
Paraguay	PY	201427	201439	201502	28	16		4.0
Paraguay	PY	201427	201439	201503	29	17		4.0
Paraguay	PY	201427	201439	201504	30	18		4.0
Paraguay	PY	201427	201439	201505	31	19	136	4.0
Paraguay	PY	201427	201439	201506	32	20		4.0
Paraguay	PY	201427	201439	201507	33	21		5.0
Paraguay	PY	201427	201439	201508	34	22		5.0
Peru	PE	201428	201439	201440	12	1		3.0
Peru	PE	201428	201439	201441	13	2		5.0
Peru	PE	201428	201439	201442	14	3	7	5.0
Peru	PE	201428	201439	201443	15	4		6.0
Peru	PE	201428	201439	201444	16	5		6.0
Peru	PE	201428	201439	201445	17	6		6.0
Peru	PE	201428	201439	201446	18	7		6.0
Peru	PE	201428	201439	201447	19	8		7.0
Peru	PE	201428	201439	201448	20	9		7.0
Peru	PE	201428	201439	201449	21	10		7.0
Peru	PE	201428	201439	201450	22	11		8.0
Peru	PE	201428	201439	201451	23	12		8.0
Peru	PE	201428	201439	201452	24	13	11	8.0
Peru	PE	201428	201439	201453	25	14		9.0
Peru	PE	201428	201439	201501	26	15		9.0
Peru	PE	201428	201439	201502	27	16		9.0
Peru	PE	201428	201439	201503	28	17	29	10.0
Peru	PE	201428	201439	201504	29	18		10.0
Peru	PE	201428	201439	201505	30	19	32	11.0
Peru	PE	201428	201439	201506	31	20	34	11.0
Peru	PE	201428	201439	201507	32	21		11.0
Peru	PE	201428	201439	201508	33	22		12.0
Puerto Rico	PR	201439	201439	201440	1	1		13597.0
Puerto Rico	PR	201439	201439	201441	2	2	19023	15806.0
Puerto Rico	PR	201439	201439	201442	3	3	20104	15806.0
Puerto Rico	PR	201439	201439	201443	4	4		16890.0
Puerto Rico	PR	201439	201439	201444	5	5		18734.0
Puerto Rico	PR	201439	201439	201445	6	6	24476	19059.0
Puerto Rico	PR	201439	201439	201446	7	7	26212	19168.0
Puerto Rico	PR	201439	201439	201447	8	8		19601.0
Puerto Rico	PR	201439	201439	201448	9	9	28305	20144.0
Puerto Rico	PR	201439	201439	201449	10	10		21770.0
Puerto Rico	PR	201439	201439	201450	11	11	24380	21879.0
Puerto Rico	PR	201439	201439	201451	12	12		21879.0
Puerto Rico	PR	201439	201439	201452	13	13	25827	22424.0
Puerto Rico	PR	201439	201439	201453	14	14		23026.0
Puerto Rico	PR	201439	201439	201501	15	15	26395	23989.0
Puerto Rico	PR	201439	201439	201502	16	16		24590.0
Puerto Rico	PR	201439	201439	201503	17	17	27612	25553.0
Puerto Rico	PR	201439	201439	201504	18	18	28620	26155.0
Puerto Rico	PR	201439	201439	201505	19	19	29047	27599.0
Puerto Rico	PR	201439	201439	201506	20	20	30747	29163.0
Puerto Rico	PR	201439	201439	201507	21	21	31165	30728.0
Puerto Rico	PR	201439	201439	201508	22	22	31234	30728.0
Saba	BQ-SA	201352	201439	201440	40	1		0.0
Saba	BQ-SA	201352	201439	201441	41	2		0.0
Saba	BQ-SA	201352	201439	201442	42	3		0.0
Saba	BQ-SA	201352	201439	201443	43	4		0.0
Saba	BQ-SA	201352	201439	201444	44	5		0.0
Saba	BQ-SA	201352	201439	201445	45	6		0.0
Saba	BQ-SA	201352	201439	201446	46	7		0.0
Saba	BQ-SA	201352	201439	201447	47	8		0.0
Saba	BQ-SA	201352	201439	201448	48	9		0.0
Saba	BQ-SA	201352	201439	201449	49	10		0.0
Saba	BQ-SA	201352	201439	201450	50	11		0.0
Saba	BQ-SA	201352	201439	201451	51	12		0.0
Saba	BQ-SA	201352	201439	201452	52	13		0.0
Saba	BQ-SA	201352	201439	201453	53	14		0.0
Saba	BQ-SA	201352	201439	201501	54	15		0.0
Saba	BQ-SA	201352	201439	201502	55	16		0.0
Saba	BQ-SA	201352	201439	201503	56	17		0.0
Saba	BQ-SA	201352	201439	201504	57	18		0.0
Saba	BQ-SA	201352	201439	201505	58	19		0.0
Saba	BQ-SA	201352	201439	201506	59	20		0.0
Saba	BQ-SA	201352	201439	201507	60	21		0.0
Saba	BQ-SA	201352	201439	201508	61	22		0.0
Saint Barthelemy	BL	201439	201439	201440	1	1		1217.0
Saint Barthelemy	BL	201439	201439	201441	2	2		1275.0
Saint Barthelemy	BL	201439	201439	201442	3	3	1202	1307.0
Saint Barthelemy	BL	201439	201439	201443	4	4		1307.0
Saint Barthelemy	BL	201439	201439	201444	5	5		1307.0
Saint Barthelemy	BL	201439	201439	201445	6	6		1333.0
Saint Barthelemy	BL	201439	201439	201446	7	7	1156	1359.0
Saint Barthelemy	BL	201439	201439	201447	8	8		1386.0
Saint Barthelemy	BL	201439	201439	201448	9	9		1481.0
Saint Barthelemy	BL	201439	201439	201449	10	10		1512.0
Saint Barthelemy	BL	201439	201439	201450	11	11	1535	1603.0
Saint Barthelemy	BL	201439	201439	201451	12	12		1603.0
Saint Barthelemy	BL	201439	201439	201452	13	13		1607.0
Saint Barthelemy	BL	201439	201439	201453	14	14		1650.0
Saint Barthelemy	BL	201439	201439	201501	15	15		1650.0
Saint Barthelemy	BL	201439	201439	201502	16	16		1650.0
Saint Barthelemy	BL	201439	201439	201503	17	17		1650.0
Saint Barthelemy	BL	201439	201439	201504	18	18	1807	1659.0
Saint Barthelemy	BL	201439	201439	201505	19	19		1659.0
Saint Barthelemy	BL	201439	201439	201506	20	20	1832	1659.0
Saint Barthelemy	BL	201439	201439	201507	21	21		1686.0
Saint Barthelemy	BL	201439	201439	201508	22	22		1714.0
Saint Kitts & Nevis	KN	201421	201439	201440	19	1		136.0
Saint Kitts & Nevis	KN	201421	201439	201441	20	2		138.0
Saint Kitts & Nevis	KN	201421	201439	201442	21	3		141.0
Saint Kitts & Nevis	KN	201421	201439	201443	22	4		145.0
Saint Kitts & Nevis	KN	201421	201439	201444	23	5	459	149.0
Saint Kitts & Nevis	KN	201421	201439	201445	24	6		155.0
Saint Kitts & Nevis	KN	201421	201439	201446	25	7		159.0
Saint Kitts & Nevis	KN	201421	201439	201447	26	8		164.0
Saint Kitts & Nevis	KN	201421	201439	201448	27	9		170.0
Saint Kitts & Nevis	KN	201421	201439	201449	28	10		178.0
Saint Kitts & Nevis	KN	201421	201439	201450	29	11		180.0
Saint Kitts & Nevis	KN	201421	201439	201451	30	12		187.0
Saint Kitts & Nevis	KN	201421	201439	201452	31	13		188.0
Saint Kitts & Nevis	KN	201421	201439	201453	32	14	655	194.0
Saint Kitts & Nevis	KN	201421	201439	201501	33	15		201.0
Saint Kitts & Nevis	KN	201421	201439	201502	34	16		206.0
Saint Kitts & Nevis	KN	201421	201439	201503	35	17		215.0
Saint Kitts & Nevis	KN	201421	201439	201504	36	18		218.0
Saint Kitts & Nevis	KN	201421	201439	201505	37	19		218.0
Saint Kitts & Nevis	KN	201421	201439	201506	38	20		221.0
Saint Kitts & Nevis	KN	201421	201439	201507	39	21		226.0
Saint Kitts & Nevis	KN	201421	201439	201508	40	22		228.0
Saint Lucia	LC	201435	201439	201440	5	1		383.0
Saint Lucia	LC	201435	201439	201441	6	2		402.0
Saint Lucia	LC	201435	201439	201442	7	3		419.0
Saint Lucia	LC	201435	201439	201443	8	4		439.0
Saint Lucia	LC	201435	201439	201444	9	5		454.0
Saint Lucia	LC	201435	201439	201445	10	6	897	464.0
Saint Lucia	LC	201435	201439	201446	11	7		478.0
Saint Lucia	LC	201435	201439	201447	12	8		486.0
Saint Lucia	LC	201435	201439	201448	13	9		504.0
Saint Lucia	LC	201435	201439	201449	14	10	877	523.0
Saint Lucia	LC	201435	201439	201450	15	11		545.0
Saint Lucia	LC	201435	201439	201451	16	12		579.0
Saint Lucia	LC	201435	201439	201452	17	13	883	604.0
Saint Lucia	LC	201435	201439	201453	18	14		655.0
Saint Lucia	LC	201435	201439	201501	19	15		667.0
Saint Lucia	LC	201435	201439	201502	20	16		689.0
Saint Lucia	LC	201435	201439	201503	21	17		723.0
Saint Lucia	LC	201435	201439	201504	22	18		748.0
Saint Lucia	LC	201435	201439	201505	23	19		770.0
Saint Lucia	LC	201435	201439	201506	24	20		799.0
Saint Lucia	LC	201435	201439	201507	25	21		829.0
Saint Lucia	LC	201435	201439	201508	26	22		850.0
Saint Martin (French part)	MF	201439	201439	201440	1	1		5146.0
Saint Martin (French part)	MF	201439	201439	201441	2	2		5297.0
Saint Martin (French part)	MF	201439	201439	201442	3	3	5123	5297.0
Saint Martin (French part)	MF	201439	201439	201443	4	4		5334.0
Saint Martin (French part)	MF	201439	201439	201444	5	5		5397.0
Saint Martin (French part)	MF	201439	201439	201445	6	6		5460.0
Saint Martin (French part)	MF	201439	201439	201446	7	7	4564	5491.0
Saint Martin (French part)	MF	201439	201439	201447	8	8		5566.0
Saint Martin (French part)	MF	201439	201439	201448	9	9		6242.0
Saint Martin (French part)	MF	201439	201439	201449	10	10		6545.0
Saint Martin (French part)	MF	201439	201439	201450	11	11	5623	6596.0
Saint Martin (French part)	MF	201439	201439	201451	12	12		6699.0
Saint Martin (French part)	MF	201439	201439	201452	13	13		6751.0
Saint Martin (French part)	MF	201439	201439	201453	14	14		6853.0
Saint Martin (French part)	MF	201439	201439	201501	15	15		7008.0
Saint Martin (French part)	MF	201439	201439	201502	16	16		7059.0
Saint Martin (French part)	MF	201439	201439	201503	17	17		7110.0
Saint Martin (French part)	MF	201439	201439	201504	18	18	6073	7162.0
Saint Martin (French part)	MF	201439	201439	201505	19	19		7162.0
Saint Martin (French part)	MF	201439	201439	201506	20	20	6073	7213.0
Saint Martin (French part)	MF	201439	201439	201507	21	21		7213.0
Saint Martin (French part)	MF	201439	201439	201508	22	22		7213.0
Saint Vincent & the Grenadines	VC	201423	201439	201440	17	1		737.0
Saint Vincent & the Grenadines	VC	201423	201439	201441	18	2		759.0
Saint Vincent & the Grenadines	VC	201423	201439	201442	19	3	494	809.0
Saint Vincent & the Grenadines	VC	201423	201439	201443	20	4		853.0
Saint Vincent & the Grenadines	VC	201423	201439	201444	21	5		870.0
Saint Vincent & the Grenadines	VC	201423	201439	201445	22	6		915.0
Saint Vincent & the Grenadines	VC	201423	201439	201446	23	7		953.0
Saint Vincent & the Grenadines	VC	201423	201439	201447	24	8	1389	976.0
Saint Vincent & the Grenadines	VC	201423	201439	201448	25	9		1003.0
Saint Vincent & the Grenadines	VC	201423	201439	201449	26	10	1393	1015.0
Saint Vincent & the Grenadines	VC	201423	201439	201450	27	11		1015.0
Saint Vincent & the Grenadines	VC	201423	201439	201451	28	12		1020.0
Saint Vincent & the Grenadines	VC	201423	201439	201452	29	13		1048.0
Saint Vincent & the Grenadines	VC	201423	201439	201453	30	14		1075.0
Saint Vincent & the Grenadines	VC	201423	201439	201501	31	15		1075.0
Saint Vincent & the Grenadines	VC	201423	201439	201502	32	16	1418	1103.0
Saint Vincent & the Grenadines	VC	201423	201439	201503	33	17		1103.0
Saint Vincent & the Grenadines	VC	201423	201439	201504	34	18		1103.0
Saint Vincent & the Grenadines	VC	201423	201439	201505	35	19		1120.0
Saint Vincent & the Grenadines	VC	201423	201439	201506	36	20		1159.0
Saint Vincent & the Grenadines	VC	201423	201439	201507	37	21		1176.0
Saint Vincent & the Grenadines	VC	201423	201439	201508	38	22	1398	1203.0
Sint Eustatius	BQ-SE	201352	201439	201440	40	1		0.0
Sint Eustatius	BQ-SE	201352	201439	201441	41	2		0.0
Sint Eustatius	BQ-SE	201352	201439	201442	42	3		0.0
Sint Eustatius	BQ-SE	201352	201439	201443	43	4		0.0
Sint Eustatius	BQ-SE	201352	201439	201444	44	5		0.0
Sint Eustatius	BQ-SE	201352	201439	201445	45	6		0.0
Sint Eustatius	BQ-SE	201352	201439	201446	46	7		0.0
Sint Eustatius	BQ-SE	201352	201439	201447	47	8		0.0
Sint Eustatius	BQ-SE	201352	201439	201448	48	9		0.0
Sint Eustatius	BQ-SE	201352	201439	201449	49	10		0.0
Sint Eustatius	BQ-SE	201352	201439	201450	50	11		0.0
Sint Eustatius	BQ-SE	201352	201439	201451	51	12		0.0
Sint Eustatius	BQ-SE	201352	201439	201452	52	13		0.0
Sint Eustatius	BQ-SE	201352	201439	201453	53	14		0.0
Sint Eustatius	BQ-SE	201352	201439	201501	54	15		0.0
Sint Eustatius	BQ-SE	201352	201439	201502	55	16		0.0
Sint Eustatius	BQ-SE	201352	201439	201503	56	17		1.0
Sint Eustatius	BQ-SE	201352	201439	201504	57	18		3.0
Sint Eustatius	BQ-SE	201352	201439	201505	58	19		5.0
Sint Eustatius	BQ-SE	201352	201439	201506	59	20		5.0
Sint Eustatius	BQ-SE	201352	201439	201507	60	21		5.0
Sint Eustatius	BQ-SE	201352	201439	201508	61	22		5.0
Sint Maarten (Dutch part)	SX	201439	201439	201440	1	1		606.0
Sint Maarten (Dutch part)	SX	201439	201439	201441	2	2		645.0
Sint Maarten (Dutch part)	SX	201439	201439	201442	3	3		660.0
Sint Maarten (Dutch part)	SX	201439	201439	201443	4	4		672.0
Sint Maarten (Dutch part)	SX	201439	201439	201444	5	5	470	681.0
Sint Maarten (Dutch part)	SX	201439	201439	201445	6	6		688.0
Sint Maarten (Dutch part)	SX	201439	201439	201446	7	7		718.0
Sint Maarten (Dutch part)	SX	201439	201439	201447	8	8		759.0
Sint Maarten (Dutch part)	SX	201439	201439	201448	9	9		761.0
Sint Maarten (Dutch part)	SX	201439	201439	201449	10	10		801.0
Sint Maarten (Dutch part)	SX	201439	201439	201450	11	11		842.0
Sint Maarten (Dutch part)	SX	201439	201439	201451	12	12		882.0
Sint Maarten (Dutch part)	SX	201439	201439	201452	13	13	470	932.0
Sint Maarten (Dutch part)	SX	201439	201439	201453	14	14		983.0
Sint Maarten (Dutch part)	SX	201439	201439	201501	15	15		1028.0
Sint Maarten (Dutch part)	SX	201439	201439	201502	16	16		1069.0
Sint Maarten (Dutch part)	SX	201439	201439	201503	17	17		1114.0
Sint Maarten (Dutch part)	SX	201439	201439	201504	18	18		1144.0
Sint Maarten (Dutch part)	SX	201439	201439	201505	19	19		1165.0
Sint Maarten (Dutch part)	SX	201439	201439	201506	20	20		1215.0
Sint Maarten (Dutch part)	SX	201439	201439	201507	21	21		1248.0
Sint Maarten (Dutch part)	SX	201439	201439	201508	22	22		1255.0
Suriname	SR	201439	201439	201440	1	1		893.0
Suriname	SR	201439	201439	201441	2	2		1053.0
Suriname	SR	201439	201439	201442	3	3		1211.0
Suriname	SR	201439	201439	201443	4	4	1224	1324.0
Suriname	SR	201439	201439	201444	5	5		1414.0
Suriname	SR	201439	201439	201445	6	6		1510.0
Suriname	SR	201439	201439	201446	7	7		1606.0
Suriname	SR	201439	201439	201447	8	8		1690.0
Suriname	SR	201439	201439	201448	9	9		1752.0
Suriname	SR	201439	201439	201449	10	10		1803.0
Suriname	SR	201439	201439	201450	11	11		1841.0
Suriname	SR	201439	201439	201451	12	12		1888.0
Suriname	SR	201439	201439	201452	13	13		1922.0
Suriname	SR	201439	201439	201453	14	14		1965.0
Suriname	SR	201439	201439	201501	15	15		2006.0
Suriname	SR	201439	201439	201502	16	16		2040.0
Suriname	SR	201439	201439	201503	17	17		2079.0
Suriname	SR	201439	201439	201504	18	18		2102.0
Suriname	SR	201439	201439	201505	19	19		2142.0
Suriname	SR	201439	201439	201506	20	20		2187.0
Suriname	SR	201439	201439	201507	21	21		2243.0
Suriname	SR	201439	201439	201508	22	22		2256.0
Trinidad & Tobago	TT	201438	201439	201440	2	1		62.0
Trinidad & Tobago	TT	201438	201439	201441	3	2		69.0
Trinidad & Tobago	TT	201438	201439	201442	4	3	180	81.0
Trinidad & Tobago	TT	201438	201439	201443	5	4		101.0
Trinidad & Tobago	TT	201438	201439	201444	6	5		107.0
Trinidad & Tobago	TT	201438	201439	201445	7	6		113.0
Trinidad & Tobago	TT	201438	201439	201446	8	7		117.0
Trinidad & Tobago	TT	201438	201439	201447	9	8		121.0
Trinidad & Tobago	TT	201438	201439	201448	10	9		124.0
Trinidad & Tobago	TT	201438	201439	201449	11	10	281	128.0
Trinidad & Tobago	TT	201438	201439	201450	12	11		130.0
Trinidad & Tobago	TT	201438	201439	201451	13	12	294	130.0
Trinidad & Tobago	TT	201438	201439	201452	14	13		130.0
Trinidad & Tobago	TT	201438	201439	201453	15	14		130.0
Trinidad & Tobago	TT	201438	201439	201501	16	15		130.0
Trinidad & Tobago	TT	201438	201439	201502	17	16		130.0
Trinidad & Tobago	TT	201438	201439	201503	18	17	306	130.0
Trinidad & Tobago	TT	201438	201439	201504	19	18		131.0
Trinidad & Tobago	TT	201438	201439	201505	20	19		139.0
Trinidad & Tobago	TT	201438	201439	201506	21	20		147.0
Trinidad & Tobago	TT	201438	201439	201507	22	21		148.0
Trinidad & Tobago	TT	201438	201439	201508	23	22		152.0
Turks & Caicos Islands	TC	201428	201439	201440	12	1		30.0
Turks & Caicos Islands	TC	201428	201439	201441	13	2		31.0
Turks & Caicos Islands	TC	201428	201439	201442	14	3		33.0
Turks & Caicos Islands	TC	201428	201439	201443	15	4		36.0
Turks & Caicos Islands	TC	201428	201439	201444	16	5	26	38.0
Turks & Caicos Islands	TC	201428	201439	201445	17	6		38.0
Turks & Caicos Islands	TC	201428	201439	201446	18	7		40.0
Turks & Caicos Islands	TC	201428	201439	201447	19	8		43.0
Turks & Caicos Islands	TC	201428	201439	201448	20	9		45.0
Turks & Caicos Islands	TC	201428	201439	201449	21	10		49.0
Turks & Caicos Islands	TC	201428	201439	201450	22	11		50.0
Turks & Caicos Islands	TC	201428	201439	201451	23	12		50.0
Turks & Caicos Islands	TC	201428	201439	201452	24	13		50.0
Turks & Caicos Islands	TC	201428	201439	201453	25	14		50.0
Turks & Caicos Islands	TC	201428	201439	201501	26	15		50.0
Turks & Caicos Islands	TC	201428	201439	201502	27	16		50.0
Turks & Caicos Islands	TC	201428	201439	201503	28	17		50.0
Turks & Caicos Islands	TC	201428	201439	201504	29	18		51.0
Turks & Caicos Islands	TC	201428	201439	201505	30	19		52.0
Turks & Caicos Islands	TC	201428	201439	201506	31	20		54.0
Turks & Caicos Islands	TC	201428	201439	201507	32	21		54.0
Turks & Caicos Islands	TC	201428	201439	201508	33	22		57.0
United States of America	US	201439	201439	201440	1	1	1211	1159.0
United States of America	US	201439	201439	201441	2	2	1337	1234.0
United States of America	US	201439	201439	201442	3	3	1382	1306.0
United States of America	US	201439	201439	201443	4	4	1482	1412.0
United States of America	US	201439	201439	201444	5	5	1556	1453.0
United States of America	US	201439	201439	201445	6	6	1627	1507.0
United States of America	US	201439	201439	201446	7	7		1605.0
United States of America	US	201439	201439	201447	8	8	1850	1892.0
United States of America	US	201439	201439	201448	9	9		1949.0
United States of America	US	201439	201439	201449	10	10	1911	1980.0
United States of America	US	201439	201439	201450	11	11		2235.0
United States of America	US	201439	201439	201451	12	12	2021	2363.0
United States of America	US	201439	201439	201452	13	13		2464.0
United States of America	US	201439	201439	201453	14	14		2564.0
United States of America	US	201439	201439	201501	15	15		2664.0
United States of America	US	201439	201439	201502	16	16	2344	2735.0
United States of America	US	201439	201439	201503	17	17		2835.0
United States of America	US	201439	201439	201504	18	18		2950.0
United States of America	US	201439	201439	201505	19	19		3064.0
United States of America	US	201439	201439	201506	20	20	2369	3207.0
United States of America	US	201439	201439	201507	21	21	2517	3216.0
United States of America	US	201439	201439	201508	22	22	2535	3216.0
Uruguay	UY	201352	201439	201440	40	1		0.0
Uruguay	UY	201352	201439	201441	41	2		0.0
Uruguay	UY	201352	201439	201442	42	3		0.0
Uruguay	UY	201352	201439	201443	43	4		0.0
Uruguay	UY	201352	201439	201444	44	5		0.0
Uruguay	UY	201352	201439	201445	45	6		0.0
Uruguay	UY	201352	201439	201446	46	7		0.0
Uruguay	UY	201352	201439	201447	47	8		0.0
Uruguay	UY	201352	201439	201448	48	9		0.0
Uruguay	UY	201352	201439	201449	49	10		0.0
Uruguay	UY	201352	201439	201450	50	11		0.0
Uruguay	UY	201352	201439	201451	51	12		0.0
Uruguay	UY	201352	201439	201452	52	13		0.0
Uruguay	UY	201352	201439	201453	53	14		0.0
Uruguay	UY	201352	201439	201501	54	15		0.0
Uruguay	UY	201352	201439	201502	55	16		0.0
Uruguay	UY	201352	201439	201503	56	17		0.0
Uruguay	UY	201352	201439	201504	57	18		0.0
Uruguay	UY	201352	201439	201505	58	19		0.0
Uruguay	UY	201352	201439	201506	59	20		0.0
Uruguay	UY	201352	201439	201507	60	21		0.0
Uruguay	UY	201352	201439	201508	61	22		2.0
Venezuela	VE	201438	201439	201440	2	1		1917.0
Venezuela	VE	201438	201439	201441	3	2		2253.0
Venezuela	VE	201438	201439	201442	4	3	7470	2444.0
Venezuela	VE	201438	201439	201443	5	4	7470	2636.0
Venezuela	VE	201438	201439	201444	6	5		2914.0
Venezuela	VE	201438	201439	201445	7	6		3140.0
Venezuela	VE	201438	201439	201446	8	7	28387	3383.0
Venezuela	VE	201438	201439	201447	9	8		3626.0
Venezuela	VE	201438	201439	201448	10	9		3782.0
Venezuela	VE	201438	201439	201449	11	10		3904.0
Venezuela	VE	201438	201439	201450	12	11		3956.0
Venezuela	VE	201438	201439	201451	13	12	37015	4060.0
Venezuela	VE	201438	201439	201452	14	13		4217.0
Venezuela	VE	201438	201439	201453	15	14		4356.0
Venezuela	VE	201438	201439	201501	16	15		4356.0
Venezuela	VE	201438	201439	201502	17	16		4356.0
Venezuela	VE	201438	201439	201503	18	17		4460.0
Venezuela	VE	201438	201439	201504	19	18		4460.0
Venezuela	VE	201438	201439	201505	20	19		4599.0
Venezuela	VE	201438	201439	201506	21	20		4808.0
Venezuela	VE	201438	201439	201507	22	21		4999.0
Venezuela	VE	201438	201439	201508	23	22		5138.0
Virgin Islands (US)	VI	201439	201439	201440	1	1	1011	1136.0
Virgin Islands (US)	VI	201439	201439	201441	2	2	1071	1234.0
Virgin Islands (US)	VI	201439	201439	201442	3	3	1126	1333.0
Virgin Islands (US)	VI	201439	201439	201443	4	4	1341	1563.0
Virgin Islands (US)	VI	201439	201439	201444	5	5		1657.0
Virgin Islands (US)	VI	201439	201439	201445	6	6		1710.0
Virgin Islands (US)	VI	201439	201439	201446	7	7	1452	1767.0
Virgin Islands (US)	VI	201439	201439	201447	8	8	1483	1820.0
Virgin Islands (US)	VI	201439	201439	201448	9	9	2282	1872.0
Virgin Islands (US)	VI	201439	201439	201449	10	10	1556	1889.0
Virgin Islands (US)	VI	201439	201439	201450	11	11		1968.0
Virgin Islands (US)	VI	201439	201439	201451	12	12	1592	2067.0
Virgin Islands (US)	VI	201439	201439	201452	13	13		2117.0
Virgin Islands (US)	VI	201439	201439	201453	14	14	1605	2226.0
Virgin Islands (US)	VI	201439	201439	201501	15	15		2296.0
Virgin Islands (US)	VI	201439	201439	201502	16	16		2365.0
Virgin Islands (US)	VI	201439	201439	201503	17	17		2425.0
Virgin Islands (US)	VI	201439	201439	201504	18	18	1912	2494.0
Virgin Islands (US)	VI	201439	201439	201505	19	19		2544.0
Virgin Islands (US)	VI	201439	201439	201506	20	20		2583.0
Virgin Islands (US)	VI	201439	201439	201507	21	21		2643.0
Virgin Islands (US)	VI	201439	201439	201508	22	22		2683.0
