# Supplementary material for: A human judgment approach to epidemiological forecasting
Source: PLoS Comput Biol. 2017 Mar 10;13(3):e1005248. doi: 10.1371/journal.pcbi.1005248 (PMC5345757; doi:10.1371/journal.pcbi.1005248)
Supplement: S1 Data — (ZIP) [file pcbi.1005248.s002.zip › S1_data/influenza_2015-2016_stat_1wk-ahead-wili.csv]

region	wILI available through week	ground truth	Point Prediction	Pr(0.0<=wILI<0.5)	Pr(0.5<=wILI<1.0)	Pr(1.0<=wILI<1.5)	Pr(1.5<=wILI<2.0)	Pr(2.0<=wILI<2.5)	Pr(2.5<=wILI<3.0)	Pr(3.0<=wILI<3.5)	Pr(3.5<=wILI<4.0)	Pr(4.0<=wILI<4.5)	Pr(4.5<=wILI<5.0)	Pr(5.0<=wILI<5.5)	Pr(5.5<=wILI<6.0)	Pr(6.0<=wILI<6.5)	Pr(6.5<=wILI<7.0)	Pr(7.0<=wILI<7.5)	Pr(7.5<=wILI<8.0)	Pr(8.0<=wILI<8.5)	Pr(8.5<=wILI<9.0)	Pr(9.0<=wILI<9.5)	Pr(9.5<=wILI<10.0)	Pr(10.0<=wILI<10.5)	Pr(10.5<=wILI<11.0)	Pr(11.0<=wILI<11.5)	Pr(11.5<=wILI<12.0)	Pr(12.0<=wILI<12.5)	Pr(12.5<=wILI<13.0)	Pr(13.0<=wILI)
nat	201542	1.39253	1.3906987039	0.000392843399686	0.000392843399686	0.989291374994	0.00088754001379	0.000392843399686	0.000392843399686	0.000392843399686	0.000392843399686	0.000392843399686	0.000392843399686	0.000392843399686	0.000392843399686	0.000392843399686	0.000392843399686	0.000392843399686	0.000392843399686	0.000392843399686	0.000392843399686	0.000392843399686	0.000392843399686	0.000392843399686	0.000392843399686	0.000392843399686	0.000392843399686	0.000392843399686	0.000392843399686	0.000392843399686
nat	201543	1.47967	1.4746321693786	0.00128069298435	0.0039265479694	0.563310145026	0.401193547379	0.00211382098589	0.00128069298435	0.00128069298435	0.00128069298435	0.00128069298435	0.00128069298435	0.00128069298435	0.00128069298435	0.00128069298435	0.00128069298435	0.00128069298435	0.00128069298435	0.00128069298435	0.00128069298435	0.00128069298435	0.00128069298435	0.00128069298435	0.00128069298435	0.00128069298435	0.00128069298435	0.00128069298435	0.00128069298435	0.00128069298435
nat	201544	1.54529	1.5230676384612	0.000940410835629	0.000940410835629	0.400695759293	0.555454330435	0.0194685500615	0.00229903595207	0.00139328587444	0.000940410835629	0.000940410835629	0.000940410835629	0.000940410835629	0.000940410835629	0.000940410835629	0.000940410835629	0.000940410835629	0.000940410835629	0.000940410835629	0.000940410835629	0.000940410835629	0.000940410835629	0.000940410835629	0.000940410835629	0.000940410835629	0.000940410835629	0.000940410835629	0.000940410835629	0.000940410835629
nat	201545	1.64003	1.7011272743071	0.001293560709	0.001293560709	0.0197827103695	0.886258648822	0.0595344909451	0.00377277973044	0.00219303453504	0.001293560709	0.001293560709	0.001293560709	0.001293560709	0.001293560709	0.001293560709	0.001293560709	0.001293560709	0.001293560709	0.001293560709	0.001293560709	0.001293560709	0.001293560709	0.001293560709	0.001293560709	0.001293560709	0.001293560709	0.001293560709	0.001293560709	0.001293560709
nat	201546	1.9437	2.0637428647014	0.00220547766387	0.00222036870318	0.0138313856747	0.512084255609	0.373790544628	0.047004831478	0.00250751777191	0.00445154285783	0.00220547766387	0.00220547766387	0.00220547766387	0.00220547766387	0.00220547766387	0.00220547766387	0.00220547766387	0.00220547766387	0.00220547766387	0.00220547766387	0.00220547766387	0.00220547766387	0.00220547766387	0.00220547766387	0.00220547766387	0.00220547766387	0.00220547766387	0.00220547766387	0.00220547766387
nat	201547	1.72274	2.0589914176183	0.00224605900701	0.00224605963401	0.0163120320648	0.394305769252	0.333716351339	0.200889877822	0.00494094262315	0.00266778712528	0.00224605900701	0.00224605900701	0.00224605900701	0.00224605900701	0.00224605900701	0.00224605900701	0.00224605900701	0.00224605900701	0.00224605900701	0.00224605900701	0.00224605900701	0.00224605900701	0.00224605900701	0.00224605900701	0.00224605900701	0.00224605900701	0.00224605900701	0.00224605900701	0.00224605900701
nat	201548	1.83327	2.1715319457312	0.000940410835629	0.000940410835629	0.00192017053879	0.24092139246	0.541174683753	0.182417968053	0.0117558633921	0.00206129425528	0.000940410835629	0.000940410835629	0.000940410835629	0.000940410835629	0.000940410835629	0.000940410835629	0.000940410835629	0.000940410835629	0.000940410835629	0.000940410835629	0.000940410835629	0.000940410835629	0.000940410835629	0.000940410835629	0.000940410835629	0.000940410835629	0.000940410835629	0.000940410835629	0.000940410835629
nat	201549	1.92522	2.4136565470626	0.00362070180491	0.00362070180491	0.00362070206525	0.0565549973672	0.502599396045	0.297269792718	0.0544370427635	0.00798067226051	0.00512336068174	0.00362070180491	0.00362070180491	0.00362070180491	0.00362070180491	0.00362070180491	0.00362070180491	0.00362070180491	0.00362070180491	0.00362070180491	0.00362070180491	0.00362070180491	0.00362070180491	0.00362070180491	0.00362070180491	0.00362070180491	0.00362070180491	0.00362070180491	0.00362070180491
nat	201550	2.36388	2.8609564574458	0.00254949383747	0.00285114891729	0.00363998971159	0.0383349444256	0.173443356297	0.329167850482	0.358370739594	0.0419462550761	0.00513261246252	0.00313772246169	0.00270032174113	0.00248916290638	0.00243385943669	0.0024238042714	0.00241374910611	0.00241374910611	0.00241374910611	0.00241374910611	0.00241374910611	0.00241374910611	0.00241374910611	0.00241374910611	0.00241374910611	0.00241374910611	0.00241374910611	0.00241374910611	0.00241374910611
nat	201551	2.46456	3.2140640002972	0.00109184061338	0.00150955352851	0.00582421513751	0.0434611935821	0.0749099942336	0.182070295308	0.371575072489	0.110920382122	0.113177682306	0.0623746084386	0.0109034545029	0.00508096380612	0.00278639313288	0.00165995829531	0.00131898519099	0.000990887467788	0.000940410894977	0.000940410894977	0.000940410894977	0.000940410894977	0.000940410894977	0.000940410894977	0.000940410894977	0.000940410894977	0.000940410894977	0.000940410894977	0.000940410894977
nat	201552	1.9957	2.9283877625122	0.000940410835629	0.0022277162639	0.00576870613179	0.037910004645	0.210930753644	0.425169779271	0.140948115884	0.0387779444625	0.114547301949	0.00679171687321	0.000940976669567	0.000940410835629	0.000940410835629	0.000940410835629	0.000940410835629	0.000940410835629	0.000940410835629	0.000940410835629	0.000940410835629	0.000940410835629	0.000940410835629	0.000940410835629	0.000940410835629	0.000940410835629	0.000940410835629	0.000940410835629	0.000940410835629
nat	201601	2.04205	2.4452529173452	0.00614678065114	0.00614254870333	0.0269596465012	0.157021401735	0.36199709848	0.328906076759	0.0634800608731	0.0162318144228	0.0153472836998	0.00175030778561	0.000970407018962	0.000940410835629	0.000940410835629	0.000940410835629	0.000940410835629	0.000940410835629	0.000940410835629	0.000940410835629	0.000940410835629	0.000940410835629	0.000940410835629	0.000940410835629	0.000940410835629	0.000940410835629	0.000940410835629	0.000940410835629	0.000940410835629
nat	201602	2.15848	2.6895625777624	0.00303299199099	0.00442804609457	0.00579754848961	0.0889740125454	0.225530780513	0.459059467116	0.142544865895	0.0438383245206	0.00795705577354	0.00284992285587	0.000940410835629	0.000940410835629	0.000940410835629	0.000940410835629	0.000940410835629	0.000940410835629	0.000940410835629	0.000940410835629	0.000940410835629	0.000940410835629	0.000940410835629	0.000940410835629	0.000940410835629	0.000940410835629	0.000940410835629	0.000940410835629	0.000940410835629
nat	201603	2.28065	2.6820682887386	0.00284205024326	0.00170106659869	0.00745287008717	0.0652102505122	0.239690367806	0.401857192871	0.215992345429	0.0402591636586	0.00797352722125	0.00103418136686	0.00094041083563	0.000940410835629	0.000940410835629	0.000940410835629	0.000940410835629	0.000940410835629	0.000940410835629	0.000940410835629	0.000940410835629	0.000940410835629	0.000940410835629	0.000940410835629	0.000940410835629	0.000940410835629	0.000940410835629	0.000940410835629	0.000940410835629
nat	201604	2.41735	2.5460594075932	0.00175359057078	0.00209208249444	0.00576558778745	0.0938265318663	0.325137489279	0.373446906081	0.129234383033	0.0288515191154	0.00305765258787	0.0127775800837	0.00141509865829	0.00141509865272	0.00141509865269	0.00141509865268	0.00141509865267	0.00141509865267	0.00141509865267	0.00141509865267	0.00141509865267	0.00141509865267	0.00141509865267	0.00141509865267	0.00141509865267	0.00141509865267	0.00141509865267	0.00141509865267	0.00141509865267
nat	201605	2.84303	2.4784195552191	0.00257765108809	0.00257765110595	0.00620963355405	0.0931952870101	0.356031224577	0.366532200077	0.118967644144	0.0221258309312	0.0031363586281	0.00149634387663	0.0023469089994	0.00235810829141	0.00149634384778	0.00149634384778	0.00149634384778	0.00149634384778	0.00149634384778	0.00149634384778	0.00149634384778	0.00149634384778	0.00149634384778	0.00149634384778	0.00149634384778	0.00149634384778	0.00149634384778	0.00149634384778	0.00149634384778
nat	201606	3.16348	3.0285996540092	0.00164172958131	0.00194643244279	0.00305962664468	0.00376890188495	0.112667088377	0.362689416758	0.285217716661	0.161710036843	0.0351818833816	0.00261888360835	0.0024472627688	0.00242507732831	0.00164172958131	0.00164172958131	0.00164172958131	0.00164172958131	0.00164172958131	0.00164172958131	0.00164172958131	0.00164172958131	0.00164172958131	0.00164172958131	0.00164172958131	0.00164172958131	0.00164172958131	0.00164172958131	0.00164172958131
nat	201607	3.18489	3.0953772488729	0.0013484599122	0.0013484599122	0.00180515597392	0.0039899640842	0.0482927484736	0.37257734689	0.356812200975	0.148748161489	0.0365429580852	0.00561072569761	0.0013484599122	0.0013484599122	0.0013484599122	0.0013484599122	0.0013484599122	0.0013484599122	0.0013484599122	0.0013484599122	0.0013484599122	0.0013484599122	0.0013484599122	0.0013484599122	0.0013484599122	0.0013484599122	0.0013484599122	0.0013484599122	0.0013484599122
nat	201608	3.34816	3.100042489777	0.000940410835629	0.00134693159788	0.000940410835629	0.00322313788774	0.0377984620509	0.344240297543	0.437314405552	0.125839080651	0.025738177333	0.00663170150716	0.000940410835629	0.000940410835629	0.000940410835629	0.000940410835629	0.000940410835629	0.000940410835629	0.000940410835629	0.000940410835629	0.000940410835629	0.000940410835629	0.000940410835629	0.000940410835629	0.000940410835629	0.000940410835629	0.000940410835629	0.000940410835629	0.000940410835629
nat	201609	3.5665	3.3894305906265	0.000940410835629	0.000940410835629	0.00221204206623	0.00178816498936	0.00947362551357	0.129676154503	0.429865210146	0.302962414324	0.0742711451337	0.0301879291395	0.0026359191431	0.000940410835629	0.000940410835629	0.000940410835629	0.000940410835629	0.000940410835629	0.000940410835629	0.000940410835629	0.000940410835629	0.000940410835629	0.000940410835629	0.000940410835629	0.000940410835629	0.000940410835629	0.000940410835629	0.000940410835629	0.000940410835629
nat	201610	3.07877	3.3563290173802	0.000940410835629	0.000940410835629	0.00490206557856	0.00226096241661	0.0120690726591	0.167686943027	0.350887405863	0.314351417785	0.0995415973163	0.0286719940362	0.00270114627693	0.000940410835629	0.000940410835629	0.000940410835629	0.000940410835629	0.000940410835629	0.000940410835629	0.000940410835629	0.000940410835629	0.000940410835629	0.000940410835629	0.000940410835629	0.000940410835629	0.000940410835629	0.000940410835629	0.000940410835629	0.000940410835629
nat	201611	2.78923	2.7842372412791	0.000940410835629	0.000940410835629	0.00112924977583	0.00208462346644	0.140074287152	0.520006126556	0.25600401551	0.0520846687318	0.00792191821031	0.00282730472068	0.000940410835629	0.000940410835629	0.000940410835629	0.000940410835629	0.000940410835629	0.000940410835629	0.000940410835629	0.000940410835629	0.000940410835629	0.000940410835629	0.000940410835629	0.000940410835629	0.000940410835629	0.000940410835629	0.000940410835629	0.000940410835629	0.000940410835629
nat	201612	2.47548	2.4352047019869	0.000940410835629	0.000940410835629	0.000940410835629	0.00219249311408	0.591006870339	0.30287097103	0.0726344801085	0.00810638767334	0.00344017018617	0.000940410835629	0.000940410835629	0.000940410835629	0.000940410835629	0.000940410835629	0.000940410835629	0.000940410835629	0.000940410835629	0.000940410835629	0.000940410835629	0.000940410835629	0.000940410835629	0.000940410835629	0.000940410835629	0.000940410835629	0.000940410835629	0.000940410835629	0.000940410835629
nat	201613	2.05142	2.1405440426679	0.000940410835629	0.00357333769653	0.00355935125823	0.302948190868	0.660197330557	0.00820334133303	0.00161493874283	0.00108618212678	0.000949521541326	0.000940410835629	0.000940410835629	0.000940410835629	0.000940410835629	0.000940410835629	0.000940410835629	0.000940410835629	0.000940410835629	0.000940410835629	0.000940410835629	0.000940410835629	0.000940410835629	0.000940410835629	0.000940410835629	0.000940410835629	0.000940410835629	0.000940410835629	0.000940410835629
nat	201614	1.99807	1.9672787731643	0.000940410835629	0.000940410835629	0.00765887944295	0.535691226107	0.402351946794	0.0295242735711	0.0035129584529	0.00151208808391	0.000940410835629	0.000940410835629	0.000940410835629	0.000940410835629	0.000940410835629	0.000940410835629	0.000940410835629	0.000940410835629	0.000940410835629	0.000940410835629	0.000940410835629	0.000940410835629	0.000940410835629	0.000940410835629	0.000940410835629	0.000940410835629	0.000940410835629	0.000940410835629	0.000940410835629
nat	201615	1.89846	1.8046178047134	0.000940410835629	0.000953998745738	0.0183791672596	0.755753529945	0.194148060316	0.00890507476318	0.00211154142246	0.000940410835629	0.000940410835629	0.000940410835629	0.000940410835629	0.000940410835629	0.000940410835629	0.000940410835629	0.000940410835629	0.000940410835629	0.000940410835629	0.000940410835629	0.000940410835629	0.000940410835629	0.000940410835629	0.000940410835629	0.000940410835629	0.000940410835629	0.000940410835629	0.000940410835629	0.000940410835629
nat	201616	1.72666	1.7784557539659	0.000940410835629	0.0011953287409	0.238132959688	0.631728678886	0.103999653458	0.00374450545771	0.00145024622146	0.000940410835629	0.000940410835629	0.000940410835629	0.000940410835629	0.000940410835629	0.000940410835629	0.000940410835629	0.000940410835629	0.000940410835629	0.000940410835629	0.000940410835629	0.000940410835629	0.000940410835629	0.000940410835629	0.000940410835629	0.000940410835629	0.000940410835629	0.000940410835629	0.000940410835629	0.000940410835629
nat	201617	1.59993	1.7351096432499	0.000940410835629	0.0128734386152	0.301149694166	0.593323954369	0.0513180439824	0.0197595012072	0.00182674011229	0.000940410835629	0.000940410835629	0.000940410835629	0.000940410835629	0.000940410835629	0.000940410835629	0.000940410835629	0.000940410835629	0.000940410835629	0.000940410835629	0.000940410835629	0.000940410835629	0.000940410835629	0.000940410835629	0.000940410835629	0.000940410835629	0.000940410835629	0.000940410835629	0.000940410835629	0.000940410835629
nat	201618	1.40294	1.6299211003658	0.000940410835629	0.00234721736382	0.296626875815	0.660396567228	0.0181076784488	0.00170516391438	0.00106786968209	0.000940410835629	0.000940410835629	0.000940410835629	0.000940410835629	0.000940410835629	0.000940410835629	0.000940410835629	0.000940410835629	0.000940410835629	0.000940410835629	0.000940410835629	0.000940410835629	0.000940410835629	0.000940410835629	0.000940410835629	0.000940410835629	0.000940410835629	0.000940410835629	0.000940410835629	0.000940410835629
nat	201619	1.33246	1.3772184489166	0.000940410835629	0.0182584232855	0.692566054908	0.264821237901	0.000940410835629	0.00272483468604	0.000940410835629	0.000940410835629	0.000940410835629	0.000940410835629	0.000940410835629	0.000940410835629	0.000940410835629	0.000940410835629	0.000940410835629	0.000940410835629	0.000940410835629	0.000940410835629	0.000940410835629	0.000940410835629	0.000940410835629	0.000940410835629	0.000940410835629	0.000940410835629	0.000940410835629	0.000940410835629	0.000940410835629
hhs1	201542	0.767136	0.8392383407	0.00357621930842	0.831767565923	0.00357621930842	0.00357621930842	0.00357621930842	0.00357621930842	0.00357621930842	0.00357621930842	0.00357621930842	0.00357621930842	0.00357621930842	0.00357621930842	0.0788269513669	0.00357621930842	0.00357621930842	0.00357621930842	0.00357621930842	0.00357621930842	0.00357621930842	0.00357621930842	0.00357621930842	0.00357621930842	0.00357621930842	0.00357621930842	0.00357621930842	0.00357621930842	0.00357621930842
hhs1	201543	0.923337	0.79862953909787	0.0066728216581	0.83409551123	0.11322091591	0.0163210334932	0.00151447205272	0.00128069298435	0.00128069298435	0.00128069298435	0.00128069298435	0.00128069298435	0.00128069298435	0.00128069298435	0.00128069298435	0.00128069298435	0.00128069298435	0.00128069298435	0.00128069298435	0.00128069298435	0.00128069298435	0.00128069298435	0.00128069298435	0.00128069298435	0.00128069298435	0.00128069298435	0.00128069298435	0.00128069298435	0.00128069298435
hhs1	201544	0.767975	0.67471340148374	0.048815380904	0.896012832854	0.030337550993	0.00184616091326	0.000940410835629	0.000940410835629	0.00229903595207	0.000940410835629	0.000940410835629	0.000940410835629	0.000940410835629	0.000940410835629	0.000940410835629	0.000940410835629	0.000940410835629	0.000940410835629	0.000940410835629	0.000940410835629	0.000940410835629	0.000940410835629	0.000940410835629	0.000940410835629	0.000940410835629	0.000940410835629	0.000940410835629	0.000940410835629	0.000940410835629
hhs1	201545	0.736201	0.79334976649029	0.0169043175835	0.884221629609	0.0632490589635	0.00564822908069	0.001293560709	0.001293560709	0.00151842916551	0.001293560709	0.001293560709	0.001293560709	0.001293560709	0.001293560709	0.001293560709	0.001293560709	0.001293560709	0.001293560709	0.001293560709	0.001293560709	0.001293560709	0.001293560709	0.001293560709	0.001293560709	0.001293560709	0.001293560709	0.001293560709	0.001293560709	0.001293560709
hhs1	201546	0.954736	0.74055114131149	0.024032520933	0.848235921094	0.0708711047909	0.0058085363657	0.0022293681033	0.00220547766387	0.00250751777191	0.00220547766387	0.00220547766387	0.00220547766387	0.00220547766387	0.00220547766387	0.00220547766387	0.00220547766387	0.00220547766387	0.00220547766387	0.00220547766387	0.00220547766387	0.00220547766387	0.00220547766387	0.00220547766387	0.00220547766387	0.00220547766387	0.00220547766387	0.00220547766387	0.00220547766387	0.00220547766387
hhs1	201547	0.807851	0.75298316335615	0.054733289878	0.764699779877	0.122159183426	0.006075259818	0.00228659680316	0.00224605900701	0.00287865105006	0.00224605900701	0.00224605900701	0.00224605900701	0.00224605900701	0.00224605900701	0.00224605900701	0.00224605900701	0.00224605900701	0.00224605900701	0.00224605900701	0.00224605900701	0.00224605900701	0.00224605900701	0.00224605900701	0.00224605900701	0.00224605900701	0.00224605900701	0.00224605900701	0.00224605900701	0.00224605900701
hhs1	201548	0.975831	0.79612228983951	0.026083405776	0.830913155215	0.115505885786	0.00439204103395	0.00140113273897	0.000976391120318	0.00191977161646	0.000940410835629	0.000940410835629	0.000940410835629	0.000940410835629	0.000940410835629	0.000940410835629	0.000940410835629	0.000940410835629	0.000940410835629	0.000940410835629	0.000940410835629	0.000940410835629	0.000940410835629	0.000940410835629	0.000940410835629	0.000940410835629	0.000940410835629	0.000940410835629	0.000940410835629	0.000940410835629
hhs1	201549	1.03668	0.93562122720036	0.0042224121135	0.579573623272	0.309020903565	0.020901601783	0.00482282890637	0.00362070180491	0.00452229713101	0.00452229713101	0.00362070180491	0.00362070180491	0.00362070180491	0.00362070180491	0.00362070180491	0.00362070180491	0.00362070180491	0.00362070180491	0.00362070180491	0.00362070180491	0.00362070180491	0.00362070180491	0.00362070180491	0.00362070180491	0.00362070180491	0.00362070180491	0.00362070180491	0.00362070180491	0.00362070180491
hhs1	201550	1.38302	1.0138853062425	0.00435208442997	0.455816763385	0.387457291493	0.0848256229664	0.0123867506747	0.00447275582186	0.00241374910611	0.00241374910611	0.00241374910611	0.00241374910611	0.00241374910611	0.00241374910611	0.00241374910611	0.00241374910611	0.00241374910611	0.00241374910611	0.00241374910611	0.00241374910611	0.00241374910611	0.00241374910611	0.00241374910611	0.00241374910611	0.00241374910611	0.00241374910611	0.00241374910611	0.00241374910611	0.00241374910611
hhs1	201551	1.59869	1.5492258291915	0.00405019008961	0.0682101093046	0.326266898976	0.425896306595	0.146915000226	0.00857479209412	0.0012280082415	0.000990887467789	0.000940410894977	0.000940410894977	0.000940410894977	0.000940410894977	0.000940410894977	0.000940410894985	0.000940410894977	0.000940410894977	0.000940410894977	0.000940410894977	0.000940410894977	0.000940410894977	0.000940410894977	0.000940410894977	0.000940410894977	0.000940410894977	0.000940410894977	0.000940410894977	0.000940410894977
hhs1	201552	1.32779	1.2447909341731	0.010491482675	0.189133296797	0.487253641505	0.270155406277	0.0221563256359	0.00106121693719	0.000940413460678	0.000940410835629	0.000940410835629	0.000940410835629	0.000940410835629	0.000940410835629	0.000940410835629	0.000940410835629	0.000940410835629	0.000940410835629	0.000940410835629	0.000940410835629	0.000940410835629	0.000940410835629	0.000940410835629	0.000940410835629	0.000940410835629	0.000940410835629	0.000940410835629	0.000940410835629	0.000940410835629
hhs1	201601	1.40757	1.3983908859495	0.00889696632848	0.11399837582	0.47611724547	0.304971292128	0.0595456801599	0.00591527633137	0.0117469470489	0.000940410835629	0.000940410835629	0.000940410835629	0.000940410835629	0.000940410835629	0.000940410835629	0.000940410835629	0.000940410835629	0.000940410835629	0.000940410835629	0.000940410835629	0.000940410835629	0.000940410835629	0.000940410835629	0.000940410835629	0.000940410835629	0.000940410835629	0.000940410835629	0.000940410835629	0.000940410835629
hhs1	201602	1.51447	1.5677522002592	0.004079282606	0.04746080234	0.387132316325	0.412611386069	0.112814445304	0.0138784415635	0.00321510908092	0.000940410835629	0.000940410835629	0.000940410835629	0.000940410835629	0.000940410835629	0.000940410835629	0.000940410835629	0.000940410835629	0.000940410835629	0.000940410835629	0.000940410835629	0.000940410835629	0.000940410835629	0.000940410835629	0.000940410835629	0.000940410835629	0.000940410835629	0.000940410835629	0.000940410835629	0.000940410835629
hhs1	201603	1.70551	1.7230791558624	0.00407680441912	0.0166501881042	0.24978019351	0.486268585172	0.184838940737	0.0247076458452	0.00878417939594	0.00664532905849	0.00132073871717	0.000940410835631	0.000940410835629	0.000940410835629	0.000940410835629	0.000940410835629	0.000940410835629	0.000940410835629	0.000940410835629	0.000940410835629	0.000940410835629	0.000940410835629	0.000940410835629	0.000940410835629	0.000940410835629	0.000940410835629	0.000940410835629	0.000940410835629	0.000940410835629
hhs1	201604	1.80717	1.8881784221135	0.00318711861079	0.022058274893	0.13349411211	0.429451659722	0.322268368101	0.0410598709437	0.00905313098482	0.0125405902347	0.00141509865268	0.00141509865267	0.00141509865267	0.00141509865267	0.00141509865267	0.00141509865267	0.00141509865267	0.00141509865267	0.00141509865267	0.00141509865267	0.00141509865267	0.00141509865267	0.00141509865267	0.00141509865267	0.00141509865267	0.00141509865267	0.00141509865267	0.00141509865267	0.00141509865267
hhs1	201605	1.9911	1.9866840115245	0.00221721534132	0.00618798929136	0.064179369486	0.434119913219	0.359232512551	0.0773006397872	0.0122030632156	0.0130674009858	0.00455770686274	0.00149634384778	0.00149634384778	0.00149634384778	0.00149634384778	0.00149634384778	0.00149634384778	0.00149634384778	0.00149634384778	0.00149634384778	0.00149634384778	0.00149634384778	0.00149634384778	0.00149634384778	0.00149634384778	0.00149634384778	0.00149634384778	0.00149634384778	0.00149634384778
hhs1	201606	1.98808	1.8203452782733	0.00331040920137	0.0169125437498	0.187091138465	0.479774547661	0.232265976949	0.0392682865202	0.00416245409263	0.00520737385791	0.00245613703917	0.00164172958131	0.00164172958131	0.00164172958131	0.00164172958131	0.00164172958131	0.00164172958131	0.00164172958131	0.00164172958131	0.00164172958131	0.00164172958131	0.00164172958131	0.00164172958131	0.00164172958131	0.00164172958131	0.00164172958131	0.00164172958131	0.00164172958131	0.00164172958131
hhs1	201607	1.97011	1.8218914478664	0.00177468585788	0.0026652253943	0.127206308342	0.574164414148	0.235333947544	0.0249967764891	0.00603699102182	0.00220091287191	0.0013484599122	0.0013484599122	0.0013484599122	0.0013484599122	0.0013484599122	0.0013484599122	0.0013484599122	0.0013484599122	0.0013484599122	0.0013484599122	0.0013484599122	0.0013484599122	0.0013484599122	0.0013484599122	0.0013484599122	0.0013484599122	0.0013484599122	0.0013484599122	0.0013484599122
hhs1	201608	2.00001	1.1009389864027	0.0157177825129	0.378408027793	0.441521285812	0.130738845661	0.0120286038996	0.0014303060115	0.00134693159788	0.000940410835629	0.000940410835629	0.000940410835629	0.000940410835629	0.000940410835629	0.000940410835629	0.000940410835629	0.000940410835629	0.000940410835629	0.000940410835629	0.000940410835629	0.000940410835629	0.000940410835629	0.000940410835629	0.000940410835629	0.000940410835629	0.000940410835629	0.000940410835629	0.000940410835629	0.000940410835629
hhs1	201609	2.54487	1.6046066836849	0.00189431867454	0.00459125387848	0.318929734889	0.566673332321	0.0787447799978	0.00899407561444	0.000940410835629	0.0013642879125	0.000940410835629	0.000940410835629	0.000940410835629	0.000940410835629	0.000940410835629	0.000940410835629	0.000940410835629	0.000940410835629	0.000940410835629	0.000940410835629	0.000940410835629	0.000940410835629	0.000940410835629	0.000940410835629	0.000940410835629	0.000940410835629	0.000940410835629	0.000940410835629	0.000940410835629
hhs1	201610	2.20908	1.7907660105001	0.00182077855628	0.00314133779695	0.247756256395	0.448776251193	0.234678310525	0.0317532898966	0.00930390418183	0.00446188171824	0.00138059469596	0.000940410835629	0.000940410835629	0.000940410835629	0.000940410835629	0.000940410835629	0.000940410835629	0.000940410835629	0.000940410835629	0.000940410835629	0.000940410835629	0.000940410835629	0.000940410835629	0.000940410835629	0.000940410835629	0.000940410835629	0.000940410835629	0.000940410835629	0.000940410835629
hhs1	201611	2.01418	1.4849679827797	0.0020743230931	0.0147443205067	0.437843929528	0.430177228017	0.089733698875	0.00435704671194	0.00150647900114	0.00169516838965	0.000940410835629	0.000940410835629	0.000940410835629	0.000940410835629	0.000940410835629	0.000940410835629	0.000940410835629	0.000940410835629	0.000940410835629	0.000940410835629	0.000940410835629	0.000940410835629	0.000940410835629	0.000940410835629	0.000940410835629	0.000940410835629	0.000940410835629	0.000940410835629	0.000940410835629
hhs1	201612	2.03999	1.638143572057	0.000940410852679	0.00659430158072	0.260623216911	0.618140190118	0.0815139477964	0.00860634085544	0.00210696519921	0.00360682080954	0.000940410835629	0.000940410835629	0.000940410835629	0.000940410835629	0.000940410835629	0.000940410835629	0.000940410835629	0.000940410835629	0.000940410835629	0.000940410835629	0.000940410835629	0.000940410835629	0.000940410835629	0.000940410835629	0.000940410835629	0.000940410835629	0.000940410835629	0.000940410835629	0.000940410835629
hhs1	201613	1.71331	1.5726837140676	0.00368747442744	0.0122066525588	0.351397165212	0.49931286426	0.110185030699	0.00327086047447	0.00108618212678	0.000985964364115	0.000940410835629	0.000940410835629	0.000940410835629	0.000940410835629	0.000940410835629	0.000940410835629	0.000940410835629	0.000940410835629	0.000940410835629	0.000940410835629	0.000940410835629	0.000940410835629	0.000940410835629	0.000940410835629	0.000940410835629	0.000940410835629	0.000940410835629	0.000940410835629	0.000940410835629
hhs1	201614	1.57636	1.338693532715	0.00122625310703	0.0599429182504	0.647362469716	0.241038803664	0.0265962920132	0.00208376533219	0.00265544258047	0.00122624945977	0.000940410835629	0.000940410835629	0.000940410835629	0.000940410835629	0.000940410835629	0.000940410835629	0.000940410835629	0.000940410835629	0.000940410835629	0.000940410835629	0.000940410835629	0.000940410835629	0.000940410835629	0.000940410835629	0.000940410835629	0.000940410835629	0.000940410835629	0.000940410835629	0.000940410835629
hhs1	201615	1.62583	1.2862204181975	0.0050225945261	0.116100977908	0.623172866999	0.221708708733	0.00927191920632	0.00224166704321	0.00263204390549	0.0019814158017	0.000940410835629	0.000940410835629	0.000940410835629	0.000940410835629	0.000940410835629	0.000940410835629	0.000940410835629	0.000940410835629	0.000940410835629	0.000940410835629	0.000940410835629	0.000940410835629	0.000940410835629	0.000940410835629	0.000940410835629	0.000940410835629	0.000940410835629	0.000940410835629	0.000940410835629
hhs1	201616	1.13344	1.0535823573543	0.00948599912756	0.497966258314	0.438394151662	0.0316319297521	0.00183262276084	0.000940410835629	0.000940410835629	0.000940410835629	0.000940410835629	0.000940410835629	0.000940410835629	0.000940410835629	0.000940410835629	0.000940410835629	0.000940410835629	0.000940410835629	0.000940410835629	0.000940410835629	0.000940410835629	0.000940410835629	0.000940410835629	0.000940410835629	0.000940410835629	0.000940410835629	0.000940410835629	0.000940410835629	0.000940410835629
hhs1	201617	1.05605	0.98216960395253	0.00737530155456	0.436588340626	0.521197158831	0.0125724555374	0.00157770506792	0.000940410835629	0.000940410835629	0.000940410835629	0.000940410835629	0.000940410835629	0.000940410835629	0.000940410835629	0.000940410835629	0.000940410835629	0.000940410835629	0.000940410835629	0.000940410835629	0.000940410835629	0.000940410835629	0.000940410835629	0.000940410835629	0.000940410835629	0.000940410835629	0.000940410835629	0.000940410835629	0.000940410835629	0.000940410835629
hhs1	201618	0.89892	1.0092534024725	0.0148700019928	0.558443734868	0.398141056476	0.0069157574433	0.000940410835629	0.000940410835629	0.000940410835629	0.000940410835629	0.000940410835629	0.000940410835629	0.000940410835629	0.000940410835629	0.000940410835629	0.000940410835629	0.000940410835629	0.000940410835629	0.000940410835629	0.000940410835629	0.000940410835629	0.000940410835629	0.000940410835629	0.000940410835629	0.000940410835629	0.000940410835629	0.000940410835629	0.000940410835629	0.000940410835629
hhs1	201619	0.895756	0.86764226395543	0.0430037663821	0.646768522873	0.27998629542	0.00861196610558	0.000940410835629	0.000940410835629	0.000940410835629	0.000940410835629	0.000940410835629	0.000940410835629	0.000940410835629	0.000940410835629	0.000940410835629	0.000940410835629	0.000940410835629	0.000940410835629	0.000940410835629	0.000940410835629	0.000940410835629	0.000940410835629	0.000940410835629	0.000940410835629	0.000940410835629	0.000940410835629	0.000940410835629	0.000940410835629	0.000940410835629
hhs2	201542	1.10278	1.4907105095	0.00373625226612	0.00373625226612	0.460489816195	0.444305634771	0.00553449464655	0.00373625226612	0.00373625226612	0.00373625226612	0.00373625226612	0.00373625226612	0.00373625226612	0.00373625226612	0.00373625226612	0.00373625226612	0.00373625226612	0.00373625226612	0.00373625226612	0.00373625226612	0.00373625226612	0.00373625226612	0.00373625226612	0.00373625226612	0.00373625226612	0.00373625226612	0.00373625226612	0.00373625226612	0.00373625226612
hhs2	201543	1.21684	1.1988992751058	0.00312490526992	0.242747121936	0.596935742288	0.116647769771	0.0118193612434	0.00183054682	0.00128069298435	0.00128069298435	0.00128069298435	0.00128069298435	0.00128069298435	0.00128069298435	0.00128069298435	0.00128069298435	0.00128069298435	0.00128069298435	0.00128069298435	0.00128069298435	0.00128069298435	0.00128069298435	0.00128069298435	0.00128069298435	0.00128069298435	0.00128069298435	0.00128069298435	0.00128069298435	0.00128069298435
hhs2	201544	1.07336	1.7646096102519	0.000940410835629	0.00361792370293	0.162453597291	0.592910336582	0.195878928551	0.0167512998286	0.00863928649549	0.000940410835629	0.000940410835629	0.000940410835629	0.000940410835629	0.000940410835629	0.000940410835629	0.000940410835629	0.000940410835629	0.000940410835629	0.000940410835629	0.000940410835629	0.000940410835629	0.000940410835629	0.000940410835629	0.000940410835629	0.000940410835629	0.000940410835629	0.000940410835629	0.000940410835629	0.000940410835629
hhs2	201545	1.3633	1.496449286263	0.00129366650567	0.0033218555436	0.47798436638	0.457473565092	0.026745973295	0.00466658755665	0.00264277144806	0.001293560709	0.001293560709	0.001293560709	0.001293560709	0.001293560709	0.001293560709	0.001293560709	0.001293560709	0.001293560709	0.001293560709	0.001293560709	0.001293560709	0.001293560709	0.001293560709	0.001293560709	0.001293560709	0.001293560709	0.001293560709	0.001293560709	0.001293560709
hhs2	201546	1.35069	1.7692575486042	0.00224944168534	0.00388047426216	0.169934530647	0.584797090553	0.160888537401	0.0207934220789	0.00942042869046	0.0058299589603	0.00220547766387	0.00250751777191	0.00220547766387	0.00220547766387	0.00220547766387	0.00220547766387	0.00220547766387	0.00220547766387	0.00220547766387	0.00220547766387	0.00220547766387	0.00220547766387	0.00220547766387	0.00220547766387	0.00220547766387	0.00220547766387	0.00220547766387	0.00220547766387	0.00220547766387
hhs2	201547	1.57092	2.182516151873	0.00224605900701	0.00240598912127	0.0413376438159	0.203087766836	0.363760479583	0.2653122251	0.0418771728586	0.022267445767	0.0172756847381	0.00224653005359	0.00224605900701	0.00224605900701	0.00224605900701	0.00224605900701	0.00224605900701	0.00224605900701	0.00224605900701	0.00224605900701	0.00224605900701	0.00224605900701	0.00224605900701	0.00224605900701	0.00224605900701	0.00224605900701	0.00224605900701	0.00224605900701	0.00224605900701
hhs2	201548	1.86092	2.4780202374384	0.000940410835629	0.000940410835629	0.0101757725733	0.109652656157	0.320790472262	0.28321871118	0.0992706003585	0.0906618383151	0.0521085790632	0.00449693938495	0.0055966700031	0.00681657552059	0.00216461181166	0.000940410835629	0.000940410835629	0.000940410835629	0.000940410835629	0.000940410835629	0.000940410835629	0.000940410835629	0.000940410835629	0.000940410835629	0.000940410835629	0.000940410835629	0.000940410835629	0.000940410835629	0.000940410835629
hhs2	201549	1.74541	3.3876851119105	0.00362070180491	0.00362070180491	0.00362070180491	0.0106835213541	0.0866023361304	0.203455457725	0.20712448894	0.149586704218	0.192660213131	0.0601781385345	0.00723095696167	0.0135459979789	0.00677919079129	0.00422176535564	0.00362070180491	0.00362070180491	0.00362070180491	0.00362070180491	0.00362070180491	0.00362070180491	0.00362070180491	0.00362070180491	0.00362070180491	0.00362070180491	0.00362070180491	0.00362070180491	0.00362070180491
hhs2	201550	2.29498	3.8698521836679	0.00256960422867	0.00269529415849	0.00365095835013	0.00915848918983	0.0370740691676	0.091337019918	0.156282616891	0.22991791404	0.237032004554	0.118837700394	0.0364419406987	0.0181668461524	0.0134054582078	0.0098383382518	0.00426437769495	0.00268563144866	0.00248916284576	0.0024238042714	0.00241877668876	0.00241374910611	0.00241374910611	0.00241374910611	0.00241374910611	0.00241374910611	0.00241374910611	0.00241374910611	0.00241374910611
hhs2	201551	2.30133	4.3547406105152	0.00167437110382	0.0031943055217	0.00602041763678	0.0102567354495	0.0147530271378	0.0496969165502	0.141867183247	0.222826013032	0.155942444897	0.121933292823	0.168596876871	0.0422052449819	0.0268337196739	0.0108672135201	0.00657008618984	0.00424713888933	0.00222756350143	0.0015461297686	0.00114231718619	0.000965649181378	0.000990887467779	0.000940410894977	0.000940410894977	0.000940410894977	0.000940410894977	0.000940410894977	0.000940410894977
hhs2	201552	1.77591	3.7559130106677	0.00138561888078	0.00446484086503	0.014179320289	0.0408816925267	0.0681571321077	0.12471302834	0.205382835602	0.20720971933	0.179539726067	0.108141677532	0.0276316338277	0.00384696004292	0.00130006288858	0.000940410835629	0.000940410835629	0.000940410835629	0.000940410835629	0.000940410835629	0.000940410835629	0.000940410835629	0.000940410835629	0.000940410835629	0.000940410835629	0.000940410835629	0.000940410835629	0.000940410835629	0.000940410835629
hhs2	201601	2.37764	2.7082560309351	0.00476411363556	0.00961127415305	0.035908407286	0.107434290737	0.202500293462	0.277316361736	0.160128098116	0.122699358525	0.0436860574789	0.0142653207956	0.00406017893738	0.00292015893558	0.00148034213562	0.00100040320229	0.000940410835629	0.000940410835629	0.000940410835629	0.000940410835629	0.000940410835629	0.000940410835629	0.000940410835629	0.000940410835629	0.000940410835629	0.000940410835629	0.000940410835629	0.000940410835629	0.000940410835629
hhs2	201602	2.18428	3.5381352618581	0.000940410835629	0.000940410835629	0.00398927539544	0.0129059512867	0.0646557364239	0.202023073551	0.266303755066	0.232677801648	0.137670904844	0.0470903053919	0.014224692842	0.00247151934532	0.000940410835629	0.000940410835629	0.000940410835629	0.000940410835629	0.000940410835629	0.000940410835629	0.000940410835629	0.000940410835629	0.000940410835629	0.000940410835629	0.000940410835629	0.000940410835629	0.000940410835629	0.000940410835629	0.000940410835629
hhs2	201603	2.32815	2.8685167431729	0.00132073871718	0.00094041083567	0.00132073871724	0.017778431198	0.188113211071	0.37740918953	0.303057170978	0.07651639339	0.0133478595408	0.00368758922803	0.00146169342355	0.000940410835629	0.000940410835629	0.000940410835629	0.000940410835629	0.000940410835629	0.000940410835629	0.000940410835629	0.000940410835629	0.000940410835629	0.000940410835629	0.000940410835629	0.000940410835629	0.000940410835629	0.000940410835629	0.000940410835629	0.000940410835629
hhs2	201604	2.50124	2.8273013798954	0.00243057439814	0.00175359059741	0.00766484195478	0.044752508702	0.21161228462	0.370270093325	0.255828514005	0.0664080654673	0.00937285704435	0.0019626249256	0.00530246651579	0.0014150986538	0.00141509865269	0.00141509865268	0.00141509865268	0.00141509865267	0.00141509865267	0.00141509865267	0.00141509865267	0.00141509865267	0.00141509865267	0.00141509865267	0.00141509865267	0.00141509865267	0.00141509865267	0.00141509865267	0.00141509865267
hhs2	201605	3.22646	3.0430377005983	0.00149634384916	0.00185677961791	0.00681623078537	0.0346565148339	0.117868791587	0.264545138966	0.310334415775	0.131725939609	0.0745221379122	0.0268833111669	0.00528832159893	0.00156091658238	0.00149634384778	0.00149634384778	0.00149634384778	0.00149634384778	0.00149634384778	0.00149634384778	0.00149634384778	0.00149634384778	0.00149634384778	0.00149634384778	0.00149634384778	0.00149634384778	0.00149634384778	0.00149634384778	0.00149634384778
hhs2	201606	2.76832	3.5701325678199	0.00164172958131	0.00194643245456	0.00477187323449	0.00255583918988	0.033686191402	0.142364985931	0.299840213616	0.32138832813	0.143332904249	0.0187867281473	0.0033580380145	0.0016992866263	0.00164323528494	0.00164172958131	0.00164172958131	0.00164172958131	0.00164172958131	0.00164172958131	0.00164172958131	0.00164172958131	0.00164172958131	0.00164172958131	0.00164172958131	0.00164172958131	0.00164172958131	0.00164172958131	0.00164172958131
hhs2	201607	3.17342	3.313155093435	0.0013484599122	0.00391343311532	0.00268807798132	0.00459638493164	0.0344533335557	0.220304157816	0.386249398626	0.255613242099	0.0554924103548	0.0123639575639	0.00139416777341	0.00135607758843	0.0013484599122	0.0013484599122	0.0013484599122	0.0013484599122	0.0013484599122	0.0013484599122	0.0013484599122	0.0013484599122	0.0013484599122	0.0013484599122	0.0013484599122	0.0013484599122	0.0013484599122	0.0013484599122	0.0013484599122
hhs2	201608	3.69465	3.1722070934776	0.000940410835629	0.00177012724286	0.00184717807959	0.00660680047071	0.0636139238503	0.276545957346	0.36763022778	0.2163214131	0.0434810669031	0.00520045100163	0.000995870019655	0.000940410835629	0.000940410835629	0.000940410835629	0.000940410835629	0.000940410835629	0.000940410835629	0.000940410835629	0.000940410835629	0.000940410835629	0.000940410835629	0.000940410835629	0.000940410835629	0.000940410835629	0.000940410835629	0.000940410835629	0.000940410835629
hhs2	201609	4.01335	3.8444500148381	0.000940410835629	0.000940411186889	0.00560305988863	0.0106895853379	0.00327210548931	0.0261154301604	0.170044566907	0.341587400408	0.312364051654	0.102475816261	0.00947044191843	0.00196668034238	0.0013642879125	0.000940410835629	0.000940410835629	0.000940410835629	0.000940410835629	0.000940410835629	0.000940410835629	0.000940410835629	0.000940410835629	0.000940410835629	0.000940410835629	0.000940410835629	0.000940410835629	0.000940410835629	0.000940410835629
hhs2	201610	4.07985	4.558315923953	0.000940410835629	0.000940410835629	0.000940410835629	0.00754316874052	0.02030850069	0.089966202566	0.0321254864318	0.164248699024	0.28882068436	0.288820949503	0.0876573424923	0.00358156997222	0.000940412014042	0.000940410835629	0.000940410835629	0.000940410835629	0.000940410835629	0.000940410835629	0.000940410835629	0.000940410835629	0.000940410835629	0.000940410835629	0.000940410835629	0.000940410835629	0.000940410835629	0.000940410835629	0.000940410835629
hhs2	201611	3.34526	3.7274632880771	0.000940410835629	0.000940410835629	0.000940934266579	0.000942111986218	0.000951178558038	0.0805649519329	0.0964783439163	0.325856725533	0.319114850156	0.143727391572	0.0138701643039	0.00156636356953	0.000940410835629	0.000940410835629	0.000940410835629	0.000940410835629	0.000940410835629	0.000940410835629	0.000940410835629	0.000940410835629	0.000940410835629	0.000940410835629	0.000940410835629	0.000940410835629	0.000940410835629	0.000940410835629	0.000940410835629
hhs2	201612	2.27089	3.4393583098973	0.000940410838471	0.000940410875413	0.000940411253364	0.000940412793585	0.004032442169	0.0733559528085	0.446708518989	0.290672902769	0.128235935281	0.0353781625884	0.00280786580214	0.000940411297815	0.000940410835629	0.000940410835629	0.000940410835629	0.000940410835629	0.000940410835629	0.000940410835629	0.000940410835629	0.000940410835629	0.000940410835629	0.000940410835629	0.000940410835629	0.000940410835629	0.000940410835629	0.000940410835629	0.000940410835629
hhs2	201613	1.9742	2.6480999637222	0.000940410835629	0.000949521541326	0.0124157228807	0.0872113077007	0.401333699901	0.406591645865	0.0555645767505	0.015114515103	0.002871518473	0.00101897158908	0.000941535989832	0.000940410835629	0.000940410835629	0.000940410835629	0.000940410835629	0.000940410835629	0.000940410835629	0.000940410835629	0.000940410835629	0.000940410835629	0.000940410835629	0.000940410835629	0.000940410835629	0.000940410835629	0.000940410835629	0.000940410835629	0.000940410835629
hhs2	201614	2.22224	2.4940929258893	0.000940410835629	0.000940410871599	0.00465631461672	0.0824488199135	0.419681508995	0.370963698641	0.0909845833856	0.0109447694337	0.00151208826552	0.000940410835629	0.000940410835629	0.000940410835629	0.000940410835629	0.000940410835629	0.000940410835629	0.000940410835629	0.000940410835629	0.000940410835629	0.000940410835629	0.000940410835629	0.000940410835629	0.000940410835629	0.000940410835629	0.000940410835629	0.000940410835629	0.000940410835629	0.000940410835629
hhs2	201615	2.00991	2.652959620784	0.000940417031065	0.000980668761002	0.00178174184127	0.0157941007154	0.231628049108	0.544220727598	0.144542686031	0.0375516166299	0.00563259724346	0.000940410835629	0.000940410835629	0.000940410835629	0.000940410835629	0.000940410835629	0.000940410835629	0.000940410835629	0.000940410835629	0.000940410835629	0.000940410835629	0.000940410835629	0.000940410835629	0.000940410835629	0.000940410835629	0.000940410835629	0.000940410835629	0.000940410835629	0.000940410835629
hhs2	201616	1.6754	2.2810634751493	0.000940410835629	0.000940514254672	0.0228560880965	0.372815902344	0.414833253453	0.144540234567	0.0223534970406	0.00272483468604	0.00106786968209	0.000940410835629	0.000940410835629	0.000940410835629	0.000940410835629	0.000940410835629	0.000940410835629	0.000940410835629	0.000940410835629	0.000940410835629	0.000940410835629	0.000940410835629	0.000940410835629	0.000940410835629	0.000940410835629	0.000940410835629	0.000940410835629	0.000940410835629	0.000940410835629
hhs2	201617	1.4765	2.2314856887648	0.000940410835629	0.0011953287409	0.00974938095898	0.484156286318	0.361902649934	0.107618075126	0.0142276040628	0.00196008160729	0.00106786968209	0.00119532852855	0.000940410835629	0.000940410835629	0.000940410835629	0.000940410835629	0.000940410835629	0.000940410835629	0.000940410835629	0.000940410835629	0.000940410835629	0.000940410835629	0.000940410835629	0.000940410835629	0.000940410835629	0.000940410835629	0.000940410835629	0.000940410835629	0.000940410835629
hhs2	201618	1.28867	2.1218257110525	0.00106786968209	0.00273909810943	0.0523148393386	0.422521776501	0.334785003163	0.158601214899	0.00814231082287	0.00170516391438	0.00106786968209	0.000940410835629	0.00106786968209	0.000940410835629	0.000940410835629	0.000940410835629	0.000940410835629	0.000940410835629	0.000940410835629	0.000940410835629	0.000940410835629	0.000940410835629	0.000940410835629	0.000940410835629	0.000940410835629	0.000940410835629	0.000940410835629	0.000940410835629	0.000940410835629
hhs2	201619	1.25627	1.8039503439726	0.001322787375	0.0132206184775	0.160570436318	0.521247279036	0.159614088679	0.107629293989	0.0166434486453	0.00175678275709	0.00106786968209	0.000940410835629	0.000940410835629	0.000940410835629	0.000940410835629	0.000940410835629	0.000940410835629	0.000940410835629	0.000940410835629	0.000940410835629	0.000940410835629	0.000940410835629	0.000940410835629	0.000940410835629	0.000940410835629	0.000940410835629	0.000940410835629	0.000940410835629	0.000940410835629
hhs3	201542	1.39535	1.795162478	0.0021841111576	0.0124420543034	0.0980507923866	0.796777040784	0.062412248064	0.0157067924166	0.00392002196451	0.000912773838741	0.000506267239635	0.000406221195511	0.000396016953531	0.000392843399797	0.000393008698423	0.000392843399797	0.000392843399797	0.000392843399797	0.000392843399797	0.000392843399797	0.000392843399797	0.000392843399797	0.000392843399797	0.000392843399797	0.000392843399797	0.000392843399797	0.000392843399797	0.000392843399797	0.000392843399797
hhs3	201543	1.53198	1.6274924782875	0.00300221586028	0.0158353835964	0.182102513083	0.649007414847	0.103771065265	0.0159291082558	0.00433223477607	0.00166272786106	0.00130083026253	0.00128383545753	0.00128158298615	0.00128069298435	0.00128069298435	0.00128069298435	0.00128069298435	0.00128069298435	0.00128069298435	0.00128069298435	0.00128069298435	0.00128069298435	0.00128069298435	0.00128069298435	0.00128069298435	0.00128069298435	0.00128069298435	0.00128069298435	0.00128069298435
hhs3	201544	1.57587	1.4912555958007	0.00184616091326	0.00501628618497	0.498846803694	0.395616996219	0.0650156386038	0.0130037367595	0.00184616091326	0.000940410835629	0.000940410835629	0.000940410835629	0.000940410835629	0.000940410835629	0.000940410835629	0.000940410835629	0.000940410835629	0.000940410835629	0.000940410835629	0.000940410835629	0.000940410835629	0.000940410835629	0.000940410835629	0.000940410835629	0.000940410835629	0.000940410835629	0.000940410835629	0.000940410835629	0.000940410835629
hhs3	201545	1.72001	1.7209556184093	0.001293560709	0.00139378286789	0.107238445445	0.6423374572	0.19289439786	0.0258786333768	0.00264277144806	0.00174329762202	0.001293560709	0.001293560709	0.001293560709	0.001293560709	0.001293560709	0.001293560709	0.001293560709	0.001293560709	0.001293560709	0.001293560709	0.001293560709	0.001293560709	0.001293560709	0.001293560709	0.001293560709	0.001293560709	0.001293560709	0.001293560709	0.001293560709
hhs3	201546	2.17414	1.8136492172495	0.00231964140088	0.00302602681248	0.0927847821814	0.565154364415	0.225994793758	0.0528855742001	0.00740602897526	0.00546152154889	0.00313390917789	0.00434008937893	0.00220562552988	0.00220547766387	0.00220547766387	0.00220547766387	0.00220547766387	0.00220547766387	0.00220547766387	0.00220547766387	0.00220547766387	0.00220547766387	0.00220547766387	0.00220547766387	0.00220547766387	0.00220547766387	0.00220547766387	0.00220547766387	0.00220547766387
hhs3	201547	1.83996	2.1729442754705	0.00229356353	0.00296739053428	0.0636511960445	0.278596610634	0.376190356958	0.0995187579417	0.0610702741683	0.0369666539225	0.0376416451272	0.00291710857708	0.00224935988423	0.00224617398964	0.00224608259084	0.00224605900701	0.00224605900701	0.00224605900701	0.00224605900701	0.00224605900701	0.00224605900701	0.00224605900701	0.00224605900701	0.00224605900701	0.00224605900701	0.00224605900701	0.00224605900701	0.00224605900701	0.00224605900701
hhs3	201548	2.02023	1.9708876939698	0.000984563228468	0.00188766922999	0.0379771601813	0.433400417262	0.32241298672	0.151486707454	0.0228207967526	0.00715655149558	0.00462194081371	0.00126162202966	0.000941141924319	0.000942280373881	0.000940410835629	0.000940410835629	0.000940410835629	0.000940410835629	0.000940410835629	0.000940410835629	0.000940410835629	0.000940410835629	0.000940410835629	0.000940410835629	0.000940410835629	0.000940410835629	0.000940410835629	0.000940410835629	0.000940410835629
hhs3	201549	2.27837	2.441972796636	0.00362070180491	0.00362070182264	0.0051233611626	0.0795440392681	0.411946730767	0.276486637824	0.125906014165	0.0201499649049	0.00782815131329	0.00422176617599	0.00362070190028	0.00362070181664	0.00362070180618	0.00362070180491	0.00362070180491	0.00362070180491	0.00362070180491	0.00362070180491	0.00362070180491	0.00362070180491	0.00362070180491	0.00362070180491	0.00362070180491	0.00362070180491	0.00362070180491	0.00362070180491	0.00362070180491
hhs3	201550	2.81511	2.9716909037965	0.00268021098619	0.0036756724101	0.0123588107689	0.0640625382744	0.177212031987	0.329738156817	0.10443432387	0.101500355873	0.125681882549	0.0297860601577	0.00898249152045	0.00352132174799	0.00257365555333	0.00241374910611	0.00241374910611	0.00241374910611	0.00241374910611	0.00241374910611	0.00241374910611	0.00241374910611	0.00241374910611	0.00241374910611	0.00241374910611	0.00241374910611	0.00241374910611	0.00241374910611	0.00241374910611
hhs3	201551	2.97706	3.2832803207573	0.000940410894977	0.001571368055	0.00322514243928	0.0141130764213	0.0622315843338	0.226813795318	0.280288226594	0.201735799547	0.0895054250575	0.0281113756136	0.0138740780946	0.027124302427	0.0176304933827	0.00629684276677	0.00754208310426	0.00597621774571	0.00300995037987	0.0014704149094	0.00101612575418	0.000940410894977	0.000940410894977	0.000940410894977	0.000940410894977	0.000940410894977	0.000940410894977	0.000940410894977	0.000940410894977
hhs3	201552	2.38365	2.9248278654505	0.0018998595022	0.00307002976271	0.0123356786585	0.0734176934948	0.248688830955	0.24364581731	0.225737458103	0.135248379346	0.0339181109618	0.00578501275076	0.00120595325041	0.000940873054278	0.000940445494113	0.000940437086121	0.000940442336219	0.000940435773596	0.000940426585924	0.000940416085727	0.000940412476285	0.000940410835629	0.00094041116376	0.000940410835629	0.000940410835629	0.000940410835629	0.000940410835629	0.000940410835629	0.000940410835629
hhs3	201601	2.32746	2.6475017081167	0.00506099018419	0.0101488846034	0.0312615838846	0.128273287049	0.262187205544	0.292888300559	0.155835627427	0.0582841861799	0.0151565849319	0.0136378206059	0.0102989561088	0.00220049435349	0.00142034976895	0.00109039175229	0.000970407018962	0.000940410835629	0.000940410835629	0.000940410835629	0.000940410835629	0.000940410835629	0.000940410835629	0.000940410835629	0.000940410835629	0.000940410835629	0.000940410835629	0.000940410835629	0.000940410835629
hhs3	201602	2.28403	2.4563363643558	0.00512557314635	0.00163793788742	0.01099498799	0.106889531162	0.403716052215	0.28425237306	0.0891763045185	0.040254477398	0.0380038741814	0.00198670141871	0.00291561365261	0.000940410835629	0.000940410835629	0.000940410835629	0.000940410835629	0.000940410835629	0.000940410835629	0.000940410835629	0.000940410835629	0.000940410835629	0.000940410835629	0.000940410835629	0.000940410835629	0.000940410835629	0.000940410835629	0.000940410835629	0.000940410835629
hhs3	201603	2.23747	2.3838496384943	0.00322237812478	0.00283680448663	0.0253543149721	0.168267761223	0.361862328443	0.227408986971	0.11006573087	0.051995774774	0.0265176275699	0.00605409521332	0.00136762398279	0.000940410835638	0.000940410835633	0.000940410835631	0.000940410835629	0.000940410835629	0.000940410835629	0.000940410835629	0.000940410835629	0.000940410835629	0.000940410835629	0.000940410835629	0.000940410835629	0.000940410835629	0.000940410835629	0.000940410835629	0.000940410835629
hhs3	201604	1.97779	2.4558353613556	0.00310755825872	0.00363012338556	0.0176410142137	0.130873936545	0.33452792675	0.315333858704	0.10510847459	0.0256251196086	0.0319043716143	0.00413901059841	0.00175375399559	0.00141510137528	0.00141509866045	0.00512836921526	0.00141509865379	0.00141509865268	0.00141509865267	0.00141509865267	0.00141509865267	0.00141509865267	0.00141509865267	0.00141509865267	0.00141509865267	0.00141509865267	0.00141509865267	0.00141509865267	0.00141509865267
hhs3	201605	2.25924	1.8961102177041	0.00444360821931	0.0124428240565	0.128783713094	0.383925474938	0.294534180667	0.0962162087747	0.0340839488597	0.0141461063439	0.00237378311281	0.00271534426519	0.00149634385602	0.00149634384778	0.00239330609653	0.00149634384778	0.00149634384778	0.00149634384778	0.00149634384778	0.00149634384778	0.00149634384778	0.00149634384778	0.00149634384778	0.00149634384778	0.00149634384778	0.00149634384778	0.00149634384778	0.00149634384778	0.00149634384778
hhs3	201606	2.5782	2.6215290312318	0.00164172960485	0.00228398162648	0.00933803953895	0.102612753213	0.301503701901	0.380325325193	0.0856495333816	0.0197955873641	0.0171333704072	0.0458206419691	0.00683100327597	0.00164172980496	0.00164172958131	0.00164172958131	0.00164172958131	0.00164172958131	0.00164172958131	0.00164172958131	0.00243838858083	0.00164172958131	0.00164172958131	0.00164172958131	0.00164172958131	0.00164172958131	0.00164172958131	0.00164172958131	0.00164172958131
hhs3	201607	2.92751	2.4054843356718	0.00262713774925	0.00379190875059	0.0198581534502	0.15934513152	0.371195453126	0.320206671912	0.0660936600524	0.0140673742294	0.0150943355803	0.00479635512272	0.0013484599122	0.0013484599122	0.0013484599122	0.0013484599122	0.0013484599122	0.0013484599122	0.0013484599122	0.0013484599122	0.0013484599122	0.0013484599122	0.0013484599122	0.0013484599122	0.0013484599122	0.0013484599122	0.0013484599122	0.0013484599122	0.0013484599122
hhs3	201608	3.28807	3.116964731654	0.000940410835629	0.00226002241873	0.00598765845678	0.015871454811	0.108267550814	0.295357930705	0.328456761388	0.169610969134	0.0380264120946	0.0102903883674	0.00947734684293	0.00134693159788	0.000940410835629	0.000940410835629	0.000940410835629	0.000940410835629	0.000940410835629	0.000940410835629	0.000940410835629	0.000940410835629	0.000940410835629	0.000940410835629	0.000940410835629	0.000940410835629	0.000940410835629	0.000940410835629	0.000940410835629
hhs3	201609	3.98252	3.0872511058335	0.00136428792347	0.00137457818511	0.00230389073081	0.0139312325764	0.0918889960302	0.267382185736	0.42336700258	0.1247320729	0.0323758896885	0.0115460133495	0.0133080231947	0.00231966454782	0.000940410857583	0.000940410835629	0.000940410835629	0.000940410835629	0.000940410835629	0.000940410835629	0.000940410835629	0.000940410835629	0.000940410835629	0.000940410835629	0.000940410835629	0.000940410835629	0.000940410835629	0.000940410835629	0.000940410835629
hhs3	201610	3.21284	3.08432888963	0.00138059469596	0.00182077855628	0.00226097125471	0.0150263515191	0.0985135771689	0.321583153854	0.241281104372	0.198142960559	0.0709296899964	0.026471075913	0.00402169785791	0.00446188171824	0.000940410835629	0.000940410835629	0.000940410835629	0.000940410835629	0.000940410835629	0.000940410835629	0.000940410835629	0.000940410835629	0.000940410835629	0.000940410835629	0.000940410835629	0.000940410835629	0.000940410835629	0.000940410835629	0.000940410835629
hhs3	201611	2.99606	2.8032383530153	0.000940485611479	0.00227398478628	0.0028331703605	0.0105544236944	0.118130408369	0.494281684192	0.222734903733	0.110803125377	0.0125636796603	0.00795347808721	0.00188406406454	0.000940429529592	0.000940410835629	0.000940410835629	0.000940410835629	0.000940410835629	0.000940410835629	0.000940410835629	0.000940410835629	0.000940410835629	0.000940410835629	0.000940410835629	0.000940410835629	0.000940410835629	0.000940410835629	0.000940410835629	0.000940410835629
hhs3	201612	2.50929	2.7255020131798	0.00144036273372	0.000940411346469	0.000979558065187	0.0169789363433	0.217090988584	0.463562842496	0.206341167952	0.0509668862389	0.0139391606445	0.00910629141205	0.00360682081467	0.000940410835629	0.000940410835629	0.000940410835629	0.000940410835629	0.000940410835629	0.000940410835629	0.000940410835629	0.000940410835629	0.000940410835629	0.000940410835629	0.000940410835629	0.000940410835629	0.000940410835629	0.000940410835629	0.000940410835629	0.000940410835629
hhs3	201613	2.09474	2.2682532395547	0.00119932030645	0.00305431450404	0.0429381720724	0.311961574446	0.484908334627	0.128727880506	0.00708552796385	0.00190897021848	0.00126041267889	0.000968508471274	0.000940410835629	0.000940410835629	0.000940410835629	0.000940410835629	0.000940410835629	0.000940410835629	0.000940410835629	0.000940410835629	0.000940410835629	0.000940410835629	0.000940410835629	0.000940410835629	0.000940410835629	0.000940410835629	0.000940410835629	0.000940410835629	0.000940410835629
hhs3	201614	2.18209	1.9327872137752	0.00179792850992	0.018859838954	0.166932050553	0.363860174434	0.343621931266	0.07174499989	0.01208814213	0.00208377256082	0.00208376636826	0.000940411098849	0.000940410865311	0.000940410835629	0.000940410835629	0.000940410835629	0.000940410835629	0.000940410835629	0.000940410835629	0.000940410835629	0.000940410835629	0.000940410835629	0.000940410835629	0.000940410835629	0.000940410835629	0.000940410835629	0.000940410835629	0.000940410835629	0.000940410835629
hhs3	201615	2.29309	1.5966495293326	0.00133798381516	0.01817350459	0.340830684337	0.463632363692	0.115650020662	0.0275875018133	0.00928168556213	0.00348085131501	0.00286956558247	0.00115479255915	0.000950746657032	0.000944136879618	0.000940410835629	0.000940410835629	0.000940410835629	0.000940410835629	0.000940410835629	0.000940410835629	0.000940410835629	0.000940410835629	0.000940410835629	0.000940410835629	0.000940410835629	0.000940410835629	0.000940410835629	0.000940410835629	0.000940410835629
hhs3	201616	2.15393	1.6390687708543	0.00145024622146	0.0119983453006	0.397225094966	0.481445917827	0.0651409768645	0.0168727666429	0.00348958776479	0.00272483468604	0.00183262276084	0.00183262276084	0.000940410835629	0.000940410835629	0.000940410835629	0.000940410835629	0.000940410835629	0.000940410835629	0.000940410835629	0.000940410835629	0.000940410835629	0.000940410835629	0.000940410835629	0.000940410835629	0.000940410835629	0.000940410835629	0.000940410835629	0.000940410835629	0.000940410835629
hhs3	201617	1.88369	2.4815176638271	0.00106786968209	0.00107026553616	0.00837633341917	0.201194639026	0.219026456555	0.275610055357	0.226200159374	0.0458354220503	0.00392665088016	0.00170516391438	0.000940410835629	0.000940410835629	0.000940410835629	0.000940410835629	0.000940410835629	0.000940410835629	0.000940410835629	0.000940410835629	0.000940410835629	0.000940410835629	0.000940410835629	0.000940410835629	0.000940410835629	0.000940410835629	0.000940410835629	0.000940410835629	0.000940410835629
hhs3	201618	1.7241	1.8174058774556	0.00157770506792	0.00603876469395	0.11426980726	0.492380565637	0.254711509875	0.109099085905	0.00196721523022	0.001322787375	0.00157770506792	0.00106786968209	0.000940410835629	0.000940410835629	0.000940410835629	0.000940410835629	0.000940410835629	0.000940410835629	0.000940410835629	0.000940410835629	0.000940410835629	0.000940410835629	0.000940410835629	0.000940410835629	0.000940410835629	0.000940410835629	0.000940410835629	0.000940410835629	0.000940410835629
hhs3	201619	1.66207	1.4894398079762	0.00373511732705	0.081437419474	0.501328933542	0.369084484445	0.0218131241312	0.00196008160729	0.001322787375	0.00145024622146	0.000940410835629	0.000940410835629	0.000940410835629	0.000940410835629	0.000940410835629	0.000940410835629	0.000940410835629	0.000940410835629	0.000940410835629	0.000940410835629	0.000940410835629	0.000940410835629	0.000940410835629	0.000940410835629	0.000940410835629	0.000940410835629	0.000940410835629	0.000940410835629	0.000940410835629
hhs4	201542	1.07437	1.1742024705	0.000392843399723	0.0755702490577	0.824659442101	0.0903420672476	0.000392843399723	0.000392843399723	0.000392843399723	0.000392843399723	0.000392843399723	0.000392843399723	0.000392843399723	0.000392843399723	0.000392843399723	0.000392843399723	0.000392843399723	0.000392843399723	0.000392843399723	0.000392843399723	0.000392843399723	0.000392843399723	0.000392843399723	0.000392843399723	0.000392843399723	0.000392843399723	0.000392843399723	0.000392843399723	0.000392843399723
hhs4	201543	1.08652	1.3494639009395	0.00132755378266	0.0131419870843	0.814176274186	0.14104618026	0.00213275903085	0.00128069298435	0.00128069298435	0.00128069298435	0.00128069298435	0.00128069298435	0.00128069298435	0.00128069298435	0.00128069298435	0.00128069298435	0.00128069298435	0.00128069298435	0.00128069298435	0.00128069298435	0.00128069298435	0.00128069298435	0.00128069298435	0.00128069298435	0.00128069298435	0.00128069298435	0.00128069298435	0.00128069298435	0.00128069298435
hhs4	201544	1.15319	1.1993148889157	0.000940410835629	0.0729475420072	0.831654268027	0.0678467044835	0.00365766106852	0.0032047860297	0.000940410835629	0.000940410835629	0.000940410835629	0.000940410835629	0.000940410835629	0.000940410835629	0.000940410835629	0.000940410835629	0.000940410835629	0.000940410835629	0.000940410835629	0.000940410835629	0.000940410835629	0.000940410835629	0.000940410835629	0.000940410835629	0.000940410835629	0.000940410835629	0.000940410835629	0.000940410835629	0.000940410835629
hhs4	201545	1.33035	1.44399218181	0.001293560709	0.00627393600383	0.571334755516	0.381015951048	0.0100004883919	0.00224192807218	0.00196816607853	0.001293560709	0.001293560709	0.001293560709	0.001293560709	0.001293560709	0.001293560709	0.001293560709	0.001293560709	0.001293560709	0.001293560709	0.001293560709	0.001293560709	0.001293560709	0.001293560709	0.001293560709	0.001293560709	0.001293560709	0.001293560709	0.001293560709	0.001293560709
hhs4	201546	1.67569	1.7651040238435	0.00220547766387	0.00265525363548	0.191046862478	0.549716824293	0.183099539184	0.0234489040168	0.00371758545154	0.00220547766387	0.00220547766387	0.00220547766387	0.00220547766387	0.00220547766387	0.00220547766387	0.00220547766387	0.00220547766387	0.00220547766387	0.00220547766387	0.00220547766387	0.00220547766387	0.00220547766387	0.00220547766387	0.00220547766387	0.00220547766387	0.00220547766387	0.00220547766387	0.00220547766387	0.00220547766387
hhs4	201547	1.37942	1.8269822409714	0.002246060888	0.0168582514585	0.208228660785	0.386823259464	0.215232376716	0.109473795083	0.0157946843016	0.00266779008112	0.00224605909658	0.00224605900701	0.00224605900701	0.00224605900701	0.00224605900701	0.00224605900701	0.00224605900701	0.00224605900701	0.00224605900701	0.00224605900701	0.00224605900701	0.00224605900701	0.00224605900701	0.00224605900701	0.00224605900701	0.00224605900701	0.00224605900701	0.00224605900701	0.00224605900701
hhs4	201548	1.39241	1.8805504721351	0.00097878989882	0.00508534320926	0.137419005623	0.456989441657	0.279719910795	0.0784762495432	0.0192371817306	0.00353784238579	0.00146812743481	0.00109152877417	0.000950005578213	0.000940410835629	0.000940410835629	0.000940410835629	0.000940410835629	0.000940410835629	0.000940410835629	0.000940410835629	0.000940410835629	0.000940410835629	0.000940410835629	0.000940410835629	0.000940410835629	0.000940410835629	0.000940410835629	0.000940410835629	0.000940410835629
hhs4	201549	1.54633	2.0478635942817	0.00362070180491	0.00392123358043	0.0451360569349	0.355680206465	0.303844697884	0.122116736018	0.084399029761	0.0121874714834	0.00392123358028	0.00362070180491	0.00362070180491	0.00362070180491	0.00362070180491	0.00362070180491	0.00362070180491	0.00362070180491	0.00362070180491	0.00362070180491	0.00362070180491	0.00362070180491	0.00362070180491	0.00362070180491	0.00362070180491	0.00362070180491	0.00362070180491	0.00362070180491	0.00362070180491
hhs4	201550	1.91839	2.270228610728	0.00350976309226	0.0042186580649	0.0258671249661	0.295597470224	0.375969799545	0.178742563763	0.0582818276802	0.00803610010345	0.00503208972183	0.00313269469717	0.00275059799194	0.00260479761029	0.00243888714058	0.00243888701933	0.00241374910611	0.00241374910611	0.00241374910611	0.00241374910611	0.00241374910611	0.00241374910611	0.00241374910611	0.00241374910611	0.00241374910611	0.00241374910611	0.00241374910611	0.00241374910611	0.00241374910611
hhs4	201551	1.79477	2.4629344718597	0.00239289355255	0.00749613070101	0.0276371820822	0.117467906226	0.300961766874	0.331196042693	0.0928478215556	0.0708497376995	0.022709025631	0.00663686433821	0.00320359357219	0.00192624149203	0.0013071347615	0.00106660232698	0.000965649181396	0.000965649181378	0.000965649181378	0.000940410894977	0.000940410894977	0.000940410894977	0.000940410894977	0.000940410894977	0.000940410894977	0.000940410894977	0.000940410894977	0.000940410894977	0.000940410894977
hhs4	201552	1.42303	1.8136456259736	0.0114778800522	0.0515415139969	0.16856618606	0.433247270699	0.272253691827	0.0413902732761	0.0027147389965	0.000940543728744	0.00094049385281	0.000940422320219	0.000940411491891	0.00094041116376	0.000940410835629	0.000940410835629	0.000940410835629	0.000940410835629	0.000940410835629	0.000940410835629	0.000940410835629	0.000940410835629	0.000940410835629	0.000940410835629	0.000940410835629	0.000940410835629	0.000940410835629	0.000940410835629	0.000940410835629
hhs4	201601	1.52679	1.6729254919954	0.00903435206771	0.0377573875069	0.31567589385	0.376516313576	0.182189018287	0.0250100954479	0.0274524169669	0.00846672023697	0.000970407018962	0.000940410835629	0.000940410835629	0.000940410835629	0.000940410835629	0.000940410835629	0.000940410835629	0.000940410835629	0.000940410835629	0.000940410835629	0.000940410835629	0.000940410835629	0.000940410835629	0.000940410835629	0.000940410835629	0.000940410835629	0.000940410835629	0.000940410835629	0.000940410835629
hhs4	201602	1.79656	1.8522809296995	0.00442804609457	0.0213643147962	0.176162134677	0.441846720092	0.272190644423	0.0523746995585	0.00988584374777	0.00198670141331	0.00283350015671	0.000940410835629	0.000940410835629	0.000940410835629	0.000940410835629	0.000940410835629	0.000940410835629	0.000940410835629	0.000940410835629	0.000940410835629	0.000940410835629	0.000940410835629	0.000940410835629	0.000940410835629	0.000940410835629	0.000940410835629	0.000940410835629	0.000940410835629	0.000940410835629
hhs4	201603	1.88104	2.1593693052631	0.0047436896509	0.00398303388783	0.0561817241877	0.290612234162	0.321774815085	0.1736153986	0.0944029309472	0.0361869788264	0.00157179961233	0.000940410835629	0.000940410835629	0.000940410835629	0.000940410835629	0.000940410835629	0.000940410835629	0.000940410835629	0.000940410835629	0.000940410835629	0.000940410835629	0.000940410835629	0.000940410835629	0.000940410835629	0.000940410835629	0.000940410835629	0.000940410835629	0.000940410835629	0.000940410835629
hhs4	201604	2.08679	1.991411460572	0.00513850968309	0.00940943871405	0.0948406777306	0.358095642174	0.357162986449	0.12414305569	0.0115635008568	0.00420729573359	0.00620513758257	0.00141509873144	0.0014150986538	0.00517707821133	0.00141509865267	0.00141509865267	0.00141509865267	0.00141509865267	0.00141509865267	0.00141509865267	0.00141509865267	0.00141509865267	0.00141509865267	0.00141509865267	0.00141509865267	0.00141509865267	0.00141509865267	0.00141509865267	0.00141509865267
hhs4	201605	2.31595	2.1170932609798	0.00365895832839	0.0112087998923	0.0592354145235	0.28416627152	0.332449589284	0.155837073007	0.112473449629	0.00849687536926	0.00380305109406	0.00149634385053	0.00235330859071	0.00149634384916	0.00237570719397	0.00149634384778	0.00149634384778	0.00149634384778	0.00149634384778	0.00149634384778	0.00149634384778	0.00149634384778	0.00149634384778	0.00149634384778	0.00149634384778	0.00149634384778	0.00149634384778	0.00149634384778	0.00149634384778
hhs4	201606	2.93973	2.3954220107943	0.00255583813045	0.00286054116851	0.0164473256275	0.106851758011	0.450531586561	0.209400468802	0.138228664908	0.0339742576395	0.00796221663831	0.0024664903389	0.00164172958131	0.00245317887449	0.00164172958131	0.00164172958131	0.00164172958131	0.00164172958131	0.00164172958131	0.00164172958131	0.00164172958131	0.00164172958131	0.00164172958131	0.00164172958131	0.00164172958131	0.00164172958131	0.00164172958131	0.00164172958131	0.00164172958131
hhs4	201607	3.35643	2.7785329817481	0.00137893002823	0.0040734012245	0.00526899784429	0.0343563230566	0.192947195145	0.4119743162	0.183262005888	0.102151994618	0.0277483318678	0.0138537453882	0.00139416508625	0.00135607744121	0.00135607744121	0.0013484599122	0.0013484599122	0.0013484599122	0.0013484599122	0.0013484599122	0.0013484599122	0.0013484599122	0.0013484599122	0.0013484599122	0.0013484599122	0.0013484599122	0.0013484599122	0.0013484599122	0.0013484599122
hhs4	201608	3.30509	3.2840617852478	0.000940410835629	0.000957085718353	0.00476584652314	0.0130922864309	0.0396753380324	0.221729713915	0.390259565423	0.150512680335	0.12211368457	0.0167947205635	0.0232990527595	0.00175345236013	0.000940410835629	0.000940410835629	0.000940410835629	0.000940410835629	0.000940410835629	0.000940410835629	0.000940410835629	0.000940410835629	0.000940410835629	0.000940410835629	0.000940410835629	0.000940410835629	0.000940410835629	0.000940410835629	0.000940410835629
hhs4	201609	3.62162	3.2138830991671	0.000940410835629	0.000940410846606	0.00390755076887	0.00984183194159	0.0306855429073	0.187665126723	0.450684289434	0.198199147594	0.081557702526	0.0119612148342	0.00857019821924	0.000940410835629	0.000940410835629	0.000940410835629	0.000940410835629	0.000940410835629	0.000940410835629	0.000940410835629	0.000940410835629	0.000940410835629	0.000940410835629	0.000940410835629	0.000940410835629	0.000940410835629	0.000940410835629	0.000940410835629	0.000940410835629
hhs4	201610	2.89153	3.2533366092856	0.000940410835629	0.000940410835629	0.00622261715954	0.0150262943661	0.106185018662	0.106585207831	0.32535639551	0.232036962843	0.156765497391	0.0211888684106	0.0128253750644	0.00182077855628	0.000940410835629	0.000940410835629	0.000940410835629	0.000940410835629	0.000940410835629	0.000940410835629	0.000940410835629	0.000940410835629	0.000940410835629	0.000940410835629	0.000940410835629	0.000940410835629	0.000940410835629	0.000940410835629	0.000940410835629
hhs4	201611	2.78649	2.5232658331258	0.000940522999404	0.0016983837512	0.00624347323214	0.0115035816974	0.283505388761	0.535031516026	0.113776763074	0.0279230494737	0.00207254716666	0.00131778961264	0.000940410835629	0.000940410835629	0.000940410835629	0.000940410835629	0.000940410835629	0.000940410835629	0.000940410835629	0.000940410835629	0.000940410835629	0.000940410835629	0.000940410835629	0.000940410835629	0.000940410835629	0.000940410835629	0.000940410835629	0.000940410835629	0.000940410835629
hhs4	201612	2.66511	2.14724205933	0.000940410835629	0.000940410835629	0.00462276784897	0.345811921031	0.376087491013	0.190687592111	0.0554351646773	0.00627323078344	0.00210696519921	0.001107061459	0.000940410835629	0.000940410835629	0.000940410835629	0.000940410835629	0.000940410835629	0.000940410835629	0.000940410835629	0.000940410835629	0.000940410835629	0.000940410835629	0.000940410835629	0.000940410835629	0.000940410835629	0.000940410835629	0.000940410835629	0.000940410835629	0.000940410835629
hhs4	201613	2.1409	2.2412294305481	0.00353053642243	0.00626333292288	0.0191825061047	0.140034414771	0.721218397965	0.0871315845649	0.00347569301444	0.00114995706666	0.00107707142109	0.000949521541326	0.000940410835629	0.000940410835629	0.000940410835629	0.000940410835629	0.000940410835629	0.000940410835629	0.000940410835629	0.000940410835629	0.000940410835629	0.000940410835629	0.000940410835629	0.000940410835629	0.000940410835629	0.000940410835629	0.000940410835629	0.000940410835629	0.000940410835629
hhs4	201614	2.02803	1.9750201780754	0.000940410835629	0.00122624947086	0.0352410530192	0.496958438716	0.406642416542	0.0315251608744	0.00379879721824	0.00579966744603	0.000940410835629	0.000940410835629	0.000940410835629	0.000940410835629	0.000940410835629	0.000940410835629	0.000940410835629	0.000940410835629	0.000940410835629	0.000940410835629	0.000940410835629	0.000940410835629	0.000940410835629	0.000940410835629	0.000940410835629	0.000940410835629	0.000940410835629	0.000940410835629	0.000940410835629
hhs4	201615	2.01489	1.7891547942924	0.000940410835629	0.00165689486557	0.124081107839	0.477517198876	0.3646176328	0.0105272478899	0.00185129018094	0.000940410835629	0.000940410835629	0.000940410835629	0.000940410835629	0.000940410835629	0.000940410835629	0.000940410835629	0.000940410835629	0.000940410835629	0.000940410835629	0.000940410835629	0.000940410835629	0.000940410835629	0.000940410835629	0.000940410835629	0.000940410835629	0.000940410835629	0.000940410835629	0.000940410835629	0.000940410835629
hhs4	201616	1.79108	1.9334832649337	0.000940410835629	0.001322787375	0.174814541971	0.440006894608	0.347186182944	0.0130490012491	0.00387196430417	0.000940410835629	0.000940410835629	0.000940410835629	0.000940410835629	0.000940410835629	0.000940410835629	0.000940410835629	0.000940410835629	0.000940410835629	0.000940410835629	0.000940410835629	0.000940410835629	0.000940410835629	0.000940410835629	0.000940410835629	0.000940410835629	0.000940410835629	0.000940410835629	0.000940410835629	0.000940410835629
hhs4	201617	1.68524	1.7812664424719	0.00107024684853	0.0229792526989	0.224802870646	0.495439435604	0.234889319806	0.00107024684853	0.000940410835629	0.000940410835629	0.000940410835629	0.000940410835629	0.000940410835629	0.000940410835629	0.000940410835629	0.000940410835629	0.000940410835629	0.000940410835629	0.000940410835629	0.000940410835629	0.000940410835629	0.000940410835629	0.000940410835629	0.000940410835629	0.000940410835629	0.000940410835629	0.000940410835629	0.000940410835629	0.000940410835629
hhs4	201618	1.42266	1.6249118697609	0.000940410835629	0.00481172380546	0.391572388742	0.57095118798	0.0106528737134	0.001322787375	0.000940410835629	0.000940410835629	0.000940410835629	0.000940410835629	0.000940410835629	0.000940410835629	0.000940410835629	0.000940410835629	0.000940410835629	0.000940410835629	0.000940410835629	0.000940410835629	0.000940410835629	0.000940410835629	0.000940410835629	0.000940410835629	0.000940410835629	0.000940410835629	0.000940410835629	0.000940410835629	0.000940410835629
hhs4	201619	1.22093	1.3766203050713	0.00107024684853	0.117576861211	0.59133514013	0.263417404818	0.00591130860817	0.000940410835629	0.000940410835629	0.000940410835629	0.000940410835629	0.000940410835629	0.000940410835629	0.000940410835629	0.000940410835629	0.000940410835629	0.000940410835629	0.000940410835629	0.000940410835629	0.000940410835629	0.000940410835629	0.000940410835629	0.000940410835629	0.000940410835629	0.000940410835629	0.000940410835629	0.000940410835629	0.000940410835629	0.000940410835629
hhs5	201542	1.0372	0.9945965019	0.00188555435524	0.432812532076	0.554903467678	0.00136304769629	0.00039284339976	0.00039284339976	0.00039284339976	0.00039284339976	0.00039284339976	0.00039284339976	0.00039284339976	0.00039284339976	0.00039284339976	0.00039284339976	0.00039284339976	0.00039284339976	0.00039284339976	0.00039284339976	0.00039284339976	0.00039284339976	0.00039284339976	0.00039284339976	0.00039284339976	0.00039284339976	0.00039284339976	0.00039284339976	0.00039284339976
hhs5	201543	1.21334	1.0912372645153	0.00157458001422	0.162183491978	0.801404381396	0.00538160797165	0.00128069298435	0.00128069298435	0.00128069298435	0.00128069298435	0.00128069298435	0.00128069298435	0.00128069298435	0.00128069298435	0.00128069298435	0.00128069298435	0.00128069298435	0.00128069298435	0.00128069298435	0.00128069298435	0.00128069298435	0.00128069298435	0.00128069298435	0.00128069298435	0.00128069298435	0.00128069298435	0.00128069298435	0.00128069298435	0.00128069298435
hhs5	201544	1.30389	1.3252342946037	0.000940410835629	0.00720118664786	0.795354861211	0.157211965572	0.0149795370389	0.00275191099089	0.000940410835629	0.000940410835629	0.00275191099089	0.000940410835629	0.000940410835629	0.000940410835629	0.000940410835629	0.000940410835629	0.000940410835629	0.000940410835629	0.000940410835629	0.000940410835629	0.000940410835629	0.000940410835629	0.000940410835629	0.000940410835629	0.000940410835629	0.000940410835629	0.000940410835629	0.000940410835629	0.000940410835629
hhs5	201545	1.24021	1.3230151639424	0.00129359597455	0.00294583673547	0.861209039098	0.096029632774	0.00871434908088	0.00241790299155	0.001293560709	0.001293560709	0.00151842916551	0.001293560709	0.001293560709	0.001293560709	0.001293560709	0.001293560709	0.001293560709	0.001293560709	0.001293560709	0.001293560709	0.001293560709	0.001293560709	0.001293560709	0.001293560709	0.001293560709	0.001293560709	0.001293560709	0.001293560709	0.001293560709
hhs5	201546	1.42927	1.3804839503489	0.00220547766387	0.0102144991398	0.677696024919	0.240149601544	0.0200057276962	0.00280955787994	0.00220547766387	0.00220547766387	0.00280955787994	0.00220547766387	0.00220547766387	0.00220547766387	0.00220547766387	0.00220547766387	0.00220547766387	0.00220547766387	0.00220547766387	0.00220547766387	0.00220547766387	0.00220547766387	0.00220547766387	0.00220547766387	0.00220547766387	0.00220547766387	0.00220547766387	0.00220547766387	0.00220547766387
hhs5	201547	1.14107	1.4936021138516	0.00224605918615	0.0278587214138	0.449615963678	0.40194551721	0.0624855316449	0.00767758457367	0.00324944197417	0.00224605918615	0.00224605900701	0.00224605900701	0.00224605900701	0.00224605900701	0.00224605900701	0.00224605900701	0.00224605900701	0.00224605900701	0.00224605900701	0.00224605900701	0.00224605900701	0.00224605900701	0.00224605900701	0.00224605900701	0.00224605900701	0.00224605900701	0.00224605900701	0.00224605900701	0.00224605900701
hhs5	201548	1.3763	1.1525265539897	0.000976391120318	0.189300773302	0.653594093776	0.114034610567	0.0191804573441	0.00213291447734	0.000961999006442	0.00118525103084	0.00167733010689	0.000966796377734	0.000940410835629	0.000942809521275	0.000940410835629	0.000940410835629	0.000940410835629	0.000940410835629	0.000940410835629	0.000940410835629	0.000940410835629	0.000940410835629	0.000940410835629	0.000940410835629	0.000940410835629	0.000940410835629	0.000940410835629	0.000940410835629	0.000940410835629
hhs5	201549	1.4454	1.7112923348804	0.00362070180491	0.00827926725317	0.204676331169	0.530477031516	0.145787083229	0.0287205929218	0.00512336068174	0.00362070180491	0.00392123358028	0.00422176535564	0.00362070180491	0.00362070180491	0.00362070180491	0.00362070180491	0.00362070180491	0.00362070180491	0.00362070180491	0.00362070180491	0.00362070180491	0.00362070180491	0.00362070180491	0.00362070180491	0.00362070180491	0.00362070180491	0.00362070180491	0.00362070180491	0.00362070180491
hhs5	201550	1.82185	1.8683888954963	0.00293159011833	0.00606118868827	0.11070583733	0.53938215737	0.245629709585	0.0396045874988	0.00568463994668	0.00365138086962	0.0026902662121	0.00258468691597	0.00245396976726	0.00241374910611	0.00241374910611	0.00241374910611	0.00241374910611	0.00241374910611	0.00241374910611	0.00241374910611	0.00241374910611	0.00241374910611	0.00241374910611	0.00241374910611	0.00241374910611	0.00241374910611	0.00241374910611	0.00241374910611	0.00241374910611
hhs5	201551	1.73102	2.1661225887359	0.00290899723427	0.00596538174068	0.0310166654836	0.349216156987	0.329258151513	0.149217006912	0.0746591766991	0.0312529253106	0.007786223676	0.00210137206943	0.0013694617638	0.00101612575419	0.00104136404058	0.000965649181387	0.000940410894977	0.000940410894977	0.000940410894977	0.000940410894977	0.000940410894977	0.000940410894986	0.000940410894977	0.000940410894977	0.000940410894977	0.000940410894977	0.000940410894977	0.000940410894977	0.000940410894977
hhs5	201552	1.40568	1.5439740647176	0.0143037431421	0.0367402336609	0.327753081992	0.467012404957	0.109552864392	0.0221900035081	0.00352203669479	0.00105779919791	0.000940429539104	0.000940417070121	0.000940412148154	0.00094041116376	0.000940410835629	0.000940410835629	0.000940410835629	0.000940410835629	0.000940410835629	0.000940410835629	0.000940410835629	0.000940410835629	0.000940410835629	0.000940410835629	0.000940410835629	0.000940410835629	0.000940410835629	0.000940410835629	0.000940410835629
hhs5	201601	1.35701	1.5767681868317	0.0117067217513	0.065987777312	0.354117412434	0.340359287355	0.153213936355	0.0328410461951	0.0144955604345	0.0089005171688	0.00136035740229	0.00100040320229	0.000970407018962	0.000940410835629	0.000940410835629	0.000940410835629	0.000940410835629	0.000940410835629	0.000940410835629	0.000940410835629	0.000940410835629	0.000940410835629	0.000940410835629	0.000940410835629	0.000940410835629	0.000940410835629	0.000940410835629	0.000940410835629	0.000940410835629
hhs5	201602	1.40602	1.6711346230461	0.0102038819676	0.0237885696328	0.284319917268	0.443342382984	0.186972362202	0.0296928494451	0.000940410835629	0.00287181978808	0.000940410835629	0.000940410835629	0.000940410835629	0.000940410835629	0.000940410835629	0.000940410835629	0.000940410835629	0.000940410835629	0.000940410835629	0.000940410835629	0.000940410835629	0.000940410835629	0.000940410835629	0.000940410835629	0.000940410835629	0.000940410835629	0.000940410835629	0.000940410835629	0.000940410835629
hhs5	201603	1.41173	1.6691566406099	0.00664532905864	0.00906795214448	0.255693641599	0.548627691262	0.150499819647	0.00971693874089	0.000940410835724	0.000940410835703	0.000940410835661	0.000940410835638	0.00094041083563	0.000940410835629	0.000940410835629	0.000940410835629	0.000940410835629	0.000940410835629	0.000940410835629	0.000940410835629	0.000940410835629	0.000940410835629	0.000940410835629	0.000940410835629	0.000940410835629	0.000940410835629	0.000940410835629	0.000940410835629	0.000940410835629
hhs5	201604	1.54293	1.6693211857372	0.0094984022974	0.0293855296273	0.242963681202	0.469102740654	0.173512145642	0.0289567828431	0.00688829289807	0.00519113170633	0.00141509867162	0.00902951735907	0.00141509865716	0.00141509865269	0.00141509865268	0.00141509865267	0.00141509865267	0.00141509865267	0.00141509865267	0.00141509865267	0.00141509865267	0.00141509865267	0.00141509865267	0.00141509865267	0.00141509865267	0.00141509865267	0.00141509865267	0.00141509865267	0.00141509865267
hhs5	201605	1.7761	1.6275588429076	0.00474026574318	0.014525276788	0.268610225627	0.507167189615	0.159774961271	0.0102350070476	0.00326307014849	0.00149634385877	0.00149634384916	0.00149634384778	0.00239010629607	0.00235970819164	0.00149634384778	0.00149634384778	0.00149634384778	0.00149634384778	0.00149634384778	0.00149634384778	0.00149634384778	0.00149634384778	0.00149634384778	0.00149634384778	0.00149634384778	0.00149634384778	0.00149634384778	0.00149634384778	0.00149634384778
hhs5	201606	2.11811	2.0658175489371	0.00255583813045	0.00316524400646	0.0424489500677	0.350689021487	0.44344790058	0.10185318241	0.0198706910447	0.00316524387697	0.00164172958131	0.00164172958131	0.00164172958131	0.00242803537527	0.00246649013879	0.00164172958131	0.00164172958131	0.00164172958131	0.00164172958131	0.00164172958131	0.00164172958131	0.00164172958131	0.00164172958131	0.00164172958131	0.00164172958131	0.00164172958131	0.00164172958131	0.00164172958131	0.00164172958131
hhs5	201607	2.60695	2.3492551974609	0.00177468585788	0.00177468585788	0.00762032431213	0.143783932187	0.482061911554	0.247989202951	0.0769441844472	0.0124303345	0.0013484599122	0.0013484599122	0.0013484599122	0.0013484599122	0.0013484599122	0.0013484599122	0.0013484599122	0.0013484599122	0.0013484599122	0.0013484599122	0.0013484599122	0.0013484599122	0.0013484599122	0.0013484599122	0.0013484599122	0.0013484599122	0.0013484599122	0.0013484599122	0.0013484599122
hhs5	201608	2.87521	2.4756212850923	0.00134693159788	0.00175345236013	0.00504931952944	0.0618831122321	0.457676687029	0.329199669503	0.0901181921242	0.0286004975515	0.00744474303167	0.000940410835629	0.000940410835629	0.000940410835629	0.000940410835629	0.000940410835629	0.000940410835629	0.000940410835629	0.000940410835629	0.000940410835629	0.000940410835629	0.000940410835629	0.000940410835629	0.000940410835629	0.000940410835629	0.000940410835629	0.000940410835629	0.000940410835629	0.000940410835629
hhs5	201609	3.24155	2.8942452407602	0.000940410835629	0.000940410835629	0.00475530462623	0.00401370529926	0.0725505764045	0.453885633748	0.322099894529	0.0945464845255	0.0267969216935	0.00348367329683	0.000940410835629	0.000940410835629	0.000940410835629	0.000940410835629	0.000940410835629	0.000940410835629	0.000940410835629	0.000940410835629	0.000940410835629	0.000940410835629	0.000940410835629	0.000940410835629	0.000940410835629	0.000940410835629	0.000940410835629	0.000940410835629	0.000940410835629
hhs5	201610	2.54507	3.0218538693004	0.00182077855628	0.000940410835629	0.00270114627693	0.00666280160908	0.118070083056	0.298505252503	0.408551107403	0.103943513695	0.0383560401418	0.00446188171824	0.000940410835629	0.000940410835629	0.000940410835629	0.000940410835629	0.000940410835629	0.000940410835629	0.000940410835629	0.000940410835629	0.000940410835629	0.000940410835629	0.000940410835629	0.000940410835629	0.000940410835629	0.000940410835629	0.000940410835629	0.000940410835629	0.000940410835629
hhs5	201611	2.27153	2.2890735193807	0.000940410835629	0.00169529924739	0.00446195554709	0.0938161154425	0.549011071688	0.282018068095	0.0459048415164	0.00409574236306	0.00112910022413	0.000940410835629	0.000940410835629	0.000940410835629	0.000940410835629	0.000940410835629	0.000940410835629	0.000940410835629	0.000940410835629	0.000940410835629	0.000940410835629	0.000940410835629	0.000940410835629	0.000940410835629	0.000940410835629	0.000940410835629	0.000940410835629	0.000940410835629	0.000940410835629
hhs5	201612	1.98195	2.1626027662926	0.000940410835629	0.00236114106538	0.0537354571293	0.241413265567	0.440019760523	0.214649086006	0.0257887852861	0.00322428771012	0.000940410835629	0.000940410835629	0.000940410835629	0.000940410835629	0.000940410835629	0.000940410835629	0.000940410835629	0.000940410835629	0.000940410835629	0.000940410835629	0.000940410835629	0.000940410835629	0.000940410835629	0.000940410835629	0.000940410835629	0.000940410835629	0.000940410835629	0.000940410835629	0.000940410835629
hhs5	201613	1.56295	1.7264744725308	0.000940410835629	0.00961286270182	0.32472117342	0.618959868894	0.0242293501346	0.00165104588001	0.00107707142109	0.000940410835629	0.000940410835629	0.000940410835629	0.000940410835629	0.000940410835629	0.000940410835629	0.000940410835629	0.000940410835629	0.000940410835629	0.000940410835629	0.000940410835629	0.000940410835629	0.000940410835629	0.000940410835629	0.000940410835629	0.000940410835629	0.000940410835629	0.000940410835629	0.000940410835629	0.000940410835629
hhs5	201614	1.43914	1.5184566960077	0.000940410835629	0.00546305263157	0.364609503189	0.536408170066	0.0636005047931	0.00751469919111	0.00236960395633	0.00122624945977	0.000940410835629	0.000940410835629	0.000940410835629	0.000940410835629	0.000940410835629	0.000940410835629	0.000940410835629	0.000940410835629	0.000940410835629	0.000940410835629	0.000940410835629	0.000940410835629	0.000940410835629	0.000940410835629	0.000940410835629	0.000940410835629	0.000940410835629	0.000940410835629	0.000940410835629
hhs5	201615	1.45661	1.5243019896449	0.000940410835629	0.00398904802695	0.390421448429	0.551827338389	0.0310915242946	0.00198160247673	0.000940410835629	0.000940410835629	0.000940410835629	0.000940410835629	0.000940410835629	0.000940410835629	0.000940410835629	0.000940410835629	0.000940410835629	0.000940410835629	0.000940410835629	0.000940410835629	0.000940410835629	0.000940410835629	0.000940410835629	0.000940410835629	0.000940410835629	0.000940410835629	0.000940410835629	0.000940410835629	0.000940410835629
hhs5	201616	1.35283	1.249333799481	0.00158245940081	0.0738735266235	0.829318238716	0.0704098548788	0.00399942315062	0.00106786968209	0.000940410835629	0.000940410835629	0.000940410835629	0.000940410835629	0.000940410835629	0.000940410835629	0.000940410835629	0.000940410835629	0.000940410835629	0.000940410835629	0.000940410835629	0.000940410835629	0.000940410835629	0.000940410835629	0.000940410835629	0.000940410835629	0.000940410835629	0.000940410835629	0.000940410835629	0.000940410835629	0.000940410835629
hhs5	201617	1.01145	1.3757419047867	0.0161264700124	0.129995602208	0.623471364675	0.206865231187	0.0028522935325	0.000940410835629	0.000940410835629	0.000940410835629	0.000940410835629	0.000940410835629	0.000940410835629	0.000940410835629	0.000940410835629	0.000940410835629	0.000940410835629	0.000940410835629	0.000940410835629	0.000940410835629	0.000940410835629	0.000940410835629	0.000940410835629	0.000940410835629	0.000940410835629	0.000940410835629	0.000940410835629	0.000940410835629	0.000940410835629
hhs5	201618	1.13769	0.99989737932624	0.00478794789382	0.494077620922	0.474846870084	0.00465811188092	0.000940410835629	0.000940410835629	0.000940410835629	0.000940410835629	0.000940410835629	0.000940410835629	0.000940410835629	0.000940410835629	0.000940410835629	0.000940410835629	0.000940410835629	0.000940410835629	0.000940410835629	0.000940410835629	0.000940410835629	0.000940410835629	0.000940410835629	0.000940410835629	0.000940410835629	0.000940410835629	0.000940410835629	0.000940410835629	0.000940410835629
hhs5	201619	1.01095	1.022654613055	0.00466286621381	0.536967836224	0.429664772287	0.00656524066962	0.00145024622146	0.000940410835629	0.000940410835629	0.000940410835629	0.000940410835629	0.000940410835629	0.000940410835629	0.000940410835629	0.000940410835629	0.000940410835629	0.000940410835629	0.000940410835629	0.000940410835629	0.000940410835629	0.000940410835629	0.000940410835629	0.000940410835629	0.000940410835629	0.000940410835629	0.000940410835629	0.000940410835629	0.000940410835629	0.000940410835629
hhs6	201542	3.09627	3.0797545619	0.00509127726181	0.00961898522592	0.0250826322381	0.0681370341947	0.133661078952	0.180456071594	0.196159271893	0.137039272187	0.0906262303042	0.0527931778178	0.0247145737596	0.0116234619279	0.00622214382817	0.0043045509424	0.00419241841062	0.00419491677843	0.00418935478946	0.00418935478946	0.00418935478946	0.00418935478946	0.00418935478946	0.00418935478946	0.00418935478946	0.00418935478946	0.00418935478946	0.00418935478946	0.00418935478946
hhs6	201543	3.04959	5.5248599368981	0.00129777835412	0.00141485745773	0.00219670468786	0.00469216918873	0.0110709389625	0.077502592256	0.11716376519	0.328901499658	0.0334821782577	0.0263811058103	0.0154992671305	0.0327681309859	0.329393266581	0.00151888741625	0.00134342139333	0.00128581384246	0.00128069298435	0.00128069298435	0.00128069298435	0.00128069298435	0.00128069298435	0.00128069298435	0.00128069298435	0.00128069298435	0.00128069298435	0.00128069298435	0.00128069298435
hhs6	201544	3.46367	3.2989106363486	0.000940410835629	0.000940410835629	0.00180642354767	0.00357818633734	0.0370512018441	0.195144327756	0.40159823706	0.178530594338	0.124575296432	0.0299244133198	0.00546916122378	0.00365766106852	0.00275191099089	0.000940410835629	0.000940410835629	0.000940410835629	0.000940410835629	0.000940410835629	0.00180642354767	0.000940410835629	0.000940410835629	0.000940410835629	0.000940410835629	0.000940410835629	0.000940410835629	0.000940410835629	0.000940410835629
hhs6	201545	3.44926	3.4907625048973	0.00131018015664	0.00134341905194	0.0016592238228	0.00304073216173	0.00373815944258	0.0295055786787	0.351674169056	0.393558782685	0.136317214742	0.0382539663111	0.0132615295333	0.00286765165975	0.00331737681759	0.00241790299155	0.00219306980059	0.00129385458865	0.0012949360658	0.00129746343087	0.00129945005737	0.0012981334765	0.00129544153882	0.00129391336459	0.00129359597455	0.00129357246418	0.001293560709	0.001293560709	0.001293560709
hhs6	201546	4.21557	4.1730892730433	0.00220547766387	0.00220560717803	0.0022054977358	0.00549032996946	0.0058124941318	0.0204827027828	0.105768120397	0.239343510819	0.323182998253	0.149260751869	0.0615512697652	0.0188979123299	0.0107521182335	0.0156810746962	0.00737154910773	0.00383551866826	0.00222876607257	0.00220548309011	0.00220547766387	0.00220547766387	0.00387499592645	0.00220547766387	0.00220547766387	0.00220547766387	0.00220547766387	0.00220547766387	0.00220547766387
hhs6	201547	3.90919	4.3694069749008	0.00224605900701	0.00224605909658	0.00224605972358	0.00256592149681	0.00352578579888	0.0175688650575	0.0718514430987	0.17570902514	0.207874970595	0.193258792887	0.139141009625	0.059157864904	0.0243878875956	0.0180307074678	0.0384163110275	0.0150726943727	0.00422745393824	0.00225642408691	0.00224779512234	0.00224645691046	0.00224605900701	0.00224605900701	0.00224605900701	0.00224605900701	0.00224605900701	0.00224605900701	0.00224605900701
hhs6	201548	4.00152	4.6609173687377	0.000950005671069	0.000981188584466	0.00106034548935	0.00122825385599	0.00220678437915	0.00815076453768	0.046034369433	0.126608164398	0.20770651083	0.249309877459	0.185525487112	0.0689940484394	0.0244047113626	0.0181898550205	0.0284453713246	0.0148529657091	0.00538971583112	0.00138297615196	0.00103691329518	0.000957248503615	0.000941977598502	0.000940410835629	0.000940410835629	0.000940410835629	0.000940410835629	0.000940410835629	0.000940410835629
hhs6	201549	4.07754	5.2705303725849	0.00362070180491	0.00362070180491	0.00362070180491	0.00362070180491	0.00392123358028	0.00903027376169	0.0321744486431	0.071251972741	0.0900568380163	0.163447282903	0.207545242465	0.125466499235	0.0400160508447	0.0333849858641	0.0720365696801	0.0684585923024	0.0287567553414	0.00723354193004	0.00377129095739	0.00362070186926	0.00362070181566	0.00362070180491	0.00362070180491	0.00362070180491	0.00362070180491	0.00362070180491	0.00362070180491
hhs6	201550	4.5488	6.0171816319069	0.00251430075897	0.00256960416804	0.00279081792558	0.00296175579606	0.00357554527736	0.00736966220851	0.0183773846772	0.0459526008508	0.0798267710476	0.108537691014	0.095225012478	0.100601103361	0.114492681441	0.119768956782	0.121472005469	0.0846273355765	0.0447044935293	0.0150170968532	0.00593583532644	0.00371297912481	0.00297008031566	0.00298186600538	0.00304722451912	0.00289136945719	0.00278579022169	0.00266010065562	0.00262993515976
hhs6	201551	4.99108	6.2474387203248	0.0012576831403	0.00183390278495	0.00457593419513	0.00422524368095	0.00528978597231	0.0071847339437	0.0153514685462	0.0455326335894	0.0934758949353	0.153722528664	0.178239434161	0.148371477129	0.111758437492	0.0623164568885	0.0436630741308	0.0329607409005	0.0251503364339	0.0164387175684	0.0120049811255	0.0107516402146	0.00734123077865	0.00679725196338	0.00420902522182	0.00283328237506	0.00200041892382	0.0015208914822	0.00119279375899
hhs6	201552	4.10939	5.0174841745088	0.00152712918971	0.00176181174062	0.00471062813544	0.00984371075683	0.0200637098918	0.0477728208144	0.0849608128526	0.118750554177	0.132969642449	0.127150487048	0.110664095977	0.0794685356683	0.0522156548473	0.0487683175281	0.0556813159994	0.0449454705578	0.0268415374693	0.0134002422801	0.00684430840119	0.0034984505896	0.00180711144531	0.0012979206445	0.00129408556839	0.000940412804416	0.000940410835629	0.00094041116376	0.00094041116376
hhs6	201601	3.8326	4.7238029257059	0.00142037157664	0.00290235818591	0.00689146447957	0.0123189561792	0.0398998858418	0.0603920878168	0.0742169160942	0.108804221714	0.13817746428	0.151700580655	0.149626798998	0.0954701162699	0.0582685762791	0.0345569854093	0.0253788260019	0.0141998289865	0.0128869772114	0.0036291973331	0.00160686772725	0.00106052730763	0.000945824249236	0.000943113226146	0.000940410835629	0.000940410835629	0.000940410835629	0.000940410835629	0.000940410835629
hhs6	201602	4.07882	5.0418922899653	0.000940410835629	0.000940410835629	0.00198670141331	0.00373051904278	0.00965707953859	0.0188634048572	0.0519345218863	0.0945190397844	0.151498510877	0.16822439229	0.152948724854	0.132273732888	0.0935914595164	0.0528123085259	0.0299119428851	0.015716072146	0.00826444493784	0.00128917436152	0.00337386183945	0.000940410835632	0.000940410835629	0.000940410835629	0.000940410835629	0.000940410835629	0.000940410835629	0.000940410835629	0.000940410835629
hhs6	201603	4.49916	4.7754239780757	0.00108106663246	0.00108106663246	0.00216991925477	0.003592214493	0.00979713336757	0.0254686097713	0.0497781196488	0.108598450457	0.168209994642	0.15211704398	0.134898025177	0.122598904474	0.111709201867	0.0577325427018	0.0221560865319	0.0097899429905	0.00633232209701	0.00372237877651	0.00145614875734	0.00108106663246	0.000987296101241	0.000940410835631	0.00094041083563	0.000940410835629	0.000940410835629	0.000940410835629	0.000940410835629
hhs6	201604	4.45398	4.7819026190313	0.00141509865267	0.00141509865711	0.00141509866155	0.00141509867266	0.00819567173425	0.0242402467688	0.0554837868834	0.0985365851776	0.149896292582	0.220619493732	0.142413174473	0.0887476974445	0.0747487813157	0.043466627984	0.0176240035112	0.0245352345035	0.0209863917832	0.00820844476485	0.00151961171552	0.00141509867709	0.00521187037122	0.00141509866379	0.00141509865823	0.00141509865489	0.00141509865267	0.00141509865267	0.00141509865267
hhs6	201605	5.13729	4.2633210190096	0.00149634384916	0.00149634384778	0.00149634385877	0.00343621577796	0.0134767366442	0.0412047327636	0.0959270077217	0.157961166923	0.217456350051	0.155070523442	0.0864319485659	0.0866399536155	0.0703021565133	0.0296187291896	0.0152201968668	0.00453814149984	0.00236990793369	0.00149634385465	0.00149634385053	0.00149634384778	0.00239010629607	0.00149634384778	0.00149634384778	0.00149634384778	0.00149634384778	0.00149634384778	0.00149634384778
hhs6	201606	5.63083	5.0881278102875	0.00164172958131	0.00164172960485	0.00164172965193	0.00305962680948	0.00468875852578	0.00773579995088	0.0240663982383	0.0739089543417	0.153038157556	0.250321389331	0.17884281051	0.126971390229	0.0651052883592	0.0588907296403	0.0157570183535	0.0105583244454	0.00316694233375	0.00335993746586	0.00164172969902	0.00246944827992	0.00164172960485	0.00164172958131	0.00164172958131	0.00164172958131	0.00164172958131	0.00164172958131	0.00164172958131
hhs6	201607	4.47446	5.370765096438	0.0013484599122	0.00135607744121	0.00135607744458	0.00143225275387	0.00201082947397	0.0100031717444	0.010743635853	0.0456501534467	0.0909506624762	0.194306923722	0.227868995278	0.166799626142	0.0946571166956	0.0632431920439	0.0357858246025	0.0197448139855	0.0111592931251	0.00688939892486	0.00390581563619	0.0013484599122	0.0013484599122	0.0013484599122	0.0013484599122	0.0013484599122	0.0013484599122	0.0013484599122	0.0013484599122
hhs6	201608	4.74938	3.951500461597	0.000995870019655	0.00140239078191	0.00374944322325	0.00976696263354	0.0369067060056	0.0805358554479	0.126006825883	0.276287167155	0.2746485963	0.0952038602523	0.0440457073777	0.0232817356161	0.0101776919173	0.00393613011591	0.00177012724286	0.000940410835629	0.000940410835629	0.000940410835629	0.000940410835629	0.000940410835629	0.000940410835629	0.000940410835629	0.000940410835629	0.000940410835629	0.000940410835629	0.000940410835629	0.000940410835629
hhs6	201609	4.43197	4.2039903824693	0.0013642879125	0.000951542140825	0.003125242539	0.00582271597701	0.0124584364449	0.0571689713317	0.106155010936	0.191009249619	0.328275451915	0.160801313104	0.0493035095712	0.0401888130044	0.0166449737532	0.009842492988	0.00517918164821	0.0013642879125	0.000940410846606	0.000940410835629	0.000940410835629	0.000940410835629	0.000940410835629	0.000940410835629	0.000940410835629	0.000940410835629	0.000940410835629	0.000940410835629	0.000940410835629
hhs6	201610	3.87817	3.9006762832681	0.00138059469596	0.00226096359502	0.00402170198236	0.00930391832279	0.0229496604158	0.0876568581644	0.129518539509	0.219268372556	0.250084671397	0.134316223626	0.0484802942652	0.0431980655514	0.0198683168297	0.0106244557628	0.00490206557856	0.00182077855628	0.000940410835629	0.000940410835629	0.000940410835629	0.000940410835629	0.000940410835629	0.000940410835629	0.000940410835629	0.000940410835629	0.000940410835629	0.000940410835629	0.000940410835629
hhs6	201611	3.63245	3.3167142987874	0.000946363029339	0.00114679800237	0.00337917882314	0.0219934888833	0.097564573373	0.166844957026	0.302204574051	0.232171264496	0.0994687322282	0.0340201085285	0.0156596553702	0.00557317773041	0.00435186165091	0.00226123655516	0.00112910022413	0.000940410835629	0.000940410835629	0.000940410835629	0.000940410835629	0.000940410835629	0.000940410835629	0.000940410835629	0.000940410835629	0.000940410835629	0.000940410835629	0.000940410835629	0.000940410835629
hhs6	201612	3.32203	2.9350883486356	0.000940410871141	0.000940411625674	0.00160701860514	0.00672713677583	0.176760690369	0.417365035216	0.263667464808	0.0666285681173	0.0227716658406	0.0166055750804	0.00477337617636	0.00427342337965	0.00310686894173	0.00160701332911	0.000940410835629	0.000940410835629	0.000940410835629	0.000940410835629	0.000940410835629	0.000940410835629	0.000940410835629	0.000940410835629	0.000940410835629	0.000940410835629	0.000940410835629	0.000940410835629	0.000940410835629
hhs6	201613	2.86151	3.1390122313193	0.000954621103154	0.00365489527933	0.002014620277	0.0101552345682	0.0191439363648	0.154560994214	0.651961526382	0.127121190998	0.0110341174987	0.00238630089242	0.00138021866323	0.00110708876149	0.00120462130085	0.00109529283248	0.000940410835629	0.000940410835629	0.000940410835629	0.000940410835629	0.000940410835629	0.000940410835629	0.000940410835629	0.000940410835629	0.000940410835629	0.000940410835629	0.000940410835629	0.000940410835629	0.000940410835629
hhs6	201614	3.14237	2.6888522801681	0.000940411033843	0.00111404642608	0.0107015413003	0.0708171396898	0.25888074552	0.343365892302	0.210609640016	0.0525856119276	0.0186222893815	0.00980140973389	0.0035129585607	0.00265544258047	0.00322711982876	0.000940410835629	0.000940410835629	0.000940410835629	0.000940410835629	0.000940410835629	0.000940410835629	0.000940410835629	0.000940410835629	0.000940410835629	0.000940410835629	0.000940410835629	0.000940410835629	0.000940410835629	0.000940410835629
hhs6	201615	2.94122	2.7011726473104	0.00100354184531	0.00127735636974	0.00594590716517	0.0610774577197	0.304911031858	0.402066902792	0.174434158778	0.0209055899793	0.00710913618043	0.00461192940092	0.00161041454175	0.000940410835629	0.000940410835629	0.000940410835629	0.000940410835629	0.000940410835629	0.000940410835629	0.000940410835629	0.000940410835629	0.000940410835629	0.000940410835629	0.000940410835629	0.000940410835629	0.000940410835629	0.000940410835629	0.000940410835629	0.000940410835629
hhs6	201616	2.80193	2.5562973177696	0.000940410835629	0.00145262360027	0.0151274251173	0.111884135122	0.374223835793	0.360072378778	0.101938617607	0.0112669545652	0.00412688199708	0.00272483468604	0.00106786968209	0.00106786968209	0.000940410835629	0.000940410835629	0.000940410835629	0.000940410835629	0.000940410835629	0.000940410835629	0.000940410835629	0.000940410835629	0.000940410835629	0.000940410835629	0.000940410835629	0.000940410835629	0.000940410835629	0.000940410835629	0.000940410835629
hhs6	201617	2.69724	2.6931517386435	0.000940412322145	0.00106788603376	0.00920007607502	0.0834227352516	0.356268340706	0.420977568253	0.0951073372716	0.0114039399156	0.00442699749401	0.00119772183431	0.000940411472707	0.000940410835629	0.000940410835629	0.000940410835629	0.000940410835629	0.000940410835629	0.000940410835629	0.000940410835629	0.000940410835629	0.000940410835629	0.000940410835629	0.000940410835629	0.000940410835629	0.000940410835629	0.000940410835629	0.000940410835629	0.000940410835629
hhs6	201618	2.29806	2.4761172004749	0.000940410835629	0.00196008224437	0.0151454102894	0.0659905634207	0.399206550639	0.465050916912	0.0309835890839	0.00234483531311	0.00106786968209	0.00119532852855	0.00106786968209	0.000940410835629	0.000940410835629	0.000940410835629	0.000940410835629	0.000940410835629	0.000940410835629	0.000940410835629	0.000940410835629	0.000940410835629	0.000940410835629	0.000940410835629	0.000940410835629	0.000940410835629	0.000940410835629	0.000940410835629	0.000940410835629
hhs6	201619	2.33777	2.3017918550793	0.000940410835629	0.00399942612366	0.0176565659341	0.0631776482024	0.590128614767	0.267579763473	0.0362977867199	0.00158722413931	0.00157770591736	0.00106786968209	0.000940410835629	0.000940410835629	0.000940410835629	0.000940410835629	0.000940410835629	0.000940410835629	0.000940410835629	0.000940410835629	0.000940410835629	0.000940410835629	0.000940410835629	0.000940410835629	0.000940410835629	0.000940410835629	0.000940410835629	0.000940410835629	0.000940410835629
hhs7	201542	0.854524	1.0604023616	0.00370867687893	0.224175778802	0.62416609445	0.062649881654	0.00370867687893	0.00370867687893	0.00370867687893	0.00370867687893	0.00370867687893	0.00370867687893	0.00370867687893	0.00370867687893	0.00370867687893	0.00370867687893	0.00370867687893	0.00370867687893	0.00370867687893	0.00370867687893	0.00370867687893	0.00370867687893	0.00370867687893	0.00370867687893	0.00370867687893	0.00370867687893	0.00370867687893	0.00370867687893	0.00370867687893
hhs7	201543	1.15375	0.81605803965219	0.0108705055374	0.55809874645	0.287129419606	0.0511468118359	0.0365178926496	0.0200588803805	0.00837831286154	0.00312884468463	0.00159406317667	0.00130474208352	0.00128069298435	0.00128069298435	0.00128069298435	0.00128069298435	0.00128069298435	0.00128069298435	0.00128069298435	0.00128069298435	0.00128069298435	0.00128069298435	0.00128069298435	0.00128069298435	0.00128069298435	0.00128069298435	0.00128069298435	0.00128069298435	0.00128069298435
hhs7	201544	1.20878	1.4587014013805	0.00312531129853	0.0785964933183	0.46933678273	0.317716204041	0.0584555407651	0.0308301633974	0.0190554123882	0.00184616091326	0.00365766106852	0.000940410835629	0.000940410835629	0.000940410835629	0.000940410835629	0.00139328587444	0.000940410835629	0.000940410835629	0.000940410835629	0.000940410835629	0.000940410835629	0.000940410835629	0.000940410835629	0.000940410835629	0.000940410835629	0.000940410835629	0.000940410835629	0.000940410835629	0.000940410835629
hhs7	201545	1.05016	1.7542123375883	0.0078510852544	0.103889588991	0.072678941495	0.331045138227	0.364330580179	0.0401958036852	0.0300767231423	0.00466658755665	0.0152354050126	0.00781474594779	0.001293560709	0.001293560709	0.001293560709	0.00151842916551	0.001293560709	0.001293560709	0.001293560709	0.001293560709	0.001293560709	0.001293560709	0.001293560709	0.001293560709	0.001293560709	0.001293560709	0.001293560709	0.001293560709	0.001293560709
hhs7	201546	1.31092	1.2437904603276	0.00388931014956	0.145655756147	0.580367495609	0.172484950103	0.0326677864733	0.0109206069794	0.00668283554072	0.00318012924545	0.00307129655049	0.00263620938429	0.00254022224314	0.00221464993842	0.00281206434203	0.00220547766387	0.00220547766387	0.00220547766387	0.00220547766387	0.00220547766387	0.00220547766387	0.00220547766387	0.00220547766387	0.00220547766387	0.00220547766387	0.00220547766387	0.00220547766387	0.00220547766387	0.00220547766387
hhs7	201547	0.95359	1.5553109254608	0.0119505374353	0.122841247045	0.279750816708	0.255767031801	0.100862505443	0.0357262619874	0.0226569467401	0.00777343305904	0.0184550483574	0.0587579627438	0.0449239574848	0.00660132380557	0.00248076162505	0.00225339081839	0.00224606418949	0.00224605900701	0.00224605900701	0.00224606168013	0.00224605900701	0.00224605900701	0.00224605900701	0.00224605900701	0.00224605900701	0.00224605900701	0.00224605900701	0.00224605900701	0.00224605900701
hhs7	201548	0.912263	1.2593154867457	0.0111098480551	0.247165111809	0.479584703254	0.153540747477	0.0318108354977	0.0171704134329	0.0143328456805	0.0117447589007	0.00927054714844	0.00509276826204	0.00241802538752	0.00157575242954	0.00151436806184	0.00119909217329	0.00118525240266	0.000940410835629	0.000940410835629	0.000940410835629	0.000940410835629	0.000940410835629	0.000940410835629	0.000940410835629	0.000940410835629	0.000940410835629	0.000940410835629	0.000940410835629	0.000940410835629
hhs7	201549	1.19874	1.3765428184837	0.00903285679281	0.121795557667	0.452395723471	0.250384267864	0.0569705810522	0.0240600907054	0.0102414397152	0.00422241099808	0.00362070188532	0.00362070204547	0.00362070241952	0.00392123494675	0.00452229951259	0.00452230024889	0.00362070478585	0.00362070402393	0.00362070306131	0.00362070237249	0.00362070195316	0.00362070184447	0.00362070180491	0.00362070180491	0.00362070180491	0.00362070180491	0.00362070180491	0.00362070180491	0.00362070180491
hhs7	201550	1.39056	1.8280843676998	0.0137597499845	0.0702865944705	0.250169263431	0.265681865965	0.187252941032	0.113991113694	0.0437753402808	0.00884985676707	0.00265507325485	0.00248413532374	0.00244391460197	0.00243888701933	0.00241877668876	0.00241374910611	0.00241374910611	0.00241374910611	0.00241374910611	0.00241374910611	0.00241374910611	0.00241374910611	0.00241374910611	0.00241374910611	0.00241374910611	0.00241374910611	0.00241374910611	0.00241374910611	0.00241374910611
hhs7	201551	1.55082	2.2617431609546	0.0197383071933	0.0232575831318	0.0631973812925	0.182140477556	0.28026925523	0.216139748292	0.0757104341129	0.0686016559765	0.0356983831473	0.0114751151868	0.00590153482466	0.00257366136377	0.00167488357963	0.00129528433201	0.000965649181378	0.00101612575418	0.000940410894985	0.000940410894977	0.000940410894977	0.000940410894977	0.000940410894977	0.000940410894977	0.000940410894977	0.000940410894977	0.000940410894977	0.000940410894977	0.000940410894977
hhs7	201552	1.41906	1.6015456502864	0.0251855967055	0.0711684525201	0.298321422	0.443693250855	0.130115472995	0.010335759523	0.00201975547918	0.0011751107775	0.000940426914055	0.00105776441601	0.000940413460678	0.000940411820022	0.000940410835629	0.000940410835629	0.000940410835629	0.000940410835629	0.000940410835629	0.000940410835629	0.000940410835629	0.000940410835629	0.000940410835629	0.000940410835629	0.000940410835629	0.000940410835629	0.000940410835629	0.000940410835629	0.000940410835629
hhs7	201601	1.1452	1.6930431233203	0.0219418217281	0.0350512398806	0.243866073203	0.443159822108	0.189701942075	0.0265059967552	0.00982815584679	0.00115038411896	0.00636627502172	0.00100040320229	0.00638131269017	0.000940410835629	0.000940410835629	0.000940410835629	0.000940410835629	0.000940410835629	0.000940410835629	0.000940410835629	0.000940410835629	0.000940410835629	0.000940410835629	0.000940410835629	0.000940410835629	0.000940410835629	0.000940410835629	0.000940410835629	0.000940410835629
hhs7	201602	1.15409	1.3930249733423	0.0164206744241	0.139006962304	0.442862934068	0.274263845848	0.0861007519597	0.0138446642535	0.00480723559269	0.00289919095334	0.000940410835629	0.000940410835629	0.00286634555503	0.000940410835629	0.000940410835629	0.000940410835629	0.000940410835629	0.000940410835629	0.000940410835629	0.000940410835629	0.000940410835629	0.000940410835629	0.000940410835629	0.000940410835629	0.000940410835629	0.000940410835629	0.000940410835629	0.000940410835629	0.000940410835629
hhs7	201603	1.175	1.6564693197975	0.00702565694002	0.0548894075174	0.250097092029	0.372738651327	0.22746065795	0.0628866275132	0.00523926371611	0.00179483712996	0.000940410835658	0.000940410835638	0.000940410835631	0.000940410835629	0.000940410835629	0.000940410835629	0.000940410835629	0.000940410835629	0.000940410835629	0.000940410835629	0.000940410835629	0.000940410835629	0.000940410835629	0.000940410835629	0.000940410835629	0.000940410835629	0.000940410835629	0.000940410835629	0.000940410835629
hhs7	201604	1.12489	1.7159214340693	0.0146365621371	0.0737582486357	0.264230004264	0.326182489349	0.172677842526	0.0700144670366	0.016657637609	0.0135537953918	0.0190760729078	0.00141509874699	0.00515620295205	0.00141509865381	0.00141509865269	0.00141509865268	0.00141509865267	0.00141509865267	0.00141509865267	0.00141509865267	0.00141509865267	0.00141509865267	0.00141509865267	0.00141509865267	0.00141509865267	0.00141509865267	0.00141509865267	0.00141509865267	0.00141509865267
hhs7	201605	1.50883	1.3680416748741	0.0488640995822	0.168198732844	0.334594010363	0.283085592364	0.0969041533148	0.027215674834	0.00612653323695	0.00391656759088	0.00237211851008	0.00239730907043	0.00238370671712	0.00149634385465	0.00149634384916	0.00149634384778	0.00149634384778	0.00149634384778	0.00149634384778	0.00149634384778	0.00149634384778	0.00149634384778	0.00149634384778	0.00149634384778	0.00149634384778	0.00149634384778	0.00149634384778	0.00149634384778	0.00149634384778
hhs7	201606	1.81036	1.4611268384441	0.0316212547913	0.135974056815	0.322432261926	0.302480431713	0.127843849985	0.0354474023353	0.00816509314782	0.00238603784112	0.00246522716611	0.00247240626803	0.00164172959308	0.00164172958131	0.00164172958131	0.0024443046983	0.00164172958131	0.00164172958131	0.00164172958131	0.00164172958131	0.00164172958131	0.00164172958131	0.00164172958131	0.00164172958131	0.00164172958131	0.00164172958131	0.00164172958131	0.00164172958131	0.00164172958131
hhs7	201607	1.8449	1.7786407924464	0.00348724270893	0.0188907474646	0.208563081506	0.408383133801	0.252777654752	0.0585582835591	0.0151019617209	0.0069122520168	0.00305336402717	0.0013484599365	0.0013484599122	0.0013484599122	0.0013484599122	0.0013484599122	0.0013484599122	0.0013484599122	0.0013484599122	0.0013484599122	0.0013484599122	0.0013484599122	0.0013484599122	0.0013484599122	0.0013484599122	0.0013484599122	0.0013484599122	0.0013484599122	0.0013484599122
hhs7	201608	2.40642	1.8554019896576	0.00355843562021	0.0223991123432	0.160627619509	0.445868501964	0.23426172445	0.0870133180428	0.0172333527709	0.00913752561157	0.00297301464689	0.000940410835629	0.000940410835629	0.000940410835629	0.000940410835629	0.000940410835629	0.000940410835629	0.000940410835629	0.000940410835629	0.000940410835629	0.000940410835629	0.000940410835629	0.000940410835629	0.000940410835629	0.000940410835629	0.000940410835629	0.000940410835629	0.000940410835629	0.000940410835629
hhs7	201609	2.50362	2.3211167332532	0.00692440485168	0.0103777030886	0.0419034629747	0.187688069649	0.382398833562	0.251902503338	0.0682252215921	0.0224421582357	0.00866257509127	0.00348808341108	0.000940410835629	0.000940410835629	0.000940410835629	0.000940410835629	0.000940410835629	0.000940410835629	0.000940410835629	0.000940410835629	0.000940410835629	0.000940410835629	0.000940410835629	0.000940410835629	0.000940410835629	0.000940410835629	0.000940410835629	0.000940410835629	0.000940410835629
hhs7	201610	1.99971	2.3282276976197	0.00270114627693	0.00138060942612	0.0176675189046	0.208307988894	0.334159993174	0.288380720274	0.0894174386444	0.0255907111383	0.0128253750644	0.00358151399759	0.000940410835629	0.000940410835629	0.000940410835629	0.000940410835629	0.000940410835629	0.000940410835629	0.000940410835629	0.000940410835629	0.000940410835629	0.000940410835629	0.000940410835629	0.000940410835629	0.000940410835629	0.000940410835629	0.000940410835629	0.000940410835629	0.000940410835629
hhs7	201611	2.05839	1.6678558454057	0.0104745555011	0.0243641133628	0.252654753345	0.510686617375	0.141535600696	0.0323665570627	0.00727566171052	0.00234591106452	0.00136727338513	0.000941972290673	0.000940410835629	0.000940410835629	0.000940410835629	0.000940410835629	0.000940410835629	0.000940410835629	0.000940410835629	0.000940410835629	0.000940410835629	0.000940410835629	0.000940410835629	0.000940410835629	0.000940410835629	0.000940410835629	0.000940410835629	0.000940410835629	0.000940410835629
hhs7	201612	2.09375	1.7800638821027	0.000940473117696	0.00730697713151	0.152696857021	0.510672862367	0.239118521184	0.0522723792985	0.0130175420135	0.00510667799288	0.00194031472174	0.000940410930582	0.000940410851547	0.000940410835629	0.000940410835629	0.000940410835629	0.000940410835629	0.000940410835629	0.000940410835629	0.000940410835629	0.000940410835629	0.000940410835629	0.000940410835629	0.000940410835629	0.000940410835629	0.000940410835629	0.000940410835629	0.000940410835629	0.000940410835629
hhs7	201613	1.54483	1.7862098380872	0.0142597431856	0.0250332754179	0.140503322883	0.637461970118	0.15575520683	0.00557311719663	0.00226241258614	0.00121482359474	0.00100873314715	0.000940410835629	0.000940410835629	0.000940410835629	0.000940410835629	0.000940410835629	0.000940410835629	0.000940410835629	0.000940410835629	0.000940410835629	0.000940410835629	0.000940410835629	0.000940410835629	0.000940410835629	0.000940410835629	0.000940410835629	0.000940410835629	0.000940410835629	0.000940410835629
hhs7	201614	1.39301	1.2332747793851	0.00694310412067	0.168104905613	0.601432530303	0.159585863253	0.0320968424594	0.00579967512919	0.00608550773155	0.00208376545148	0.000940410871763	0.000940410862266	0.000940410835629	0.000940410835629	0.000940410835629	0.000940410835629	0.000940410835629	0.000940410835629	0.000940410835629	0.000940410835629	0.000940410835629	0.000940410835629	0.000940410835629	0.000940410835629	0.000940410835629	0.000940410835629	0.000940410835629	0.000940410835629	0.000940410835629
hhs7	201615	1.20827	1.1829952565259	0.0213744663566	0.177766644345	0.65689909234	0.112030419126	0.00953794650347	0.00243835992524	0.00112415343782	0.000961112088996	0.000940410835629	0.000940410835629	0.000940410835629	0.000940410835629	0.000940410835629	0.000940410835629	0.000940410835629	0.000940410835629	0.000940410835629	0.000940410835629	0.000940410835629	0.000940410835629	0.000940410835629	0.000940410835629	0.000940410835629	0.000940410835629	0.000940410835629	0.000940410835629	0.000940410835629
hhs7	201616	0.986163	1.0079672686537	0.0178048911496	0.477964207092	0.45195800371	0.0284766484392	0.00310721122542	0.000940410835629	0.000940410835629	0.000940410835629	0.000940410835629	0.000940410835629	0.000940410835629	0.000940410835629	0.000940410835629	0.000940410835629	0.000940410835629	0.000940410835629	0.000940410835629	0.000940410835629	0.000940410835629	0.000940410835629	0.000940410835629	0.000940410835629	0.000940410835629	0.000940410835629	0.000940410835629	0.000940410835629	0.000940410835629
hhs7	201617	0.908619	0.93313885859373	0.0581252097608	0.535005607596	0.307290631718	0.0732845139061	0.00560499863436	0.000940410835629	0.000940410835629	0.000940410835629	0.000940410835629	0.000940410835629	0.000940410835629	0.000940410835629	0.000940410835629	0.000940410835629	0.000940410835629	0.000940410835629	0.000940410835629	0.000940410835629	0.000940410835629	0.000940410835629	0.000940410835629	0.000940410835629	0.000940410835629	0.000940410835629	0.000940410835629	0.000940410835629	0.000940410835629
hhs7	201618	0.704888	0.86285972332185	0.0580767241685	0.656771924144	0.255274227208	0.00812021641422	0.00106786968209	0.000940410835629	0.000940410835629	0.000940410835629	0.000940410835629	0.000940410835629	0.000940410835629	0.000940410835629	0.000940410835629	0.000940410835629	0.000940410835629	0.000940410835629	0.000940410835629	0.000940410835629	0.000940410835629	0.000940410835629	0.000940410835629	0.000940410835629	0.000940410835629	0.000940410835629	0.000940410835629	0.000940410835629	0.000940410835629
hhs7	201619	0.59335	0.71652650717377	0.167231331975	0.672548826378	0.136590577809	0.00199981461778	0.000940410835629	0.000940410835629	0.000940410835629	0.000940410835629	0.000940410835629	0.000940410835629	0.000940410835629	0.000940410835629	0.000940410835629	0.000940410835629	0.000940410835629	0.000940410835629	0.000940410835629	0.000940410835629	0.000940410835629	0.000940410835629	0.000940410835629	0.000940410835629	0.000940410835629	0.000940410835629	0.000940410835629	0.000940410835629	0.000940410835629
hhs8	201542	0.612608	0.7736020686	0.0463828463849	0.852687938155	0.0135701270735	0.00363996201612	0.00363996201612	0.00363996201612	0.00363996201612	0.00363996201612	0.00363996201612	0.00363996201612	0.00363996201612	0.00363996201612	0.00363996201612	0.00363996201612	0.00363996201612	0.00363996201612	0.00363996201612	0.00363996201612	0.00363996201612	0.00363996201612	0.00363996201612	0.00363996201612	0.00363996201612	0.00363996201612	0.00363996201612	0.00363996201612	0.00363996201612
hhs8	201543	0.721433	0.86219103805697	0.0854418142786	0.506756900536	0.361309415894	0.0152389610678	0.00295718314707	0.00139829434817	0.00128357104217	0.00128069298435	0.00128069298435	0.00128069298435	0.00128069298435	0.00128069298435	0.00128069298435	0.00128069298435	0.00128069298435	0.00128069298435	0.00128069298435	0.00128069298435	0.00128069298435	0.00128069298435	0.00128069298435	0.00128069298435	0.00128069298435	0.00128069298435	0.00128069298435	0.00128069298435	0.00128069298435
hhs8	201544	0.744407	0.7837987979592	0.0140737869613	0.837743281194	0.112932570703	0.00773353641786	0.00365766106852	0.00411053610733	0.000940410835629	0.000940410835629	0.000940410835629	0.000940410835629	0.000940410835629	0.000940410835629	0.000940410835629	0.000940410835629	0.000940410835629	0.000940410835629	0.000940410835629	0.000940410835629	0.000940410835629	0.000940410835629	0.000940410835629	0.000940410835629	0.000940410835629	0.000940410835629	0.000940410835629	0.000940410835629	0.000940410835629
hhs8	201545	0.776688	0.77290776466366	0.110987838207	0.79655959419	0.055023806011	0.00433217495062	0.001293560709	0.00298721032008	0.00210987914574	0.00209504410053	0.00132679960429	0.001293560709	0.001293560709	0.001293560709	0.001293560709	0.001293560709	0.001293560709	0.001293560709	0.001293560709	0.001293560709	0.001293560709	0.001293560709	0.001293560709	0.001293560709	0.001293560709	0.001293560709	0.001293560709	0.001293560709	0.001293560709
hhs8	201546	0.997922	0.86327396287901	0.0177809998866	0.685419733692	0.222726872479	0.0181478385383	0.00310365876473	0.00433322259638	0.00280955787994	0.00220547766387	0.00220547766387	0.00220547766387	0.00220547766387	0.00377404054925	0.00220547766387	0.00220547766387	0.00220547766387	0.00220547766387	0.00220547766387	0.00220547766387	0.00220547766387	0.00220547766387	0.00220547766387	0.00220547766387	0.00220547766387	0.00220547766387	0.00220547766387	0.00220547766387	0.00220547766387
hhs8	201547	0.725679	1.0273417698725	0.00960012791997	0.460837176686	0.422139216539	0.0423158184127	0.00487659609085	0.00989995774132	0.00540992530492	0.00224605900701	0.00224605900701	0.00224605900701	0.00224605900701	0.00224605900701	0.00224605900701	0.00224606017143	0.00224605900701	0.00224605900701	0.00224605900701	0.00224605900701	0.00224605900701	0.00224605900701	0.00224605900701	0.00224605900701	0.00224605900701	0.00224605900701	0.00224605900701	0.00224605900701	0.00224605900701
hhs8	201548	0.891982	0.83022902626926	0.0520097225232	0.649939788082	0.190803740358	0.0807691575281	0.00499413792998	0.0014842673277	0.00119096953861	0.000940410835629	0.000940410835629	0.000940410835629	0.000940410835629	0.000940410835629	0.000940410835629	0.000940410835629	0.000940410835629	0.000940410835629	0.000940410835629	0.000940410835629	0.000940410835629	0.000940410835629	0.000940410835629	0.000940410835629	0.000940410835629	0.000940410835629	0.000940410835629	0.000940410835629	0.000940410835629
hhs8	201549	0.895779	1.1052410214642	0.0087297564068	0.332215438571	0.308399180211	0.247227710865	0.0237724740448	0.00362070199444	0.00362070180848	0.00362070180491	0.00362070180491	0.00362070180491	0.00362070180491	0.00362070180491	0.00362070180491	0.00362070180491	0.00362070180491	0.00362070180491	0.00362070180491	0.00362070180491	0.00362070180491	0.00362070180491	0.00362070180491	0.00362070180491	0.00362070180491	0.00362070180491	0.00362070180491	0.00362070180491	0.00362070180491
hhs8	201550	1.15229	1.173862736522	0.0328296478807	0.261843427838	0.421795537976	0.171028532966	0.0530738173687	0.00872303599506	0.00243101773124	0.00241374922736	0.00241374910611	0.00241374910611	0.00241374910611	0.00241374910611	0.00241374910611	0.00241374910611	0.00241374910611	0.00241374910611	0.00241374910611	0.00241374910611	0.00241374910611	0.00241374910611	0.00241374910611	0.00241374910611	0.00241374910611	0.00241374910611	0.00241374910611	0.00241374910611	0.00241374910611
hhs8	201551	1.49666	1.4454988752486	0.0165365120431	0.11826687822	0.407714049262	0.310289834833	0.0731047475573	0.0330275165654	0.0171707345163	0.00531217312443	0.00162491948263	0.000965649181378	0.000940410894977	0.000940410894977	0.000940410894977	0.000940410894977	0.000940410894977	0.000940410894977	0.000940410894977	0.000940410894977	0.000940410894977	0.000940410894977	0.000940410894977	0.000940410894977	0.000940410894977	0.000940410894977	0.000940410894977	0.000940410894977	0.000940410894977
hhs8	201552	1.11457	1.2763798024418	0.0874967529856	0.239084424495	0.3593345801	0.228208069041	0.0586765135577	0.00715584258557	0.0012335631044	0.000942425613049	0.000940422320219	0.000940417726383	0.000940413460678	0.000940412476285	0.000940410835629	0.000940410835629	0.000940410835629	0.000940410835629	0.000940410835629	0.000940410835629	0.000940410835629	0.000940410835629	0.000940410835629	0.000940410835629	0.000940410835629	0.000940410835629	0.000940410835629	0.000940410835629	0.000940410835629
hhs8	201601	1.1948	1.18693271089	0.0574862969844	0.206348615865	0.471797074897	0.189156232628	0.0236598772622	0.0179730929244	0.00820434756835	0.00166052862772	0.00669654965259	0.00103039938563	0.000940410835629	0.000940410835629	0.000940410835629	0.000940410835629	0.000940410835629	0.000940410835629	0.000940410835629	0.000940410835629	0.000940410835629	0.000940410835629	0.000940410835629	0.000940410835629	0.000940410835629	0.000940410835629	0.000940410835629	0.000940410835629	0.000940410835629
hhs8	201602	1.223	1.3886318573027	0.016045710179	0.0672168219281	0.497860560912	0.326168833434	0.0653387368045	0.00373052008066	0.00271306707105	0.000940410837382	0.00305794371187	0.000940410835629	0.000940410835629	0.000940410835629	0.000940410835629	0.000940410835629	0.000940410835629	0.000940410835629	0.000940410835629	0.000940410835629	0.000940410835629	0.000940410835629	0.000940410835629	0.000940410835629	0.000940410835629	0.000940410835629	0.000940410835629	0.000940410835629	0.000940410835629
hhs8	201603	1.27726	1.4735777349399	0.0137291034995	0.0682964521751	0.437179977053	0.358692885795	0.0956844224646	0.00636894461209	0.00123992759121	0.000940480932863	0.000940410835629	0.000940410835629	0.000940410835629	0.000940410835629	0.000940410835629	0.000940410835629	0.000940410835629	0.000940410835629	0.000940410835629	0.000940410835629	0.000940410835629	0.000940410835629	0.000940410835629	0.000940410835629	0.000940410835629	0.000940410835629	0.000940410835629	0.000940410835629	0.000940410835629
hhs8	201604	1.56575	1.4855719102074	0.0103806882626	0.0793340783506	0.421615996832	0.338554887027	0.0923018681599	0.0193932236734	0.0100984297954	0.00143395349934	0.00141509865267	0.00141509865267	0.00141509865267	0.00141509865267	0.00141509865267	0.00141509865267	0.00141509865267	0.00141509865267	0.00141509865267	0.00141509865267	0.00141509865267	0.00141509865267	0.00141509865267	0.00141509865267	0.00141509865267	0.00141509865267	0.00141509865267	0.00141509865267	0.00141509865267
hhs8	201605	1.82146	1.5005515716593	0.00718176764068	0.0493236875937	0.387939300329	0.423132101121	0.0822075769833	0.0162377974142	0.00395871481836	0.00157965891569	0.00150520592394	0.00149634384778	0.00149634384778	0.00149634384778	0.00149634384778	0.00149634384778	0.00149634384778	0.00149634384778	0.00149634384778	0.00149634384778	0.00149634384778	0.00149634384778	0.00149634384778	0.00149634384778	0.00149634384778	0.00149634384778	0.00149634384778	0.00149634384778	0.00149634384778
hhs8	201606	2.14436	1.567616721529	0.00377843163506	0.0330817446168	0.344524672608	0.486084325945	0.0841620609316	0.0115621733191	0.00304942903848	0.00256046119388	0.0016455682481	0.00164172958131	0.00164172958131	0.00164172958131	0.00164172958131	0.00164172958131	0.00164172958131	0.00164172958131	0.00164172958131	0.00164172958131	0.00164172958131	0.00164172958131	0.00164172958131	0.00164172958131	0.00164172958131	0.00164172958131	0.00164172958131	0.00164172958131	0.00164172958131
hhs8	201607	2.17828	1.8952748349951	0.00177468585865	0.00526066925104	0.0896576918179	0.551222598245	0.274438501682	0.0481738650317	0.00246071830989	0.00139053119718	0.00134846018786	0.0013484599122	0.0013484599122	0.0013484599122	0.0013484599122	0.0013484599122	0.0013484599122	0.0013484599122	0.0013484599122	0.0013484599122	0.0013484599122	0.0013484599122	0.0013484599122	0.0013484599122	0.0013484599122	0.0013484599122	0.0013484599122	0.0013484599122	0.0013484599122
hhs8	201608	2.03079	1.9179268323656	0.000940410835629	0.00517236728539	0.0658219302155	0.539154192966	0.331912983401	0.0364364462238	0.00175345236013	0.000940410835629	0.000940410835629	0.000940410835629	0.000940410835629	0.000940410835629	0.000940410835629	0.000940410835629	0.000940410835629	0.000940410835629	0.000940410835629	0.000940410835629	0.000940410835629	0.000940410835629	0.000940410835629	0.000940410835629	0.000940410835629	0.000940410835629	0.000940410835629	0.000940410835629	0.000940410835629
hhs8	201609	2.14672	1.8785980235409	0.00221339111361	0.00714088448399	0.0675772210463	0.584136566468	0.28164190433	0.0330301086738	0.00503033408343	0.00133451735184	0.000967677408221	0.000940410835629	0.000940410835629	0.000940410835629	0.000940410835629	0.000940410835629	0.000940410835629	0.000940410835629	0.000940410835629	0.000940410835629	0.000940410835629	0.000940410835629	0.000940410835629	0.000940410835629	0.000940410835629	0.000940410835629	0.000940410835629	0.000940410835629	0.000940410835629
hhs8	201610	2.16058	1.9505051881572	0.000940410835629	0.00974408804215	0.0361551880097	0.541527458105	0.344284233745	0.0475999937141	0.000940410835629	0.000940410835629	0.000940410835629	0.000940410835629	0.000940410835629	0.000940410835629	0.000940410835629	0.000940410835629	0.000940410835629	0.000940410835629	0.000940410835629	0.000940410835629	0.000940410835629	0.000940410835629	0.000940410835629	0.000940410835629	0.000940410835629	0.000940410835629	0.000940410835629	0.000940410835629	0.000940410835629
hhs8	201611	1.85893	1.6542619612163	0.00113209157589	0.00850290384704	0.293953327301	0.454058622263	0.190609714579	0.030742130829	0.00211135926107	0.00102141915785	0.000941036144414	0.000940410835629	0.000940410835629	0.000940410835629	0.000940410835629	0.000940410835629	0.000940410835629	0.000940410835629	0.000940410835629	0.000940410835629	0.000940410835629	0.000940410835629	0.000940410835629	0.000940410835629	0.000940410835629	0.000940410835629	0.000940410835629	0.000940410835629	0.000940410835629
hhs8	201612	1.75981	1.5163170363402	0.00194032030284	0.0112705858837	0.420094591861	0.512976889025	0.0320286526091	0.00194033098547	0.000940412523051	0.000940410931699	0.000940410836979	0.000940410835629	0.000940410835629	0.000940410835629	0.000940410835629	0.000940410835629	0.000940410835629	0.000940410835629	0.000940410835629	0.000940410835629	0.000940410835629	0.000940410835629	0.000940410835629	0.000940410835629	0.000940410835629	0.000940410835629	0.000940410835629	0.000940410835629	0.000940410835629
hhs8	201613	1.64976	1.5118146648782	0.00382416676336	0.0158052127069	0.502670767633	0.431440231304	0.0188503041204	0.00669312686068	0.00185435681651	0.000990120094798	0.00094431865928	0.000940410835629	0.000940410835629	0.000940410835629	0.000940410835629	0.000940410835629	0.000940410835629	0.000940410835629	0.000940410835629	0.000940410835629	0.000940410835629	0.000940410835629	0.000940410835629	0.000940410835629	0.000940410835629	0.000940410835629	0.000940410835629	0.000940410835629	0.000940410835629
hhs8	201614	1.29679	1.3621999863789	0.00179795275117	0.0186731405166	0.673240543076	0.258933425176	0.0258083832016	0.00179792767443	0.000940410890819	0.000940410836276	0.000940410835629	0.000940410835629	0.000940410835629	0.000940410835629	0.000940410835629	0.000940410835629	0.000940410835629	0.000940410835629	0.000940410835629	0.000940410835629	0.000940410835629	0.000940410835629	0.000940410835629	0.000940410835629	0.000940410835629	0.000940410835629	0.000940410835629	0.000940410835629	0.000940410835629
hhs8	201615	1.14872	1.0168751757468	0.0116920279211	0.464461181244	0.46558613828	0.0352802925227	0.00221063870553	0.00102109377841	0.000940410835629	0.000940410835629	0.000940410835629	0.000940410835629	0.000940410835629	0.000940410835629	0.000940410835629	0.000940410835629	0.000940410835629	0.000940410835629	0.000940410835629	0.000940410835629	0.000940410835629	0.000940410835629	0.000940410835629	0.000940410835629	0.000940410835629	0.000940410835629	0.000940410835629	0.000940410835629	0.000940410835629
hhs8	201616	0.983857	1.0401773266231	0.00685039608589	0.368434445618	0.59679202669	0.00629368238687	0.000940410835629	0.000940410835629	0.000940410835629	0.000940410835629	0.000940410835629	0.000940410835629	0.000940410835629	0.000940410835629	0.000940410835629	0.000940410835629	0.000940410835629	0.000940410835629	0.000940410835629	0.000940410835629	0.000940410835629	0.000940410835629	0.000940410835629	0.000940410835629	0.000940410835629	0.000940410835629	0.000940410835629	0.000940410835629	0.000940410835629
hhs8	201617	0.967427	0.8756594874954	0.00873218291551	0.819248817597	0.14791963285	0.00208754087847	0.001322787375	0.000940410835629	0.000940410835629	0.000940410835629	0.000940410835629	0.000940410835629	0.000940410835629	0.000940410835629	0.000940410835629	0.000940410835629	0.000940410835629	0.000940410835629	0.000940410835629	0.000940410835629	0.000940410835629	0.000940410835629	0.000940410835629	0.000940410835629	0.000940410835629	0.000940410835629	0.000940410835629	0.000940410835629	0.000940410835629
hhs8	201618	0.818413	0.88921300136027	0.0309002732615	0.763489052002	0.182403520449	0.00157770506792	0.000940410835629	0.000940410835629	0.000940410835629	0.000940410835629	0.000940410835629	0.000940410835629	0.000940410835629	0.000940410835629	0.000940410835629	0.000940410835629	0.000940410835629	0.000940410835629	0.000940410835629	0.000940410835629	0.000940410835629	0.000940410835629	0.000940410835629	0.000940410835629	0.000940410835629	0.000940410835629	0.000940410835629	0.000940410835629	0.000940410835629
hhs8	201619	0.73938	0.71154394499877	0.172794645615	0.767864065647	0.0362615932966	0.00145024622146	0.000940410835629	0.000940410835629	0.000940410835629	0.000940410835629	0.000940410835629	0.000940410835629	0.000940410835629	0.000940410835629	0.000940410835629	0.000940410835629	0.000940410835629	0.000940410835629	0.000940410835629	0.000940410835629	0.000940410835629	0.000940410835629	0.000940410835629	0.000940410835629	0.000940410835629	0.000940410835629	0.000940410835629	0.000940410835629	0.000940410835629
hhs9	201542	1.68057	1.7046826712	0.000517897806834	0.218002561978	0.154126290893	0.600203572289	0.0183820678316	0.000517897806834	0.00039284339976	0.00039284339976	0.00039284339976	0.00039284339976	0.00039284339976	0.00039284339976	0.00039284339976	0.00039284339976	0.00039284339976	0.00039284339976	0.00039284339976	0.00039284339976	0.00039284339976	0.00039284339976	0.00039284339976	0.00039284339976	0.00039284339976	0.00039284339976	0.00039284339976	0.00039284339976	0.00039284339976
hhs9	201543	1.85319	1.2685048233718	0.0610799146662	0.241777177751	0.426079583666	0.199416556911	0.0367043442876	0.00745881311418	0.00184458304541	0.00130585926168	0.00128069298435	0.00128069357885	0.00128069298435	0.00128069298435	0.00128069298435	0.00128069298435	0.00128069298435	0.00128069298435	0.00128069298435	0.00128069298435	0.00128069298435	0.00128069298435	0.00128069298435	0.00128069298435	0.00128069298435	0.00128069298435	0.00128069298435	0.00128069298435	0.00128069298435
hhs9	201544	1.78976	1.3133439244644	0.012380952186	0.096412348007	0.602613681299	0.221091035714	0.0413784439447	0.0059220362626	0.00139328587444	0.000940410835629	0.000940410835629	0.000940410835629	0.000940410835629	0.000940410835629	0.000940410835629	0.000940410835629	0.000940410835629	0.000940410835629	0.000940410835629	0.000940410835629	0.000940410835629	0.000940410835629	0.000940410835629	0.000940410835629	0.000940410835629	0.000940410835629	0.000940410835629	0.000940410835629	0.000940410835629
hhs9	201545	2.04532	1.8307625949187	0.00184231987139	0.00404846529992	0.107825385174	0.600223761976	0.199720201011	0.0445003569276	0.0148439415228	0.00241791474673	0.001293560709	0.001293560709	0.001293560709	0.001293560709	0.001293560709	0.001293560709	0.001293560709	0.001293560709	0.001293560709	0.001293560709	0.001293560709	0.001293560709	0.001293560709	0.001293560709	0.001293560709	0.001293560709	0.001293560709	0.001293560709	0.001293560709
hhs9	201546	2.3103	2.377188283014	0.00273099375167	0.00358899729192	0.0156386105556	0.164743099507	0.4154665625	0.220561387108	0.103986578485	0.0245601559501	0.00841726112845	0.00220847018286	0.00250804260292	0.00250767597822	0.00220547766387	0.00220547766387	0.00220547766387	0.00220547766387	0.00220547766387	0.00220547766387	0.00220547766387	0.00220547766387	0.00220547766387	0.00220547766387	0.00220547766387	0.00220547766387	0.00220547766387	0.00220547766387	0.00220547766387
hhs9	201547	2.00403	2.2643046978998	0.00333508500384	0.0086009432682	0.0905322302418	0.256513210115	0.324210523508	0.193415045878	0.0580722935673	0.0129314396227	0.00481607668186	0.00330164397967	0.00600826713377	0.00432563972734	0.00249277454688	0.00224605963401	0.00224605900701	0.00224605900701	0.00224605900701	0.00224605900701	0.00224605900701	0.00224605900701	0.00224605900701	0.00224605900701	0.00224605900701	0.00224605900701	0.00224605900701	0.00224605900701	0.00224605900701
hhs9	201548	2.0343	2.2796731335268	0.00260523012183	0.00649836711918	0.0299683333385	0.171352138308	0.376424139464	0.2539427691	0.101004491176	0.0300912340957	0.00750419930024	0.00237149669519	0.0011906519519	0.00143133481293	0.00172785843823	0.00118027940022	0.00129541631123	0.00106034511793	0.000947606892567	0.000940410835629	0.000940410835629	0.000940410835629	0.000940410835629	0.000940410835629	0.000940410835629	0.000940410835629	0.000940410835629	0.000940410835629	0.000940410835629
hhs9	201549	2.13484	2.4550983457279	0.00452229821692	0.0039212389855	0.00723032632659	0.102113641471	0.391798197889	0.297284009177	0.0880972538457	0.0221063129637	0.00948333129204	0.00933403371243	0.0057270067615	0.00407182228409	0.00362070180491	0.00362070180491	0.00362070180491	0.00362070180491	0.00362070180491	0.00362070180491	0.00362070180491	0.00362070180491	0.00362070180491	0.00362070180491	0.00362070180491	0.00362070180491	0.00362070180491	0.00362070180491	0.00362070180491
hhs9	201550	2.80184	3.1866291272774	0.00330950506803	0.00377657541702	0.00422590332728	0.0136053269272	0.0743983732204	0.272391988032	0.280540806454	0.161546317357	0.0970524414491	0.0217125485734	0.00589741073383	0.0123209975744	0.00660612433162	0.00672773683614	0.00673151440484	0.00260016254373	0.00241877668876	0.00241374910611	0.00241374910611	0.00241374910611	0.00241374910611	0.00241374910611	0.00241374910611	0.00241374910611	0.00241374910611	0.00241374910611	0.00241374910611
hhs9	201551	3.03653	4.2122489229378	0.0011522933823	0.00198136144487	0.00513152619589	0.0226452342636	0.064567002619	0.0817021933145	0.103207661577	0.174244902152	0.212525285555	0.182060707957	0.105498980763	0.0273495217813	0.00476757646546	0.000940410894977	0.000940410894977	0.000940410894977	0.000940410894986	0.000940410894977	0.000940410894977	0.000940410894977	0.000940410894977	0.000940410894977	0.000940410894977	0.000940410894977	0.000940410894977	0.000940410894977	0.000940410894977
hhs9	201552	2.42695	3.6827794376068	0.00168932449216	0.00323656075768	0.0114233993431	0.0295733611519	0.073133289991	0.133304375795	0.170747513098	0.184883988368	0.174504094569	0.109918532615	0.0557513974351	0.0272284783865	0.00871139403376	0.00280694778272	0.00178538852675	0.000953437237069	0.000943260583387	0.000941558314337	0.000940410835629	0.000940410835629	0.000940410835629	0.000940410835629	0.000940410835629	0.000940410835629	0.000940410835629	0.000940410835629	0.000940410835629
hhs9	201601	2.40393	3.1010576717437	0.00242117526644	0.0025006962304	0.0122543528654	0.0474341596116	0.138705807313	0.252316816662	0.28122033422	0.130861017654	0.0885903602661	0.0220953023081	0.00598347675041	0.00148034213562	0.000970407018962	0.000940410835629	0.000940410835629	0.000940410835629	0.000940410835629	0.000940410835629	0.000940410835629	0.000940410835629	0.000940410835629	0.000940410835629	0.000940410835629	0.000940410835629	0.000940410835629	0.000940410835629	0.000940410835629
hhs9	201602	2.64512	3.0477406559962	0.00338176002505	0.00233548726728	0.00458970942598	0.0408263661605	0.0975311276684	0.284541509231	0.310461333522	0.150356535914	0.0700498826818	0.0170386932002	0.00333065209982	0.0014507802702	0.000940410835629	0.000940410835629	0.000940410835629	0.000940410835629	0.000940410835629	0.000940410835629	0.000940410835629	0.000940410835629	0.000940410835629	0.000940410835629	0.000940410835629	0.000940410835629	0.000940410835629	0.000940410835629	0.000940410835629
hhs9	201603	2.82762	3.0521373892125	0.0041691264777	0.0154626909766	0.0350250639643	0.0520318583458	0.111227250673	0.207035386921	0.281288175772	0.181980168849	0.064380746824	0.0204823812583	0.00893746131664	0.00377975555541	0.00103418136685	0.000940410835629	0.000940410835629	0.000940410835629	0.000940410835629	0.000940410835629	0.000940410835629	0.000940410835629	0.000940410835629	0.000940410835629	0.000940410835629	0.000940410835629	0.000940410835629	0.000940410835629	0.000940410835629
hhs9	201604	3.24343	2.9759900125801	0.00223068676227	0.0057776296094	0.0155295522567	0.0392871528989	0.140534240003	0.308574743329	0.297375201027	0.111609070817	0.0335389070302	0.0168799003049	0.00602133751711	0.0014150986549	0.00141509865267	0.00141509865267	0.00141509865267	0.00141509865267	0.00141509865267	0.00141509865267	0.00141509865267	0.00141509865267	0.00141509865267	0.00141509865267	0.00141509865267	0.00141509865267	0.00141509865267	0.00141509865267	0.00141509865267
hhs9	201605	3.96877	3.4393088681755	0.00438153719823	0.0151894890142	0.0324896526106	0.0451736083683	0.0613161239045	0.151145536278	0.264124401233	0.241904545712	0.120540826838	0.0340871352196	0.00570564203081	0.00149634387389	0.00149634385053	0.00149634384778	0.00149634384778	0.00149634384778	0.00149634384778	0.00149634384778	0.00149634384778	0.00149634384778	0.00149634384778	0.00149634384778	0.00149634384778	0.00149634384778	0.00149634384778	0.00149634384778	0.00149634384778
hhs9	201606	4.3744	4.2372757786442	0.00164172958131	0.00164172958131	0.00194643245456	0.00272238576188	0.00579603748128	0.0306144937567	0.133321835619	0.233309058475	0.260132847363	0.183747752679	0.0827855742222	0.0269352480652	0.0106096902937	0.00345270009737	0.00164172959308	0.00164172958131	0.00164172958131	0.00164172958131	0.00164172958131	0.00164172958131	0.00164172958131	0.00164172958131	0.00164172958131	0.00164172958131	0.00164172958131	0.00164172958131	0.00164172958131
hhs9	201607	3.93795	4.0833021622274	0.0013484599122	0.0013484599122	0.00177468585788	0.00390581558631	0.00601114662917	0.0508274104995	0.175277138967	0.240505721132	0.255053175186	0.15727508462	0.0656759023993	0.0199176487245	0.00220091180357	0.0013484599122	0.0013484599122	0.0013484599122	0.0013484599122	0.0013484599122	0.0013484599122	0.0013484599122	0.0013484599122	0.0013484599122	0.0013484599122	0.0013484599122	0.0013484599122	0.0013484599122	0.0013484599122
hhs9	201608	3.84237	3.6405280760154	0.000940410835629	0.00256649388464	0.00256649388464	0.00468790664537	0.0141798784587	0.098605524022	0.330390299117	0.254924902482	0.153693684933	0.0816011721864	0.0335530521184	0.00737097737357	0.00134693159788	0.00134693159788	0.000940410835629	0.000940410835629	0.000940410835629	0.000940410835629	0.000940410835629	0.000940410835629	0.000940410835629	0.000940410835629	0.000940410835629	0.000940410835629	0.000940410835629	0.000940410835629	0.000940410835629
hhs9	201609	3.80214	3.6481572273248	0.0013642879125	0.0013642879125	0.0026359191431	0.00899407574616	0.0124008430656	0.0587259214134	0.254796672778	0.338719972115	0.17383000973	0.0912136049148	0.0260693060884	0.00984441681037	0.00306003697957	0.00305979621997	0.00221204206623	0.0013642879125	0.000940410835629	0.000940410835629	0.000940410835629	0.000940410835629	0.000940410835629	0.000940410835629	0.000940410835629	0.000940410835629	0.000940410835629	0.000940410835629	0.000940410835629
hhs9	201610	3.33737	3.2562571717948	0.00402169785791	0.00270114627693	0.00974408804215	0.016346845947	0.0326336811855	0.205498755462	0.347974038764	0.206946516978	0.0889772948501	0.0431981020822	0.0189879496982	0.00314133013726	0.00578243329922	0.00138059469596	0.000940410835629	0.00138059469596	0.000940410835629	0.000940410835629	0.000940410835629	0.000940410835629	0.000940410835629	0.000940410835629	0.000940410835629	0.000940410835629	0.000940410835629	0.000940410835629	0.000940410835629
hhs9	201611	3.00567	2.9205708079271	0.00320468349769	0.00112910022413	0.00169516838965	0.0118742127764	0.0668015135055	0.467663995908	0.313362098839	0.0863810291563	0.0200089597309	0.00868453416236	0.00263861533217	0.00150647900114	0.00150647900114	0.000940410835629	0.00131778961264	0.000940410835629	0.000940410835629	0.000940410835629	0.000940410835629	0.000940410835629	0.000940410835629	0.000940410835629	0.000940410835629	0.000940410835629	0.000940410835629	0.000940410835629	0.000940410835629
hhs9	201612	2.7971	2.9377202935621	0.000940410835629	0.00127371208521	0.00254073442321	0.0518119038549	0.168935280316	0.277374131799	0.338312593736	0.111615924903	0.0254350449272	0.00494002579649	0.00127371208237	0.000940410835629	0.00127371208237	0.001107061459	0.000940410835629	0.000940410835629	0.000940410835629	0.000940410835629	0.000940410835629	0.000940410835629	0.000940410835629	0.000940410835629	0.000940410835629	0.000940410835629	0.000940410835629	0.000940410835629	0.000940410835629
hhs9	201613	2.25245	2.4093917296587	0.000940410835629	0.00396123923537	0.0159881987357	0.0716522512145	0.554905047892	0.290670463892	0.040034551342	0.00381931412609	0.00109036725672	0.000942060558641	0.000940410835629	0.000949521541326	0.000940410835629	0.000940410835629	0.000940410835629	0.000940410835629	0.000940410835629	0.000940410835629	0.000940410835629	0.000940410835629	0.000940410835629	0.000940410835629	0.000940410835629	0.000940410835629	0.000940410835629	0.000940410835629	0.000940410835629
hhs9	201614	2.04339	2.3590187323528	0.00151208808391	0.0074451019384	0.042701605724	0.17361642079	0.393096023512	0.273445187243	0.0814119961724	0.00804625477125	0.0015120880993	0.000940410835629	0.000940410835629	0.00122624945977	0.000940410835629	0.000940410835629	0.000940410835629	0.000940410835629	0.000940410835629	0.000940410835629	0.000940410835629	0.000940410835629	0.000940410835629	0.000940410835629	0.000940410835629	0.000940410835629	0.000940410835629	0.000940410835629	0.000940410835629
hhs9	201615	1.77389	1.9109094675394	0.000940445943102	0.0360732248792	0.148134500842	0.387769865524	0.316325795012	0.0758695937988	0.0138260765135	0.00266440123252	0.00120844997187	0.000940410835629	0.00120066207715	0.000940410835629	0.000940410835629	0.000940410835629	0.000940410835629	0.000940410835629	0.000940410835629	0.000940410835629	0.000940410835629	0.000940410835629	0.000940410835629	0.000940410835629	0.000940410835629	0.000940410835629	0.000940410835629	0.000940410835629	0.000940410835629
hhs9	201616	1.75851	2.0182716497598	0.00132516454145	0.00841388623874	0.0700745846839	0.458727316364	0.339502702053	0.0919900541051	0.0101863973553	0.00127479454952	0.000940410835629	0.000940410835629	0.00145024622146	0.00106786968209	0.000940410835629	0.000940410835629	0.000940410835629	0.000940410835629	0.000940410835629	0.000940410835629	0.000940410835629	0.000940410835629	0.000940410835629	0.000940410835629	0.000940410835629	0.000940410835629	0.000940410835629	0.000940410835629	0.000940410835629
hhs9	201617	1.81944	2.2184111086747	0.00145024983157	0.00306400118899	0.027093531503	0.319030711721	0.408339020196	0.120558223237	0.022314196071	0.001322787375	0.000940410835629	0.003314815549	0.048258228601	0.0287029344311	0.0024451377605	0.000940410835629	0.000940410835629	0.000940410835629	0.000940410835629	0.000940410835629	0.000940410835629	0.000940410835629	0.000940410835629	0.000940410835629	0.000940410835629	0.000940410835629	0.000940410835629	0.000940410835629	0.000940410835629
hhs9	201618	1.53821	2.135475803183	0.0013227962941	0.00493922852155	0.0415211609034	0.401875224176	0.377580073887	0.130046586116	0.0220825384777	0.00174491370126	0.000940412109786	0.00106786968209	0.00170516391438	0.00106786968209	0.000940410835629	0.000940410835629	0.000940410835629	0.000940410835629	0.000940410835629	0.000940410835629	0.000940410835629	0.000940410835629	0.000940410835629	0.000940410835629	0.000940410835629	0.000940410835629	0.000940410835629	0.000940410835629	0.000940410835629
hhs9	201619	1.54246	1.7028839424799	0.00136489755194	0.0163733598122	0.187596208347	0.559881395973	0.182443412295	0.029605298445	0.00341737547715	0.000940410835629	0.00106786968209	0.000940410835629	0.001322787375	0.000940410835629	0.000940410835629	0.000940410835629	0.000940410835629	0.000940410835629	0.000940410835629	0.000940410835629	0.000940410835629	0.000940410835629	0.000940410835629	0.000940410835629	0.000940410835629	0.000940410835629	0.000940410835629	0.000940410835629	0.000940410835629
hhs10	201542	0.853014	0.6361358935	0.118055885248	0.610200050406	0.149379612349	0.00374627312094	0.00374627312094	0.00374627312094	0.00374627312094	0.00374627312094	0.00374627312094	0.00374627312094	0.00374627312094	0.00374627312094	0.00374627312094	0.00374627312094	0.0362001702158	0.00374627312094	0.00374627312094	0.00374627312094	0.00374627312094	0.00374627312094	0.00374627312094	0.00374627312094	0.00374627312094	0.00374627312094	0.00374627312094	0.00374627312094	0.00374627312094
hhs10	201543	0.526763	0.99620299538194	0.0365461713402	0.359295683183	0.467981552404	0.0401146059241	0.0286711522573	0.0187890112539	0.0117960901508	0.00750096074389	0.00425730037437	0.00262657090119	0.00175009742832	0.00140057467217	0.00132937991717	0.00128069298435	0.00129184065273	0.00128069298435	0.00128069298435	0.00128069298435	0.00128069298435	0.00128069298435	0.00128069298435	0.00128069298435	0.00128069298435	0.00128069298435	0.00128069298435	0.00128069298435	0.00128069298435
hhs10	201544	0.891904	0.65458699619087	0.216280091779	0.617525427192	0.122458706246	0.0085995491299	0.0108241869584	0.00411053610733	0.00139328587444	0.000940410835629	0.000940410835629	0.000940410835629	0.000940410835629	0.000940410835629	0.000940410835629	0.000940410835629	0.000940410835629	0.000940410835629	0.000940410835629	0.000940410835629	0.000940410835629	0.000940410835629	0.000940410835629	0.000940410835629	0.000940410835629	0.000940410835629	0.000940410835629	0.000940410835629	0.000940410835629
hhs10	201545	0.694108	0.9816389768836	0.034177007538	0.434146424961	0.473339177749	0.0256543997003	0.00296735659045	0.00139327739488	0.00245114188684	0.001293560709	0.001293560709	0.001293560709	0.001293560709	0.001293560709	0.001293560709	0.001293560709	0.001293560709	0.001293560709	0.001293560709	0.001293560709	0.001293560709	0.001293560709	0.001293560709	0.001293560709	0.001293560709	0.001293560709	0.001293560709	0.001293560709	0.001293560709
hhs10	201546	0.82039	0.85870694466831	0.133785799681	0.445734746751	0.268223348834	0.0559951766561	0.0132016960135	0.0178487793593	0.017586265938	0.00306598068559	0.00296219559631	0.00240998206972	0.00226615820512	0.00223813794181	0.00380167109145	0.00220885154655	0.00220547766387	0.00220547766387	0.00220547766387	0.00220547766387	0.00220547766387	0.00220547766387	0.00220547766387	0.00220547766387	0.00220547766387	0.00220547766387	0.00220547766387	0.00220547766387	0.00220547766387
hhs10	201547	0.812498	0.85675900673628	0.16103949041	0.428883730368	0.259381487312	0.073127631472	0.0144104621927	0.00978528689794	0.00543159542786	0.00421605294672	0.00282438713869	0.00252781176167	0.00237342687478	0.00228602493997	0.00225989347898	0.00225395168745	0.00224605900701	0.00224605900701	0.00224605900701	0.00224605900701	0.00224605900701	0.00224605900701	0.00224605900701	0.00224605900701	0.00224605900701	0.00224605900701	0.00224605900701	0.00224605900701	0.00224605900701
hhs10	201548	0.594886	0.95505015524463	0.0798266848587	0.415494414626	0.306680333153	0.117390117049	0.024793431948	0.0252992462316	0.00715936921368	0.00389392885193	0.00179647874044	0.00140403383	0.00113345224559	0.00101237716796	0.000949254312955	0.000941536907715	0.000940410835629	0.000940410835629	0.000940410835629	0.000940410835629	0.000940410835629	0.000940410835629	0.000940410835629	0.000940410835629	0.000940410835629	0.000940410835629	0.000940410835629	0.000940410835629	0.000940410835629
hhs10	201549	0.658719	0.90839736838167	0.104361487196	0.45054666045	0.319414735767	0.0393956192184	0.00602496957282	0.00422177579605	0.00362070859962	0.00362070549291	0.00362070387635	0.00362070276699	0.00362070220418	0.003620701942	0.00362070184162	0.0036207018128	0.00362070180491	0.00362070180491	0.00362070180491	0.00362070180491	0.00362070180491	0.00362070180491	0.00362070180491	0.00362070180491	0.00362070180491	0.00362070180491	0.00362070180491	0.00362070180491	0.00362070180491
hhs10	201550	0.66188	1.4297468587326	0.0361459195177	0.111114951695	0.489253277241	0.224223032342	0.037686608669	0.0226486556225	0.0161314600319	0.00987252018526	0.00633323678177	0.0043689726936	0.0032281411269	0.00270414569816	0.00248467907963	0.00242566093616	0.00241374910611	0.00241374910611	0.00241374910611	0.00241374910611	0.00241374910611	0.00241374910611	0.00241374910611	0.00241374910611	0.00241374910611	0.00241374910611	0.00241374910611	0.00241374910611	0.00241374910611
hhs10	201551	0.791975	1.5791759325825	0.0620942709528	0.246533136358	0.225816540532	0.175661203185	0.114106000618	0.0746992014979	0.0449284040817	0.0250788480921	0.0105625995582	0.00358898459035	0.00160738523099	0.00112104575701	0.00101927552348	0.000949125392917	0.000949047889794	0.000940410894977	0.000940410894977	0.000940410894977	0.000940410894977	0.000940410894977	0.000940410894977	0.000940410894977	0.000940410894977	0.000940410894977	0.000940410894977	0.000940410894977	0.000940410894977
hhs10	201552	0.888661	1.1314203333035	0.187859909861	0.317219839747	0.253586630401	0.113374661406	0.0493201835555	0.0274969614461	0.0155148794338	0.00917610476819	0.00585299266755	0.00319239416038	0.00183309417477	0.00134843648207	0.00101869621578	0.00097459810901	0.000945687544198	0.000940410835629	0.000940410835629	0.000940410835629	0.000940410835629	0.000940410835629	0.000940410835629	0.000940410835629	0.000940410835629	0.000940410835629	0.000940410835629	0.000940410835629	0.000940410835629
hhs10	201601	1.07718	0.89022711721841	0.265646892898	0.261553411913	0.200304885048	0.132441440792	0.0588073286194	0.0268189743584	0.0258615203007	0.00643183657162	0.00345916703904	0.00207898399512	0.0012950658457	0.0010884934552	0.00100547278063	0.000974431219941	0.000946378115953	0.000941197855672	0.000940410835629	0.000940410835629	0.000940410835629	0.000940410835629	0.000940410835629	0.000940410835629	0.000940410835629	0.000940410835629	0.000940410835629	0.000940410835629	0.000940410835629
hhs10	201602	1.3789	1.2564143035482	0.0828477493676	0.222501753254	0.341744844853	0.218350104538	0.0820145235881	0.0182974246826	0.00946899588566	0.00516295874583	0.00163794874277	0.00163794408738	0.00128917721689	0.000940412038991	0.000940411119202	0.00094041092565	0.00094041091151	0.000940410835629	0.000940410835629	0.000940410850544	0.000940410835629	0.000940410835629	0.000940410835629	0.000940410835629	0.000940410835629	0.000940410835629	0.000940410835629	0.000940410835629	0.000940410835629
hhs10	201603	1.41403	1.4410029006158	0.0314548565675	0.158150452708	0.346236042752	0.266939712564	0.0905046233912	0.0378191510564	0.0199354823028	0.0144703264267	0.00914558857476	0.00510741375321	0.00338352498122	0.00201983342344	0.00146383911965	0.00105352059325	0.00101015971134	0.000955078523301	0.000940410835642	0.000946285195099	0.00094041083563	0.000940410835629	0.000940410835629	0.000940410835629	0.000940410835629	0.000940410835629	0.000940410835629	0.000940410835629	0.000940410835629
hhs10	201604	1.65259	1.2087655575283	0.0545638865237	0.229547417218	0.388710022055	0.195934255271	0.0438186453065	0.0316619153629	0.0127166687188	0.00548847972636	0.00444957965863	0.00328447144256	0.00241659512333	0.00196746608693	0.00165028106646	0.00148615996309	0.00144375938017	0.00142687851392	0.00528223380955	0.00141509865267	0.0014153968987	0.00141509865267	0.00141509865267	0.00141509865267	0.00141509865267	0.00141509865267	0.00141509865267	0.00141509865267	0.00141509865267
hhs10	201605	1.73793	1.5373487311986	0.0215381027693	0.102006124645	0.270412887344	0.307537423921	0.158396607587	0.0456784387385	0.0235934965322	0.0158794870185	0.0115736625299	0.00886579930843	0.00546804661612	0.00392133577677	0.0035814707611	0.00185769934345	0.00165760235553	0.00157096510199	0.00149706893316	0.00149668608754	0.00149634384778	0.00149634384778	0.00149634384778	0.00149634384778	0.00149634384778	0.00149634384778	0.00149634384778	0.00149634384778	0.00149634384778
hhs10	201606	2.44289	1.259000717988	0.0399830198971	0.173150772329	0.36477177362	0.253683667267	0.0647345777213	0.0372404379765	0.0125343645111	0.00991480473641	0.00591700316326	0.00434221852292	0.00354422849489	0.00277565593052	0.00230692122549	0.00193027108753	0.00339378161032	0.00168299051309	0.00166943882924	0.00164850633266	0.00164172958131	0.00164172958131	0.00164172958131	0.00164172958131	0.00164172958131	0.00164172958131	0.00164172958131	0.00164172958131	0.00164172958131
hhs10	201607	2.13499	1.6700012212367	0.0165597010302	0.0757030389954	0.272235752128	0.337135481165	0.201310460963	0.0529357077052	0.0138012843978	0.00325147506535	0.00233044768193	0.00180518022327	0.00135609258467	0.0013484694093	0.00134846523582	0.00134846251704	0.00134846113102	0.0013484604662	0.00134846009672	0.00134845997241	0.00134845991383	0.00134845993178	0.0013484599122	0.0013484599122	0.0013484599122	0.0013484599122	0.0013484599122	0.0013484599122	0.0013484599122
hhs10	201608	1.98941	1.7000303740506	0.017389850582	0.074104251169	0.269946581166	0.383647771981	0.173894759008	0.043087420695	0.0164319008725	0.00237674659779	0.00219332288783	0.000940410835629	0.000940410835629	0.000940410835629	0.000940410835629	0.000940410835629	0.000940410835629	0.000940410835629	0.000940410835629	0.000940410835629	0.000940410835629	0.000940410835629	0.000940410835629	0.000940410835629	0.000940410835629	0.000940410835629	0.000940410835629	0.000940410835629	0.000940410835629
hhs10	201609	2.21239	1.5154294972826	0.021405212168	0.0964395716455	0.368056323391	0.31718889373	0.100908739746	0.0394308053494	0.0197184368321	0.00916125250989	0.00573567855924	0.00385632145722	0.00185413421871	0.00145438969052	0.00122341649225	0.00112280890388	0.00103644225864	0.000997431239038	0.000983593034945	0.000955330640389	0.000946800475774	0.000940410835629	0.000941541807725	0.000940410835629	0.000940410835629	0.000940410835629	0.000940410835629	0.000940410835629	0.000940410835629
hhs10	201610	2.17566	1.5294971636268	0.0220692585211	0.0806138150557	0.32667688876	0.38746290666	0.112747268677	0.03527479731	0.0123851935609	0.00314133013726	0.00182077855628	0.00182077855628	0.000940410835629	0.000940410835629	0.000940410835629	0.000940410835629	0.000940410835629	0.000940410835629	0.000940410835629	0.000940410835629	0.000940410835629	0.000940410835629	0.000940410835629	0.000940410835629	0.000940410835629	0.000940410835629	0.000940410835629	0.000940410835629	0.000940410835629
hhs10	201611	1.707	1.3313983482731	0.05268776762	0.224197532204	0.367002422766	0.266818581279	0.0465565629521	0.0154811924462	0.00568910013349	0.00207480424646	0.00165673935438	0.0017790292523	0.000982093677961	0.000963493878871	0.000944928490716	0.000940410835629	0.000940410835629	0.000940410835629	0.000940410835629	0.000940410835629	0.000940410835629	0.000940410835629	0.000940410835629	0.000940410835629	0.000940410835629	0.000940410835629	0.000940410835629	0.000940410835629	0.000940410835629
hhs10	201612	1.77751	1.1357458191917	0.0825192439796	0.297335219095	0.352125365491	0.157264809148	0.0549729404651	0.0138402635938	0.00388967154118	0.00464578905799	0.00473616207162	0.00835678841406	0.00417812240726	0.00191204258633	0.00105783016861	0.000940411045918	0.000940410898147	0.000940410844154	0.000940410835629	0.000940410835629	0.000940410835629	0.000940410835629	0.000940410835629	0.000940410835629	0.000940410835629	0.000940410835629	0.000940410835629	0.000940410835629	0.000940410835629
hhs10	201613	1.71131	1.1980433621367	0.102695309388	0.239615232119	0.436642440236	0.154058338152	0.0370911379079	0.00748332909152	0.00244481682533	0.00171392348564	0.00116402998995	0.00108234828755	0.000962521146065	0.000940410835629	0.000940410835629	0.000940410835629	0.000940410835629	0.000940410835629	0.000940410835629	0.000940410835629	0.000940410835629	0.000940410835629	0.000940410835629	0.000940410835629	0.000940410835629	0.000940410835629	0.000940410835629	0.000940410835629	0.000940410835629
hhs10	201614	0.994849	1.2649260344666	0.0174176204451	0.184693461657	0.441610415098	0.202371790635	0.105673105838	0.0221965186425	0.0052279966836	0.00294128383253	0.000940411828482	0.000940411041494	0.000940410889712	0.00094041087461	0.000940410835629	0.000940410835629	0.000940410835629	0.000940410835629	0.000940410835629	0.000940410835629	0.000940410835629	0.000940410835629	0.000940410835629	0.000940410835629	0.000940410835629	0.000940410835629	0.000940410835629	0.000940410835629	0.000940410835629
hhs10	201615	0.797965	0.80566168378117	0.189075350937	0.481420459234	0.270739828551	0.0186556524557	0.0106347738985	0.00790123564963	0.00219064719245	0.00131104888659	0.00108224293705	0.000990883607266	0.000946755017794	0.000944959098723	0.000940410835629	0.000940410835629	0.000940410835629	0.000940410835629	0.000940410835629	0.000940410835629	0.000940410835629	0.000940410835629	0.000940410835629	0.000940410835629	0.000940410835629	0.000940410835629	0.000940410835629	0.000940410835629	0.000940410835629
hhs10	201616	0.74733	0.87174182815036	0.136954077777	0.555287900347	0.260822538666	0.0186543481583	0.00644494347753	0.00170518642448	0.00106787074388	0.00119532852855	0.000940410835629	0.000940410835629	0.000940410835629	0.000940410835629	0.000940410835629	0.000940410835629	0.000940410835629	0.000940410835629	0.000940410835629	0.000940410835629	0.000940410835629	0.000940410835629	0.000940410835629	0.000940410835629	0.000940410835629	0.000940410835629	0.000940410835629	0.000940410835629	0.000940410835629
hhs10	201617	0.940669	0.75507837014776	0.180039308886	0.587139508967	0.130005503094	0.0609614009381	0.00389942123413	0.00171943285911	0.0171675352821	0.00120008286143	0.000940410835629	0.000940410835629	0.000940410835629	0.000940410835629	0.000940410835629	0.000940410835629	0.000940410835629	0.000940410835629	0.000940410835629	0.000940410835629	0.000940410835629	0.000940410835629	0.000940410835629	0.000940410835629	0.000940410835629	0.000940410835629	0.000940410835629	0.000940410835629	0.000940410835629
hhs10	201618	0.529396	0.83506203404157	0.152747844463	0.573750408629	0.226714379561	0.0241464929424	0.00182437696156	0.000940411047988	0.00106786968209	0.000940410835629	0.000940410835629	0.000940410835629	0.000940410835629	0.000940410835629	0.000940410835629	0.000940410835629	0.000940410835629	0.000940410835629	0.000940410835629	0.000940410835629	0.000940410835629	0.000940410835629	0.000940410835629	0.000940410835629	0.000940410835629	0.000940410835629	0.000940410835629	0.000940410835629	0.000940410835629
hhs10	201619	0.530742	0.66644526052391	0.242353414449	0.62690038266	0.0913452044867	0.0162277800279	0.00197434460596	0.00106786968209	0.001322787375	0.000940410835629	0.000940410835629	0.000940410835629	0.000940410835629	0.000940410835629	0.000940410835629	0.000940410835629	0.000940410835629	0.000940410835629	0.000940410835629	0.000940410835629	0.000940410835629	0.000940410835629	0.000940410835629	0.000940410835629	0.000940410835629	0.000940410835629	0.000940410835629	0.000940410835629	0.000940410835629
