# Supplementary material for: A human judgment approach to epidemiological forecasting
Source: PLoS Comput Biol. 2017 Mar 10;13(3):e1005248. doi: 10.1371/journal.pcbi.1005248 (PMC5345757; doi:10.1371/journal.pcbi.1005248)
Supplement: S1 Data — (ZIP) [file pcbi.1005248.s002.zip › S1_data/influenza_2015-2016_archefilter_peak-wili.csv]

region	wILI available through week	ground truth	Point Prediction	Pr(0.0<=wILI<0.5)	Pr(0.5<=wILI<1.0)	Pr(1.0<=wILI<1.5)	Pr(1.5<=wILI<2.0)	Pr(2.0<=wILI<2.5)	Pr(2.5<=wILI<3.0)	Pr(3.0<=wILI<3.5)	Pr(3.5<=wILI<4.0)	Pr(4.0<=wILI<4.5)	Pr(4.5<=wILI<5.0)	Pr(5.0<=wILI<5.5)	Pr(5.5<=wILI<6.0)	Pr(6.0<=wILI<6.5)	Pr(6.5<=wILI<7.0)	Pr(7.0<=wILI<7.5)	Pr(7.5<=wILI<8.0)	Pr(8.0<=wILI<8.5)	Pr(8.5<=wILI<9.0)	Pr(9.0<=wILI<9.5)	Pr(9.5<=wILI<10.0)	Pr(10.0<=wILI<10.5)	Pr(10.5<=wILI<11.0)	Pr(11.0<=wILI<11.5)	Pr(11.5<=wILI<12.0)	Pr(12.0<=wILI<12.5)	Pr(12.5<=wILI<13.0)	Pr(13.0<=wILI)
nat	201542	3.5665	4.7259207	0.010016571	0.010016571	0.0143209312397	0.0192818888041	0.0251912647264	0.0407307347443	0.0702776143558	0.0965415073438	0.119741279483	0.119303547933	0.117260800701	0.0922371471041	0.0634927753339	0.0397093611281	0.0266503698924	0.0178957388964	0.0138831996899	0.0119863629741	0.0108920340996	0.0103813472915	0.010016571	0.0100895262583	0.010016571	0.010016571	0.010016571	0.010016571	0.010016571
nat	201543	3.5665	4.26634157	0.00102208714997	0.00102212712546	0.00102528518885	0.00113657694187	0.00304034949933	0.0192705767045	0.0866944906179	0.215538849927	0.293702098203	0.223214912766	0.10103861443	0.0306118719292	0.0073210244788	0.00197682168208	0.001114090731	0.00102712406121	0.00102222706417	0.00102208714997	0.00102208714997	0.00102208714997	0.00102208714997	0.00102208714997	0.00102208714997	0.00102208714997	0.00102208714997	0.00102208714997	0.00102208714997
nat	201544	3.5665	4.20153818	0.00202147431993	0.00202153428316	0.00202637131701	0.00218615333615	0.00469907237439	0.0243463543499	0.0990865824581	0.227102011369	0.287117638836	0.20305525722	0.08570838618	0.0250291456514	0.00662189327016	0.00264998890483	0.00206880529582	0.00202309332713	0.00202149430767	0.00202147431993	0.00202147431993	0.00202147431993	0.00202147431993	0.00202147431993	0.00202147431993	0.00202147431993	0.00202147431993	0.00202147431993	0.00202147431993
nat	201545	3.5665	4.23041417	0.00202147427995	0.00202151425544	0.00202490217784	0.00214399914331	0.00417724228572	0.0213432254894	0.0910032574603	0.218521578654	0.287684765308	0.211075235019	0.0927648571842	0.0282873271173	0.00764887335708	0.00290642159853	0.00211215866903	0.00202679101954	0.00202163418189	0.00202147427995	0.00202147427995	0.00202147427995	0.00202147427995	0.00202147427995	0.00202147427995	0.00202147427995	0.00202147427995	0.00202147427995	0.00202147427995
nat	201546	3.5665	4.23185824	0.00202147427995	0.00202151425544	0.00202465233106	0.00213702342107	0.0040947828528	0.0209012465267	0.0899284065974	0.217715512962	0.288749922116	0.213033494144	0.0933082739416	0.0277894124564	0.00721234105434	0.00272798102469	0.00207444179837	0.00202328317067	0.00202149426769	0.00202147427995	0.00202147427995	0.00202147427995	0.00202147427995	0.00202147427995	0.00202147427995	0.00202147427995	0.00202147427995	0.00202147427995	0.00202147427995
nat	201547	3.5665	4.39395337	0.00202147429994	0.00202147429994	0.00202212390159	0.00205544346917	0.00285789138736	0.0118251524311	0.0592332805416	0.175942891192	0.28200163323	0.247823831941	0.127758659008	0.0430553912415	0.011413744717	0.00352776060624	0.00217278151444	0.0020300090662	0.00202171415285	0.00202147429994	0.00202147429994	0.00202147429994	0.00202147429994	0.00202147429994	0.00202147429994	0.00202147429994	0.00202147429994	0.00202147429994	0.00202147429994
nat	201548	3.5665	4.42846934	0.00202147425996	0.00202147425996	0.00202147425996	0.00202339308325	0.00215278373497	0.00549865189518	0.0386558783634	0.162059581553	0.310651158384	0.283953510606	0.127810254811	0.0283280118847	0.0044118283852	0.00211007992291	0.00202275347549	0.00202147425996	0.00202147425996	0.00202147425996	0.00202147425996	0.00202147425996	0.00202147425996	0.00202147425996	0.00202147425996	0.00202147425996	0.00202147425996	0.00202147425996	0.00202147425996
nat	201549	3.5665	4.47300369	0.00202147427995	0.00202147427995	0.00202165416964	0.00203502596957	0.00244052730161	0.00801269025152	0.0446378403964	0.155749522729	0.284354127775	0.273832839806	0.143166249244	0.0422060716441	0.00853791816293	0.00264773023735	0.00205616300758	0.00202246367322	0.00202148427382	0.00202147427995	0.00202147427995	0.00202147427995	0.00202147427995	0.00202147427995	0.00202147427995	0.00202147427995	0.00202147427995	0.00202147427995	0.00202147427995
nat	201550	3.5665	4.39388305	0.00202147427995	0.00202147427995	0.00202179408384	0.00204281119539	0.00263558768359	0.0101717362471	0.0554859679356	0.180157115118	0.302213815574	0.261050008696	0.118090816398	0.0285535238759	0.00505442436622	0.00219535764844	0.00202634129532	0.00202153424318	0.00202147427995	0.00202147427995	0.00202147427995	0.00202147427995	0.00202147427995	0.00202147427995	0.00202147427995	0.00202147427995	0.00202147427995	0.00202147427995	0.00202147427995
nat	201551	3.5665	4.20261751	0.00202147427995	0.00202150426157	0.00202427256394	0.00212966793172	0.00409205452591	0.0218064414288	0.0968156630848	0.236644145246	0.306253828093	0.206703555889	0.0733265374588	0.0147045865408	0.00311189559451	0.0020644379331	0.00202224380805	0.00202147427995	0.00202147427995	0.00202147427995	0.00202147427995	0.00202147427995	0.00202147427995	0.00202147427995	0.00202147427995	0.00202147427995	0.00202147427995	0.00202147427995	0.00202147427995
nat	201552	3.5665	4.1307775	0.00202147427995	0.00202153424318	0.00202673105631	0.00220233337067	0.00504746863173	0.0277529248319	0.113894929466	0.254830862499	0.302094478755	0.186055458043	0.0597354819813	0.0112483460314	0.00274157268979	0.00204686870718	0.00202184405319	0.00202147427995	0.00202147427995	0.00202147427995	0.00202147427995	0.00202147427995	0.00202147427995	0.00202147427995	0.00202147427995	0.00202147427995	0.00202147427995	0.00202147427995	0.00202147427995
nat	201601	3.5665	3.84763051	0.00202147429994	0.00202197399351	0.00205067639246	0.00280050657721	0.0117884649288	0.0627248094459	0.194132606788	0.308873174906	0.250256720031	0.105126267776	0.0235700501563	0.00420213706117	0.00212793901302	0.0020240127433	0.00202149428768	0.00202147429994	0.00202147429994	0.00202147429994	0.00202147429994	0.00202147429994	0.00202147429994	0.00202147429994	0.00202147429994	0.00202147429994	0.00202147429994	0.00202147429994	0.00202147429994
nat	201602	3.5665	3.79104925	0.00202148429381	0.00202252365645	0.00207112385355	0.00316519294211	0.0148777205175	0.0744360178302	0.211879853718	0.312186383161	0.233843045321	0.0905199947199	0.0190098665787	0.00357755007406	0.00208729393764	0.00202277350323	0.00202148429381	0.00202147429994	0.00202147429994	0.00202147429994	0.00202147429994	0.00202147429994	0.00202147429994	0.00202147429994	0.00202147429994	0.00202147429994	0.00202147429994	0.00202147429994	0.00202147429994
nat	201603	3.5665	3.69603291	0.00202149426769	0.00202370291327	0.0021127982768	0.00387466783522	0.0206117840355	0.094929949472	0.23980011989	0.313376979921	0.206027180667	0.0689161120897	0.0130536789365	0.0028979068201	0.00205252523839	0.00202193399804	0.00202147427995	0.00202147427995	0.00202147427995	0.00202147427995	0.00202147427995	0.00202147427995	0.00202147427995	0.00202147427995	0.00202147427995	0.00202147427995	0.00202147427995	0.00202147427995	0.00202147427995
nat	201604	3.5665	3.66869284	0.00202150424158	0.00202458235394	0.00213935197194	0.00423406739639	0.0229557364104	0.102189246788	0.248846649743	0.313151385131	0.196438418874	0.0617701036604	0.0111789684646	0.0027046253204	0.0020444101946	0.00202178406997	0.00202147425996	0.00202147425996	0.00202147425996	0.00202147425996	0.00202147425996	0.00202147425996	0.00202147425996	0.00202147425996	0.00202147425996	0.00202147425996	0.00202147425996	0.00202147425996	0.00202147425996
nat	201605	3.5665	3.70279075	0.00202151425544	0.00202499212268	0.00214561815048	0.00418195939302	0.0215988087566	0.095708861815	0.239570320811	0.313194251976	0.205398825996	0.0681511511912	0.0127892810748	0.00286290828245	0.00205046650088	0.00202187403481	0.00202147427995	0.00202147427995	0.00202147427995	0.00202147427995	0.00202147427995	0.00202147427995	0.00202147427995	0.00202147427995	0.00202147427995	0.00202147427995	0.00202147427995	0.00202147427995	0.00202147427995
nat	201606	3.5665	3.6473989	0.00202149424771	0.00202406267263	0.00213010764099	0.00425139676922	0.0240767789357	0.107462453016	0.254798779624	0.310764658781	0.19020757991	0.0587090508384	0.010559968064	0.00265031862376	0.00204243140808	0.00202175408836	0.00202147425996	0.00202147425996	0.00202147425996	0.00202147425996	0.00202147425996	0.00202147425996	0.00202147425996	0.00202147425996	0.00202147425996	0.00202147425996	0.00202147425996	0.00202147425996	0.00202147425996
nat	201607	3.5665	3.53415725	0.00202149426769	0.00202408268039	0.00214960570517	0.00492834168464	0.0313376765337	0.134275731228	0.283445185171	0.299640513615	0.158687990755	0.0419139407893	0.00692602663261	0.00231854210731	0.00203012897258	0.00202157421866	0.00202147427995	0.00202147427995	0.00202147427995	0.00202147427995	0.00202147427995	0.00202147427995	0.00202147427995	0.00202147427995	0.00202147427995	0.00202147427995	0.00202147427995	0.00202147427995	0.00202147427995
nat	201608	3.5665	3.41979754	0.00202147427995	0.00202370291327	0.00217161220999	0.00596043876571	0.0429786378788	0.176291055925	0.321631707826	0.272759647925	0.113636078203	0.0241213218611	0.0039860395381	0.0020950491612	0.00202259359355	0.00202147427995	0.00202147427995	0.00202147427995	0.00202147427995	0.00202147427995	0.00202147427995	0.00202147427995	0.00202147427995	0.00202147427995	0.00202147427995	0.00202147427995	0.00202147427995	0.00202147427995	0.00202147427995
nat	201609	3.5665	3.42200946	0.00202147431993	0.00202374292878	0.00217663917038	0.00610563984493	0.0444239924242	0.181187826675	0.325561794271	0.269042882563	0.108682008391	0.0225598998321	0.00380484073139	0.00208622461402	0.00202239375611	0.00202147431993	0.00202147431993	0.00202147431993	0.00202147431993	0.00202147431993	0.00202147431993	0.00202147431993	0.00202147431993	0.00202147431993	0.00202147431993	0.00202147431993	0.00202147431993	0.00202147431993	0.00202147431993
nat	201610	3.5665	3.46738052	0.00202147429994	0.00202346308037	0.0021579306214	0.00562961169683	0.0399003859723	0.166186623987	0.313868221814	0.280736449074	0.123683218174	0.0270835056146	0.00428086878085	0.00210493312083	0.00202267356452	0.00202147429994	0.00202147429994	0.00202147429994	0.00202147429994	0.00202147429994	0.00202147429994	0.00202147429994	0.00202147429994	0.00202147429994	0.00202147429994	0.00202147429994	0.00202147429994	0.00202147429994	0.00202147429994
nat	201611	3.5665	3.68337151	0.00202147425996	0.00202159418642	0.00203273735292	0.00244341550624	0.009619364885	0.0657382602049	0.235449955211	0.358880441976	0.224205240985	0.0575137638432	0.00751335638599	0.00223501330803	0.00202474225588	0.00202147425996	0.00202147425996	0.00202147425996	0.00202147425996	0.00202147425996	0.00202147425996	0.00202147425996	0.00202147425996	0.00202147425996	0.00202147425996	0.00202147425996	0.00202147425996	0.00202147425996	0.00202147425996
nat	201612	3.5665	3.69402729	0.00202147429994	0.00202147429994	0.00202492218561	0.0022447174015	0.00773425107757	0.0595171064922	0.230718411427	0.363886259461	0.230352735669	0.0592496405093	0.00766576307618	0.00223794155662	0.00202466234495	0.00202147429994	0.00202147429994	0.00202147429994	0.00202147429994	0.00202147429994	0.00202147429994	0.00202147429994	0.00202147429994	0.00202147429994	0.00202147429994	0.00202147429994	0.00202147429994	0.00202147429994	0.00202147429994
nat	201613	3.5665	3.70639325	0.00202147427995	0.00202147427995	0.00202469230654	0.00223874104418	0.00767744583541	0.0593287314153	0.230571579162	0.364033095775	0.230541097854	0.0593064450821	0.00767173933484	0.00223817139351	0.0020246723188	0.00202147427995	0.00202147427995	0.00202147427995	0.00202147427995	0.00202147427995	0.00202147427995	0.00202147427995	0.00202147427995	0.00202147427995	0.00202147427995	0.00202147427995	0.00202147427995	0.00202147427995	0.00202147427995
nat	201614	3.5665	3.69297397	0.00202147427995	0.00202147427995	0.00202469230654	0.00223874104418	0.00767744583541	0.0593287314153	0.230571579162	0.364033095775	0.230541097854	0.0593064450821	0.00767173933484	0.00223817139351	0.0020246723188	0.00202147427995	0.00202147427995	0.00202147427995	0.00202147427995	0.00202147427995	0.00202147427995	0.00202147427995	0.00202147427995	0.00202147427995	0.00202147427995	0.00202147427995	0.00202147427995	0.00202147427995	0.00202147427995
nat	201615	3.5665	3.66322481	0.00202147423998	0.00202147423998	0.00202467227876	0.00223819133694	0.00767228884478	0.0593116107278	0.230558222739	0.364046440306	0.230558222739	0.0593116107278	0.00767228884478	0.00223819133694	0.00202467227876	0.00202147423998	0.00202147423998	0.00202147423998	0.00202147423998	0.00202147423998	0.00202147423998	0.00202147423998	0.00202147423998	0.00202147423998	0.00202147423998	0.00202147423998	0.00202147423998	0.00202147423998	0.00202147423998
nat	201616	3.5665	3.64247616	0.00202147427995	0.00202147427995	0.00202469230654	0.00223874104418	0.00767744583541	0.0593287314153	0.230571579162	0.364033095775	0.230541097854	0.0593064450821	0.00767173933484	0.00223817139351	0.0020246723188	0.00202147427995	0.00202147427995	0.00202147427995	0.00202147427995	0.00202147427995	0.00202147427995	0.00202147427995	0.00202147427995	0.00202147427995	0.00202147427995	0.00202147427995	0.00202147427995	0.00202147427995	0.00202147427995
nat	201617	3.5665	3.63968837	0.00202147423998	0.00202147423998	0.00202467227876	0.00223819133694	0.00767228884478	0.0593116107278	0.230558222739	0.364046440306	0.230558222739	0.0593116107278	0.00767228884478	0.00223819133694	0.00202467227876	0.00202147423998	0.00202147423998	0.00202147423998	0.00202147423998	0.00202147423998	0.00202147423998	0.00202147423998	0.00202147423998	0.00202147423998	0.00202147423998	0.00202147423998	0.00202147423998	0.00202147423998	0.00202147423998
nat	201618	3.5665	3.6377726	0.00202147423998	0.00202147423998	0.00202467227876	0.00223819133694	0.00767228884478	0.0593116107278	0.230558222739	0.364046440306	0.230558222739	0.0593116107278	0.00767228884478	0.00223819133694	0.00202467227876	0.00202147423998	0.00202147423998	0.00202147423998	0.00202147423998	0.00202147423998	0.00202147423998	0.00202147423998	0.00202147423998	0.00202147423998	0.00202147423998	0.00202147423998	0.00202147423998	0.00202147423998	0.00202147423998
nat	201619	3.5665	3.63685686	0.00202147423998	0.00202147423998	0.00202467227876	0.00223819133694	0.00767228884478	0.0593116107278	0.230558222739	0.364046440306	0.230558222739	0.0593116107278	0.00767228884478	0.00223819133694	0.00202467227876	0.00202147423998	0.00202147423998	0.00202147423998	0.00202147423998	0.00202147423998	0.00202147423998	0.00202147423998	0.00202147423998	0.00202147423998	0.00202147423998	0.00202147423998	0.00202147423998	0.00202147423998	0.00202147423998
hhs1	201542	2.54487	5.14404149	0.010016571	0.010016571	0.0106731683247	0.012934781332	0.0214705465531	0.0389068532868	0.0621066254262	0.0799806637097	0.0950094469195	0.0974899257017	0.0953012679527	0.0927478339122	0.0796158874182	0.0664109856659	0.0516740234893	0.0372288823459	0.0248264884349	0.0184064257045	0.0126429602988	0.0118404524575	0.0105272578081	0.0100895262583	0.010016571	0.010016571	0.010016571	0.010016571	0.010016571
hhs1	201543	2.54487	2.70342742	0.00247696495674	0.00960739232303	0.0389834978419	0.114109357971	0.215137803706	0.253756681226	0.191859029085	0.0997783062858	0.0396483201491	0.0133362556504	0.00423112924031	0.00165556866639	0.00110439666482	0.00102796353636	0.0010222870174	0.00102208713998	0.00102208713998	0.00102208713998	0.00102208713998	0.00102208713998	0.00102208713998	0.00102208713998	0.00102208713998	0.00102208713998	0.00102208713998	0.00102208713998	0.00102208713998
hhs1	201544	2.54487	2.65440726	0.00361856488673	0.0107885679838	0.040493291982	0.117455835791	0.219390445833	0.251918248619	0.181664790558	0.0893858892885	0.0350055772455	0.0126664064259	0.00474533391157	0.00249312504679	0.00207040427432	0.00202427256394	0.00202155423092	0.00202147427995	0.00202147427995	0.00202147427995	0.00202147427995	0.00202147427995	0.00202147427995	0.00202147427995	0.00202147427995	0.00202147427995	0.00202147427995	0.00202147427995	0.00202147427995
hhs1	201545	2.54487	2.72127799	0.00338350893059	0.00892313166902	0.0331407798119	0.102754817898	0.207544953684	0.256161238976	0.195887402862	0.0996166124526	0.039192608432	0.0145674002317	0.00566535954948	0.00275034722705	0.00210584247981	0.00202667103296	0.00202163412193	0.00202147421999	0.00202147421999	0.00202147421999	0.00202147421999	0.00202147421999	0.00202147421999	0.00202147421999	0.00202147421999	0.00202147421999	0.00202147421999	0.00202147421999	0.00202147421999
hhs1	201546	2.54487	2.63889166	0.00366030932394	0.0100904661856	0.0393901888383	0.11944863493	0.225752036936	0.256463014171	0.17967566216	0.0845234719426	0.031910385647	0.0116878066551	0.00456747302771	0.00246282365311	0.00206477774515	0.00202372292103	0.00202153426317	0.00202147429994	0.00202147429994	0.00202147429994	0.00202147429994	0.00202147429994	0.00202147429994	0.00202147429994	0.00202147429994	0.00202147429994	0.00202147429994	0.00202147429994	0.00202147429994
hhs1	201547	2.54487	2.47458746	0.00372660863043	0.0134949983037	0.0570899043443	0.156812860652	0.254469823901	0.245716082009	0.147182186527	0.0597822932749	0.0196446471185	0.00661527719531	0.00297992652267	0.00215321349274	0.00203120831069	0.00202180407771	0.00202147427995	0.00202147427995	0.00202147427995	0.00202147427995	0.00202147427995	0.00202147427995	0.00202147427995	0.00202147427995	0.00202147427995	0.00202147427995	0.00202147427995	0.00202147427995	0.00202147427995
hhs1	201548	2.54487	2.39840386	0.00274113298663	0.0111846352128	0.0604010644264	0.187369134324	0.293526495886	0.240131209256	0.118870489464	0.039745331056	0.00901099814327	0.00263182002017	0.00204378062113	0.00202179410383	0.00202147429994	0.00202147429994	0.00202147429994	0.00202147429994	0.00202147429994	0.00202147429994	0.00202147429994	0.00202147429994	0.00202147429994	0.00202147429994	0.00202147429994	0.00202147429994	0.00202147429994	0.00202147429994	0.00202147429994
hhs1	201549	2.54487	2.40483826	0.0048141617039	0.016737300008	0.0659100355236	0.173824798322	0.271199694545	0.24582902275	0.131263758278	0.0429203036515	0.0100339407482	0.00302016184893	0.00209952641558	0.0020250920614	0.00202156422479	0.00202147427995	0.00202147427995	0.00202147427995	0.00202147427995	0.00202147427995	0.00202147427995	0.00202147427995	0.00202147427995	0.00202147427995	0.00202147427995	0.00202147427995	0.00202147427995	0.00202147427995	0.00202147427995
hhs1	201550	2.54487	2.3602982	0.00341616896921	0.0152434359467	0.06996960535	0.189405122014	0.286983912225	0.243680457889	0.116545143094	0.0318715188437	0.00619230651436	0.00231744275851	0.00203116831512	0.00202160418029	0.00202147425996	0.00202147425996	0.00202147425996	0.00202147425996	0.00202147425996	0.00202147425996	0.00202147425996	0.00202147425996	0.00202147425996	0.00202147425996	0.00202147425996	0.00202147425996	0.00202147425996	0.00202147425996	0.00202147425996
hhs1	201551	2.54487	2.28007363	0.00423321800154	0.0199982105007	0.0845400717632	0.208737600628	0.289906925501	0.225994917995	0.0995079330838	0.0254344268723	0.00505129633476	0.00222387018555	0.00202786038383	0.00202155425091	0.00202147429994	0.00202147429994	0.00202147429994	0.00202147429994	0.00202147429994	0.00202147429994	0.00202147429994	0.00202147429994	0.00202147429994	0.00202147429994	0.00202147429994	0.00202147429994	0.00202147429994	0.00202147429994	0.00202147429994
hhs1	201552	2.54487	2.34748497	0.00344658035381	0.0158470359499	0.072734500517	0.193259570223	0.286451661492	0.239249187741	0.114163005073	0.0317989836436	0.00633279042632	0.00234045866729	0.00203247753236	0.00202163418189	0.00202147427995	0.00202147427995	0.00202147427995	0.00202147427995	0.00202147427995	0.00202147427995	0.00202147427995	0.00202147427995	0.00202147427995	0.00202147427995	0.00202147427995	0.00202147427995	0.00202147427995	0.00202147427995	0.00202147427995
hhs1	201601	2.54487	2.47926808	0.00284083184871	0.0113422785419	0.0548051959576	0.159917938107	0.267943084296	0.260682336774	0.147017299113	0.0481189661265	0.0101435736187	0.00278521595382	0.0020587614345	0.00202239373612	0.00202148429381	0.00202147429994	0.00202147429994	0.00202147429994	0.00202147429994	0.00202147429994	0.00202147429994	0.00202147429994	0.00202147429994	0.00202147429994	0.00202147429994	0.00202147429994	0.00202147429994	0.00202147429994	0.00202147429994
hhs1	201602	2.54487	2.48640007	0.0030486144008	0.0132348878127	0.0606337211488	0.161691159105	0.256183622938	0.250939718688	0.150323580112	0.0540321594631	0.0123472721305	0.00313515133325	0.00208472549204	0.00202325318906	0.00202149426769	0.00202147427995	0.00202147427995	0.00202147427995	0.00202147427995	0.00202147427995	0.00202147427995	0.00202147427995	0.00202147427995	0.00202147427995	0.00202147427995	0.00202147427995	0.00202147427995	0.00202147427995	0.00202147427995
hhs1	201603	2.54487	2.42423461	0.00311887134771	0.0141427012503	0.0653422743488	0.171621621106	0.260976766222	0.242389654319	0.140905227193	0.0513978154514	0.0124075352989	0.0032524394403	0.00209910669375	0.00202384284748	0.00202150428155	0.00202147429994	0.00202147429994	0.00202147429994	0.00202147429994	0.00202147429994	0.00202147429994	0.00202147429994	0.00202147429994	0.00202147429994	0.00202147429994	0.00202147429994	0.00202147429994	0.00202147429994	0.00202147429994
hhs1	201604	2.54487	2.24667259	0.0040466523279	0.0228548282919	0.0974538507503	0.210107236528	0.255709311245	0.204687220331	0.1140404291	0.0426622414778	0.0108933736044	0.00310750825411	0.00209156127939	0.00202364293004	0.00202150424158	0.00202147425996	0.00202147425996	0.00202147425996	0.00202147425996	0.00202147425996	0.00202147425996	0.00202147425996	0.00202147425996	0.00202147425996	0.00202147425996	0.00202147425996	0.00202147425996	0.00202147425996	0.00202147425996
hhs1	201605	2.54487	2.02097042	0.00490757432217	0.0313369763364	0.131094479463	0.258777417152	0.264174457386	0.164735289039	0.0743640197497	0.0261218345527	0.00736400789988	0.00271056165308	0.0020682755388	0.00202297332066	0.00202149422772	0.00202147423998	0.00202147423998	0.00202147423998	0.00202147423998	0.00202147423998	0.00202147423998	0.00202147423998	0.00202147423998	0.00202147423998	0.00202147423998	0.00202147423998	0.00202147423998	0.00202147423998	0.00202147423998
hhs1	201606	2.54487	1.90427621	0.00632362604625	0.0448971313898	0.181963757221	0.322954696522	0.26370495059	0.109205125422	0.0264602075725	0.00564874990449	0.00242561644549	0.00205009672764	0.00202244368548	0.00202148427382	0.00202147427995	0.00202147427995	0.00202147427995	0.00202147427995	0.00202147427995	0.00202147427995	0.00202147427995	0.00202147427995	0.00202147427995	0.00202147427995	0.00202147427995	0.00202147427995	0.00202147427995	0.00202147427995	0.00202147427995
hhs1	201607	2.54487	1.93207553	0.006104290429	0.0429460370119	0.176024385934	0.320515086165	0.271712634554	0.114483876013	0.0253311994143	0.00435870092201	0.0021345548926	0.00202415259746	0.00202149422772	0.00202147423998	0.00202147423998	0.00202147423998	0.00202147423998	0.00202147423998	0.00202147423998	0.00202147423998	0.00202147423998	0.00202147423998	0.00202147423998	0.00202147423998	0.00202147423998	0.00202147423998	0.00202147423998	0.00202147423998	0.00202147423998
hhs1	201608	2.54487	2.02007766	0.0046734779297	0.0298973095194	0.133010985485	0.287994432528	0.306579765149	0.156867025867	0.037103170555	0.00533862003406	0.00214683738155	0.00202331313228	0.00202147425996	0.00202147425996	0.00202147425996	0.00202147425996	0.00202147425996	0.00202147425996	0.00202147425996	0.00202147425996	0.00202147425996	0.00202147425996	0.00202147425996	0.00202147425996	0.00202147425996	0.00202147425996	0.00202147425996	0.00202147425996	0.00202147425996
hhs1	201609	2.54487	2.0444428	0.00401518162718	0.0238818684638	0.113065926709	0.272460178844	0.322144490146	0.176803909655	0.0431020217843	0.00596652497395	0.00217117245816	0.00202366291778	0.00202147425996	0.00202147425996	0.00202147425996	0.00202147425996	0.00202147425996	0.00202147425996	0.00202147425996	0.00202147425996	0.00202147425996	0.00202147425996	0.00202147425996	0.00202147425996	0.00202147425996	0.00202147425996	0.00202147425996	0.00202147425996	0.00202147425996
hhs1	201610	2.54487	2.01631278	0.00465315048808	0.0297119537822	0.132399663025	0.287531002478	0.307073678404	0.157470169143	0.0372719477985	0.00535301131533	0.0021470572892	0.00202330317842	0.00202147429994	0.00202147429994	0.00202147429994	0.00202147429994	0.00202147429994	0.00202147429994	0.00202147429994	0.00202147429994	0.00202147429994	0.00202147429994	0.00202147429994	0.00202147429994	0.00202147429994	0.00202147429994	0.00202147429994	0.00202147429994	0.00202147429994
hhs1	201611	2.54487	2.1276275	0.00265522561457	0.0114482133513	0.0717761974649	0.240051793153	0.354034823531	0.218232773576	0.0558175640307	0.00736174935838	0.0022317852876	0.00202480221911	0.00202148425383	0.00202147425996	0.00202147425996	0.00202147425996	0.00202147425996	0.00202147425996	0.00202147425996	0.00202147425996	0.00202147425996	0.00202147425996	0.00202147425996	0.00202147425996	0.00202147425996	0.00202147425996	0.00202147425996	0.00202147425996	0.00202147425996
hhs1	201612	2.54487	2.23379761	0.00227591824579	0.00790769463859	0.0593123014907	0.227519720671	0.360015099754	0.232456423308	0.0629230572458	0.00883227765114	0.00236277498212	0.0020295992974	0.00202154423705	0.00202147427995	0.00202147427995	0.00202147427995	0.00202147427995	0.00202147427995	0.00202147427995	0.00202147427995	0.00202147427995	0.00202147427995	0.00202147427995	0.00202147427995	0.00202147427995	0.00202147427995	0.00202147427995	0.00202147427995	0.00202147427995
hhs1	201613	2.54487	2.23529905	0.0022456767687	0.0076717592461	0.058923249482	0.228749074498	0.362351143583	0.231887839663	0.0612189816337	0.00825961874369	0.00230043318955	0.00202712079725	0.00202151423545	0.00202147425996	0.00202147425996	0.00202147425996	0.00202147425996	0.00202147425996	0.00202147425996	0.00202147425996	0.00202147425996	0.00202147425996	0.00202147425996	0.00202147425996	0.00202147425996	0.00202147425996	0.00202147425996	0.00202147425996	0.00202147425996
hhs1	201614	2.54487	2.53223402	0.00211013986526	0.0043813970035	0.0280388389385	0.126851271635	0.283205976195	0.31139868685	0.163018561832	0.0389450606341	0.00552908317822	0.00215398297821	0.00202341305099	0.00202147423998	0.00202147423998	0.00202147423998	0.00202147423998	0.00202147423998	0.00202147423998	0.00202147423998	0.00202147423998	0.00202147423998	0.00202147423998	0.00202147423998	0.00202147423998	0.00202147423998	0.00202147423998	0.00202147423998	0.00202147423998
hhs1	201615	2.54487	2.544719	0.00209915664234	0.0041058960378	0.0254207250205	0.118169068411	0.276438122153	0.318166542789	0.171700760858	0.0415631758909	0.00580458434123	0.00216480638357	0.00202357299294	0.00202147427995	0.00202147427995	0.00202147427995	0.00202147427995	0.00202147427995	0.00202147427995	0.00202147427995	0.00202147427995	0.00202147427995	0.00202147427995	0.00202147427995	0.00202147427995	0.00202147427995	0.00202147427995	0.00202147427995	0.00202147427995
hhs1	201616	2.54487	2.54442285	0.00209711789258	0.00405478737946	0.0249347730237	0.116554188713	0.275166212134	0.319407981495	0.17332383553	0.0420657077203	0.00586082984947	0.00216735482077	0.0020236229623	0.00202147427995	0.00202147427995	0.00202147427995	0.00202147427995	0.00202147427995	0.00202147427995	0.00202147427995	0.00202147427995	0.00202147427995	0.00202147427995	0.00202147427995	0.00202147427995	0.00202147427995	0.00202147427995	0.00202147427995	0.00202147427995
hhs1	201617	2.54487	2.54545786	0.0020970579086	0.00405317832586	0.0249198219431	0.116507975887	0.275143293436	0.319461375555	0.173361850484	0.0420640782989	0.00585730195452	0.0021668750935	0.00202360295455	0.00202147425996	0.00202147425996	0.00202147425996	0.00202147425996	0.00202147425996	0.00202147425996	0.00202147425996	0.00202147425996	0.00202147425996	0.00202147425996	0.00202147425996	0.00202147425996	0.00202147425996	0.00202147425996	0.00202147425996	0.00202147425996
hhs1	201618	2.54487	2.54331617	0.00209676810708	0.00404611269908	0.0248526933579	0.116285363566	0.27496975261	0.319634912333	0.173584475697	0.0421312075535	0.00586436767994	0.00216715494335	0.00202360297456	0.00202147427995	0.00202147427995	0.00202147427995	0.00202147427995	0.00202147427995	0.00202147427995	0.00202147427995	0.00202147427995	0.00202147427995	0.00202147427995	0.00202147427995	0.00202147427995	0.00202147427995	0.00202147427995	0.00202147427995	0.00202147427995
hhs1	201619	2.54487	2.54378095	0.00209496921022	0.00400101035746	0.0244240861951	0.114864015188	0.273861802045	0.320742862898	0.175005824075	0.0425598147162	0.00590947002157	0.00216892385858	0.00202363295617	0.00202147427995	0.00202147427995	0.00202147427995	0.00202147427995	0.00202147427995	0.00202147427995	0.00202147427995	0.00202147427995	0.00202147427995	0.00202147427995	0.00202147427995	0.00202147427995	0.00202147427995	0.00202147427995	0.00202147427995	0.00202147427995
hhs2	201542	4.07985	4.4733587	0.010016571	0.0102354367749	0.0176039178632	0.0233673832689	0.0357697771799	0.0533519944302	0.0799806637097	0.10828730393	0.123243131882	0.118719905867	0.104931362048	0.077864961219	0.0540815470132	0.0339458957224	0.0206680387118	0.0144668417563	0.0119863629741	0.0106731683247	0.0103813472915	0.0103083920332	0.010016571	0.010016571	0.010016571	0.010016571	0.010016571	0.010016571	0.010016571
hhs2	201543	4.07985	3.83785845	0.00110154841147	0.00182402536271	0.00538595106216	0.015764496566	0.0408489938529	0.0956228945332	0.177036998486	0.232050642147	0.208727644645	0.129526433668	0.0560791741603	0.0171809579411	0.00414556171338	0.00139253996502	0.00104632227812	0.0010228466742	0.00102209713385	0.00102208713998	0.00102208713998	0.00102208713998	0.00102208713998	0.00102208713998	0.00102208713998	0.00102208713998	0.00102208713998	0.00102208713998	0.00102208713998
hhs2	201544	4.07985	3.85945995	0.00210608237439	0.00286767533066	0.0064615314133	0.0162265230726	0.0391899508456	0.090868489196	0.169556823901	0.224818564867	0.206309695354	0.131350313885	0.0582291651263	0.0183470526666	0.00502168439352	0.00234726447047	0.00204091233964	0.00202204391063	0.00202148425383	0.00202147425996	0.00202147425996	0.00202147425996	0.00202147425996	0.00202147425996	0.00202147425996	0.00202147425996	0.00202147425996	0.00202147425996	0.00202147425996
hhs2	201545	4.07985	3.74846412	0.00211956410677	0.00293659306714	0.00649988789135	0.0161974708887	0.0429463472511	0.105847083635	0.192167497998	0.236249904645	0.195634531854	0.111022299955	0.0437536621686	0.012515408898	0.00365486259133	0.00216832420484	0.00202868983504	0.00202165414965	0.00202147425996	0.00202147425996	0.00202147425996	0.00202147425996	0.00202147425996	0.00202147425996	0.00202147425996	0.00202147425996	0.00202147425996	0.00202147425996	0.00202147425996
hhs2	201546	4.07985	3.67374115	0.00210008605161	0.0027835669098	0.00597500977069	0.0161027589704	0.0472787704105	0.118609926874	0.206891118799	0.239603338166	0.186059713572	0.0980222321928	0.0355247884913	0.00961364839062	0.00305701921631	0.002096328356	0.00202397272779	0.00202150424158	0.00202147425996	0.00202147425996	0.00202147425996	0.00202147425996	0.00202147425996	0.00202147425996	0.00202147425996	0.00202147425996	0.00202147425996	0.00202147425996	0.00202147425996
hhs2	201547	4.07985	4.44753092	0.00202964926676	0.00217053287188	0.00340655489886	0.00850112072844	0.0190712387531	0.0359052855121	0.0745363155794	0.14953070633	0.218408428042	0.213837241258	0.142970689168	0.068882442737	0.0254367751779	0.00793465810363	0.00301415553222	0.00212214254656	0.00202716079278	0.00202163418189	0.00202147427995	0.00202147427995	0.00202147427995	0.00202147427995	0.00202147427995	0.00202147427995	0.00202147427995	0.00202147427995	0.00202147427995
hhs2	201548	4.07985	4.46347972	0.00202147427995	0.00202179408384	0.00204378060092	0.00263054077854	0.00892431121286	0.0374856463781	0.0959984142511	0.149890015989	0.161304696098	0.153119805366	0.155597356043	0.127036660486	0.0597959149216	0.0146319710712	0.00319530444521	0.00206545730798	0.00202211388772	0.00202147427995	0.00202147427995	0.00202147427995	0.00202147427995	0.00202147427995	0.00202147427995	0.00202147427995	0.00202147427995	0.00202147427995	0.00202147427995
hhs2	201549	4.07985	4.99549846	0.00202148429381	0.0020225036687	0.00205145591444	0.00241362382372	0.00463766998113	0.0124330996222	0.0320937132258	0.0755639161738	0.147203914675	0.209392009328	0.209944450557	0.152140777263	0.0814005669887	0.0318379700541	0.0094045667968	0.00311279507383	0.00210739161322	0.00202476228366	0.00202153426317	0.00202147429994	0.00202147429994	0.00202147429994	0.00202147429994	0.00202147429994	0.00202147429994	0.00202147429994	0.00202147429994
hhs2	201550	4.07985	4.71213908	0.00202147429994	0.00202147429994	0.00202160422027	0.0020302189375	0.00227786707326	0.00559793112418	0.0277902022499	0.102962554621	0.223372566089	0.280296049138	0.205173046505	0.0889928512037	0.0237981402855	0.00512008415229	0.00225714977764	0.00203040882106	0.00202163420188	0.00202147429994	0.00202147429994	0.00202147429994	0.00202147429994	0.00202147429994	0.00202147429994	0.00202147429994	0.00202147429994	0.00202147429994	0.00202147429994
hhs2	201551	4.07985	4.67688149	0.00202147427995	0.00202147427995	0.00202158421254	0.00202983915031	0.00227999574532	0.00573667598507	0.0292604603571	0.109048541445	0.233601081362	0.284510711752	0.198046814513	0.0795451539802	0.0193140498526	0.00414214380936	0.00215804053263	0.00202569169368	0.00202152424931	0.00202147427995	0.00202147427995	0.00202147427995	0.00202147427995	0.00202147427995	0.00202147427995	0.00202147427995	0.00202147427995	0.00202147427995	0.00202147427995
hhs2	201552	4.07985	4.55533068	0.00202147425996	0.00202147425996	0.00202167413739	0.00203553563688	0.00243159275649	0.00755009385689	0.0394658016813	0.135879976088	0.260294669293	0.277919810748	0.167764103279	0.0582839415349	0.012798605229	0.0031651429099	0.002086544356	0.00202332312615	0.00202149424771	0.00202147425996	0.00202147425996	0.00202147425996	0.00202147425996	0.00202147425996	0.00202147425996	0.00202147425996	0.00202147425996	0.00202147425996	0.00202147425996
hhs2	201601	4.07985	3.62680546	0.00202161417416	0.00203172797192	0.00233543172685	0.00645448573404	0.0335316907502	0.119782088051	0.240122160001	0.275216918285	0.187242957952	0.0768318071332	0.0196120269264	0.00433155761092	0.00217973720587	0.00202656114045	0.00202154421706	0.00202147425996	0.00202147425996	0.00202147425996	0.00202147425996	0.00202147425996	0.00202147425996	0.00202147425996	0.00202147425996	0.00202147425996	0.00202147425996	0.00202147425996	0.00202147425996
hhs2	201602	4.07985	3.60358767	0.00202173410062	0.00203928333862	0.00252297671566	0.00830286222481	0.0405243525293	0.128077640838	0.2353924105	0.259868730498	0.180647502588	0.0809165022108	0.0236335407497	0.00543746941508	0.00230295164512	0.00203266739582	0.00202168413126	0.00202147425996	0.00202147425996	0.00202147425996	0.00202147425996	0.00202147425996	0.00202147425996	0.00202147425996	0.00202147425996	0.00202147425996	0.00202147425996	0.00202147425996	0.00202147425996
hhs2	201603	4.07985	3.44882403	0.00202174413447	0.00204129214712	0.00260131872435	0.00956483851404	0.049809719313	0.157704065711	0.268654228204	0.254757100282	0.147095621084	0.05612979368	0.015177576638	0.00396061516864	0.00217535993329	0.0020274506351	0.00202158423253	0.00202147429994	0.00202147429994	0.00202147429994	0.00202147429994	0.00202147429994	0.00202147429994	0.00202147429994	0.00202147429994	0.00202147429994	0.00202147429994	0.00202147429994	0.00202147429994
hhs2	201604	4.07985	3.53206216	0.00202160422027	0.00203173800597	0.00234767426569	0.0068798949908	0.0380155318136	0.1353972948	0.252556979453	0.260089430359	0.166851086522	0.073758243459	0.0233344446357	0.00596208781388	0.00243024363202	0.00204395051694	0.00202209391997	0.00202148429381	0.00202147429994	0.00202147429994	0.00202147429994	0.00202147429994	0.00202147429994	0.00202147429994	0.00202147429994	0.00202147429994	0.00202147429994	0.00202147429994	0.00202147429994
hhs2	201605	4.07985	3.7372096	0.0020216641835	0.00203527583648	0.00242290813034	0.00719452205335	0.0345972579874	0.110104954716	0.203043782225	0.237188573756	0.197261977777	0.115966580216	0.0448595648756	0.0116675490776	0.00324972110725	0.00210385378271	0.00202409269427	0.00202150428155	0.00202147429994	0.00202147429994	0.00202147429994	0.00202147429994	0.00202147429994	0.00202147429994	0.00202147429994	0.00202147429994	0.00202147429994	0.00202147429994	0.00202147429994
hhs2	201606	4.07985	3.61910399	0.0020215342032	0.00202658110816	0.00220454197261	0.0052079701027	0.0292817667058	0.115079740595	0.237453863946	0.272177409528	0.189841762347	0.0843893716438	0.0242662225176	0.00544873245378	0.00229009950396	0.00203108834407	0.00202162414804	0.00202147423998	0.00202147423998	0.00202147423998	0.00202147423998	0.00202147423998	0.00202147423998	0.00202147423998	0.00202147423998	0.00202147423998	0.00202147423998	0.00202147423998	0.00202147423998
hhs2	201607	4.07985	3.90410183	0.00202147427995	0.00202162418802	0.00203372676629	0.00241949020232	0.00812191327205	0.0481286896824	0.171428178016	0.301896969875	0.267240052739	0.12526214868	0.0327138825948	0.00609974333915	0.00230202223788	0.0020307885681	0.00202160420028	0.00202147427995	0.00202147427995	0.00202147427995	0.00202147427995	0.00202147427995	0.00202147427995	0.00202147427995	0.00202147427995	0.00202147427995	0.00202147427995	0.00202147427995	0.00202147427995
hhs2	201608	4.07985	3.77169472	0.00202147425996	0.00202179406384	0.00204533962463	0.00273518657884	0.0116417946383	0.0649363719595	0.20456162735	0.315402794463	0.237769262905	0.0960390383782	0.0246158583475	0.00552794393196	0.00236140579836	0.00204039265833	0.00202201392901	0.00202148425383	0.00202147425996	0.00202147425996	0.00202147425996	0.00202147425996	0.00202147425996	0.00202147425996	0.00202147425996	0.00202147425996	0.00202147425996	0.00202147425996	0.00202147425996
hhs2	201609	4.07985	4.20094631	0.00202147429994	0.00202147429994	0.0020222238403	0.00207185340617	0.00339399263622	0.0180688336444	0.088795602162	0.234368812907	0.315111799221	0.21214055385	0.0735315824534	0.0148396838425	0.00324783226554	0.00208350626034	0.00202306332551	0.00202149428768	0.00202147429994	0.00202147429994	0.00202147429994	0.00202147429994	0.00202147429994	0.00202147429994	0.00202147429994	0.00202147429994	0.00202147429994	0.00202147429994	0.00202147429994
hhs2	201610	4.07985	4.50930881	0.00202147429994	0.00202147429994	0.00202149428768	0.00202418263912	0.00215725103813	0.00513289629555	0.0333474943748	0.141319852934	0.290265085867	0.295876145021	0.150803307434	0.0382427424821	0.00621920014596	0.00226120728947	0.00202841004676	0.00202156424478	0.00202147429994	0.00202147429994	0.00202147429994	0.00202147429994	0.00202147429994	0.00202147429994	0.00202147429994	0.00202147429994	0.00202147429994	0.00202147429994	0.00202147429994
hhs2	201611	4.07985	4.92530346	0.00202147425996	0.00202147425996	0.00202147425996	0.00202160418029	0.00203184789837	0.00237066012318	0.00763622103975	0.0463702975278	0.170143274262	0.305953399266	0.272805057349	0.123982702042	0.0292358451597	0.00494839933528	0.00217461034989	0.00202540185138	0.00202151423545	0.00202147425996	0.00202147425996	0.00202147425996	0.00202147425996	0.00202147425996	0.00202147425996	0.00202147425996	0.00202147425996	0.00202147425996	0.00202147425996
hhs2	201612	4.07985	5.38101897	0.00202147427995	0.00202147427995	0.00202147427995	0.00202147427995	0.00202156422479	0.00202982915644	0.00232762653641	0.00744293964302	0.0478700582845	0.179772381051	0.316466895074	0.266710217653	0.11316678599	0.0253318095466	0.00439600813066	0.00213889227503	0.0020243225333	0.00202150426157	0.00202147427995	0.00202147427995	0.00202147427995	0.00202147427995	0.00202147427995	0.00202147427995	0.00202147427995	0.00202147427995	0.00202147427995
hhs2	201613	4.07985	5.24327838	0.00202147429994	0.00202147429994	0.00202147429994	0.00202147429994	0.00202172414673	0.00204076247193	0.00263515797325	0.0111197749868	0.0675369585117	0.224473201152	0.34105977725	0.230141265348	0.0716826362749	0.0121813340114	0.00274020355658	0.00204479000215	0.00202177411608	0.00202147429994	0.00202147429994	0.00202147429994	0.00202147429994	0.00202147429994	0.00202147429994	0.00202147429994	0.00202147429994	0.00202147429994	0.00202147429994
hhs2	201614	4.07985	5.12296683	0.00202147427995	0.00202147427995	0.00202147427995	0.00202147427995	0.00202209389998	0.00206608692188	0.00329130557388	0.0176536380767	0.0921529524261	0.255149686985	0.337108526886	0.198347120355	0.0506070198815	0.00701515197775	0.00223859113611	0.00202569169368	0.00202149426769	0.00202147427995	0.00202147427995	0.00202147427995	0.00202147427995	0.00202147427995	0.00202147427995	0.00202147427995	0.00202147427995	0.00202147427995	0.00202147427995
hhs2	201615	4.07985	4.78195823	0.00202147425996	0.00202147425996	0.00202147425996	0.00202148425383	0.0020250120904	0.00224234880956	0.00759596572616	0.0579154874878	0.22501616369	0.359227519132	0.234737202304	0.065025557267	0.00941660922407	0.00242250832748	0.00203191785547	0.00202158419255	0.00202147425996	0.00202147425996	0.00202147425996	0.00202147425996	0.00202147425996	0.00202147425996	0.00202147425996	0.00202147425996	0.00202147425996	0.00202147425996	0.00202147425996
hhs2	201616	4.07985	4.78072778	0.00202147425996	0.00202147425996	0.00202147425996	0.00202147425996	0.00202465231104	0.00223622256645	0.00761332508061	0.0587193944952	0.228550866049	0.362457928097	0.232116259586	0.0613271552967	0.00828108557925	0.00230229204962	0.00202719075435	0.00202151423545	0.00202147425996	0.00202147425996	0.00202147425996	0.00202147425996	0.00202147425996	0.00202147425996	0.00202147425996	0.00202147425996	0.00202147425996	0.00202147425996	0.00202147425996
hhs2	201617	4.07985	4.77897519	0.00202147425996	0.00202147425996	0.00202147425996	0.00202147425996	0.00202466230491	0.00223774163489	0.00766087592025	0.0592031678232	0.230198605579	0.363766115857	0.230838553134	0.0596712307855	0.00778073241875	0.00224960436012	0.00202511202912	0.00202148425383	0.00202147425996	0.00202147425996	0.00202147425996	0.00202147425996	0.00202147425996	0.00202147425996	0.00202147425996	0.00202147425996	0.00202147425996	0.00202147425996	0.00202147425996
hhs2	201618	4.07985	4.77465094	0.00202147431993	0.00202147431993	0.00202147431993	0.00202147431993	0.00202466236497	0.00223809148685	0.00766957081769	0.0592857889351	0.230472604468	0.363979705799	0.230624971035	0.0593972305973	0.00769810332111	0.00224090975864	0.00202477229755	0.00202147431993	0.00202147431993	0.00202147431993	0.00202147431993	0.00202147431993	0.00202147431993	0.00202147431993	0.00202147431993	0.00202147431993	0.00202147431993	0.00202147431993	0.00202147431993
hhs2	201619	4.07985	4.77355036	0.00202147427995	0.00202147427995	0.00202147427995	0.00202147427995	0.0020246723188	0.00223817139351	0.00767173933484	0.0593064450821	0.230541097854	0.364033095775	0.230571579162	0.0593287314153	0.00767744583541	0.00223874104418	0.00202469230654	0.00202147427995	0.00202147427995	0.00202147427995	0.00202147427995	0.00202147427995	0.00202147427995	0.00202147427995	0.00202147427995	0.00202147427995	0.00202147427995	0.00202147427995	0.00202147427995
hhs3	201542	3.98252	4.42787273	0.010016571	0.010016571	0.0139561549482	0.0193548440624	0.0328515668479	0.0575833994116	0.0833366055915	0.113321216753	0.13061161297	0.126234297472	0.101502464908	0.077135408636	0.0464212448917	0.0307358643572	0.0186982467377	0.0151963943393	0.0119134077158	0.0106002130664	0.0102354367749	0.0100895262583	0.0100895262583	0.010016571	0.010016571	0.010016571	0.010016571	0.010016571	0.010016571
hhs3	201543	3.98252	3.88223785	0.00102296661066	0.00105002002081	0.0014594889239	0.00489073479524	0.0225001862245	0.0789878965006	0.183815843294	0.267913882203	0.238373537106	0.12978438678	0.0439298150222	0.00980071386917	0.00208854317157	0.0010925939134	0.00102431578331	0.00102211713158	0.00102208714997	0.00102208714997	0.00102208714997	0.00102208714997	0.00102208714997	0.00102208714997	0.00102208714997	0.00102208714997	0.00102208714997	0.00102208714997	0.00102208714997
hhs3	201544	3.98252	3.87952585	0.00202190401642	0.00203640512382	0.00229032940835	0.00483906643143	0.0202386828345	0.0749833014717	0.180645445657	0.265663759379	0.235685982826	0.127335817032	0.0428446800266	0.0100685795065	0.00297471971567	0.00208926270966	0.00202431253943	0.00202153424318	0.00202147427995	0.00202147427995	0.00202147427995	0.00202147427995	0.00202147427995	0.00202147427995	0.00202147427995	0.00202147427995	0.00202147427995	0.00202147427995	0.00202147427995
hhs3	201545	3.98252	3.97533387	0.00202184411317	0.00203303724947	0.00220512172627	0.0038396294366	0.0145328123145	0.0585601744792	0.158812539144	0.260844232715	0.254422090809	0.147378990263	0.0515779260346	0.0121163640946	0.00325899548473	0.00211299821694	0.00202546189472	0.00202156428476	0.00202147433991	0.00202147433991	0.00202147433991	0.00202147433991	0.00202147433991	0.00202147433991	0.00202147433991	0.00202147433991	0.00202147433991	0.00202147433991	0.00202147433991
hhs3	201546	3.98252	3.95619314	0.00202171413286	0.00202949935868	0.00216603562975	0.00363729340173	0.0139583641511	0.0582317241395	0.161972946303	0.266777686279	0.255445775413	0.143730663125	0.0481957585534	0.0105901396671	0.00289336960248	0.00206857539586	0.00202275349549	0.00202148427382	0.00202147427995	0.00202147427995	0.00202147427995	0.00202147427995	0.00202147427995	0.00202147427995	0.00202147427995	0.00202147427995	0.00202147427995	0.00202147427995	0.00202147427995
hhs3	201547	3.98252	4.12960633	0.002027920327	0.00210416357191	0.00257987185054	0.00436740567072	0.0111714531848	0.0402186204205	0.122339201136	0.236601581348	0.272495449941	0.183564965303	0.0724778678934	0.0176653808756	0.00395537834065	0.00214758694314	0.00202541186528	0.00202152424931	0.00202147427995	0.00202147427995	0.00202147427995	0.00202147427995	0.00202147427995	0.00202147427995	0.00202147427995	0.00202147427995	0.00202147427995	0.00202147427995	0.00202147427995
hhs3	201548	3.98252	4.08513232	0.00202147427995	0.00202179408384	0.00204442020868	0.00267420400268	0.0100764646711	0.0495297904772	0.147955872075	0.249704186361	0.253480030878	0.166468629389	0.06719786578	0.0152617548652	0.00321793057006	0.00206577711187	0.00202211388772	0.00202147427995	0.00202147427995	0.00202147427995	0.00202147427995	0.00202147427995	0.00202147427995	0.00202147427995	0.00202147427995	0.00202147427995	0.00202147427995	0.00202147427995	0.00202147427995
hhs3	201549	3.98252	4.34949578	0.00202381280584	0.00207263286665	0.00252000851091	0.00418450774699	0.00767289847092	0.0214646805797	0.0769544911279	0.188743156074	0.274095883013	0.233205369361	0.116474155462	0.0345921700697	0.00722635231797	0.00247013909362	0.0020415919027	0.00202193395805	0.00202147423998	0.00202147423998	0.00202147423998	0.00202147423998	0.00202147423998	0.00202147423998	0.00202147423998	0.00202147423998	0.00202147423998	0.00202147423998	0.00202147423998
hhs3	201550	3.98252	4.52525478	0.00202147427995	0.00202148427382	0.00202238372225	0.00205836165929	0.00277465240412	0.0100390276288	0.0477244475782	0.14643452502	0.260090327207	0.266966710362	0.159550331937	0.0561358893805	0.0126335365829	0.00317823491286	0.00208895289964	0.00202342308487	0.00202149426769	0.00202147427995	0.00202147427995	0.00202147427995	0.00202147427995	0.00202147427995	0.00202147427995	0.00202147427995	0.00202147427995	0.00202147427995	0.00202147427995
hhs3	201551	3.98252	4.45443167	0.00202147425996	0.00202149424771	0.00202330313841	0.00208723393312	0.00319738313871	0.0130968823118	0.0585276320927	0.16353801491	0.266975002606	0.25514758572	0.143692674983	0.0480224343617	0.0104618582295	0.0028625084992	0.00206564717111	0.00202264354291	0.00202148425383	0.00202147425996	0.00202147425996	0.00202147425996	0.00202147425996	0.00202147425996	0.00202147425996	0.00202147425996	0.00202147425996	0.00202147425996	0.00202147425996
hhs3	201552	3.98252	4.82023498	0.00202147427995	0.00202147427995	0.00202154423705	0.00202659114211	0.00218295525403	0.00442833830464	0.0207243350152	0.0821383937126	0.197420068856	0.278594629705	0.230286344078	0.111260045272	0.0317438974245	0.00648548678744	0.00237280882901	0.00203514589603	0.00202172412674	0.00202147427995	0.00202147427995	0.00202147427995	0.00202147427995	0.00202147427995	0.00202147427995	0.00202147427995	0.00202147427995	0.00202147427995	0.00202147427995
hhs3	201601	3.98252	4.92414147	0.00202147425996	0.00202147425996	0.00202150424158	0.00202403269102	0.00210713173087	0.00342350447074	0.0143383309986	0.0627467047639	0.172876947848	0.2759086241	0.252288648952	0.132622743572	0.0405040050074	0.00826208722991	0.00255195894243	0.0020441303662	0.00202195396579	0.00202147425996	0.00202147425996	0.00202147425996	0.00202147425996	0.00202147425996	0.00202147425996	0.00202147425996	0.00202147425996	0.00202147425996	0.00202147425996
hhs3	201602	3.98252	4.82343207	0.00202147425996	0.00202147425996	0.00202152422932	0.00202545182074	0.00215107478298	0.00405345815426	0.0188415294308	0.0789195668232	0.199830218867	0.287987896536	0.233211298058	0.106634670651	0.0281941339848	0.00555455761123	0.00226598431518	0.00202936941829	0.00202157419868	0.00202147425996	0.00202147425996	0.00202147425996	0.00202147425996	0.00202147425996	0.00202147425996	0.00202147425996	0.00202147425996	0.00202147425996	0.00202147425996
hhs3	201603	3.98252	4.4350016	0.00202147427995	0.00202185404706	0.00203401658856	0.00223243491133	0.00416738832852	0.0164126890711	0.0643987223151	0.169093369804	0.269106698045	0.251757547166	0.136306635804	0.042703206783	0.00881366906259	0.00262310533822	0.00204885748759	0.00202210389385	0.00202148427382	0.00202147427995	0.00202147427995	0.00202147427995	0.00202147427995	0.00202147427995	0.00202147427995	0.00202147427995	0.00202147427995	0.00202147427995	0.00202147427995
hhs3	201604	3.98252	4.60983122	0.00202148427382	0.00202209389998	0.00204283118313	0.00237978455125	0.00509915693461	0.0165266691744	0.04861830943	0.124939576493	0.235752781862	0.272199531409	0.178391887619	0.0657027626308	0.014599111222	0.00334941993606	0.00209486927151	0.00202349304197	0.00202149426769	0.00202147427995	0.00202147427995	0.00202147427995	0.00202147427995	0.00202147427995	0.00202147427995	0.00202147427995	0.00202147427995	0.00202147427995	0.00202147427995
hhs3	201605	3.98252	4.6108893	0.00202147427995	0.00202154423705	0.00202444245976	0.00208777362282	0.00284019221276	0.0084121352975	0.0368075721975	0.124130612578	0.251142204517	0.285950089074	0.178922732086	0.0615714560961	0.0127253202978	0.00301555467421	0.0020681056839	0.00202256361193	0.00202148427382	0.00202147427995	0.00202147427995	0.00202147427995	0.00202147427995	0.00202147427995	0.00202147427995	0.00202147427995	0.00202147427995	0.00202147427995	0.00202147427995
hhs3	201606	3.98252	4.42415769	0.00202147429994	0.00202153426317	0.00202439251042	0.00209532901032	0.00315566878257	0.0124836586181	0.0581638363525	0.17222750956	0.285526231855	0.259716219222	0.129491566345	0.0357289440083	0.00670380297498	0.00234986292355	0.00203213776083	0.00202161421414	0.00202147429994	0.00202147429994	0.00202147429994	0.00202147429994	0.00202147429994	0.00202147429994	0.00202147429994	0.00202147429994	0.00202147429994	0.00202147429994	0.00202147429994
hhs3	201607	3.98252	4.23535657	0.00202147427995	0.00202160420028	0.00202908960996	0.00223359420041	0.00497534286183	0.0240775187227	0.0945751770312	0.22261483852	0.295078651112	0.213944525467	0.0848765145987	0.0192640205324	0.00388139371067	0.00212425125343	0.00202428255781	0.00202150426157	0.00202147427995	0.00202147427995	0.00202147427995	0.00202147427995	0.00202147427995	0.00202147427995	0.00202147427995	0.00202147427995	0.00202147427995	0.00202147427995	0.00202147427995
hhs3	201608	3.98252	4.0080816	0.00202147431993	0.00202172416672	0.0020390435462	0.00252801370195	0.00864932001996	0.0450429528678	0.149023570306	0.272695872491	0.275055575484	0.153172176315	0.0474503566097	0.00934163548115	0.00263182004626	0.00204678879669	0.00202198400738	0.00202147431993	0.00202147431993	0.00202147431993	0.00202147431993	0.00202147431993	0.00202147431993	0.00202147431993	0.00202147431993	0.00202147431993	0.00202147431993	0.00202147431993	0.00202147431993
hhs3	201609	3.98252	3.91867366	0.00202147427995	0.00202224380805	0.00206161966136	0.00299304847582	0.0129321934358	0.0617364349252	0.174058784833	0.277048277984	0.25228621297	0.132666128294	0.0408031119893	0.00844735370031	0.00259510251055	0.00204820788595	0.00202210389385	0.00202148427382	0.00202147427995	0.00202147427995	0.00202147427995	0.00202147427995	0.00202147427995	0.00202147427995	0.00202147427995	0.00202147427995	0.00202147427995	0.00202147427995	0.00202147427995
hhs3	201610	3.98252	3.76647468	0.00202147427995	0.00202216385708	0.00206537735701	0.00319737317659	0.0157629974853	0.0773193489236	0.210250051051	0.301876972138	0.22993230119	0.0963866361795	0.0238388151044	0.00481139340152	0.0022084396261	0.00202741063956	0.00202155423092	0.00202147427995	0.00202147427995	0.00202147427995	0.00202147427995	0.00202147427995	0.00202147427995	0.00202147427995	0.00202147427995	0.00202147427995	0.00202147427995	0.00202147427995	0.00202147427995
hhs3	201611	3.98252	4.04938344	0.00202147429994	0.00202147429994	0.00202261360129	0.00210112545579	0.00418394821504	0.0261594422741	0.120588545907	0.278206240663	0.316124178403	0.169354951087	0.0409736877959	0.00577281388155	0.0021666252896	0.00202371292715	0.00202147429994	0.00202147429994	0.00202147429994	0.00202147429994	0.00202147429994	0.00202147429994	0.00202147429994	0.00202147429994	0.00202147429994	0.00202147429994	0.00202147429994	0.00202147429994	0.00202147429994
hhs3	201612	3.98252	3.85904687	0.00202147429994	0.00202147429994	0.00202444247977	0.00222013247761	0.0071867568152	0.0546018406603	0.214809337283	0.351698783136	0.242814463815	0.0750850598209	0.0124318004189	0.00273915420007	0.0020443502718	0.00202176412221	0.00202147429994	0.00202147429994	0.00202147429994	0.00202147429994	0.00202147429994	0.00202147429994	0.00202147429994	0.00202147429994	0.00202147429994	0.00202147429994	0.00202147429994	0.00202147429994	0.00202147429994
hhs3	201613	3.98252	4.03192682	0.00202147429994	0.00202147429994	0.00202259361355	0.00209925660182	0.00413631742347	0.0257098979463	0.11912805152	0.277185666505	0.317419014377	0.170741780647	0.0412739936406	0.00577415306033	0.00216360714041	0.00202355302521	0.00202147429994	0.00202147429994	0.00202147429994	0.00202147429994	0.00202147429994	0.00202147429994	0.00202147429994	0.00202147429994	0.00202147429994	0.00202147429994	0.00202147429994	0.00202147429994	0.00202147429994
hhs3	201614	3.98252	3.99177327	0.00202147427995	0.00202147427995	0.00202321321357	0.00214106094512	0.00520031490091	0.0358208772743	0.152658138477	0.303322655593	0.291282019343	0.137211700786	0.0311630136432	0.00471016547811	0.00212180275493	0.0020229233913	0.00202147427995	0.00202147427995	0.00202147427995	0.00202147427995	0.00202147427995	0.00202147427995	0.00202147427995	0.00202147427995	0.00202147427995	0.00202147427995	0.00202147427995	0.00202147427995	0.00202147427995
hhs3	201615	3.98252	3.9874232	0.00202147429994	0.00202147429994	0.00202330317842	0.00214658757724	0.00534105864502	0.0371583374673	0.157093430169	0.306779998496	0.287824672392	0.132776411993	0.0298255541196	0.00456942183266	0.00211626617111	0.00202284346033	0.00202147429994	0.00202147429994	0.00202147429994	0.00202147429994	0.00202147429994	0.00202147429994	0.00202147429994	0.00202147429994	0.00202147429994	0.00202147429994	0.00202147429994	0.00202147429994	0.00202147429994
hhs3	201616	3.98252	3.98771159	0.00202147429994	0.00202147429994	0.00202330317842	0.00214716722179	0.00535572964838	0.0372977619686	0.157555796634	0.307140417478	0.28746425341	0.132314045528	0.0296861296183	0.0045547508293	0.00211569652044	0.00202283346646	0.00202147429994	0.00202147429994	0.00202147429994	0.00202147429994	0.00202147429994	0.00202147429994	0.00202147429994	0.00202147429994	0.00202147429994	0.00202147429994	0.00202147429994	0.00202147429994	0.00202147429994
hhs3	201617	3.98252	3.98753829	0.00202147429994	0.00202147429994	0.00202335314778	0.00215037525454	0.00543723966433	0.0380723569669	0.160124491443	0.309142739602	0.285461931286	0.129745340724	0.0289115446138	0.00447324081334	0.00211248848769	0.00202278349711	0.00202147429994	0.00202147429994	0.00202147429994	0.00202147429994	0.00202147429994	0.00202147429994	0.00202147429994	0.00202147429994	0.00202147429994	0.00202147429994	0.00202147429994	0.00202147429994	0.00202147429994
hhs3	201618	3.98252	3.98709153	0.00202147427995	0.00202147427995	0.002023413091	0.00215402299633	0.00553016262646	0.0389553850817	0.163052814089	0.311425386708	0.283179278234	0.126817025174	0.0280285058358	0.00438031775256	0.00210884070373	0.00202273350775	0.00202147427995	0.00202147427995	0.00202147427995	0.00202147427995	0.00202147427995	0.00202147427995	0.00202147427995	0.00202147427995	0.00202147427995	0.00202147427995	0.00202147427995	0.00202147427995	0.00202147427995
hhs3	201619	3.98252	3.98525853	0.00202147425996	0.00202147425996	0.00202350301584	0.00216033910167	0.00569101392996	0.040483917326	0.168121703982	0.315376640502	0.279228028489	0.121748122389	0.0264999829159	0.00421946635042	0.0021025245562	0.00202264354291	0.00202147425996	0.00202147425996	0.00202147425996	0.00202147425996	0.00202147425996	0.00202147425996	0.00202147425996	0.00202147425996	0.00202147425996	0.00202147425996	0.00202147425996	0.00202147425996	0.00202147425996
hhs4	201542	3.62162	5.02619112	0.010016571	0.010016571	0.0144668417563	0.0160718574389	0.023148517494	0.0387609427702	0.0587506835444	0.0836284266247	0.104128854207	0.102450883266	0.0969792388936	0.0857441291154	0.0696939722894	0.0582399967363	0.0444514529176	0.035550911405	0.0269421909256	0.019500754579	0.0159259469223	0.0131536471069	0.0115486314243	0.0104543025498	0.0101624815166	0.010016571	0.0101624815166	0.010016571	0.010016571
hhs4	201543	3.62162	4.60485608	0.00102259679742	0.00103543892178	0.00116970658001	0.00182406528415	0.0044718314995	0.0171052838344	0.0595894297576	0.136888045155	0.200377469258	0.200946200475	0.159036322372	0.108860243649	0.0609480165827	0.0254001968473	0.00775503802099	0.00219911527879	0.00114309290127	0.0010289329117	0.00102227699354	0.00102208710999	0.00102208710999	0.00102208710999	0.00102208710999	0.00102208710999	0.00102208710999	0.00102208710999	0.00102208710999
hhs4	201544	3.62162	4.27187008	0.00202177411608	0.00203010900491	0.00213973178139	0.00305388120134	0.00915460008285	0.0364541392998	0.104177129812	0.185472407446	0.211994003718	0.174365298612	0.120348812918	0.072545916889	0.0347603979458	0.0126528748503	0.00426590795521	0.00230661944157	0.00204101231872	0.00202210391384	0.00202148429381	0.00202147429994	0.00202147429994	0.00202147429994	0.00202147429994	0.00202147429994	0.00202147429994	0.00202147429994	0.00202147429994
hhs4	201545	3.62162	4.04448467	0.00202168411127	0.00202881973531	0.00215879003026	0.00362653992403	0.0139843279498	0.0554650796355	0.141712347992	0.218975915656	0.213945910337	0.15043309994	0.0905519623989	0.0490596078287	0.0214263340959	0.00736276865985	0.00290435280952	0.00210224470701	0.00202537184974	0.00202157417869	0.00202147423998	0.00202147423998	0.00202147423998	0.00202147423998	0.00202147423998	0.00202147423998	0.00202147423998	0.00202147423998	0.00202147423998
hhs4	201546	3.62162	4.09239902	0.00202351300971	0.00204684869919	0.00221005861139	0.00333528856878	0.0113781663073	0.0475462763636	0.130873366371	0.2141317685	0.217415934499	0.156354180367	0.0962204271422	0.0542698031886	0.0252193582537	0.0091651534283	0.00339191384356	0.00217249164917	0.00203044875639	0.00202173410062	0.00202147425996	0.00202147425996	0.00202147425996	0.00202147425996	0.00202147425996	0.00202147425996	0.00202147425996	0.00202147425996	0.00202147425996
hhs4	201547	3.62162	4.26377863	0.00202465231104	0.00205681258888	0.00221731416195	0.00282950873617	0.0067457471192	0.0289372282853	0.0964896220596	0.190122402145	0.223613164074	0.176090137373	0.115590238686	0.0719794728071	0.0374594920423	0.0144586771968	0.0047544382811	0.00237042027027	0.00204515973494	0.00202223379418	0.00202148425383	0.00202147425996	0.00202147425996	0.00202147425996	0.00202147425996	0.00202147425996	0.00202147425996	0.00202147425996	0.00202147425996
hhs4	201548	3.62162	4.4122832	0.00202147427995	0.00202147427995	0.00202211388772	0.00206609691575	0.00323959728325	0.0158265185319	0.0729052058344	0.188757221225	0.283953513446	0.249704186361	0.117482389507	0.0272411986408	0.0043691246166	0.00210944033601	0.00202275349549	0.00202147427995	0.00202147427995	0.00202147427995	0.00202147427995	0.00202147427995	0.00202147427995	0.00202147427995	0.00202147427995	0.00202147427995	0.00202147427995	0.00202147427995	0.00202147427995
hhs4	201549	3.62162	4.42098332	0.00204134205592	0.00223306448102	0.00304884419932	0.00448077605871	0.0058938994525	0.0132889144162	0.0559311738006	0.165430652603	0.269388060113	0.243055618637	0.132415729198	0.0516982696539	0.0179549829223	0.00611521373023	0.00270085760414	0.00208341625367	0.00202437246262	0.00202154419707	0.00202147423998	0.00202147423998	0.00202147423998	0.00202147423998	0.00202147423998	0.00202147423998	0.00202147423998	0.00202147423998	0.00202147423998
hhs4	201550	3.62162	4.29512023	0.00202147425996	0.00202148425383	0.00202279345097	0.00208028819256	0.00330661615202	0.0157728013156	0.075667111378	0.207267807796	0.30308243987	0.234526731374	0.0971948395878	0.0223724041365	0.00423707555165	0.00214360936112	0.00202479222523	0.00202151423545	0.00202147425996	0.00202147425996	0.00202147425996	0.00202147425996	0.00202147425996	0.00202147425996	0.00202147425996	0.00202147425996	0.00202147425996	0.00202147425996	0.00202147425996
hhs4	201551	3.62162	4.05347442	0.00202147423998	0.00202163414191	0.00203366676284	0.00239280651828	0.00721970639362	0.0385844517796	0.136992372545	0.267830715164	0.285088481738	0.163994273471	0.0510861650306	0.009778896955	0.00263202981319	0.00204380054824	0.00202183401934	0.00202147423998	0.00202147423998	0.00202147423998	0.00202147423998	0.00202147423998	0.00202147423998	0.00202147423998	0.00202147423998	0.00202147423998	0.00202147423998	0.00202147423998	0.00202147423998
hhs4	201552	3.62162	3.9777138	0.00202148425383	0.00202264354291	0.00206609689532	0.00288285602117	0.0108949526361	0.0520602981584	0.159325927955	0.277864864443	0.269772347146	0.142363769928	0.0405275505681	0.00747607924605	0.00240771739796	0.00203407653167	0.00202164415578	0.00202147425996	0.00202147425996	0.00202147425996	0.00202147425996	0.00202147425996	0.00202147425996	0.00202147425996	0.00202147425996	0.00202147425996	0.00202147425996	0.00202147425996	0.00202147425996
hhs4	201601	3.62162	3.59835387	0.0020220439906	0.00204478004872	0.00251324278463	0.00761714304322	0.0373401966933	0.127838382678	0.255178307093	0.286398352779	0.175618283764	0.0585369387274	0.0116830997748	0.00285196507815	0.00205593320953	0.00202216391706	0.00202147433991	0.00202147433991	0.00202147433991	0.00202147433991	0.00202147433991	0.00202147433991	0.00202147433991	0.00202147433991	0.00202147433991	0.00202147433991	0.00202147433991	0.00202147433991	0.00202147433991
hhs4	201602	3.62162	3.43628159	0.00202369285937	0.00209530893967	0.00325177971562	0.0131677286026	0.0594175251808	0.171032465547	0.282188017641	0.259958420294	0.131257328281	0.0362107570997	0.00671788407211	0.00234638496332	0.00203192780916	0.00202161413418	0.00202147421999	0.00202147421999	0.00202147421999	0.00202147421999	0.00202147421999	0.00202147421999	0.00202147421999	0.00202147421999	0.00202147421999	0.00202147421999	0.00202147421999	0.00202147421999	0.00202147421999
hhs4	201603	3.62162	3.39333697	0.0020255017901	0.00214484860116	0.00383270353111	0.0162890647192	0.0675793611573	0.180475348161	0.282315924849	0.250002430965	0.12286388815	0.0334925647441	0.00632413567067	0.00232194999446	0.00203149811288	0.00202161417416	0.00202147425996	0.00202147425996	0.00202147425996	0.00202147425996	0.00202147425996	0.00202147425996	0.00202147425996	0.00202147425996	0.00202147425996	0.00202147425996	0.00202147425996	0.00202147425996	0.00202147425996
hhs4	201604	3.62162	3.23197427	0.00205006674603	0.00249796208055	0.00662944850495	0.0289696287055	0.10021517838	0.22158733862	0.288169308169	0.209581491036	0.0843545946587	0.0195239111582	0.00396344339487	0.00213235628313	0.00202459236783	0.00202151425544	0.00202147427995	0.00202147427995	0.00202147427995	0.00202147427995	0.00202147427995	0.00202147427995	0.00202147427995	0.00202147427995	0.00202147427995	0.00202147427995	0.00202147427995	0.00202147427995	0.00202147427995
hhs4	201605	3.62162	3.3866281	0.00202382283973	0.00210160514083	0.00339454226543	0.0146486808242	0.066406201257	0.185356616598	0.289927819787	0.249409147289	0.117628150122	0.0307543742356	0.00575112712311	0.00226799310577	0.0020291795548	0.00202157421866	0.00202147427995	0.00202147427995	0.00202147427995	0.00202147427995	0.00202147427995	0.00202147427995	0.00202147427995	0.00202147427995	0.00202147427995	0.00202147427995	0.00202147427995	0.00202147427995	0.00202147427995
hhs4	201606	3.62162	3.42957946	0.00202252361645	0.00206441792494	0.00291696510391	0.0116642708549	0.0568456235775	0.170744955284	0.284708657516	0.261095618114	0.131596083168	0.0367299694191	0.00690917689656	0.00236814166761	0.00203280731002	0.00202162416803	0.00202147425996	0.00202147425996	0.00202147425996	0.00202147425996	0.00202147425996	0.00202147425996	0.00202147425996	0.00202147425996	0.00202147425996	0.00202147425996	0.00202147425996	0.00202147425996	0.00202147425996
hhs4	201607	3.62162	3.46716217	0.0020216641835	0.00203591544426	0.00246399293607	0.00825755017703	0.0457331691589	0.158384788274	0.288596449119	0.276113733842	0.139514420072	0.0375169375644	0.0066977966582	0.0023316440958	0.00203117834916	0.0020215942264	0.00202147429994	0.00202147429994	0.00202147429994	0.00202147429994	0.00202147429994	0.00202147429994	0.00202147429994	0.00202147429994	0.00202147429994	0.00202147429994	0.00202147429994	0.00202147429994	0.00202147429994
hhs4	201608	3.62162	3.47426774	0.0020214843138	0.00202379289814	0.00215574198487	0.00533869015063	0.0362392314492	0.152536416173	0.301276476412	0.289458073644	0.138372901465	0.0328504794856	0.00522488993473	0.00217608950744	0.00202506211983	0.00202150430154	0.00202147431993	0.00202147431993	0.00202147431993	0.00202147431993	0.00202147431993	0.00202147431993	0.00202147431993	0.00202147431993	0.00202147431993	0.00202147431993	0.00202147431993	0.00202147431993	0.00202147431993
hhs4	201609	3.62162	3.55891301	0.00202147427995	0.00202242369773	0.00208796350637	0.00384805415568	0.022949110703	0.109760904599	0.269058627524	0.323626214723	0.180624578453	0.0450793996164	0.00638640754638	0.00220911920935	0.00202506207978	0.00202149426769	0.00202147427995	0.00202147427995	0.00202147427995	0.00202147427995	0.00202147427995	0.00202147427995	0.00202147427995	0.00202147427995	0.00202147427995	0.00202147427995	0.00202147427995	0.00202147427995	0.00202147427995
hhs4	201610	3.62162	3.56597874	0.00202147425996	0.00202195396579	0.00205650277887	0.00304841449312	0.0153717072849	0.0848444833926	0.250461319554	0.344143349437	0.205025352972	0.0516121829632	0.00686206578726	0.00220636087901	0.00202419259296	0.00202147425996	0.00202147425996	0.00202147425996	0.00202147425996	0.00202147425996	0.00202147425996	0.00202147425996	0.00202147425996	0.00202147425996	0.00202147425996	0.00202147425996	0.00202147425996	0.00202147425996	0.00202147425996
hhs4	201611	3.62162	3.62978995	0.00202147425996	0.00202180405772	0.00204672877274	0.00279949714065	0.0130055383282	0.0769910594723	0.244313309795	0.350230406574	0.212895146854	0.0540115215788	0.00712126683329	0.00221722421711	0.00202438247651	0.00202147425996	0.00202147425996	0.00202147425996	0.00202147425996	0.00202147425996	0.00202147425996	0.00202147425996	0.00202147425996	0.00202147425996	0.00202147425996	0.00202147425996	0.00202147425996	0.00202147425996	0.00202147425996
hhs4	201612	3.62162	3.66010945	0.00202147429994	0.00202148429381	0.00202522200175	0.00225232273771	0.00780654674399	0.0597568494756	0.230905296824	0.363699374064	0.230112982692	0.0591773448429	0.00765815773997	0.00223764174048	0.00202466234495	0.00202147429994	0.00202147429994	0.00202147429994	0.00202147429994	0.00202147429994	0.00202147429994	0.00202147429994	0.00202147429994	0.00202147429994	0.00202147429994	0.00202147429994	0.00202147429994	0.00202147429994	0.00202147429994
hhs4	201613	3.62162	3.65315563	0.00202147423998	0.00202148423385	0.00202503205812	0.0022474356678	0.0077600750094	0.0596027321958	0.230785153572	0.363819509473	0.230267101271	0.0592238245632	0.00766304451392	0.00223783155758	0.00202466228489	0.00202147423998	0.00202147423998	0.00202147423998	0.00202147423998	0.00202147423998	0.00202147423998	0.00202147423998	0.00202147423998	0.00202147423998	0.00202147423998	0.00202147423998	0.00202147423998	0.00202147423998	0.00202147423998
hhs4	201614	3.62162	3.64999417	0.00202147431993	0.00202147431993	0.00202477229755	0.00224090975864	0.00769810332111	0.0593972305973	0.230624971035	0.363979705799	0.230472604468	0.0592857889351	0.00766957081769	0.00223809148685	0.00202466236497	0.00202147431993	0.00202147431993	0.00202147431993	0.00202147431993	0.00202147431993	0.00202147431993	0.00202147431993	0.00202147431993	0.00202147431993	0.00202147431993	0.00202147431993	0.00202147431993	0.00202147431993	0.00202147431993
hhs4	201615	3.62162	3.64635036	0.00202147427995	0.00202147427995	0.00202469230654	0.00223874104418	0.00767744583541	0.0593287314153	0.230571579162	0.364033095775	0.230541097854	0.0593064450821	0.00767173933484	0.00223817139351	0.0020246723188	0.00202147427995	0.00202147427995	0.00202147427995	0.00202147427995	0.00202147427995	0.00202147427995	0.00202147427995	0.00202147427995	0.00202147427995	0.00202147427995	0.00202147427995	0.00202147427995	0.00202147427995	0.00202147427995
hhs4	201616	3.62162	3.63566696	0.00202147423998	0.00202147423998	0.00202467227876	0.00223819133694	0.00767228884478	0.0593116107278	0.230558222739	0.364046440306	0.230558222739	0.0593116107278	0.00767228884478	0.00223819133694	0.00202467227876	0.00202147423998	0.00202147423998	0.00202147423998	0.00202147423998	0.00202147423998	0.00202147423998	0.00202147423998	0.00202147423998	0.00202147423998	0.00202147423998	0.00202147423998	0.00202147423998	0.00202147423998	0.00202147423998
hhs4	201617	3.62162	3.63774112	0.00202147423998	0.00202147423998	0.00202467227876	0.00223819133694	0.00767228884478	0.0593116107278	0.230558222739	0.364046440306	0.230558222739	0.0593116107278	0.00767228884478	0.00223819133694	0.00202467227876	0.00202147423998	0.00202147423998	0.00202147423998	0.00202147423998	0.00202147423998	0.00202147423998	0.00202147423998	0.00202147423998	0.00202147423998	0.00202147423998	0.00202147423998	0.00202147423998	0.00202147423998	0.00202147423998
hhs4	201618	3.62162	3.63793992	0.00202147423998	0.00202147423998	0.00202467227876	0.00223819133694	0.00767228884478	0.0593116107278	0.230558222739	0.364046440306	0.230558222739	0.0593116107278	0.00767228884478	0.00223819133694	0.00202467227876	0.00202147423998	0.00202147423998	0.00202147423998	0.00202147423998	0.00202147423998	0.00202147423998	0.00202147423998	0.00202147423998	0.00202147423998	0.00202147423998	0.00202147423998	0.00202147423998	0.00202147423998	0.00202147423998
hhs4	201619	3.62162	3.63644604	0.00202147423998	0.00202147423998	0.00202467227876	0.00223819133694	0.00767228884478	0.0593116107278	0.230558222739	0.364046440306	0.230558222739	0.0593116107278	0.00767228884478	0.00223819133694	0.00202467227876	0.00202147423998	0.00202147423998	0.00202147423998	0.00202147423998	0.00202147423998	0.00202147423998	0.00202147423998	0.00202147423998	0.00202147423998	0.00202147423998	0.00202147423998	0.00202147423998	0.00202147423998	0.00202147423998
hhs5	201542	3.24155	4.47408395	0.010016571	0.0106002130664	0.0141020654648	0.019500754579	0.0338729404641	0.0606475202602	0.0834825161081	0.112810529945	0.115363963985	0.117917398026	0.0988031203511	0.0722474063299	0.0529872181387	0.0337270299475	0.0254101305013	0.019500754579	0.015123439081	0.0123511392656	0.0110379446162	0.0101624815166	0.0102354367749	0.010016571	0.010016571	0.010016571	0.010016571	0.010016571	0.010016571
hhs5	201543	3.24155	3.90395255	0.0010221471132	0.0010267043186	0.00116616879538	0.00313977852688	0.0173376120484	0.0714678679764	0.177216100427	0.260739351811	0.233168958688	0.135738255714	0.057302454574	0.0195547624345	0.00580774246244	0.00191147175634	0.00112827203465	0.00102916281099	0.00102231700901	0.00102208714997	0.00102208714997	0.00102208714997	0.00102208714997	0.00102208714997	0.00102208714997	0.00102208714997	0.00102208714997	0.00102208714997	0.00102208714997
hhs5	201544	3.24155	3.82174331	0.0020215642048	0.00202837003116	0.00222965659301	0.00491172182761	0.0226412192867	0.0838949456927	0.190520707886	0.258996465411	0.215196965273	0.117606542196	0.0482437286539	0.0170114617122	0.00573882461026	0.00262124645215	0.0020762006992	0.00202410264812	0.00202153422319	0.00202147425996	0.00202147425996	0.00202147425996	0.00202147425996	0.00202147425996	0.00202147425996	0.00202147425996	0.00202147425996	0.00202147425996	0.00202147425996
hhs5	201545	3.24155	3.76512414	0.00202156426477	0.00202867990135	0.00224272864327	0.00517297177177	0.0250056600532	0.093072850174	0.204778660402	0.264012647183	0.206367805913	0.106458112119	0.0415249101873	0.0139272734953	0.00468265244335	0.00239558490939	0.00204925728297	0.00202241374386	0.0020214843138	0.00202147431993	0.00202147431993	0.00202147431993	0.00202147431993	0.00202147431993	0.00202147431993	0.00202147431993	0.00202147431993	0.00202147431993	0.00202147431993
hhs5	201546	3.24155	3.94102795	0.00202149426769	0.00202349304197	0.00209470936957	0.00333695757843	0.0142586699928	0.0622515390449	0.165347716772	0.25597254238	0.237313874544	0.14020336619	0.0591335810885	0.0204880599076	0.00651285000733	0.00270638426859	0.00207517135098	0.0020233431339	0.00202150426157	0.00202147427995	0.00202147427995	0.00202147427995	0.00202147427995	0.00202147427995	0.00202147427995	0.00202147427995	0.00202147427995	0.00202147427995	0.00202147427995
hhs5	201547	3.24155	4.0894002	0.00202148425383	0.00202209387998	0.00204833778602	0.00260684528361	0.00857686419424	0.0409972325376	0.130237486322	0.241612316168	0.263080251046	0.173612206954	0.0744332380457	0.0233156956669	0.00647423362373	0.00263229967381	0.00206969468898	0.00202346304035	0.00202151423545	0.00202147425996	0.00202147425996	0.00202147425996	0.00202147425996	0.00202147425996	0.00202147425996	0.00202147425996	0.00202147425996	0.00202147425996	0.00202147425996
hhs5	201548	3.24155	4.05776582	0.00202147429994	0.00202179410383	0.00204410042501	0.00265316692969	0.00955441490606	0.0449092643986	0.13599514818	0.253480033412	0.28017767173	0.170244475608	0.0552371310838	0.0106412284439	0.00269587074261	0.00204474003279	0.00202179410383	0.00202147429994	0.00202147429994	0.00202147429994	0.00202147429994	0.00202147429994	0.00202147429994	0.00202147429994	0.00202147429994	0.00202147429994	0.00202147429994	0.00202147429994	0.00202147429994
hhs5	201549	3.24155	3.97843295	0.00202148425383	0.0020222637758	0.00205551338561	0.00276073091388	0.0102726442641	0.050613745251	0.157401328208	0.274647277615	0.267388738884	0.145852430522	0.0450182366735	0.00900353254164	0.00261537005583	0.00204699860726	0.00202201392901	0.00202147425996	0.00202147425996	0.00202147425996	0.00202147425996	0.00202147425996	0.00202147425996	0.00202147425996	0.00202147425996	0.00202147425996	0.00202147425996	0.00202147425996	0.00202147425996
hhs5	201550	3.24155	3.88277095	0.00202149426769	0.00202340309713	0.00209292046659	0.00334400325777	0.0147367368251	0.0668284323298	0.182876797312	0.283796309849	0.248498135954	0.122377217823	0.0341413272346	0.00659764800616	0.00235347068785	0.0020327773485	0.00202163418189	0.00202147427995	0.00202147427995	0.00202147427995	0.00202147427995	0.00202147427995	0.00202147427995	0.00202147427995	0.00202147427995	0.00202147427995	0.00202147427995	0.00202147427995	0.00202147427995
hhs5	201551	3.24155	3.78013298	0.00202153422319	0.0020265111711	0.00218358484632	0.00451165716561	0.0219144349842	0.0881742214446	0.209846346518	0.286299342035	0.223031930513	0.0989513724014	0.0254486476429	0.00505903149057	0.00222426989638	0.0020278703376	0.00202155421093	0.00202147425996	0.00202147425996	0.00202147425996	0.00202147425996	0.00202147425996	0.00202147425996	0.00202147425996	0.00202147425996	0.00202147425996	0.00202147425996	0.00202147425996	0.00202147425996
hhs5	201552	3.24155	3.72465479	0.00202160418029	0.00202989909347	0.00226611423551	0.00539575499628	0.0262613692448	0.0988277881889	0.222710167833	0.288660693946	0.210833501149	0.0861665326514	0.0202847543791	0.00409502266499	0.00214264994947	0.0020249421333	0.00202151423545	0.00202147425996	0.00202147425996	0.00202147425996	0.00202147425996	0.00202147425996	0.00202147425996	0.00202147425996	0.00202147425996	0.00202147425996	0.00202147425996	0.00202147425996	0.00202147425996
hhs5	201601	3.24155	3.65130193	0.0020216341619	0.00203146813126	0.00230519027229	0.00594712686976	0.0303452947943	0.113004134603	0.242314745407	0.29067014166	0.192163830248	0.070242787822	0.0152039201796	0.00335614577818	0.00209110156131	0.00202329314454	0.00202149424771	0.00202147425996	0.00202147425996	0.00202147425996	0.00202147425996	0.00202147425996	0.00202147425996	0.00202147425996	0.00202147425996	0.00202147425996	0.00202147425996	0.00202147425996	0.00202147425996
hhs5	201602	3.24155	3.51608686	0.00202196399964	0.00204558951187	0.00260702522498	0.00905790937609	0.0457397551202	0.14846733991	0.270989626077	0.275082116457	0.154040412358	0.0476759078213	0.00931004476015	0.00261610965417	0.00204510980604	0.00202192402416	0.00202147429994	0.00202147429994	0.00202147429994	0.00202147429994	0.00202147429994	0.00202147429994	0.00202147429994	0.00202147429994	0.00202147429994	0.00202147429994	0.00202147429994	0.00202147429994	0.00202147429994
hhs5	201603	3.24155	3.31795733	0.00202469230654	0.00212847866103	0.0037845231152	0.0174811438563	0.0767315693711	0.202493187838	0.29620787863	0.235279142315	0.101904242585	0.0247423210421	0.00471109490815	0.00218474415701	0.00202628133209	0.00202153424318	0.00202147427995	0.00202147427995	0.00202147427995	0.00202147427995	0.00202147427995	0.00202147427995	0.00202147427995	0.00202147427995	0.00202147427995	0.00202147427995	0.00202147427995	0.00202147427995	0.00202147427995
hhs5	201604	3.24155	3.25981223	0.00202569167365	0.0021598094265	0.00425079713694	0.0208443711964	0.0879745638837	0.217522788971	0.297655497919	0.221260446868	0.0894758432304	0.0203862921115	0.00399047677732	0.00212840868287	0.00202434250103	0.00202150424158	0.00202147425996	0.00202147425996	0.00202147425996	0.00202147425996	0.00202147425996	0.00202147425996	0.00202147425996	0.00202147425996	0.00202147425996	0.00202147425996	0.00202147425996	0.00202147425996	0.00202147425996
hhs5	201605	3.24155	3.17306048	0.0020273806379	0.00221267700567	0.00502641149465	0.0263494952019	0.106055315937	0.240879555531	0.298273319043	0.198092114752	0.0708440590948	0.0146561361059	0.00318619999673	0.00207405201687	0.00202263354903	0.00202148425383	0.00202147425996	0.00202147425996	0.00202147425996	0.00202147425996	0.00202147425996	0.00202147425996	0.00202147425996	0.00202147425996	0.00202147425996	0.00202147425996	0.00202147425996	0.00202147425996	0.00202147425996
hhs5	201606	3.24155	3.08808434	0.00203104838867	0.00231666323655	0.00632888275954	0.0339458667585	0.126481929401	0.261009211103	0.292078737844	0.174419631804	0.0556353257876	0.0106679718311	0.00271469914267	0.00204747831309	0.0020219139903	0.00202147425996	0.00202147425996	0.00202147425996	0.00202147425996	0.00202147425996	0.00202147425996	0.00202147425996	0.00202147425996	0.00202147425996	0.00202147425996	0.00202147425996	0.00202147425996	0.00202147425996	0.00202147425996
hhs5	201607	3.24155	3.04270208	0.00203252754192	0.00236111604624	0.00694372591728	0.0379611755259	0.138074754294	0.272081129462	0.28729619934	0.161256818684	0.0481906426546	0.0089115692046	0.00252955275818	0.0020384439139	0.00202170417897	0.00202147431993	0.00202147431993	0.00202147431993	0.00202147431993	0.00202147431993	0.00202147431993	0.00202147431993	0.00202147431993	0.00202147431993	0.00202147431993	0.00202147431993	0.00202147431993	0.00202147431993	0.00202147431993
hhs5	201608	3.24155	2.95572532	0.00203281732399	0.00238342232044	0.00754250858377	0.0438806047604	0.159152965616	0.293717975527	0.27769637055	0.136945573985	0.0357216281374	0.00628147189668	0.00229272793748	0.00202971922386	0.00202157421866	0.00202147427995	0.00202147427995	0.00202147427995	0.00202147427995	0.00202147427995	0.00202147427995	0.00202147427995	0.00202147427995	0.00202147427995	0.00202147427995	0.00202147427995	0.00202147427995	0.00202147427995	0.00202147427995
hhs5	201609	3.24155	3.0086975	0.00202301333615	0.00212780907164	0.00486073314462	0.0325339329464	0.141166245717	0.292059142783	0.297182191146	0.150144130157	0.0373682683586	0.00595484219772	0.00223063601448	0.00202688096438	0.00202153424318	0.00202147427995	0.00202147427995	0.00202147427995	0.00202147427995	0.00202147427995	0.00202147427995	0.00202147427995	0.00202147427995	0.00202147427995	0.00202147427995	0.00202147427995	0.00202147427995	0.00202147427995	0.00202147427995
hhs5	201610	3.24155	3.10468785	0.00202197395353	0.0020581617615	0.00308946931642	0.0157318364371	0.0857429024409	0.250008906994	0.341914096517	0.204847202222	0.0527112089901	0.00727356343803	0.00225249258893	0.00202604145915	0.00202150424158	0.00202147425996	0.00202147425996	0.00202147425996	0.00202147425996	0.00202147425996	0.00202147425996	0.00202147425996	0.00202147425996	0.00202147425996	0.00202147425996	0.00202147425996	0.00202147425996	0.00202147425996	0.00202147425996
hhs5	201611	3.24155	3.46676145	0.00202147427995	0.00202354301133	0.00216271766444	0.00575133699441	0.0410571062309	0.170022549997	0.316858355017	0.277746309925	0.119847289266	0.0259267846866	0.00415914338462	0.00210014603561	0.00202260358742	0.00202147427995	0.00202147427995	0.00202147427995	0.00202147427995	0.00202147427995	0.00202147427995	0.00202147427995	0.00202147427995	0.00202147427995	0.00202147427995	0.00202147427995	0.00202147427995	0.00202147427995	0.00202147427995
hhs5	201612	3.24155	3.3921212	0.00202147425996	0.0020244924091	0.00222636860935	0.00737123354224	0.056450795704	0.221071162946	0.356651189056	0.237953469941	0.0687986734191	0.0105331045379	0.00253924673814	0.00203649504853	0.00202165414965	0.00202147425996	0.00202147425996	0.00202147425996	0.00202147425996	0.00202147425996	0.00202147425996	0.00202147425996	0.00202147425996	0.00202147425996	0.00202147425996	0.00202147425996	0.00202147425996	0.00202147425996	0.00202147425996
hhs5	201613	3.24155	3.35432188	0.00202147425996	0.00202464231717	0.00223612262774	0.00761957125017	0.0588107084973	0.228897133701	0.362751607999	0.231853060991	0.0609727026633	0.00817318175082	0.00229090903021	0.00202674103014	0.00202150424158	0.00202147425996	0.00202147425996	0.00202147425996	0.00202147425996	0.00202147425996	0.00202147425996	0.00202147425996	0.00202147425996	0.00202147425996	0.00202147425996	0.00202147425996	0.00202147425996	0.00202147425996	0.00202147425996
hhs5	201614	3.24155	3.35300765	0.00202147425996	0.00202465231104	0.0022372519352	0.00764837358726	0.0590844006567	0.229804737117	0.363459094137	0.231145574854	0.0600650992473	0.00789949958528	0.00226210669312	0.00202561172268	0.00202148425383	0.00202147425996	0.00202147425996	0.00202147425996	0.00202147425996	0.00202147425996	0.00202147425996	0.00202147425996	0.00202147425996	0.00202147425996	0.00202147425996	0.00202147425996	0.00202147425996	0.00202147425996	0.00202147425996
hhs5	201615	3.24155	3.35858711	0.00202147425996	0.00202466230491	0.00223755175134	0.00765597892331	0.0591566963217	0.230044480096	0.36364597953	0.230958689461	0.0598253462749	0.00782720392029	0.00225450135706	0.00202531190654	0.00202148425383	0.00202147425996	0.00202147425996	0.00202147425996	0.00202147425996	0.00202147425996	0.00202147425996	0.00202147425996	0.00202147425996	0.00202147425996	0.00202147425996	0.00202147425996	0.00202147425996	0.00202147425996	0.00202147425996
hhs5	201616	3.24155	3.26890456	0.00202147423998	0.00202467227876	0.00223819133694	0.00767228884478	0.0593116107278	0.230558222739	0.364046440306	0.230558222739	0.0593116107278	0.00767228884478	0.00223819133694	0.00202467227876	0.00202147423998	0.00202147423998	0.00202147423998	0.00202147423998	0.00202147423998	0.00202147423998	0.00202147423998	0.00202147423998	0.00202147423998	0.00202147423998	0.00202147423998	0.00202147423998	0.00202147423998	0.00202147423998	0.00202147423998
hhs5	201617	3.24155	3.2692535	0.00202147423998	0.00202467227876	0.00223819133694	0.00767228884478	0.0593116107278	0.230558222739	0.364046440306	0.230558222739	0.0593116107278	0.00767228884478	0.00223819133694	0.00202467227876	0.00202147423998	0.00202147423998	0.00202147423998	0.00202147423998	0.00202147423998	0.00202147423998	0.00202147423998	0.00202147423998	0.00202147423998	0.00202147423998	0.00202147423998	0.00202147423998	0.00202147423998	0.00202147423998	0.00202147423998
hhs5	201618	3.24155	3.25887468	0.00202147423998	0.00202467227876	0.00223819133694	0.00767228884478	0.0593116107278	0.230558222739	0.364046440306	0.230558222739	0.0593116107278	0.00767228884478	0.00223819133694	0.00202467227876	0.00202147423998	0.00202147423998	0.00202147423998	0.00202147423998	0.00202147423998	0.00202147423998	0.00202147423998	0.00202147423998	0.00202147423998	0.00202147423998	0.00202147423998	0.00202147423998	0.00202147423998	0.00202147423998	0.00202147423998
hhs5	201619	3.24155	3.25870186	0.00202147423998	0.00202467227876	0.00223819133694	0.00767228884478	0.0593116107278	0.230558222739	0.364046440306	0.230558222739	0.0593116107278	0.00767228884478	0.00223819133694	0.00202467227876	0.00202147423998	0.00202147423998	0.00202147423998	0.00202147423998	0.00202147423998	0.00202147423998	0.00202147423998	0.00202147423998	0.00202147423998	0.00202147423998	0.00202147423998	0.00202147423998	0.00202147423998	0.00202147423998	0.00202147423998
hhs6	201542	5.63083	8.35341174	0.010016571	0.010016571	0.010016571	0.010016571	0.010016571	0.0108190788413	0.0143209312397	0.0153423048559	0.0200114413871	0.0247535331766	0.0344565825305	0.0424816609435	0.0483180816075	0.0622525359428	0.0744360640789	0.0786674690603	0.0814397688757	0.077135408636	0.0679430460902	0.0602827439687	0.0526224418472	0.0464212448917	0.0370829718293	0.0290578934163	0.0226378306859	0.0198655308705	0.0295685802244
hhs6	201543	5.63083	11.10691552	0.00102208711999	0.00102208711999	0.00102208711999	0.00102208711999	0.00102208711999	0.00102208711999	0.00102208711999	0.00102208711999	0.00102215707709	0.00102385603519	0.00104039589203	0.0010997095176	0.00117094583151	0.00121001187403	0.00149395774256	0.00357834947711	0.0126921803669	0.0370023220299	0.0754884002168	0.108804938654	0.118550941861	0.108908625068	0.0968683488379	0.0931391357997	0.0976436233962	0.101061967077	0.130023436286
hhs6	201544	5.63083	10.74602687	0.00202147427995	0.00202147427995	0.00202147427995	0.00202147427995	0.00202147427995	0.00202147427995	0.00202147427995	0.00202147427995	0.00202147427995	0.00202147427995	0.00202147427995	0.00202148427382	0.00202232375902	0.00204849770822	0.00243496071524	0.00542533690935	0.0183515600859	0.0504462084968	0.0954210083371	0.125406989858	0.122178259831	0.101546521953	0.088373719987	0.0867887319584	0.0886397568436	0.0856071065735	0.101051315631
hhs6	201545	5.63083	10.45416506	0.00202147427995	0.00202147427995	0.00202147427995	0.00202147427995	0.00202147427995	0.00202147427995	0.00202147427995	0.00202147427995	0.00202147427995	0.00202147427995	0.00202147427995	0.00202148427382	0.00202251364258	0.00205361457037	0.00248965717342	0.00572613245074	0.0197906875613	0.0563294007124	0.109582723865	0.144227948172	0.137313338458	0.109960072462	0.0895572442075	0.0811576951121	0.0774413840873	0.0680801847104	0.0700097014615
hhs6	201546	5.63083	11.86519829	0.00202147427995	0.00202147427995	0.00202147427995	0.00202147427995	0.00202158421254	0.00202441247814	0.00205294498099	0.00216439663484	0.00231708300208	0.00232559778052	0.0022603977635	0.00251514154548	0.00323402070301	0.0043674456462	0.00589866664659	0.00774578392805	0.0114712493391	0.0217039342898	0.041919947106	0.0652093651998	0.0797536161437	0.0863055382701	0.0979902327965	0.12086093766	0.141043061259	0.136961704093	0.149767041401
hhs6	201547	5.63083	12.12834479	0.00202147431993	0.00202147431993	0.00202147431993	0.00202147431993	0.00202147431993	0.00202167419736	0.00202700093092	0.00208476550877	0.00235334081414	0.00293665311779	0.00364672768882	0.00453066564406	0.00607827662449	0.00832736744638	0.0104934491708	0.0117971996903	0.0128687126216	0.0152846711176	0.0211097191059	0.0327392676825	0.0511506975021	0.0746844462346	0.100432856901	0.126058552819	0.148125171219	0.155688243423	0.195453168941
hhs6	201548	5.63083	11.42367339	0.00202147427995	0.00202147427995	0.00202147427995	0.00202147427995	0.00202147427995	0.00202147427995	0.00202147427995	0.00202147427995	0.00202147427995	0.00202147427995	0.00202147427995	0.00202147427995	0.00202147427995	0.00202147427995	0.00202211388772	0.00206481770021	0.00315195103108	0.013501814124	0.0483378913924	0.0813296296757	0.0832140340913	0.107977858027	0.155597356043	0.172178607825	0.137886576928	0.0831923573843	0.081244351971
hhs6	201549	5.63083	9.55074946	0.00202147429994	0.00202147429994	0.00202147429994	0.00202147429994	0.00202147429994	0.00202147429994	0.00202151427542	0.00202271354	0.00203588546264	0.00209926659569	0.00224387791629	0.0024029003996	0.00248318116935	0.00274790883151	0.00492919121277	0.0171404229698	0.0596720214944	0.143947791414	0.226848434597	0.236549825453	0.166137933845	0.0778333145201	0.0242408587991	0.00600490155939	0.0024410869826	0.0020459293035	0.00202219385869
hhs6	201550	5.63083	9.45574653	0.00202147425996	0.00202147425996	0.00202147425996	0.00202147425996	0.00202147425996	0.00202147425996	0.00202147425996	0.00202147425996	0.00202147425996	0.00202147425996	0.00202149424771	0.00202311325486	0.0020708040087	0.00270811318149	0.00715097861266	0.0257316640843	0.0762147655314	0.163423045415	0.241215569472	0.234514928612	0.144503167951	0.0550751193319	0.0135529326409	0.0034223351878	0.00211145907715	0.00202425255618	0.00202151423545
hhs6	201551	5.63083	9.22944351	0.00202147425996	0.00202147425996	0.00202147425996	0.00202147425996	0.00202147425996	0.00202147425996	0.00202147425996	0.00202147425996	0.00202147425996	0.00202147425996	0.0020216341619	0.00202700087079	0.00211943418644	0.00303098518157	0.00880198613914	0.0339385312569	0.104935382732	0.214622907312	0.271223567191	0.205749169095	0.0925539056214	0.0251048584702	0.00530901818727	0.00227250031927	0.00203123827222	0.00202166414352	0.00202147425996
hhs6	201552	5.63083	8.64180817	0.00202147425996	0.00202147425996	0.00202147425996	0.00202147425996	0.00202147425996	0.00202147425996	0.00202147425996	0.00202147425996	0.00202147425996	0.00202148425383	0.00202256359193	0.00205990069511	0.00270380582296	0.00862413520548	0.0384818750702	0.120888569506	0.234336058303	0.27303029922	0.187880297107	0.0762437377643	0.0190550884666	0.00420060791527	0.00216770458482	0.00202612141012	0.00202153422319	0.00202147425996	0.00202147425996
hhs6	201601	5.63083	7.69529692	0.00202147431993	0.00202147431993	0.00202147431993	0.00202147431993	0.00202147431993	0.00202147431993	0.00202147431993	0.00202167419736	0.00202898971137	0.00216429673896	0.00350821262845	0.0112547423337	0.0404092243436	0.113751649607	0.219078751359	0.266756564569	0.19647749081	0.0861345448527	0.0229623130659	0.00492936115766	0.00223514329473	0.00202921957042	0.00202160424026	0.00202147431993	0.00202147431993	0.00202147431993	0.00202147431993
hhs6	201602	5.63083	7.59519713	0.00202147427995	0.00202147427995	0.00202147427995	0.00202147427995	0.00202147427995	0.00202147427995	0.00202148427382	0.00202191401029	0.00203698476836	0.00229787478125	0.00470424910624	0.0172196542111	0.0569830098958	0.137048670762	0.227062251207	0.248313179376	0.17311587306	0.0753025756813	0.0206933640077	0.00469671372721	0.00221784385908	0.00202805024733	0.00202156422479	0.00202147427995	0.00202147427995	0.00202147427995	0.00202147427995
hhs6	201603	5.63083	7.53771843	0.00202147427995	0.00202147427995	0.00202147427995	0.00202147427995	0.00202147427995	0.00202147427995	0.00202147427995	0.00202170413899	0.00203116833521	0.0022306959777	0.00443629342627	0.0176712372842	0.0626123977534	0.149458170812	0.235089128838	0.2427738363	0.161699663889	0.0683424738652	0.0187063425206	0.00443413475005	0.00220652080279	0.00202842002057	0.00202159420641	0.00202147427995	0.00202147427995	0.00202147427995	0.00202147427995
hhs6	201604	5.63083	7.47684626	0.00202147427995	0.00202147427995	0.00202147427995	0.00202147427995	0.00202147427995	0.00202147427995	0.00202147427995	0.00202152424931	0.00202532192044	0.00214097100028	0.00376544481469	0.0154936126817	0.0618095800699	0.160721933469	0.256979374954	0.249411196033	0.146460299214	0.0535585698852	0.0135930381821	0.00359966647591	0.00213640380105	0.00202532192044	0.00202152424931	0.00202147427995	0.00202147427995	0.00202147427995	0.00202147427995
hhs6	201605	5.63083	7.35664724	0.00202147427995	0.00202147427995	0.00202147427995	0.00202147427995	0.00202147427995	0.00202147427995	0.00202147427995	0.00202165416964	0.00202985913806	0.00222216121153	0.0046244880186	0.0208804592742	0.0798824871154	0.189018550968	0.269242654672	0.231437718014	0.120081085893	0.0384816356018	0.00891103935164	0.00281308883353	0.00207234308538	0.0020230633055	0.00202149426769	0.00202147427995	0.00202147427995	0.00202147427995	0.00202147427995
hhs6	201606	5.63083	7.4511654	0.00202147421999	0.00202147421999	0.00202147421999	0.00202147421999	0.00202147421999	0.00202147421999	0.00202149420773	0.00202281339872	0.00206269893827	0.00262222579955	0.00675728990586	0.0248185035799	0.075304272381	0.164938362852	0.245311562712	0.235838112456	0.142370303073	0.0532324882529	0.0129906472006	0.00334289383843	0.00210600238175	0.00202408262034	0.0020215042016	0.00202147421999	0.00202147421999	0.00202147421999	0.00202147421999
hhs6	201607	5.63083	7.37412248	0.00202147425996	0.00202147425996	0.00202147425996	0.00202147425996	0.00202147425996	0.00202148425383	0.00202237370838	0.002053774452	0.00259373332446	0.00718478787927	0.0262008063847	0.0653520470485	0.110600118856	0.156637436661	0.20367048384	0.203101912514	0.129965253267	0.0495164381701	0.0117076342625	0.00305574999465	0.00207818947959	0.00202301331614	0.00202149424771	0.00202147425996	0.00202147425996	0.00202147425996	0.00202147425996
hhs6	201608	5.63083	5.61510219	0.00202147429994	0.00202147429994	0.00202147429994	0.00202147429994	0.00202147429994	0.00202255363806	0.0020925307263	0.00391578266109	0.0232954385552	0.109334017475	0.26331496238	0.31690622883	0.184399095629	0.0515148037111	0.00842198933869	0.00242666582602	0.00203366682317	0.00202162420801	0.00202147429994	0.00202147429994	0.00202147429994	0.00202147429994	0.00202147429994	0.00202147429994	0.00202147429994	0.00202147429994	0.00202147429994
hhs6	201609	5.63083	5.69038491	0.00202147429994	0.00202147429994	0.00202147429994	0.00202147429994	0.00202147429994	0.00202183407931	0.00204888748946	0.00285125545669	0.0134129887289	0.0775084937086	0.24146801949	0.345518283179	0.214407573654	0.0577162208419	0.00834486663233	0.00234974299709	0.00202963929295	0.00202155425091	0.00202147429994	0.00202147429994	0.00202147429994	0.00202147429994	0.00202147429994	0.00202147429994	0.00202147429994	0.00202147429994	0.00202147429994
hhs6	201610	5.63083	5.64774178	0.00202147427995	0.00202147427995	0.00202147427995	0.00202147427995	0.00202147427995	0.00202202394288	0.00206129985748	0.00316905054504	0.0164833257541	0.0881879339176	0.25173143318	0.339764937879	0.20251676338	0.0521918580019	0.00726596816827	0.00225695987174	0.00202630131984	0.00202150426157	0.00202147427995	0.00202147427995	0.00202147427995	0.00202147427995	0.00202147427995	0.00202147427995	0.00202147427995	0.00202147427995	0.00202147427995
hhs6	201611	5.63083	5.61199853	0.00202147427995	0.00202147427995	0.00202147427995	0.00202147427995	0.00202147427995	0.00202214386933	0.00206920500976	0.00337135648379	0.018434469243	0.0949407028776	0.258095620433	0.335960520884	0.195076466038	0.0488478886438	0.00663168713214	0.00220343269653	0.00202438249653	0.00202148427382	0.00202147427995	0.00202147427995	0.00202147427995	0.00202147427995	0.00202147427995	0.00202147427995	0.00202147427995	0.00202147427995	0.00202147427995
hhs6	201612	5.63083	5.63509716	0.00202147425996	0.00202147425996	0.00202147425996	0.00202147425996	0.00202147425996	0.0020219839474	0.0020588613325	0.00310807790478	0.0159280561062	0.0865852358834	0.251412176445	0.342247811868	0.20353833488	0.0515698589183	0.00696182461057	0.00222083200465	0.00202482220685	0.00202148425383	0.00202147425996	0.00202147425996	0.00202147425996	0.00202147425996	0.00202147425996	0.00202147425996	0.00202147425996	0.00202147425996	0.00202147425996
hhs6	201613	5.63083	5.63849883	0.00202147427995	0.00202147427995	0.00202147427995	0.00202147427995	0.00202147427995	0.00202187403481	0.00205124602285	0.00291430676306	0.0140905131126	0.0805285309382	0.246835015839	0.34716018285	0.209504997944	0.0532250044395	0.00709902054654	0.00222248101541	0.00202470230041	0.00202148427382	0.00202147427995	0.00202147427995	0.00202147427995	0.00202147427995	0.00202147427995	0.00202147427995	0.00202147427995	0.00202147427995	0.00202147427995
hhs6	201614	5.63083	5.63135707	0.00202147429994	0.00202147429994	0.00202147429994	0.00202147429994	0.00202147429994	0.0020218040977	0.00204695867226	0.00280549351909	0.0130628834225	0.0771845923333	0.244477274137	0.350096925437	0.212693434809	0.0539375879972	0.00711013380241	0.00221644473903	0.00202435253493	0.00202147429994	0.00202147429994	0.00202147429994	0.00202147429994	0.00202147429994	0.00202147429994	0.00202147429994	0.00202147429994	0.00202147429994	0.00202147429994
hhs6	201615	5.63083	5.63242696	0.00202147427995	0.00202147427995	0.00202147427995	0.00202147427995	0.00202147427995	0.00202162418802	0.00203455625761	0.00248979708761	0.010063182816	0.0672403297395	0.236738727245	0.357865937697	0.222629509523	0.0569207081015	0.00742068329141	0.00222830744244	0.00202452241073	0.00202147427995	0.00202147427995	0.00202147427995	0.00202147427995	0.00202147427995	0.00202147427995	0.00202147427995	0.00202147427995	0.00202147427995	0.00202147427995
hhs6	201616	5.63083	5.62938655	0.00202147425996	0.00202147425996	0.00202147425996	0.00202147425996	0.00202147425996	0.00202160418029	0.00203350688101	0.00246316339593	0.00981015788199	0.0664012236453	0.236084635995	0.358520032995	0.223468612719	0.05717374236	0.00744731688445	0.00222935677687	0.00202453238458	0.00202147425996	0.00202147425996	0.00202147425996	0.00202147425996	0.00202147425996	0.00202147425996	0.00202147425996	0.00202147425996	0.00202147425996	0.00202147425996
hhs6	201617	5.63083	5.63092434	0.00202147427995	0.00202147427995	0.00202147427995	0.00202147427995	0.00202147427995	0.00202162418802	0.00203442633729	0.00248652909167	0.0100322018146	0.0671375827477	0.23665863636	0.357946028583	0.222732256515	0.0569516891028	0.00742395128736	0.00222843736277	0.00202452241073	0.00202147427995	0.00202147427995	0.00202147427995	0.00202147427995	0.00202147427995	0.00202147427995	0.00202147427995	0.00202147427995	0.00202147427995	0.00202147427995
hhs6	201618	5.63083	5.63100234	0.00202147423998	0.00202147423998	0.00202147423998	0.00202147423998	0.00202147423998	0.00202162414804	0.00203451624189	0.00248870770631	0.0100528589462	0.0672060793986	0.236712028881	0.357892634164	0.222663754068	0.0569310406264	0.00742177247541	0.00222834737381	0.00202452237069	0.00202147423998	0.00202147423998	0.00202147423998	0.00202147423998	0.00202147423998	0.00202147423998	0.00202147423998	0.00202147423998	0.00202147423998	0.00202147423998
hhs6	201619	5.63083	5.6311331	0.00202147427995	0.00202147427995	0.00202147427995	0.00202147427995	0.00202147427995	0.00202162418802	0.00203457624536	0.00249033675667	0.0100683496475	0.0672574492412	0.236752079057	0.357852595879	0.222612380028	0.05691554127	0.00742014362236	0.0022282874547	0.00202452241073	0.00202147427995	0.00202147427995	0.00202147427995	0.00202147427995	0.00202147427995	0.00202147427995	0.00202147427995	0.00202147427995	0.00202147427995	0.00202147427995
hhs7	201542	2.50362	8.85135976	0.010016571	0.010016571	0.0101624815166	0.0101624815166	0.0104543025498	0.0112568103911	0.0126429602988	0.0146127522729	0.0198655308705	0.027525832992	0.0331433878811	0.0432112135265	0.0492664999654	0.0580211309614	0.0580211309614	0.0631279990424	0.0601368334521	0.0570727126035	0.063273909559	0.06108525181	0.0566349810537	0.0549570101128	0.0455457817921	0.0397823163864	0.0373018376042	0.0287660723831	0.0539356364966
hhs7	201543	2.50362	5.01234166	0.00118513715186	0.00187275547965	0.00356188964202	0.00583843358366	0.0100209087399	0.0220919063714	0.0490095694953	0.0918655186908	0.136772670016	0.159270753384	0.147500351417	0.113497373262	0.0788024394393	0.0547279227961	0.0399553618601	0.0296339912945	0.0207686578349	0.0132834880094	0.00772235829348	0.0040514894019	0.00209810728584	0.00130722228488	0.00106929818847	0.00102599474369	0.00102222705418	0.00102208713998	0.00102208713998
hhs7	201544	2.50362	5.1840754	0.00231616354298	0.00331608034814	0.00504320119843	0.00612266921914	0.00741892429608	0.014361746639	0.0348954644216	0.0738328562274	0.121793514552	0.154819051778	0.153759491549	0.123674331149	0.0872192670664	0.0604978238807	0.0441690774169	0.0329573429666	0.0238086733504	0.0161088052626	0.0105255091958	0.00663384574225	0.00395679743104	0.00256589039902	0.00211016986775	0.00202862987181	0.00202172410675	0.00202147425996	0.00202147425996
hhs7	201545	2.50362	5.4468918	0.0024242173275	0.00406916860087	0.00768442163427	0.0101905847902	0.00916907120878	0.0100410964604	0.0211112279696	0.0491611070588	0.0934218152485	0.137046333566	0.154962057182	0.138004316107	0.102490893855	0.0708886531659	0.0517265638543	0.0406727223556	0.0315068630974	0.0225740209471	0.0149402821531	0.00906967216284	0.00525441177912	0.00317826492603	0.00228916014806	0.00205624297889	0.00202381286587	0.00202154425704	0.00202147429994
hhs7	201546	2.50362	5.21484276	0.00228906016402	0.00356171971082	0.00678513296599	0.00938375936911	0.00891866458656	0.0118731527589	0.0286216118358	0.0657495832611	0.117203789182	0.157411192159	0.160204908924	0.129141038714	0.0898373515369	0.0611549409065	0.0444393516723	0.0334529990076	0.0238959198468	0.0156751511991	0.00945210745493	0.0053663230453	0.00316216473625	0.0022770875062	0.00205474385752	0.00202375286262	0.00202154421706	0.00202147425996	0.00202147425996
hhs7	201547	2.50362	5.15280235	0.00229103892785	0.00314527506253	0.00442801841265	0.0048947621793	0.0052728603084	0.0100539382843	0.0281485816381	0.0692992757337	0.127289732746	0.170932518551	0.170752019244	0.132421175858	0.0879389048718	0.0575371889024	0.0405989863544	0.0292574915926	0.0196012433435	0.0115923948168	0.00632758349322	0.00359546897847	0.00242631596841	0.0020829565356	0.00202621133492	0.00202163414191	0.00202147423998	0.00202147423998	0.00202147423998
hhs7	201548	2.50362	4.87205415	0.00260854426759	0.00775049104147	0.0248751495869	0.0382249330211	0.024940809322	0.00948939468342	0.0209257514994	0.0826489506208	0.162630732924	0.171570500738	0.123994026338	0.074817673041	0.0380934336612	0.0369425594185	0.0616650387079	0.0610996354334	0.0306044861523	0.00831556451816	0.0026082244637	0.00204346079703	0.00202179408384	0.00202147427995	0.00202147427995	0.00202147427995	0.00202147427995	0.00202147427995	0.00202147427995
hhs7	201549	2.50362	4.32254436	0.0022522927561	0.00288847263415	0.0036779285194	0.00506830590405	0.0133246728864	0.041769839575	0.101414234091	0.176000565824	0.215988554156	0.189334948836	0.122430756216	0.0614448643413	0.0254284405433	0.0097381822152	0.00430776228905	0.00259301381713	0.00211450724973	0.00202911961164	0.00202174413447	0.00202147429994	0.00202147429994	0.00202147429994	0.00202147429994	0.00202147429994	0.00202147429994	0.00202147429994	0.00202147429994
hhs7	201550	2.50362	3.94281061	0.00202295335292	0.00206694637438	0.00269100367382	0.0073545337833	0.0275716157415	0.0807245199432	0.163810507805	0.227945617215	0.217983756285	0.144022532699	0.0664958855942	0.022177923401	0.0062435151109	0.00256964809463	0.00206006059705	0.00202274348162	0.00202149424771	0.00202147425996	0.00202147425996	0.00202147425996	0.00202147425996	0.00202147425996	0.00202147425996	0.00202147425996	0.00202147425996	0.00202147425996	0.00202147425996
hhs7	201551	2.50362	3.65554773	0.00202923951803	0.00219051062081	0.00400394855565	0.0149438298282	0.0523455337624	0.126570016648	0.207196713467	0.23270961804	0.180575338649	0.0976054187783	0.0373483905483	0.0107429859363	0.00332978197876	0.00212550048735	0.00202541186528	0.00202154423705	0.00202147427995	0.00202147427995	0.00202147427995	0.00202147427995	0.00202147427995	0.00202147427995	0.00202147427995	0.00202147427995	0.00202147427995	0.00202147427995	0.00202147427995
hhs7	201552	2.50362	3.39880457	0.00207184339181	0.0027710945859	0.00817359158105	0.0312259950208	0.0883645356191	0.171736998636	0.230239202987	0.212876450449	0.136339885415	0.0609276509005	0.019347439377	0.00523357450493	0.00236986063695	0.00204209163665	0.00202208390611	0.00202148427382	0.00202147427995	0.00202147427995	0.00202147427995	0.00202147427995	0.00202147427995	0.00202147427995	0.00202147427995	0.00202147427995	0.00202147427995	0.00202147427995	0.00202147427995
hhs7	201601	2.50362	3.55075733	0.00207455179251	0.0027128104086	0.00695874677565	0.0239052151024	0.0685539962094	0.145068557034	0.218270169379	0.227863716559	0.162239667609	0.0784780107458	0.0261246641233	0.00682358965479	0.00258815684689	0.00205784203903	0.00202260364742	0.00202148433379	0.00202147433991	0.00202147433991	0.00202147433991	0.00202147433991	0.00202147433991	0.00202147433991	0.00202147433991	0.00202147433991	0.00202147433991	0.00202147433991	0.00202147433991
hhs7	201602	2.50362	3.44182984	0.00210325410881	0.00297743801915	0.0082717712912	0.0280946849715	0.0791293082002	0.163305807311	0.233093650205	0.223969255702	0.143416944074	0.0616557437912	0.0184927533163	0.00486471065702	0.00230777868496	0.00203728456436	0.0020219139903	0.00202148425383	0.00202147425996	0.00202147425996	0.00202147425996	0.00202147425996	0.00202147425996	0.00202147425996	0.00202147425996	0.00202147425996	0.00202147425996	0.00202147425996	0.00202147425996
hhs7	201603	2.50362	3.58640975	0.00208285663809	0.00277487226929	0.00698349139316	0.0226877209965	0.0641094197258	0.138476984869	0.215343847353	0.232568074839	0.169586147615	0.0818807217263	0.0262135988019	0.00647162528781	0.00249212565965	0.00204855767144	0.00202225380192	0.00202148427382	0.00202147427995	0.00202147427995	0.00202147427995	0.00202147427995	0.00202147427995	0.00202147427995	0.00202147427995	0.00202147427995	0.00202147427995	0.00202147427995	0.00202147427995
hhs7	201604	2.50362	3.6321577	0.002068535359	0.00260058906862	0.00588754329177	0.0187578703594	0.0556324264527	0.128564099946	0.212468354331	0.239888738345	0.179782799266	0.0880432200192	0.0284018260506	0.00699603349256	0.00257276613147	0.0020550136514	0.00202248360097	0.00202148421386	0.00202147421999	0.00202147421999	0.00202147421999	0.00202147421999	0.00202147421999	0.00202147421999	0.00202147421999	0.00202147421999	0.00202147421999	0.00202147421999	0.00202147421999
hhs7	201605	2.50362	3.44680647	0.00216538602811	0.00358064813864	0.0106156240392	0.0312527785961	0.0791464284929	0.160934073377	0.233094611947	0.225761598814	0.143115070628	0.0591248564387	0.0164892920954	0.00420617454342	0.00220459198561	0.00202951934643	0.00202165416964	0.00202147427995	0.00202147427995	0.00202147427995	0.00202147427995	0.00202147427995	0.00202147427995	0.00202147427995	0.00202147427995	0.00202147427995	0.00202147427995	0.00202147427995	0.00202147427995
hhs7	201606	2.50362	3.27049403	0.00214550819667	0.0035178166342	0.0115374486281	0.0392847826904	0.103651540043	0.195050490016	0.247249988889	0.205031589148	0.110286920923	0.0389118314012	0.00991136581664	0.00302732742468	0.00209049193516	0.00202370289326	0.00202150424158	0.00202147425996	0.00202147425996	0.00202147425996	0.00202147425996	0.00202147425996	0.00202147425996	0.00202147425996	0.00202147425996	0.00202147425996	0.00202147425996	0.00202147425996	0.00202147425996
hhs7	201607	2.50362	3.10526667	0.00215358326598	0.00378117516828	0.0146132925256	0.0540815391817	0.135430523068	0.223175864479	0.243436429974	0.175332903498	0.0828671967844	0.0259561366869	0.00634726155211	0.00247515606601	0.00204753829656	0.00202222382031	0.00202148427382	0.00202147427995	0.00202147427995	0.00202147427995	0.00202147427995	0.00202147427995	0.00202147427995	0.00202147427995	0.00202147427995	0.00202147427995	0.00202147427995	0.00202147427995	0.00202147427995
hhs7	201608	2.50362	3.00058417	0.00209387987824	0.00327595498741	0.0135652552196	0.0582412283112	0.154888750585	0.24849706661	0.247375794214	0.155780443767	0.0627219505716	0.0168504606139	0.0041805702449	0.0021985856689	0.0020292495119	0.00202164417576	0.00202147427995	0.00202147427995	0.00202147427995	0.00202147427995	0.00202147427995	0.00202147427995	0.00202147427995	0.00202147427995	0.00202147427995	0.00202147427995	0.00202147427995	0.00202147427995	0.00202147427995
hhs7	201609	2.50362	2.67101155	0.00215881006073	0.00456371528662	0.0254359756682	0.105769752116	0.23348266398	0.282247269775	0.197761849264	0.0847611253595	0.0237131321776	0.00543010398601	0.00231821230955	0.00203496600634	0.00202178408996	0.00202147427995	0.00202147427995	0.00202147427995	0.00202147427995	0.00202147427995	0.00202147427995	0.00202147427995	0.00202147427995	0.00202147427995	0.00202147427995	0.00202147427995	0.00202147427995	0.00202147427995	0.00202147427995
hhs7	201610	2.50362	2.55782779	0.00211542666498	0.00440845050055	0.0277820169916	0.123916254031	0.274389468461	0.305254990616	0.169892239908	0.0473468391412	0.00808009891411	0.00243461092975	0.00203577550992	0.00202171413286	0.00202147427995	0.00202147427995	0.00202147427995	0.00202147427995	0.00202147427995	0.00202147427995	0.00202147427995	0.00202147427995	0.00202147427995	0.00202147427995	0.00202147427995	0.00202147427995	0.00202147427995	0.00202147427995	0.00202147427995
hhs7	201611	2.50362	2.59355688	0.00208785357379	0.00382012128512	0.0226455468592	0.10837768284	0.266513268429	0.322758536814	0.182924508054	0.047240074613	0.00699030721345	0.00227098127332	0.00202747060279	0.00202153424318	0.00202147427995	0.00202147427995	0.00202147427995	0.00202147427995	0.00202147427995	0.00202147427995	0.00202147427995	0.00202147427995	0.00202147427995	0.00202147427995	0.00202147427995	0.00202147427995	0.00202147427995	0.00202147427995	0.00202147427995
hhs7	201612	2.50362	2.58353053	0.00207979849287	0.00362039372922	0.0208033563486	0.102819950012	0.2643292551	0.32994019946	0.187139921139	0.0463629420385	0.00634665186271	0.00218985100362	0.00202409265424	0.00202147425996	0.00202147425996	0.00202147425996	0.00202147425996	0.00202147425996	0.00202147425996	0.00202147425996	0.00202147425996	0.00202147425996	0.00202147425996	0.00202147425996	0.00202147425996	0.00202147425996	0.00202147425996	0.00202147425996	0.00202147425996
hhs7	201613	2.50362	2.58726676	0.00206152971652	0.0031624945654	0.0164550430981	0.0884303352684	0.253230324007	0.341313398308	0.201455873956	0.0505620074847	0.00675826950729	0.00220296298457	0.00202417262523	0.00202147427995	0.00202147427995	0.00202147427995	0.00202147427995	0.00202147427995	0.00202147427995	0.00202147427995	0.00202147427995	0.00202147427995	0.00202147427995	0.00202147427995	0.00202147427995	0.00202147427995	0.00202147427995	0.00202147427995	0.00202147427995
hhs7	201614	2.50362	2.58384021	0.0020551436327	0.00300222284977	0.0149327766065	0.0833888868653	0.249326667869	0.345277997074	0.206480952398	0.0520511243049	0.00690824753539	0.00220816979157	0.00202422259459	0.00202147427995	0.00202147427995	0.00202147427995	0.00202147427995	0.00202147427995	0.00202147427995	0.00202147427995	0.00202147427995	0.00202147427995	0.00202147427995	0.00202147427995	0.00202147427995	0.00202147427995	0.00202147427995	0.00202147427995	0.00202147427995
hhs7	201615	2.50362	2.58411661	0.00204348076457	0.00270987210284	0.0121545801747	0.0741758159088	0.242144999503	0.352459659494	0.215694020456	0.0548293200672	0.00720060817754	0.00221966272171	0.00202439247038	0.00202147425996	0.00202147425996	0.00202147425996	0.00202147425996	0.00202147425996	0.00202147425996	0.00202147425996	0.00202147425996	0.00202147425996	0.00202147425996	0.00202147425996	0.00202147425996	0.00202147425996	0.00202147425996	0.00202147425996	0.00202147425996
hhs7	201616	2.50362	2.58127337	0.00203611528142	0.00252511540412	0.010398836877	0.0683534364589	0.237606402778	0.356998266212	0.221516399906	0.0565850533711	0.00738536487626	0.00222691827227	0.00202450240297	0.00202147425996	0.00202147425996	0.00202147425996	0.00202147425996	0.00202147425996	0.00202147425996	0.00202147425996	0.00202147425996	0.00202147425996	0.00202147425996	0.00202147425996	0.00202147425996	0.00202147425996	0.00202147425996	0.00202147425996	0.00202147425996
hhs7	201617	2.50362	2.51629873	0.00209423965761	0.00398254168311	0.0242485038685	0.11428177224	0.273407940369	0.321196724573	0.175588067023	0.042735387049	0.00592793869592	0.0021696534112	0.00202364295004	0.00202147427995	0.00202147427995	0.00202147427995	0.00202147427995	0.00202147427995	0.00202147427995	0.00202147427995	0.00202147427995	0.00202147427995	0.00202147427995	0.00202147427995	0.00202147427995	0.00202147427995	0.00202147427995	0.00202147427995	0.00202147427995
hhs7	201618	2.50362	2.51699399	0.00207716015194	0.00355433431056	0.0201793294339	0.100787538397	0.262889073546	0.331715597342	0.189082293771	0.046804562153	0.00635614616712	0.00218648311227	0.00202389281684	0.00202147429994	0.00202147429994	0.00202147429994	0.00202147429994	0.00202147429994	0.00202147429994	0.00202147429994	0.00202147429994	0.00202147429994	0.00202147429994	0.00202147429994	0.00202147429994	0.00202147429994	0.00202147429994	0.00202147429994	0.00202147429994
hhs7	201619	2.50362	2.5164937	0.00207265289539	0.00344130358971	0.0191052279097	0.0972256116896	0.260112513601	0.334492151341	0.192644227573	0.0478786630077	0.00646917678931	0.00219092036953	0.00202396275393	0.00202147427995	0.00202147427995	0.00202147427995	0.00202147427995	0.00202147427995	0.00202147427995	0.00202147427995	0.00202147427995	0.00202147427995	0.00202147427995	0.00202147427995	0.00202147427995	0.00202147427995	0.00202147427995	0.00202147427995	0.00202147427995
hhs8	201542	2.17828	4.47312792	0.010016571	0.0103813472915	0.0106002130664	0.0139561549482	0.0227837412025	0.0469319316998	0.0839932029162	0.123899729206	0.140606483357	0.1370316757	0.106901154022	0.0745819745955	0.0467130659249	0.0292767591912	0.01731209683	0.0133725128818	0.0110379446162	0.0103813472915	0.0100895262583	0.010016571	0.010016571	0.010016571	0.010016571	0.010016571	0.010016571	0.010016571	0.010016571
hhs8	201543	2.17828	2.79184482	0.00183240020884	0.00739958615512	0.0327663101167	0.0996760380032	0.197672761918	0.254570109855	0.213361380937	0.11793438115	0.043925396853	0.0115768944381	0.00274262201909	0.00119988809428	0.00103269062743	0.00102240693386	0.00102208712998	0.00102208712998	0.00102208712998	0.00102208712998	0.00102208712998	0.00102208712998	0.00102208712998	0.00102208712998	0.00102208712998	0.00102208712998	0.00102208712998	0.00102208712998	0.00102208712998
hhs8	201544	2.17828	2.77612835	0.00288589418667	0.00861758930573	0.0342627627659	0.101104133241	0.19709292947	0.250550647281	0.207402427316	0.111657071801	0.0400269579548	0.0106772162686	0.00327014854812	0.00212539055477	0.00202609144854	0.00202157421866	0.00202147427995	0.00202147427995	0.00202147427995	0.00202147427995	0.00202147427995	0.00202147427995	0.00202147427995	0.00202147427995	0.00202147427995	0.00202147427995	0.00202147427995	0.00202147427995	0.00202147427995
hhs8	201545	2.17828	2.72013129	0.00295228350368	0.00943406870546	0.0385551409113	0.111784154987	0.209551611456	0.252879131901	0.196842974721	0.099598987247	0.0339524134228	0.00899086049219	0.0030218808248	0.002109820124	0.00202591157888	0.0020215942264	0.00202147429994	0.00202147429994	0.00202147429994	0.00202147429994	0.00202147429994	0.00202147429994	0.00202147429994	0.00202147429994	0.00202147429994	0.00202147429994	0.00202147429994	0.00202147429994	0.00202147429994
hhs8	201546	2.17828	2.69355496	0.00305017338419	0.00980426140011	0.0395430639051	0.11469713523	0.21527076786	0.25679960006	0.194358672325	0.0942042426167	0.0300041237161	0.00728114871376	0.00260633557033	0.00205727228661	0.00202255357807	0.00202148423385	0.00202147423998	0.00202147423998	0.00202147423998	0.00202147423998	0.00202147423998	0.00202147423998	0.00202147423998	0.00202147423998	0.00202147423998	0.00202147423998	0.00202147423998	0.00202147423998	0.00202147423998
hhs8	201547	2.17828	2.80697663	0.00272554249304	0.00710531661469	0.0289758845795	0.0932381060383	0.195621040128	0.259385246992	0.216420255096	0.113786724683	0.0382537149884	0.00922243829859	0.00286631616416	0.00207560106692	0.00202315323034	0.00202149424771	0.00202147425996	0.00202147425996	0.00202147425996	0.00202147425996	0.00202147425996	0.00202147425996	0.00202147425996	0.00202147425996	0.00202147425996	0.00202147425996	0.00202147425996	0.00202147425996	0.00202147425996
hhs8	201548	2.17828	2.9758769	0.00204474001257	0.00267452380657	0.0100978215742	0.0500731972407	0.153119805366	0.2668288549	0.2668288549	0.153119805366	0.0500731972407	0.0100978215742	0.00267452380657	0.00204442020868	0.00202179408384	0.00202147427995	0.00202147427995	0.00202147427995	0.00202147427995	0.00202147427995	0.00202147427995	0.00202147427995	0.00202147427995	0.00202147427995	0.00202147427995	0.00202147427995	0.00202147427995	0.00202147427995	0.00202147427995
hhs8	201549	2.17828	2.75108931	0.00275574399943	0.00740925030253	0.0313379963376	0.101533649846	0.208312489234	0.264624866465	0.208510987507	0.102022070329	0.0314331080117	0.0071533372376	0.00253409991953	0.00204949709536	0.00202225380192	0.00202148427382	0.00202147427995	0.00202147427995	0.00202147427995	0.00202147427995	0.00202147427995	0.00202147427995	0.00202147427995	0.00202147427995	0.00202147427995	0.00202147427995	0.00202147427995	0.00202147427995	0.00202147427995
hhs8	201550	2.17828	2.71875948	0.00241071560711	0.00662986831362	0.0313473509144	0.106024227124	0.217618524616	0.270225314773	0.204125049164	0.0940406257779	0.0269389342695	0.00592089307556	0.00235900731597	0.00203700477625	0.00202184407318	0.00202147429994	0.00202147429994	0.00202147429994	0.00202147429994	0.00202147429994	0.00202147429994	0.00202147429994	0.00202147429994	0.00202147429994	0.00202147429994	0.00202147429994	0.00202147429994	0.00202147429994	0.00202147429994
hhs8	201551	2.17828	2.6107419	0.0027221745854	0.00914654493118	0.0421024451916	0.128698781214	0.237954381762	0.266145983661	0.180113601802	0.0744329989369	0.0196441074495	0.00448557320615	0.00220331277007	0.00202788035152	0.00202157421866	0.00202147427995	0.00202147427995	0.00202147427995	0.00202147427995	0.00202147427995	0.00202147427995	0.00202147427995	0.00202147427995	0.00202147427995	0.00202147427995	0.00202147427995	0.00202147427995	0.00202147427995	0.00202147427995
hhs8	201552	2.17828	2.71632704	0.00243868840512	0.00677146135005	0.0316057318365	0.105843176031	0.21704068462	0.270436389925	0.204661835897	0.0939838687024	0.026686498536	0.0058273603161	0.00234571542041	0.00203613526916	0.00202181405159	0.00202147425996	0.00202147425996	0.00202147425996	0.00202147425996	0.00202147425996	0.00202147425996	0.00202147425996	0.00202147425996	0.00202147425996	0.00202147425996	0.00202147425996	0.00202147425996	0.00202147425996	0.00202147425996
hhs8	201601	2.17828	2.66113932	0.00264025476919	0.00850408873862	0.0391000056132	0.121009424182	0.228791036476	0.265873865214	0.189939652315	0.0825934629954	0.0221461126874	0.0048259144006	0.00222539918181	0.00202855989466	0.00202158417256	0.00202147423998	0.00202147423998	0.00202147423998	0.00202147423998	0.00202147423998	0.00202147423998	0.00202147423998	0.00202147423998	0.00202147423998	0.00202147423998	0.00202147423998	0.00202147423998	0.00202147423998	0.00202147423998
hhs8	201602	2.17828	2.6643587	0.00271385965749	0.00897905755083	0.0402573962392	0.121094593163	0.227190870061	0.265348570009	0.189888635501	0.0826249744973	0.0223906329578	0.00492347462026	0.00223668228453	0.00202901963279	0.00202159418642	0.00202147425996	0.00202147425996	0.00202147425996	0.00202147425996	0.00202147425996	0.00202147425996	0.00202147425996	0.00202147425996	0.00202147425996	0.00202147425996	0.00202147425996	0.00202147425996	0.00202147425996	0.00202147425996
hhs8	201603	2.17828	2.5893703	0.00307363905479	0.0116570753839	0.0502446221168	0.138102874287	0.238754980806	0.261066808394	0.173845355716	0.068516567105	0.0165202830906	0.00374239894725	0.00212853862426	0.00202470230041	0.00202151425544	0.00202147427995	0.00202147427995	0.00202147427995	0.00202147427995	0.00202147427995	0.00202147427995	0.00202147427995	0.00202147427995	0.00202147427995	0.00202147427995	0.00202147427995	0.00202147427995	0.00202147427995	0.00202147427995
hhs8	201604	2.17828	2.4242774	0.00393458105514	0.0172821457164	0.0706951604064	0.175053323195	0.263228869906	0.243990297881	0.135444762981	0.0440085558561	0.00928606927716	0.00268015032959	0.00205178567162	0.00202217383095	0.00202148425383	0.00202147425996	0.00202147425996	0.00202147425996	0.00202147425996	0.00202147425996	0.00202147425996	0.00202147425996	0.00202147425996	0.00202147425996	0.00202147425996	0.00202147425996	0.00202147425996	0.00202147425996	0.00202147425996
hhs8	201605	2.17828	2.36143577	0.00369840599886	0.0172955879915	0.0754721731879	0.189856890667	0.275368673488	0.236574032976	0.120704386079	0.0365809918763	0.00758017563623	0.00248437046468	0.00204035274338	0.00202184409318	0.00202147431993	0.00202147431993	0.00202147431993	0.00202147431993	0.00202147431993	0.00202147431993	0.00202147431993	0.00202147431993	0.00202147431993	0.00202147431993	0.00202147431993	0.00202147431993	0.00202147431993	0.00202147431993	0.00202147431993
hhs8	201606	2.17828	2.28481792	0.00356635693798	0.0181173838722	0.0830535233531	0.208247790992	0.288037122112	0.226486386614	0.102753392884	0.0275269936563	0.00556115367706	0.00227599821929	0.00203017896201	0.00202160422027	0.00202147429994	0.00202147429994	0.00202147429994	0.00202147429994	0.00202147429994	0.00202147429994	0.00202147429994	0.00202147429994	0.00202147429994	0.00202147429994	0.00202147429994	0.00202147429994	0.00202147429994	0.00202147429994	0.00202147429994
hhs8	201607	2.17828	2.15316338	0.00398341114992	0.0229932236514	0.104868894555	0.245661445515	0.300568444574	0.196324130925	0.0704131740377	0.0152845708736	0.00343347838841	0.00210185498762	0.00202375288263	0.00202150426157	0.00202147427995	0.00202147427995	0.00202147427995	0.00202147427995	0.00202147427995	0.00202147427995	0.00202147427995	0.00202147427995	0.00202147427995	0.00202147427995	0.00202147427995	0.00202147427995	0.00202147427995	0.00202147427995	0.00202147427995
hhs8	201608	2.17828	2.25218622	0.00236802176461	0.00851520209324	0.0590466344073	0.218421799842	0.348407418001	0.238243674358	0.073584289396	0.0122649725995	0.00273749519026	0.00204509979194	0.00202180407771	0.00202147427995	0.00202147427995	0.00202147427995	0.00202147427995	0.00202147427995	0.00202147427995	0.00202147427995	0.00202147427995	0.00202147427995	0.00202147427995	0.00202147427995	0.00202147427995	0.00202147427995	0.00202147427995	0.00202147427995	0.00202147427995
hhs8	201609	2.17828	2.25579683	0.00226201674828	0.00774816239218	0.0584672791039	0.225629677455	0.359040633739	0.234070830953	0.0646412129645	0.00932910288697	0.00241430335915	0.00203161803933	0.00202157419868	0.00202147425996	0.00202147425996	0.00202147425996	0.00202147425996	0.00202147425996	0.00202147425996	0.00202147425996	0.00202147425996	0.00202147425996	0.00202147425996	0.00202147425996	0.00202147425996	0.00202147425996	0.00202147425996	0.00202147425996	0.00202147425996
hhs8	201610	2.17828	2.25277643	0.00224658627771	0.00767665647265	0.0589058619124	0.228604530001	0.362190962685	0.231987085764	0.0613798947963	0.00831016799335	0.00230581995468	0.00202733072868	0.00202151429541	0.00202147431993	0.00202147431993	0.00202147431993	0.00202147431993	0.00202147431993	0.00202147431993	0.00202147431993	0.00202147431993	0.00202147431993	0.00202147431993	0.00202147431993	0.00202147431993	0.00202147431993	0.00202147431993	0.00202147431993	0.00202147431993
hhs8	201611	2.17828	2.27122095	0.00223963056524	0.00761930171951	0.0587761920159	0.228739239684	0.362604782552	0.231969428913	0.0611387832612	0.00822428074284	0.00229631580552	0.00202695098161	0.00202150432153	0.00202147433991	0.00202147433991	0.00202147433991	0.00202147433991	0.00202147433991	0.00202147433991	0.00202147433991	0.00202147433991	0.00202147433991	0.00202147433991	0.00202147433991	0.00202147433991	0.00202147433991	0.00202147433991	0.00202147433991	0.00202147433991
hhs8	201612	2.17828	2.34028726	0.00222703819873	0.00731254952997	0.0558930877161	0.219221697123	0.355209523152	0.239395145839	0.0706481392419	0.0110908125258	0.00259793075041	0.0020388036328	0.00202168413126	0.00202147425996	0.00202147425996	0.00202147425996	0.00202147425996	0.00202147425996	0.00202147425996	0.00202147425996	0.00202147425996	0.00202147425996	0.00202147425996	0.00202147425996	0.00202147425996	0.00202147425996	0.00202147425996	0.00202147425996	0.00202147425996
hhs8	201613	2.17828	2.42447183	0.00218892161692	0.00635669583005	0.0468097289846	0.189099423266	0.331728949155	0.262875721733	0.100770418895	0.0201741626023	0.00355378464763	0.00207636064222	0.00202224382804	0.00202147429994	0.00202147429994	0.00202147429994	0.00202147429994	0.00202147429994	0.00202147429994	0.00202147429994	0.00202147429994	0.00202147429994	0.00202147429994	0.00202147429994	0.00202147429994	0.00202147429994	0.00202147429994	0.00202147429994	0.00202147429994
hhs8	201614	2.17828	2.32469694	0.00223412387559	0.00749024063635	0.057581692762	0.224821465338	0.35957458989	0.235030085046	0.0650483739254	0.00940219815545	0.00242023974267	0.00203181793685	0.00202158421254	0.00202147427995	0.00202147427995	0.00202147427995	0.00202147427995	0.00202147427995	0.00202147427995	0.00202147427995	0.00202147427995	0.00202147427995	0.00202147427995	0.00202147427995	0.00202147427995	0.00202147427995	0.00202147427995	0.00202147427995	0.00202147427995
hhs8	201615	2.17828	2.30948464	0.002236512433	0.00755001405647	0.0581497250059	0.226705182443	0.361042963044	0.233561717838	0.0631646597183	0.00883416658095	0.00236045642734	0.00202946939714	0.00202154425704	0.00202147429994	0.00202147429994	0.00202147429994	0.00202147429994	0.00202147429994	0.00202147429994	0.00202147429994	0.00202147429994	0.00202147429994	0.00202147429994	0.00202147429994	0.00202147429994	0.00202147429994	0.00202147429994	0.00202147429994	0.00202147429994
hhs8	201616	2.17828	2.29920277	0.00223831132987	0.00759511639855	0.0585783321729	0.228126530835	0.36215091362	0.232453757268	0.0617433113259	0.00840555941394	0.00231535408526	0.00202770048188	0.0020215242693	0.00202147429994	0.00202147429994	0.00202147429994	0.00202147429994	0.00202147429994	0.00202147429994	0.00202147429994	0.00202147429994	0.00202147429994	0.00202147429994	0.00202147429994	0.00202147429994	0.00202147429994	0.00202147429994	0.00202147429994	0.00202147429994
hhs8	201617	2.17828	2.27048756	0.00224092967984	0.00766087592025	0.0592031678232	0.230198605579	0.363766115857	0.230838553134	0.0596712307855	0.00778073241875	0.00224960436012	0.00202511202912	0.00202148425383	0.00202147425996	0.00202147425996	0.00202147425996	0.00202147425996	0.00202147425996	0.00202147425996	0.00202147425996	0.00202147425996	0.00202147425996	0.00202147425996	0.00202147425996	0.00202147425996	0.00202147425996	0.00202147425996	0.00202147425996	0.00202147425996
hhs8	201618	2.17828	2.26878697	0.00224116953275	0.00766685225529	0.0592599729877	0.230386980059	0.363912955808	0.230691713183	0.0594828563054	0.00772392725428	0.00224362802509	0.00202488217008	0.00202147425996	0.00202147425996	0.00202147425996	0.00202147425996	0.00202147425996	0.00202147425996	0.00202147425996	0.00202147425996	0.00202147425996	0.00202147425996	0.00202147425996	0.00202147425996	0.00202147425996	0.00202147425996	0.00202147425996	0.00202147425996	0.00202147425996
hhs8	201619	2.17828	2.23942605	0.00224138937573	0.00767228884478	0.0593116107278	0.230558222739	0.364046440306	0.230558222739	0.0593116107278	0.00767228884478	0.00223819133694	0.00202467227876	0.00202147423998	0.00202147423998	0.00202147423998	0.00202147423998	0.00202147423998	0.00202147423998	0.00202147423998	0.00202147423998	0.00202147423998	0.00202147423998	0.00202147423998	0.00202147423998	0.00202147423998	0.00202147423998	0.00202147423998	0.00202147423998	0.00202147423998
hhs9	201542	4.3744	4.64039608	0.010016571	0.0100895262583	0.0127888708154	0.0205221281952	0.0327056563313	0.049412410482	0.0729769589129	0.099751538709	0.1190117269	0.116604203376	0.101940196458	0.0796888426765	0.0579481757031	0.0432112135265	0.0286201618665	0.0200843966454	0.0157070811474	0.0140291102065	0.0122781840073	0.0113297656494	0.010746123583	0.0104543025498	0.010016571	0.010016571	0.010016571	0.010016571	0.010016571
hhs9	201543	4.3744	4.36921494	0.0010224668771	0.00103495921597	0.00124023332836	0.00306324533732	0.0123949025504	0.0416110952566	0.0994825146901	0.1686611398	0.204556986103	0.181010136582	0.123251408039	0.0715536125326	0.0395813100546	0.021767614586	0.0114011619776	0.00538095396572	0.00241498289455	0.00132823935727	0.00106328184667	0.00102504529584	0.0010221870487	0.00102208710999	0.00102208710999	0.00102208710999	0.00102208710999	0.00102208710999	0.00102208710999
hhs9	201544	4.3744	4.239858	0.00202192404415	0.00203781429999	0.00231903185293	0.00490514600677	0.0176898862016	0.0541655387537	0.117845898948	0.181552083307	0.201052325449	0.165623680855	0.107328448415	0.0594803196458	0.0315696149321	0.0166182433499	0.00846467324828	0.00437595051783	0.00263277945793	0.00211576649847	0.00202882980942	0.00202172416672	0.00202147431993	0.00202147431993	0.00202147431993	0.00202147431993	0.00202147431993	0.00202147431993	0.00202147431993
hhs9	201545	4.3744	4.66659999	0.00202171411287	0.00202853992697	0.00212089329165	0.00282560113249	0.00658252721313	0.0212649232945	0.0605011818215	0.126634885602	0.186347117323	0.194234520405	0.150816196513	0.0954815402616	0.0561162808439	0.0338027045521	0.02038143509	0.0114475837374	0.00584965664297	0.00311736221122	0.00222782771456	0.00204556948367	0.00202304329776	0.00202152422932	0.00202147425996	0.00202147425996	0.00202147425996	0.00202147425996	0.00202147425996
hhs9	201546	4.3744	4.5868661	0.00202149430767	0.00202309332713	0.0020701844501	0.00269980835475	0.00706039437433	0.0247822570474	0.0697032008132	0.139072212636	0.194201466505	0.193407783204	0.144816909897	0.0896433831775	0.05141876312	0.0288730285216	0.0156235033403	0.00791222202013	0.00395851649498	0.00245500846992	0.00208055808882	0.00202575169697	0.00202161423413	0.00202147431993	0.00202147431993	0.00202147431993	0.00202147431993	0.00202147431993	0.00202147431993
hhs9	201547	4.3744	4.33170689	0.00202158423253	0.00202659116215	0.00213918211846	0.0034250336011	0.011292569025	0.0392575701635	0.0995842262988	0.174915821018	0.212762772289	0.183151960404	0.118984899305	0.0654361667715	0.0341653728306	0.0170300106775	0.00771880055223	0.00356374853751	0.00228294395999	0.00204621912577	0.00202270354613	0.00202150428155	0.00202147429994	0.00202147429994	0.00202147429994	0.00202147429994	0.00202147429994	0.00202147429994	0.00202147429994
hhs9	201548	4.3744	4.76109026	0.00202147427995	0.00202147427995	0.00202211388772	0.00206545730798	0.00319625386299	0.0146963515908	0.0614474921153	0.143071867122	0.212135274964	0.210290935979	0.134607058046	0.0851672063361	0.0633819558328	0.0306914927967	0.0083168437337	0.0026082244637	0.00204346079703	0.00202179408384	0.00202147427995	0.00202147427995	0.00202147427995	0.00202147427995	0.00202147427995	0.00202147427995	0.00202147427995	0.00202147427995	0.00202147427995
hhs9	201549	4.3744	4.5273138	0.00202251364258	0.00203969310751	0.00219488793648	0.00302304008389	0.00671892363559	0.0220312735536	0.0672846525592	0.147689805237	0.219867982991	0.222235990843	0.155803689512	0.0789759030652	0.030993847382	0.0105517232255	0.00396186436318	0.00233434241799	0.00205324479713	0.00202330315842	0.00202152424931	0.00202147427995	0.00202147427995	0.00202147427995	0.00202147427995	0.00202147427995	0.00202147427995	0.00202147427995	0.00202147427995
hhs9	201550	4.3744	4.68310665	0.00202147427995	0.00202156422479	0.00202595153434	0.00213329570704	0.00345103762046	0.0121440967249	0.0453983939976	0.120544531692	0.212315304564	0.246150095857	0.188416090419	0.095573564784	0.0324766980448	0.00824371857667	0.00277537196286	0.00207101390048	0.00202303332389	0.00202149426769	0.00202147427995	0.00202147427995	0.00202147427995	0.00202147427995	0.00202147427995	0.00202147427995	0.00202147427995	0.00202147427995	0.00202147427995
hhs9	201551	4.3744	4.25558831	0.00202149428768	0.00202318325197	0.0020765405319	0.0028777592039	0.00919287661069	0.0368984268512	0.106267517932	0.201436637768	0.250163697075	0.203184046212	0.107908201822	0.0374961003424	0.0092512208325	0.00286818507501	0.00207477161665	0.00202310330099	0.00202149428768	0.00202147429994	0.00202147429994	0.00202147429994	0.00202147429994	0.00202147429994	0.00202147429994	0.00202147429994	0.00202147429994	0.00202147429994	0.00202147429994
hhs9	201552	4.3744	4.49434895	0.00202147427995	0.00202168415125	0.00203097845165	0.00223631253343	0.00456772282905	0.0187032144388	0.0665879797839	0.156996607972	0.239347387521	0.236970874884	0.153076132148	0.0651396979223	0.0189418381062	0.00480280866599	0.00228379341645	0.00203492603086	0.00202182406545	0.00202147427995	0.00202147427995	0.00202147427995	0.00202147427995	0.00202147427995	0.00202147427995	0.00202147427995	0.00202147427995	0.00202147427995	0.00202147427995
hhs9	201601	4.3744	4.05719344	0.00202152420933	0.00202430250553	0.00210333403897	0.00329060593752	0.0128223805209	0.0532651487561	0.142864491434	0.236999992286	0.24827408838	0.167327399412	0.0734371081836	0.0216142188744	0.00531494450002	0.00234346677616	0.00203881360651	0.00202195394579	0.00202148423385	0.00202147423998	0.00202147423998	0.00202147423998	0.00202147423998	0.00202147423998	0.00202147423998	0.00202147423998	0.00202147423998	0.00202147423998	0.00202147423998
hhs9	201602	4.3744	3.90021713	0.00202152424931	0.00202535190205	0.00214841643447	0.00401343273961	0.0182083678964	0.0726823724838	0.175278926599	0.25515548343	0.232980581875	0.13710447654	0.0526004274525	0.0137583967783	0.00360549290294	0.0021338353761	0.00202517201237	0.00202152424931	0.00202147427995	0.00202147427995	0.00202147427995	0.00202147427995	0.00202147427995	0.00202147427995	0.00202147427995	0.00202147427995	0.00202147427995	0.00202147427995	0.00202147427995
hhs9	201603	4.3744	3.68072219	0.00202166414352	0.00203348689327	0.00235846760019	0.0064917228985	0.0322092417366	0.111354696114	0.222288636335	0.262960444517	0.194731245791	0.0941394532908	0.0307077625125	0.00767273864548	0.00268576688526	0.00206415808428	0.00202280344485	0.00202149424771	0.00202147425996	0.00202147425996	0.00202147425996	0.00202147425996	0.00202147425996	0.00202147425996	0.00202147425996	0.00202147425996	0.00202147425996	0.00202147425996	0.00202147425996
hhs9	201604	4.3744	3.63932111	0.00202203391676	0.00204741834986	0.0026148203929	0.00868985490315	0.0404319891708	0.123315031488	0.224107690807	0.251752387812	0.184678350687	0.0913262784587	0.0305096240201	0.00754287828181	0.00262476429485	0.00205668266855	0.00202249363484	0.00202148425383	0.00202147425996	0.00202147425996	0.00202147425996	0.00202147425996	0.00202147425996	0.00202147425996	0.00202147425996	0.00202147425996	0.00202147425996	0.00202147425996	0.00202147425996
hhs9	201605	4.3744	3.94574942	0.0020215342032	0.0020259415004	0.00216742473498	0.004291971844	0.019962241959	0.075688957224	0.167431195758	0.228546316552	0.214156271332	0.146652908165	0.0738764987248	0.0267211869963	0.00742018344989	0.00271001199016	0.00206814561848	0.00202297332066	0.00202149422772	0.00202147423998	0.00202147423998	0.00202147423998	0.00202147423998	0.00202147423998	0.00202147423998	0.00202147423998	0.00202147423998	0.00202147423998	0.00202147423998
hhs9	201606	4.3744	4.32095044	0.00202147425996	0.00202153422319	0.00202626132432	0.00217667908125	0.00442211207876	0.0211691820075	0.0835435811655	0.194091767948	0.264909399329	0.221089871473	0.118726405444	0.0429102893634	0.0112517238476	0.00326826966784	0.00211075950616	0.00202443244587	0.00202151423545	0.00202147425996	0.00202147425996	0.00202147425996	0.00202147425996	0.00202147425996	0.00202147425996	0.00202147425996	0.00202147425996	0.00202147425996	0.00202147425996
hhs9	201607	4.3744	4.37762151	0.00202147425996	0.00202148425383	0.00202235372064	0.00206301878296	0.00297379025612	0.0126738717213	0.062053569826	0.180026073677	0.284989295416	0.248715320281	0.124870267746	0.0381300308372	0.00840819762831	0.00270603445626	0.00206579707918	0.00202316322421	0.00202151423545	0.00202147425996	0.00202147425996	0.00202147425996	0.00202147425996	0.00202147425996	0.00202147425996	0.00202147425996	0.00202147425996	0.00202147425996	0.00202147425996
hhs9	201608	4.3744	4.58803819	0.00202147429994	0.00202147429994	0.00202167417737	0.00203320710508	0.00235109216974	0.00661022036225	0.0350315716551	0.126197386421	0.249621499565	0.275178297476	0.176772222624	0.0699413240926	0.0188576699096	0.00474827215702	0.00231276567254	0.00204259135042	0.00202248368096	0.00202150428155	0.00202147429994	0.00202147429994	0.00202147429994	0.00202147429994	0.00202147429994	0.00202147429994	0.00202147429994	0.00202147429994	0.00202147429994
hhs9	201609	4.3744	4.63475545	0.00202147425996	0.00202147425996	0.00202152422932	0.00202568167978	0.00217529992701	0.00477956287354	0.026655437584	0.111203179032	0.249041919995	0.297089884779	0.189860762594	0.0667609630366	0.0145374588842	0.00342674248504	0.00211688574926	0.00202544182687	0.0020215642048	0.00202147425996	0.00202147425996	0.00202147425996	0.00202147425996	0.00202147425996	0.00202147425996	0.00202147425996	0.00202147425996	0.00202147425996	0.00202147425996
hhs9	201610	4.3744	4.51156795	0.00202147431993	0.00202147431993	0.0020215542709	0.00202842006069	0.00226543471955	0.00616508339321	0.0366996591077	0.142538567013	0.281424689842	0.28671351665	0.154181497384	0.0447007926859	0.00838548180973	0.00253107182666	0.00204312104581	0.00202194403189	0.00202147431993	0.00202147431993	0.00202147431993	0.00202147431993	0.00202147431993	0.00202147431993	0.00202147431993	0.00202147431993	0.00202147431993	0.00202147431993	0.00202147431993
hhs9	201611	4.3744	4.48276003	0.00202147427995	0.00202147427995	0.00202153424318	0.00202741063956	0.00224531701156	0.00612392850794	0.0381066755408	0.150272551404	0.291567834071	0.284870990816	0.144337311106	0.0387700387427	0.00694568457765	0.00237465769522	0.0020351558899	0.00202174411448	0.00202147427995	0.00202147427995	0.00202147427995	0.00202147427995	0.00202147427995	0.00202147427995	0.00202147427995	0.00202147427995	0.00202147427995	0.00202147427995	0.00202147427995
hhs9	201612	4.3744	4.45585012	0.00202147425996	0.00202147425996	0.00202151423545	0.00202569167365	0.00220774003325	0.00592451073901	0.0390670662041	0.157989237675	0.302599276168	0.28342004775	0.134166656774	0.0325894885518	0.00544816285737	0.00221289687084	0.00202699087692	0.00202155421093	0.00202147425996	0.00202147425996	0.00202147425996	0.00202147425996	0.00202147425996	0.00202147425996	0.00202147425996	0.00202147425996	0.00202147425996	0.00202147425996	0.00202147425996
hhs9	201613	4.3744	4.45585397	0.00202147421999	0.00202147421999	0.00202149420773	0.00202435245486	0.00217556971848	0.00567008665051	0.0387562860136	0.160081901155	0.306945134946	0.283789385577	0.130827411934	0.0303334314629	0.00489350290282	0.00215627155338	0.00202450236293	0.0020215042016	0.00202147421999	0.00202147421999	0.00202147421999	0.00202147421999	0.00202147421999	0.00202147421999	0.00202147421999	0.00202147421999	0.00202147421999	0.00202147421999	0.00202147421999
hhs9	201614	4.3744	4.42883615	0.00202147425996	0.00202147425996	0.00202147425996	0.0020238627952	0.00217435050924	0.00595203386057	0.0426112027771	0.174681601152	0.320163335081	0.273953752916	0.115319194902	0.0246379947724	0.00404072596222	0.00209720781667	0.00202262355516	0.00202147425996	0.00202147425996	0.00202147425996	0.00202147425996	0.00202147425996	0.00202147425996	0.00202147425996	0.00202147425996	0.00202147425996	0.00202147425996	0.00202147425996	0.00202147425996
hhs9	201615	4.3744	4.40796144	0.00202147429994	0.00202147429994	0.00202147429994	0.00202393279233	0.00218477416024	0.00626947931347	0.0458212551423	0.185604236605	0.328885652738	0.265566661579	0.10430653046	0.0212455456025	0.0036667054017	0.00208079792116	0.00202231378514	0.00202147429994	0.00202147429994	0.00202147429994	0.00202147429994	0.00202147429994	0.00202147429994	0.00202147429994	0.00202147429994	0.00202147429994	0.00202147429994	0.00202147429994	0.00202147429994
hhs9	201616	4.3744	4.37634257	0.00202147425996	0.00202147425996	0.00202147425996	0.00202425255618	0.00220798988003	0.00687755628777	0.0516635614556	0.205065398414	0.344103303995	0.250409941061	0.0848289928921	0.0153700782838	0.00304835452989	0.00205650277887	0.00202195396579	0.00202147425996	0.00202147425996	0.00202147425996	0.00202147425996	0.00202147425996	0.00202147425996	0.00202147425996	0.00202147425996	0.00202147425996	0.00202147425996	0.00202147425996	0.00202147425996
hhs9	201617	4.3744	4.37458604	0.00202147427995	0.00202147427995	0.00202147427995	0.00202426257007	0.00220830970577	0.00688570136151	0.0517410244692	0.205322272941	0.344303534649	0.250209716352	0.0845721212636	0.0152926159401	0.00304019956108	0.00205618299532	0.00202194399191	0.00202147427995	0.00202147427995	0.00202147427995	0.00202147427995	0.00202147427995	0.00202147427995	0.00202147427995	0.00202147427995	0.00202147427995	0.00202147427995	0.00202147427995	0.00202147427995
hhs9	201618	4.3744	4.37561917	0.00202147427995	0.00202147427995	0.00202147427995	0.00202427256394	0.00220939903775	0.0069134143669	0.0520043829683	0.206195627369	0.344984327163	0.249528923838	0.0836987668358	0.015029257441	0.00301248655569	0.00205509366334	0.00202193399804	0.00202147427995	0.00202147427995	0.00202147427995	0.00202147427995	0.00202147427995	0.00202147427995	0.00202147427995	0.00202147427995	0.00202147427995	0.00202147427995	0.00202147427995	0.00202147427995
hhs9	201619	4.3744	4.37689535	0.00202147427995	0.00202147427995	0.00202147427995	0.0020242525762	0.00220783999381	0.00687374869132	0.0516274141391	0.204945533971	0.344009864738	0.250503386263	0.0849488602338	0.0154062262702	0.00305215223128	0.00205665270728	0.00202195398578	0.00202147427995	0.00202147427995	0.00202147427995	0.00202147427995	0.00202147427995	0.00202147427995	0.00202147427995	0.00202147427995	0.00202147427995	0.00202147427995	0.00202147427995	0.00202147427995
hhs10	201542	2.44289	6.465942	0.010016571	0.0118404524575	0.0149775285644	0.0160718574389	0.0206680387118	0.03190314849	0.0418980188771	0.0456916923087	0.0555406521792	0.06108525181	0.0664109856659	0.0623984464594	0.0587506835444	0.0637116411088	0.0618877596513	0.0554676969209	0.0502878735816	0.0468589764415	0.0395634506115	0.0334352089143	0.0313195064236	0.0257749067928	0.0232944280106	0.0213975912948	0.0163636784721	0.0151963943393	0.0181875599296
hhs10	201543	2.44289	3.47610469	0.00183682747569	0.00600497133702	0.0201190358042	0.0495905522239	0.0943578983864	0.145821138253	0.180841781638	0.177308648352	0.138938668967	0.0885155712278	0.0468793648755	0.0215113019888	0.00915993653611	0.00417763196361	0.00224106957185	0.00138460480389	0.0010847187108	0.00102730392075	0.00102227700354	0.00102208711999	0.00102208711999	0.00102208711999	0.00102208711999	0.00102208711999	0.00102208711999	0.00102208711999	0.00102208711999
hhs10	201544	2.44289	3.32246707	0.0028068426639	0.0071030180951	0.0229692183722	0.058607193888	0.110741743113	0.16088007649	0.184504968859	0.167056219058	0.120586975664	0.0715385739021	0.036098796844	0.0167580772667	0.0082287177757	0.00460399058836	0.00296274705774	0.00227285012727	0.00206188949589	0.00202472228816	0.00202158421254	0.00202147427995	0.00202147427995	0.00202147427995	0.00202147427995	0.00202147427995	0.00202147427995	0.00202147427995	0.00202147427995
hhs10	201545	2.44289	3.31644002	0.00272249436229	0.00664941619374	0.0215557449494	0.0564205442556	0.110606005246	0.165540606829	0.190569747812	0.169336918757	0.119075181559	0.0686001451658	0.0337431310853	0.0155588725066	0.00778481991211	0.0044461973086	0.00287882849103	0.00223882097299	0.00205504367366	0.00202412263586	0.0020215642048	0.00202147425996	0.00202147425996	0.00202147425996	0.00202147425996	0.00202147425996	0.00202147425996	0.00202147425996	0.00202147425996
hhs10	201546	2.44289	3.20319921	0.00282204339829	0.00750246329067	0.0254882940943	0.0662105925359	0.124547079678	0.175464136532	0.189081056421	0.158523424845	0.106289705389	0.0588112299422	0.0289373990485	0.0147761029796	0.00832906640455	0.00505497412979	0.00336658947401	0.00246809044784	0.00210540285362	0.00202880982168	0.00202174415446	0.00202147431993	0.00202147431993	0.00202147431993	0.00202147431993	0.00202147431993	0.00202147431993	0.00202147431993	0.00202147431993
hhs10	201547	2.44289	3.04869549	0.00324138621842	0.00963730407628	0.032147050518	0.0799173465378	0.143492570567	0.18970017487	0.188447832838	0.144800348604	0.0891000554633	0.0462776852475	0.0226275581168	0.011871673903	0.00690785784326	0.00433749405676	0.00293848196714	0.00227474898536	0.00206230925889	0.00202474229592	0.00202158423253	0.00202147429994	0.00202147429994	0.00202147429994	0.00202147429994	0.00202147429994	0.00202147429994	0.00202147429994	0.00202147429994
hhs10	201548	2.44289	3.76074326	0.00202211388772	0.0020651375041	0.00317426734591	0.0141102410148	0.0551970651012	0.115640688904	0.165080540614	0.202106045248	0.195554023182	0.13792928074	0.0609044051557	0.0146749946876	0.00319593405911	0.00206545730798	0.00202211388772	0.00202147427995	0.00202147427995	0.00202147427995	0.00202147427995	0.00202147427995	0.00202147427995	0.00202147427995	0.00202147427995	0.00202147427995	0.00202147427995	0.00202147427995	0.00202147427995
hhs10	201549	2.44289	2.90158263	0.00352891986028	0.0111864739736	0.0378181624674	0.094373760547	0.166450210684	0.209407797551	0.192867290783	0.133532606938	0.0713947321111	0.030888392051	0.0120856225834	0.00512325215855	0.00284102170409	0.00219526770359	0.00204674878072	0.00202345306649	0.00202154423705	0.00202147427995	0.00202147427995	0.00202147427995	0.00202147427995	0.00202147427995	0.00202147427995	0.00202147427995	0.00202147427995	0.00202147427995	0.00202147427995
hhs10	201550	2.44289	2.65041403	0.00473559988082	0.0178598116436	0.0590167127563	0.131644874564	0.20129503259	0.219212584904	0.174503781945	0.100982777661	0.0416510120266	0.0126715332819	0.00387241921416	0.00221942289077	0.00203343694402	0.00202183405932	0.00202147427995	0.00202147427995	0.00202147427995	0.00202147427995	0.00202147427995	0.00202147427995	0.00202147427995	0.00202147427995	0.00202147427995	0.00202147427995	0.00202147427995	0.00202147427995	0.00202147427995
hhs10	201551	2.44289	2.29370816	0.00789921991441	0.0336613019399	0.102347042069	0.192933701988	0.237579004334	0.201380712063	0.120353070307	0.0504362950805	0.0148759615961	0.00400813602762	0.00217652921626	0.00202684100893	0.00202154425704	0.00202147429994	0.00202147429994	0.00202147429994	0.00202147429994	0.00202147429994	0.00202147429994	0.00202147429994	0.00202147429994	0.00202147429994	0.00202147429994	0.00202147429994	0.00202147429994	0.00202147429994	0.00202147429994
hhs10	201552	2.44289	2.07406248	0.0116215369452	0.0503397827539	0.140638336636	0.232201115225	0.241410207695	0.168657703595	0.0822658539036	0.0282627516227	0.00749630676682	0.00269530101176	0.00206608688101	0.00202288337581	0.00202149422772	0.00202147423998	0.00202147423998	0.00202147423998	0.00202147423998	0.00202147423998	0.00202147423998	0.00202147423998	0.00202147423998	0.00202147423998	0.00202147423998	0.00202147423998	0.00202147423998	0.00202147423998	0.00202147423998
hhs10	201601	2.44289	1.89834281	0.0165559014136	0.0697251166766	0.175803346764	0.254453816263	0.229195855098	0.138023604279	0.0579844263713	0.0172295283281	0.00444210990362	0.0022143860015	0.00202823015707	0.00202156424478	0.00202147429994	0.00202147429994	0.00202147429994	0.00202147429994	0.00202147429994	0.00202147429994	0.00202147429994	0.00202147429994	0.00202147429994	0.00202147429994	0.00202147429994	0.00202147429994	0.00202147429994	0.00202147429994	0.00202147429994
hhs10	201602	2.44289	2.14546832	0.0113416388209	0.0476502830585	0.129759380816	0.214987166082	0.234916514691	0.179178295366	0.0969073068855	0.0370405793092	0.0105084697501	0.00324981101982	0.00211378767007	0.00202461235557	0.00202151425544	0.00202147427995	0.00202147427995	0.00202147427995	0.00202147427995	0.00202147427995	0.00202147427995	0.00202147427995	0.00202147427995	0.00202147427995	0.00202147427995	0.00202147427995	0.00202147427995	0.00202147427995	0.00202147427995
hhs10	201603	2.44289	2.37338465	0.00833406325723	0.0342511302419	0.0981606592669	0.177225214838	0.219641424122	0.199585962649	0.133941057802	0.0650161143585	0.0225965971028	0.00631684027051	0.00255108952619	0.00205661275213	0.00202258361968	0.00202148429381	0.00202147429994	0.00202147429994	0.00202147429994	0.00202147429994	0.00202147429994	0.00202147429994	0.00202147429994	0.00202147429994	0.00202147429994	0.00202147429994	0.00202147429994	0.00202147429994	0.00202147429994
hhs10	201604	2.44289	2.68200569	0.00566987689216	0.0222629212764	0.0682886162096	0.133809935532	0.18393079912	0.197559631295	0.168208270895	0.109298177266	0.0530200296071	0.0192191978272	0.00584392016085	0.00252946273813	0.00205732227632	0.00202265353678	0.00202149424771	0.00202147425996	0.00202147425996	0.00202147425996	0.00202147425996	0.00202147425996	0.00202147425996	0.00202147425996	0.00202147425996	0.00202147425996	0.00202147425996	0.00202147425996	0.00202147425996
hhs10	201605	2.44289	2.96086492	0.0039664015808	0.0152883285693	0.0526096118203	0.109260091715	0.151729817756	0.171331657206	0.168911871105	0.139097094595	0.0905489560542	0.0445554709083	0.0165099594214	0.00535974713135	0.00249388458102	0.00205672266438	0.00202267354452	0.00202149426769	0.00202147427995	0.00202147427995	0.00202147427995	0.00202147427995	0.00202147427995	0.00202147427995	0.00202147427995	0.00202147427995	0.00202147427995	0.00202147427995	0.00202147427995
hhs10	201606	2.44289	2.98018969	0.00275622375993	0.00925929597304	0.0381220168954	0.0979714063018	0.157658025521	0.182081758502	0.17297405349	0.140506343205	0.0936364545629	0.0485880789404	0.0191626430837	0.00627684485931	0.00265583531971	0.00207016446236	0.00202314329648	0.00202149430767	0.00202147431993	0.00202147431993	0.00202147431993	0.00202147431993	0.00202147431993	0.00202147431993	0.00202147431993	0.00202147431993	0.00202147431993	0.00202147431993	0.00202147431993
hhs10	201607	2.44289	2.15878989	0.00406226275487	0.0228528594992	0.0984842688507	0.213504882935	0.245050237877	0.169442653915	0.0948739128865	0.0583042190998	0.035309320626	0.0176770035715	0.0070652012153	0.00295959895888	0.00210898059706	0.00202535188203	0.00202155421093	0.00202147425996	0.00202147425996	0.00202147425996	0.00202147425996	0.00202147425996	0.00202147425996	0.00202147425996	0.00202147425996	0.00202147425996	0.00202147425996	0.00202147425996	0.00202147425996
hhs10	201608	2.44289	2.5182799	0.00222927684797	0.00573560664083	0.0348451656156	0.13841769123	0.274448692143	0.278686353457	0.152994841998	0.0526063038489	0.0172438193922	0.00697560622862	0.00327075817428	0.00220894931354	0.00203579549767	0.00202196397965	0.00202148427382	0.00202147427995	0.00202147427995	0.00202147427995	0.00202147427995	0.00202147427995	0.00202147427995	0.00202147427995	0.00202147427995	0.00202147427995	0.00202147427995	0.00202147427995	0.00202147427995
hhs10	201609	2.44289	2.44690553	0.00221473574316	0.0060306156706	0.0402403666825	0.162420810032	0.307581300962	0.281903817572	0.128824093079	0.0295291852701	0.0047438147959	0.00214360936112	0.00202404268489	0.00202149424771	0.00202147425996	0.00202147425996	0.00202147425996	0.00202147425996	0.00202147425996	0.00202147425996	0.00202147425996	0.00202147425996	0.00202147425996	0.00202147425996	0.00202147425996	0.00202147425996	0.00202147425996	0.00202147425996	0.00202147425996
hhs10	201610	2.44289	2.44130363	0.00218760242588	0.00585500348076	0.040369068564	0.165364298259	0.311533513518	0.280419963151	0.125217627235	0.0280573983984	0.00450288263621	0.00212560044709	0.00202344309262	0.00202148429381	0.00202147429994	0.00202147429994	0.00202147429994	0.00202147429994	0.00202147429994	0.00202147429994	0.00202147429994	0.00202147429994	0.00202147429994	0.00202147429994	0.00202147429994	0.00202147429994	0.00202147429994	0.00202147429994	0.00202147429994
hhs10	201611	2.44289	2.4477202	0.00217279144381	0.00572683190766	0.0400197615674	0.165439327283	0.312469150382	0.28085562756	0.124774275365	0.0276605509258	0.00439963581844	0.00211539664151	0.00202305327163	0.00202148423385	0.00202147423998	0.00202147423998	0.00202147423998	0.00202147423998	0.00202147423998	0.00202147423998	0.00202147423998	0.00202147423998	0.00202147423998	0.00202147423998	0.00202147423998	0.00202147423998	0.00202147423998	0.00202147423998	0.00202147423998
hhs10	201612	2.44289	2.45711041	0.00215831038851	0.00551701074664	0.0385727301252	0.161416149365	0.309880966902	0.284297075605	0.128568272533	0.0286432991089	0.00446546558132	0.0021142374152	0.00202289342969	0.00202147429994	0.00202147429994	0.00202147429994	0.00202147429994	0.00202147429994	0.00202147429994	0.00202147429994	0.00202147429994	0.00202147429994	0.00202147429994	0.00202147429994	0.00202147429994	0.00202147429994	0.00202147429994	0.00202147429994	0.00202147429994
hhs10	201613	2.44289	2.46656686	0.00215103480749	0.00540670827922	0.037780455213	0.159139692164	0.308309584345	0.286142718084	0.130771069104	0.0292863441914	0.00452948623201	0.00211640604344	0.00202291337743	0.00202147425996	0.00202147425996	0.00202147425996	0.00202147425996	0.00202147425996	0.00202147425996	0.00202147425996	0.00202147425996	0.00202147425996	0.00202147425996	0.00202147425996	0.00202147425996	0.00202147425996	0.00202147425996	0.00202147425996	0.00202147425996
hhs10	201614	2.44289	2.45647765	0.00215808050811	0.00557426558095	0.0393394295718	0.164252658302	0.312219030017	0.282080901798	0.125699030768	0.0278102796599	0.0043876432603	0.00211218865065	0.00202290340356	0.00202147427995	0.00202147427995	0.00202147427995	0.00202147427995	0.00202147427995	0.00202147427995	0.00202147427995	0.00202147427995	0.00202147427995	0.00202147427995	0.00202147427995	0.00202147427995	0.00202147427995	0.00202147427995	0.00202147427995	0.00202147427995
hhs10	201615	2.44289	2.46490556	0.0021541329076	0.00548446059793	0.0385199916953	0.161598844099	0.31025271273	0.284260532327	0.128295547208	0.0285136480441	0.00444145021973	0.00211226858072	0.00202282343259	0.00202147425996	0.00202147425996	0.00202147425996	0.00202147425996	0.00202147425996	0.00202147425996	0.00202147425996	0.00202147425996	0.00202147425996	0.00202147425996	0.00202147425996	0.00202147425996	0.00202147425996	0.00202147425996	0.00202147425996	0.00202147425996
hhs10	201616	2.44289	2.4762214	0.00214921594418	0.00536112628561	0.0373483205912	0.157716716375	0.30723965355	0.287304068765	0.132169492849	0.0296687399854	0.00455963778709	0.00211656596632	0.00202287342195	0.00202147427995	0.00202147427995	0.00202147427995	0.00202147427995	0.00202147427995	0.00202147427995	0.00202147427995	0.00202147427995	0.00202147427995	0.00202147427995	0.00202147427995	0.00202147427995	0.00202147427995	0.00202147427995	0.00202147427995	0.00202147427995
hhs10	201617	2.44289	2.47234767	0.00215053511393	0.00539429589107	0.0376638667104	0.158766481034	0.308071060619	0.286503137058	0.131111540312	0.029336613364	0.00452133123303	0.00211471707919	0.00202283342646	0.00202147425996	0.00202147425996	0.00202147425996	0.00202147425996	0.00202147425996	0.00202147425996	0.00202147425996	0.00202147425996	0.00202147425996	0.00202147425996	0.00202147425996	0.00202147425996	0.00202147425996	0.00202147425996	0.00202147425996	0.00202147425996
hhs10	201618	2.44289	2.4689239	0.00215279375014	0.00545081128755	0.0382009077542	0.160547450468	0.309459332363	0.285114861266	0.129330573776	0.0287995629959	0.00446481593525	0.00211249846066	0.00202280346485	0.00202147427995	0.00202147427995	0.00202147427995	0.00202147427995	0.00202147427995	0.00202147427995	0.00202147427995	0.00202147427995	0.00202147427995	0.00202147427995	0.00202147427995	0.00202147427995	0.00202147427995	0.00202147427995	0.00202147427995	0.00202147427995
hhs10	201619	2.44289	2.46855178	0.00215346329691	0.0054676708397	0.0383615384825	0.161083468539	0.309890271894	0.284714391151	0.128786364927	0.0286223610901	0.00444280934202	0.00211129915432	0.00202277344323	0.00202147423998	0.00202147423998	0.00202147423998	0.00202147423998	0.00202147423998	0.00202147423998	0.00202147423998	0.00202147423998	0.00202147423998	0.00202147423998	0.00202147423998	0.00202147423998	0.00202147423998	0.00202147423998	0.00202147423998	0.00202147423998
