# Supplementary material for: A human judgment approach to epidemiological forecasting
Source: PLoS Comput Biol. 2017 Mar 10;13(3):e1005248. doi: 10.1371/journal.pcbi.1005248 (PMC5345757; doi:10.1371/journal.pcbi.1005248)
Supplement: S1 Data — (ZIP) [file pcbi.1005248.s002.zip › S1_data/influenza_2014-2015_epicast_1wk-ahead-wili.csv]

region	wILI available through week	ground truth	Point Prediction	Pr(0.0<=wILI<1.0)	Pr(1.0<=wILI<2.0)	Pr(2.0<=wILI<3.0)	Pr(3.0<=wILI<4.0)	Pr(4.0<=wILI<5.0)	Pr(5.0<=wILI<6.0)	Pr(6.0<=wILI<7.0)	Pr(7.0<=wILI<8.0)	Pr(8.0<=wILI<9.0)	Pr(9.0<=wILI<10.0)	Pr(10.0<=wILI)
nat	201441	1.3907216624864	1.31731	0.00037605833506	0.999419526714	2.28149504499e-05	2.27000008477e-05	2.27000000014e-05	2.27e-05	2.27e-05	2.27e-05	2.27e-05	2.27e-05	2.27e-05
nat	201442	1.449572302206	1.46541	6.71699308225e-05	0.999716320626	3.49093182635e-05	2.27001247824e-05	2.2700000334e-05	2.27000000061e-05	2.27000000003e-05	2.27e-05	2.27e-05	2.27e-05	2.27e-05
nat	201443	1.4444284664589	1.47999	4.17039887202e-05	0.999747295644	2.94003676268e-05	2.27000000259e-05	2.27e-05	2.27e-05	2.27e-05	2.27e-05	2.27e-05	2.27e-05	2.27e-05
nat	201444	1.6512334800477	1.641125	2.8456257381e-05	0.999317036251	0.000472897979004	2.27094413233e-05	2.27000683683e-05	2.27000027294e-05	2.27000002459e-05	2.27000000359e-05	2.27000000071e-05	2.27000000019e-05	2.27000000008e-05
nat	201445	1.6470577836877	1.70215	3.62324395302e-05	0.989084598771	0.0106975585937	2.27101902426e-05	2.27000053817e-05	2.27000000377e-05	2.27000000009e-05	2.27000000001e-05	2.27e-05	2.27e-05	2.27e-05
nat	201446	2.0909911283138	1.8013750000000002	3.04663874374e-05	0.928702424918	0.0710854485925	2.27600877327e-05	2.27000143959e-05	2.27000000616e-05	2.2700000001e-05	2.27000000001e-05	2.27e-05	2.27e-05	2.27e-05
nat	201447	2.589878710568	2.157545	0.000107045762019	0.254536905531	0.743901400913	0.00129524988886	2.31961757983e-05	2.27017044156e-05	2.27000244551e-05	2.2700000848e-05	2.27000000526e-05	2.2700000005e-05	2.27000000008e-05
nat	201448	2.5799783274289	2.91114	0.000216008262577	0.0244066718043	0.556217908245	0.408167034996	0.0107727856685	0.000105062830799	2.37023298739e-05	2.27246861827e-05	2.27010925789e-05	2.27000758236e-05	2.27000085782e-05
nat	201449	3.6596964981309	2.99175	2.37567276433e-05	0.00159905590723	0.50946065986	0.487366373059	0.00141300464078	2.36470972718e-05	2.27026811138e-05	2.2700026341e-05	2.2700000614e-05	2.27000000262e-05	2.2700000002e-05
nat	201450	4.9680468627453	4.29013	6.63315187433e-05	0.00116922190809	0.0285099528377	0.297374876864	0.532477443736	0.132239378996	0.00777465852909	0.000307393284481	3.46033859876e-05	2.33791422543e-05	2.27597982473e-05
nat	201451	6.0024441008653	5.934945	5.62820478491e-05	0.000247297707766	0.00184790576319	0.0164320220207	0.119505508178	0.39297843727	0.359719307612	0.0952033311133	0.0123810532695	0.00139965877034	0.000229196246841
nat	201452	5.5159877425985	5.93692	2.37230908497e-05	3.98988005673e-05	0.00037667272639	0.00739596305733	0.0983851753053	0.427993573021	0.385954660792	0.0744220207586	0.00511014977217	0.000262778321724	3.53843533045e-05
nat	201453	4.2378013458129	5.044995	2.28246796584e-05	3.10194329417e-05	0.000707950161876	0.0373861434159	0.430326200123	0.479856503573	0.0505530521833	0.00103569204055	3.50312215372e-05	2.28791958394e-05	2.27039726488e-05
nat	201501	4.2601773728469	4.05598	2.29806063212e-05	6.24462676133e-05	0.00896927384792	0.436810132578	0.538091317629	0.015857470373	9.51022825757e-05	2.31695468738e-05	2.27066721425e-05	2.27001868008e-05	2.27000095238e-05
nat	201502	4.2597402264885	4.1412700000000005	2.2707494743e-05	2.47185138339e-05	0.00152273067443	0.337727288998	0.650958573501	0.00961833830146	3.48098350581e-05	2.27324154548e-05	2.27002614441e-05	2.27000049566e-05	2.27000001864e-05
nat	201503	3.9655033194908	4.172045	2.27019492001e-05	2.31269805878e-05	0.000437446821667	0.279501399044	0.714477194517	0.00542077254176	2.65473363673e-05	2.27106974243e-05	2.27001086468e-05	2.27000026888e-05	2.27000001332e-05
nat	201504	3.6246257387459	3.881385	3.28272588676e-05	0.000733760607059	0.0459070664937	0.546412167991	0.388053208585	0.0184914619879	0.000274655001816	2.66437691445e-05	2.28034905939e-05	2.27044889082e-05	2.27003254573e-05
nat	201505	3.2623189795769	3.496	2.27324091005e-05	3.49254573759e-05	0.0301078673776	0.941349579395	0.0283371029904	3.42608135482e-05	2.27311372663e-05	2.27004050278e-05	2.27000137618e-05	2.27000008701e-05	2.27000000983e-05
nat	201506	2.9763348577353	2.90109	7.26171256627e-05	0.0135350109027	0.589851953724	0.391830629695	0.00455601277921	4.01208281693e-05	2.28516352553e-05	2.2703171709e-05	2.27001286217e-05	2.27000084813e-05	2.27000009263e-05
nat	201507	2.5815670977073	2.69764	0.00539629373299	0.12206152981	0.564397240608	0.286698306035	0.0206667767157	0.000645895159614	4.22337811806e-05	2.35632292208e-05	2.27553379642e-05	2.27049154403e-05	2.27006746598e-05
nat	201508	2.5268749029576	2.26893	7.51696396127e-05	0.13849975552	0.857121503425	0.00414265268599	2.47105260956e-05	2.27080628245e-05	2.2700134479e-05	2.27000053542e-05	2.27000003772e-05	2.27000000396e-05	2.27000000069e-05
nat	201509	2.4125990384563	2.25118	2.27110648124e-05	0.0204775940401	0.979313148001	2.76467529478e-05	2.27001412978e-05	2.27000003079e-05	2.27000000041e-05	2.27000000002e-05	2.27e-05	2.27e-05	2.27e-05
nat	201510	2.2158369168876	2.053	2.66048962119e-05	0.374482472793	0.625296126352	3.58948700614e-05	2.27010865501e-05	2.27000022067e-05	2.27000000238e-05	2.27000000007e-05	2.27e-05	2.27e-05	2.27e-05
nat	201511	2.0895468198209	1.88909	2.27007474118e-05	0.927045696678	0.0727500025469	2.27000276212e-05	2.27000000013e-05	2.27e-05	2.27e-05	2.27e-05	2.27e-05	2.27e-05	2.27e-05
nat	201512	2.0021483275998	1.6745	0.000152366646231	0.983454633142	0.0162112800838	2.28199929979e-05	2.2700133137e-05	2.27000014198e-05	2.27000000473e-05	2.27000000031e-05	2.27000000004e-05	2.27e-05	2.27e-05
nat	201513	1.766024340235	1.4775	0.000229071749282	0.999466786272	0.000122538880221	2.27030846905e-05	2.27000133914e-05	2.27000003395e-05	2.2700000021e-05	2.27000000022e-05	2.27000000003e-05	2.27000000001e-05	2.27e-05
nat	201514	1.5857652868922	1.53134	4.89689211697e-05	0.999657951325	0.000111479628473	2.27001251634e-05	2.27000001086e-05	2.2700000001e-05	2.27e-05	2.27e-05	2.27e-05	2.27e-05	2.27e-05
nat	201515	1.4116709898483	1.253	0.000813565246381	0.998982110286	2.27244661397e-05	2.27000013073e-05	2.2700000006e-05	2.27000000001e-05	2.27e-05	2.27e-05	2.27e-05	2.27e-05	2.27e-05
nat	201516	1.5030891348427	1.25918	0.0219038359733	0.977869975879	4.4583501715e-05	2.27046097796e-05	2.27000349554e-05	2.27000011422e-05	2.27000000816e-05	2.27000000094e-05	2.27000000016e-05	2.27000000003e-05	2.27000000001e-05
nat	201517	1.4330036322435	1.32835	0.000143998165442	0.999651599223	2.28026083443e-05	2.27000029142e-05	2.27000000109e-05	2.27000000002e-05	2.27e-05	2.27e-05	2.27e-05	2.27e-05	2.27e-05
nat	201518	1.3874125192496	1.15726	0.0507198220188	0.949075704548	2.28734206868e-05	2.27000125841e-05	2.27000000491e-05	2.27000000009e-05	2.27000000001e-05	2.27e-05	2.27e-05	2.27e-05	2.27e-05
nat	201519	1.2955703064159	1.21775	0.0310132961415	0.968772631424	3.24677584918e-05	2.27046162303e-05	2.2700056638e-05	2.27000025649e-05	2.2700000234e-05	2.27000000331e-05	2.27000000063e-05	2.27000000014e-05	2.27000000007e-05
hhs1	201441	0.92408275717653	0.6976945000000001	0.481043415088	0.366107125689	0.123632754207	0.0244848042707	0.00387692987959	0.000617597883114	0.000122358447189	4.15224878036e-05	2.67351411323e-05	2.36756199824e-05	2.30812860967e-05
hhs1	201442	0.78598538069205	1.07726	0.141410096622	0.85838559654	2.27068367349e-05	2.27000013334e-05	2.27000000089e-05	2.27000000003e-05	2.27e-05	2.27e-05	2.27e-05	2.27e-05	2.27e-05
hhs1	201443	1.0352895716596	0.9236595000000001	0.733284792812	0.266510900491	2.27066974941e-05	2.27000000359e-05	2.27e-05	2.27e-05	2.27e-05	2.27e-05	2.27e-05	2.27e-05	2.27e-05
hhs1	201444	1.1703850109372	1.022195	0.330182063902	0.669613631573	2.27045158703e-05	2.2700008332e-05	2.27000002016e-05	2.27000000141e-05	2.27000000017e-05	2.27000000003e-05	2.27000000001e-05	2.27e-05	2.27e-05
hhs1	201445	1.1282370005091	1.0	0.499897849709	0.499897849709	2.27005823968e-05	2.27000000494e-05	2.27000000002e-05	2.27e-05	2.27e-05	2.27e-05	2.27e-05	2.27e-05	2.27e-05
hhs1	201446	1.0011093357091	1.11	0.230250270185	0.769532605195	3.55230182045e-05	2.27015964725e-05	2.27000055207e-05	2.27000000928e-05	2.27000000038e-05	2.27000000003e-05	2.27e-05	2.27e-05	2.27e-05
hhs1	201447	1.1402683397368	1.08244	0.341598672448	0.658056173935	0.000163531525777	2.27220396113e-05	2.2700051028e-05	2.27000005679e-05	2.27000000162e-05	2.27000000009e-05	2.27000000001e-05	2.27e-05	2.27e-05
hhs1	201448	1.1029856082789	1.35623	0.103517084165	0.881110177268	0.0151829675661	3.08516800073e-05	2.27191260988e-05	2.27001892201e-05	2.27000048446e-05	2.27000002354e-05	2.2700000018e-05	2.27000000019e-05	2.27000000003e-05
hhs1	201449	1.2321288179604	1.38225	0.109634576821	0.862877775682	0.0272856916204	4.30202820296e-05	2.27353556345e-05	2.27002345212e-05	2.27000041333e-05	2.27000001444e-05	2.27000000082e-05	2.27000000007e-05	2.27000000001e-05
hhs1	201450	1.3110212434663	1.927	0.00850873182451	0.573102395001	0.414636782307	0.00358309940386	3.27158182352e-05	2.27741607137e-05	2.27014251871e-05	2.27000550318e-05	2.27000035182e-05	2.2700000327e-05	2.27000000484e-05
hhs1	201451	1.9658563167533	2.0211	0.0165860077748	0.463658466389	0.499470927466	0.0198009342608	0.00033718306489	3.23333025154e-05	2.32802033265e-05	2.27574213405e-05	2.27081364787e-05	2.2701505129e-05	2.27004754596e-05
hhs1	201452	1.8932628740567	2.338	0.0324015436262	0.281246649224	0.511297287494	0.16151839735	0.0128311941332	0.000567858847196	4.50519569313e-05	2.38341101341e-05	2.27757993071e-05	2.27066112659e-05	2.27008486786e-05
hhs1	201453	1.943921422249	2.42017	0.00528341990871	0.203468831693	0.657833945315	0.13068094443	0.00257455804867	4.45698562971e-05	2.29268272466e-05	2.27038116974e-05	2.27001042847e-05	2.27000043469e-05	2.27000002796e-05
hhs1	201501	2.6124066538328	2.57828	0.000565858848457	0.0854625532697	0.757162001743	0.155364013887	0.00130321484006	2.87983706108e-05	2.27578332754e-05	2.27011624948e-05	2.27000426082e-05	2.27000024747e-05	2.27000002314e-05
hhs1	201502	3.9377303242699	3.7287049999999997	4.85231996689e-05	0.00194272732168	0.0891362726519	0.602732694875	0.293040449043	0.0127997008637	0.000205989269639	2.54752830346e-05	2.27649336922e-05	2.27024133615e-05	2.27001454887e-05
hhs1	201503	3.5946198319951	3.692635	0.000124887338304	0.00441302822745	0.117584440579	0.578126910783	0.28162457242	0.0175678117364	0.000456019983304	3.3796549784e-05	2.31082092547e-05	2.27222564512e-05	2.27019171797e-05
hhs1	201504	3.5581823925827	3.354805	3.09435694562e-05	0.00168775305655	0.190575608859	0.746079061159	0.0611471680007	0.000363933618345	2.47046076081e-05	2.27263755498e-05	2.27007173002e-05	2.27000340137e-05	2.27000027399e-05
hhs1	201505	3.2627497172208	3.194585	0.000228141236347	0.0132881935753	0.334098861682	0.59267991519	0.0585106293419	0.00106183506671	4.10455854981e-05	2.32483374495e-05	2.27276010275e-05	2.27021188268e-05	2.27002647183e-05
hhs1	201506	2.9363657335872	2.9341049999999997	2.34449774677e-05	0.00146775804919	0.59380564884	0.404045426255	0.000521209083663	2.30117079338e-05	2.2701072917e-05	2.27000131188e-05	2.27000003725e-05	2.27000000189e-05	2.27000000017e-05
hhs1	201507	1.9444539140704	2.14119	3.35878145437e-05	0.237408982595	0.762174658314	0.000223848250722	2.27229796754e-05	2.27000454693e-05	2.27000004654e-05	2.27000000127e-05	2.27000000008e-05	2.27e-05	2.27e-05
hhs1	201508	1.7686611611108	1.73821	0.000601810118934	0.913507260934	0.085705938234	2.60878172296e-05	2.27028732529e-05	2.27000223541e-05	2.27000005755e-05	2.27000000305e-05	2.27000000028e-05	2.27000000003e-05	2.27e-05
hhs1	201509	1.7271898044647	1.952865	0.0374457630822	0.499040466346	0.436428427598	0.0264446836616	0.000494108057337	3.26751465588e-05	2.30538072319e-05	2.27203393504e-05	2.27017266711e-05	2.27001993721e-05	2.27000361664e-05
hhs1	201510	1.5121407895988	1.7029999999999998	0.000287381860869	0.957750365848	0.0417802805392	2.30715686944e-05	2.27001822763e-05	2.27000010208e-05	2.27000000206e-05	2.27000000009e-05	2.27000000001e-05	2.27e-05	2.27e-05
hhs1	201511	1.520299879428	1.425	0.000391267498057	0.999385577652	4.15548245868e-05	2.27000252756e-05	2.2700000013e-05	2.27000000001e-05	2.27e-05	2.27e-05	2.27e-05	2.27e-05	2.27e-05
hhs1	201512	1.5831163781769	1.448285	0.0145611541212	0.980291589061	0.0049650760697	2.32790774059e-05	2.2701643063e-05	2.27000261716e-05	2.27000010845e-05	2.27000000817e-05	2.27000000093e-05	2.27000000014e-05	2.27000000003e-05
hhs1	201513	1.387455040274	1.70939	0.00407468826504	0.888984461275	0.106704922433	7.67803794248e-05	2.29417505764e-05	2.27055461905e-05	2.2700314737e-05	2.2700031214e-05	2.27000045105e-05	2.27000008544e-05	2.27000002787e-05
hhs1	201514	1.2974431088323	1.4248850000000002	0.0115366413411	0.986251942145	0.00202966334432	2.28527482313e-05	2.270041411e-05	2.27000065719e-05	2.2700000273e-05	2.27000000208e-05	2.27000000023e-05	2.27000000003e-05	2.27000000001e-05
hhs1	201515	1.2587908125444	0.779	0.760292919671	0.238741794926	0.000779697713314	2.66080038766e-05	2.27758055845e-05	2.27035417477e-05	2.27002939357e-05	2.27000362861e-05	2.27000059808e-05	2.27000012276e-05	2.2700000424e-05
hhs1	201516	1.0156354348946	1.2089599999999998	0.218441219936	0.775830773709	0.00553356601676	3.53636275834e-05	2.28692332328e-05	2.27068527479e-05	2.2700543671e-05	2.27000671313e-05	2.27000113181e-05	2.27000024035e-05	2.27000008818e-05
hhs1	201517	1.0059255966228	0.848171	0.903273746632	0.0965218436885	2.28095882159e-05	2.27000901934e-05	2.27000009861e-05	2.27000000359e-05	2.27000000027e-05	2.27000000003e-05	2.27e-05	2.27e-05	2.27e-05
hhs1	201518	0.78041372935497	0.877914	0.75348473961	0.246296379393	3.7262670067e-05	2.27181033647e-05	2.27002144626e-05	2.27000079888e-05	2.2700000585e-05	2.27000000668e-05	2.27000000104e-05	2.27000000021e-05	2.27000000007e-05
hhs1	201519	0.79537377784342	0.599	0.999016842426	0.000778841112824	2.27163757873e-05	2.27000829635e-05	2.27000025162e-05	2.27000001826e-05	2.27000000223e-05	2.27000000039e-05	2.27000000008e-05	2.27000000002e-05	2.27000000001e-05
hhs2	201441	2.2878987475129	2.20155	0.00160368477823	0.276065969154	0.706047769338	0.0160632400964	8.24877973455e-05	2.33297098712e-05	2.27179958829e-05	2.27010220892e-05	2.27000934659e-05	2.27000120611e-05	2.27000025683e-05
hhs2	201442	2.293085670803	2.77132	2.59127734087e-05	0.00317910283459	0.823176248746	0.173359234378	0.000123004232048	2.29920987419e-05	2.27047142988e-05	2.27002040292e-05	2.27000162974e-05	2.2700001969e-05	2.27000004077e-05
hhs2	201443	1.9157809268508	2.00035	0.134294215068	0.35216877658	0.35229192764	0.134425320045	0.0237885154858	0.00265372429615	0.000262685366643	4.43378024019e-05	2.48248525475e-05	2.29370438204e-05	2.27358204213e-05
hhs2	201444	2.5049250336112	2.023685	0.000820237820844	0.459255380691	0.538658743009	0.001100477915	2.8757408028e-05	2.28867130154e-05	2.27141628351e-05	2.27018312307e-05	2.27003361381e-05	2.27000790341e-05	2.27000342476e-05
hhs2	201445	2.2873799383322	2.20129	2.84575644598e-05	0.143014242348	0.856473925004	0.000324422928448	2.27519785158e-05	2.27001733802e-05	2.27000027794e-05	2.27000001099e-05	2.27000000078e-05	2.27000000009e-05	2.27000000001e-05
hhs2	201446	2.7541957845724	2.267	0.0029350879094	0.247299877623	0.709834627825	0.0394715983302	0.00031854078206	2.66377836098e-05	2.28218546262e-05	2.27071292033e-05	2.27006592968e-05	2.27000853858e-05	2.27000181787e-05
hhs2	201447	2.9133942268119	2.672	2.40001958249e-05	0.00586498098703	0.901999246778	0.0919338185397	4.17367404204e-05	2.27166622081e-05	2.27000952428e-05	2.27000017584e-05	2.2700000069e-05	2.27000000046e-05	2.27000000004e-05
hhs2	201448	2.4201118646958	3.41616	0.000528255299927	0.0157742898853	0.234430301498	0.574649607074	0.165147821127	0.00906309857368	0.000305100128136	3.28676218835e-05	2.32172659757e-05	2.2737331229e-05	2.2704195192e-05
hhs2	201449	2.866398701976	3.10682	0.000680587873561	0.0302975594035	0.393870719124	0.512228194895	0.0612095951015	0.00156992687439	5.18438702819e-05	2.34421944163e-05	2.27288555265e-05	2.27016593831e-05	2.27001488262e-05
hhs2	201450	3.5759063100149	3.622	2.72824188178e-05	0.000604209153989	0.0746077703695	0.738531448236	0.184045723961	0.00205586153264	3.67046859813e-05	2.28938328062e-05	2.27055110907e-05	2.27002748973e-05	2.27000235635e-05
hhs2	201451	5.2031043187612	4.986705000000001	0.00271757702478	0.0119688917623	0.0486675427228	0.151632346758	0.288879806975	0.286265172459	0.147914099168	0.0470019231826	0.0115104530031	0.00261292377102	0.000829263174747
hhs2	201452	4.487904943928	4.7041	2.47015523983e-05	0.000102176457455	0.00388705810034	0.112501399064	0.578308863792	0.287275158393	0.0174129949237	0.00041065235921	3.13092871745e-05	2.29722630035e-05	2.27138077107e-05
hhs2	201453	4.0139490175688	3.87752	9.25714397228e-05	0.00328948281918	0.08444959363	0.48865879622	0.379795461311	0.0422692873179	0.00132637995128	4.96776538527e-05	2.33288870826e-05	2.27198425545e-05	2.27009282959e-05
hhs2	201501	4.5772782202713	4.471	0.000108914133935	0.0017612609169	0.0293570935933	0.235101215312	0.491586234571	0.215186214497	0.0252696242805	0.00148433939964	9.52758118968e-05	2.68062453478e-05	2.30212389995e-05
hhs2	201502	5.0405704022141	4.92494	3.06260399109e-05	0.000228038861636	0.00551068863313	0.091408943852	0.445708508887	0.389875467634	0.0636196300552	0.00342000627646	0.000147469873009	2.7650237613e-05	2.29696499852e-05
hhs2	201503	5.2197739722474	5.618	2.50859762594e-05	6.06094815564e-05	0.000783287848429	0.0154080786235	0.175837250341	0.513947818352	0.262542497389	0.0296785756767	0.00159089423023	9.8343728239e-05	2.75583534703e-05
hhs2	201504	5.1724609850228	5.68662	0.000149834765474	0.00106202815914	0.00818380294878	0.0511994399671	0.197124482311	0.359554739991	0.272203449031	0.0910252832055	0.0168618547961	0.00229397327483	0.000341111550401
hhs2	201505	4.8556098126063	5.74485	0.000249757822144	0.0014744455784	0.00932752503703	0.0510138254828	0.186110439627	0.344608387036	0.277741204246	0.102976426709	0.0221497230713	0.00365491692744	0.000693348462214
hhs2	201506	3.6801810758918	4.764	3.16225624798e-05	0.000238250052341	0.00613648281168	0.114586870413	0.522819724665	0.322644309942	0.0321384089623	0.00128760451798	6.89460803441e-05	2.49163531198e-05	2.28636399469e-05
hhs2	201507	3.3675446190536	3.65638	0.00193027371476	0.0246442443284	0.183639081609	0.454166645115	0.280479866762	0.050334802198	0.00438255064858	0.000328743688069	4.59722051271e-05	2.48373104599e-05	2.2982420662e-05
hhs2	201508	2.7755180820416	3.07802	2.39455995523e-05	0.000641868794541	0.384847351316	0.612411946258	0.0019357684539	2.55938711353e-05	2.27249787536e-05	2.27006850668e-05	2.27000388447e-05	2.27000035847e-05	2.27000005691e-05
hhs2	201509	2.4594799603762	2.810055	0.00415078849051	0.0937380261256	0.524287298802	0.344977965946	0.0315457600764	0.00114455081734	6.26698432923e-05	2.46823293794e-05	2.28415343404e-05	2.27139037476e-05	2.27021318961e-05
hhs2	201510	2.7938916205806	2.597975	2.28145303295e-05	0.00232170223564	0.977016234243	0.0204797618961	2.32866054706e-05	2.27004864324e-05	2.27000034194e-05	2.27000000783e-05	2.27000000038e-05	2.27000000003e-05	2.27e-05
hhs2	201511	2.613003609607	2.79261	6.63189896899e-05	0.0176337646554	0.704230022511	0.276435847705	0.00149347112235	2.70378564753e-05	2.27363543663e-05	2.27007714177e-05	2.27000320337e-05	2.27000021615e-05	2.27000002415e-05
hhs2	201512	2.4923303836166	2.3685	3.4550259721e-05	0.054473178585	0.939667855505	0.00566361759178	2.45902156089e-05	2.27076928156e-05	2.27001433154e-05	2.27000064638e-05	2.27000005135e-05	2.27000000603e-05	2.27000000119e-05
hhs2	201513	2.2702867639352	2.08606	3.01475500309e-05	0.286566582672	0.713186413619	5.79288471189e-05	2.2726989933e-05	2.27003082552e-05	2.2700012218e-05	2.27000009752e-05	2.27000001219e-05	2.27000000209e-05	2.27000000061e-05
hhs2	201514	1.9421382331712	2.1938199999999997	0.000504804633624	0.251202540666	0.741443630417	0.00667864355803	3.40868630051e-05	2.27913801615e-05	2.27023427616e-05	2.270012633e-05	2.27000112302e-05	2.27000014248e-05	2.27000002996e-05
hhs2	201515	1.9284167287775	1.62998	0.00433698708691	0.95019970972	0.0452723874703	3.19862665063e-05	2.27289140366e-05	2.27005155269e-05	2.27000239873e-05	2.27000020181e-05	2.27000002534e-05	2.27000000424e-05	2.2700000012e-05
hhs2	201516	1.8402558953088	1.9887449999999998	0.00948450282766	0.502566373094	0.479224783597	0.0084829797616	0.000103006591447	2.47286387942e-05	2.28128738244e-05	2.27107606712e-05	2.27014951508e-05	2.27002735361e-05	2.27000857191e-05
hhs2	201517	1.8578277737435	1.97	0.00053893586897	0.55115007071	0.44780471559	0.000346823499786	2.3247488772e-05	2.27065821279e-05	2.27002406896e-05	2.27000172702e-05	2.27000019379e-05	2.27000002986e-05	2.27000000775e-05
hhs2	201518	1.7865209698078	1.57884	0.013020227503	0.942007155536	0.044769171151	4.44524420178e-05	2.27914293174e-05	2.27018387485e-05	2.27000910096e-05	2.27000079456e-05	2.27000010223e-05	2.27000001743e-05	2.27000000498e-05
hhs2	201519	1.6292459351176	1.67542	0.00921450777149	0.887387888973	0.103087640164	0.000149989802178	2.37354829495e-05	2.27348114199e-05	2.27026024799e-05	2.27003199941e-05	2.27000551462e-05	2.27000121272e-05	2.27000047439e-05
hhs3	201441	1.2778500588657	1.328145	0.161601036226	0.810177226458	0.0279575844413	0.0001045489667	2.33858997185e-05	2.27170355718e-05	2.27008850136e-05	2.27000761763e-05	2.27000094115e-05	2.27000015232e-05	2.27000004035e-05
hhs3	201442	1.3178149158751	1.24899	0.0452972061412	0.954435704355	8.54791338066e-05	2.27103127384e-05	2.2700055991e-05	2.27000014071e-05	2.27000000815e-05	2.27000000079e-05	2.27000000011e-05	2.27000000003e-05	2.27e-05
hhs3	201443	1.3338045206522	1.25535	0.0292805249679	0.970510146093	2.77289328437e-05	2.27000062527e-05	2.27000000013e-05	2.27e-05	2.27e-05	2.27e-05	2.27e-05	2.27e-05	2.27e-05
hhs3	201444	1.5074799429752	1.3986	0.00578341948311	0.993504533348	0.000530210160723	2.29335591013e-05	2.2703256861e-05	2.27001707524e-05	2.27000178597e-05	2.27000028573e-05	2.270000061e-05	2.27000001606e-05	2.27000000789e-05
hhs3	201445	1.3433130736249	1.39417	0.00707086780607	0.992363762589	0.000383760785792	2.27088036143e-05	2.27000149132e-05	2.27000001748e-05	2.27000000058e-05	2.27000000004e-05	2.27e-05	2.27e-05	2.27e-05
hhs3	201446	1.6673315406864	1.44397	0.0474814022544	0.931314798929	0.0210087136178	3.61260644161e-05	2.27580155291e-05	2.27010677295e-05	2.27000472231e-05	2.27000036851e-05	2.27000004265e-05	2.27000000659e-05	2.27000000168e-05
hhs3	201447	2.2084791951134	1.98952	0.00152246006524	0.512923168528	0.484088824835	0.00130538558587	2.39551489423e-05	2.27057463604e-05	2.27000872189e-05	2.27000029521e-05	2.27000001738e-05	2.27000000154e-05	2.27000000021e-05
hhs3	201448	2.1143457634051	2.35449	0.00324412780507	0.209295205948	0.709500563375	0.077013429694	0.000802914656234	3.01159030433e-05	2.28374797162e-05	2.27048316433e-05	2.27002805996e-05	2.2700023955e-05	2.27000032517e-05
hhs3	201449	2.8642375229886	2.48012	0.00503618666957	0.176946705586	0.65452750353	0.15902747987	0.00426665025901	8.08898404857e-05	2.37517245033e-05	2.2730973051e-05	2.27014396464e-05	2.27000977872e-05	2.27000102991e-05
hhs3	201450	4.5140049426961	3.31905	0.00102697783966	0.0257004814934	0.283697563588	0.540576410323	0.140252774842	0.00831874115965	0.000323166756205	3.50318039362e-05	2.3392127851e-05	2.27536670296e-05	2.27063992537e-05
hhs3	201451	7.2489778388211	5.9849250000000005	0.00177894971023	0.00623972188356	0.0214499328972	0.0656046229161	0.156416722355	0.25227396861	0.250369020791	0.153144448345	0.0636149697413	0.0206894073695	0.00841823538075
hhs3	201452	6.9251857773692	7.45741	0.000439432577315	0.00159755943526	0.00571669497431	0.0187608611059	0.0527169344552	0.117970577745	0.196442138737	0.231785803971	0.190537966494	0.111326402362	0.0727056281432
hhs3	201453	4.8415267314043	6.559	2.93226328585e-05	9.67051224942e-05	0.000857494248259	0.00830509390052	0.0583596310352	0.224248864192	0.375556826925	0.249661171237	0.070958105435	0.0106901670169	0.00123661825446
hhs3	201501	4.0930488015732	4.59632	2.3209092872e-05	5.21758583909e-05	0.00248027683413	0.121318250078	0.661475474454	0.208779316404	0.00571135491073	9.07446635044e-05	2.37682008752e-05	2.27282093216e-05	2.27012949066e-05
hhs3	201502	4.5048495438264	3.8398950000000003	0.000102419509156	0.00338021593794	0.0878536239996	0.511181448656	0.361736057952	0.0345829054963	0.00104733566304	4.71218653474e-05	2.34372158841e-05	2.27316238033e-05	2.2702081009e-05
hhs3	201503	4.2236670850729	3.86642	2.27013118508e-05	2.31699746422e-05	0.00131710513404	0.703404300538	0.294966523765	0.000152617493201	2.27814201037e-05	2.27003570538e-05	2.27000055491e-05	2.27000001939e-05	2.2700000013e-05
hhs3	201504	3.5139116630264	3.858085	0.000250197696005	0.00591919786894	0.100402339779	0.476805668402	0.364854308586	0.0491915642762	0.00239059212252	0.000113585863302	2.68660838826e-05	2.29557194387e-05	2.27236030348e-05
hhs3	201505	2.6406316141255	3.19033	0.000121775586992	0.00845390181622	0.327349624706	0.620422065687	0.0429893886533	0.000541282301405	3.08921138251e-05	2.29538201642e-05	2.27139593546e-05	2.27011882798e-05	2.27001678481e-05
hhs3	201506	2.5416137983432	2.50978	0.0596711548078	0.23590360951	0.391950893169	0.240441860517	0.0616948169368	0.00904770384415	0.00106420622879	0.000140568039513	3.73023234396e-05	2.47667249176e-05	2.31178984347e-05
hhs3	201507	1.8026749168619	2.53062	0.00210303859248	0.130271393238	0.706563241217	0.158117403347	0.00277796949603	5.28777662309e-05	2.32564035122e-05	2.27187969022e-05	2.2701046176e-05	2.27000859672e-05	2.27000112376e-05
hhs3	201508	2.0600328658684	1.84923	0.121653365674	0.453258549409	0.354757502248	0.0644573003466	0.0053163266797	0.000406020922943	5.58289243587e-05	2.63740582824e-05	2.32173834865e-05	2.27896590723e-05	2.2724695238e-05
hhs3	201509	1.6838821021458	1.671535	0.049728796571	0.747746224816	0.200623470407	0.00173206096655	3.30940298613e-05	2.28483222989e-05	2.27046082034e-05	2.27002551357e-05	2.27000216212e-05	2.27000025266e-05	2.27000004683e-05
hhs3	201510	1.6021794574577	1.4938150000000001	0.157574591059	0.686821958867	0.151957307859	0.00343373014824	7.48645263746e-05	2.39880652408e-05	2.27553005726e-05	2.27037528877e-05	2.27003646094e-05	2.2700046941e-05	2.27000094697e-05
hhs3	201511	1.7521941260015	1.402	0.206549271928	0.673687367679	0.117196020426	0.00237422716094	5.61288241641e-05	2.34528599504e-05	2.27291593518e-05	2.27017839009e-05	2.27001568802e-05	2.27000183885e-05	2.27000033298e-05
hhs3	201512	1.7018420053168	1.338	0.194976283455	0.751064761362	0.0533778508353	0.000417205104688	2.75493006212e-05	2.28412030269e-05	2.27079197876e-05	2.27007107741e-05	2.27000900381e-05	2.27000148065e-05	2.27000039737e-05
hhs3	201513	1.6627876812741	1.37433	0.136629962455	0.822722719463	0.0402625933976	0.000222805416277	2.55946584713e-05	2.28145572328e-05	2.27087811589e-05	2.27010508783e-05	2.27001725706e-05	2.27000358543e-05	2.27000128294e-05
hhs3	201514	1.4752976561449	1.436935	0.015957752145	0.979592859243	0.00426728515485	2.32019777725e-05	2.27014543563e-05	2.27000234473e-05	2.2700000979e-05	2.27000000743e-05	2.27000000084e-05	2.27000000012e-05	2.27000000003e-05
hhs3	201515	1.3397616580024	1.106	0.297748041126	0.701740857263	0.000329263759772	2.29357256222e-05	2.27020572084e-05	2.2700064029e-05	2.27000041762e-05	2.27000004401e-05	2.27000000648e-05	2.27000000123e-05	2.27000000039e-05
hhs3	201516	1.4659544851811	1.148665	0.224409992276	0.774932332883	0.000475612277084	2.31570964247e-05	2.27052444969e-05	2.27002044634e-05	2.27000160646e-05	2.27000019816e-05	2.27000003348e-05	2.27000000713e-05	2.27000000263e-05
hhs3	201517	1.3311740222735	1.138	0.0882378710369	0.911557258331	2.32705316108e-05	2.27001000623e-05	2.2700000622e-05	2.2700000017e-05	2.27000000011e-05	2.27000000001e-05	2.27e-05	2.27e-05	2.27e-05
hhs3	201518	1.2001549653734	1.08	0.326211546161	0.673491420557	0.000115374811458	2.27579602874e-05	2.27004934764e-05	2.27000153432e-05	2.27000010039e-05	2.27000001061e-05	2.27000000158e-05	2.2700000003e-05	2.27000000009e-05
hhs3	201519	1.2193098952623	0.972677	0.549208631624	0.450227044048	0.000381429271371	2.39645681246e-05	2.27285554974e-05	2.27017125875e-05	2.27001833258e-05	2.27000287305e-05	2.27000058962e-05	2.2700001479e-05	2.27000006683e-05
hhs4	201441	1.1159052713479	0.9906900000000001	0.543645276754	0.45615041424	2.27090043334e-05	2.27000016957e-05	2.27000000094e-05	2.27000000002e-05	2.27e-05	2.27e-05	2.27e-05	2.27e-05	2.27e-05
hhs4	201442	1.3131611574672	1.10387	0.151727388975	0.848067909874	2.31010641591e-05	2.27000863507e-05	2.27000005767e-05	2.27000000164e-05	2.2700000001e-05	2.27000000001e-05	2.27e-05	2.27e-05	2.27e-05
hhs4	201443	1.307559363868	1.43494	0.00480931034275	0.994313214034	0.000695874676644	2.27009461019e-05	2.27000001313e-05	2.27000000002e-05	2.27e-05	2.27e-05	2.27e-05	2.27e-05	2.27e-05
hhs4	201444	1.4846110902278	1.488905	0.00499781222523	0.990863326015	0.00395554999054	2.43897113332e-05	2.2720907648e-05	2.27010261979e-05	2.27001030558e-05	2.27000160399e-05	2.27000033576e-05	2.27000008705e-05	2.27000004207e-05
hhs4	201445	1.6845652846224	1.782	0.000212311124223	0.891412554408	0.10819136758	2.48654862126e-05	2.2701391475e-05	2.27000097007e-05	2.27000002361e-05	2.27000000122e-05	2.2700000001e-05	2.27000000001e-05	2.27e-05
hhs4	201446	2.1862063703185	1.896635	0.00214816818644	0.649341315632	0.347858027894	0.000492622738645	2.3654697521e-05	2.27104927218e-05	2.27003348259e-05	2.27000209771e-05	2.2700002076e-05	2.27000002854e-05	2.27000000647e-05
hhs4	201447	3.0520791550419	2.2785	0.000129346974445	0.153794738152	0.838222714876	0.00768950170034	2.74817310083e-05	2.27163363551e-05	2.27002223917e-05	2.27000073526e-05	2.27000004401e-05	2.27000000402e-05	2.2700000006e-05
hhs4	201448	2.9035764112516	3.546	0.0077987409347	0.0549802857245	0.225490902025	0.389764147513	0.246808735038	0.064389739729	0.00945761112965	0.00110343522612	0.000143687317618	3.75230319637e-05	2.51923300516e-05
hhs4	201449	3.7873594863816	3.423	0.000305351780231	0.0121786025604	0.225689638448	0.59458511658	0.159962649944	0.00700403981805	0.000179659909878	2.66865570644e-05	2.28459367568e-05	2.27078154593e-05	2.27006506397e-05
hhs4	201450	5.7029867857231	4.20006	2.33694794033e-05	7.31234494881e-05	0.00646644134961	0.317253097454	0.635568805576	0.0401561394934	0.000364690934779	2.61590100023e-05	2.27703929206e-05	2.27026777532e-05	2.27001823922e-05
hhs4	201451	7.5150246371843	5.09494	0.00197251121846	0.00905708792817	0.0394122660923	0.134604692308	0.283133484537	0.303158585698	0.162100804617	0.0510584454347	0.0120801859799	0.00262885253638	0.000793083650891
hhs4	201452	5.2125882989522	7.35571	3.12268036895e-05	8.19033419067e-05	0.000459590099165	0.00321942313778	0.0204958932224	0.0951371655907	0.257040999632	0.338733521799	0.206464671412	0.0639504543844	0.0143851505772
hhs4	201453	3.3645500924925	4.44125	0.00499100422234	0.026222606788	0.0991012117507	0.233071875245	0.306347607133	0.2169118895	0.0866525842213	0.0218856631841	0.00404769826232	0.000641833065946	0.000126026627722
hhs4	201501	2.9986065374259	3.069	0.0314327184346	0.133753549908	0.306857064301	0.324441381482	0.156349858349	0.0394908410069	0.00656522657034	0.000908497581758	0.000137217696896	3.8187077953e-05	2.54575915361e-05
hhs4	201502	3.1397722141044	2.6995	2.27723802234e-05	0.00180125396735	0.913316749708	0.084697267438	2.5755895191e-05	2.2700610138e-05	2.27000012347e-05	2.27000000104e-05	2.27000000002e-05	2.27e-05	2.27e-05
hhs4	201503	2.8446646022475	3.15088	3.85054139043e-05	0.00376292127574	0.343083824976	0.633753811249	0.0191467495456	0.000100124192931	2.32533082671e-05	2.27096734843e-05	2.2700342398e-05	2.27000203856e-05	2.27000020404e-05
hhs4	201504	2.5525099940947	2.90648	0.00807367031616	0.104189448225	0.438360928671	0.375515412049	0.0688081384046	0.00469349327969	0.000254621192039	3.5248794737e-05	2.35543943672e-05	2.27749779553e-05	2.27096951434e-05
hhs4	201505	2.3920356947578	2.52924	3.24162609929e-05	0.0233763215337	0.94001768051	0.0364000242775	3.73200772442e-05	2.27368639178e-05	2.27004605002e-05	2.27000152558e-05	2.27000009484e-05	2.2700000091e-05	2.27000000147e-05
hhs4	201506	2.6104083665691	2.10157	0.0585090100253	0.380850956174	0.458450253308	0.0956228773614	0.00614196553865	0.000296614301533	3.65177108206e-05	2.36144665578e-05	2.27804230423e-05	2.27091267703e-05	2.27015636321e-05
hhs4	201507	2.3288968165022	2.17487	0.0201145175037	0.352109059969	0.55855702223	0.0674241983124	0.00162614316675	5.4566389608e-05	2.36443733986e-05	2.27445613308e-05	2.27031412326e-05	2.27003066485e-05	2.27000464893e-05
hhs4	201508	2.2568880383896	2.0879	8.13379861685e-05	0.334245426993	0.665215465373	0.000298711577922	2.2857024826e-05	2.27010180943e-05	2.27000249234e-05	2.27000013362e-05	2.27000001194e-05	2.27000000153e-05	2.27000000032e-05
hhs4	201509	1.9032478155613	1.897	5.76384626718e-05	0.733169042232	0.266587693401	2.67243103826e-05	2.27015844923e-05	2.27000088537e-05	2.2700000191e-05	2.27000000092e-05	2.27000000007e-05	2.27000000001e-05	2.27e-05
hhs4	201510	1.4414701717928	1.608	0.000138657095721	0.995980143662	0.00369959220449	2.27070339866e-05	2.27000035504e-05	2.27000000214e-05	2.27000000004e-05	2.27e-05	2.27e-05	2.27e-05	2.27e-05
hhs4	201511	1.3683897098434	1.52781	0.000673814691798	0.997575042359	0.00156953857805	2.27043692507e-05	2.27000019969e-05	2.27000000102e-05	2.27000000002e-05	2.27e-05	2.27e-05	2.27e-05	2.27e-05
hhs4	201512	1.3082946924962	1.3045	0.00588826862173	0.993899969173	3.01619607857e-05	2.27002439983e-05	2.27000006898e-05	2.27000000118e-05	2.27000000004e-05	2.27000000001e-05	2.27e-05	2.27e-05	2.27e-05
hhs4	201513	1.1081799644329	1.2835	0.00585624187078	0.993934355958	2.7801472068e-05	2.27006940977e-05	2.27000047821e-05	2.27000001503e-05	2.27000000105e-05	2.27000000012e-05	2.27000000001e-05	2.27000000001e-05	2.27e-05
hhs4	201514	0.9397760297558	1.0685	0.274634982789	0.725160028185	2.33889110609e-05	2.2700114026e-05	2.27000005703e-05	2.27000000129e-05	2.27000000007e-05	2.27e-05	2.27e-05	2.27e-05	2.27e-05
hhs4	201515	0.9152625302498	1.04918	0.331088343118	0.668706526488	2.35301162691e-05	2.2700275247e-05	2.27000021039e-05	2.27000000635e-05	2.27000000041e-05	2.27000000004e-05	2.27000000001e-05	2.27e-05	2.27e-05
hhs4	201516	0.9719160524795	0.8687735	0.844874766883	0.154920067662	2.35641886777e-05	2.27012459398e-05	2.27000192793e-05	2.27000009037e-05	2.27000000801e-05	2.27000000108e-05	2.27000000019e-05	2.27000000006e-05	2.27000000001e-05
hhs4	201517	0.93930830034528	0.862	0.988243503995	0.0115521959744	2.27000303688e-05	2.27000000173e-05	2.27000000001e-05	2.27e-05	2.27e-05	2.27e-05	2.27e-05	2.27e-05	2.27e-05
hhs4	201518	1.0046819535989	0.812	0.967884877653	0.0319108116112	2.27107261344e-05	2.27000091319e-05	2.27000001031e-05	2.27000000039e-05	2.27000000003e-05	2.27e-05	2.27e-05	2.27e-05	2.27e-05
hhs4	201519	0.92633108197092	0.8	0.984834370661	0.0149613137392	2.27155577442e-05	2.27000406492e-05	2.27000009461e-05	2.27000000596e-05	2.27000000067e-05	2.2700000001e-05	2.27000000002e-05	2.27000000001e-05	2.27e-05
hhs5	201441	0.87675669912755	0.9574564999999999	0.566917055922	0.43240045421	0.000500160695192	2.34220481822e-05	2.27069061794e-05	2.27002046919e-05	2.27000122627e-05	2.2700001178e-05	2.27000001585e-05	2.27000000274e-05	2.27000000078e-05
hhs5	201442	1.0010351329274	0.912906	0.888899084407	0.110896614721	2.27008715242e-05	2.27000004137e-05	2.27000000038e-05	2.27000000001e-05	2.27e-05	2.27e-05	2.27e-05	2.27e-05	2.27e-05
hhs5	201443	1.0407407032437	0.958941	0.581422956429	0.418355001519	4.0441195859e-05	2.27008554653e-05	2.27000006933e-05	2.27000000032e-05	2.27000000001e-05	2.27e-05	2.27e-05	2.27e-05	2.27e-05
hhs5	201444	1.1706960128229	0.993	0.516984218828	0.482745175064	8.87622824269e-05	2.2936581e-05	2.27066732176e-05	2.27004928159e-05	2.27000630965e-05	2.27000115376e-05	2.27000027091e-05	2.27000007656e-05	2.27000004083e-05
hhs5	201445	1.2344246698565	1.04911	0.323803523611	0.675992016096	2.28602779032e-05	2.27000148277e-05	2.27000000516e-05	2.27000000009e-05	2.27e-05	2.27e-05	2.27e-05	2.27e-05	2.27e-05
hhs5	201446	1.4690069037933	1.3835	0.0466563505856	0.947069019862	0.00609116852958	2.45536686938e-05	2.27072160474e-05	2.27001315316e-05	2.27000058581e-05	2.27000004615e-05	2.27000000539e-05	2.27000000084e-05	2.27000000021e-05
hhs5	201447	1.8585573276797	1.603655	0.00235171626361	0.974654324066	0.0228116514223	2.34076547055e-05	2.27005886181e-05	2.27000041267e-05	2.27000000942e-05	2.27000000046e-05	2.27000000002e-05	2.27000000001e-05	2.27e-05
hhs5	201448	2.3989527624954	2.39998	0.0115855845889	0.230896574016	0.607368820528	0.144279984918	0.00559725026271	0.000154107042701	2.66818320328e-05	2.28830497094e-05	2.27124238163e-05	2.27011677286e-05	2.27001700338e-05
hhs5	201449	3.8730872697533	2.67458	0.0015948250909	0.0921475008826	0.647640287322	0.251011669237	0.00738476216062	0.000106207897626	2.39159405056e-05	2.27301535024e-05	2.27012324838e-05	2.27000760104e-05	2.27000073758e-05
hhs5	201450	4.9404536613652	4.60759	0.000552517903934	0.00529278458743	0.0434918443692	0.209130945961	0.404274400249	0.262974831062	0.0647039809554	0.00853946157732	0.000893786084594	0.000111146818328	3.43004321917e-05
hhs5	201451	6.6067503110174	5.58573	0.0013628417336	0.00569947026716	0.0235418335516	0.0835166587722	0.209169614525	0.303755565793	0.232827686723	0.10080381623	0.0297111108405	0.00729781503349	0.00231358653093
hhs5	201452	4.8275531473676	5.83081	0.000127876685203	0.000886620666623	0.00679373316968	0.042739437372	0.170975017767	0.341040690422	0.295314044381	0.114357122835	0.0238151799063	0.00344424917516	0.000506027619766
hhs5	201453	3.1961269947075	4.203	0.000176463873031	0.003743137806	0.0580965484924	0.332835870346	0.454679105201	0.137422168516	0.0123594315685	0.000595780412466	4.50778721242e-05	2.36615588373e-05	2.27543534961e-05
hhs5	201501	2.6265067965045	2.93489	0.00208319367196	0.0634725386485	0.477599870105	0.412529394701	0.0428827076259	0.00128767545853	5.28364989113e-05	2.36378641793e-05	2.27424264465e-05	2.27027307702e-05	2.27002688687e-05
hhs5	201502	2.2572987616463	2.69694	2.51176785108e-05	0.00910058868865	0.853215006815	0.137442583376	8.04721936836e-05	2.27311572638e-05	2.27000904022e-05	2.27000008988e-05	2.27000000208e-05	2.27000000009e-05	2.27e-05
hhs5	201503	1.9183964018308	2.395	2.31723061872e-05	0.0225770846845	0.975091569923	0.00214919786907	2.27751418833e-05	2.27000748877e-05	2.27000005316e-05	2.27000000115e-05	2.27000000006e-05	2.27e-05	2.27e-05
hhs5	201504	1.9104995362029	2.1331100000000003	0.0632761658228	0.362045895266	0.450901963026	0.113977757313	0.00916773973198	0.000490778265507	4.7174112224e-05	2.4279209959e-05	2.28312174832e-05	2.27138692708e-05	2.27021657858e-05
hhs5	201505	1.8787381575691	1.99861	0.00106928165008	0.500903017109	0.496819625552	0.00104782702111	2.40387254248e-05	2.27097053761e-05	2.27002250406e-05	2.2700010976e-05	2.27000008862e-05	2.27000001027e-05	2.27000000194e-05
hhs5	201506	1.8300110648985	1.71218	0.146433728207	0.509786794118	0.304230574238	0.0373214283021	0.00199408145934	0.000114279952353	2.78819949397e-05	2.30879709311e-05	2.27381111939e-05	2.27047517856e-05	2.27008941576e-05
hhs5	201507	1.6288439666843	1.607	0.114397597695	0.667968874212	0.211588530323	0.00580373302709	0.00010336594893	2.43379047323e-05	2.27573584032e-05	2.27032308788e-05	2.27002660641e-05	2.27000295919e-05	2.27000050961e-05
hhs5	201508	1.7726079614428	1.489755	0.114314454031	0.779073526425	0.105480346557	0.000961901224379	3.32767946715e-05	2.29790479209e-05	2.27145097144e-05	2.27012308769e-05	2.27001494094e-05	2.27000237687e-05	2.27000061691e-05
hhs5	201509	1.8388324047014	1.648	0.00444671722914	0.934815985277	0.0605465451077	3.18386697477e-05	2.27135798557e-05	2.27001328764e-05	2.27000038505e-05	2.27000002202e-05	2.27000000201e-05	2.27000000024e-05	2.27000000006e-05
hhs5	201510	1.8891670736512	1.72118	0.0254095832807	0.761982388243	0.211485286085	0.000960317283729	2.6185085529e-05	2.2738901571e-05	2.2701060715e-05	2.27000543754e-05	2.27000043855e-05	2.27000004954e-05	2.27000000891e-05
hhs5	201511	2.0120096638144	1.626	0.00471118959955	0.946636649327	0.0484667529431	2.6505330428e-05	2.27027840025e-05	2.27000154708e-05	2.27000002858e-05	2.27000000113e-05	2.27000000007e-05	2.27000000001e-05	2.27e-05
hhs5	201512	1.8004552291852	1.764055	0.00100728582685	0.871527352635	0.127268758086	3.76819462464e-05	2.27212687226e-05	2.27002296693e-05	2.27000075314e-05	2.27000004864e-05	2.27000000494e-05	2.2700000007e-05	2.27000000016e-05
hhs5	201513	1.6716917601086	1.3055050000000001	0.00390063787105	0.995888129673	2.96316392853e-05	2.27008108487e-05	2.27000053217e-05	2.27000001633e-05	2.27000000113e-05	2.27000000013e-05	2.27000000002e-05	2.27e-05	2.27e-05
hhs5	201514	1.4242576724417	1.36158	0.0450985509647	0.951422570504	0.00329652785101	2.34478195785e-05	2.27028071886e-05	2.27000510161e-05	2.27000022783e-05	2.27000001801e-05	2.27000000211e-05	2.27000000032e-05	2.27000000009e-05
hhs5	201515	1.219209091654	1.323	0.0400285730549	0.958898477041	0.000891156204159	2.28926650022e-05	2.27010091181e-05	2.27000243744e-05	2.27000013692e-05	2.27000001309e-05	2.2700000018e-05	2.27000000032e-05	2.2700000001e-05
hhs5	201516	1.2371922260825	1.070965	0.242850079074	0.756944967568	2.33530269673e-05	2.27003268956e-05	2.27000034751e-05	2.27000001349e-05	2.27000000107e-05	2.27000000013e-05	2.27000000003e-05	2.27e-05	2.27e-05
hhs5	201517	1.0601152519365	1.16203	0.0602172363757	0.939577622137	2.35413581541e-05	2.27001288647e-05	2.27000007628e-05	2.27000000203e-05	2.27000000012e-05	2.27000000001e-05	2.27e-05	2.27e-05	2.27e-05
hhs5	201518	1.0089988509474	0.978485	0.5792022697	0.420593185016	2.2945173081e-05	2.27001099453e-05	2.27000009509e-05	2.27000000306e-05	2.2700000002e-05	2.27000000002e-05	2.27000000001e-05	2.27e-05	2.27e-05
hhs5	201519	0.85200575582545	1.03004	0.308396179998	0.691399513687	2.27063096652e-05	2.27000058762e-05	2.27000000952e-05	2.2700000005e-05	2.27000000004e-05	2.27000000001e-05	2.27e-05	2.27e-05	2.27e-05
hhs6	201441	2.1414861036969	2.088775	3.12290029149e-05	0.299642182922	0.700096152803	7.15194539006e-05	2.27157267459e-05	2.27000888037e-05	2.27000020655e-05	2.27000001081e-05	2.27000000095e-05	2.27000000012e-05	2.27000000002e-05
hhs6	201442	2.225345921546	2.28345	2.30092329478e-05	0.0288544145488	0.970847657148	0.000116006357015	2.27126482403e-05	2.27000636223e-05	2.27000015394e-05	2.2700000087e-05	2.27000000084e-05	2.27000000011e-05	2.27000000003e-05
hhs6	201443	2.3164011291538	2.3219	2.79607923192e-05	0.0855288755326	0.910651253122	0.00363282100132	2.28894623057e-05	2.27000894694e-05	2.27000002782e-05	2.27000000029e-05	2.27000000001e-05	2.27e-05	2.27e-05
hhs6	201444	2.4418727493578	2.4708300000000003	6.19627774787e-05	0.0288269676389	0.952367197946	0.018555438007	5.1749261958e-05	2.31569995568e-05	2.2724313355e-05	2.27025347294e-05	2.27004028158e-05	2.27000854238e-05	2.27000332378e-05
hhs6	201445	2.304940326743	2.671	2.41343884574e-05	0.00468672877467	0.914174848492	0.0809381071152	3.99543382157e-05	2.27266234246e-05	2.27002599282e-05	2.27000074828e-05	2.27000004253e-05	2.27000000385e-05	2.27000000058e-05
hhs6	201446	3.8736443983623	2.392785	0.00138580194063	0.157498023008	0.774820468682	0.0656643001563	0.00048974963115	2.8001904208e-05	2.28459942554e-05	2.27078895865e-05	2.27006900524e-05	2.27000857939e-05	2.27000175928e-05
hhs6	201447	4.6910790210367	3.810825	9.4312392679e-05	0.00268719608009	0.0808972917315	0.546459746252	0.344597344304	0.0244666325069	0.000685972790307	4.24576368886e-05	2.35809465337e-05	2.27589710148e-05	2.27063875074e-05
hhs6	201448	4.7999027625748	4.882	0.00012137368173	0.00131230263563	0.0161227863365	0.130667302001	0.408263055051	0.348371996613	0.0852308131738	0.00908266870399	0.000721979956928	7.73758064881e-05	2.83460397595e-05
hhs6	201449	8.0709849202283	5.459	2.27107657479e-05	2.31277204384e-05	5.30495597e-05	0.0032213099248	0.169478393885	0.69290015891	0.132001659481	0.00221021469685	4.36570047027e-05	2.30095163226e-05	2.27085348846e-05
hhs6	201450	11.088893902613	9.40296	0.000202638784304	0.000554603118372	0.00159357454032	0.00455844003762	0.0124512836599	0.031124430653	0.0679316626891	0.123276027813	0.1779920982	0.198360681795	0.38195455871
hhs6	201451	7.7866075885066	10.9212	0.000430630348698	0.000876095052124	0.00183077661768	0.00386951296025	0.00813900874148	0.0167083564417	0.0326743338729	0.0591078280821	0.0957166140983	0.134319083232	0.646327760552
hhs6	201452	9.985360069309	7.64713	0.000894234772995	0.00278701257552	0.00833978473692	0.0228591764107	0.0546635047815	0.10842539206	0.170251736458	0.204438024027	0.184947540213	0.127097427039	0.115296166926
hhs6	201453	8.32554468951	8.8572	2.8112023367e-05	5.28063973619e-05	0.000193427797341	0.000972158061438	0.00490888630671	0.021507375348	0.0731891272053	0.174030730121	0.26505303814	0.246874295394	0.213190043205
hhs6	201501	9.3536892584628	6.96399	2.27455696409e-05	2.33153999752e-05	3.35604087285e-05	0.000264119012036	0.0056689357964	0.0871008064004	0.427114921143	0.401342811707	0.0736542185697	0.00455045982516	0.000224106167922
hhs6	201502	7.6871823741155	8.513895	2.6672911123e-05	4.53709521276e-05	0.000159351235649	0.000860430625408	0.0049121353998	0.0245405140072	0.091998775305	0.221687813009	0.303686812718	0.225443846014	0.126638277824
hhs6	201503	6.6830045821505	7.40985	2.42120442912e-05	3.39621138905e-05	0.00011981071563	0.000951986697779	0.00880776868674	0.0646340294657	0.258116108937	0.400038042216	0.213987926735	0.0466567056221	0.00662944676535
hhs6	201504	6.2619197963623	6.37529	6.12773275054e-05	0.000316423062223	0.00232190881071	0.0163689043653	0.0860227407646	0.258242006374	0.355749915072	0.209768096159	0.0593072018603	0.0102349354099	0.00160659079441
hhs6	201505	5.861047417224	5.763	2.35054417777e-05	3.38923100988e-05	0.000244792263458	0.0056947100245	0.109657610994	0.532698252415	0.320634444454	0.0296840919242	0.00122832627129	7.43013914604e-05	2.60725108028e-05
hhs6	201506	5.3733530622535	5.18136	0.000262866306206	0.00213799689673	0.0172764070951	0.101248463502	0.30621844645	0.36677793002	0.166141240768	0.0346514157406	0.00464099449282	0.000550340817456	9.38979115294e-05
hhs6	201507	4.676526514084	4.75587	0.00038963930267	0.00372154489684	0.0322796638132	0.173838402499	0.393304217513	0.300193365508	0.0832299803976	0.0116393436417	0.00122310556897	0.000142744437175	3.7992421242e-05
hhs6	201508	4.6389821980753	4.07045	2.28672715518e-05	3.48161558609e-05	0.00292172099012	0.412897856729	0.57728522919	0.00669933974641	4.70736080043e-05	2.29867483834e-05	2.27089578897e-05	2.27005423346e-05	2.27000604336e-05
hhs6	201509	4.6510039097869	3.9672	2.27399679263e-05	2.77097606044e-05	0.00267876639531	0.540907542168	0.454520640468	0.00172557472947	2.6195300461e-05	2.27303990216e-05	2.27007681041e-05	2.27000392884e-05	2.27000037273e-05
hhs6	201510	4.0143717119372	4.013365	3.32658333672e-05	0.000537802915905	0.0293245774344	0.459532087253	0.477481549598	0.0323904447775	0.000597405054296	3.4346275617e-05	2.30966876007e-05	2.27220950255e-05	2.27020755877e-05
hhs6	201511	3.6249055056714	3.14157	2.99162427914e-05	0.00243901201069	0.342895455713	0.641560497452	0.0129042620831	5.71488666336e-05	2.2904228202e-05	2.27032853496e-05	2.2700111557e-05	2.2700006491e-05	2.27000006401e-05
hhs6	201512	3.3479389671364	3.122085	2.2729095347e-05	5.26429155608e-05	0.268784583335	0.730709545809	0.000294176368726	2.2821740298e-05	2.27007185025e-05	2.27000167937e-05	2.27000008762e-05	2.2700000077e-05	2.27000000118e-05
hhs6	201513	2.7940450555291	2.8614100000000002	5.63748522899e-05	0.00771311749342	0.665068778074	0.325488361015	0.00152728333296	3.23427075771e-05	2.29283566396e-05	2.27127208027e-05	2.27012304987e-05	2.27001737528e-05	2.27000425538e-05
hhs6	201514	2.7163651832082	2.564965	2.34244331978e-05	0.00510846637474	0.975806953467	0.0189003813676	2.45701667815e-05	2.27041305794e-05	2.27000573222e-05	2.27000021855e-05	2.27000001558e-05	2.2700000017e-05	2.27000000031e-05
hhs6	201515	1.8122139335987	1.723	0.0134410224043	0.809722382617	0.176259432002	0.000416224523596	2.46966494541e-05	2.27397193717e-05	2.27018994746e-05	2.27001605172e-05	2.27000200935e-05	2.27000033481e-05	2.2700000935e-05
hhs6	201516	2.4889920195419	1.720055	0.000787647085677	0.9329034016	0.0661208376239	2.91926920158e-05	2.27205487208e-05	2.27004243215e-05	2.27000230103e-05	2.2700002228e-05	2.27000003173e-05	2.27000000596e-05	2.27000000192e-05
hhs6	201517	2.4143266145565	1.7455	2.84071386672e-05	0.984353397589	0.0154365723092	2.272293526e-05	2.27000269943e-05	2.27000003443e-05	2.27000000137e-05	2.27000000011e-05	2.27000000001e-05	2.27e-05	2.27e-05
hhs6	201518	2.2584937990779	1.60874	0.000256434353577	0.994559711801	0.00500218158978	2.27721010083e-05	2.27001518313e-05	2.27000024424e-05	2.27000001093e-05	2.27000000091e-05	2.27000000011e-05	2.27000000001e-05	2.27000000001e-05
hhs6	201519	2.2392109116576	1.45107	0.00661427197262	0.990984448698	0.00221908720029	2.32868817587e-05	2.27050405785e-05	2.2700188759e-05	2.27000153289e-05	2.27000020037e-05	2.27000003616e-05	2.27000000826e-05	2.27000000335e-05
hhs7	201441	0.96930781344936	0.967762	0.582654330253	0.417135323939	2.87431631229e-05	2.27026270175e-05	2.2700017813e-05	2.27000004605e-05	2.27000000258e-05	2.27000000023e-05	2.27000000004e-05	2.27e-05	2.27e-05
hhs7	201442	0.90446901493942	1.24639	0.0742494698677	0.925299098637	0.000269767541301	2.27635670905e-05	2.27003767871e-05	2.27000097612e-05	2.27000005728e-05	2.27000000564e-05	2.2700000008e-05	2.27000000014e-05	2.27000000004e-05
hhs7	201443	0.7080001787845	0.87503	0.786029913454	0.213765548946	2.29375943858e-05	2.27000057625e-05	2.27000000043e-05	2.27e-05	2.27e-05	2.27e-05	2.27e-05	2.27e-05	2.27e-05
hhs7	201444	0.77134855531586	1.07603	0.132409155335	0.867386466712	2.27778320661e-05	2.27001180292e-05	2.27000026558e-05	2.27000001777e-05	2.27000000214e-05	2.27000000039e-05	2.27000000009e-05	2.27000000002e-05	2.27000000001e-05
hhs7	201445	1.0937051697004	0.990689	0.513559860729	0.485440819128	0.000816762522972	2.36507091679e-05	2.27067467694e-05	2.27001554661e-05	2.27000075681e-05	2.27000006107e-05	2.27000000709e-05	2.27000000107e-05	2.27000000027e-05
hhs7	201446	1.0239211226211	1.122135	0.257432879672	0.742192878219	0.000192577747506	2.27639908093e-05	2.27003621009e-05	2.27000083341e-05	2.27000004318e-05	2.27000000377e-05	2.27000000048e-05	2.27000000008e-05	2.27000000002e-05
hhs7	201447	1.8416136106018	1.255315	0.116688055487	0.881852395311	0.00127774230378	2.29064007052e-05	2.27004913925e-05	2.27000059011e-05	2.27000001848e-05	2.27000000108e-05	2.2700000001e-05	2.27000000001e-05	2.27e-05
hhs7	201448	1.7896828949712	2.37717	0.0564571403257	0.270922344644	0.433497457235	0.201388062738	0.0340013015092	0.00331683699862	0.000298169721691	4.75490438019e-05	2.53387602495e-05	2.30364123214e-05	2.27626115668e-05
hhs7	201449	3.6920380495559	2.4028549999999997	0.00212450433566	0.176180967697	0.732451274453	0.0882984867748	0.000802776501231	2.84058243691e-05	2.27819811753e-05	2.27023121554e-05	2.2700111349e-05	2.27000080932e-05	2.2700000935e-05
hhs7	201450	4.8878393308093	5.38396	0.00114552507959	0.00607970724413	0.0288574158472	0.104195575451	0.240001472453	0.306558859785	0.20759780291	0.0799991316186	0.020469804179	0.00414585109935	0.000948854333751
hhs7	201451	6.3790795047332	6.676605	0.000281258350047	0.00107789640532	0.00458556986379	0.0196020275778	0.0733397457197	0.196710689962	0.306191604087	0.246959125797	0.109205505009	0.0320082093608	0.0100383678673
hhs7	201452	5.800726426909	7.01268	9.22748172672e-05	0.000422367724137	0.00230525155417	0.0119807693057	0.0510346248808	0.15271813057	0.277557233059	0.279700721021	0.156092181077	0.0527377534299	0.0153586925609
hhs7	201453	4.4915329259181	5.788	3.70575655973e-05	0.000227593925246	0.00281693177943	0.0291022281319	0.167734746643	0.390363235175	0.309596227341	0.0876979677995	0.0113682434119	0.000961767673965	9.40005537381e-05
hhs7	201501	3.5907039382754	4.86797	2.96941085936e-05	0.00020736837923	0.00532461401796	0.0966659300066	0.476014620161	0.370163792106	0.0492077049024	0.00223869429991	9.89270124481e-05	2.57756816701e-05	2.28793239908e-05
hhs7	201502	4.1871560309897	4.13414	6.4200836096e-05	0.0015469619772	0.0425826480184	0.372773962873	0.489865472456	0.0889985178827	0.00396561825538	0.000131070243593	2.60028741045e-05	2.28361335237e-05	2.2708450505e-05
hhs7	201503	4.1554242046684	5.10718	3.67236597707e-05	0.00025945149886	0.00452479483599	0.0659146398925	0.370667697908	0.443478231304	0.106211858894	0.00836709547463	0.000466887773761	4.7925807859e-05	2.46929507631e-05
hhs7	201504	3.2420576438997	4.766500000000001	2.30176152184e-05	3.75553475446e-05	0.00113363421284	0.0676900231633	0.610523991128	0.309180967805	0.0111751828514	0.000165158817674	2.50024603273e-05	2.27634983724e-05	2.27031001299e-05
hhs7	201505	2.6765215315202	3.41825	2.32420475406e-05	0.000168629830797	0.090060582562	0.87455392668	0.0350044880231	7.53772960703e-05	2.29492367521e-05	2.27041504479e-05	2.27001605291e-05	2.27000109698e-05	2.27000013118e-05
hhs7	201506	2.3860002455796	2.62993	0.0646087854648	0.211545870693	0.348397116167	0.259130340205	0.0928647225474	0.0196740229633	0.00315305404856	0.000477101466079	9.0232156997e-05	3.35938138225e-05	2.51604733872e-05
hhs7	201507	2.4233310778915	2.389	0.0227732135834	0.254501002929	0.542948415366	0.167544145539	0.0116186912625	0.000480384872012	4.21480591972e-05	2.38027495809e-05	2.27854975199e-05	2.27087743831e-05	2.27013684957e-05
hhs7	201508	2.3099564682521	2.339235	0.000445099365619	0.147009978518	0.825747559138	0.0265717126155	8.89218861445e-05	2.32154116218e-05	2.27123723917e-05	2.27006311151e-05	2.27000537249e-05	2.27000065895e-05	2.27000013406e-05
hhs7	201509	2.4821153040736	1.97549	0.000232661462167	0.544766550328	0.45468335995	0.000158443374455	2.27843759754e-05	2.27004977314e-05	2.27000107027e-05	2.27000005048e-05	2.27000000401e-05	2.27000000046e-05	2.27000000009e-05
hhs7	201510	2.1529490886104	2.181525	0.000925257404312	0.28398316734	0.705248413017	0.00966740062686	3.94664300004e-05	2.27934996845e-05	2.27016166252e-05	2.27000611171e-05	2.27000039792e-05	2.27000003838e-05	2.270000006e-05
hhs7	201511	1.8738554135975	2.19783	0.00863740207319	0.32489949706	0.618904720324	0.0468723237921	0.000543537368937	2.88769714545e-05	2.28365901731e-05	2.27054388758e-05	2.27003453371e-05	2.27000314851e-05	2.27000045254e-05
hhs7	201512	1.8170322102632	1.495	0.0522365339393	0.898348012654	0.0491625373748	9.36425598818e-05	2.3066110882e-05	2.27070203308e-05	2.2700313252e-05	2.27000244364e-05	2.27000028196e-05	2.2700000434e-05	2.27000001096e-05
hhs7	201513	1.4663329221465	1.5558800000000002	0.0489924985714	0.862359633023	0.0881369682861	0.000348496331325	2.60849077473e-05	2.28103760398e-05	2.2707511049e-05	2.27008304025e-05	2.27001289125e-05	2.27000256862e-05	2.27000088027e-05
hhs7	201514	1.150176462646	1.0495	0.376613143068	0.623165460371	3.97910019414e-05	2.27055264146e-05	2.2700032468e-05	2.27000007762e-05	2.27000000414e-05	2.27000000037e-05	2.27000000004e-05	2.27000000001e-05	2.27e-05
hhs7	201515	1.0849567578102	0.7904	0.953963350792	0.045832252271	2.2796833059e-05	2.27001025579e-05	2.27000012387e-05	2.27000000476e-05	2.27000000034e-05	2.27000000004e-05	2.27000000001e-05	2.27e-05	2.27e-05
hhs7	201516	1.0759391180812	0.9085650000000001	0.662918665276	0.336722096485	0.000177230188264	2.31006715531e-05	2.27070022315e-05	2.27003407825e-05	2.27000306551e-05	2.27000041415e-05	2.27000007468e-05	2.27000001672e-05	2.27000000649e-05
hhs7	201517	0.81953956059267	0.993393	0.520013894704	0.47977952512	2.49789799045e-05	2.2701185427e-05	2.27000104505e-05	2.27000003375e-05	2.27000000229e-05	2.27000000024e-05	2.27000000003e-05	2.27000000001e-05	2.27e-05
hhs7	201518	0.84728977710439	0.762624	0.923597345601	0.076196392244	2.46590709117e-05	2.27030414114e-05	2.27000412265e-05	2.27000016653e-05	2.27000001286e-05	2.27000000153e-05	2.27000000024e-05	2.27000000006e-05	2.27000000001e-05
hhs7	201519	0.61554787160138	0.853122	0.822049806305	0.177736317305	3.22460297301e-05	2.27296137394e-05	2.27006967043e-05	2.27000435727e-05	2.27000048192e-05	2.27000007744e-05	2.27000001621e-05	2.27000000414e-05	2.2700000019e-05
hhs8	201441	0.69666932039747	0.707878	0.914167014877	0.0856171478127	3.42174303589e-05	2.27196397508e-05	2.27002320554e-05	2.27000080059e-05	2.27000005339e-05	2.27000000555e-05	2.27000000079e-05	2.27000000014e-05	2.27000000004e-05
hhs8	201442	0.77017958547468	0.754218	0.999116053481	0.000679646482042	2.27000371639e-05	2.27000000345e-05	2.27000000004e-05	2.27e-05	2.27e-05	2.27e-05	2.27e-05	2.27e-05	2.27e-05
hhs8	201443	0.7664045669129	0.828186	0.996256585258	0.00353911474243	2.27000000034e-05	2.27e-05	2.27e-05	2.27e-05	2.27e-05	2.27e-05	2.27e-05	2.27e-05	2.27e-05
hhs8	201444	0.79643212837612	0.8429089999999999	0.914298528659	0.0854963404579	2.35271194055e-05	2.27036355173e-05	2.27001169802e-05	2.27000093527e-05	2.27000012618e-05	2.27000002394e-05	2.27000000578e-05	2.27000000166e-05	2.27000000091e-05
hhs8	201445	0.78817539544702	0.904218	0.893439678584	0.106356021147	2.27002688984e-05	2.27000000407e-05	2.27000000002e-05	2.27e-05	2.27e-05	2.27e-05	2.27e-05	2.27e-05	2.27e-05
hhs8	201446	0.74671747693945	0.9146445000000001	0.759685160166	0.240110316721	2.29230276981e-05	2.27000842682e-05	2.27000005786e-05	2.27000000152e-05	2.27000000009e-05	2.27000000001e-05	2.27e-05	2.27e-05	2.27e-05
hhs8	201447	0.98878518505356	0.8816435	0.755209915749	0.244582225823	2.62574240327e-05	2.27009996906e-05	2.27000041613e-05	2.2700000071e-05	2.27000000028e-05	2.27000000002e-05	2.27e-05	2.27e-05	2.27e-05
hhs8	201448	1.3198003908935	1.15626	0.254070734887	0.744653536178	0.00109384415081	2.29840767933e-05	2.27006993423e-05	2.27000077278e-05	2.27000002172e-05	2.27000000113e-05	2.27000000009e-05	2.27000000001e-05	2.27e-05
hhs8	201449	1.8339608885755	1.676635	0.106690263249	0.617679070107	0.26393444816	0.0113362322944	0.000219600651844	2.67473179231e-05	2.28310546906e-05	2.2706623395e-05	2.27004864952e-05	2.27000484126e-05	2.27000073526e-05
hhs8	201450	2.4056390404276	2.69888	0.0070829236593	0.131109711799	0.544545268362	0.290944021532	0.0252255100998	0.000944428692619	5.56400396505e-05	2.42782861791e-05	2.2806393843e-05	2.27097624272e-05	2.27013732654e-05
hhs8	201451	3.7839397350295	3.245355	0.00026445061779	0.0102182468378	0.292608436966	0.631302602834	0.0639856488568	0.00145968876331	6.72929144939e-05	2.52528190061e-05	2.29394604415e-05	2.2732407828e-05	2.2707522357e-05
hhs8	201452	4.3901884124618	4.04756	0.000207781632113	0.00439045013997	0.0716506133301	0.397048215912	0.43106646922	0.0894143246615	0.0058691367214	0.000272987098494	3.39347573343e-05	2.33346105552e-05	2.27519161203e-05
hhs8	201453	3.4045873854848	4.01391	2.317463469e-05	0.000114715488748	0.0170498174053	0.470567781817	0.492627207853	0.0193961990542	0.000129752996226	2.32456966817e-05	2.27049667574e-05	2.27000847082e-05	2.27000025827e-05
hhs8	201501	3.3466445473621	3.30456	0.000388674511038	0.0166818044026	0.28237024009	0.581807360243	0.114609008836	0.00394745546643	0.000102586309321	2.46919782719e-05	2.27737863071e-05	2.2704033284e-05	2.27003438494e-05
hhs8	201502	3.1880777223019	3.289015	2.30725289239e-05	0.000353463165823	0.186463823561	0.794438099053	0.018568731127	3.92795967583e-05	2.27307684668e-05	2.27001953519e-05	2.27000031697e-05	2.27000001009e-05	2.27000000058e-05
hhs8	201503	3.0139043767554	2.915	2.27053284315e-05	7.50509968886e-05	0.67911798425	0.320617096198	3.09616414084e-05	2.27015806947e-05	2.27000046318e-05	2.27000000602e-05	2.27000000019e-05	2.27000000001e-05	2.27e-05
hhs8	201504	2.7842588914358	2.750785	2.27702874372e-05	0.000959061655551	0.879339050401	0.119514512057	2.84037486631e-05	2.27018436937e-05	2.27000059883e-05	2.27000000761e-05	2.27000000022e-05	2.27000000001e-05	2.27e-05
hhs8	201505	2.0734185623617	2.504	2.67822763803e-05	0.0190836694962	0.96028768585	0.0204386246952	2.70280056475e-05	2.27095565587e-05	2.27001155889e-05	2.27000037957e-05	2.27000002355e-05	2.27000000226e-05	2.27000000037e-05
hhs8	201506	1.9869667457491	1.98356	0.041948227284	0.469507449781	0.449996151999	0.0375224059279	0.000870222862131	4.1383437888e-05	2.33234493851e-05	2.27324845685e-05	2.27024757546e-05	2.27002569495e-05	2.27000412222e-05
hhs8	201507	1.5245598027321	1.93593	0.0156634484721	0.547303906541	0.42864469167	0.00818520414207	6.61094001286e-05	2.31298814806e-05	2.27094721047e-05	2.27003929497e-05	2.27000261827e-05	2.27000024977e-05	2.27000003762e-05
hhs8	201508	1.5115590214746	1.490425	0.0801408300584	0.846519586169	0.0728988658985	0.000279894563192	2.4579847381e-05	2.27413163912e-05	2.2701966298e-05	2.27001588792e-05	2.27000187263e-05	2.27000029228e-05	2.27000007465e-05
hhs8	201509	1.4639912705532	1.48245	0.000156485557864	0.999569459509	9.24547172253e-05	2.27002152472e-05	2.27000002276e-05	2.27000000021e-05	2.27000000001e-05	2.27e-05	2.27e-05	2.27e-05	2.27e-05
hhs8	201510	1.5191532956349	1.4571100000000001	0.00556502721596	0.992405478899	0.0018478601893	2.27336603681e-05	2.27000349968e-05	2.27000002871e-05	2.27000000072e-05	2.27000000004e-05	2.27e-05	2.27e-05	2.27e-05
hhs8	201511	1.1582592971454	1.376	0.000965975418206	0.998822910194	2.95143742058e-05	2.27000139121e-05	2.27000000084e-05	2.27000000001e-05	2.27e-05	2.27e-05	2.27e-05	2.27e-05	2.27e-05
hhs8	201512	1.2320451262248	1.029375	0.384902387901	0.614893207077	2.2805003262e-05	2.27000184986e-05	2.27000000973e-05	2.27000000023e-05	2.27000000001e-05	2.27e-05	2.27e-05	2.27e-05	2.27e-05
hhs8	201513	0.9798649876269	1.116975	0.217016998184	0.782741553614	5.98241192793e-05	2.27238172732e-05	2.27002552003e-05	2.27000098016e-05	2.2700000768e-05	2.27000000948e-05	2.27000000161e-05	2.27000000033e-05	2.27000000013e-05
hhs8	201514	1.0009526550107	0.798262	0.99657987303	0.00321582694055	2.27000291416e-05	2.27000000128e-05	2.27000000001e-05	2.27e-05	2.27e-05	2.27e-05	2.27e-05	2.27e-05	2.27e-05
hhs8	201515	0.94231934651575	0.907798	0.762994745945	0.236800223109	2.34304123214e-05	2.27005276666e-05	2.27000053592e-05	2.27000001868e-05	2.27000000132e-05	2.27000000016e-05	2.27000000002e-05	2.27e-05	2.27e-05
hhs8	201516	0.8411887512448	1.0356049999999999	0.446702286658	0.551223243743	0.00188656182877	2.88959469775e-05	2.28063408819e-05	2.27049790857e-05	2.2700433066e-05	2.27000569478e-05	2.27000100499e-05	2.27000022094e-05	2.27000008411e-05
hhs8	201517	0.87371996549473	0.691669	0.999006931774	0.000788767850029	2.2700375232e-05	2.27000004721e-05	2.27000000063e-05	2.27000000002e-05	2.27e-05	2.27e-05	2.27e-05	2.27e-05	2.27e-05
hhs8	201518	0.67815267652343	0.77592	0.870296180897	0.129484282718	3.79062360344e-05	2.27297053326e-05	2.27004251935e-05	2.27000175004e-05	2.27000013623e-05	2.27000001622e-05	2.27000000261e-05	2.27000000053e-05	2.27000000018e-05
hhs8	201519	0.5556342533161	0.612072	0.997922715344	0.00187293555501	2.27488469002e-05	2.27002459038e-05	2.27000074024e-05	2.27000005345e-05	2.27000000649e-05	2.27000000111e-05	2.27000000024e-05	2.27000000007e-05	2.27000000003e-05
hhs9	201441	1.7411641847373	1.8380299999999998	0.000536886469369	0.783830300767	0.215421889707	5.19884003632e-05	2.27343116381e-05	2.27003332339e-05	2.27000102712e-05	2.27000006372e-05	2.27000000629e-05	2.27000000087e-05	2.2700000002e-05
hhs9	201442	1.698461669273	1.76457	2.61733712256e-05	0.980344303908	0.0194479020072	2.27206905261e-05	2.27000223691e-05	2.27000002762e-05	2.27000000107e-05	2.27000000009e-05	2.27000000001e-05	2.27e-05	2.27e-05
hhs9	201443	1.7435284955958	1.73957	0.0030002582825	0.851040951331	0.145757476521	4.2409453116e-05	2.27044050488e-05	2.27000075467e-05	2.27000000526e-05	2.2700000001e-05	2.27e-05	2.27e-05	2.27e-05
hhs9	201444	2.0540987100283	1.965	3.29463477487e-05	0.611727322563	0.388052291763	2.852066558e-05	2.27181132502e-05	2.2700504132e-05	2.27000372663e-05	2.27000047864e-05	2.27000008782e-05	2.27000002068e-05	2.27000000899e-05
hhs9	201445	1.9717774434859	2.158	0.00176823298186	0.318160941113	0.668288863557	0.0115888015168	5.66688661338e-05	2.29849560097e-05	2.27066621006e-05	2.27003183119e-05	2.27000250622e-05	2.27000028364e-05	2.2700000523e-05
hhs9	201446	2.2336680660767	2.364605	3.54099121708e-05	0.0568600072262	0.93734477758	0.00559897142479	2.46257606398e-05	2.27079401823e-05	2.27001488411e-05	2.27000067366e-05	2.27000005363e-05	2.2700000063e-05	2.27000000124e-05
hhs9	201447	2.5134955844396	2.2645	0.00045231468235	0.199264149613	0.785530398625	0.0145728363099	4.39983984108e-05	2.28007401061e-05	2.2701572255e-05	2.27000556669e-05	2.27000034657e-05	2.27000003238e-05	2.27000000493e-05
hhs9	201448	2.2420891049387	2.492	2.53248656197e-05	0.0212786578782	0.960028738587	0.0185060675627	2.50084490242e-05	2.27026382206e-05	2.27000185741e-05	2.27000003941e-05	2.2700000017e-05	2.27000000012e-05	2.27000000001e-05
hhs9	201449	2.4189538751262	2.6105	0.009496326929	0.161382448207	0.558247313356	0.250704821602	0.0193536292281	0.000679178756388	4.44597198033e-05	2.36576059349e-05	2.27590147883e-05	2.2704951378e-05	2.27006293805e-05
hhs9	201450	2.7639719119958	2.61936	0.0382430209637	0.204751757883	0.419379770963	0.268532648188	0.0609969000802	0.0072421358791	0.000692267441717	8.5649509948e-05	2.944044867e-05	2.35528333396e-05	2.28558089557e-05
hhs9	201451	4.2527795104453	4.0489999999999995	0.00110165868656	0.0106310331806	0.0913153815666	0.372394566278	0.400019011147	0.109622187388	0.0132979028403	0.00136670828676	0.000178519359938	4.51577751322e-05	2.78734909887e-05
hhs9	201452	4.6876490578322	4.246	0.00561864342387	0.0301612272673	0.116196527237	0.266122342546	0.315815842376	0.188390115266	0.0617857918874	0.0132277017476	0.00223705791002	0.000360329791913	8.4420546441e-05
hhs9	201453	4.0139060897197	4.3864	0.000186367484033	0.00329658961813	0.0452237573247	0.268353970701	0.457080114633	0.19764079771	0.0263545299557	0.00170979657337	0.000104428605019	2.67026465239e-05	2.29447483342e-05
hhs9	201501	4.4177969694297	3.958	3.34854350828e-05	0.000734228446193	0.0406128240697	0.490242628205	0.437779763918	0.0299790018718	0.000519370354248	3.04072353437e-05	2.28830338583e-05	2.2706991099e-05	2.27004398298e-05
hhs9	201502	4.9609222229438	3.97262	2.89468033583e-05	0.00049493964479	0.0334336261108	0.487514217554	0.450928975982	0.0271106751301	0.000392716827524	2.76891387501e-05	2.28086389523e-05	2.2703932081e-05	2.27002383825e-05
hhs9	201503	4.97752317635	4.673	2.27584960931e-05	2.61028649534e-05	0.000448692597352	0.059395952804	0.721999113222	0.215441365103	0.00255831362597	3.93758839653e-05	2.29190993896e-05	2.27059895322e-05	2.27003146788e-05
hhs9	201504	4.4315366812076	4.44279	2.77066857049e-05	0.000224639269169	0.00948860639591	0.209734063821	0.614183591282	0.159916352843	0.00620061919923	0.000152819273771	2.60616815015e-05	2.28312037341e-05	2.2708345269e-05
hhs9	201505	3.9036329279682	4.14577	2.27012053773e-05	2.28527975192e-05	0.000152687993883	0.273640743848	0.724607705536	0.00143894144088	2.35628213907e-05	2.27042728061e-05	2.27000809747e-05	2.27000034983e-05	2.27000002944e-05
hhs9	201506	3.4100786097185	3.33944	0.000170787336541	0.00902177177876	0.248337477213	0.63558383128	0.104276062469	0.002454323459	6.38508499133e-05	2.37484094179e-05	2.27440576532e-05	2.27028486424e-05	2.27002977652e-05
hhs9	201507	3.0609770277217	3.169	0.000556796217192	0.0234980047075	0.356394035638	0.545602444776	0.0717910977058	0.00199888210168	6.64799897815e-05	2.40853857229e-05	2.27680016474e-05	2.270491418e-05	2.27005625952e-05
hhs9	201508	2.981338367782	2.490725	0.00212281894448	0.13581390606	0.732411302633	0.127529501018	0.00195620431847	5.18350958118e-05	2.35781728833e-05	2.27488170893e-05	2.2704298596e-05	2.27005337683e-05	2.27001088247e-05
hhs9	201509	3.0277179572524	2.38399	3.64710391155e-05	0.0564376262785	0.934942273449	0.0084221368767	2.5284502928e-05	2.2707739362e-05	2.27001103864e-05	2.2700004001e-05	2.27000002649e-05	2.27000000266e-05	2.27000000044e-05
hhs9	201510	2.7597580159073	2.164	0.000182847102096	0.264592231947	0.732665302306	0.00239964993498	2.37656041998e-05	2.27030692045e-05	2.27000359568e-05	2.2700001038e-05	2.27000000549e-05	2.27000000046e-05	2.27000000006e-05
hhs9	201511	2.4889580985574	1.9994	0.000410054928513	0.500485494334	0.498539328628	0.000406045221491	2.28762631685e-05	2.27006160511e-05	2.27000083239e-05	2.27000002654e-05	2.27000000152e-05	2.27000000012e-05	2.27000000002e-05
hhs9	201512	2.5129983942957	1.7928700000000002	0.00292763813003	0.794362609801	0.202409842621	0.000140765775972	2.29407218563e-05	2.27028467283e-05	2.27000962257e-05	2.27000062874e-05	2.2700000642e-05	2.27000000903e-05	2.2700000021e-05
hhs9	201513	2.2851671705998	1.3925	0.059315168469	0.92855163341	0.0119391739281	3.50108156902e-05	2.28094895177e-05	2.27036008658e-05	2.27002526652e-05	2.27000287866e-05	2.27000045861e-05	2.27000009337e-05	2.2700000328e-05
hhs9	201514	2.0529783360579	2.0307399999999998	0.00071832860332	0.452145997071	0.545855035999	0.00112010180756	2.43215927726e-05	2.27144909889e-05	2.2700408945e-05	2.27000236743e-05	2.27000022185e-05	2.27000002929e-05	2.2700000064e-05
hhs9	201515	2.0089409063393	1.32775	0.0793805013186	0.915664094636	0.00477090492445	2.55799291481e-05	2.2718676097e-05	2.27004842986e-05	2.270002807e-05	2.27000027255e-05	2.27000003784e-05	2.27000000683e-05	2.27000000208e-05
hhs9	201516	2.0654499067518	1.328085	0.062513444546	0.934320778993	0.00298226776537	2.45918077811e-05	2.27163008585e-05	2.27005427473e-05	2.27000386757e-05	2.27000044656e-05	2.27000007193e-05	2.27000001477e-05	2.27000000525e-05
hhs9	201517	2.1188768918253	1.95682	0.00184059894835	0.561241217353	0.435728443408	0.00102802107471	2.54785197063e-05	2.27390426865e-05	2.27015249758e-05	2.27001132179e-05	2.27000129616e-05	2.27000020236e-05	2.27000005307e-05
hhs9	201518	2.1049169100039	1.39894	0.00773656479518	0.991495824804	0.000585964286878	2.27459290008e-05	2.27001809203e-05	2.27000038662e-05	2.27000002031e-05	2.27000000186e-05	2.27000000024e-05	2.27000000004e-05	2.27000000001e-05
hhs9	201519	1.9917056555024	2.04847	0.00197680964852	0.431290182159	0.563060087536	0.00349393625288	4.22723688598e-05	2.31791586314e-05	2.27291407855e-05	2.27031150499e-05	2.27004856244e-05	2.27000990666e-05	2.27000357886e-05
hhs10	201441	0.77477202499181	0.7761685	0.978888478725	0.0209072138546	2.27074156625e-05	2.27000043973e-05	2.27000000373e-05	2.27000000011e-05	2.27000000001e-05	2.27e-05	2.27e-05	2.27e-05	2.27e-05
hhs10	201442	0.72935633599348	0.701886	0.925014721113	0.0747701328367	3.35189248453e-05	2.27266786765e-05	2.27004265805e-05	2.2700018679e-05	2.27000015123e-05	2.27000001849e-05	2.27000000304e-05	2.27000000062e-05	2.27000000022e-05
hhs10	201443	0.85038859675656	0.880273	0.776791236945	0.223004215622	2.29474272811e-05	2.27000058202e-05	2.27000000042e-05	2.27e-05	2.27e-05	2.27e-05	2.27e-05	2.27e-05	2.27e-05
hhs10	201444	0.88643511968125	0.9687565	0.573552444443	0.426173865843	9.18056597392e-05	2.29752769779e-05	2.27080716352e-05	2.27006078174e-05	2.27000787354e-05	2.27000145099e-05	2.2700003426e-05	2.27000009723e-05	2.27000005211e-05
hhs10	201445	0.92645425526823	1.10161	0.257733793521	0.74204251033	4.20932790813e-05	2.27028597075e-05	2.27000103583e-05	2.27000001777e-05	2.27000000073e-05	2.27000000007e-05	2.27e-05	2.27e-05	2.27e-05
hhs10	201446	1.0052180895459	1.078595	0.32158703203	0.678162379876	6.89722602868e-05	2.27157409638e-05	2.27000909234e-05	2.27000021397e-05	2.27000001127e-05	2.270000001e-05	2.27000000012e-05	2.27000000003e-05	2.27e-05
hhs10	201447	1.0565336645639	1.1835	0.20080636873	0.798186509381	0.000825331986641	2.2889349204e-05	2.27005461061e-05	2.27000072565e-05	2.27000002415e-05	2.27000000147e-05	2.27000000013e-05	2.27000000002e-05	2.27e-05
hhs10	201448	1.3065212013769	1.23515	0.167421845875	0.829775483544	0.00262039389748	2.33751802266e-05	2.27014876821e-05	2.27000152153e-05	2.27000004059e-05	2.27000000203e-05	2.27000000017e-05	2.27000000002e-05	2.27e-05
hhs10	201449	1.4737765008778	1.514935	0.00667315487546	0.983834654819	0.0093103976364	2.28925700115e-05	2.27000983006e-05	2.27000004408e-05	2.27000000069e-05	2.27000000002e-05	2.27e-05	2.27e-05	2.27e-05
hhs10	201450	2.0441604416393	1.906	0.0383500275743	0.53760889878	0.405381502857	0.0182558019095	0.000263459174381	2.66878282761e-05	2.28157881259e-05	2.27056264735e-05	2.27004133839e-05	2.2700042058e-05	2.27000066663e-05
hhs10	201451	2.6012025447849	2.694	0.0033430496924	0.0974468746203	0.618283738504	0.267387836404	0.0129599136321	0.000441938281767	4.38560113418e-05	2.44385200342e-05	2.29105745666e-05	2.27342937048e-05	2.27094655015e-05
hhs10	201452	3.1860889417117	3.16491	0.00042696795932	0.0219911416911	0.359348506678	0.548375309924	0.0681192960473	0.00159815380994	4.91837268652e-05	2.33163621505e-05	2.27224617455e-05	2.27012330755e-05	2.27001065497e-05
hhs10	201453	3.1145991420406	2.9205	0.00268797623094	0.0741558999397	0.473248461022	0.401176458517	0.0471036453853	0.00148379359803	5.2273778316e-05	2.3369995493e-05	2.27205911107e-05	2.27008849661e-05	2.27000562649e-05
hhs10	201501	3.6323305131919	3.09921	0.00156530463245	0.04427073481	0.391117963053	0.482145695313	0.0775430828411	0.00315484278806	0.000108646429742	2.54945948822e-05	2.2826713755e-05	2.27080476015e-05	2.27007759577e-05
hhs10	201502	3.3902294791801	3.68524	0.0149762729008	0.0681014156463	0.199671190029	0.319341035525	0.256749652696	0.107851439921	0.0272903555605	0.00502275953117	0.000808585662489	0.00014192507476	4.53674527624e-05
hhs10	201503	2.756924236914	3.4475	0.00100243515947	0.0215698743733	0.233059358483	0.53470451142	0.192935916802	0.0158789429367	0.000724504626468	5.43484171902e-05	2.45456286744e-05	2.2844882228e-05	2.27172717241e-05
hhs10	201504	2.1791801469649	2.9487449999999997	0.0639191700662	0.166053853168	0.273826286442	0.26635513112	0.153475580677	0.0567535098762	0.0152692411648	0.00341100369206	0.000714144418256	0.000162009363414	6.0070011172e-05
hhs10	201505	1.7891024434623	2.04917	0.0485422003483	0.418090790645	0.466146469196	0.0642363306144	0.00273884561446	0.000126026779613	2.8082284051e-05	2.31053431566e-05	2.27422071682e-05	2.27057389943e-05	2.27012290746e-05
hhs10	201506	1.17147157755	2.08571	0.114148082968	0.338732268144	0.370863144915	0.146242347487	0.0263797407242	0.00314919881789	0.000352325927996	5.93439636629e-05	2.73253837886e-05	2.33776422159e-05	2.28440259487e-05
hhs10	201507	1.0791257578158	1.11381	0.400619427796	0.505869505106	0.0888837149255	0.00431042204117	0.000173824414285	2.91837047943e-05	2.30863148156e-05	2.27317002543e-05	2.27034313882e-05	2.27004684291e-05	2.27000972751e-05
hhs10	201508	1.1135793185105	0.9894160000000001	0.457929133113	0.449453696392	0.0856462571869	0.00637570151588	0.00042441229025	5.36531492522e-05	2.58452805906e-05	2.31147629722e-05	2.27683720691e-05	2.27135808053e-05	2.27043556831e-05
hhs10	201509	1.1030882386756	1.04703	0.438534012035	0.484091220848	0.0734916950124	0.00356703839728	0.000170935749811	3.08805276681e-05	2.33380864759e-05	2.27679360009e-05	2.2709374848e-05	2.27016005877e-05	2.27004317245e-05
hhs10	201510	1.1697219326896	1.132	0.387631282987	0.485723409489	0.117050167996	0.00895233397753	0.000479603470847	4.77758531031e-05	2.44462630351e-05	2.28584392814e-05	2.27183369919e-05	2.27026214753e-05	2.27005659789e-05
hhs10	201511	0.85345496250622	0.936	0.462991660788	0.422964073208	0.102808393147	0.0102855186127	0.000755458464287	7.61902940227e-05	2.73334204454e-05	2.31947772831e-05	2.27647262369e-05	2.27101629448e-05	2.27023979714e-05
hhs10	201512	0.94333459755539	0.793208	0.66555734171	0.326415107086	0.00774391238158	0.000122199759263	2.51157710715e-05	2.28133151293e-05	2.27087976279e-05	2.27009938605e-05	2.27001491888e-05	2.27000279329e-05	2.27000085435e-05
hhs10	201513	0.64507376001051	0.662042	0.749664252702	0.243926067777	0.00609038351256	0.000154368615912	2.82503854398e-05	2.31187310458e-05	2.27484930055e-05	2.27076979399e-05	2.2701550698e-05	2.27003759022e-05	2.27001585669e-05
hhs10	201514	0.80334207357338	0.626	0.866167154553	0.133217884099	0.000431060231196	2.49575157423e-05	2.27416704353e-05	2.27017790765e-05	2.27001337301e-05	2.2700014977e-05	2.27000022506e-05	2.27000004237e-05	2.27000001307e-05
hhs10	201515	0.91935994952552	0.616	0.893185769767	0.106388011746	0.000243248795087	2.40380400525e-05	2.27299502991e-05	2.2701542559e-05	2.27001369967e-05	2.2700017766e-05	2.27000030395e-05	2.27000006422e-05	2.27000002289e-05
hhs10	201516	0.82499060787238	0.9054245000000001	0.600515246284	0.394768747333	0.00449332841278	6.26730229672e-05	2.37384642925e-05	2.27596246593e-05	2.2705829989e-05	2.27008261746e-05	2.27001535075e-05	2.27000350367e-05	2.27000138626e-05
hhs10	201517	0.52908841619449	0.691131	0.964406700342	0.0353878675482	2.3829885341e-05	2.27021898091e-05	2.27000328979e-05	2.27000014075e-05	2.27000001128e-05	2.27000000137e-05	2.27000000023e-05	2.27000000003e-05	2.27000000002e-05
hhs10	201518	0.70226145335663	0.467853	0.999602654871	0.000193041584903	2.27035334854e-05	2.27000102341e-05	2.27000001932e-05	2.27000000096e-05	2.27000000009e-05	2.27000000001e-05	2.27e-05	2.27e-05	2.27e-05
hhs10	201519	0.62281064018105	0.617529	0.999576108805	0.000219589275301	2.27019108763e-05	2.27000087604e-05	2.27000002566e-05	2.27000000183e-05	2.27000000021e-05	2.27000000004e-05	2.27000000001e-05	2.27e-05	2.27e-05
