# Supplementary material for: A human judgment approach to epidemiological forecasting
Source: PLoS Comput Biol. 2017 Mar 10;13(3):e1005248. doi: 10.1371/journal.pcbi.1005248 (PMC5345757; doi:10.1371/journal.pcbi.1005248)
Supplement: S1 Data — (ZIP) [file pcbi.1005248.s002.zip › S1_data/influenza_2015-2016_stat_4wk-ahead-wili.csv]

region	wILI available through week	ground truth	Point Prediction	Pr(0.0<=wILI<0.5)	Pr(0.5<=wILI<1.0)	Pr(1.0<=wILI<1.5)	Pr(1.5<=wILI<2.0)	Pr(2.0<=wILI<2.5)	Pr(2.5<=wILI<3.0)	Pr(3.0<=wILI<3.5)	Pr(3.5<=wILI<4.0)	Pr(4.0<=wILI<4.5)	Pr(4.5<=wILI<5.0)	Pr(5.0<=wILI<5.5)	Pr(5.5<=wILI<6.0)	Pr(6.0<=wILI<6.5)	Pr(6.5<=wILI<7.0)	Pr(7.0<=wILI<7.5)	Pr(7.5<=wILI<8.0)	Pr(8.0<=wILI<8.5)	Pr(8.5<=wILI<9.0)	Pr(9.0<=wILI<9.5)	Pr(9.5<=wILI<10.0)	Pr(10.0<=wILI<10.5)	Pr(10.5<=wILI<11.0)	Pr(11.0<=wILI<11.5)	Pr(11.5<=wILI<12.0)	Pr(12.0<=wILI<12.5)	Pr(12.5<=wILI<13.0)	Pr(13.0<=wILI)
nat	201542	1.64003	1.6877052022	0.00697460056778	0.00718567032381	0.127054902228	0.610332866259	0.00995535094578	0.092029997753	0.00697460056778	0.00697460056778	0.00697460056778	0.00697460056778	0.00697460056778	0.00697460056778	0.00697460056778	0.00697460056778	0.00697460056778	0.00697460056778	0.00697460056778	0.00697460056778	0.00697460056778	0.00697460056778	0.00697460056778	0.00697460056778	0.00697460056778	0.00697460056778	0.00697460056778	0.00697460056778	0.00697460056778
nat	201543	1.9437	1.9142804402819	0.00369177249131	0.0037167409312	0.0271749731386	0.440220073289	0.3350973183	0.0106480941504	0.00624900058282	0.100501121691	0.00624900058282	0.00369177249131	0.00369177249131	0.00369177249131	0.00369177249131	0.00369177249131	0.00369177249131	0.00369177249131	0.00369177249131	0.00369177249131	0.00369177249131	0.00369177249131	0.00369177249131	0.00369177249131	0.00369177249131	0.00369177249131	0.00369177249131	0.00369177249131	0.00369177249131
nat	201544	1.72274	2.1079981022253	0.00218304712381	0.0024128365804	0.0679766738438	0.398291455199	0.290018951869	0.152351054311	0.0269053854071	0.00939179058148	0.0057372391152	0.0060844543373	0.00320658747575	0.0024389322118	0.0024389322118	0.00218304712381	0.00218304712381	0.00218304712381	0.00218304712381	0.00218304712381	0.00218304712381	0.00218304712381	0.00218304712381	0.00218304712381	0.00218304712381	0.00218304712381	0.00218304712381	0.00218304712381	0.00218304712381
nat	201545	1.83327	2.2287997384942	0.00254206167195	0.003458260212	0.029457350605	0.205053340551	0.378786421952	0.206645389104	0.0772436061554	0.0260162412269	0.0103563370645	0.00681373735698	0.00912017762711	0.0058659447475	0.00288239276629	0.00254206167195	0.00271193722396	0.00254206167195	0.00254206167195	0.00254206167195	0.00254206167195	0.00254206167195	0.00254206167195	0.00254206167195	0.00254206167195	0.00254206167195	0.00254206167195	0.00254206167195	0.00254206167195
nat	201546	1.92522	2.773140512531	0.00488005946674	0.00488005953162	0.0121926017654	0.0708746318717	0.187478017949	0.238015885882	0.18618793859	0.141923253406	0.0416311436763	0.0227247874626	0.0101538108516	0.00546603183606	0.00488005945911	0.00527070771041	0.0048802970331	0.00488005945911	0.00488005945911	0.00488005945911	0.00488005945911	0.00488005945911	0.00488005945911	0.00488005945911	0.00488005945911	0.00488005945911	0.00488005945911	0.00488005945911	0.00488005945911
nat	201547	2.36388	3.11398124645	0.00413712521784	0.00433585474932	0.00816941185981	0.028989704683	0.0799388488222	0.175625514829	0.194739587446	0.142871518875	0.122062892859	0.0953499724861	0.057102085596	0.0219128370382	0.00754044859058	0.00408744293649	0.00408744273355	0.00408744260654	0.00408744260654	0.00408744260654	0.00408744260654	0.00408744260654	0.00408744260654	0.00408744260654	0.00408744260654	0.00408744260654	0.00408744260654	0.00408744260654	0.00408744260654
nat	201548	2.46456	3.5597422439959	0.00336901572096	0.00336901572096	0.00356770669345	0.00918056859317	0.0352266243786	0.133939480207	0.235162643987	0.142342250031	0.10476660926	0.0988882527317	0.0675638428028	0.0600986004832	0.0348149570035	0.0192257354896	0.00650964935861	0.00491587460268	0.00336901572735	0.00336901572096	0.00336901572096	0.00336901572096	0.00336901572096	0.00336901572096	0.00336901572096	0.00336901572096	0.00336901572096	0.00336901572096	0.00336901572096
nat	201549	1.9957	2.9478680297282	0.00154842317363	0.00191568573972	0.00517575165954	0.0581247081074	0.204840368848	0.254740433692	0.167981212754	0.102905420604	0.0896950981831	0.053041624484	0.0231676440722	0.0158357501122	0.00349736714162	0.00141802844395	0.00125027638949	0.00123851721629	0.00123851721629	0.00123851721629	0.00123851721629	0.00123851721629	0.00123851721629	0.00123851721629	0.00123851721629	0.00123851721629	0.00123851721629	0.00123851721629	0.00123851721629
nat	201550	2.04205	2.5319344636411	0.00167286688448	0.00826270837924	0.0361268969223	0.0852997390076	0.215654865707	0.280655788279	0.185030011662	0.106866892946	0.0562776672249	0.00722645739544	0.00172544766689	0.00109394118486	0.000940956591298	0.000940419285207	0.000940410835629	0.000940410835629	0.000940410835629	0.000940410835629	0.000940410835629	0.000940410835629	0.000940410835629	0.000940410835629	0.000940410835629	0.000940410835629	0.000940410835629	0.000940410835629	0.000940410835629
nat	201551	2.15848	2.8304592351873	0.00288114430412	0.00626841376976	0.0191403128124	0.0811416864006	0.173147124148	0.265310014429	0.257243902922	0.0781676487463	0.0551880596534	0.033609025266	0.0124198346763	0.00133709095931	0.00096020052451	0.00096020052451	0.000940410835629	0.000940410835629	0.000940410835629	0.000940410835629	0.000940410835629	0.000940410835629	0.000940410835629	0.000940410835629	0.000940410835629	0.000940410835629	0.000940410835629	0.000940410835629	0.000940410835629
nat	201552	2.28065	2.9598077867063	0.00477247013317	0.00738661602631	0.0188661888843	0.0928089456612	0.167758535934	0.203447117991	0.17346079415	0.141370664276	0.120171451029	0.0224167665549	0.00933460353326	0.00238786536427	0.00238786536427	0.00238786536427	0.00238786536427	0.00238786536427	0.00238786536427	0.00238786536427	0.00238786536427	0.00238786536427	0.00238786536427	0.00238786536427	0.00238786536427	0.00238786536427	0.00238786536427	0.00238786536427	0.00238786536427
nat	201601	2.41735	2.8770814382748	0.00617342287949	0.00818095140519	0.023446932667	0.116485357401	0.17473474111	0.199931808975	0.182470469028	0.124889990359	0.0372961581861	0.0860431339878	0.0045566862214	0.00307223542102	0.00218120749676	0.00218120749113	0.00218120749005	0.00218120749005	0.00218120749005	0.00218120749005	0.00218120749005	0.00218120749005	0.00218120749005	0.00218120749005	0.00218120749005	0.00218120749005	0.00218120749005	0.00218120749005	0.00218120749005
nat	201602	2.84303	3.000716392346	0.011024058342	0.0185199218363	0.0266067592729	0.0787912958791	0.147544160707	0.200123800806	0.173159008063	0.114111599122	0.0912723986875	0.0422081679706	0.0292118889858	0.0160101729971	0.00963666525234	0.00546238125738	0.00330769405732	0.00292584583961	0.00273492553858	0.00273492553858	0.00273492553858	0.00273492553858	0.00273492553858	0.00273492553858	0.00273492553858	0.00273492553858	0.00273492553858	0.00273492553858	0.00273492553858
nat	201603	3.16348	3.0790265678839	0.00808683172399	0.0128523320558	0.0340423071708	0.0927486532358	0.165193130571	0.178096413322	0.145708151731	0.103488534757	0.0877401923452	0.0442875816466	0.0331412710088	0.0289098073722	0.0170831874752	0.00828882504156	0.0042804125144	0.00300436400232	0.00300436400232	0.00300436400232	0.00300436400232	0.00300436400232	0.00300436400232	0.00300436400232	0.00300436400232	0.00300436400232	0.00300436400232	0.00300436400232	0.00300436400232
nat	201604	3.18489	2.6092610870557	0.00498312916528	0.00749024783445	0.0532465872838	0.138278709089	0.236005384738	0.212468305137	0.181876425919	0.0419628450555	0.0496320119613	0.00927781806588	0.00454767590058	0.0145291263122	0.00304678223582	0.00304678223582	0.00304678223582	0.00304678223582	0.00304678223582	0.00304678223582	0.00304678223582	0.00304678223582	0.00304678223582	0.00304678223582	0.00304678223582	0.00304678223582	0.00304678223582	0.00304678223582	0.00304678223582
nat	201605	3.34816	2.3697076364542	0.00433669797254	0.0113010302931	0.0548264332587	0.182548583794	0.296561338266	0.228180948156	0.084627963158	0.0433340588739	0.0597534996669	0.00824662426403	0.00231331247477	0.00149809436383	0.00149809436383	0.00149809436383	0.00149809436383	0.00149809436383	0.00149809436383	0.00149809436383	0.00149809436383	0.00149809436383	0.00149809436383	0.00149809436383	0.00149809436383	0.00149809436383	0.00149809436383	0.00149809436383	0.00149809436383
nat	201606	3.5665	2.5819787776367	0.00234977992867	0.00141020055338	0.0192622115228	0.124025345704	0.27435813142	0.297642574126	0.148454428306	0.0690599219262	0.034295479345	0.0103362047795	0.00281956962439	0.00187999023001	0.000940410835629	0.000940410835629	0.000940410835629	0.000940410835629	0.000940410835629	0.000940410835629	0.000940410835629	0.000940410835629	0.000940410835629	0.000940410835629	0.000940410835629	0.000940410835629	0.000940410835629	0.000940410835629	0.000940410835629
nat	201607	3.07877	2.5711832010891	0.00175072681267	0.0037765167553	0.0110133389362	0.0835886338454	0.334199487849	0.284815258376	0.141295677398	0.0775303334027	0.0284911540548	0.0122848345141	0.00418167474377	0.00296620077822	0.000940410835629	0.000940410835629	0.000940410835629	0.000940410835629	0.000940410835629	0.000940410835629	0.000940410835629	0.000940410835629	0.000940410835629	0.000940410835629	0.000940410835629	0.000940410835629	0.000940410835629	0.000940410835629	0.000940410835629
nat	201608	2.78923	2.2818130857237	0.00152690460858	0.00135462997971	0.0174546583837	0.169899585735	0.519228274814	0.216428301926	0.0339341848495	0.0144298803033	0.00621885479215	0.00278367697918	0.00135933495916	0.00119176530975	0.00102419566034	0.000940410835629	0.000940410835629	0.000940410835629	0.000940410835629	0.000940410835629	0.000940410835629	0.000940410835629	0.000940410835629	0.000940410835629	0.000940410835629	0.000940410835629	0.000940410835629	0.000940410835629	0.000940410835629
nat	201609	2.47548	2.0674411086529	0.00117857545304	0.0107956852835	0.00288679940093	0.321491622616	0.488240336549	0.0829387566337	0.0384910321807	0.0204699094633	0.0102288309147	0.0047510447142	0.00276633956911	0.00165490468786	0.000940410835629	0.000940410835629	0.000940410835629	0.000940410835629	0.000940410835629	0.000940410835629	0.000940410835629	0.000940410835629	0.000940410835629	0.000940410835629	0.000940410835629	0.000940410835629	0.000940410835629	0.000940410835629	0.000940410835629
nat	201610	2.05142	1.8316973475367	0.000940410835629	0.00987863252332	0.0507094369706	0.69122928205	0.223430447623	0.0040631624497	0.000940410835629	0.000940410835629	0.000940410835629	0.000940410835629	0.000940410835629	0.000940410835629	0.000940410835629	0.000940410835629	0.000940410835629	0.000940410835629	0.000940410835629	0.000940410835629	0.000940410835629	0.000940410835629	0.000940410835629	0.000940410835629	0.000940410835629	0.000940410835629	0.000940410835629	0.000940410835629	0.000940410835629
nat	201611	1.99807	1.5788904466595	0.000940411414414	0.000955056938476	0.185023041922	0.729546991484	0.0628454595677	0.000940411125026	0.000940410835631	0.00094041083563	0.00094041083563	0.000940410835629	0.000940410835629	0.000940410835629	0.000940410835629	0.000940410835629	0.000940410835629	0.000940410835629	0.000940410835629	0.000940410835629	0.000940410835629	0.000940410835629	0.000940410835629	0.000940410835629	0.000940410835629	0.000940410835629	0.000940410835629	0.000940410835629	0.000940410835629
nat	201612	1.89846	1.4455305421582	0.000940410835629	0.0123121305913	0.492754733163	0.440393107086	0.0301337475092	0.00269102258567	0.00153975820818	0.0012422404477	0.00102664786765	0.000970593796837	0.000949034538831	0.000940410835629	0.000940410835629	0.000940410835629	0.000940410835629	0.000940410835629	0.000940410835629	0.000940410835629	0.000940410835629	0.000940410835629	0.000940410835629	0.000940410835629	0.000940410835629	0.000940410835629	0.000940410835629	0.000940410835629	0.000940410835629
nat	201613	1.72666	1.3812557618621	0.000940410835629	0.0241196919314	0.613031546469	0.339211799373	0.00200751300767	0.000940410835629	0.000940410835629	0.000940410835629	0.000940410835629	0.000940410835629	0.000940410835629	0.000940410835629	0.000940410835629	0.000940410835629	0.000940410835629	0.000940410835629	0.000940410835629	0.000940410835629	0.000940410835629	0.000940410835629	0.000940410835629	0.000940410835629	0.000940410835629	0.000940410835629	0.000940410835629	0.000940410835629	0.000940410835629
nat	201614	1.59993	1.5663919454033	0.00158866702053	0.0189802033876	0.432895106252	0.429003167393	0.051868536691	0.0308470436411	0.00649145392957	0.00178019432468	0.00139713828214	0.00139713828214	0.00139713828214	0.00139713828214	0.00139713828214	0.00139713828214	0.00139713828214	0.00139713828214	0.00139713828214	0.00139713828214	0.00139713828214	0.00139713828214	0.00139713828214	0.00139713828214	0.00139713828214	0.00139713828214	0.00139713828214	0.00139713828214	0.00139713828214
nat	201615	1.40294	1.5013850210358	0.00276544565083	0.0294565798231	0.362573939218	0.536813331344	0.040745035946	0.00698452306226	0.00185292824323	0.000940410835629	0.000940410835629	0.000940410835629	0.000940410835629	0.000940410835629	0.000940410835629	0.000940410835629	0.000940410835629	0.000940410835629	0.000940410835629	0.000940410835629	0.000940410835629	0.000940410835629	0.000940410835629	0.000940410835629	0.000940410835629	0.000940410835629	0.000940410835629	0.000940410835629	0.000940410835629
nat	201616	1.33246	1.4818559683567	0.00270096329932	0.0395044845499	0.449273070764	0.470551319455	0.0137613141801	0.00406913725519	0.00133149378412	0.000940410835629	0.000940410835629	0.000940410835629	0.000940410835629	0.000940410835629	0.000940410835629	0.000940410835629	0.000940410835629	0.000940410835629	0.000940410835629	0.000940410835629	0.000940410835629	0.000940410835629	0.000940410835629	0.000940410835629	0.000940410835629	0.000940410835629	0.000940410835629	0.000940410835629	0.000940410835629
hhs1	201542	0.736201	0.8879753884	0.058767043864	0.614311341503	0.314525193356	0.00336102308431	0.000392843399686	0.000392843399686	0.000392843399686	0.000392843399686	0.000392843399686	0.000392843399686	0.000392843399686	0.000392843399686	0.000392843399686	0.000392843399686	0.000392843399686	0.000392843399686	0.000392843399686	0.000392843399686	0.000392843399686	0.000392843399686	0.000392843399686	0.000392843399686	0.000392843399686	0.000392843399686	0.000392843399686	0.000392843399686	0.000392843399686
hhs1	201543	0.954736	0.90017229632574	0.0345942773495	0.616515692162	0.24981612188	0.0139439245731	0.00390837279344	0.00369438892391	0.00369177249131	0.00369177249131	0.00369177249131	0.00369177249131	0.00369177249131	0.00369177249131	0.00369177249131	0.00369177249131	0.00369177249131	0.00369177249131	0.00369177249131	0.00369177249131	0.00369177249131	0.00369177249131	0.00369177249131	0.00369177249131	0.00369177249131	0.00369177249131	0.00369177249131	0.00369177249131	0.00369177249131
hhs1	201544	0.807851	0.87344761871998	0.0282397867335	0.674188442255	0.171011291417	0.0474905998512	0.0167049636275	0.00577375282018	0.0024389322118	0.00218304712381	0.00295070238776	0.00934782958734	0.00423012782768	0.00218304712381	0.00269481729978	0.00218304712381	0.00218304712381	0.00218304712381	0.00218304712381	0.00218304712381	0.00218304712381	0.00218304712381	0.00218304712381	0.00218304712381	0.00218304712381	0.00218304712381	0.00218304712381	0.00218304712381	0.00218304712381
hhs1	201545	0.975831	1.0238346672253	0.0342833051078	0.455024605134	0.377279395854	0.0282270217772	0.0319081437411	0.00834269573791	0.00271193722396	0.00271193722396	0.00322156387999	0.00882745709638	0.00509019495212	0.00407094164005	0.00271193722396	0.00254206167195	0.00254206167195	0.00254206167195	0.00254206167195	0.00254206167195	0.00254206167195	0.00254206167195	0.00254206167195	0.00254206167195	0.00254206167195	0.00254206167195	0.00254206167195	0.00254206167195	0.00254206167195
hhs1	201546	1.03668	0.97891358682423	0.0253268380786	0.428533988404	0.314564022828	0.0739401908593	0.0250101963548	0.0130842114085	0.00585668008735	0.00507538358476	0.00527070771041	0.0125679329161	0.0115169516676	0.00566135596298	0.00527070771041	0.00488005945911	0.00488005945911	0.00488005945911	0.00488005945911	0.00488005945911	0.00488005945911	0.00488005945911	0.00488005945911	0.00488005945911	0.00488005945911	0.00488005945911	0.00488005945911	0.00488005945911	0.00488005945911
hhs1	201547	1.38302	1.0507637771854	0.0273454793813	0.405956207397	0.298668184456	0.0773169261044	0.0484611920988	0.0413853776423	0.0140230708158	0.00527948428706	0.00493890094977	0.00510919261841	0.00425773427518	0.00493890094977	0.00504546751021	0.00413712762901	0.00408744260654	0.00408744260654	0.00408744260654	0.00408744260654	0.00408744260654	0.00408744260654	0.00408744260654	0.00408744260654	0.00408744260654	0.00408744260654	0.00408744260654	0.00408744260654	0.00408744260654
hhs1	201548	1.59869	1.2740585803612	0.00997009689539	0.200900845266	0.380640969853	0.20036675763	0.0889586689718	0.0144042827908	0.0123457639663	0.01999536748	0.00878467710767	0.00437705860494	0.00391019471239	0.00336901572324	0.00336901573511	0.00481008088328	0.00336901572781	0.00336901572142	0.00336901572096	0.00336901572096	0.00336901572096	0.00336901572096	0.00336901572096	0.00336901572096	0.00336901572096	0.00336901572096	0.00336901572096	0.00336901572096	0.00336901572096
hhs1	201549	1.32779	1.3380113555448	0.0152879442968	0.202458906847	0.390354443288	0.237088262143	0.0974102191859	0.019533286721	0.00999045987407	0.00351683477383	0.00190992871067	0.00139492148289	0.00123851721629	0.00123851721629	0.00123851721629	0.00123851721629	0.00123851721629	0.00123851721629	0.00123851721629	0.00123851721629	0.00123851721629	0.00123851721629	0.00123851721629	0.00123851721629	0.00123851721629	0.00123851721629	0.00123851721629	0.00123851721629	0.00123851721629
hhs1	201550	1.40757	1.1658432845681	0.0418211329757	0.22886197008	0.376708098641	0.224664374364	0.0654363104844	0.0115608022796	0.0307268961644	0.00226274196991	0.00103027800009	0.000940410835629	0.000940410835629	0.000940410835629	0.000940410835629	0.000940410835629	0.000940410835629	0.000940410835629	0.000940410835629	0.000940410835629	0.000940410835629	0.000940410835629	0.000940410835629	0.000940410835629	0.000940410835629	0.000940410835629	0.000940410835629	0.000940410835629	0.000940410835629
hhs1	201551	1.51447	1.4835208398784	0.0136035611266	0.147969057581	0.34004183701	0.263415901641	0.133137501235	0.0539195657183	0.0224348384892	0.00722881586567	0.00132152629199	0.000940410835629	0.000940410835629	0.000940410835629	0.000940410835629	0.000940410835629	0.000940410835629	0.000940410835629	0.000940410835629	0.000940410835629	0.000940410835629	0.000940410835629	0.000940410835629	0.000940410835629	0.000940410835629	0.000940410835629	0.000940410835629	0.000940410835629	0.000940410835629
hhs1	201552	1.70551	1.5418296173351	0.0212456849926	0.139885705294	0.344653684099	0.270251942437	0.109199920119	0.0310087042223	0.0150049243523	0.0208677848058	0.00479855631206	0.00248938217358	0.00238786536427	0.00238786536427	0.00238786536427	0.00238786536427	0.00238786536427	0.00238786536427	0.00238786536427	0.00238786536427	0.00238786536427	0.00238786536427	0.00238786536427	0.00238786536427	0.00238786536427	0.00238786536427	0.00238786536427	0.00238786536427	0.00238786536427
hhs1	201601	1.80717	1.7234203934215	0.0130533290626	0.110646708774	0.21509668879	0.301225553026	0.21961166503	0.0378381053344	0.0208468530526	0.0381439870243	0.00397184805152	0.0021833380566	0.0024818052816	0.00218200616574	0.00218120749005	0.00218120749005	0.00218120749005	0.00218120749005	0.00218120749005	0.00218120749005	0.00218120749005	0.00218120749005	0.00218120749005	0.00218120749005	0.00218120749005	0.00218120749005	0.00218120749005	0.00218120749005	0.00218120749005
hhs1	201602	1.9911	1.8145002190163	0.0109101135105	0.0475007096063	0.19147490668	0.292271685804	0.223555382897	0.0818819312531	0.0558524923091	0.0372095799042	0.0100744492169	0.00274633290051	0.00275493541726	0.00274172168651	0.00273668371683	0.00273504309672	0.00273492553858	0.00273492553858	0.00273492553858	0.00273492553858	0.00273492553858	0.00273492553858	0.00273492553858	0.00273492553858	0.00273492553858	0.00273492553858	0.00273492553858	0.00273492553858	0.00273492553858
hhs1	201603	1.98808	1.9570978280045	0.0334420428547	0.0507423731182	0.169452499757	0.272211211073	0.181119148018	0.070049195934	0.0574017874863	0.0539254566542	0.04650044358	0.01367561875	0.00341038658541	0.00300436919496	0.00300437096192	0.00300436400232	0.00300436400232	0.00300436400232	0.00300436400232	0.00300436400232	0.00300436400232	0.00300436400232	0.00300436400232	0.00300436400232	0.00300436400232	0.00300436400232	0.00300436400232	0.00300436400232	0.00300436400232
hhs1	201604	1.97011	1.8716476601659	0.00953243259441	0.0644926375358	0.183825155731	0.35526829032	0.174949854945	0.0748442845811	0.0454418880755	0.0275310348406	0.00798649876603	0.00426450182227	0.00311474813501	0.00304691693532	0.003046804416	0.00304678223582	0.00304678223582	0.00304678223582	0.00304678223582	0.00304678223582	0.00304678223582	0.00304678223582	0.00304678223582	0.00304678223582	0.00304678223582	0.00304678223582	0.00304678223582	0.00304678223582	0.00304678223582
hhs1	201605	2.00001	1.7566267448988	0.00681656159116	0.0438307629885	0.247690332199	0.370011730702	0.168266887985	0.0693894795916	0.0512259408522	0.0107031026444	0.00428847061657	0.00230912396632	0.00149809636476	0.00149809504122	0.00149809436383	0.00149809436383	0.00149809436383	0.00149809436383	0.00149809436383	0.00149809436383	0.00149809436383	0.00149809436383	0.00149809436383	0.00149809436383	0.00149809436383	0.00149809436383	0.00149809436383	0.00149809436383	0.00149809436383
hhs1	201606	2.54487	1.5427950592355	0.0108060056225	0.0808047277468	0.33871932037	0.3760974308	0.129193029826	0.025369480496	0.0150341017572	0.00563830780754	0.000940410835629	0.00141020053282	0.000940410835629	0.000940410835629	0.000940410835629	0.000940410835629	0.000940410835629	0.000940410835629	0.000940410835629	0.000940410835629	0.000940410835629	0.000940410835629	0.000940410835629	0.000940410835629	0.000940410835629	0.000940410835629	0.000940410835629	0.000940410835629	0.000940410835629
hhs1	201607	2.20908	1.4885080177618	0.00905893802152	0.0620971398434	0.414731896483	0.308954827885	0.130056487024	0.0387406056653	0.0110693605486	0.00458683273228	0.00337135876673	0.00134556882415	0.000940410835629	0.000940410835629	0.000940410835629	0.000940410835629	0.000940410835629	0.000940410835629	0.000940410835629	0.000940410835629	0.000940410835629	0.000940410835629	0.000940410835629	0.000940410835629	0.000940410835629	0.000940410835629	0.000940410835629	0.000940410835629	0.000940410835629
hhs1	201608	2.01418	1.044802982057	0.162486337819	0.344406207331	0.299369013784	0.115092937674	0.0145947579547	0.0108306308751	0.0257234317799	0.00930348786171	0.00126195985757	0.00094425085659	0.000940410835629	0.000940410835629	0.000940410835629	0.000940410835629	0.000940410835629	0.000940410835629	0.000940410835629	0.000940410835629	0.000940410835629	0.000940410835629	0.000940410835629	0.000940410835629	0.000940410835629	0.000940410835629	0.000940410835629	0.000940410835629	0.000940410835629
hhs1	201609	2.03999	1.1988181672863	0.0227488918632	0.208265757286	0.478781430785	0.226278022667	0.0334721097013	0.00729146729992	0.00284572777492	0.00189306930527	0.00125796365884	0.00109918724724	0.00101979904143	0.000940410835629	0.000940410835629	0.000940410835629	0.000940410835629	0.000940410835629	0.000940410835629	0.000940410835629	0.000940410835629	0.000940410835629	0.000940410835629	0.000940410835629	0.000940410835629	0.000940410835629	0.000940410835629	0.000940410835629	0.000940410835629
hhs1	201610	1.71331	1.2340344126381	0.02649768595	0.196903317638	0.45533940819	0.243813274666	0.0524636743401	0.00484368431912	0.00133073818396	0.000940410835629	0.000940410835629	0.000940410835629	0.000940410835629	0.000940410835629	0.000940410835629	0.000940410835629	0.000940410835629	0.000940410835629	0.000940410835629	0.000940410835629	0.000940410835629	0.000940410835629	0.000940410835629	0.000940410835629	0.000940410835629	0.000940410835629	0.000940410835629	0.000940410835629	0.000940410835629
hhs1	201611	1.57636	1.0447862837855	0.0233191355859	0.366138180269	0.375315580227	0.175368474244	0.0348502190089	0.00523453583265	0.000965658119205	0.000940410835629	0.000940410835629	0.000940410835629	0.000940410835629	0.000940410835629	0.000940410835629	0.000940410835629	0.000940410835629	0.000940410835629	0.000940410835629	0.000940410835629	0.000940410835629	0.000940410835629	0.000940410835629	0.000940410835629	0.000940410835629	0.000940410835629	0.000940410835629	0.000940410835629	0.000940410835629
hhs1	201612	1.62583	1.0889907660478	0.036241942251	0.269458224014	0.421555587942	0.222075627704	0.0288027877496	0.00171188874126	0.00116893897049	0.00104820712566	0.000992153054842	0.000949034538831	0.00094472268723	0.00094472268723	0.000940410835629	0.000940410835629	0.000940410835629	0.000940410835629	0.000940410835629	0.000940410835629	0.000940410835629	0.000940410835629	0.000940410835629	0.000940410835629	0.000940410835629	0.000940410835629	0.000940410835629	0.000940410835629	0.000940410835629
hhs1	201613	1.13344	0.96860337157688	0.0556153231101	0.391724045818	0.316907399698	0.197761545738	0.0165912458039	0.00165181228366	0.000940410835629	0.000940410835629	0.000940410835629	0.000940410835629	0.000940410835629	0.000940410835629	0.000940410835629	0.000940410835629	0.000940410835629	0.000940410835629	0.000940410835629	0.000940410835629	0.000940410835629	0.000940410835629	0.000940410835629	0.000940410835629	0.000940410835629	0.000940410835629	0.000940410835629	0.000940410835629	0.000940410835629
hhs1	201614	1.05605	0.88178891674278	0.0749239132968	0.544095314695	0.275076095198	0.0628533991083	0.00829214704787	0.00350394651611	0.00254630640976	0.00178019432468	0.00178019432468	0.00139713828214	0.00139713828214	0.00139713828214	0.00139713828214	0.00139713828214	0.00139713828214	0.00139713828214	0.00139713828214	0.00139713828214	0.00139713828214	0.00139713828214	0.00139713828214	0.00139713828214	0.00139713828214	0.00139713828214	0.00139713828214	0.00139713828214	0.00139713828214
hhs1	201615	0.89892	0.90767104154895	0.109870275348	0.445554455041	0.359188077654	0.0518950164384	0.00960932620781	0.00367796305842	0.00139666953943	0.000940410835629	0.000940410835629	0.000940410835629	0.000940410835629	0.000940410835629	0.000940410835629	0.000940410835629	0.000940410835629	0.000940410835629	0.000940410835629	0.000940410835629	0.000940410835629	0.000940410835629	0.000940410835629	0.000940410835629	0.000940410835629	0.000940410835629	0.000940410835629	0.000940410835629	0.000940410835629
hhs1	201616	0.895756	0.69478047715867	0.21606925563	0.552494236468	0.191472995539	0.0167998049798	0.00244627721244	0.000968222069614	0.000940991388002	0.000940410835629	0.000940410835629	0.000940410835629	0.000940410835629	0.000940410835629	0.000940410835629	0.000940410835629	0.000940410835629	0.000940410835629	0.000940410835629	0.000940410835629	0.000940410835629	0.000940410835629	0.000940410835629	0.000940410835629	0.000940410835629	0.000940410835629	0.000940410835629	0.000940410835629	0.000940410835629
hhs2	201542	1.3633	1.5979803103	0.00108241000499	0.0120538847598	0.290605984065	0.422411025061	0.207625161036	0.0459247497618	0.0104641352155	0.00212443395642	0.000618590554459	0.000409618112301	0.000394513075861	0.000392843399834	0.000392843399834	0.000392843399834	0.000392843399834	0.000392843399834	0.000392843399834	0.000392843399834	0.000392843399834	0.000392843399834	0.000392843399834	0.000392843399834	0.000392843399834	0.000392843399834	0.000392843399834	0.000392843399834	0.000392843399834
hhs2	201543	1.35069	1.6605321435699	0.00370692050421	0.0181867675758	0.280480132379	0.464608694014	0.14895456372	0.00643838944192	0.00378528235091	0.00369556808116	0.00369177249131	0.00369177708936	0.00369177249131	0.00369177249131	0.00369177249131	0.00369177249131	0.00369177249131	0.00369177249131	0.00369177249131	0.00369177249131	0.00369177249131	0.00369177249131	0.00369177249131	0.00369177249131	0.00369177249131	0.00369177249131	0.00369177249131	0.00369177249131	0.00369177249131
hhs2	201544	1.57092	2.1428652136512	0.00219323375389	0.00369937140723	0.053864905979	0.293080428915	0.353184398808	0.135159173507	0.0283186806852	0.0251951528948	0.0207145558068	0.00935140727679	0.0154890834508	0.0103713699393	0.00806840414742	0.00909194449936	0.00550955326759	0.0024389322118	0.0024389322118	0.00218304712381	0.00218304712381	0.00218304712381	0.00218304712381	0.00218304712381	0.00218304712381	0.00218304712381	0.00218304712381	0.00218304712381	0.00218304712381
hhs2	201545	1.86092	2.2303572397386	0.00254206167195	0.00665754500709	0.0867105512811	0.321663222467	0.287492443339	0.163621695698	0.0343804937981	0.0166962111928	0.0118852170326	0.00593957271218	0.00814795488833	0.00746845268029	0.00492031940011	0.00729857712827	0.00390106608804	0.00271193722396	0.00254206167195	0.00254206167195	0.00254206167195	0.00254206167195	0.00254206167195	0.00254206167195	0.00254206167195	0.00254206167195	0.00254206167195	0.00254206167195	0.00254206167195
hhs2	201546	1.74541	2.3464402964902	0.00511252197198	0.0101034608724	0.0592317108186	0.189480463954	0.211863241941	0.172173882729	0.0875894745895	0.0487379493413	0.0523034766319	0.0290220714365	0.0191892104931	0.0195293688841	0.00937251434905	0.0146462657416	0.00976316260035	0.00663797658995	0.006052004213	0.00527070771041	0.00488005945911	0.00488005945911	0.00488005945911	0.00488005945911	0.00488005945911	0.00488005945911	0.00488005945911	0.00488005945911	0.00488005945911
hhs2	201547	2.29498	3.1939881199546	0.00882597047535	0.0187642131	0.039026626014	0.0678434450056	0.0971109313424	0.112996228517	0.108138215411	0.113932373484	0.105439109788	0.0714845305366	0.0455746176276	0.0356087677706	0.0426471211152	0.0347204031775	0.0224158392002	0.0161555562891	0.0118002499769	0.00834473434805	0.00613094263028	0.00442802594383	0.00408744260654	0.00408744260654	0.00408744260654	0.00408744260654	0.00408744260654	0.00408744260654	0.00408744260654
hhs2	201548	2.30133	4.0104026034244	0.00505952080649	0.0113160980148	0.0250987939602	0.0500943181871	0.0713357289845	0.0878728673021	0.0872247325732	0.0915219365402	0.0948429802611	0.0885230923038	0.0815848440566	0.0749165891906	0.0767220924681	0.0539715650874	0.0384144055151	0.0172479190242	0.00786829441857	0.00551059392636	0.0039215016114	0.00336901572142	0.00336901572096	0.00336901572096	0.00336901572096	0.00336901572096	0.00336901572096	0.00336901572096	0.00336901572096
hhs2	201549	1.77591	3.9772169559763	0.00223756916568	0.0023442644897	0.00804723189531	0.0287378500769	0.0681034194436	0.101677521662	0.125423638073	0.157256498996	0.171408200652	0.138043418744	0.0842633564606	0.0561198234989	0.0270746796717	0.00847809471289	0.00504957832639	0.0021111647527	0.00123851721629	0.00123851721629	0.00123851721629	0.00123851721629	0.00123851721629	0.00123851721629	0.00123851721629	0.00123851721629	0.00123851721629	0.00123851721629	0.00123851721629
hhs2	201550	2.37764	2.9090673009899	0.00501718614984	0.013554369456	0.0418014819659	0.105440411796	0.136448515258	0.136764792251	0.126956583864	0.154631862494	0.115371436129	0.0837945296206	0.0337000817052	0.0217964436637	0.00937990851617	0.0027485957162	0.00116001486252	0.00108926736029	0.000940410835629	0.000940410835629	0.000940410835629	0.000940410835629	0.000940410835629	0.000940410835629	0.000940410835629	0.000940410835629	0.000940410835629	0.000940410835629	0.000940410835629
hhs2	201551	2.18428	3.1005691691933	0.00514581156968	0.0120033438731	0.0422735248305	0.111125212928	0.0913240652035	0.112908252609	0.162871343967	0.166210483051	0.142246632937	0.0804898708802	0.0402240951984	0.0112659033175	0.00693416765023	0.00229215740606	0.00131229439659	0.000984365912566	0.000984365912566	0.000940410835629	0.000940410835629	0.000940410835629	0.000940410835629	0.000940410835629	0.000940410835629	0.000940410835629	0.000940410835629	0.000940410835629	0.000940410835629
hhs2	201552	2.32815	3.3735296275474	0.00850032371697	0.0144536358521	0.0401320154641	0.0693911972693	0.0961198114004	0.1271359413	0.175861350903	0.204224916218	0.118327662172	0.0653657817897	0.0307169964716	0.0109089006383	0.0048385656431	0.0028655846551	0.00248455831612	0.00240623918315	0.00238786536427	0.00238786536427	0.00238786536427	0.00238786536427	0.00238786536427	0.00238786536427	0.00238786536427	0.00238786536427	0.00238786536427	0.00238786536427	0.00238786536427
hhs2	201601	2.50124	2.8359835192178	0.00317264780486	0.0059582151041	0.0453633966219	0.128502025688	0.179774261936	0.199977442048	0.186426321867	0.129554376584	0.0498209576419	0.00873866241436	0.0275475430764	0.00242138557411	0.00220585848212	0.00218120778546	0.00218120749074	0.00218120749015	0.00218120749005	0.00218120749005	0.00218120749005	0.00218120749005	0.00218120749005	0.00218120749005	0.00218120749005	0.00218120749005	0.00218120749005	0.00218120749005	0.00218120749005
hhs2	201602	3.22646	3.0701858626235	0.0115809275283	0.0124701487053	0.0254185505153	0.0625513173876	0.141904121939	0.194090860012	0.195948127641	0.150626252798	0.0965955791871	0.0444726241481	0.015046725146	0.00666436383581	0.00399087159197	0.00297839737184	0.00284202572825	0.00273492553858	0.00273492553858	0.00273492553858	0.00273492553858	0.00273492553858	0.00273492553858	0.00273492553858	0.00273492553858	0.00273492553858	0.00273492553858	0.00273492553858	0.00273492553858
hhs2	201603	2.76832	2.8628431212652	0.0118364722545	0.0155273509045	0.0418638222804	0.103759511386	0.184645241112	0.213155286065	0.164255054341	0.0943766420959	0.0591479955554	0.0373844610321	0.0190611932503	0.00775073919003	0.00459511253607	0.00346838157274	0.00312036839493	0.00300436400232	0.00300436400232	0.00300436400232	0.00300436400232	0.00300436400232	0.00300436400232	0.00300436400232	0.00300436400232	0.00300436400232	0.00300436400232	0.00300436400232	0.00300436400232
hhs2	201604	3.17342	2.5549529617204	0.00484785081238	0.0109888901725	0.0499702511319	0.137856772566	0.225732202739	0.230704239044	0.144438301664	0.0950890102429	0.0418095727208	0.00622637234208	0.00358800932672	0.0030467917887	0.0030467841464	0.00304678223582	0.00304678223582	0.00304678223582	0.00304678223582	0.00304678223582	0.00304678223582	0.00304678223582	0.00304678223582	0.00304678223582	0.00304678223582	0.00304678223582	0.00304678223582	0.00304678223582	0.00304678223582
hhs2	201605	3.69465	2.6633201884982	0.00393118509799	0.0105860582117	0.0439081343684	0.124340176425	0.217765518063	0.268398722323	0.156717160177	0.0859970049126	0.0452722589209	0.0158784479685	0.00320232826553	0.00153158980771	0.00149809436383	0.00149809436383	0.00149809436383	0.00149809436383	0.00149809436383	0.00149809436383	0.00149809436383	0.00149809436383	0.00149809436383	0.00149809436383	0.00149809436383	0.00149809436383	0.00149809436383	0.00149809436383	0.00149809436383
hhs2	201606	4.01335	2.8097599314663	0.00328936052704	0.0051685240898	0.0244299106804	0.0784557447552	0.202010459447	0.291535273634	0.210466688829	0.113220189844	0.0427517063125	0.0122153678132	0.0014102006979	0.000940410835629	0.000940410835629	0.000940410835629	0.000940410835629	0.000940410835629	0.000940410835629	0.000940410835629	0.000940410835629	0.000940410835629	0.000940410835629	0.000940410835629	0.000940410835629	0.000940410835629	0.000940410835629	0.000940410835629	0.000940410835629
hhs2	201607	4.07985	2.6459146413955	0.00139075703599	0.0047540587576	0.0364664051683	0.0738660733583	0.264250807565	0.282790169412	0.187404782339	0.0965085012661	0.028241231186	0.00826491601921	0.00101572452163	0.000940410835633	0.000940410835629	0.000940410835629	0.000940410835629	0.000940410835629	0.000940410835629	0.000940410835629	0.000940410835629	0.000940410835629	0.000940410835629	0.000940410835629	0.000940410835629	0.000940410835629	0.000940410835629	0.000940410835629	0.000940410835629
hhs2	201608	3.34526	2.5788171719965	0.00444403077324	0.0131970460508	0.0660782787603	0.10810961411	0.236089050011	0.270180715562	0.190852927195	0.0782651080336	0.0130983455736	0.00361162295692	0.00102668760231	0.000940410835629	0.000940410835629	0.000940410835629	0.000940410835629	0.000940410835629	0.000940410835629	0.000940410835629	0.000940410835629	0.000940410835629	0.000940410835629	0.000940410835629	0.000940410835629	0.000940410835629	0.000940410835629	0.000940410835629	0.000940410835629
hhs2	201609	2.27089	2.5183779947824	0.00137007791095	0.00218994670862	0.0295838581781	0.0769760018151	0.249522113811	0.25716256929	0.176941945399	0.100907026576	0.0644169256675	0.0220666710774	0.00352100441882	0.00115630840692	0.00101979904143	0.000940410835629	0.000940410835629	0.000940410835629	0.000940410835629	0.000940410835629	0.000940410835629	0.000940410835629	0.000940410835629	0.000940410835629	0.000940410835629	0.000940410835629	0.000940410835629	0.000940410835629	0.000940410835629
hhs2	201610	1.9742	2.9415470230092	0.000940410835739	0.000940410836765	0.0303280715706	0.0377607934494	0.176176081637	0.124674201481	0.24736289541	0.244895982229	0.0973532806287	0.0228000065108	0.00172128113984	0.000940421736891	0.000940410835629	0.000940410835629	0.000940410835629	0.000940410835629	0.000940410835629	0.000940410835629	0.000940410835629	0.000940410835629	0.000940410835629	0.000940410835629	0.000940410835629	0.000940410835629	0.000940410835629	0.000940410835629	0.000940410835629
hhs2	201611	2.22224	2.2370624954056	0.000940411125021	0.00130651815189	0.012019742977	0.119912894262	0.268810874439	0.173434498097	0.131933467263	0.0896239438354	0.104230675698	0.0693940550378	0.0128377693202	0.00142938774997	0.000960010344195	0.000940410835629	0.000940410835629	0.000940410835629	0.000940410835629	0.000940410835629	0.000940410835629	0.000940410835629	0.000940410835629	0.000940410835629	0.000940410835629	0.000940410835629	0.000940410835629	0.000940410835629	0.000940410835629
hhs2	201612	2.00991	2.0892563152969	0.00100204459347	0.0123618574	0.0692466243017	0.162257175808	0.260243294008	0.325995011943	0.116560671582	0.0220828156179	0.00948222359616	0.00406462302706	0.00160964738325	0.000987848205694	0.000940410835629	0.000940410835629	0.000940410835629	0.000940410835629	0.000940410835629	0.000940410835629	0.000940410835629	0.000940410835629	0.000940410835629	0.000940410835629	0.000940410835629	0.000940410835629	0.000940410835629	0.000940410835629	0.000940410835629
hhs2	201613	1.6754	1.6057737976655	0.00200765303366	0.0786057961165	0.317810695449	0.405316635865	0.170590090963	0.00556479718809	0.00129611467133	0.000940410835629	0.000940410835629	0.000940410835629	0.000940410835629	0.000940410835629	0.000940410835629	0.000940410835629	0.000940410835629	0.000940410835629	0.000940410835629	0.000940410835629	0.000940410835629	0.000940410835629	0.000940410835629	0.000940410835629	0.000940410835629	0.000940410835629	0.000940410835629	0.000940410835629	0.000940410835629
hhs2	201614	1.4765	1.8591015212018	0.00216325043334	0.0241979132192	0.237591888522	0.429139862607	0.161211036715	0.0763629975522	0.0343037477385	0.00714297970257	0.00273783443103	0.00139713828214	0.00139713828214	0.00139713828214	0.00139713828214	0.00139713828214	0.00139713828214	0.00139713828214	0.00139713828214	0.00139713828214	0.00139713828214	0.00139713828214	0.00139713828214	0.00139713828214	0.00139713828214	0.00139713828214	0.00139713828214	0.00139713828214	0.00139713828214
hhs2	201615	1.28867	2.1498130538303	0.00139666953943	0.00778429139262	0.0456295737346	0.26449724558	0.421036955077	0.17283660767	0.0470225399193	0.0180501122281	0.00413422176222	0.00162479889133	0.000940410835629	0.000940410835629	0.000940410835629	0.000940410835629	0.000940410835629	0.000940410835629	0.000940410835629	0.000940410835629	0.000940410835629	0.000940410835629	0.000940410835629	0.000940410835629	0.000940410835629	0.000940410835629	0.000940410835629	0.000940410835629	0.000940410835629
hhs2	201616	1.25627	1.9401788842625	0.00508647632506	0.0304859397502	0.164496307991	0.329842937672	0.250237183599	0.124232198804	0.0705446634323	0.00720648654959	0.000940410835629	0.000940410835629	0.000940410835629	0.000940410835629	0.000940410835629	0.000940410835629	0.000940410835629	0.000940410835629	0.000940410835629	0.000940410835629	0.000940410835629	0.000940410835629	0.000940410835629	0.000940410835629	0.000940410835629	0.000940410835629	0.000940410835629	0.000940410835629	0.000940410835629
hhs3	201542	1.72001	2.1502474061	0.000429828717575	0.00153916208962	0.0581994681624	0.355113623125	0.406345509619	0.133469457656	0.0246941082082	0.00907472430733	0.00297918755602	0.00115832125031	0.000660523837708	0.000431176091263	0.000401965705302	0.000394493687714	0.000394329188598	0.000392843399797	0.000392843399797	0.000392843399797	0.000392843399797	0.000392843399797	0.000392843399797	0.000392843399797	0.000392843399797	0.000392843399797	0.000392843399797	0.000392843399797	0.000392843399797
hhs3	201543	2.17414	2.0559784775422	0.00369465556656	0.00515231034929	0.0627193803532	0.390313468127	0.232746774879	0.114346373436	0.00922887185483	0.00554137645075	0.024641078774	0.0832090568066	0.00932732713387	0.00370077894778	0.00369373244245	0.00369177249131	0.00369177249131	0.00369177249131	0.00369177249131	0.00369177249131	0.00369177249131	0.00369177249131	0.00369177249131	0.00369177249131	0.00369177249131	0.00369177249131	0.00369177249131	0.00369177249131	0.00369177249131
hhs3	201544	1.83996	1.956367748261	0.00218537712046	0.0038855944676	0.139668813274	0.347194329871	0.284272870921	0.0745478264125	0.0222738998973	0.0274964823294	0.0416399059287	0.0152626148169	0.00424416399058	0.00372366247458	0.00301799001217	0.00220103283055	0.0021881642713	0.0021837530213	0.00218304712381	0.00218304712381	0.00218304712381	0.00218304712381	0.00218304712381	0.00218304712381	0.00218304712381	0.00218304712381	0.00218304712381	0.00218304712381	0.00218304712381
hhs3	201545	2.02023	2.0110387742764	0.00309604218454	0.0103979679884	0.0823589827865	0.363194225743	0.245017016669	0.124102677576	0.0318041940003	0.0232763454616	0.0370481056731	0.0225270143357	0.0107062051387	0.00591942575004	0.00462318218167	0.00288181277597	0.00254206167195	0.00254206167195	0.00254206167195	0.00254206167195	0.00254206167195	0.00254206167195	0.00254206167195	0.00254206167195	0.00254206167195	0.00254206167195	0.00254206167195	0.00254206167195	0.00254206167195
hhs3	201546	2.27837	2.0898268245044	0.0048800594642	0.00553675684462	0.0612454271392	0.234138649951	0.215550666442	0.158539051288	0.0723966560477	0.0375801351588	0.0412374050205	0.0438928003579	0.0280415378116	0.0142996567284	0.0130093392129	0.00611821003032	0.00494535839244	0.00490077273289	0.00488554815643	0.00488130604729	0.00488018750092	0.00488005945911	0.00488005945911	0.00488005945911	0.00488005945911	0.00488005945911	0.00488005945911	0.00488005945911	0.00488005945911
hhs3	201547	2.81511	2.9711833981193	0.00413712529398	0.00532950156917	0.0233925335662	0.0735102291028	0.128942944124	0.172041544604	0.110494007291	0.0696026886895	0.0917023081842	0.0912378843023	0.073017407973	0.0701819577119	0.0235625108058	0.00783588152375	0.00530381611577	0.00454460739631	0.00424752860709	0.00412415586515	0.00409172233921	0.00408754668921	0.00408744260654	0.00408744260654	0.00408744260654	0.00408744260654	0.00408744260654	0.00408744260654	0.00408744260654
hhs3	201548	2.97706	3.2796542310876	0.00336901572233	0.00336901573465	0.00605089971618	0.0292303039079	0.0878062734628	0.164790925466	0.194154555709	0.167638381822	0.0615056035479	0.0225963426003	0.0159632636608	0.0142659497229	0.0338980407397	0.0671119883984	0.0626750449195	0.0261863117633	0.00545193011822	0.00358695863567	0.00339680846699	0.00336922343056	0.0033690681293	0.00336901572096	0.00336901572096	0.00336901572096	0.00336901572096	0.00336901572096	0.00336901572096
hhs3	201549	2.38365	3.5051681565177	0.00156131312494	0.00248500664679	0.00668206428089	0.0299004340648	0.0737239694867	0.128673457988	0.153059875305	0.16908116544	0.127018488294	0.072250496244	0.0291320884565	0.0314213595224	0.044938294922	0.050683682764	0.0365833162437	0.0195986297785	0.00832645553059	0.00331649718424	0.00162343619745	0.00126809731588	0.00124016109161	0.00123912403594	0.00123851721629	0.00123851721629	0.00123851721629	0.00123851721629	0.00123851721629
hhs3	201550	2.32746	3.3008293994539	0.00487338140237	0.0114128939208	0.0340403432669	0.0975439656778	0.145390704393	0.138675769092	0.175205076747	0.157090566106	0.082998239059	0.0562616649902	0.0318422524081	0.0139924674589	0.00789640416648	0.00654993376565	0.00739003374846	0.00840473456991	0.00640011719731	0.00407083373372	0.00206708490542	0.00124729430911	0.000997161109168	0.000947023795095	0.000940410835629	0.000940410835629	0.000940410835629	0.000940410835629	0.000940410835629
hhs3	201551	2.28403	3.2110726736914	0.00287762963917	0.00699857282205	0.020092087454	0.0896273792311	0.13368276022	0.179125323173	0.196299068098	0.151551806615	0.0760540873855	0.0238980139177	0.0256226649086	0.0069783501806	0.0150310422558	0.0251783500841	0.020590931548	0.0118005794354	0.00432451955147	0.00163650381695	0.00109570806645	0.000950581989541	0.000941291124563	0.000940694305914	0.000940410835629	0.000940410835629	0.000940410835629	0.000940410835629	0.000940410835629
hhs3	201552	2.23747	2.863789718314	0.00692324173051	0.0133399971394	0.0412762325613	0.0936098154313	0.159449758891	0.183318449396	0.154086656586	0.131639122103	0.0957406690569	0.0443476481472	0.027035091233	0.00993054284274	0.00558739034459	0.00263638716317	0.00242461300202	0.00238786536427	0.00238786536427	0.00238786536427	0.00238786536427	0.00238786536427	0.00238786536427	0.00238786536427	0.00238786536427	0.00238786536427	0.00238786536427	0.00238786536427	0.00238786536427
hhs3	201601	1.97779	2.9242916597679	0.00619807342479	0.00983432344115	0.0361257582735	0.0989489818119	0.199307477367	0.168069511461	0.156781718238	0.0853261252387	0.133234714721	0.0317761134048	0.0126536117339	0.0054223674845	0.0026704523079	0.0252704208135	0.00218120955339	0.00220585804019	0.00218120778398	0.00218120749035	0.00218120749005	0.00218120749005	0.00218120749005	0.00218120749005	0.00218120749005	0.00218120749005	0.00218120749005	0.00218120749005	0.00218120749005
hhs3	201602	2.25924	2.9530483169607	0.0119298018375	0.0159832351242	0.0373791569334	0.110172636175	0.153463877753	0.170766634522	0.137873519079	0.104408345079	0.063988115575	0.0412745194165	0.0333889655206	0.040059901984	0.0315423235677	0.00985883764989	0.00443073574436	0.00325860348252	0.00284426084194	0.0027621998673	0.00273492553858	0.00273492553858	0.00273492553858	0.00273492553858	0.00273492553858	0.00273492553858	0.00273492553858	0.00273492553858	0.00273492553858
hhs3	201603	2.5782	3.2734578699108	0.0121177432873	0.0201689275516	0.054251536905	0.118508356868	0.161453614448	0.147636187983	0.111343040435	0.082855357855	0.0670025207065	0.055112811775	0.0373128646377	0.0257969967976	0.0241625581977	0.0204596670741	0.00711118091267	0.0046561177584	0.00458503288218	0.00834328098987	0.00786319733464	0.00647350814392	0.00430391960086	0.00337706641373	0.00300436400232	0.00308705543223	0.00300436400232	0.00300436400232	0.00300436400232
hhs3	201604	2.92751	2.797537236242	0.00735500673778	0.0144452376386	0.0534093194655	0.154744270952	0.217145037087	0.184445963101	0.133692761785	0.0617436721191	0.0325577866875	0.051178571038	0.0107207640448	0.0177866600543	0.00956124022638	0.00962730792519	0.00486422716509	0.00320573483273	0.0030485215746	0.00304687744237	0.00304678223582	0.00304678223582	0.00304678223582	0.00304678223582	0.00304678223582	0.00304678223582	0.00304678223582	0.00304678223582	0.00304678223582
hhs3	201605	3.28807	2.0823201487628	0.0171440352335	0.0434235766115	0.149128604976	0.247811362636	0.214306989004	0.149812656597	0.042950842566	0.0276525453067	0.0162055818992	0.0162767533173	0.0258129926319	0.0195329009534	0.00825146295666	0.00219711863324	0.00151544431115	0.00149809436383	0.00149809436383	0.00149809436383	0.00149809436383	0.00149809436383	0.00149809436383	0.00149809436383	0.00149809436383	0.00149809436383	0.00149809436383	0.00149809436383	0.00149809436383
hhs3	201606	3.98252	2.4244690414966	0.0046987295775	0.0140945325212	0.0441610955029	0.180400135216	0.274358092106	0.25911976141	0.109461865011	0.0465100285841	0.0300673853725	0.013154949358	0.00704768216246	0.0023497835486	0.00141020414394	0.00094041314229	0.00094041214596	0.00094041100511	0.000940410835629	0.000940410835629	0.000940410835629	0.000940410835629	0.000940410835629	0.000940410835629	0.000940410835629	0.000940410835629	0.000940410835629	0.000940410835629	0.000940410835629
hhs3	201607	3.21284	2.3217672842924	0.00571500210629	0.0161950025224	0.0710662365766	0.211715714135	0.260312912126	0.261878251027	0.0752783603733	0.0359210983988	0.0284886930206	0.011099486023	0.00687751233263	0.000940410835648	0.00134556882415	0.000940410835629	0.000940410835629	0.000940410835629	0.000940410835629	0.000940410835629	0.000940410835629	0.000940410835629	0.000940410835629	0.000940410835629	0.000940410835629	0.000940410835629	0.000940410835629	0.000940410835629	0.000940410835629
hhs3	201608	2.99606	2.4209183622211	0.0027774061246	0.011985590953	0.073343360405	0.204462037457	0.28184452583	0.160713949678	0.114359357001	0.0784028617685	0.0430824066544	0.00907665687001	0.00413102265964	0.00163079068402	0.000940497391512	0.00102419566034	0.000940410835629	0.000940410835629	0.000940410835629	0.000940410835629	0.000940410835629	0.000940410835629	0.000940410835629	0.000940410835629	0.000940410835629	0.000940410835629	0.000940410835629	0.000940410835629	0.000940410835629
hhs3	201609	2.50929	2.3180836984599	0.00195143712171	0.0136508081065	0.0809067586458	0.221540992799	0.292156043499	0.179699451488	0.102059246174	0.0421424053091	0.0350483236846	0.00818239872473	0.00515452669699	0.0025281749517	0.00149612827625	0.00117857545304	0.00101979904143	0.000940410835629	0.000940410835629	0.000940410835629	0.000940410835629	0.000940410835629	0.000940410835629	0.000940410835629	0.000940410835629	0.000940410835629	0.000940410835629	0.000940410835629	0.000940410835629
hhs3	201610	2.09474	2.0595151232166	0.000940411026171	0.0157728709792	0.0924468034997	0.353253986729	0.374807023075	0.127026706986	0.016163321586	0.00172107024146	0.000940410835629	0.000940410835629	0.000940410835629	0.000940410835629	0.000940410835629	0.000940410835629	0.000940410835629	0.000940410835629	0.000940410835629	0.000940410835629	0.000940410835629	0.000940410835629	0.000940410835629	0.000940410835629	0.000940410835629	0.000940410835629	0.000940410835629	0.000940410835629	0.000940410835629
hhs3	201611	2.18209	1.8190256057874	0.00183031177887	0.0184713430174	0.157607136783	0.499667703114	0.185399238662	0.0817751876295	0.0334033091267	0.00397670370536	0.00094167114266	0.00094041083563	0.000940410835629	0.000940410835629	0.000940410835629	0.000940410835629	0.000940410835629	0.000940410835629	0.000940410835629	0.000940410835629	0.000940410835629	0.000940410835629	0.000940410835629	0.000940410835629	0.000940410835629	0.000940410835629	0.000940410835629	0.000940410835629	0.000940410835629
hhs3	201612	2.29309	1.6229979218402	0.00249030773741	0.0316136737988	0.292423813429	0.443840870856	0.124264702093	0.0720982796834	0.0118029715067	0.00239025657075	0.00141040266015	0.00126379970571	0.00112582045448	0.00107839008686	0.000966281945236	0.000961970093634	0.000953346390432	0.000961970093634	0.00094472268723	0.00094472268723	0.000940410835629	0.000940410835629	0.000940410835629	0.000940410835629	0.000940410835629	0.000940410835629	0.000940410835629	0.000940410835629	0.000940410835629
hhs3	201613	2.15393	1.3766994873199	0.00200765303366	0.0797770572924	0.62250592483	0.263052433928	0.01196783341	0.000940469957712	0.000940410835629	0.000940410835629	0.000940410835629	0.000940410835629	0.000940410835629	0.000940410835629	0.000940410835629	0.000940410835629	0.000940410835629	0.000940410835629	0.000940410835629	0.000940410835629	0.000940410835629	0.000940410835629	0.000940410835629	0.000940410835629	0.000940410835629	0.000940410835629	0.000940410835629	0.000940410835629	0.000940410835629
hhs3	201614	1.88369	1.4571942677473	0.00948954963762	0.0968091519356	0.423745361634	0.213081725884	0.166905364373	0.0384116921428	0.0107820113253	0.006951450899	0.00484464266501	0.00369547453738	0.00235477838849	0.00197172234595	0.00139713828214	0.00139713828214	0.00139713828214	0.00139713828214	0.00139713828214	0.00139713828214	0.00139713828214	0.00139713828214	0.00139713828214	0.00139713828214	0.00139713828214	0.00139713828214	0.00139713828214	0.00139713828214	0.00139713828214
hhs3	201615	1.7241	1.5531005756257	0.013577860837	0.112286731375	0.341832001157	0.299414192408	0.165627485981	0.0353912560954	0.00781528034072	0.00344983370652	0.00230918694703	0.00162479889133	0.00162479889133	0.000940410835629	0.000940410835629	0.000940410835629	0.000940410835629	0.000940410835629	0.000940410835629	0.000940410835629	0.000940410835629	0.000940410835629	0.000940410835629	0.000940410835629	0.000940410835629	0.000940410835629	0.000940410835629	0.000940410835629	0.000940410835629
hhs3	201616	1.66207	1.5234071223536	0.00834886587036	0.0800039064411	0.359224556827	0.366981985775	0.117167352965	0.0284565741201	0.0136403188747	0.00518301022077	0.00377685373755	0.00102624468698	0.000948215638055	0.000940410835629	0.00113595230987	0.000940410835629	0.000940410835629	0.000940410835629	0.000940410835629	0.000940410835629	0.000940410835629	0.000940410835629	0.000940410835629	0.000940410835629	0.000940410835629	0.000940410835629	0.000940410835629	0.000940410835629	0.000940410835629
hhs4	201542	1.33035	1.5787161591	0.00402434648994	0.0191433878587	0.339107279479	0.489926544982	0.0605949736343	0.00402240408117	0.00396292146038	0.00396096036308	0.00396090429746	0.00396090429746	0.00396090429746	0.00396090429746	0.00396090429746	0.00396090429746	0.00396090429746	0.00396090429746	0.00396090429746	0.00396090429746	0.00396090429746	0.00396090429746	0.00396090429746	0.00396090429746	0.00396090429746	0.00396090429746	0.00396090429746	0.00396090429746	0.00396090429746
hhs4	201543	1.67569	1.9178042340857	0.00369177249131	0.0051040681231	0.103710154659	0.374551264931	0.293839091815	0.123282133982	0.0217535714551	0.00392426520925	0.00369177249131	0.00369177249131	0.00369177249131	0.00369177249131	0.00369177249131	0.00369177249131	0.00369177249131	0.00369177249131	0.00369177249131	0.00369177249131	0.00369177249131	0.00369177249131	0.00369177249131	0.00369177249131	0.00369177249131	0.00369177249131	0.00369177249131	0.00369177249131	0.00369177249131
hhs4	201544	1.37942	2.1504857374261	0.00260116308365	0.0321763994693	0.235888996429	0.303505384744	0.149122535865	0.121216498535	0.0827786620435	0.0247756145309	0.00582516110348	0.00269481729978	0.00269481729978	0.00397424273969	0.00218304712381	0.00218304712381	0.00218304712381	0.00218304712381	0.00218304712381	0.00218304712381	0.00218304712381	0.00218304712381	0.00218304712381	0.00218304712381	0.00218304712381	0.00218304712381	0.00218304712381	0.00218304712381	0.00218304712381
hhs4	201545	1.39241	2.1257236257546	0.00317657594002	0.0258519558375	0.159087665508	0.26650922435	0.271210175709	0.0947779116015	0.0402089283402	0.0420742497086	0.0389181862209	0.00977023113162	0.00553352672539	0.00458056829609	0.00271193722396	0.00254206167195	0.00254206167195	0.00254206167195	0.00254206167195	0.00254206167195	0.00254206167195	0.00254206167195	0.00254206167195	0.00254206167195	0.00254206167195	0.00254206167195	0.00254206167195	0.00254206167195	0.00254206167195
hhs4	201546	1.54633	2.4316316997196	0.00488005951635	0.0168278443265	0.0943529886364	0.177191386944	0.159872053918	0.102400616578	0.123607879773	0.0937206904878	0.0475545236659	0.0312209142386	0.0213246682412	0.0243949954658	0.0254838350108	0.0134963297866	0.00511049989936	0.00488005946165	0.00488005945911	0.00488005945911	0.00488005945911	0.00488005945911	0.00488005945911	0.00488005945911	0.00488005945911	0.00488005945911	0.00488005945911	0.00488005945911	0.00488005945911
hhs4	201547	1.91839	2.5509243187476	0.00521507706343	0.0194032210144	0.0743075195037	0.130682951386	0.127296412021	0.105063330368	0.0973845545039	0.100849003843	0.0970787578379	0.0574682693836	0.0475885756053	0.031377909215	0.0200497752818	0.0205554388315	0.0142371188412	0.00638085061951	0.00418680828599	0.00408744293649	0.00408744260654	0.00408744260654	0.00408744260654	0.00408744260654	0.00408744260654	0.00408744260654	0.00408744260654	0.00408744260654	0.00408744260654
hhs4	201548	1.79477	2.6305213783944	0.003414243317	0.00735239788529	0.0354603560195	0.120971507142	0.204865486679	0.162407562073	0.108470679251	0.0772608484093	0.0566485793054	0.0654020794707	0.0445864711943	0.0225017708656	0.0181444445384	0.0149068628069	0.0140715485679	0.00564264636359	0.0036969157836	0.00385184503893	0.00339162951898	0.00336901572279	0.00336901572096	0.00336901572096	0.00336901572096	0.00336901572096	0.00336901572096	0.00336901572096	0.00336901572096
hhs4	201549	1.42303	2.2009652811423	0.00723072038293	0.0327677762212	0.10727921847	0.255841447575	0.201082559286	0.143224346299	0.0912870195754	0.0657144427957	0.0440162243076	0.0206842217988	0.00874715617402	0.00349119151843	0.00129443456777	0.00123851721629	0.00123851721629	0.00123851721629	0.00123851721629	0.00123851721629	0.00123851721629	0.00123851721629	0.00123851721629	0.00123851721629	0.00123851721629	0.00123851721629	0.00123851721629	0.00123851721629	0.00123851721629
hhs4	201550	1.52679	1.5580020407743	0.0208199177912	0.0677795045205	0.232898000418	0.277081560174	0.155488689366	0.0822240005028	0.0980457800388	0.0420307131029	0.00593388862763	0.00171096125193	0.000940410835629	0.000940410835629	0.000940410835629	0.000940410835629	0.000940410835629	0.000940410835629	0.000940410835629	0.000940410835629	0.000940410835629	0.000940410835629	0.000940410835629	0.000940410835629	0.000940410835629	0.000940410835629	0.000940410835629	0.000940410835629	0.000940410835629
hhs4	201551	1.79656	2.0591302454046	0.0133644727538	0.0327463132996	0.117151358909	0.301201223587	0.15895705568	0.10718911384	0.12043803601	0.0953722436851	0.029474656448	0.00747808498312	0.00146580569135	0.00105547257848	0.000940410835629	0.000940410835629	0.000940410835629	0.000940410835629	0.000940410835629	0.000940410835629	0.000940410835629	0.000940410835629	0.000940410835629	0.000940410835629	0.000940410835629	0.000940410835629	0.000940410835629	0.000940410835629	0.000940410835629
hhs4	201552	1.88104	2.2456394377824	0.0221016546084	0.0382226732005	0.128621384462	0.261645426803	0.197870761043	0.155030715802	0.0597899411864	0.0252421864453	0.00886534399157	0.00804079268595	0.0401822358583	0.0180911267036	0.00286564211006	0.00238786536427	0.00238786536427	0.00238786536427	0.00238786536427	0.00238786536427	0.00238786536427	0.00238786536427	0.00238786536427	0.00238786536427	0.00238786536427	0.00238786536427	0.00238786536427	0.00238786536427	0.00238786536427
hhs4	201601	2.08679	2.4867388389688	0.0183262419591	0.0316129697565	0.100205659342	0.216687213688	0.235119730404	0.164685867636	0.0682289970784	0.0228325001786	0.0359418531268	0.00525051004972	0.00294898707955	0.0276086077657	0.00376154056624	0.0252622644472	0.0152009517907	0.00233282274016	0.00218120749005	0.00218120749005	0.00218120749005	0.00218120749005	0.00218120749005	0.00218120749005	0.00218120749005	0.00218120749005	0.00218120749005	0.00218120749005	0.00218120749005
hhs4	201602	2.31595	2.3738038493276	0.026803188815	0.0619668221927	0.125688527698	0.189184474913	0.193817175933	0.137660218295	0.0598644502578	0.0341541138835	0.022064665733	0.010306925894	0.00618759390152	0.00891776387734	0.0170240492656	0.0503700715264	0.02293680668	0.00296897020968	0.00273492553858	0.00273492553858	0.00273492553858	0.00273492553858	0.00273492553858	0.00273492553858	0.00273492553858	0.00273492553858	0.00273492553858	0.00273492553858	0.00273492553858
hhs4	201603	2.93973	2.9785293354301	0.0177918380093	0.0343815784655	0.0895647481826	0.165587730738	0.166670183931	0.11813535489	0.0820372456912	0.0728223763148	0.0605878099792	0.0372098232891	0.0297057780322	0.023481481877	0.0139649112576	0.0247205418929	0.025551635474	0.00439077595625	0.0032945437993	0.00300436400232	0.00306236619863	0.00300436400232	0.00300436400232	0.00300436400232	0.00300436400232	0.00300436400232	0.00300436400232	0.00300436400232	0.00300436400232
hhs4	201604	3.35643	2.1104981350836	0.0174595405506	0.0521406573543	0.146063716393	0.23493416494	0.182856520736	0.155697452695	0.0550309963386	0.0693038404419	0.0150297425313	0.00602948319775	0.00375288869043	0.00354993533777	0.0154960827438	0.00304680516273	0.00304678605697	0.00304678223582	0.00304678223582	0.00304678223582	0.00304678223582	0.00304678223582	0.00304678223582	0.00304678223582	0.00304678223582	0.00304678223582	0.00304678223582	0.00304678223582	0.00304678223582
hhs4	201605	3.30509	2.001083097383	0.0143530409393	0.0524171491621	0.161372438095	0.238104965442	0.210711126617	0.155437775418	0.0727498383849	0.0569644903272	0.00767935790664	0.00312015421104	0.0027146388746	0.00190360916507	0.00149809436383	0.00149809436383	0.00149809436383	0.00149809436383	0.00149809436383	0.00149809436383	0.00149809436383	0.00149809436383	0.00149809436383	0.00149809436383	0.00149809436383	0.00149809436383	0.00149809436383	0.00149809436383	0.00149809436383
hhs4	201606	3.62162	2.0762744269078	0.00845704636048	0.0328861144009	0.122615972857	0.266841479434	0.300931097318	0.152212751674	0.0620130906839	0.0197320019449	0.00939662542765	0.00610809751061	0.00187999023001	0.00141020053282	0.0023497799272	0.000940410835629	0.000940410835629	0.000940410835629	0.000940410835629	0.000940410835629	0.000940410835629	0.000940410835629	0.000940410835629	0.000940410835629	0.000940410835629	0.000940410835629	0.000940410835629	0.000940410835629	0.000940410835629
hhs4	201607	2.89153	2.1636497952124	0.00418167474399	0.0193374313906	0.0726439075819	0.284330852676	0.281308611786	0.182495027061	0.0809824756321	0.0325427339401	0.0130951504912	0.0102590445715	0.0025610427897	0.00175072681266	0.00134556882415	0.000940410835629	0.000940410835629	0.000940410835629	0.000940410835629	0.000940410835629	0.000940410835629	0.000940410835629	0.000940410835629	0.000940410835629	0.000940410835629	0.000940410835629	0.000940410835629	0.000940410835629	0.000940410835629
hhs4	201608	2.78649	2.0238389038297	0.00181074217837	0.0163374418851	0.114557211862	0.376098857607	0.259299367575	0.145780471503	0.0431774607765	0.0137596894011	0.00663777891568	0.00462694312272	0.00244853768035	0.00119176530975	0.00102419566034	0.00102419566034	0.000940410835629	0.000940410835629	0.000940410835629	0.000940410835629	0.000940410835629	0.000940410835629	0.000940410835629	0.000940410835629	0.000940410835629	0.000940410835629	0.000940410835629	0.000940410835629	0.000940410835629
hhs4	201609	2.66511	1.6771123604395	0.00120291175571	0.0280313355521	0.184175963314	0.457827709501	0.209111361003	0.0479028165247	0.027059130545	0.0144364058222	0.00848229038697	0.00371899803876	0.0025281749517	0.00125796365884	0.00101979904143	0.000940410835629	0.00101979904143	0.000940410835629	0.000940410835629	0.000940410835629	0.000940410835629	0.000940410835629	0.000940410835629	0.000940410835629	0.000940410835629	0.000940410835629	0.000940410835629	0.000940410835629	0.000940410835629
hhs4	201610	2.1409	1.5150801715305	0.0102086776342	0.0267166885706	0.441179500654	0.441716511303	0.0590992561063	0.00133073818396	0.000940410835629	0.000940410835629	0.000940410835629	0.000940410835629	0.000940410835629	0.000940410835629	0.000940410835629	0.000940410835629	0.000940410835629	0.000940410835629	0.000940410835629	0.000940410835629	0.000940410835629	0.000940410835629	0.000940410835629	0.000940410835629	0.000940410835629	0.000940410835629	0.000940410835629	0.000940410835629	0.000940410835629
hhs4	201611	2.02803	1.2870839735606	0.000940417202259	0.042578852117	0.670658387689	0.242196740426	0.0223934497204	0.0014835252972	0.000940410835631	0.00094041083563	0.00094041083563	0.000940410835629	0.000940410835629	0.000940410835629	0.000940410835629	0.000940410835629	0.000940410835629	0.000940410835629	0.000940410835629	0.000940410835629	0.000940410835629	0.000940410835629	0.000940410835629	0.000940410835629	0.000940410835629	0.000940410835629	0.000940410835629	0.000940410835629	0.000940410835629
hhs4	201612	2.01489	1.2718418001881	0.0111555347274	0.106068898703	0.509369523892	0.323208025624	0.0268528780839	0.00237194556719	0.0016087478338	0.00124655229931	0.00106545453206	0.000996464906443	0.000992153054842	0.000953346390432	0.00094472268723	0.000940410835629	0.000940410835629	0.000940410835629	0.000940410835629	0.000940410835629	0.000940410835629	0.000940410835629	0.000940410835629	0.000940410835629	0.000940410835629	0.000940410835629	0.000940410835629	0.000940410835629	0.000940410835629
hhs4	201613	1.79108	1.4821597480482	0.0177923980427	0.195867363485	0.0523688214801	0.216139457773	0.495008716491	0.00307461517971	0.000940410835629	0.000940410835629	0.000940410835629	0.000940410835629	0.000940410835629	0.000940410835629	0.000940410835629	0.000940410835629	0.000940410835629	0.000940410835629	0.000940410835629	0.000940410835629	0.000940410835629	0.000940410835629	0.000940410835629	0.000940410835629	0.000940410835629	0.000940410835629	0.000940410835629	0.000940410835629	0.000940410835629
hhs4	201614	1.68524	1.8902086280465	0.00465311502575	0.176602055536	0.157875549555	0.300717762226	0.315399753706	0.0123474116863	0.00407853057992	0.00178019432468	0.00139713828214	0.00139713828214	0.00139713828214	0.00139713828214	0.00139713828214	0.00139713828214	0.00139713828214	0.00139713828214	0.00139713828214	0.00139713828214	0.00139713828214	0.00139713828214	0.00139713828214	0.00139713828214	0.00139713828214	0.00139713828214	0.00139713828214	0.00139713828214	0.00139713828214
hhs4	201615	1.42266	1.699793723624	0.0107499729673	0.0779336060575	0.212416320047	0.406954913155	0.266434444052	0.00484959876603	0.00185292824323	0.000940410835629	0.000940410835629	0.000940410835629	0.000940410835629	0.000940410835629	0.000940410835629	0.000940410835629	0.000940410835629	0.000940410835629	0.000940410835629	0.000940410835629	0.000940410835629	0.000940410835629	0.000940410835629	0.000940410835629	0.000940410835629	0.000940410835629	0.000940410835629	0.000940410835629	0.000940410835629
hhs4	201616	1.22093	1.4889834335245	0.00966184644922	0.11377308679	0.385597537507	0.445069979443	0.022275389313	0.00387353294932	0.000940410835629	0.000940410835629	0.000940410835629	0.000940410835629	0.000940410835629	0.000940410835629	0.000940410835629	0.000940410835629	0.000940410835629	0.000940410835629	0.000940410835629	0.000940410835629	0.000940410835629	0.000940410835629	0.000940410835629	0.000940410835629	0.000940410835629	0.000940410835629	0.000940410835629	0.000940410835629	0.000940410835629
hhs5	201542	1.24021	1.2091325856	0.00401844740531	0.192266175552	0.637438764931	0.0767823371816	0.00389105543171	0.00389105543171	0.00389105543171	0.00389105543171	0.00389105543171	0.00389105543171	0.00389105543171	0.00389105543171	0.00389105543171	0.00389105543171	0.00389105543171	0.00389105543171	0.00389105543171	0.00389105543171	0.00389105543171	0.00389105543171	0.00389105543171	0.00389105543171	0.00389105543171	0.00389105543171	0.00389105543171	0.00389105543171	0.00389105543171
hhs5	201543	1.42927	1.3499815015065	0.00369177249131	0.0643366778341	0.548082081616	0.244273868469	0.0525461145128	0.00954226275918	0.00369177249131	0.00369177249131	0.00369177249131	0.00369177249131	0.00369177249131	0.00369177249131	0.00369177249131	0.00369177249131	0.00369177249131	0.00369177249131	0.00369177249131	0.00369177249131	0.00369177249131	0.00369177249131	0.00369177249131	0.00369177249131	0.00369177249131	0.00369177249131	0.00369177249131	0.00369177249131	0.00369177249131
hhs5	201544	1.14107	1.6128893083887	0.0026666180594	0.0234141379936	0.342359347821	0.394773752007	0.0796108396254	0.0277796235874	0.0304911099788	0.0269763501051	0.0170243822268	0.0116507953792	0.00371835765171	0.00218304712381	0.00218304712381	0.00269481729978	0.00474189800364	0.00269481729978	0.00269481729978	0.0024389322118	0.0024389322118	0.00218304712381	0.00218304712381	0.00218304712381	0.00218304712381	0.00218304712381	0.00218304712381	0.00218304712381	0.00218304712381
hhs5	201545	1.3763	1.4850710062484	0.00367132963992	0.0391419631409	0.296693130804	0.339265047464	0.150929650403	0.0469192133198	0.0127227542941	0.0208886212892	0.0185393915235	0.0232236609035	0.0046142416347	0.00288181277597	0.00254206167195	0.00271193722396	0.00305168832798	0.00390106608804	0.00271193722396	0.00271193722396	0.00254206167195	0.00254206167195	0.00254206167195	0.00254206167195	0.00254206167195	0.00254206167195	0.00254206167195	0.00254206167195	0.00254206167195
hhs5	201546	1.4454	1.6001183963568	0.00488005947946	0.034205651631	0.273554132567	0.265887968024	0.105363971684	0.0638957152533	0.0450072738231	0.0648977429959	0.03449699064	0.0144509416159	0.0076145972182	0.00507538358476	0.00488005945911	0.00527070771041	0.00667309286639	0.00915307825927	0.00569671446998	0.00507538358603	0.00488005945911	0.00488005945911	0.00488005945911	0.00488005945911	0.00488005945911	0.00488005945911	0.00488005945911	0.00488005945911	0.00488005945911
hhs5	201547	1.82185	2.0142476578616	0.00433585393714	0.0142281629246	0.117610568577	0.245155980424	0.217722911271	0.0682040487434	0.0328628753514	0.0523521303294	0.0682747682117	0.0675227848181	0.0405362355081	0.00847002459067	0.00425773427518	0.00442802594383	0.00442802594383	0.00425773427518	0.00425773427518	0.00425773440209	0.00408744286046	0.00413712504017	0.00408744263192	0.00408744263192	0.00408744260654	0.00408744260654	0.00408744260654	0.00408744260654	0.00408744260654
hhs5	201548	1.73102	1.9038524009619	0.00336901573647	0.0125373637907	0.138950582146	0.330857589656	0.227220278784	0.0900283160159	0.0494598316849	0.0307900688068	0.0185873550712	0.0141004998638	0.0114193633997	0.0129179734106	0.00710193468957	0.00687041574778	0.00381645847579	0.00348855844007	0.00336901572598	0.00336901572233	0.00336901572233	0.00479423705999	0.00336901572233	0.00336901572279	0.00336901572187	0.00336901572096	0.00336901572096	0.00336901572096	0.00336901572096
hhs5	201549	1.40568	2.39391695471	0.00453478597065	0.00563643863796	0.0303567600562	0.183709287568	0.302882115666	0.191291615379	0.132320369895	0.0771353978034	0.0334916469308	0.0110387746887	0.00611991496364	0.00257345762964	0.0015392340358	0.00126947696411	0.00123851721629	0.00123851721629	0.00123851721629	0.00123851721629	0.00123851721629	0.00123851721629	0.00123851721629	0.00123851721629	0.00123851721629	0.00123851721629	0.00123851721629	0.00123851721629	0.00123851721629
hhs5	201550	1.35701	1.9526350625151	0.0112059398559	0.03237603185	0.0917053655025	0.270246622328	0.259862349534	0.201401947393	0.0831745859509	0.029687621403	0.00290824679701	0.00135443801563	0.00101743983374	0.000953249001981	0.000940410835629	0.000940410835629	0.000940410835629	0.000940410835629	0.000940410835629	0.000940410835629	0.000940410835629	0.000940410835629	0.000940410835629	0.000940410835629	0.000940410835629	0.000940410835629	0.000940410835629	0.000940410835629	0.000940410835629
hhs5	201551	1.40602	2.2775621343197	0.0085679683036	0.0170568735505	0.108193400704	0.275701897785	0.253568571501	0.211440429014	0.0578108451153	0.0403713586349	0.00864624079741	0.00265543038928	0.000940410835629	0.000940410835629	0.000940410835629	0.000940410835629	0.000940410835629	0.000940410835629	0.000940410835629	0.000940410835629	0.000940410835629	0.000940410835629	0.000940410835629	0.000940410835629	0.000940410835629	0.000940410835629	0.000940410835629	0.000940410835629	0.000940410835629
hhs5	201552	1.41173	1.9738176767023	0.0265804568193	0.0373030016584	0.153258585243	0.257362267869	0.223052872077	0.118000108916	0.0880600455893	0.0367920184779	0.0132910321424	0.00543029273237	0.00260835119081	0.0024429868209	0.00238786536427	0.00238786536427	0.00238786536427	0.00238786536427	0.00238786536427	0.00238786536427	0.00238786536427	0.00238786536427	0.00238786536427	0.00238786536427	0.00238786536427	0.00238786536427	0.00238786536427	0.00238786536427	0.00238786536427
hhs5	201601	1.54293	2.1235789378792	0.0119705298944	0.0249698027923	0.131493018897	0.261952592315	0.222251401244	0.139418383954	0.0716986366864	0.040358329466	0.00656603507148	0.0514236565221	0.00292434137779	0.00225515942769	0.00218120749044	0.00218120749005	0.00218120749005	0.00218120749005	0.00218120749005	0.00218120749005	0.00218120749005	0.00218120749005	0.00218120749005	0.00218120749005	0.00218120749005	0.00218120749005	0.00218120749005	0.00218120749005	0.00218120749005
hhs5	201602	1.7761	2.3430497138517	0.0205989179947	0.0252630263933	0.102727821435	0.196794077231	0.219086082014	0.149346195173	0.120636302048	0.0437737825297	0.0134009687552	0.0140387276515	0.023106845867	0.0207342812792	0.0104026956951	0.00434933311227	0.0029218363579	0.00273492553858	0.00273492553858	0.00273492553858	0.00273492553858	0.00273492553858	0.00273492553858	0.00273492553858	0.00273492553858	0.00273492553858	0.00273492553858	0.00273492553858	0.00273492553858
hhs5	201603	2.11811	2.446242736755	0.0601912875667	0.0352725636242	0.0976042237493	0.192103287918	0.189329608063	0.132942340182	0.109707076048	0.043904531849	0.0177325211325	0.0116048317303	0.0174433652138	0.0226698225092	0.0181887698432	0.00973887859503	0.00522451296629	0.00323637278753	0.00306236619863	0.00300436400232	0.00300436400232	0.00300436400232	0.00300436400232	0.00300436400232	0.00300436400232	0.00300436400232	0.00300436400232	0.00300436400232	0.00300436400232
hhs5	201604	2.60695	2.0180629875766	0.0189227308007	0.0449622270083	0.148131773214	0.259976858543	0.203265351838	0.147429530547	0.0792531852587	0.0113522608362	0.00724925774908	0.00364714256759	0.0270611534457	0.00304678796755	0.00304678796755	0.00304678223582	0.00304678319111	0.00304678223582	0.00304678223582	0.00304678223582	0.00304678223582	0.00304678223582	0.00304678223582	0.00304678223582	0.00304678223582	0.00304678223582	0.00304678223582	0.00304678223582	0.00304678223582
hhs5	201605	2.87521	1.7803520483999	0.0180995689581	0.0622898373885	0.206987652873	0.304120465716	0.195200798072	0.126407148611	0.045133001676	0.0100536149545	0.00393118359945	0.00230912396632	0.00149809436383	0.00149809436383	0.00149809436383	0.00149809436383	0.00149809436383	0.00149809436383	0.00149809436383	0.00149809436383	0.00149809436383	0.00149809436383	0.00149809436383	0.00149809436383	0.00149809436383	0.00149809436383	0.00149809436383	0.00149809436383	0.00149809436383
hhs5	201606	3.24155	1.996067567627	0.0070476769138	0.0263090577767	0.155501260967	0.287512251487	0.275562452985	0.137649253629	0.0606037091288	0.0192622094047	0.00704767690499	0.00563830780754	0.00281956962439	0.000940410835629	0.000940410835629	0.000940410835629	0.000940410835629	0.000940410835629	0.000940410835629	0.000940410835629	0.000940410835629	0.000940410835629	0.000940410835629	0.000940410835629	0.000940410835629	0.000940410835629	0.000940410835629	0.000940410835629	0.000940410835629
hhs5	201607	2.54507	2.2458668396386	0.00499199072087	0.0141044985229	0.0884591441032	0.231425176626	0.349418468508	0.159760582608	0.0788838233945	0.0384619693727	0.0114895812743	0.0049919907208	0.0025610427897	0.00134556882415	0.000940410835629	0.000940410835629	0.000940410835629	0.000940410835629	0.000940410835629	0.000940410835629	0.000940410835629	0.000940410835629	0.000940410835629	0.000940410835629	0.000940410835629	0.000940410835629	0.000940410835629	0.000940410835629	0.000940410835629
hhs5	201608	2.27153	2.0722343873396	0.00180812867215	0.020695910598	0.0859390360887	0.372038841429	0.268722770431	0.145419985285	0.0686483847757	0.0139984181322	0.00379029375386	0.00219718320623	0.00144311978387	0.00119176530975	0.000940410835629	0.000940410835629	0.000940410835629	0.000940410835629	0.000940410835629	0.000940410835629	0.000940410835629	0.000940410835629	0.000940410835629	0.000940410835629	0.000940410835629	0.000940410835629	0.000940410835629	0.000940410835629	0.000940410835629
hhs5	201609	1.98195	1.9100789680361	0.00170774779226	0.017284054245	0.111413387622	0.348872351342	0.247647900493	0.157906507572	0.0731622379665	0.0130236582779	0.00705330268251	0.00435410368518	0.00221062212849	0.00117857545304	0.00101979904143	0.000940410835629	0.000940410835629	0.000940410835629	0.000940410835629	0.000940410835629	0.000940410835629	0.000940410835629	0.000940410835629	0.000940410835629	0.000940410835629	0.000940410835629	0.000940410835629	0.000940410835629	0.000940410835629
hhs5	201610	1.56295	1.6185555682277	0.001330738184	0.0225614079517	0.357188375704	0.543420146045	0.0528565385169	0.00289416317532	0.000940413709798	0.000940410835629	0.000940410835629	0.000940410835629	0.000940410835629	0.000940410835629	0.000940410835629	0.000940410835629	0.000940410835629	0.000940410835629	0.000940410835629	0.000940410835629	0.000940410835629	0.000940410835629	0.000940410835629	0.000940410835629	0.000940410835629	0.000940410835629	0.000940410835629	0.000940410835629	0.000940410835629
hhs5	201611	1.43914	1.2722838257364	0.00094043630215	0.0842333561767	0.615648894784	0.189766337598	0.0872645054349	0.00239784215599	0.00094041083563	0.000940410835629	0.000940410835629	0.000940410835629	0.000940410835629	0.000940410835629	0.000940410835629	0.000940410835629	0.000940410835629	0.000940410835629	0.000940410835629	0.000940410835629	0.000940410835629	0.000940410835629	0.000940410835629	0.000940410835629	0.000940410835629	0.000940410835629	0.000940410835629	0.000940410835629	0.000940410835629
hhs5	201612	1.45661	1.1565096428915	0.00250155458528	0.189898927854	0.641228991396	0.122161806567	0.0217498697799	0.00212811269878	0.00134141926739	0.00107408160714	0.000961970093634	0.000953346390432	0.000953346390432	0.000940410835629	0.000940410835629	0.000940410835629	0.000940410835629	0.000940410835629	0.000940410835629	0.000940410835629	0.000940410835629	0.000940410835629	0.000940410835629	0.000940410835629	0.000940410835629	0.000940410835629	0.000940410835629	0.000940410835629	0.000940410835629
hhs5	201613	1.35283	1.0012586182697	0.00236351245379	0.59317564306	0.374065500046	0.00876589522108	0.000940410835629	0.000940410835629	0.000940410835629	0.000940410835629	0.000940410835629	0.000940410835629	0.000940410835629	0.000940410835629	0.000940410835629	0.000940410835629	0.000940410835629	0.000940410835629	0.000940410835629	0.000940410835629	0.000940410835629	0.000940410835629	0.000940410835629	0.000940410835629	0.000940410835629	0.000940410835629	0.000940410835629	0.000940410835629	0.000940410835629
hhs5	201614	1.01145	1.2315077705023	0.00376182712326	0.342334917269	0.413734619207	0.166089819252	0.038362046388	0.00637686683532	0.00139713828214	0.00139713828214	0.00139713828214	0.00139713828214	0.00139713828214	0.00139713828214	0.00139713828214	0.00139713828214	0.00139713828214	0.00139713828214	0.00139713828214	0.00139713828214	0.00139713828214	0.00139713828214	0.00139713828214	0.00139713828214	0.00139713828214	0.00139713828214	0.00139713828214	0.00139713828214	0.00139713828214
hhs5	201615	1.13769	1.2460238017753	0.00367796305842	0.0961457535946	0.67479017201	0.1715904235	0.0303690972307	0.00367796305842	0.000940410835629	0.000940410835629	0.000940410835629	0.000940410835629	0.000940410835629	0.000940410835629	0.000940410835629	0.000940410835629	0.000940410835629	0.000940410835629	0.000940410835629	0.000940410835629	0.000940410835629	0.000940410835629	0.000940410835629	0.000940410835629	0.000940410835629	0.000940410835629	0.000940410835629	0.000940410835629	0.000940410835629
hhs5	201616	1.01095	1.0460580777889	0.0133053168363	0.336740273506	0.562701455281	0.059757258743	0.00680665725039	0.000940410835629	0.000940410835629	0.000940410835629	0.000940410835629	0.000940410835629	0.000940410835629	0.000940410835629	0.000940410835629	0.000940410835629	0.000940410835629	0.000940410835629	0.000940410835629	0.000940410835629	0.000940410835629	0.000940410835629	0.000940410835629	0.000940410835629	0.000940410835629	0.000940410835629	0.000940410835629	0.000940410835629	0.000940410835629
hhs6	201542	3.44926	4.1542098688	0.00740796379809	0.00749207231639	0.00803988325732	0.00977499765403	0.0151958407833	0.028482636516	0.0653890298264	0.0909892079624	0.0685062394179	0.0581129885448	0.0618824618189	0.0589825577592	0.0579892378381	0.0550818684567	0.0568524649931	0.0547241978074	0.0586923420414	0.0838822555827	0.075015567406	0.0204403292666	0.0113232279622	0.00853564421923	0.00760697295063	0.00742149729832	0.00739283817426	0.00739283817426	0.00739283817426
hhs6	201543	4.21557	9.5682776078868	0.00369177249131	0.00369178093365	0.00369202984082	0.00369373671791	0.00370104882636	0.0463979982466	0.0308913407748	0.139287870367	0.188585058461	0.0808529157164	0.0331056569266	0.0097685223835	0.00449601935575	0.0048242724213	0.00515489747565	0.00533631513077	0.00536578448368	0.00549634870158	0.00557894834353	0.0225398767424	0.237491026625	0.134945909239	0.00664005529157	0.00369412404612	0.00369314547499	0.00369177249131	0.00369177249131
hhs6	201544	3.90919	4.0574089136108	0.00218304712381	0.00218310877628	0.0021831774938	0.00301518886406	0.0189561482496	0.0792827555577	0.156340254137	0.18844177948	0.17300677615	0.12026087965	0.058468356726	0.0263245699209	0.0192705512375	0.0201722974941	0.0262856800745	0.0212850114534	0.0131353018892	0.0117963262301	0.0134550577213	0.0126940649664	0.00732216208178	0.004750135523	0.00609035591305	0.00449811843886	0.00295337515947	0.00269481729978	0.00295070238776
hhs6	201545	4.00152	4.0795450985088	0.00256336861474	0.00289127922017	0.00370866951949	0.00941054467248	0.0279245432106	0.0667732646012	0.0958106116318	0.171243409201	0.11697736227	0.12772275847	0.112687013255	0.0580293820584	0.0272707536441	0.0182712634013	0.0234810543329	0.0215400093698	0.0220612358323	0.0175841011292	0.0161570454168	0.0128930232374	0.00927606287566	0.00816984182145	0.00685287130062	0.00729857712827	0.00526007050413	0.00407094164005	0.00407094164005
hhs6	201546	4.07754	5.1656502108767	0.00488005947437	0.00502412387822	0.0063365338231	0.00846223251014	0.0212827735492	0.040199414801	0.0619217286337	0.0616669498344	0.0656041823921	0.0798500096368	0.102863103674	0.0881839130878	0.071138388925	0.0486693221263	0.0576797829859	0.0493028222765	0.0504349186889	0.0311991747597	0.0267684317184	0.0245144936911	0.0214584173893	0.0155587698153	0.0116291536966	0.011538131414	0.0113683896295	0.00859980835002	0.013864969239
hhs6	201547	4.5488	6.4681516945709	0.00418680808294	0.00484421853682	0.00617058082467	0.00903975923922	0.0132031885174	0.0203150859379	0.0303010285766	0.0421355588902	0.0473247504804	0.0624783836291	0.0488581591464	0.0402108307049	0.0435023998807	0.0580985507899	0.0682075455034	0.0692102910148	0.0586357428407	0.0582932314746	0.0451848469835	0.0433567532437	0.0390614456778	0.0358346875593	0.0298876604417	0.0276052369246	0.0241923484643	0.0231154542844	0.0467454523499
hhs6	201548	4.99108	7.9139519775206	0.00357901359656	0.00344816400947	0.00348208470103	0.00556030538923	0.00940008303023	0.0108317789407	0.0144827325058	0.027552092726	0.0269767662735	0.0339542264132	0.0495371784922	0.053569804369	0.0467834734438	0.0600174084076	0.0679636804285	0.0732556382047	0.0819616621069	0.0819579269639	0.0840096901171	0.0833028385135	0.0621736741353	0.048355150988	0.0291258462562	0.0196631360911	0.00799144210487	0.00528143183829	0.00578276995336
hhs6	201549	4.10939	6.6680289583648	0.00130475448371	0.00153338613122	0.00228695759844	0.00527934077592	0.0103455359175	0.0154456682818	0.0290270938113	0.043950530759	0.0497176203292	0.0607990161229	0.0674863363077	0.0664144474805	0.0762651350341	0.0659838957788	0.0731177767437	0.0702619850826	0.0537633929979	0.0497131699181	0.046974402497	0.0471599166118	0.0454345432923	0.0428460661902	0.0326374045841	0.0213336655435	0.0101696265186	0.00644579004602	0.00430254116201
hhs6	201550	3.8326	6.3736492209864	0.00294018418855	0.00351478492414	0.00700891645553	0.0129254623427	0.049265107961	0.0461470417417	0.0476538348175	0.0860342243912	0.0984799721551	0.0918518086407	0.0836260418589	0.07545966419	0.0705451369035	0.0751617170486	0.0630779172205	0.0420974326528	0.0438840378438	0.0242750863919	0.0182895199791	0.0144760186504	0.0125655262217	0.0103239324046	0.00923082085333	0.00610660902276	0.00262448027593	0.0014382075822	0.000996513281945
hhs6	201551	4.07882	5.71853013641	0.00424669702938	0.0048404534262	0.00802122697032	0.0139961659268	0.0383439382867	0.0361357240296	0.0884175865221	0.0640953806587	0.0878301101936	0.0934622613581	0.0884878923853	0.108704490526	0.0608323113582	0.0518033748319	0.0462440964049	0.0190758628949	0.0154625682683	0.012469236099	0.0236572913244	0.0121807554817	0.0226286866591	0.0323707902878	0.0321586920508	0.0207557786396	0.00895569221111	0.00323116267294	0.00159177350285
hhs6	201552	4.49916	5.4569952249619	0.00503955050137	0.00573197912619	0.00820499312154	0.0145735060231	0.0451356362154	0.0378965161742	0.0629600908729	0.0829164793968	0.0896679296993	0.0947086951842	0.103474602888	0.0874586090324	0.0672484559092	0.0682920327558	0.0578517955269	0.0522937211021	0.0254036403016	0.0184472571317	0.00881194741946	0.010057582534	0.00970073318631	0.0135911055514	0.0117370202225	0.00844993957939	0.00489127033055	0.00298081474237	0.00247409547184
hhs6	201601	4.45398	5.559236447579	0.00309688917174	0.00341914988702	0.00631951814286	0.0112045744363	0.0471691947401	0.0611861039705	0.052338205564	0.0657253453169	0.0708304396711	0.0938227559709	0.119610789936	0.116575421612	0.0579936352263	0.0642085099193	0.0419946054117	0.068792553755	0.0127653594711	0.0100771405017	0.00764196845376	0.00721149257653	0.0348698115947	0.0127247450575	0.0117712561059	0.00856711205022	0.00479439211137	0.00291900310078	0.00237002624493
hhs6	201602	5.13729	5.3435573799839	0.00597367430185	0.00635861179137	0.00928665185378	0.0169276127253	0.0315583407398	0.0495357087304	0.0668553432533	0.0826704591531	0.0878220708615	0.089237553836	0.0972873546086	0.0858350292912	0.0795235572665	0.0705960092338	0.059785374317	0.039433255441	0.0268701311042	0.0199913851574	0.0163252103196	0.0123619444425	0.0109344721494	0.00776327845128	0.00681604201364	0.00571314881804	0.00498671207098	0.00455432467755	0.00499674339091
hhs6	201603	5.63083	5.6240112095059	0.0128500100988	0.00884603487657	0.0144813736019	0.0254652938749	0.0387117243943	0.0525891809885	0.0760134815885	0.0891619815284	0.0800456444356	0.0761001371186	0.0764490680991	0.0597492166178	0.0636789735482	0.0599504840333	0.0497210753786	0.045712378043	0.0345717485277	0.0298544419308	0.0259105789386	0.0189902680587	0.0143430153582	0.011718400461	0.0103024696942	0.00764335891341	0.00640062297715	0.00490118902208	0.00583784789201
hhs6	201604	4.47446	4.3622888561432	0.00461531268881	0.00535095997107	0.0112276757592	0.0358018847572	0.0559455716992	0.0704051027418	0.11926467436	0.112410030322	0.0957170544248	0.0905356150731	0.138388071665	0.0510936334786	0.0641003732179	0.0334062942346	0.0365553167109	0.0144264462525	0.0226248706836	0.00678230071667	0.0052326485908	0.00398538573661	0.00318208160506	0.0037147812664	0.00304678510168	0.00304678223582	0.00304678223582	0.00304678223582	0.00304678223582
hhs6	201605	4.74938	3.8204051029578	0.00290507795257	0.00447869387474	0.0158322755188	0.0355801438018	0.0761750681022	0.100501781197	0.14486619555	0.135733971895	0.127897833931	0.113281911292	0.0621443782084	0.0411887113043	0.0418944550948	0.0415092167898	0.0211949663147	0.00808182024311	0.00645545750527	0.00476761814445	0.00230912396632	0.00271463876756	0.00149809436383	0.00149809436383	0.00149809436383	0.00149809436383	0.00149809436383	0.00149809436383	0.00149809436383
hhs6	201606	4.43197	4.1177666688605	0.00141020056219	0.00375914938857	0.00704767904804	0.0178528479968	0.0328861337689	0.0892609142791	0.132011794131	0.156416258677	0.161897897835	0.116978506275	0.0831536268755	0.0638922391528	0.0441610671203	0.0305371631233	0.0225507374237	0.00986641543003	0.00798725629937	0.00422893872037	0.00234977993161	0.00375914902024	0.00141020053282	0.00141020053282	0.00141020053282	0.000940410835629	0.000940410835629	0.000940410835629	0.000940410835629
hhs6	201607	3.87817	3.9247262914675	0.00175072681279	0.00707168353475	0.00458836864824	0.0130846955015	0.0327262789745	0.0515313485359	0.111030162201	0.202513714537	0.147350236877	0.114627249981	0.0960532426404	0.0786720295981	0.0439775340417	0.0333681126543	0.02160346825	0.0151209404337	0.00782809664042	0.00418167474377	0.00296620077822	0.00296620077822	0.00134556882415	0.000940410835629	0.000940410835629	0.000940410835629	0.000940410835629	0.000940410835629	0.000940410835629
hhs6	201608	3.63245	3.0588905601658	0.00284723017554	0.00710704239252	0.0350561437591	0.061326945437	0.125960543521	0.225156237982	0.283753400685	0.117096753527	0.0631965829737	0.0331544904958	0.0111181036143	0.00805495104726	0.00546501138346	0.0040405620397	0.00311886457369	0.0019458340983	0.00194583946448	0.00110798048504	0.000940410835629	0.00102419566034	0.000940410835629	0.000940410835629	0.000940410835629	0.000940410835629	0.000940410835629	0.000940410835629	0.000940410835629
hhs6	201609	3.32203	2.5975447771493	0.00191941402915	0.0163653191008	0.0225765803338	0.0867229922591	0.229450700309	0.320847190268	0.149470744331	0.0769946617481	0.0273118088014	0.0152322484598	0.0116987289767	0.00777395022208	0.00745024371153	0.00546553856644	0.00403655086197	0.00324266880393	0.00213123392268	0.00205184571688	0.00141674007045	0.00101979904143	0.00109918724724	0.00101979904143	0.000940410835629	0.000940410835629	0.000940410835629	0.000940410835629	0.000940410835629
hhs6	201610	2.86151	2.3899634631208	0.00367270669575	0.0192135076145	0.0411442594716	0.186460045843	0.327063211873	0.223465720323	0.136064643498	0.041144640807	0.00484383697646	0.000940438763161	0.00094041332003	0.000940412280929	0.000940410835629	0.000940410835629	0.000940410835629	0.000940410835629	0.000940410835629	0.000940410835629	0.000940410835629	0.000940410835629	0.000940410835629	0.000940410835629	0.000940410835629	0.000940410835629	0.000940410835629	0.000940410835629	0.000940410835629
hhs6	201611	3.14237	2.175775589159	0.00334154234397	0.0312560583832	0.0913197371795	0.156313190625	0.380649558565	0.173832212343	0.0998001731184	0.0378680551193	0.00780702129964	0.00169966018913	0.00106621717405	0.00094041083563	0.000940410835629	0.000940411125022	0.000940410835629	0.000940410835629	0.000940410835629	0.000940410835629	0.000940410835629	0.000940410835629	0.000940410835629	0.000940410835629	0.000940410835629	0.000940410835629	0.000940410835629	0.000940410835629	0.000940410835629
hhs6	201612	2.94122	2.0692623909787	0.00244612364744	0.0239264352389	0.0916631818865	0.313593687767	0.289137156464	0.185100190951	0.0596207287148	0.0128575641383	0.00325470142049	0.001641157841	0.00122094747811	0.00108701379007	0.00105251897726	0.00101371231285	0.00100940046125	0.000974905648438	0.000957658242033	0.000949034538831	0.000957658242033	0.000949034538831	0.00094472268723	0.000940410835629	0.000940410835629	0.000940410835629	0.000940410835629	0.000940410835629	0.000940410835629
hhs6	201613	2.80193	2.0639113365114	0.0175136469871	0.00698799526859	0.119899006505	0.359550857316	0.309246062988	0.129704937978	0.0333094007625	0.0059202800939	0.000940417059006	0.000940410835629	0.000940410835629	0.000940410835629	0.000940410835629	0.000940410835629	0.000940410835629	0.000940410835629	0.000940410835629	0.000940410835629	0.000940410835629	0.000940410835629	0.000940410835629	0.000940410835629	0.000940410835629	0.000940410835629	0.000940410835629	0.000940410835629	0.000940410835629
hhs6	201614	2.69724	2.0587524733326	0.00870837939446	0.0275458912757	0.127363049321	0.339273040859	0.238776113041	0.121943320948	0.0424655471938	0.0267571949246	0.0331936217285	0.00734956967644	0.00312089099512	0.00197172234595	0.00178019432468	0.00158866630341	0.00139713828214	0.00139713828214	0.00139713828214	0.00139713828214	0.00139713828214	0.00139713828214	0.00139713828214	0.00139713828214	0.00139713828214	0.00139713828214	0.00139713828214	0.00139713828214	0.00139713828214
hhs6	201615	2.29806	2.1407746974274	0.0109781023192	0.0267388098332	0.0882051985844	0.254213215316	0.349133880736	0.160016537103	0.0570919022766	0.0279671610422	0.00667463358122	0.00208105759513	0.00162479889133	0.00116854018753	0.000940410835629	0.000940410835629	0.000940410835629	0.000940410835629	0.000940410835629	0.000940410835629	0.000940410835629	0.000940410835629	0.000940410835629	0.000940410835629	0.000940410835629	0.000940410835629	0.000940410835629	0.000940410835629	0.000940410835629
hhs6	201616	2.33777	2.1530132787358	0.015470662142	0.0259027237676	0.0773018073188	0.240577461255	0.356057277206	0.202056612117	0.0477115550122	0.0121887802473	0.0040111711373	0.0023353077433	0.00114452720913	0.00113595230987	0.000940410835629	0.000940410835629	0.000940410835629	0.000940410835629	0.000940410835629	0.000940410835629	0.000940410835629	0.000940410835629	0.000940410835629	0.000940410835629	0.000940410835629	0.000940410835629	0.000940410835629	0.000940410835629	0.000940410835629
hhs7	201542	1.05016	0.9489176024	0.0168950798832	0.245242313725	0.34846777568	0.194299877971	0.10760836455	0.00482976614422	0.00393603914507	0.00393603914507	0.00393603914507	0.00393603914507	0.00393603914507	0.00393603914507	0.00393603914507	0.00393603914507	0.00393603914507	0.00393603914507	0.00393603914507	0.00393603914507	0.00393603914507	0.00393603914507	0.00393603914507	0.00393603914507	0.00393603914507	0.00393603914507	0.00393603914507	0.00393603914507	0.00393603914507
hhs7	201543	1.31092	1.0056028327651	0.00974759540304	0.440126934766	0.364898596383	0.0669803376512	0.0315813209305	0.00745438458268	0.00469730649443	0.00411165701855	0.00385181447517	0.00375347228521	0.003708630512	0.00369771423838	0.00369599871651	0.0036945415559	0.00369481633364	0.00369321437989	0.00369254189279	0.00369230113015	0.0036920113795	0.00369180311624	0.00369191019605	0.00369190184382	0.00369192547804	0.00369186842988	0.00369184315564	0.00369177249131	0.00369178516109
hhs7	201544	0.95359	2.011768130897	0.00928598049128	0.0576730046149	0.169919146783	0.210904582054	0.169950460575	0.0501514022036	0.0272435063621	0.0352476047651	0.0402130108026	0.0942075246333	0.0788274564719	0.011401522249	0.00363426534345	0.00286150025275	0.0028452652304	0.00228193779769	0.00223392862841	0.00246800932557	0.00296182438335	0.00832951203241	0.00398054082444	0.00244567342778	0.00218919109874	0.00218824139232	0.00218651820425	0.00218404444878	0.00218434560463
hhs7	201545	0.912263	2.3496192478485	0.00661066883592	0.0303212362311	0.115748177989	0.105392399099	0.24649190277	0.156762273973	0.0233037605053	0.0224175012573	0.0259848878496	0.040578810789	0.0583361170488	0.0616191018227	0.0222752650803	0.00439531821045	0.00593957271218	0.00390106608804	0.00254206167195	0.00322156387999	0.00458056829609	0.0258150122976	0.0154526036248	0.00509019495212	0.00305168832798	0.00254206167195	0.00254206167195	0.00254206167195	0.00254206167195
hhs7	201546	1.19874	1.7031530901952	0.0258549922569	0.0647356955527	0.174904306479	0.206893529478	0.112410518825	0.0636884465443	0.0524388088683	0.0667830287006	0.0382883133827	0.0280437875302	0.0207998543206	0.0105197434491	0.00764238447665	0.00596276634441	0.00668872164051	0.00553181075271	0.00576221641847	0.00552542144119	0.00598160514727	0.00941395814325	0.00778456372451	0.0152822318397	0.0291471558106	0.0133781856628	0.00629905386396	0.00502115389896	0.00521774544707
hhs7	201547	1.39056	3.654952630633	0.0181488267917	0.0385013918885	0.0697190254134	0.0886369310293	0.0989083850358	0.073535085496	0.0581013563979	0.0605047026717	0.06671229497	0.0631796654247	0.0477961166533	0.0340161469973	0.0171041248034	0.00871387438571	0.00639432408412	0.0055271976363	0.0113697310983	0.037641576202	0.0697828780603	0.0594701015886	0.025342500473	0.00892308980385	0.00639768910441	0.00590178230533	0.00543336505551	0.00517546538203	0.00906237124769
hhs7	201548	1.55082	2.2510677404536	0.0253186693127	0.0500878634058	0.0969890599259	0.15354570517	0.156194238015	0.122163873008	0.0750587599449	0.0486253658777	0.040871347085	0.0356816935981	0.028534033732	0.0278541341826	0.0306654807511	0.0218432615124	0.0124089502302	0.00634211541141	0.00620021652919	0.00362944556234	0.00358940851391	0.00390734090492	0.00412606011356	0.00448054325138	0.00480448483011	0.00513128703099	0.00547568775659	0.0057854614202	0.0206855129245
hhs7	201549	1.41906	1.8526456181357	0.0443548209292	0.0809694983592	0.160745252729	0.229810533926	0.169502666853	0.0878267128381	0.0500720857975	0.0422629192511	0.0411488623797	0.0229940034609	0.0163547842499	0.0107796479907	0.00728339920063	0.00408289538014	0.00228175766007	0.00167466971104	0.00126350675529	0.00124185472379	0.00124695604409	0.00125774696975	0.00128016461704	0.0013310272003	0.00135235778095	0.0014327616246	0.00153209110126	0.00175487885899	0.0141621436079
hhs7	201550	1.1452	1.6050535252553	0.0511888627844	0.0728167802008	0.230599531144	0.265219453026	0.156639448344	0.0956876653066	0.059613069267	0.0143909739517	0.0196021435711	0.0039004802639	0.0151535237666	0.0010819058401	0.000940410835629	0.000940410835629	0.000940410835629	0.000940410835629	0.000940410835629	0.000940410835629	0.000940410835629	0.000940410835629	0.000940410835629	0.000940410835629	0.000940410835629	0.000940410835629	0.000940410835629	0.000940410835629	0.000940410835629
hhs7	201551	1.15409	2.0060225970509	0.0350560304066	0.0279447492735	0.139988059991	0.239886259166	0.261002214411	0.160900554727	0.0641380699464	0.0302228304238	0.00578789397671	0.00255278281497	0.0171515585331	0.00121887871769	0.000984365912566	0.000940410835629	0.000940410835629	0.000940410835629	0.000940410835629	0.000940410835629	0.000940410835629	0.000940410835629	0.000940410835629	0.000940410835629	0.000940410835629	0.000940410835629	0.000940410835629	0.000940410835629	0.000940410835629
hhs7	201552	1.175	2.084538121121	0.0259036276243	0.0426209642706	0.122315790141	0.215049114561	0.213012992122	0.154048036727	0.100724795195	0.0359758861793	0.0270054461012	0.00947604414072	0.0152985853657	0.00273236328839	0.00240623918315	0.00238786536427	0.00238786536427	0.00238786536427	0.00238786536427	0.00238786536427	0.00238786536427	0.00238786536427	0.00238786536427	0.00238786536427	0.00238786536427	0.00238786536427	0.00238786536427	0.00238786536427	0.00238786536427
hhs7	201601	1.12489	2.4769908502044	0.0163908545889	0.0203794494144	0.125491605285	0.132088117198	0.17350629338	0.196287518009	0.0771530474953	0.0517893564219	0.123709094297	0.0145192271564	0.031880787122	0.00339271109189	0.00287503353198	0.00218120763785	0.00218120749044	0.00218120749015	0.00218120749005	0.00218120749005	0.00218120749005	0.00218120749005	0.00218120749005	0.00218120749005	0.00218120749005	0.00218120749005	0.00218120749005	0.00218120749005	0.00218120749005
hhs7	201602	1.50883	2.2391839392239	0.0729078692078	0.0695690101572	0.116274878733	0.17736164408	0.142922184207	0.105120212093	0.0658857336407	0.0517898872158	0.0632639917554	0.0506002412916	0.0203075366851	0.0119494110739	0.00921558171147	0.00531603160341	0.00415118589109	0.00300767644142	0.00295312016833	0.0027621998673	0.0027621998673	0.00273492553858	0.00273492553858	0.00273492553858	0.00273492553858	0.00273492553858	0.00273492553858	0.00273492553858	0.00273492553858
hhs7	201603	1.81036	2.8224380726819	0.0273454720585	0.0545449514106	0.104356927806	0.146200013228	0.141687484874	0.110166240619	0.0780778322114	0.0636483562699	0.064838522028	0.0574612751724	0.0341594908865	0.0211723915738	0.0190879745325	0.0172325017931	0.0125625573822	0.0106904214026	0.00548121137198	0.00389908618045	0.00335237718013	0.00300436400232	0.00300436400232	0.00300436400232	0.00300436400232	0.00300436400232	0.00300436400232	0.00300436400232	0.00300436400232
hhs7	201604	1.8449	1.712902086228	0.0454405899774	0.0988209934061	0.187877163223	0.194245282807	0.150443672903	0.136877802744	0.0714944409704	0.0183379816594	0.0118181058143	0.0185714843183	0.00455620046428	0.0036556585337	0.00345270518104	0.0146644323685	0.00318209306852	0.00304678796755	0.00304678223582	0.00304678223582	0.00304678223582	0.00304678223582	0.00304678223582	0.00304678223582	0.00304678223582	0.00304678223582	0.00304678223582	0.00304678223582	0.00304678223582
hhs7	201605	2.40642	1.4610432500018	0.0882531385302	0.163644824681	0.223243366188	0.209731502119	0.169066900552	0.0645446601356	0.0288974978375	0.0155833709835	0.00763594679954	0.0039311854191	0.0014980951131	0.00149809489902	0.0014980951131	0.00149809468495	0.00149809447087	0.00149809436383	0.00149809447087	0.00149809436383	0.00149809436383	0.00149809436383	0.00149809436383	0.00149809436383	0.00149809436383	0.00149809436383	0.00149809436383	0.00149809436383	0.00149809436383
hhs7	201606	2.50362	1.5230163150574	0.0516777540801	0.155501297863	0.233016603345	0.236008705674	0.178142525183	0.0732880371401	0.031006953778	0.0136247333818	0.00892683572018	0.00281956962733	0.000940410838566	0.000940410835629	0.000940410835629	0.000940410835629	0.000940410835629	0.000940410835629	0.000940410835629	0.000940410835629	0.000940410835629	0.000940410835629	0.000940410835629	0.000940410835629	0.000940410835629	0.000940410835629	0.000940410835629	0.000940410835629	0.000940410835629
hhs7	201607	1.99971	1.6453516365185	0.0287865615564	0.0871400633138	0.215927829674	0.317947999493	0.163063227054	0.0885253063847	0.0445068625986	0.0196228665191	0.0110693605486	0.00458683273228	0.00215588480118	0.00215588480118	0.00134556882415	0.000940410835629	0.000940410835629	0.000940410835629	0.000940410835629	0.000940410835629	0.000940410835629	0.000940410835629	0.000940410835629	0.000940410835629	0.000940410835629	0.000940410835629	0.000940410835629	0.000940410835629	0.000940410835629
hhs7	201608	2.05839	1.3797034659825	0.114448963785	0.19668043909	0.252359315811	0.273941912398	0.0983016064985	0.0262363631165	0.0114530777155	0.00576335331545	0.00254360373715	0.00161410173049	0.00144311978387	0.00110798048504	0.000940410835629	0.000940410835629	0.000940410835629	0.000940410835629	0.000940410835629	0.000940410835629	0.000940410835629	0.000940410835629	0.000940410835629	0.000940410835629	0.000940410835629	0.000940410835629	0.000940410835629	0.000940410835629	0.000940410835629
hhs7	201609	2.09375	1.2685256150371	0.0662108874947	0.212592106603	0.362855539312	0.183161701922	0.0833824543239	0.0342746013473	0.0203065657823	0.0109976312456	0.00532170663704	0.00316328059813	0.00221062212849	0.00133735186465	0.00101979904143	0.000940410835629	0.000940410835629	0.000940410835629	0.000940410835629	0.000940410835629	0.000940410835629	0.000940410835629	0.000940410835629	0.000940410835629	0.000940410835629	0.000940410835629	0.000940410835629	0.000940410835629	0.000940410835629
hhs7	201610	1.54483	1.1789591692295	0.0809359957264	0.26397981645	0.420253567094	0.185877720846	0.0278733663221	0.00133086836273	0.000940441027588	0.000940418164244	0.000940410966165	0.000940410835629	0.000940410835629	0.000940410835629	0.000940410835629	0.000940410835629	0.000940410835629	0.000940410835629	0.000940410835629	0.000940410835629	0.000940410835629	0.000940410835629	0.000940410835629	0.000940410835629	0.000940410835629	0.000940410835629	0.000940410835629	0.000940410835629	0.000940410835629
hhs7	201611	1.39301	0.85763797586353	0.162639197789	0.429549002829	0.328348852314	0.0399367752192	0.0135272426394	0.00512719339266	0.00192678953949	0.00107714039983	0.000940410835629	0.000940410835629	0.000940410835629	0.000940410835629	0.000940410835629	0.000940410835629	0.000940410835629	0.000940410835629	0.000940410835629	0.000940410835629	0.000940410835629	0.000940410835629	0.000940410835629	0.000940410835629	0.000940410835629	0.000940410835629	0.000940410835629	0.000940410835629	0.000940410835629
hhs7	201612	1.20827	0.86401309951113	0.0974277056873	0.479621573614	0.359957298229	0.032405434726	0.00650092250171	0.00310289926543	0.00159365434801	0.00122949984202	0.00111719675127	0.00100077675804	0.000979217500039	0.000949034538831	0.000949034538831	0.000940410835629	0.000940410835629	0.000940410835629	0.000940410835629	0.000940410835629	0.000940410835629	0.000940410835629	0.000940410835629	0.000940410835629	0.000940410835629	0.000940410835629	0.000940410835629	0.000940410835629	0.000940410835629
hhs7	201613	0.986163	0.89543594142228	0.0964215262588	0.47574736767	0.363643710537	0.0425579463141	0.000940410835629	0.000940410835629	0.000940410835629	0.000940410835629	0.000940410835629	0.000940410835629	0.000940410835629	0.000940410835629	0.000940410835629	0.000940410835629	0.000940410835629	0.000940410835629	0.000940410835629	0.000940410835629	0.000940410835629	0.000940410835629	0.000940410835629	0.000940410835629	0.000940410835629	0.000940410835629	0.000940410835629	0.000940410835629	0.000940410835629
hhs7	201614	0.908619	0.86074159348313	0.236725132704	0.423430274617	0.235624375799	0.053699346349	0.0151871558137	0.00484464266502	0.00216325036722	0.00178019432468	0.00139713828214	0.00139713828214	0.00139713828214	0.00139713828214	0.00139713828214	0.00139713828214	0.00139713828214	0.00139713828214	0.00139713828214	0.00139713828214	0.00139713828214	0.00139713828214	0.00139713828214	0.00139713828214	0.00139713828214	0.00139713828214	0.00139713828214	0.00139713828214	0.00139713828214
hhs7	201615	0.704888	0.87197242834044	0.0957903553274	0.523922025437	0.306337883822	0.0436513708219	0.00755616204072	0.00230918694703	0.00162479889133	0.000940410835629	0.000940410835629	0.000940410835629	0.000940410835629	0.000940410835629	0.000940410835629	0.000940410835629	0.000940410835629	0.000940410835629	0.000940410835629	0.000940410835629	0.000940410835629	0.000940410835629	0.000940410835629	0.000940410835629	0.000940410835629	0.000940410835629	0.000940410835629	0.000940410835629	0.000940410835629
hhs7	201616	0.59335	0.69599432609204	0.217617324825	0.555523777373	0.175731674388	0.0222687938874	0.00614094948392	0.00248250144	0.00132932459862	0.00102345517248	0.000954803790048	0.000940410835629	0.000940410835629	0.000940410835629	0.000940410835629	0.000940410835629	0.000940410835629	0.000940410835629	0.000940410835629	0.000940410835629	0.000940410835629	0.000940410835629	0.000940410835629	0.000940410835629	0.000940410835629	0.000940410835629	0.000940410835629	0.000940410835629	0.000940410835629
hhs8	201542	0.776688	1.0297272345	0.0940334108083	0.282032972831	0.389029559616	0.00961410962081	0.0073925490501	0.0107248899062	0.0504352848828	0.016278791333	0.0073925490501	0.0073925490501	0.0073925490501	0.0073925490501	0.0073925490501	0.0073925490501	0.0073925490501	0.0073925490501	0.0073925490501	0.0073925490501	0.0073925490501	0.0073925490501	0.0073925490501	0.0073925490501	0.0073925490501	0.0073925490501	0.0073925490501	0.0073925490501	0.0073925490501
hhs8	201543	0.997922	0.97435361534138	0.106552558678	0.376410690252	0.291812440815	0.0432583401855	0.00496826872145	0.00379073791402	0.0036940458532	0.00369177249131	0.00369177249131	0.0040570907901	0.0329428531963	0.0697528412422	0.00369177249131	0.00369177249131	0.00369177249131	0.00369177249131	0.00369177249131	0.00369177249131	0.00369177249131	0.00369177249131	0.00369177249131	0.00369177249131	0.00369177249131	0.00369177249131	0.00369177249131	0.00369177249131	0.00369177249131
hhs8	201544	0.725679	0.9779356705584	0.043341145731	0.490973455171	0.30467993535	0.0604612367534	0.0207482957125	0.01333854959	0.0116534184292	0.00346247256373	0.0024389322118	0.00371835765171	0.00346247256373	0.00269481729978	0.00563080727005	0.00501649109238	0.00218304712381	0.00218304712381	0.00218304712381	0.00218304712381	0.00218304712381	0.00218304712381	0.00218304712381	0.00218304712381	0.00218304712381	0.00218304712381	0.00218304712381	0.00218304712381	0.00218304712381
hhs8	201545	0.891982	1.7238794664283	0.122648716289	0.345002788645	0.283793077291	0.113119969337	0.0170672913544	0.0120550925846	0.00712870157626	0.00373119053603	0.00271193722396	0.00509019495212	0.00356131498402	0.00790568976511	0.0394445971427	0.00369263658271	0.00254206167195	0.00254206167195	0.00254206167195	0.00254206167195	0.00254206167195	0.00254206167195	0.00254206167195	0.00254206167195	0.00254206167195	0.00254206167195	0.00254206167195	0.00254206167195	0.00254206167195
hhs8	201546	0.895779	1.1335903661102	0.0362944544235	0.256158410969	0.229006317107	0.238136613125	0.0839208456162	0.0348582709193	0.0156247343023	0.00976316260035	0.00683330071687	0.006052004213	0.00527093466118	0.00488005945911	0.00488005945911	0.00488005945911	0.00488005945911	0.00488005945911	0.00488005945911	0.00488005945911	0.00488005945911	0.00488005945911	0.00488005945911	0.00488005945911	0.00488005945911	0.00488005945911	0.00488005945911	0.00488005945911	0.00488005945911
hhs8	201547	1.15229	1.642477672447	0.0118798139888	0.108757048074	0.245025380313	0.160006536928	0.1656135658	0.138478129154	0.0657197749756	0.0174922989591	0.00868531806616	0.0080041510869	0.00476860928112	0.00425773427518	0.00408744260654	0.00408744260654	0.00408744260654	0.00408744260654	0.00408744260654	0.00408744260654	0.00408744260654	0.00408744260654	0.00408744260654	0.00408744260654	0.00408744260654	0.00408744260654	0.00408744260654	0.00408744260654	0.00408744260654
hhs8	201548	1.49666	1.5133233305511	0.0237665144259	0.149978124158	0.25835907748	0.177693142287	0.0784415153235	0.06102229189	0.0751066470364	0.0749596821913	0.035245927786	0.00809727567834	0.0034255502078	0.00336901572096	0.00336901572096	0.00336901572096	0.00336901572096	0.00336901572096	0.00336901572096	0.00336901572096	0.00336901572096	0.00336901572096	0.00336901572096	0.00336901572096	0.00336901572096	0.00336901572096	0.00336901572096	0.00336901572096	0.00336901572096
hhs8	201549	1.11457	1.4799094993378	0.0870475359288	0.171563590717	0.228268490945	0.179679189916	0.103471289302	0.0749348096082	0.0446406503344	0.0417679679051	0.0305123940456	0.0117537562579	0.00600482634834	0.00151400841922	0.00149049007282	0.00125027638949	0.00123851721629	0.00123851721629	0.00123851721629	0.00123851721629	0.00123851721629	0.00123851721629	0.00123851721629	0.00123851721629	0.00123851721629	0.00123851721629	0.00123851721629	0.00123851721629	0.00123851721629
hhs8	201550	1.1948	1.3696213224595	0.105910645377	0.189959015433	0.25067394964	0.184635233532	0.0907835591871	0.0742687567851	0.0382033172628	0.0190519473508	0.0241994515893	0.00496085253421	0.00216520293419	0.0010819058401	0.000940410835629	0.000940410835629	0.000940410835629	0.000940410835629	0.000940410835629	0.000940410835629	0.000940410835629	0.000940410835629	0.000940410835629	0.000940410835629	0.000940410835629	0.000940410835629	0.000940410835629	0.000940410835629	0.000940410835629
hhs8	201551	1.223	1.3314334160407	0.0965959963759	0.198334044848	0.298230312642	0.217339276433	0.109410007538	0.0220068766738	0.0194908636323	0.003440001035	0.0173753418976	0.00161447441012	0.00111623114338	0.000940410835629	0.000940410835629	0.000940410835629	0.000940410835629	0.000940410835629	0.000940410835629	0.000940410835629	0.000940410835629	0.000940410835629	0.000940410835629	0.000940410835629	0.000940410835629	0.000940410835629	0.000940410835629	0.000940410835629	0.000940410835629
hhs8	201552	1.27726	1.5264693415484	0.0479592452581	0.143903525486	0.282897584585	0.258511702753	0.12566343745	0.0603205002622	0.021845483851	0.0134134380559	0.00250350574134	0.00238786536427	0.00238786536427	0.00238786536427	0.00238786536427	0.00238786536427	0.00238786536427	0.00238786536427	0.00238786536427	0.00238786536427	0.00238786536427	0.00238786536427	0.00238786536427	0.00238786536427	0.00238786536427	0.00238786536427	0.00238786536427	0.00238786536427	0.00238786536427
hhs8	201601	1.56575	1.6394952657682	0.0254506624091	0.106287191177	0.299137433543	0.236320495718	0.168772382161	0.0629996816744	0.0549549438816	0.00403867270187	0.00277680191126	0.00218120749005	0.00218120749005	0.00218120749005	0.00218120749005	0.00218120749005	0.00218120749005	0.00218120749005	0.00218120749005	0.00218120749005	0.00218120749005	0.00218120749005	0.00218120749005	0.00218120749005	0.00218120749005	0.00218120749005	0.00218120749005	0.00218120749005	0.00218120749005
hhs8	201602	1.82146	1.8747135647939	0.0222914135464	0.0789198001681	0.212933675713	0.277532733958	0.185510001316	0.106486948599	0.0464388042428	0.0153408806944	0.00531707659235	0.0027349310134	0.00273492553858	0.00273492553858	0.00273492553858	0.00273492553858	0.00273492553858	0.00273492553858	0.00273492553858	0.00273492553858	0.00273492553858	0.00273492553858	0.00273492553858	0.00273492553858	0.00273492553858	0.00273492553858	0.00273492553858	0.00273492553858	0.00273492553858
hhs8	201603	2.14436	1.7104354096696	0.0254999434327	0.0825686643945	0.227941949364	0.273888849994	0.151802993293	0.0948044675261	0.0514556424178	0.0278695590569	0.00958661248165	0.00350712999956	0.00300436400232	0.00300436400232	0.00300436400232	0.00300436400232	0.00300436400232	0.00300436400232	0.00300436400232	0.00300436400232	0.00300436400232	0.00300436400232	0.00300436400232	0.00300436400232	0.00300436400232	0.00300436400232	0.00300436400232	0.00300436400232	0.00300436400232
hhs8	201604	2.17828	1.5971300424654	0.0253440014001	0.107974121238	0.266431176738	0.328774901119	0.129224699001	0.0553329438717	0.00726957900119	0.00529112665911	0.0183653266831	0.00406152691121	0.00318208160506	0.00304678223582	0.00304678223582	0.00304678223582	0.00304678223582	0.00304678223582	0.00304678223582	0.00304678223582	0.00304678223582	0.00304678223582	0.00304678223582	0.00304678223582	0.00304678223582	0.00304678223582	0.00304678223582	0.00304678223582	0.00304678223582
hhs8	201605	2.03079	1.4705132552529	0.0245140525913	0.128429824657	0.337710989677	0.323285613974	0.107494605669	0.034380457299	0.0127511685657	0.00289198929152	0.00157559972695	0.00149809436383	0.00149809436383	0.00149809436383	0.00149809436383	0.00149809436383	0.00149809436383	0.00149809436383	0.00149809436383	0.00149809436383	0.00149809436383	0.00149809436383	0.00149809436383	0.00149809436383	0.00149809436383	0.00149809436383	0.00149809436383	0.00149809436383	0.00149809436383
hhs8	201606	2.14672	1.3955928180148	0.0225507390348	0.148454418795	0.382409781128	0.320662271788	0.0817442641904	0.0197320000498	0.00375914934893	0.00234978009081	0.00141020053282	0.000940410835629	0.000940410835629	0.000940410835629	0.000940410835629	0.000940410835629	0.000940410835629	0.000940410835629	0.000940410835629	0.000940410835629	0.000940410835629	0.000940410835629	0.000940410835629	0.000940410835629	0.000940410835629	0.000940410835629	0.000940410835629	0.000940410835629	0.000940410835629
hhs8	201607	2.16058	1.6248479607522	0.00785822211498	0.0712101442206	0.27571986547	0.427127021986	0.149855122617	0.0375417303528	0.00904357060598	0.0025610427897	0.00215588480118	0.000940410835629	0.000940410835629	0.000940410835629	0.000940410835629	0.000940410835629	0.000940410835629	0.000940410835629	0.000940410835629	0.000940410835629	0.000940410835629	0.000940410835629	0.000940410835629	0.000940410835629	0.000940410835629	0.000940410835629	0.000940410835629	0.000940410835629	0.000940410835629
hhs8	201608	1.85893	1.4466349900068	0.00283608946595	0.0920244940682	0.45974914613	0.3433583204	0.0619512608656	0.0167546508641	0.00396901398903	0.00131530762545	0.0011143215502	0.000940410835629	0.000940410835629	0.000940410835629	0.000940410835629	0.000940410835629	0.000940410835629	0.000940410835629	0.000940410835629	0.000940410835629	0.000940410835629	0.000940410835629	0.000940410835629	0.000940410835629	0.000940410835629	0.000940410835629	0.000940410835629	0.000940410835629	0.000940410835629
hhs8	201609	1.75981	1.2329018874187	0.00508423966255	0.175032581863	0.547079555986	0.202412616581	0.038764072471	0.0102549540187	0.00206085623545	0.00136392909968	0.00101979904143	0.000940410835629	0.000940410835629	0.000940410835629	0.000940410835629	0.000940410835629	0.000940410835629	0.000940410835629	0.000940410835629	0.000940410835629	0.000940410835629	0.000940410835629	0.000940410835629	0.000940410835629	0.000940410835629	0.000940410835629	0.000940410835629	0.000940410835629	0.000940410835629
hhs8	201610	1.64976	1.1101003152513	0.0283836218205	0.26264391611	0.623168145822	0.0633938842036	0.00172135545816	0.000940447139601	0.000940412713474	0.000940410855501	0.000940410835629	0.000940410835629	0.000940410835629	0.000940410835629	0.000940410835629	0.000940410835629	0.000940410835629	0.000940410835629	0.000940410835629	0.000940410835629	0.000940410835629	0.000940410835629	0.000940410835629	0.000940410835629	0.000940410835629	0.000940410835629	0.000940410835629	0.000940410835629	0.000940410835629
hhs8	201611	1.29679	0.92101437149457	0.0784657286231	0.562771760122	0.296480214827	0.0342872913581	0.00670244044311	0.00150308771713	0.00098126019759	0.000940410835629	0.000940410835629	0.000940410835629	0.000940410835629	0.000940410835629	0.000940410835629	0.000940410835629	0.000940410835629	0.000940410835629	0.000940410835629	0.000940410835629	0.000940410835629	0.000940410835629	0.000940410835629	0.000940410835629	0.000940410835629	0.000940410835629	0.000940410835629	0.000940410835629	0.000940410835629
hhs8	201612	1.14872	0.81308507905529	0.0620718895664	0.630127304391	0.274533419403	0.00996481276875	0.00233769123855	0.00113207332813	0.00100303333325	0.000957658242033	0.00094472268723	0.000940410835629	0.000940410835629	0.000940410835629	0.000940410835629	0.000940410835629	0.000940410835629	0.000940410835629	0.000940410835629	0.000940410835629	0.000940410835629	0.000940410835629	0.000940410835629	0.000940410835629	0.000940410835629	0.000940410835629	0.000940410835629	0.000940410835629	0.000940410835629
hhs8	201613	0.983857	0.83337717332601	0.0809900283937	0.46426198532	0.429688221163	0.00343031590372	0.000940410835629	0.000940410835629	0.000940410835629	0.000940410835629	0.000940410835629	0.000940410835629	0.000940410835629	0.000940410835629	0.000940410835629	0.000940410835629	0.000940410835629	0.000940410835629	0.000940410835629	0.000940410835629	0.000940410835629	0.000940410835629	0.000940410835629	0.000940410835629	0.000940410835629	0.000940410835629	0.000940410835629	0.000940410835629	0.000940410835629
hhs8	201614	0.967427	0.9599760978712	0.0686717518182	0.518899253376	0.314319556609	0.0525682962183	0.0115481234095	0.00369547453738	0.00178019432468	0.00158866630341	0.00178019432468	0.00139713828214	0.00139713828214	0.00139713828214	0.00139713828214	0.00139713828214	0.00139713828214	0.00139713828214	0.00139713828214	0.00139713828214	0.00139713828214	0.00139713828214	0.00139713828214	0.00139713828214	0.00139713828214	0.00139713828214	0.00139713828214	0.00139713828214	0.00139713828214
hhs8	201615	0.818413	0.84831172017878	0.0981096231651	0.58819021638	0.26831736521	0.0214720525066	0.00230918694703	0.00185292824323	0.000940410835629	0.000940410835629	0.000940410835629	0.000940410835629	0.000940410835629	0.000940410835629	0.000940410835629	0.000940410835629	0.000940410835629	0.000940410835629	0.000940410835629	0.000940410835629	0.000940410835629	0.000940410835629	0.000940410835629	0.000940410835629	0.000940410835629	0.000940410835629	0.000940410835629	0.000940410835629	0.000940410835629
hhs8	201616	0.73938	0.72264193214836	0.19224608886	0.649136572121	0.12848475328	0.00796140803868	0.00146586198902	0.00095668816379	0.000940410835629	0.000940410835629	0.000940410835629	0.000940410835629	0.000940410835629	0.000940410835629	0.000940410835629	0.000940410835629	0.000940410835629	0.000940410835629	0.000940410835629	0.000940410835629	0.000940410835629	0.000940410835629	0.000940410835629	0.000940410835629	0.000940410835629	0.000940410835629	0.000940410835629	0.000940410835629	0.000940410835629
hhs9	201542	2.04532	1.9481621999	0.0177800054747	0.0793612334992	0.145627989703	0.1462973509	0.420246971234	0.100446110455	0.0154372414351	0.00405810138608	0.00372342083755	0.00372342083755	0.00372342083755	0.00372342083755	0.00372342083755	0.00372342083755	0.00372342083755	0.00372342083755	0.00372342083755	0.00372342083755	0.00372342083755	0.00372342083755	0.00372342083755	0.00372342083755	0.00372342083755	0.00372342083755	0.00372342083755	0.00372342083755	0.00372342083755
hhs9	201543	2.3103	1.8289834790248	0.0189713944075	0.0931374152481	0.193303660608	0.236711153644	0.206066956705	0.0941556501697	0.0628913407337	0.0203880719055	0.00543844092016	0.00446852853368	0.00403941542339	0.00395466868646	0.00412129979668	0.00409480825289	0.00387270753656	0.00374916932326	0.00370736910452	0.00369747239091	0.0036951062765	0.00369286219464	0.00369187319133	0.00369177249131	0.00369177249131	0.00369177249131	0.00369177249131	0.00369177249131	0.00369177249131
hhs9	201544	2.00403	1.6472897521686	0.00840744740661	0.0800144561119	0.25663885863	0.287197737832	0.16749749105	0.0820435927927	0.0294384667668	0.00829555147518	0.00381562569648	0.00321179552311	0.0108920020445	0.0148022415391	0.00987655667544	0.00648789933113	0.00380833558801	0.00306703036543	0.00241891042506	0.00235245527968	0.0022449436007	0.00220574190588	0.00218457721639	0.00218304712381	0.00218304712381	0.00218304712381	0.00218304712381	0.00218304712381	0.00218304712381
hhs9	201545	2.0343	2.3096950965649	0.00491557129133	0.0172390230225	0.0768205660989	0.186941934113	0.304112144926	0.149538227321	0.0819142786232	0.0454235458751	0.0171513725575	0.00707427151182	0.00426212413485	0.00581231104575	0.00856704999383	0.018320457192	0.0253771843969	0.014110835312	0.00631898365707	0.00322156387999	0.00254206167195	0.00254206167195	0.00254206167195	0.00254206167195	0.00254206167195	0.00254206167195	0.00254206167195	0.00254206167195	0.00254206167195
hhs9	201546	2.13484	2.6770031632053	0.00489722474236	0.00820936214216	0.0204469083309	0.0781414828278	0.182214141551	0.197260072014	0.123630717019	0.0716951608083	0.036619141182	0.0386211194039	0.0426665072096	0.0298835261441	0.0171819646416	0.0133380717305	0.00932970727399	0.0111495870998	0.0156211508135	0.025018189866	0.0266290105544	0.0125528909558	0.00561147537898	0.00488229101555	0.00488005945911	0.00488005945911	0.00488005945911	0.00488005945911	0.00488005945911
hhs9	201547	2.80184	3.0738572559336	0.00442802594383	0.00493201128059	0.0137260120615	0.0309410761515	0.0881928849498	0.219158001238	0.2113086772	0.128325157898	0.0714170201275	0.0340067411961	0.0125623774646	0.011266184005	0.0224728851471	0.033740651256	0.0317757101421	0.0222303026746	0.0140093019635	0.00736775746932	0.0051120321169	0.00436392439468	0.00413541721821	0.0040906350689	0.00408744260654	0.00408744260654	0.00408744260654	0.00408744260654	0.00408744260654
hhs9	201548	3.03653	4.3327959439021	0.00347725151916	0.003716336909	0.00586239896845	0.00932092100382	0.0287325921911	0.036670941442	0.0762597960451	0.145095735702	0.222088300729	0.20028446958	0.113547895073	0.047284905796	0.0178592579883	0.0111040108484	0.0119424983181	0.0135731843296	0.0133397067942	0.00773933477226	0.00472046544872	0.00372435137816	0.003435435845	0.00337450624888	0.00336954349587	0.00336911241185	0.00336901572096	0.00336901572096	0.00336901572096
hhs9	201549	2.42695	3.5199563924569	0.0025172278227	0.0045871345183	0.0120937219378	0.0329088282631	0.0797908345232	0.122645053747	0.162748150218	0.149334804775	0.130855736231	0.0991855014353	0.0553555676123	0.0296166556413	0.0265457907269	0.0224470922333	0.0142946167683	0.00813584514295	0.0116183894097	0.0133573112783	0.00912269127315	0.00386723856125	0.00153099825159	0.00124822354806	0.00123851721629	0.00123851721629	0.00123851721629	0.00123851721629	0.00123851721629
hhs9	201550	2.40393	3.4338036514338	0.00336331280576	0.00693185204393	0.0245965055798	0.0554136311527	0.11604378331	0.141917763537	0.196994970483	0.155854985614	0.171354653274	0.075778049986	0.0268715234353	0.0084460978038	0.00206693413905	0.00156964346289	0.000940671025919	0.000942887659765	0.000953122988092	0.000989664703201	0.00105741284611	0.00113062357471	0.00107700024878	0.000993007694306	0.000949504930268	0.000941165195214	0.000940410835629	0.000940410835629	0.000940410835629
hhs9	201551	2.64512	3.739983012445	0.00214169591241	0.00790205334388	0.0194956812679	0.0556423470139	0.10257575974	0.0934768035876	0.118698048278	0.18524635955	0.210756965634	0.134346762701	0.0387918996545	0.0117943088505	0.00176398385142	0.00143658803485	0.000940410835629	0.000942263600922	0.000989196209255	0.00122093744397	0.00168001476043	0.00210124019788	0.00188756555162	0.00139255890339	0.00101491173296	0.000940410835629	0.000940410835629	0.000940410835629	0.000940410835629
hhs9	201552	2.82762	3.7387256434005	0.00423231490549	0.00568779334213	0.013202592764	0.0414231731131	0.0803957839985	0.0921704256083	0.148250328923	0.147389142719	0.169054444728	0.143207620632	0.0668961147009	0.0383274659413	0.0122863449875	0.00546528978657	0.00300776504032	0.00267749516181	0.00238898892535	0.0023943421795	0.00240216550694	0.00241036516642	0.00239849496516	0.00239203780792	0.00238804763986	0.00238786536427	0.00238786536427	0.00238786536427	0.00238786536427
hhs9	201601	3.24343	3.5596917622049	0.00409013397464	0.00572428652824	0.0156103987476	0.0562289063167	0.105322868062	0.136967940051	0.172447500247	0.142566013668	0.147629355196	0.12696341348	0.0450647259778	0.00685031963172	0.00337735621642	0.0028010845304	0.00218120749133	0.00218120749025	0.00218120749015	0.00218120749005	0.00218120749005	0.00218120749005	0.00218120749005	0.00218120749005	0.00218120749005	0.00218120749005	0.00218120749005	0.00218120749005	0.00218120749005
hhs9	201602	3.96877	3.358191247331	0.00914026543072	0.0198730795141	0.037533228181	0.0693469002146	0.117387731116	0.148907209893	0.161176481382	0.144872232863	0.104276569046	0.0637245673754	0.0454687125801	0.0243463124012	0.0120430719994	0.00519084305213	0.00373405199689	0.00289456202918	0.00273492553858	0.00273492553858	0.00273492553858	0.00273492553858	0.00273492553858	0.00273492553858	0.00273492553858	0.00273492553858	0.00273492553858	0.00273492553858	0.00273492553858
hhs9	201603	4.3744	3.1793813934683	0.00622514744026	0.013168111977	0.0296181381373	0.056889026621	0.10259010272	0.163581970992	0.175117878165	0.167338383427	0.108903025361	0.0656889654345	0.0367472613689	0.0147577201947	0.0102263914276	0.00744501701286	0.00523703435063	0.00341782134527	0.00300436400232	0.00300436400232	0.00300436400232	0.00300436400232	0.00300436400232	0.00300436400232	0.00300436400232	0.00300436400232	0.00300436400232	0.00300436400232	0.00300436400232
hhs9	201604	3.93795	2.7580691511144	0.00503495645737	0.00875051888122	0.0451151794531	0.082989743595	0.156387609171	0.174750288239	0.240896588953	0.122288760953	0.0612841845908	0.0451979265306	0.00721970163681	0.00401497623924	0.0034146139969	0.00304678223582	0.00304678223582	0.00304678223582	0.00304678223582	0.00304678223582	0.00304678223582	0.00304678223582	0.00304678223582	0.00304678223582	0.00304678223582	0.00304678223582	0.00304678223582	0.00304678223582	0.00304678223582
hhs9	201605	3.84237	3.0030785176412	0.00577400778304	0.0137601282204	0.0346771053926	0.0756058424425	0.141061703373	0.199624471818	0.224415585547	0.142132598079	0.0838873524909	0.0339384474922	0.0162632632884	0.00638807840218	0.00149809457791	0.00149809436383	0.00149809436383	0.00149809436383	0.00149809436383	0.00149809436383	0.00149809436383	0.00149809436383	0.00149809436383	0.00149809436383	0.00149809436383	0.00149809436383	0.00149809436383	0.00149809436383	0.00149809436383
hhs9	201606	3.80214	3.4603537102705	0.0023497799551	0.00610809753263	0.0112757841782	0.0206715786378	0.0845630189111	0.191741889142	0.197040758921	0.187916786292	0.130132612444	0.0892608857849	0.0361746415563	0.0155038925894	0.00845704599069	0.00516851811035	0.0023497799272	0.000940410835629	0.000940410835629	0.000940410835629	0.000940410835629	0.000940410835629	0.000940410835629	0.000940410835629	0.000940410835629	0.000940410835629	0.000940410835629	0.000940410835629	0.000940410835629
hhs9	201607	3.33737	3.0990900249343	0.00458683273228	0.00701778066339	0.0161420248248	0.0255858781131	0.0947966067634	0.24974149521	0.175909600608	0.162414932515	0.12004640447	0.0633212142459	0.0398657032077	0.0151209404337	0.00701778066339	0.00418167474377	0.00215588480118	0.00175072681266	0.000940410835629	0.000940410835629	0.000940410835629	0.000940410835629	0.000940410835629	0.000940410835629	0.000940410835629	0.000940410835629	0.000940410835629	0.000940410835629	0.000940410835629
hhs9	201608	3.00567	2.7632483602484	0.00236475822183	0.00177839860356	0.00955440541293	0.102353244037	0.232483157757	0.351189494371	0.163012534406	0.0391315943092	0.034231498021	0.0331605301428	0.0118536818366	0.00393927947161	0.00144653241194	0.00127555013446	0.000940410835629	0.000940410835629	0.000940410835629	0.000940410835629	0.000940410835629	0.000940410835629	0.000940410835629	0.000940410835629	0.000940410835629	0.000940410835629	0.000940410835629	0.000940410835629	0.000940410835629
hhs9	201609	2.7971	2.6383534176156	0.0022949495966	0.01127045107	0.00443958472379	0.0431950263546	0.196216110571	0.3885522778	0.223731119486	0.0725547725756	0.0222370106578	0.0112580103277	0.00507592676502	0.00316328059813	0.00221062212849	0.00141674007045	0.00109918724724	0.000940410835629	0.000940410835629	0.000940410835629	0.000940410835629	0.000940410835629	0.000940410835629	0.000940410835629	0.000940410835629	0.000940410835629	0.000940410835629	0.000940410835629	0.000940410835629
hhs9	201610	2.25245	2.3043446806941	0.000940410835629	0.011549730958	0.0366348634994	0.118287675863	0.432081187861	0.308937042672	0.0684672656379	0.00484368944875	0.00133073818396	0.000940410835629	0.000940410835629	0.000940410835629	0.000940410835629	0.000940410835629	0.000940410835629	0.000940410835629	0.000940410835629	0.000940410835629	0.000940410835629	0.000940410835629	0.000940410835629	0.000940410835629	0.000940410835629	0.000940410835629	0.000940410835629	0.000940410835629	0.000940410835629
hhs9	201611	2.04339	2.0613332895714	0.000940413729552	0.00431895338538	0.024061041185	0.378768980508	0.271040248466	0.231354198006	0.0652730399604	0.00631928426606	0.000996445452175	0.000940410835629	0.000940410835629	0.000940410835629	0.000940410835629	0.000940410835629	0.000940410835629	0.000940410835629	0.000940410835629	0.000940410835629	0.000940410835629	0.000940410835629	0.000940410835629	0.000940410835629	0.000940410835629	0.000940410835629	0.000940410835629	0.000940410835629	0.000940410835629
hhs9	201612	1.77389	1.6937652527806	0.00137490587767	0.0492098452091	0.216730007556	0.433307870131	0.223666288211	0.0450689442891	0.0101632549995	0.00220201042983	0.00119425159764	0.00104820712566	0.000961970093634	0.000953346390432	0.000940410835629	0.00094472268723	0.000949034538831	0.000940410835629	0.000940410835629	0.000940410835629	0.000940410835629	0.000940410835629	0.000940410835629	0.000940410835629	0.000940410835629	0.000940410835629	0.000940410835629	0.000940410835629	0.000940410835629
hhs9	201613	1.75851	1.8110375971939	0.0196634380181	0.0333099577547	0.203937316015	0.419531098649	0.271211553366	0.0318866072015	0.00165181228366	0.000940410835629	0.000940410835629	0.000940410835629	0.000940410835629	0.000940410835629	0.000940410835629	0.000940410835629	0.000940410835629	0.000940410835629	0.000940410835629	0.000940410835629	0.000940410835629	0.000940410835629	0.000940410835629	0.000940410835629	0.000940410835629	0.000940410835629	0.000940410835629	0.000940410835629	0.000940410835629
hhs9	201614	1.81944	1.9332042739864	0.00935684610177	0.0489139719624	0.146754207193	0.392471017044	0.233110282157	0.0676535994629	0.0180932526073	0.00465311464388	0.00197172234596	0.00473452528574	0.0380239253917	0.0128570531465	0.00184654670816	0.00139713828214	0.00139713828214	0.00139713828214	0.00139713828214	0.00139713828214	0.00139713828214	0.00139713828214	0.00139713828214	0.00139713828214	0.00139713828214	0.00139713828214	0.00139713828214	0.00139713828214	0.00139713828214
hhs9	201615	1.53821	1.8533258088878	0.022753806094	0.0876223528908	0.193616842851	0.307569038857	0.242669330484	0.0699410125198	0.0485390491046	0.00642409079898	0.00188391719133	0.00253731629893	0.00139666953943	0.000940410835629	0.000940410835629	0.000940410835629	0.000940410835629	0.000940410835629	0.000940410835629	0.000940410835629	0.000940410835629	0.000940410835629	0.000940410835629	0.000940410835629	0.000940410835629	0.000940410835629	0.000940410835629	0.000940410835629	0.000940410835629
hhs9	201616	1.54246	1.872114405342	0.0203226904009	0.0557600071446	0.158093463195	0.342602043362	0.254768971129	0.107913191103	0.0348281055648	0.00526671595504	0.00175754383606	0.00191811820686	0.00172257673261	0.000940410835629	0.000940410835629	0.000940410835629	0.000940410835629	0.000940410835629	0.000940410835629	0.000940410835629	0.000940410835629	0.000940410835629	0.000940410835629	0.000940410835629	0.000940410835629	0.000940410835629	0.000940410835629	0.000940410835629	0.000940410835629
hhs10	201542	0.694108	0.9427116659	0.0630576340766	0.310474810517	0.257805038733	0.0619919419402	0.101260967982	0.0888596842939	0.0741787117846	0.0186955422907	0.00990248126552	0.00441669756597	0.00223179501465	0.00101558948453	0.000555328051905	0.000422962428588	0.000416693773005	0.000392843399871	0.000392843399871	0.000392843399871	0.000392843399871	0.000392843399871	0.000392843399871	0.000392843399871	0.000392843399871	0.000392843399871	0.000392843399871	0.000392843399871	0.000392843399871
hhs10	201543	0.82039	1.2291509629137	0.0528315266363	0.224839367095	0.365243915149	0.134800773071	0.0277102003127	0.0504617167669	0.052131019598	0.00772487732314	0.00406920621554	0.00389156618042	0.0042388468864	0.0105130044701	0.00766823735949	0.00568005594554	0.00386504727923	0.00372114230659	0.00369177249131	0.00369177249131	0.00369177249131	0.00369177249131	0.00369177249131	0.00369177249131	0.00369177249131	0.00369177249131	0.00369177249131	0.00369177249131	0.00369177249131
hhs10	201544	0.812498	0.97228417549646	0.103723763588	0.359733019255	0.302432931996	0.114819468468	0.0418919579483	0.015468547093	0.00670801600936	0.00468381277991	0.00340754658006	0.00292511523014	0.00318576084065	0.00229400203154	0.0022104851556	0.00220192674376	0.00218584076166	0.00218402567861	0.00262265706525	0.00653071281304	0.00332603297156	0.00218304712381	0.00218304712381	0.00218304712381	0.00218304712381	0.00218304712381	0.00218304712381	0.00218304712381	0.00218304712381
hhs10	201545	0.594886	1.2689043270254	0.0757079024926	0.179309953665	0.26239996189	0.274068675145	0.0805136026027	0.0458230538155	0.0262031540488	0.00393719189387	0.00305168832798	0.00305168832798	0.00424081719206	0.00322156387999	0.00288181277597	0.00254206167195	0.00254213220762	0.00254206167195	0.00254206167195	0.00254206167195	0.00254206167195	0.00254206167195	0.00254206167195	0.00254206167195	0.00254206167195	0.00254206167195	0.00254206167195	0.00254206167195	0.00254206167195
hhs10	201546	0.658719	1.3077519941733	0.0681625767387	0.160301025735	0.286783008061	0.220844424903	0.08436958526	0.0526302941576	0.0226430127493	0.00919520560903	0.00646152252114	0.00528240298481	0.00498517710258	0.00511370693585	0.00489584169997	0.00488749656459	0.00488312145569	0.004880943471	0.00488005945911	0.00488005945911	0.00488005945911	0.00488005945911	0.00488005945911	0.00488005945911	0.00488005945911	0.00488005945911	0.00488005945911	0.00488005945911	0.00488005945911
hhs10	201547	0.66188	1.5552340203598	0.0144570889861	0.0813781841768	0.306973099285	0.269497003419	0.148323271989	0.074493284008	0.0193003341262	0.00617721816566	0.0049700836688	0.00453269793065	0.00433776549873	0.00418735217417	0.00412709622698	0.00410127023026	0.00409289698614	0.00408855651101	0.00408823341661	0.00408744260654	0.0040875797432	0.00408744260654	0.00408744260654	0.00408744260654	0.00408744260654	0.00408744260654	0.00408744260654	0.00408744260654	0.00408744260654
hhs10	201548	0.791975	2.3150376280706	0.0105162104473	0.0369158224943	0.111070354653	0.165165553418	0.20143369009	0.182257831041	0.13222779338	0.0774350943062	0.0198294036673	0.0051422172623	0.00377232919318	0.00357197458466	0.00346057476351	0.00339204844145	0.00337804289955	0.00337025053325	0.00336931040721	0.00336901572096	0.00337035692843	0.00336901572096	0.00336901572096	0.00336901572096	0.00336901572096	0.00336901572096	0.00336901572096	0.00336901572096	0.00336901572096
hhs10	201549	0.888661	1.9085209070434	0.0496017894261	0.100297403059	0.171634808584	0.17192890452	0.144051065789	0.112746591106	0.0959292820919	0.0774986916289	0.0381613444797	0.0130722822321	0.00363203003539	0.00246257830226	0.00148297079439	0.00135144211827	0.00126053585145	0.00125997248561	0.00124226872293	0.00123938382656	0.00123851721629	0.00123851721629	0.00123851721629	0.00123851721629	0.00123851721629	0.00123851721629	0.00123851721629	0.00123851721629	0.00123851721629
hhs10	201550	1.07718	2.2301414129563	0.0508004512315	0.0873815554874	0.139119266965	0.139193156032	0.152043404727	0.147266937137	0.14860603073	0.0726180964351	0.0330790378931	0.0107774219952	0.00314727745612	0.00170088479527	0.00104662977122	0.000976051251688	0.000953018735265	0.000944623278082	0.000942047722651	0.000940410835629	0.000940410835629	0.000940410835629	0.000940410835629	0.000940410835629	0.000940410835629	0.000940410835629	0.000940410835629	0.000940410835629	0.000940410835629
hhs10	201551	1.3789	1.814137937974	0.082554868442	0.133893481306	0.20085597498	0.146821230775	0.108317713208	0.0927141356598	0.101825470772	0.0711036804903	0.0236440982823	0.0128428832207	0.00657344381273	0.00326637540521	0.00182243388469	0.00132122257196	0.00107405143824	0.000998043539128	0.00096167326117	0.000945521430961	0.000940410835629	0.000940410835629	0.000940410835629	0.000940410835629	0.000940410835629	0.000940410835629	0.000940410835629	0.000940410835629	0.000940410835629
hhs10	201552	1.41403	1.4280192532726	0.0917560910101	0.148869417223	0.211279269006	0.171288004842	0.129617662177	0.076683806062	0.0617234545534	0.032929413136	0.0102503365507	0.00575099689989	0.00408069452011	0.00304124158184	0.00272071298059	0.00311726282654	0.013693375056	0.00437079057782	0.00405420717114	0.00309609083351	0.00255042701054	0.00241168843261	0.00238786536427	0.00238786536427	0.00238786536427	0.00238786536427	0.00238786536427	0.00238786536427	0.00238786536427
hhs10	201601	1.65259	1.7402993705805	0.0947561731534	0.137533541683	0.206355894724	0.200670173793	0.0917800203587	0.133010983729	0.0434035272714	0.0145200925078	0.00762513260404	0.00592787669164	0.00393359253218	0.00311481744651	0.00263719371997	0.00240920239268	0.00228416833646	0.00233563886642	0.0258359625008	0.00223280923166	0.00218353253236	0.00218121085778	0.00218120953997	0.00218120792932	0.00218120763647	0.00218120749005	0.00218120749005	0.00218120749005	0.00218120749005
hhs10	201602	1.73793	1.6300722207454	0.0571952255526	0.107114253426	0.176609807713	0.187738092501	0.149558288409	0.107907542649	0.0671262052752	0.0412688270425	0.0209020278299	0.0154499290595	0.0132877252467	0.009749159259	0.00549194239785	0.00397613690125	0.00355459417235	0.00285389579047	0.00284796023604	0.00275325879553	0.00273498134069	0.00273566763208	0.00273492553858	0.00273492553858	0.00273492553858	0.00273492553858	0.00273492553858	0.00273492553858	0.00273492553858
hhs10	201603	2.44289	2.6836706084357	0.040293617327	0.0860402961976	0.15983448092	0.176882920869	0.129290284581	0.0879704479749	0.0552472477233	0.0480454179835	0.0351041249801	0.0176784428754	0.00957480412942	0.00865819228044	0.0173363360807	0.029561357128	0.0365289539359	0.0217997567642	0.00920110830746	0.00390776999022	0.00300748641073	0.003006405525	0.00300436400232	0.00300436400232	0.00300436400232	0.00300436400232	0.00300436400232	0.00300436400232	0.00300436400232
hhs10	201604	2.13499	1.7014196304394	0.0870890049623	0.152059052509	0.20965844766	0.187311884093	0.103056063484	0.0887417163891	0.0435472788252	0.0292525433518	0.00977403507724	0.0183373258197	0.00597373919236	0.00500371403601	0.00459519434082	0.00358053685552	0.0152114845922	0.00319134378847	0.00310400077568	0.0030776969266	0.00305780802836	0.00304907457758	0.00304736129983	0.00304678223582	0.00304678223582	0.00304678223582	0.00304678223582	0.00304678223582	0.00304678223582
hhs10	201605	1.98941	1.7710289871681	0.0637093766152	0.109603121049	0.166255718163	0.209760387988	0.173587843152	0.117180097282	0.0517202500578	0.0245838459705	0.0167090254755	0.0128801800476	0.0109856938004	0.00804519086211	0.0067620182424	0.00466206328145	0.00317602199015	0.00322976574513	0.00191329800435	0.00165439326921	0.00156584104684	0.00152019471317	0.00150395431067	0.00149966483469	0.00149967664331	0.00149809436383	0.00149809436383	0.00149809436383	0.00149809436383
hhs10	201606	2.21239	1.5177392904636	0.0831536920923	0.138119080674	0.222681217151	0.210466659128	0.176436742955	0.083153624508	0.0380538026071	0.0211413692059	0.00516851897537	0.00234978060072	0.00187999024616	0.0023497799272	0.000940410835629	0.000940410835629	0.000940410835629	0.00141020053282	0.00141020053282	0.000940410835629	0.000940410835629	0.000940410835629	0.000940410835629	0.000940410835629	0.000940410835629	0.000940410835629	0.000940410835629	0.000940410835629	0.000940410835629
hhs10	201607	2.17566	1.7145219396301	0.0546776282738	0.108794238243	0.18340565566	0.266898162776	0.16266017924	0.101524789119	0.0474778264071	0.0265783589868	0.0120604293721	0.0106020512425	0.00257610552692	0.0045868327323	0.00215588480118	0.0025610427897	0.00175072681266	0.00134556882415	0.000940410835629	0.000940410835629	0.000940410835629	0.000940410835629	0.000940410835629	0.000940410835629	0.000940410835629	0.000940410835629	0.000940410835629	0.000940410835629	0.000940410835629
hhs10	201608	1.707	1.6586313568317	0.0842728358657	0.156384277708	0.183318077874	0.247936927022	0.117821827028	0.101617179231	0.0379937295383	0.0164604480055	0.0222599036896	0.00677143237915	0.0043839321449	0.00320028156976	0.00240288531793	0.00182412836073	0.00148912255354	0.00119027377726	0.00115250351225	0.00100338139147	0.000972361883139	0.00095325327709	0.000946675666983	0.000940410835629	0.000942508026948	0.000940410835629	0.000940410835629	0.000940410835629	0.000940410835629
hhs10	201609	1.77751	1.3281035699735	0.134565113662	0.1930981811	0.196671564086	0.21972117837	0.0909355039551	0.0376752148119	0.0321773759148	0.0177154774169	0.0151198448565	0.0147378359462	0.0121396329368	0.0172249847418	0.00355121859254	0.00194214650201	0.00111145030503	0.00105815298553	0.00108700170162	0.000973574537475	0.000957115240827	0.000950765490106	0.0009429167068	0.000941695961022	0.000940410835629	0.000940410835629	0.000940410835629	0.000940410835629	0.000940410835629
hhs10	201610	1.71131	1.1623572408853	0.187386285804	0.25756949927	0.319800353115	0.116676899966	0.0603631180683	0.0259646677332	0.00757602430144	0.00328239271923	0.0032823808025	0.00172106639253	0.00133073845209	0.000940410838932	0.000940410836021	0.000940410836567	0.000940410835629	0.000940410835629	0.000940410835629	0.000940410835629	0.000940410835629	0.000940410835629	0.000940410835629	0.000940410835629	0.000940410835629	0.000940410835629	0.000940410835629	0.000940410835629	0.000940410835629
hhs10	201611	0.994849	0.73648311733636	0.318960645872	0.216493731297	0.309029834889	0.0786502187677	0.0381076295691	0.0095849970862	0.00722278125866	0.00347275642646	0.00146346486486	0.00102583310802	0.000940410835629	0.000941533491363	0.000940410835629	0.000940410835629	0.000940410835629	0.000940410835629	0.000940410835629	0.000940410835629	0.000940410835629	0.000940410835629	0.000940410835629	0.000940410835629	0.000940410835629	0.000940410835629	0.000940410835629	0.000940410835629	0.000940410835629
hhs10	201612	0.797965	0.82123471807537	0.277926888001	0.307450346722	0.241841218695	0.0737646342951	0.0145414502619	0.0201897498377	0.0370072277547	0.00861721142328	0.00158469656506	0.00102107958945	0.000983052374897	0.000957658242033	0.00094472268723	0.00094472268723	0.000940410835629	0.000940410835629	0.000940410835629	0.000940410835629	0.000940410835629	0.000940410835629	0.000940410835629	0.000940410835629	0.000940410835629	0.000940410835629	0.000940410835629	0.000940410835629	0.000940410835629
hhs10	201613	0.74733	0.94395359855757	0.193947059811	0.33733190868	0.2635775267	0.0820350802749	0.0661370814794	0.0286856460828	0.00947743980678	0.000940445064203	0.000940417059006	0.000940410835629	0.000940410835629	0.000940410835629	0.000940410835629	0.000940410835629	0.000940410835629	0.000940410835629	0.000940410835629	0.000940410835629	0.000940410835629	0.000940410835629	0.000940410835629	0.000940410835629	0.000940410835629	0.000940410835629	0.000940410835629	0.000940410835629	0.000940410835629
hhs10	201614	0.940669	1.3231785438619	0.0780396540092	0.25522327906	0.27998149836	0.153107800443	0.0937418817453	0.0489109072682	0.0500720729979	0.010355190309	0.00465311464383	0.00197172234595	0.00158866630341	0.00139713828214	0.00139713828214	0.00139713828214	0.00139713828214	0.00139713828214	0.00139713828214	0.00139713828214	0.00139713828214	0.00139713828214	0.00139713828214	0.00139713828214	0.00139713828214	0.00139713828214	0.00139713828214	0.00139713828214	0.00139713828214
hhs10	201615	0.529396	0.84405367407146	0.24134801243	0.36446831193	0.251173991843	0.0908049571022	0.0189712051535	0.00481860981792	0.00340763804325	0.00415400399516	0.00369774529136	0.00116854018753	0.000940410835629	0.000940410835629	0.000940410835629	0.000940410835629	0.000940410835629	0.000940410835629	0.000940410835629	0.000940410835629	0.000940410835629	0.000940410835629	0.000940410835629	0.000940410835629	0.000940410835629	0.000940410835629	0.000940410835629	0.000940410835629	0.000940410835629
hhs10	201616	0.530742	0.77317018029555	0.268160551206	0.431062629514	0.207481429752	0.0488561665162	0.0156237987033	0.0054330657462	0.00364666542853	0.00149054227891	0.00128338673977	0.000974777613504	0.000940413131382	0.000940410835629	0.000940410835629	0.000940410835629	0.000940410835629	0.000940410835629	0.000940410835629	0.000940410835629	0.000940410835629	0.000940410835629	0.000940410835629	0.000940410835629	0.000940410835629	0.000940410835629	0.000940410835629	0.000940410835629	0.000940410835629
