# Supplementary material for: A human judgment approach to epidemiological forecasting
Source: PLoS Comput Biol. 2017 Mar 10;13(3):e1005248. doi: 10.1371/journal.pcbi.1005248 (PMC5345757; doi:10.1371/journal.pcbi.1005248)
Supplement: S1 Data — (ZIP) [file pcbi.1005248.s002.zip › S1_data/influenza_2015-2016_archefilter_peak-week.csv]

region	wILI available through week	ground truth	Point Prediction	Pr(week=201540)	Pr(week=201541)	Pr(week=201542)	Pr(week=201543)	Pr(week=201544)	Pr(week=201545)	Pr(week=201546)	Pr(week=201547)	Pr(week=201548)	Pr(week=201549)	Pr(week=201550)	Pr(week=201551)	Pr(week=201552)	Pr(week=201601)	Pr(week=201602)	Pr(week=201603)	Pr(week=201604)	Pr(week=201605)	Pr(week=201606)	Pr(week=201607)	Pr(week=201608)	Pr(week=201609)	Pr(week=201610)	Pr(week=201611)	Pr(week=201612)	Pr(week=201613)	Pr(week=201614)	Pr(week=201615)	Pr(week=201616)	Pr(week=201617)	Pr(week=201618)	Pr(week=201619)	Pr(week=201620)
nat	201542	201610	201552	0.0103445436612	0.0103445436612	0.0103445436612	0.0103445436612	0.0103445436612	0.0103445436612	0.0104127177693	0.0104808918775	0.0103445436612	0.0103445436612	0.0103445436612	0.0342736556343	0.346102026476	0.0103445436612	0.0103445436612	0.051044486248	0.100879759332	0.0805638750924	0.0555439773883	0.0376141869354	0.0254110215702	0.0164120392897	0.0132760303131	0.0108899365266	0.0103445436612	0.0104808918775	0.0104127177693	0.0103445436612	0.0103445436612	0.0103445436612	0.0103445436612	0.0103445436612	0.0103445436612
nat	201543	201610	201604	0.00101563447127	0.00101563447127	0.00101563447127	0.00101563447127	0.00101563447127	0.00101563447127	0.00101563447127	0.00101629480202	0.00106051695247	0.00218600069631	0.0128814479416	0.0483649712926	0.0764509192703	0.0538304589021	0.0443429567047	0.0989881479485	0.176639642826	0.202201776649	0.153465345046	0.0779567035029	0.0259363470133	0.00584397293896	0.0015377960169	0.00104567952054	0.00101649490225	0.00101564447628	0.00101563447127	0.00101563447127	0.00101563447127	0.00101563447127	0.00101563447127	0.00101563447127	0.00101563447127
nat	201544	201610	201605	0.002018140645	0.002018140645	0.002018140645	0.002018140645	0.002018140645	0.002018140645	0.002018140645	0.00201870148705	0.00205611766369	0.00300840743146	0.0120580645859	0.0420820225537	0.0658635281039	0.0469537770053	0.0404237127675	0.0917850867297	0.167151952535	0.198977245026	0.160412213492	0.0880999839167	0.0327994957688	0.00898264715444	0.0029503402494	0.00208424990143	0.00202031390794	0.00201817069011	0.002018140645	0.002018140645	0.002018140645	0.002018140645	0.002018140645	0.002018140645	0.002018140645
nat	201545	201610	201605	0.00201814062493	0.00201814062493	0.00201814062493	0.00201814062493	0.00201814062493	0.00201814062493	0.00201814062493	0.00201872149705	0.00205754979346	0.00304578351759	0.0124370134153	0.0435930307452	0.0682411371633	0.0483389361997	0.0407708235118	0.0936012025094	0.170599677242	0.198818234299	0.15568549524	0.0838699420933	0.031086333316	0.00857364299	0.00289055045224	0.00207963294888	0.00202015364726	0.00201817067004	0.00201814062493	0.00201814062493	0.00201814062493	0.00201814062493	0.00201814062493	0.00201814062493	0.00201814062493
nat	201546	201610	201605	0.00201814060486	0.00201814060486	0.00201814060486	0.00201814060486	0.00201814060486	0.00201814060486	0.00201814060486	0.00201872147697	0.00205769999854	0.00304968935141	0.0124766327748	0.0437521091463	0.0685191939496	0.0487345196373	0.0413105634587	0.0926725773539	0.167657758598	0.197871530948	0.157484444589	0.0853338891951	0.0313464234993	0.00849001735051	0.00285618883362	0.00207589731963	0.00202001341666	0.00201816063493	0.00201814060486	0.00201814060486	0.00201814060486	0.00201814060486	0.00201814060486	0.00201814060486	0.00201814060486
nat	201547	201610	201604	0.00201814062493	0.00201814062493	0.00201814062493	0.00201814062493	0.00201814062493	0.00201814062493	0.00201814062493	0.0020189017677	0.00206955782219	0.00335876342246	0.015610187587	0.0562543503226	0.0883833584911	0.061974949172	0.0483543092807	0.102123928444	0.173456326186	0.186187460583	0.132743830856	0.0642950926119	0.0210491435806	0.00544290252787	0.00235133087341	0.0020349358411	0.00201856125646	0.00201814062493	0.00201814062493	0.00201814062493	0.00201814062493	0.00201814062493	0.00201814062493	0.00201814062493	0.00201814062493
nat	201548	201610	201604	0.00201814066507	0.00201814066507	0.00201814066507	0.00201814066507	0.00201814066507	0.00201814066507	0.00201814066507	0.00201845113121	0.00203953278341	0.00257603829811	0.00767432291317	0.0245828595577	0.0378686469707	0.0274563538505	0.0381868246858	0.138016489935	0.271003447872	0.257803238947	0.120551628018	0.0274323578227	0.00435671181899	0.00210530152926	0.00201940255969	0.00201814066507	0.00201814066507	0.00201814066507	0.00201814066507	0.00201814066507	0.00201814066507	0.00201814066507	0.00201814066507	0.00201814066507	0.00201814066507
nat	201549	201610	201604	0.00201814066507	0.00201814066507	0.00201814066507	0.00201814066507	0.00201814066507	0.00201814066507	0.00201814066507	0.00201876159734	0.00206057437546	0.00312445169141	0.0132346111851	0.0467796159879	0.0734218869576	0.0531025593177	0.049433640767	0.112434160372	0.191473110235	0.201550019807	0.135063977003	0.0585754964397	0.0169004050444	0.00430326156825	0.00220702425677	0.00202603251397	0.00201830090566	0.00201814066507	0.00201814066507	0.00201814066507	0.00201814066507	0.00201814066507	0.00201814066507	0.00201814066507	0.00201814066507
nat	201550	201610	201605	0.002018140645	0.002018140645	0.002018140645	0.002018140645	0.002018140645	0.002018140645	0.002018140645	0.00201842106602	0.00203713916938	0.00251355445926	0.00704105204372	0.022070106665	0.0342085112645	0.027614180537	0.0401287298802	0.10871278197	0.201262716433	0.233085214729	0.172561854962	0.0809380409762	0.0238307701249	0.00537903669402	0.0022800238364	0.00202747465909	0.00201828085551	0.002018140645	0.002018140645	0.002018140645	0.002018140645	0.002018140645	0.002018140645	0.002018140645	0.002018140645
nat	201551	201610	201605	0.00201814062493	0.00201814062493	0.00201814062493	0.00201814062493	0.00201814062493	0.00201814062493	0.00201814062493	0.00201824077529	0.00202479060915	0.00219165113185	0.00377736190199	0.00904620248605	0.0134479412121	0.0130083512162	0.0286008716689	0.0881449305177	0.181498941287	0.240971833287	0.20926353677	0.117113253265	0.0415201685709	0.0100589630345	0.00294550295737	0.00207545667867	0.00201987322624	0.002018160655	0.00201814062493	0.00201814062493	0.00201814062493	0.00201814062493	0.00201814062493	0.00201814062493	0.00201814062493
nat	201552	201610	201605	0.00201814058479	0.00201814058479	0.00201814058479	0.00201814058479	0.00201814058479	0.00201814058479	0.00201814058479	0.00201816061486	0.00201917213353	0.00204492079179	0.00228968827832	0.00310479205059	0.00384903944121	0.00484528517456	0.0160687657704	0.0622239317471	0.155237309232	0.242515165578	0.241192409632	0.151336021957	0.0587325699215	0.0145536510228	0.00355804254724	0.00211770006039	0.00202122521596	0.00201818064493	0.00201814058479	0.00201814058479	0.00201814058479	0.00201814058479	0.00201814058479	0.00201814058479	0.00201814058479
nat	201601	201610	201606	0.002018140645	0.002018140645	0.002018140645	0.002018140645	0.002018140645	0.002018140645	0.002018140645	0.002018140645	0.002018140645	0.002018140645	0.002018140645	0.00201826082544	0.00202529138111	0.00221227211397	0.00461522991459	0.0204762937143	0.0763951602955	0.179196556302	0.258567153309	0.230707775242	0.12726284303	0.0433353042306	0.00992141662283	0.00285508723654	0.00206534151238	0.00201946262983	0.00201816067507	0.002018140645	0.002018140645	0.002018140645	0.002018140645	0.002018140645	0.002018140645
nat	201602	201610	201607	0.00201814062493	0.00201814062493	0.00201814062493	0.00201814062493	0.00201814062493	0.00201814062493	0.00201814062493	0.00201814062493	0.00201814062493	0.00201814062493	0.00201814062493	0.002018160655	0.00202002345179	0.00208116524947	0.00305212303568	0.0112255645583	0.0489645655133	0.142375812216	0.249589772173	0.260531550048	0.16140635448	0.0592813049617	0.013690345155	0.0033212671259	0.00209505610506	0.00202037397806	0.00201817067004	0.00201814062493	0.00201814062493	0.00201814062493	0.00201814062493	0.00201814062493	0.00201814062493
nat	201603	201610	201607	0.00201814062493	0.00201814062493	0.00201814062493	0.00201814062493	0.00201814062493	0.00201814062493	0.00201814062493	0.00201814062493	0.00201814062493	0.00201814062493	0.00201814062493	0.00201814062493	0.00201833091062	0.00202800543586	0.00227432525795	0.00541928707187	0.0263260462691	0.0991207995767	0.222128221678	0.284602329673	0.205258073007	0.0837837727194	0.0202799286892	0.00423478867794	0.00215892199265	0.00202244709061	0.00201819070011	0.00201814062493	0.00201814062493	0.00201814062493	0.00201814062493	0.00201814062493	0.00201814062493
nat	201604	201610	201607	0.00201814060486	0.00201814060486	0.00201814060486	0.00201814060486	0.00201814060486	0.00201814060486	0.00201814060486	0.00201814060486	0.00201814060486	0.00201814060486	0.00201814060486	0.00201814060486	0.00201817064997	0.00202064436395	0.00209721933207	0.00322685534487	0.0123449650916	0.0554207281764	0.16525473074	0.280775621483	0.261356055337	0.131028804623	0.0353413113436	0.0064301947743	0.00231252258405	0.00202738448343	0.0020182607853	0.00201814060486	0.00201814060486	0.00201814060486	0.00201814060486	0.00201814060486	0.00201814060486
nat	201605	201610	201608	0.00201814062493	0.00201814062493	0.00201814062493	0.00201814062493	0.00201814062493	0.00201814062493	0.00201814062493	0.00201814062493	0.00201814062493	0.00201814062493	0.00201814062493	0.00201814062493	0.002018160655	0.00201968294055	0.00206654329621	0.00275611861764	0.00848939650317	0.0381126926209	0.127065916093	0.25483066079	0.285782431466	0.170390913807	0.0534294490443	0.0100274957899	0.00262677442157	0.00203881166021	0.00201842104595	0.00201814062493	0.00201814062493	0.00201814062493	0.00201814062493	0.00201814062493	0.00201814062493
nat	201606	201610	201608	0.00201814060486	0.00201814060486	0.00201814060486	0.00201814060486	0.00201814060486	0.00201814060486	0.00201814060486	0.00201814060486	0.00201814060486	0.00201814060486	0.00201814060486	0.00201814060486	0.00201814060486	0.00201829083041	0.00202922725013	0.00235524672922	0.00673545308299	0.0354675809222	0.128787980294	0.262757679708	0.290094722995	0.166637556887	0.049339077308	0.00887163029652	0.0025083265602	0.0020342047232	0.00201835092062	0.00201814060486	0.00201814060486	0.00201814060486	0.00201814060486	0.00201814060486	0.00201814060486
nat	201607	201610	201608	0.00201814060486	0.00201814060486	0.00201814060486	0.00201814060486	0.00201814060486	0.00201814060486	0.00201814060486	0.00201814060486	0.00201814060486	0.00201814060486	0.00201814060486	0.00201814060486	0.00201814060486	0.00201819068004	0.00202306800276	0.0022000637406	0.00530017819012	0.0310722518635	0.126532413832	0.266769292663	0.292310940379	0.167220381929	0.0503457286742	0.00925591725724	0.00255252291572	0.00203599741472	0.00201838096573	0.00201814060486	0.00201814060486	0.00201814060486	0.00201814060486	0.00201814060486	0.00201814060486
nat	201608	201610	201608	0.00201814060486	0.00201814060486	0.00201814060486	0.00201814060486	0.00201814060486	0.00201814060486	0.00201814060486	0.00201814060486	0.00201814060486	0.00201814060486	0.00201814060486	0.00201814060486	0.00201814060486	0.00201814060486	0.00201942252952	0.00210340862455	0.0042825703742	0.0268271082903	0.120904484171	0.271172072909	0.304244897783	0.168460423703	0.0457017062322	0.00751660589011	0.00235803090933	0.00202819570138	0.0020182607853	0.00201814060486	0.00201814060486	0.00201814060486	0.00201814060486	0.00201814060486	0.00201814060486
nat	201609	201610	201608	0.00201814058479	0.00201814058479	0.00201814058479	0.00201814058479	0.00201814058479	0.00201814058479	0.00201814058479	0.00201814058479	0.00201814058479	0.00201814058479	0.00201814058479	0.00201814058479	0.00201814058479	0.00201814058479	0.00201873147193	0.00205958280489	0.00315201294662	0.0149326099803	0.0690220181894	0.181691326497	0.279548956997	0.251009658954	0.119722107778	0.0279151515774	0.00443668170962	0.00210888682847	0.00201946256958	0.00201814058479	0.00201814058479	0.00201814058479	0.00201814058479	0.00201814058479	0.00201814058479
nat	201610	201610	201609	0.00201814062493	0.00201814062493	0.00201814062493	0.00201814062493	0.00201814062493	0.00201814062493	0.00201814062493	0.00201814062493	0.00201814062493	0.00201814062493	0.00201814062493	0.00201814062493	0.00201814062493	0.00201814062493	0.00201821073019	0.00202301794769	0.00215679880492	0.00379366638138	0.0149959954451	0.0681937960859	0.208316845418	0.321700228084	0.233365092603	0.0822358486819	0.0156670028889	0.00311374555511	0.0020564080793	0.00201867142186	0.00201814062493	0.00201814062493	0.00201814062493	0.00201814062493	0.00201814062493
nat	201611	201610	201610	0.00201814060486	0.00201814060486	0.00201814060486	0.00201814060486	0.00201814060486	0.00201814060486	0.00201814060486	0.00201814060486	0.00201814060486	0.00201814060486	0.00201814060486	0.00201814060486	0.00201814060486	0.00201814060486	0.00201814060486	0.00201814060486	0.00201822072515	0.00202639299483	0.00236162630739	0.00882284705434	0.062594979453	0.230585316769	0.356053762571	0.223755773029	0.0575997797606	0.00754375665373	0.00223505627769	0.00202153570219	0.00201814060486	0.00201814060486	0.00201814060486	0.00201814060486	0.00201814060486
nat	201612	201610	201610	0.002018140645	0.002018140645	0.002018140645	0.002018140645	0.002018140645	0.002018140645	0.002018140645	0.002018140645	0.002018140645	0.002018140645	0.002018140645	0.002018140645	0.002018140645	0.002018140645	0.002018140645	0.002018140645	0.00201817069011	0.00202354876475	0.00228946801589	0.00814155433776	0.0603788133537	0.229025930119	0.3580042782	0.225866887133	0.0580682642955	0.00754990603706	0.00223092011207	0.00202130539656	0.002018140645	0.002018140645	0.002018140645	0.002018140645	0.002018140645
nat	201613	201610	201610	0.00201814062493	0.00201814062493	0.00201814062493	0.00201814062493	0.00201814062493	0.00201814062493	0.00201814062493	0.00201814062493	0.00201814062493	0.00201814062493	0.00201814062493	0.00201814062493	0.00201814062493	0.00201814062493	0.00201814062493	0.00201814062493	0.00201817067004	0.00202337848901	0.00228522161764	0.00810184463671	0.0602537549884	0.228954310299	0.358136062477	0.225975788376	0.0580752341792	0.00754399709004	0.00223001873659	0.00202126531631	0.00201814062493	0.00201814062493	0.00201814062493	0.00201814062493	0.00201814062493
nat	201614	201610	201610	0.002018140645	0.002018140645	0.002018140645	0.002018140645	0.002018140645	0.002018140645	0.002018140645	0.002018140645	0.002018140645	0.002018140645	0.002018140645	0.002018140645	0.002018140645	0.002018140645	0.002018140645	0.002018140645	0.00201816067507	0.00202293784752	0.00227395472424	0.00799478397675	0.0598987125304	0.228677547057	0.358412831602	0.226330833702	0.058182295502	0.00755526408162	0.00223045942039	0.00202126533641	0.002018140645	0.002018140645	0.002018140645	0.002018140645	0.002018140645
nat	201615	201610	201610	0.00201814062493	0.00201814062493	0.00201814062493	0.00201814062493	0.00201814062493	0.00201814062493	0.00201814062493	0.00201814062493	0.00201814062493	0.00201814062493	0.00201814062493	0.00201814062493	0.00201814062493	0.00201814062493	0.00201814062493	0.00201814062493	0.00201815063997	0.0020217560531	0.00224390959218	0.00770927523698	0.0589519204271	0.227939516698	0.359150856078	0.227277622937	0.058467803579	0.0075853091155	0.0022316411725	0.00202128534638	0.00201814062493	0.00201814062493	0.00201814062493	0.00201814062493	0.00201814062493
nat	201616	201610	201610	0.00201814062493	0.00201814062493	0.00201814062493	0.00201814062493	0.00201814062493	0.00201814062493	0.00201814062493	0.00201814062493	0.00201814062493	0.00201814062493	0.00201814062493	0.00201814062493	0.00201814062493	0.00201814062493	0.00201814062493	0.00201814062493	0.00201814062493	0.0020215657674	0.0022390823446	0.00766339635489	0.0587997519629	0.227820908621	0.35926947417	0.227429781387	0.0585136924761	0.00759013636308	0.00223183145819	0.00202128534638	0.00201814062493	0.00201814062493	0.00201814062493	0.00201814062493	0.00201814062493
nat	201617	201610	201610	0.00201814060486	0.00201814060486	0.00201814060486	0.00201814060486	0.00201814060486	0.00201814060486	0.00201814060486	0.00201814060486	0.00201814060486	0.00201814060486	0.00201814060486	0.00201814060486	0.00201814060486	0.00201814060486	0.00201814060486	0.00201814060486	0.00201814060486	0.00202137546161	0.00223425507478	0.00761750738159	0.0586475929263	0.227702288248	0.359388078646	0.227581947571	0.0585595707716	0.00759497354974	0.00223202172167	0.00202129534132	0.00201814060486	0.00201814060486	0.00201814060486	0.00201814060486	0.00201814060486
nat	201618	201610	201610	0.002018140645	0.002018140645	0.002018140645	0.002018140645	0.002018140645	0.002018140645	0.002018140645	0.002018140645	0.002018140645	0.002018140645	0.002018140645	0.002018140645	0.002018140645	0.002018140645	0.002018140645	0.002018140645	0.002018140645	0.00202129538152	0.00223210188639	0.00759711691947	0.0585799625593	0.227649573658	0.359440805001	0.227649573658	0.0585799625593	0.00759711691947	0.00223210188639	0.00202129538152	0.002018140645	0.002018140645	0.002018140645	0.002018140645	0.002018140645
nat	201619	201610	201610	0.002018140645	0.002018140645	0.002018140645	0.002018140645	0.002018140645	0.002018140645	0.002018140645	0.002018140645	0.002018140645	0.002018140645	0.002018140645	0.002018140645	0.002018140645	0.002018140645	0.002018140645	0.002018140645	0.002018140645	0.00202129538152	0.00223210188639	0.00759711691947	0.0585799625593	0.227649573658	0.359440805001	0.227649573658	0.0585799625593	0.00759711691947	0.00223210188639	0.00202129538152	0.002018140645	0.002018140645	0.002018140645	0.002018140645	0.002018140645
hhs1	201542	201610	201552	0.010116486376	0.010116486376	0.010116486376	0.010116486376	0.0101831553061	0.0102498242362	0.0109165135372	0.0106498378168	0.010116486376	0.010116486376	0.0101831553061	0.0105831688867	0.594602996592	0.0105164999566	0.010116486376	0.0193167987302	0.0540513113141	0.028183766434	0.0161166900853	0.0119165474888	0.0102498242362	0.0101831553061	0.010116486376	0.010116486376	0.010116486376	0.010116486376	0.010116486376	0.010116486376	0.010116486376	0.010116486376	0.010116486376	0.010116486376	0.010116486376
hhs1	201543	201610	201605	0.00102138326985	0.00102213793467	0.00103294473482	0.00111021234967	0.00139780001735	0.00191449386065	0.00218509653889	0.00183741742755	0.00146707824736	0.00326334150209	0.0199411219842	0.0737259927855	0.115522358959	0.0757980206258	0.0340687189993	0.0533107398385	0.101334378696	0.130435300429	0.127492329019	0.102503314246	0.0687943789662	0.0391655641643	0.0192236168648	0.00814546943391	0.00311552782033	0.00142464596036	0.00106652228798	0.00102407993879	0.00102146376743	0.00102324477639	0.00107073834875	0.00152201784589	0.00301854836051
hhs1	201544	201610	201605	0.00202971851509	0.00202971851509	0.00202996026531	0.00203595365623	0.00209402407419	0.00229753746959	0.0025047476288	0.00243738997314	0.00234102229081	0.00394794609077	0.0187296828444	0.066547282495	0.103660021139	0.0684304965802	0.0315761184129	0.0491241223759	0.0934485320448	0.124140294131	0.128164407892	0.109324158335	0.0777378096248	0.0465897439943	0.0239896338146	0.0108043248721	0.00461433057829	0.00252563887717	0.0020856333269	0.0020331433099	0.00202984946312	0.00203163237101	0.00207966008182	0.0025360240638	0.00404944089239
hhs1	201545	201610	201605	0.00202998019263	0.00202998019263	0.00203005071227	0.0020317331094	0.00204875856539	0.0021157018524	0.00221175967658	0.00223340920611	0.0022586250146	0.00389799509014	0.0185221263658	0.0657649056533	0.102341095724	0.0675389783158	0.0321513665576	0.0524797005633	0.0993299675335	0.128212646196	0.127628602536	0.106874289606	0.0758167046466	0.0451342740985	0.022505770766	0.00957738498112	0.00400412714863	0.0023532522975	0.00205933651142	0.00203136036273	0.00203004063803	0.00203193459409	0.00208104648636	0.00254773539092	0.00409535941457
hhs1	201546	201610	201605	0.00202893372783	0.00202893372783	0.00202893372783	0.00202893372783	0.00202893372783	0.00202893372783	0.00202896393483	0.00203058504415	0.00209755397638	0.00358560143534	0.0172081052615	0.0619169309297	0.0970301688753	0.0645988196785	0.0318891229907	0.054097646055	0.101181960741	0.126128618	0.122769578798	0.105635742115	0.0804929004224	0.0517048584913	0.0272734320649	0.0119825147472	0.00490235503247	0.00259207287107	0.00209734252734	0.00203350505473	0.00202910490086	0.00203072601018	0.00207549279302	0.00250092826507	0.00391176661678
hhs1	201547	201610	201605	0.00202475881728	0.00202475881728	0.00202475881728	0.00202475881728	0.00202475881728	0.00202475881728	0.00202475881728	0.00202552247497	0.00207591383406	0.00335010682615	0.015441541073	0.0556450434701	0.0876827441916	0.0591749807829	0.0308000636671	0.0522057201705	0.0948480739146	0.117382788257	0.117597155008	0.107496867742	0.088045320822	0.0628458229867	0.0390887438931	0.0207297801097	0.00933797687993	0.00404393002563	0.00235816573375	0.00205205957953	0.00202574353377	0.0020258641113	0.00205330554733	0.00231417503183	0.0031792786116
hhs1	201548	201610	201606	0.00201814062493	0.00201814062493	0.00201814062493	0.00201814062493	0.00201814062493	0.00201814062493	0.00201814062493	0.00201877157223	0.00206093487579	0.00313393586864	0.0133305048944	0.0471447432505	0.0735240689037	0.0477029513385	0.01902948128	0.0268141390867	0.0492011507199	0.071940110765	0.101804979577	0.138512792317	0.161977151469	0.115949966718	0.0604279264877	0.0268135081394	0.00775991126139	0.00257730014138	0.00203953274284	0.00201845109106	0.00201814062493	0.00201814062493	0.00201814062493	0.00201814062493	0.00201814062493
hhs1	201549	201610	201606	0.002032994836	0.002032994836	0.002032994836	0.002032994836	0.002032994836	0.002032994836	0.002032994836	0.00203360019445	0.00207303929759	0.00306887412941	0.012517732596	0.0439839723307	0.0692874208826	0.0473683901844	0.0257398306499	0.0450685224436	0.0844860849068	0.110674315283	0.119023822622	0.115141285566	0.0997820401235	0.0775716302238	0.0535430665714	0.0322077224924	0.0165921178345	0.00701431801764	0.00299408209269	0.00212111484797	0.0020366068081	0.00203551716288	0.00209707202812	0.00268258481201	0.00462427204616
hhs1	201550	201610	201606	0.00201891692044	0.00201891692044	0.00201891692044	0.00201891692044	0.00201891692044	0.00201891692044	0.00201891692044	0.0020191172988	0.00203227213807	0.0023677556057	0.00557372919906	0.0163855743747	0.0256237481077	0.0197428135914	0.0185125605992	0.0451557188258	0.0917613807126	0.12851291581	0.141965036414	0.136479117776	0.117288431479	0.0902010143929	0.0623249080853	0.0378700919369	0.0190619880408	0.00757741260032	0.00303499550348	0.00210633197957	0.00202209291743	0.00201908724204	0.00202226323904	0.00205287103338	0.00215435265332
hhs1	201551	201610	201607	0.00202202835075	0.00202202835075	0.00202202835075	0.00202202835075	0.00202202835075	0.00202202835075	0.00202202835075	0.00202214876445	0.00203042720641	0.00224153249364	0.00426252595192	0.0111140153804	0.0171184746964	0.0137915244068	0.0145598039586	0.0376613933009	0.0809005686604	0.122238712712	0.145835011711	0.146888260321	0.126607171276	0.096379930576	0.0683363221072	0.0443374299322	0.0236284006268	0.00937837229063	0.0033927476844	0.00214085660493	0.00202636324399	0.00202273076401	0.00203879595865	0.00219204246243	0.00270023845406
hhs1	201552	201610	201606	0.00201930539435	0.00201930539435	0.00201930539435	0.00201930539435	0.00201930539435	0.00201930539435	0.00201933545694	0.00202145987932	0.00208048274662	0.00276984779073	0.00633478889193	0.0142029178951	0.0186702074057	0.0138701351446	0.0153016751668	0.0419659619381	0.0909593108882	0.134946398355	0.153148639774	0.143282351223	0.116681426351	0.0875001499886	0.0608504034856	0.0377883955411	0.0197597454859	0.00808609456692	0.00316529098075	0.00211957412273	0.00202297302923	0.002019545895	0.00202432584538	0.00207024142737	0.00222248835824
hhs1	201601	201610	201606	0.00201930539435	0.00201930539435	0.00201930539435	0.00201930539435	0.00201930539435	0.00201930539435	0.00201932543608	0.0020207083148	0.00205922850188	0.00251048788389	0.00488889899782	0.0105805071599	0.0154563170833	0.014228461068	0.0154706769761	0.0367875621165	0.0833756240053	0.137087755998	0.170415313631	0.166300738362	0.129350950369	0.0845268204391	0.0503309552585	0.0274853477927	0.0128291180701	0.00518381291709	0.0025546297736	0.00206347734665	0.00202087866943	0.00201951583242	0.00202432584538	0.00207024142737	0.00222248835824
hhs1	201602	201610	201606	0.00201852875772	0.00201852875772	0.00201852875772	0.00201852875772	0.00201852875772	0.00201852875772	0.00201855880865	0.00202037188151	0.00207205948355	0.002703249247	0.00618682333556	0.0144119936545	0.0195953085258	0.015920830887	0.0215588263675	0.0565249181766	0.119406952945	0.178357574611	0.193498676303	0.158423058866	0.0994210100393	0.0487792204853	0.0198846789614	0.00746132340481	0.00322762798323	0.00218681397365	0.00203093979239	0.00201894947076	0.00201853877469	0.00201858885958	0.0020202015929	0.00203549751699	0.0020862335062
hhs1	201603	201610	201605	0.00201814062493	0.00201814062493	0.00201814062493	0.00201814062493	0.00201814062493	0.00201814062493	0.002018160655	0.00201990327135	0.00207044916044	0.00271556773495	0.00648818189977	0.0158972786226	0.0224213337731	0.0194800177109	0.0274940098378	0.0699388861465	0.145905411521	0.208899139668	0.204881848147	0.140361908561	0.0672384116814	0.0228341435616	0.00642372512502	0.00259693962791	0.00205933246995	0.00201950266989	0.002018160655	0.00201814062493	0.00201814062493	0.00201814062493	0.00201814062493	0.00201814062493	0.00201814062493
hhs1	201604	201610	201605	0.00201865812858	0.00201865812858	0.00201865812858	0.00201865812858	0.00201865812858	0.00201865812858	0.0020186681462	0.00201958976761	0.00205433088762	0.00267328982127	0.00758608289175	0.0226814401342	0.0348470130108	0.0286937676141	0.0324962072412	0.0701781209832	0.126061676851	0.16528937008	0.172483967526	0.145709853863	0.0935202667901	0.0428721015386	0.014005947351	0.00417741602856	0.00224160035054	0.0020311501057	0.00201900874542	0.00201865812858	0.00201865812858	0.0020187482872	0.00202089205873	0.00204128794118	0.002108936956
hhs1	201605	201610	201605	0.00201827002596	0.00201827002596	0.00201827002596	0.00201827002596	0.00201827002596	0.00201827002596	0.00201827002596	0.00201865062193	0.00203546695449	0.00237804339224	0.0053238061389	0.0147651502652	0.0228971340746	0.0214373982858	0.0340910024648	0.0890417093435	0.176218929465	0.217997440106	0.171044897489	0.105648744168	0.0611092200788	0.0286144267381	0.00968541594932	0.00326490211732	0.00212081059343	0.00202219617388	0.00201834013574	0.00201827002596	0.00201827002596	0.00201829005733	0.00201883090424	0.00202392888713	0.00204083536084
hhs1	201606	201610	201605	0.00201814060486	0.00201814060486	0.00201814060486	0.00201814060486	0.00201814060486	0.00201814060486	0.00201814060486	0.00201838096573	0.00203053921989	0.00230580249464	0.00479762366486	0.0129522869123	0.0200418410264	0.0191881092507	0.0316520123042	0.083817061861	0.180952999806	0.253714602614	0.208155901696	0.0986277082678	0.0308861123974	0.00993556767071	0.00419394731732	0.00240494133971	0.00205123028504	0.00201934240922	0.00201816063493	0.00201814060486	0.00201814060486	0.00201814060486	0.00201814060486	0.00201814060486	0.00201814060486
hhs1	201607	201610	201605	0.00201814062493	0.00201814062493	0.00201814062493	0.00201814062493	0.00201814062493	0.00201814062493	0.00201814062493	0.00201821073019	0.00202261734623	0.00213477573971	0.00320187787609	0.00677019531186	0.00992382013233	0.00975980387998	0.0176875264827	0.0565207302628	0.146364831289	0.229579719282	0.222526639859	0.156710534223	0.0746421676058	0.0207825332946	0.00475304678543	0.00229199178229	0.00203625782591	0.00201874152712	0.00201815063997	0.00201814062493	0.00201814062493	0.00201814062493	0.00201814062493	0.00201814062493	0.00201814062493
hhs1	201608	201610	201606	0.002018140645	0.002018140645	0.002018140645	0.002018140645	0.002018140645	0.002018140645	0.002018140645	0.00201815066004	0.00201887174267	0.00203710912427	0.00221044937731	0.00278556285263	0.00324779685072	0.00314253881631	0.00658933383404	0.0308639998153	0.113589874436	0.255540889677	0.307734433059	0.176936583179	0.0470371021096	0.00750587993627	0.0024122523643	0.0020383209437	0.00201873153216	0.00201815066004	0.002018140645	0.002018140645	0.002018140645	0.002018140645	0.002018140645	0.002018140645	0.002018140645
hhs1	201609	201610	201606	0.00201814062493	0.00201814062493	0.00201814062493	0.00201814062493	0.00201814062493	0.00201814062493	0.00201814062493	0.00201814062493	0.00201820071515	0.00201981313602	0.00203510609672	0.00208590236172	0.00212979826659	0.00220803573153	0.00369717150494	0.0149037269141	0.0650443275056	0.18506651761	0.284760777565	0.232605151635	0.113930975425	0.0392918930605	0.0105797148861	0.00322243874597	0.00210715426912	0.00202114513587	0.00201818068508	0.00201814062493	0.00201814062493	0.00201814062493	0.00201814062493	0.00201814062493	0.00201814062493
hhs1	201610	201610	201606	0.00201814062493	0.00201814062493	0.00201814062493	0.00201814062493	0.00201814062493	0.00201814062493	0.00201814062493	0.00201814062493	0.00201831088055	0.0020226073312	0.00206338855972	0.00219873176264	0.00230824618649	0.0023022071195	0.00342921920406	0.012825997432	0.0572302555368	0.168756269568	0.267504749539	0.225818271883	0.119509160456	0.0554681499293	0.0280194787715	0.0119741985498	0.00406651603509	0.00220508129577	0.00202509106024	0.00201824077529	0.00201814062493	0.00201814062493	0.00201814062493	0.00201814062493	0.00201814062493
hhs1	201611	201610	201609	0.00201814066507	0.00201814066507	0.00201814066507	0.00201814066507	0.00201814066507	0.00201814066507	0.00201814066507	0.00201814066507	0.00201814066507	0.00201814066507	0.00201814066507	0.00201814066507	0.00201839104099	0.00202692385223	0.00218074480053	0.00392549438485	0.0158101280917	0.0566803710797	0.117206725949	0.141748743578	0.132716572586	0.161100418374	0.182006647193	0.108517129302	0.0301753962478	0.00535093455486	0.00220380942999	0.00202312815333	0.00201819074025	0.00201814066507	0.00201814066507	0.00201814066507	0.00201814066507
hhs1	201612	201610	201611	0.00201814058479	0.00201814058479	0.00201814058479	0.00201814058479	0.00201814058479	0.00201814058479	0.00201814058479	0.00201814058479	0.00201814058479	0.00201814058479	0.00201814058479	0.00201814058479	0.00201815059983	0.00201877153207	0.00204129534866	0.00243494636444	0.00570453522672	0.0178722334425	0.0364753135469	0.0445470922725	0.0507460592148	0.110458459615	0.226452058913	0.260474869737	0.15087591116	0.043486760322	0.0076743526513	0.00239868191809	0.00203010855314	0.00201829081033	0.00201814058479	0.00201814058479	0.00201814058479
hhs1	201613	201610	201610	0.00201814062493	0.00201814062493	0.00201814062493	0.00201814062493	0.00201814062493	0.00201814062493	0.00201814062493	0.00201814062493	0.00201814062493	0.00201814062493	0.00201814062493	0.00201814062493	0.00201814062493	0.00201833091062	0.00202650318039	0.00219847137169	0.00384979064578	0.0109217383967	0.0244661238002	0.0376862223227	0.064451347211	0.149021920616	0.253597058673	0.243933319632	0.125935338655	0.0347797686024	0.00645473167795	0.00232263779391	0.00202816567644	0.00201828083544	0.00201814062493	0.00201814062493	0.00201814062493
hhs1	201614	201610	201610	0.00201814062493	0.00201814062493	0.00201814062493	0.00201814062493	0.00201814062493	0.00201814062493	0.00201814062493	0.00201814062493	0.00201814062493	0.00201814062493	0.00201814062493	0.00201814062493	0.00201814062493	0.00201814062493	0.002018160655	0.00201880161734	0.00202661334579	0.00207275261883	0.00238643357625	0.00778947564907	0.0583029961387	0.226037370835	0.357778846156	0.228381289972	0.0600906200593	0.00827977177472	0.00241513667079	0.00205402450062	0.00202106501558	0.00201825079033	0.00201814062493	0.00201814062493	0.00201814062493
hhs1	201615	201610	201610	0.00201814054465	0.00201814054465	0.00201814054465	0.00201814054465	0.00201814054465	0.00201814054465	0.00201814054465	0.00201814054465	0.00201814054465	0.00201814054465	0.00201814054465	0.00201814054465	0.00201814054465	0.00201814054465	0.0020182106499	0.00201988316093	0.00203680857189	0.00210653325303	0.00241214207881	0.00776373669476	0.058339478579	0.226359335171	0.358135337056	0.228204184936	0.0597099561453	0.0081112584465	0.00238405991766	0.00205146056966	0.00202097479986	0.00201825071005	0.00201814054465	0.00201814054465	0.00201814054465
hhs1	201616	201610	201610	0.002018140645	0.002018140645	0.002018140645	0.002018140645	0.002018140645	0.002018140645	0.002018140645	0.002018140645	0.002018140645	0.002018140645	0.002018140645	0.002018140645	0.002018140645	0.002018140645	0.00201816067507	0.00201870148705	0.00202383920081	0.00204501098813	0.00227908242296	0.00763709694548	0.0582977288136	0.226359636947	0.358268575015	0.228516985991	0.0598495787609	0.00801648656101	0.00229529676718	0.002028546268	0.00201872151712	0.00201816067507	0.002018140645	0.002018140645	0.002018140645
hhs1	201617	201610	201610	0.002018140645	0.002018140645	0.002018140645	0.002018140645	0.002018140645	0.002018140645	0.002018140645	0.002018140645	0.002018140645	0.002018140645	0.002018140645	0.002018140645	0.002018140645	0.002018140645	0.00201818070515	0.00201930238924	0.00203058933546	0.0020782709246	0.00235289324252	0.00769857925501	0.0583113592783	0.226461529929	0.358368254674	0.228333831002	0.0596506601045	0.00798589062428	0.00231088016409	0.00203393435768	0.00201927234413	0.00201818070515	0.002018140645	0.002018140645	0.002018140645
hhs1	201618	201610	201610	0.00201814060486	0.00201814060486	0.00201814060486	0.00201814060486	0.00201814060486	0.00201814060486	0.00201814060486	0.00201814060486	0.00201814060486	0.00201814060486	0.00201814060486	0.00201814060486	0.00201814060486	0.00201814060486	0.00201818066501	0.00201928231901	0.00203000842296	0.00207210162084	0.00232577247717	0.00765107778351	0.0582936415107	0.226493523432	0.358415979156	0.228387827503	0.0596686559297	0.00796094300893	0.00228941789513	0.00202831588182	0.00201872147697	0.00201816063493	0.00201814060486	0.00201814060486	0.00201814060486
hhs1	201619	201610	201610	0.002018140645	0.002018140645	0.002018140645	0.002018140645	0.002018140645	0.002018140645	0.002018140645	0.002018140645	0.002018140645	0.002018140645	0.002018140645	0.002018140645	0.002018140645	0.002018140645	0.002018140645	0.00201816067507	0.00201872151712	0.00202755477938	0.00226087508647	0.00764382705006	0.0584324010104	0.226855040746	0.358681394822	0.228156825245	0.0593649110809	0.0078691954181	0.00227975343041	0.00202793535077	0.00201871150209	0.00201816067507	0.002018140645	0.002018140645	0.002018140645
hhs2	201542	201611	201552	0.0109778874103	0.0109778874103	0.0109778874103	0.0109778874103	0.0109778874103	0.0109778874103	0.0109778874103	0.0109778874103	0.0109778874103	0.0109778874103	0.0109778874103	0.0109778874103	0.637058580385	0.0109778874103	0.0109778874103	0.0109778874103	0.0109778874103	0.0177791800417	0.0147403046106	0.0119908458873	0.0110502415872	0.0109778874103	0.0109778874103	0.0109778874103	0.0109778874103	0.0109778874103	0.0109778874103	0.0109778874103	0.0109778874103	0.0109778874103	0.0109778874103	0.0109778874103	0.0109778874103
hhs2	201543	201611	201606	0.0010484521615	0.0010484521615	0.00104861749251	0.00105262676958	0.00109079756721	0.00121735845769	0.00131600940654	0.00121845377565	0.00116543418641	0.00299880012319	0.0207796752489	0.0797578562021	0.125732143322	0.0797698530338	0.0211077539779	0.00673216039502	0.0205678448885	0.0543651205697	0.0923330157194	0.11471612759	0.114640788314	0.0950997992231	0.0661558774288	0.0399561817881	0.0212186290886	0.00926340920422	0.00329516629726	0.00140338684693	0.00107662043284	0.00106029399531	0.00133186051741	0.00392161583885	0.0125098179767
hhs2	201544	201611	201606	0.00207904686042	0.00207904686042	0.00207906749955	0.00207962475621	0.00208487741614	0.00210229684634	0.00211587739737	0.00210340104008	0.00216001418822	0.00403875339668	0.0219414799053	0.0813124189844	0.127592759466	0.0813236363544	0.0222478265906	0.00751854256767	0.0202002592553	0.0515146570694	0.0873320085481	0.109551007742	0.110550055406	0.092933841374	0.0655997627208	0.0391115996671	0.0196244789782	0.00856032356128	0.00381796624677	0.00236456865822	0.00210260643337	0.00208995464343	0.00234177273327	0.00474251695185	0.0127039498802
hhs2	201545	201611	201606	0.00207425155762	0.00207425155762	0.00207425155762	0.00207425155762	0.00207425155762	0.00207425155762	0.00207425155762	0.0020754355506	0.00215434096108	0.0041624548302	0.023245322709	0.0865280178778	0.135857551383	0.0865364705581	0.0234769323273	0.00681590664744	0.0161358978649	0.0412670754872	0.0713240757337	0.0920085360656	0.0982779436288	0.0919944928793	0.0753607711071	0.0524531323029	0.0305177370565	0.0142539873519	0.00550102581643	0.00262315070355	0.00211796663759	0.00208505163272	0.00231630090527	0.00452803068033	0.0118626303983
hhs2	201546	201611	201607	0.00206975065849	0.00206975065849	0.00206975065849	0.00206975065849	0.00206975065849	0.00206975065849	0.00206975065849	0.0020708190595	0.00214200127685	0.00395367037933	0.0211696788059	0.078261484609	0.122765153422	0.0782694770704	0.0213888756556	0.0064629128841	0.0153367229412	0.0388701968178	0.0664718232779	0.0853326556067	0.0943869740692	0.0966716571731	0.0879593503111	0.0672785687719	0.0423928382275	0.0211510845191	0.00810297007422	0.00313903515476	0.00216018464021	0.00208153388887	0.00229240953838	0.00432669642841	0.011072970788
hhs2	201547	201611	201552	0.00206067280333	0.00206068303103	0.00206104100044	0.00207035843274	0.00215886892575	0.00245239361247	0.00268119743026	0.00245430619188	0.00228875045461	0.005456912674	0.0363952881002	0.139023828636	0.219024120589	0.139036173467	0.036729365607	0.00916751105092	0.0206137158265	0.0483282289935	0.0718109812365	0.0764847730129	0.064796908204	0.0448727502996	0.0251141174494	0.0115141743901	0.00482055557154	0.00257086103107	0.00211418411595	0.00206366951866	0.00206085690188	0.00206770945912	0.002244127011	0.00392064093564	0.0094802740364
hhs2	201548	201611	201552	0.002018140645	0.002018140645	0.002018140645	0.002018140645	0.002018140645	0.002018140645	0.002018140645	0.00201971300574	0.00212512126569	0.00480762878224	0.0302990516021	0.114833862159	0.180729467815	0.114834172625	0.0303210846826	0.00540832066097	0.00889741919319	0.0359166258276	0.0834449047813	0.101743398138	0.0759216493663	0.0552868482778	0.0482816206296	0.0434597009999	0.0251398155256	0.00769571495455	0.00257634873858	0.00203953276312	0.00201845111113	0.002018140645	0.002018140645	0.002018140645	0.002018140645
hhs2	201549	201611	201552	0.00201814060486	0.00201814060486	0.00201814060486	0.00201814060486	0.00201825077026	0.00202093480001	0.00204642306758	0.00213320335776	0.00234921767732	0.00610374464865	0.0423240951548	0.162693074721	0.256539093247	0.162702238479	0.0426207305172	0.00963604797786	0.0204618716519	0.0481526159788	0.0682796743397	0.0623395659804	0.0407899217778	0.0222901465872	0.0116133566694	0.00565848614648	0.00288753589748	0.00213228197442	0.00202584216783	0.00201838096573	0.00201814060486	0.00201814060486	0.00201814060486	0.00201814060486	0.00201814060486
hhs2	201550	201611	201606	0.00201814060486	0.00201814060486	0.00201814060486	0.00201814060486	0.00201814060486	0.00201814060486	0.00201814060486	0.00201924225886	0.00209266249052	0.00396129802235	0.0217186285214	0.080605570192	0.126508798376	0.0806299668206	0.0223850490718	0.0115166915383	0.0407370524007	0.10185531413	0.147790009559	0.135951515482	0.091508770037	0.0533723427717	0.0285085728073	0.0129030229484	0.00508613683273	0.00254328905218	0.00206772504995	0.00202059428877	0.00201820069508	0.00201814060486	0.00201814060486	0.00201814060486	0.00201814060486
hhs2	201551	201611	201606	0.00201814058479	0.00201814058479	0.00201814058479	0.00201814058479	0.00201814058479	0.00201814058479	0.00201814058479	0.0020190819982	0.00208170602002	0.0036756491182	0.0188226603849	0.0690532350575	0.108208782017	0.0690789536706	0.019524524142	0.0116226705369	0.0426356725244	0.10653780326	0.155034364537	0.145471807602	0.101910035268	0.0607049011202	0.0320951372821	0.014618057721	0.00582433509063	0.00274317913584	0.00209689883005	0.0020227274714	0.00201827078026	0.00201814058479	0.00201814058479	0.00201814058479	0.00201814058479
hhs2	201552	201611	201606	0.00201814054465	0.00201814054465	0.00201814054465	0.00201814054465	0.00201814054465	0.00201814054465	0.0020182106499	0.00202349858895	0.00218517131628	0.00441735260139	0.0186903313364	0.0565871477172	0.0809688331578	0.0499901332904	0.0144564447913	0.0102707205547	0.0403383525906	0.108161248487	0.167710502753	0.163135514095	0.115695890622	0.0693598239733	0.0376725402735	0.0185560397177	0.0079497860199	0.00338553347987	0.00219668860776	0.00203028878341	0.00201853113106	0.00201815055969	0.00201814054465	0.00201814054465	0.00201814054465
hhs2	201601	201611	201608	0.002018140645	0.002018140645	0.002018140645	0.002018140645	0.002018140645	0.002018140645	0.00201819072018	0.00202160584766	0.00212136562698	0.00339689070021	0.0109276073175	0.0303203636	0.0449569890281	0.0329122550656	0.0139165749532	0.0108868661487	0.0266907541046	0.0582396716465	0.0922953328131	0.111806396723	0.116387204347	0.112673829086	0.103144011018	0.0885145763857	0.0644616332992	0.0340704940455	0.0121339084579	0.00375559926521	0.00216131560788	0.00202322828358	0.00201821075026	0.002018140645	0.002018140645
hhs2	201602	201611	201606	0.00201982345992	0.00201982345992	0.00201982345992	0.00201982345992	0.00201982345992	0.00201982345992	0.00201986355372	0.00202275030751	0.00210769905176	0.00320775271365	0.00975008902299	0.0261565833042	0.0362459381418	0.023892877186	0.0142092916776	0.0267750803265	0.0627613730832	0.116798938208	0.150832472333	0.131103063833	0.0933392524321	0.0730002778045	0.065523675707	0.0595577178804	0.0445021341605	0.0227100598921	0.00789486858916	0.00292398882576	0.00208893515215	0.00202245962744	0.00202711050854	0.00209341563459	0.00231339028254
hhs2	201603	201611	201606	0.00202163896161	0.00202163896161	0.00202163896161	0.00202163896161	0.00202163896161	0.00202163896161	0.00202164899414	0.00202248169397	0.00204737239633	0.00238162613697	0.00449345324918	0.0110600238394	0.0260749161638	0.0606313975826	0.0877935546104	0.0651871184565	0.0543425775344	0.0974328477948	0.141366873738	0.128342776106	0.0849610207729	0.0554510615381	0.0447942693479	0.0425812441242	0.0347080771968	0.0191554814932	0.00720276757585	0.00286166254428	0.00208809442813	0.00202452832972	0.00203675798154	0.00217462498349	0.00263190761693
hhs2	201604	201611	201606	0.0020185287778	0.0020185287778	0.0020185287778	0.0020185287778	0.0020185287778	0.0020185287778	0.0020185287778	0.00201863896454	0.00202260568753	0.00208962928224	0.00262818204651	0.00496205760738	0.0139820250678	0.0400292411012	0.0647852086665	0.0583012994356	0.0611002331987	0.110138685849	0.163760336317	0.154336203859	0.105643046431	0.0686058640911	0.0453378884436	0.0320360338417	0.0232736729849	0.0128786950928	0.00520767388928	0.00251472976231	0.00205650313851	0.0020198910867	0.00202022164695	0.00203549753724	0.00208623352695
hhs2	201605	201611	201607	0.0020189169807	0.0020189169807	0.0020189169807	0.0020189169807	0.0020189169807	0.0020189169807	0.0020189169807	0.0020189169807	0.00201904722663	0.00202237350749	0.0020601949239	0.00234567398062	0.00418389500717	0.0101322169445	0.0168085235011	0.0247933508762	0.0568065298607	0.11000158559	0.139620042733	0.135883056357	0.13178931634	0.125993572509	0.0971455301031	0.059600154932	0.031122782445	0.0135601697871	0.00514004045178	0.00251265929115	0.00205803083756	0.00202040979952	0.00202228333723	0.00205287109466	0.00215435271765
hhs2	201606	201611	201607	0.00201814062493	0.00201814062493	0.00201814062493	0.00201814062493	0.00201814062493	0.00201814062493	0.00201814062493	0.00201814062493	0.00201814062493	0.00201814062493	0.00201818068508	0.00201926230902	0.0020300485033	0.00209513622535	0.0028553676291	0.0101141859456	0.0406620101405	0.0981093610131	0.153017549613	0.18116756376	0.176993597009	0.143089814211	0.0891483971123	0.0409077891506	0.0150032763766	0.00556335337156	0.00279355482398	0.00213051934921	0.00202676357133	0.00201844107602	0.00201814062493	0.00201814062493	0.00201814062493
hhs2	201607	201611	201606	0.00201814062493	0.00201814062493	0.00201814062493	0.00201814062493	0.00201814062493	0.00201814062493	0.00201814062493	0.00201814062493	0.00201814062493	0.00201814062493	0.00201814062493	0.00201814062493	0.00201815063997	0.00202087472989	0.00218076478721	0.00603694441637	0.0421149916322	0.163352656638	0.270113085669	0.203961926987	0.103762859118	0.0703438241163	0.0521766280716	0.0281596091619	0.0109526948745	0.00411727223994	0.00233518663461	0.00204324832137	0.00201902194814	0.00201815063997	0.00201814062493	0.00201814062493	0.00201814062493
hhs2	201608	201611	201608	0.00201814060486	0.00201814060486	0.00201814060486	0.00201814060486	0.00201814060486	0.00201814060486	0.00201814060486	0.00201814060486	0.00201814060486	0.00201814060486	0.00201814060486	0.00201814060486	0.00201814060486	0.00201944255959	0.00210677367677	0.00433382733036	0.0256377426005	0.0983276377479	0.169910651045	0.165117705012	0.154322637515	0.144401642332	0.105122299116	0.0558215299321	0.0224678333625	0.00827761845909	0.00353332547296	0.00225340382433	0.00203686872288	0.00201880159726	0.0020181506199	0.00201814060486	0.00201814060486
hhs2	201609	201611	201609	0.00201814060486	0.00201814060486	0.00201814060486	0.00201814060486	0.00201814060486	0.00201814060486	0.00201814060486	0.00201814060486	0.00201814060486	0.00201814060486	0.00201814060486	0.00201814060486	0.00201814060486	0.00201840099581	0.00203564688844	0.00247502656426	0.00667486211293	0.0212490334809	0.0405152794353	0.0748068140561	0.171596592284	0.266009421808	0.227000865145	0.107527480206	0.0302985602585	0.00681537307326	0.00258697464085	0.00206130541163	0.00201993329637	0.00201818066501	0.00201814060486	0.00201814060486	0.00201814060486
hhs2	201610	201611	201609	0.00201814058479	0.00201814058479	0.00201814058479	0.00201814058479	0.00201814058479	0.00201814058479	0.00201814058479	0.00201814058479	0.00201814058479	0.00201814058479	0.00201814058479	0.00201814058479	0.00201814058479	0.00201814058479	0.00201814058479	0.00201814058479	0.00202005345672	0.00214533154547	0.0053308341632	0.0363039863214	0.14744817486	0.271844059095	0.253099917205	0.148372742979	0.0637696123855	0.0197557713296	0.00516595662102	0.00234353912837	0.0020366684019	0.00201867138171	0.00201815059983	0.00201814058479	0.00201814058479
hhs2	201611	201611	201610	0.00201814062493	0.00201814062493	0.00201814062493	0.00201814062493	0.00201814062493	0.00201814062493	0.00201814062493	0.00201814062493	0.00201814062493	0.00201814062493	0.00201814062493	0.00201814062493	0.00201814062493	0.00201814062493	0.00201814062493	0.00201814062493	0.002018160655	0.00202216666959	0.00224655356181	0.00753588491049	0.0563931487131	0.217976818804	0.34964540469	0.233399514283	0.0693000369848	0.0119875185483	0.00300240839462	0.00208835604565	0.00202114513587	0.00201821073019	0.00201814062493	0.00201814062493	0.00201814062493
hhs2	201612	201611	201611	0.00201814060486	0.00201814060486	0.00201814060486	0.00201814060486	0.00201814060486	0.00201814060486	0.00201814060486	0.00201814060486	0.00201814060486	0.00201814060486	0.00201814060486	0.00201814060486	0.00201814060486	0.00201814060486	0.00201814060486	0.00201814060486	0.00201814060486	0.00201888171755	0.00207002850832	0.00346289973718	0.019241068763	0.0969483669385	0.256745723477	0.328479312847	0.189782185768	0.0479509732365	0.00668111149562	0.00221661859573	0.00202185618335	0.00201816063493	0.00201814060486	0.00201814060486	0.00201814060486
hhs2	201613	201611	201611	0.00201814058479	0.00201814058479	0.00201814058479	0.00201814058479	0.00201814058479	0.00201814058479	0.00201814058479	0.00201814058479	0.00201814058479	0.00201814058479	0.00201814058479	0.00201814058479	0.00201814058479	0.00201814058479	0.00201814058479	0.00201814058479	0.00201814058479	0.00201854118624	0.00204714412984	0.00287943370435	0.0136662487036	0.0781623712403	0.24093792756	0.341579357573	0.209295450498	0.0549991446693	0.00772152347215	0.00228775537632	0.00202409953137	0.00201819065997	0.00201814058479	0.00201814058479	0.00201814058479
hhs2	201614	201611	201611	0.00201814060486	0.00201814060486	0.00201814060486	0.00201814060486	0.00201814060486	0.00201814060486	0.00201814060486	0.00201814060486	0.00201814060486	0.00201814060486	0.00201814060486	0.00201814060486	0.00201814060486	0.00201814060486	0.00201814060486	0.00201814060486	0.00201814060486	0.00201843104091	0.00204049416605	0.0027203048201	0.0122276990307	0.0738496469847	0.239216174966	0.347091957497	0.212589988945	0.0543750081534	0.00724092198384	0.0022268539629	0.00202155573226	0.0020181506199	0.00201814060486	0.00201814060486	0.00201814060486
hhs2	201615	201611	201611	0.00201814060486	0.00201814060486	0.00201814060486	0.00201814060486	0.00201814060486	0.00201814060486	0.00201814060486	0.00201814060486	0.00201814060486	0.00201814060486	0.00201814060486	0.00201814060486	0.00201814060486	0.00201814060486	0.00201814060486	0.00201814060486	0.00201814060486	0.00201876153712	0.00206269750169	0.00328568366854	0.0176074661048	0.0917597468486	0.253448833593	0.333491107454	0.194510194305	0.0486514649406	0.00656892305816	0.00219338371134	0.00202078457446	0.00201814060486	0.00201814060486	0.00201814060486	0.00201814060486
hhs2	201616	201611	201611	0.00201814056472	0.00201814056472	0.00201814056472	0.00201814056472	0.00201814056472	0.00201814056472	0.00201814056472	0.00201814056472	0.00201814056472	0.00201814056472	0.00201814056472	0.00201814056472	0.00201814056472	0.00201814056472	0.00201814056472	0.00201814056472	0.00201814056472	0.00201860125638	0.00205199138699	0.00301323455893	0.0150196805554	0.0831914008418	0.246821468462	0.340238811514	0.203046216054	0.0511737708564	0.00682107149256	0.00220194652361	0.00202085463952	0.00201814056472	0.00201814056472	0.00201814056472	0.00201814056472
hhs2	201617	201611	201611	0.002018140645	0.002018140645	0.002018140645	0.002018140645	0.002018140645	0.002018140645	0.002018140645	0.002018140645	0.002018140645	0.002018140645	0.002018140645	0.002018140645	0.002018140645	0.002018140645	0.002018140645	0.002018140645	0.002018140645	0.00201845111113	0.0020420164922	0.00275948369739	0.0126087313569	0.075199505139	0.240604654415	0.346485724244	0.211030031078	0.0535683481218	0.00706973510847	0.00221138077572	0.00202098491539	0.002018140645	0.002018140645	0.002018140645	0.002018140645
hhs2	201618	201611	201611	0.00201814062493	0.00201814062493	0.00201814062493	0.00201814062493	0.00201814062493	0.00201814062493	0.00201814062493	0.00201814062493	0.00201814062493	0.00201814062493	0.00201814062493	0.00201814062493	0.00201814062493	0.00201814062493	0.00201814062493	0.00201814062493	0.00201814062493	0.00201840101588	0.00203875156999	0.00267632882204	0.0118184947777	0.0725789298815	0.238561885015	0.348528487762	0.213650613483	0.0543585840382	0.00715288988563	0.0022146456556	0.00202103497047	0.00201814062493	0.00201814062493	0.00201814062493	0.00201814062493
hhs2	201619	201611	201611	0.00201814060486	0.00201814060486	0.00201814060486	0.00201814060486	0.00201814060486	0.00201814060486	0.00201814060486	0.00201814060486	0.00201814060486	0.00201814060486	0.00201814060486	0.00201814060486	0.00201814060486	0.00201814060486	0.00201814060486	0.00201814060486	0.00201814060486	0.00201836093566	0.00203583717413	0.00260228763146	0.0111149283391	0.0702457661905	0.236743172049	0.35034720486	0.215983774306	0.055062149814	0.00722693097802	0.00221756000914	0.00202107501052	0.00201814060486	0.00201814060486	0.00201814060486	0.00201814060486
hhs3	201542	201610	201605	0.0102110186639	0.0102110186639	0.0102110186639	0.0102110186639	0.0102110186639	0.0102110186639	0.0102110186639	0.0102783115072	0.01054748288	0.0118260469008	0.0110858256256	0.0151906890611	0.154688753023	0.0249481513256	0.0112877041552	0.0425788762451	0.110140890822	0.111486747686	0.10085447846	0.0826854107947	0.057046837534	0.0366571060431	0.0243425157368	0.0167384244547	0.0131046109217	0.0110858256256	0.0106147757232	0.0102783115072	0.0102110186639	0.0102110186639	0.0102110186639	0.0102110186639	0.0102110186639
hhs3	201543	201610	201606	0.0010156344913	0.0010156344913	0.00101595465167	0.00102453895164	0.00112007680753	0.00159813627242	0.00286620145929	0.00505383726852	0.00766959752969	0.0103833468746	0.0201154417808	0.0488825315113	0.0697189186716	0.0473881429568	0.0246978271447	0.0352237997124	0.0613437834804	0.0815687243609	0.0936250334899	0.101197196464	0.102206502036	0.094583213452	0.0783111125897	0.0545546327251	0.0299471565877	0.0127206776676	0.00438189068358	0.00162686066076	0.00107765555829	0.00101894615015	0.00101572453641	0.0010156344913	0.0010156344913
hhs3	201544	201610	201607	0.00201814062493	0.00201814062493	0.00201814062493	0.00201832089559	0.00202341854915	0.00208565198581	0.00245081023071	0.00359302514064	0.00560524626913	0.00850633192985	0.0187247838103	0.0470688693342	0.0676475259214	0.0469070664049	0.0251160596073	0.0345869491052	0.0592778397591	0.0793946329092	0.0925619121293	0.100757396747	0.101243546648	0.0935563852212	0.0775710950679	0.0553105032401	0.0328760603941	0.0158592415141	0.00627903789307	0.00276763590958	0.00208136555019	0.00202041403821	0.00201817067004	0.00201814062493	0.00201814062493
hhs3	201545	201610	201607	0.00201814066507	0.00201814066507	0.00201814066507	0.00201817071018	0.00201901197326	0.00203243212241	0.00214172621764	0.00260359967904	0.00366379146149	0.00597235756553	0.0161648306457	0.0449966289935	0.0663757878746	0.0461625895783	0.0258246439852	0.0377057523991	0.0642169565839	0.0846087530293	0.0960144977274	0.102334556727	0.102764892838	0.0946510306044	0.0775932799284	0.0533134960201	0.0294454302696	0.0132770949707	0.00530398406292	0.00259544743918	0.00207001855505	0.00202035398818	0.00201818072522	0.00201814066507	0.00201814066507
hhs3	201546	201610	201607	0.00201814060486	0.00201814060486	0.00201814060486	0.00201814060486	0.00201821071011	0.00202005347681	0.00204154574487	0.00215754991119	0.00252750535486	0.00415058220982	0.0139510263997	0.0431500852798	0.0660012535645	0.0467668153657	0.0264221502945	0.0383605443593	0.0644016219097	0.0833970112054	0.0945285638948	0.10202579008	0.104764592062	0.0987253448574	0.0806759057924	0.0544804965315	0.0291914080023	0.0125143894619	0.00494404349665	0.00255764059931	0.0020771291691	0.00202165588263	0.00201824075522	0.00201814060486	0.00201814060486
hhs3	201547	201610	201606	0.00201904646197	0.00201904646197	0.0020190665011	0.00201971777287	0.00202799393411	0.00208344221047	0.00231611656422	0.00293390294368	0.00388336700517	0.00574400034821	0.0165988170406	0.0501532603224	0.0766791586459	0.0543435629161	0.0312282445866	0.0474772447455	0.0798126475517	0.0976813706169	0.0991931527423	0.0949328634825	0.089942448473	0.0810905229168	0.0638256690544	0.0418922486706	0.0221847749938	0.00943679142867	0.00385230635162	0.00229080714136	0.00203982704115	0.00201990814462	0.00202296411214	0.00205865380503	0.00217705501243
hhs3	201548	201610	201603	0.00201814062493	0.00201814062493	0.00201814062493	0.00201814062493	0.00201814062493	0.00201814062493	0.00201814062493	0.00201940251953	0.00210372912664	0.00424973111236	0.0246435001112	0.0923135091797	0.146102998175	0.103583710146	0.0698122660404	0.076871765101	0.0591216752954	0.0646721387051	0.102837790229	0.105492626173	0.0716365449944	0.0313532640831	0.0082750146324	0.00259806131199	0.00203985322401	0.00201845109106	0.00201814062493	0.00201814062493	0.00201814062493	0.00201814062493	0.00201814062493	0.00201814062493	0.00201814062493
hhs3	201549	201610	201606	0.00201904644188	0.00201904644188	0.00201904644188	0.00201932698972	0.00202636072474	0.00209454386837	0.00234544380955	0.00275587527356	0.00339922155856	0.00492689469984	0.0126112802708	0.0375463618851	0.0591755980582	0.0450750333877	0.0329122126182	0.0583657766914	0.0997948567187	0.122831260718	0.123173989978	0.111267229225	0.0922921158517	0.0707638468407	0.0489007540074	0.0277853011171	0.0122739715963	0.00476673194437	0.0024770407836	0.00206263155207	0.002021280805	0.00201925685276	0.00202295407245	0.00205865378454	0.00217705499076
hhs3	201550	201610	201606	0.00201814062493	0.00201814062493	0.00201814062493	0.00201814062493	0.00201814062493	0.00201814062493	0.00201814062493	0.00201814062493	0.00201814062493	0.00201814062493	0.00201814062493	0.00201876155719	0.00205718925214	0.00302703536931	0.0128060074192	0.052410118632	0.117719243092	0.160719853775	0.165636185105	0.148936211934	0.119370642486	0.084651585645	0.0524654416934	0.0267147899249	0.010757902415	0.00407083251581	0.00230767532941	0.00203954275788	0.00201886170756	0.00201815063997	0.00201814062493	0.00201814062493	0.00201814062493
hhs3	201551	201610	201606	0.00201814062493	0.00201814062493	0.00201814062493	0.00201814062493	0.00201814062493	0.00201814062493	0.00201814062493	0.00201814062493	0.00201814062493	0.00201814062493	0.00201814062493	0.00201900191807	0.0020664030857	0.00319675017741	0.0142684631355	0.0580454194157	0.127671855844	0.17072550616	0.174455796781	0.155171313252	0.118364381697	0.0744729936097	0.0384352669307	0.0162036886635	0.00587108539731	0.00264904786269	0.00207234200233	0.00202039400814	0.00201818068508	0.00201814062493	0.00201814062493	0.00201814062493	0.00201814062493
hhs3	201552	201610	201606	0.00201814062493	0.00201814062493	0.00201814062493	0.00201814062493	0.00201814062493	0.00201814062493	0.00201814062493	0.00201814062493	0.00201814062493	0.00201814062493	0.00201814062493	0.00201848113617	0.00203808056255	0.00253194204119	0.00787553485749	0.0339262471339	0.0961599141332	0.172612469228	0.211079463184	0.188448124721	0.129899169911	0.0708665489301	0.0302605134383	0.0102193538437	0.00354365101082	0.00218388947859	0.0020279353306	0.00201843106099	0.00201814062493	0.00201814062493	0.00201814062493	0.00201814062493	0.00201814062493
hhs3	201601	201610	201607	0.00201814060486	0.00201814060486	0.00201814060486	0.00201814060486	0.00201814060486	0.00201814060486	0.00201814060486	0.00201814060486	0.00201814060486	0.00201814060486	0.00201814060486	0.00201816063493	0.00201946258966	0.00206109509587	0.00270019462706	0.00798183437481	0.0329373120273	0.099802612245	0.193049611415	0.238976655356	0.196707833797	0.113495300171	0.0485276991211	0.0161087359415	0.00489008248066	0.00237245256171	0.00204180613581	0.00201889173259	0.0020181506199	0.00201814060486	0.00201814060486	0.00201814060486	0.00201814060486
hhs3	201602	201610	201608	0.00201814062493	0.00201814062493	0.00201814062493	0.00201814062493	0.00201814062493	0.00201814062493	0.00201814062493	0.00201814062493	0.00201814062493	0.00201814062493	0.00201814062493	0.00201814062493	0.002018160655	0.00201956276011	0.00206649322103	0.00282660444435	0.00928767503049	0.0390305506837	0.11376746994	0.210039722127	0.2475516121	0.189445532218	0.0963573405472	0.0342875696198	0.00966074515421	0.00318976969699	0.00211996350077	0.00202273752667	0.00201824077529	0.00201814062493	0.00201814062493	0.00201814062493	0.00201814062493
hhs3	201603	201610	201608	0.00201814058479	0.00201814058479	0.00201814058479	0.00201814058479	0.00201814058479	0.00201814058479	0.00201814058479	0.00201838094566	0.00202451014786	0.00208649320736	0.0023285566341	0.00265957361303	0.00266161668043	0.00235858171285	0.00233815103885	0.00369376631882	0.0119235622867	0.0467779716476	0.132863778286	0.23314519779	0.247665778553	0.164776921719	0.0749382806878	0.0263911334625	0.00804586042188	0.00296581339221	0.00209705907063	0.00202126527611	0.00201820067501	0.00201814058479	0.00201814058479	0.00201814058479	0.00201814058479
hhs3	201604	201610	201609	0.002018140645	0.002018140645	0.002018140645	0.002018140645	0.002018140645	0.002018140645	0.00201815066004	0.00201876157727	0.00203704903405	0.00228012398677	0.00376996082766	0.0075954544234	0.00996803661809	0.00682312484785	0.00332508288796	0.00296322960147	0.00531787486566	0.0124277296009	0.0352219428306	0.0973443634272	0.195469919128	0.250309735623	0.197784644456	0.0975415094222	0.0312447114157	0.00761363171478	0.00266465131606	0.00205946268591	0.00201942256968	0.00201816067507	0.002018140645	0.002018140645	0.002018140645
hhs3	201605	201610	201610	0.00201814060486	0.00201814060486	0.00201814060486	0.00201814060486	0.00201814060486	0.00201814060486	0.00201814060486	0.00201828081537	0.00202225678481	0.00207216171106	0.00235713957109	0.00304487211892	0.0034402457249	0.0028644412236	0.00222763513574	0.00206929741066	0.00221683892653	0.00299921356809	0.00779862931441	0.0346281005432	0.121278595855	0.247875355686	0.281088951911	0.175049185938	0.0614394846163	0.0137997492753	0.00338397123551	0.00210518128599	0.00202083464964	0.00201817064997	0.00201814060486	0.00201814060486	0.00201814060486
hhs3	201606	201610	201610	0.002018140645	0.002018140645	0.002018140645	0.002018140645	0.002018140645	0.002018140645	0.002018140645	0.00201817069011	0.00201910208851	0.00203439504936	0.00214817587989	0.00248257795113	0.00271980412248	0.00245249278126	0.00212619287461	0.00202952774159	0.00203035898962	0.00213177124998	0.00298517254661	0.00993157186992	0.0481511247031	0.156574791987	0.27810735096	0.265511810016	0.138673745357	0.040837043342	0.00820294651197	0.00258417048215	0.00204736452173	0.00201892181785	0.00201815066004	0.002018140645	0.002018140645
hhs3	201607	201610	201611	0.00201814062493	0.00201814062493	0.00201814062493	0.00201814062493	0.00201814062493	0.00201814062493	0.00201814062493	0.00201824077529	0.00202133542157	0.00206587228877	0.00236291827061	0.00317644969848	0.0037167909614	0.0030561090202	0.00227489611503	0.00204335848677	0.00202000342171	0.00203477560051	0.00222032418128	0.00390459292537	0.0152797614886	0.0638902247474	0.175514916933	0.278028840303	0.246429307083	0.122180801631	0.0344229328528	0.00674442662301	0.00237952320108	0.00203194134519	0.00201839100084	0.00201814062493	0.00201814062493
hhs3	201608	201610	201611	0.00201814062493	0.00201814062493	0.00201814062493	0.00201814062493	0.00201814062493	0.00201814062493	0.00201814062493	0.00201815063997	0.00201891178274	0.00203822077306	0.00222176634653	0.00283041015821	0.00330486249616	0.00283041015821	0.00222176634653	0.0020382307881	0.00201950266989	0.0020394125624	0.0024234591661	0.00661801683263	0.0333381141169	0.122620541853	0.255406064696	0.288960523021	0.17301389192	0.0547496611975	0.0103758488036	0.00267081053695	0.00204151572006	0.00201850116624	0.00201814062493	0.00201814062493	0.00201814062493
hhs3	201609	201610	201611	0.00201814060486	0.00201814060486	0.00201814060486	0.00201814060486	0.00201814060486	0.00201814060486	0.00201814060486	0.0020181506199	0.00201855122135	0.00202873651334	0.00212561196019	0.0024468442519	0.00269724019133	0.0024468442519	0.00212561196019	0.00202874652838	0.00201907200324	0.00203683867777	0.00236113557061	0.00571616274096	0.0262979938885	0.0964897183327	0.215174268931	0.279588629357	0.209170775407	0.0896691480656	0.0225435169924	0.004604653944	0.00218688395273	0.00202338848392	0.00201821071011	0.00201814060486	0.00201814060486
hhs3	201610	201610	201611	0.00201814062493	0.00201814062493	0.00201814062493	0.00201814062493	0.00201814062493	0.00201814062493	0.00201814062493	0.00201814062493	0.00201842104595	0.00202539151134	0.00209167102273	0.0023114610132	0.00248278824217	0.0023114610132	0.00209167102273	0.00202539151134	0.00201848113617	0.00202106501558	0.00210227694635	0.00352518328356	0.0167634991574	0.0767270978991	0.202246521494	0.291426555497	0.229332397956	0.100033760287	0.0250864751895	0.00492694787877	0.0022078354308	0.00202402946638	0.00201821073019	0.00201814062493	0.00201814062493
hhs3	201611	201610	201610	0.00201814058479	0.00201814058479	0.00201814058479	0.00201814058479	0.00201814058479	0.00201814058479	0.00201814058479	0.00201814058479	0.00201814058479	0.00201814058479	0.00201814058479	0.00201814058479	0.00201814058479	0.00201814058479	0.00201814058479	0.00201814058479	0.00201814058479	0.00202105496035	0.00221577731062	0.00717645512294	0.0544533652525	0.212690377539	0.342813770884	0.232723534718	0.0766421988993	0.0180099702364	0.00460242054492	0.0022435189611	0.00202648311001	0.00201826076523	0.00201814058479	0.00201814058479	0.00201814058479
hhs3	201612	201610	201610	0.00201814062493	0.00201814062493	0.00201814062493	0.00201814062493	0.00201814062493	0.00201814062493	0.00201814062493	0.00201814062493	0.00201814062493	0.00201814062493	0.00201814062493	0.00201814062493	0.00201814062493	0.00201814062493	0.00201814062493	0.00201814062493	0.00201814062493	0.00202129536142	0.00223191157848	0.00759209931023	0.0585292558428	0.227451524031	0.359170024858	0.227649571377	0.0588507385136	0.00779516418979	0.00228281800888	0.00202631289469	0.00201833091062	0.00201814062493	0.00201814062493	0.00201814062493	0.00201814062493
hhs3	201613	201610	201610	0.002018140645	0.002018140645	0.002018140645	0.002018140645	0.002018140645	0.002018140645	0.002018140645	0.002018140645	0.002018140645	0.002018140645	0.002018140645	0.002018140645	0.002018140645	0.002018140645	0.002018140645	0.002018140645	0.002018140645	0.00202129538152	0.00223210188639	0.00759711691947	0.0585799625593	0.227649573658	0.359440805001	0.227649573658	0.0585799625593	0.00759711691947	0.00223210188639	0.00202129538152	0.002018140645	0.002018140645	0.002018140645	0.002018140645	0.002018140645
hhs3	201614	201610	201610	0.002018140645	0.002018140645	0.002018140645	0.002018140645	0.002018140645	0.002018140645	0.002018140645	0.002018140645	0.002018140645	0.002018140645	0.002018140645	0.002018140645	0.002018140645	0.002018140645	0.002018140645	0.002018140645	0.002018140645	0.00202129538152	0.00223210188639	0.00759711691947	0.0585799625593	0.227649573658	0.359440805001	0.227649573658	0.0585799625593	0.00759711691947	0.00223210188639	0.00202129538152	0.002018140645	0.002018140645	0.002018140645	0.002018140645	0.002018140645
hhs3	201615	201610	201610	0.002018140645	0.002018140645	0.002018140645	0.002018140645	0.002018140645	0.002018140645	0.002018140645	0.002018140645	0.002018140645	0.002018140645	0.002018140645	0.002018140645	0.002018140645	0.002018140645	0.002018140645	0.002018140645	0.002018140645	0.00202129538152	0.00223210188639	0.00759711691947	0.0585799625593	0.227649573658	0.359440805001	0.227649573658	0.0585799625593	0.00759711691947	0.00223210188639	0.00202129538152	0.002018140645	0.002018140645	0.002018140645	0.002018140645	0.002018140645
hhs3	201616	201610	201610	0.002018140645	0.002018140645	0.002018140645	0.002018140645	0.002018140645	0.002018140645	0.002018140645	0.002018140645	0.002018140645	0.002018140645	0.002018140645	0.002018140645	0.002018140645	0.002018140645	0.002018140645	0.002018140645	0.002018140645	0.00202129538152	0.00223210188639	0.00759711691947	0.0585799625593	0.227649573658	0.359440805001	0.227649573658	0.0585799625593	0.00759711691947	0.00223210188639	0.00202129538152	0.002018140645	0.002018140645	0.002018140645	0.002018140645	0.002018140645
hhs3	201617	201610	201610	0.002018140645	0.002018140645	0.002018140645	0.002018140645	0.002018140645	0.002018140645	0.002018140645	0.002018140645	0.002018140645	0.002018140645	0.002018140645	0.002018140645	0.002018140645	0.002018140645	0.002018140645	0.002018140645	0.002018140645	0.00202129538152	0.00223210188639	0.00759711691947	0.0585799625593	0.227649573658	0.359440805001	0.227649573658	0.0585799625593	0.00759711691947	0.00223210188639	0.00202129538152	0.002018140645	0.002018140645	0.002018140645	0.002018140645	0.002018140645
hhs3	201618	201610	201610	0.002018140645	0.002018140645	0.002018140645	0.002018140645	0.002018140645	0.002018140645	0.002018140645	0.002018140645	0.002018140645	0.002018140645	0.002018140645	0.002018140645	0.002018140645	0.002018140645	0.002018140645	0.002018140645	0.002018140645	0.00202129538152	0.00223210188639	0.00759711691947	0.0585799625593	0.227649573658	0.359440805001	0.227649573658	0.0585799625593	0.00759711691947	0.00223210188639	0.00202129538152	0.002018140645	0.002018140645	0.002018140645	0.002018140645	0.002018140645
hhs3	201619	201610	201610	0.002018140645	0.002018140645	0.002018140645	0.002018140645	0.002018140645	0.002018140645	0.002018140645	0.002018140645	0.002018140645	0.002018140645	0.002018140645	0.002018140645	0.002018140645	0.002018140645	0.002018140645	0.002018140645	0.002018140645	0.00202129538152	0.00223210188639	0.00759711691947	0.0585799625593	0.227649573658	0.359440805001	0.227649573658	0.0585799625593	0.00759711691947	0.00223210188639	0.00202129538152	0.002018140645	0.002018140645	0.002018140645	0.002018140645	0.002018140645
hhs4	201542	201610	201552	0.0101911503213	0.0101911503213	0.0101911503213	0.0101911503213	0.0101911503213	0.0102583120335	0.0105269588821	0.0101911503213	0.0101911503213	0.0101911503213	0.0101911503213	0.161237840931	0.406982545661	0.0101911503213	0.0101911503213	0.0360484094963	0.0625772857928	0.0341007198442	0.0199967602942	0.0131462656556	0.0105941205942	0.0103254737456	0.0101911503213	0.0101911503213	0.0101911503213	0.0101911503213	0.0101911503213	0.0101911503213	0.0101911503213	0.0101911503213	0.0101911503213	0.0101911503213	0.0101911503213
hhs4	201543	201610	201552	0.00101563450132	0.00101568452637	0.00101705521298	0.0010343238632	0.00113379368965	0.0013817178799	0.00155377406633	0.00142242827256	0.00225486525712	0.0139437504566	0.0680448708044	0.168787724942	0.204588298175	0.117578092999	0.0493568195808	0.063956442828	0.0967315205287	0.0943575013344	0.0612502572448	0.0273755086966	0.00856319522747	0.00232925251921	0.00114422891687	0.0010223678742	0.00101581459153	0.00101563450132	0.00101563450132	0.00101563450132	0.00101563450132	0.00101563450132	0.00101563450132	0.00101563450132	0.00101563450132
hhs4	201544	201610	201552	0.00201814058479	0.00201814058479	0.00201816061486	0.00201870142682	0.00202379908028	0.00204070446151	0.00205433492588	0.00207272253248	0.00290939869288	0.0123075988677	0.0562459666102	0.1402089461	0.172193827237	0.100721390673	0.0456697377786	0.0649740306628	0.104115826977	0.111546723502	0.0832474358031	0.0443797109712	0.0170474351151	0.00546222142407	0.00248856686865	0.00205206151265	0.00201927228389	0.00201816061486	0.00201814058479	0.00201814058479	0.00201814058479	0.00201814058479	0.00201814058479	0.00201814058479	0.00201814058479
hhs4	201545	201610	201603	0.00201814062493	0.00201814062493	0.00201814062493	0.00201814062493	0.00201814062493	0.00201814062493	0.00201848113617	0.0020422668478	0.0026932842788	0.0100557181627	0.0460815870385	0.119415479805	0.151676345943	0.0911645841953	0.0448812949321	0.0684057142577	0.111501547907	0.123570087491	0.0981279489208	0.0584270924557	0.0257940575466	0.00862492999178	0.00312201797524	0.00212033405712	0.00202313812813	0.00201826080537	0.00201814062493	0.00201814062493	0.00201814062493	0.00201814062493	0.00201814062493	0.00201814062493	0.00201814062493
hhs4	201546	201610	201604	0.0020182699256	0.0020182699256	0.0020182699256	0.0020182699256	0.0020182699256	0.0020182699256	0.00201859042745	0.00204135607486	0.00266494251275	0.00973080654006	0.0444187523857	0.115327263918	0.146761444881	0.0880919777603	0.0426881124769	0.0660484110156	0.111191207506	0.12773409105	0.105531254914	0.0637113615652	0.0275338432843	0.00892423357416	0.00315212536417	0.00212220266786	0.00202331782982	0.00201839011379	0.0020182699256	0.0020182699256	0.0020182699256	0.00201828995696	0.00201883080384	0.00202392878648	0.00204083525935
hhs4	201547	201610	201603	0.00201852871756	0.00201852871756	0.00201852871756	0.00201852871756	0.00201852871756	0.00201852871756	0.00201878915896	0.002037450787	0.00256208995411	0.00882876081129	0.0422588186249	0.117612208794	0.157218424061	0.0963499431553	0.0444343156932	0.0645685094571	0.108519498318	0.124685406566	0.101573636357	0.0597632955012	0.0247380140762	0.00758954056036	0.00279988296964	0.00207516470517	0.00202041190923	0.00201855876849	0.00201852871756	0.00201852871756	0.00201852871756	0.00201858881942	0.00202020155271	0.00203549747649	0.00208623346468
hhs4	201548	201610	201605	0.00201814062493	0.00201814062493	0.00201814062493	0.00201814062493	0.00201814062493	0.00201814062493	0.00201814062493	0.00201877157223	0.00206093487579	0.00313393586864	0.0133305048944	0.0471450537166	0.0735464124501	0.0483250453442	0.0263596667465	0.066365961794	0.153105161152	0.205154327245	0.175067615359	0.100971037505	0.0376101380906	0.00885493531946	0.00261977391107	0.00204016369014	0.00201845109106	0.00201814062493	0.00201814062493	0.00201814062493	0.00201814062493	0.00201814062493	0.00201814062493	0.00201814062493	0.00201814062493
hhs4	201549	201610	201604	0.002020601121	0.002020601121	0.002020601121	0.00202081169512	0.0020261863488	0.00207723553142	0.00224654714968	0.00238198641694	0.00237209946073	0.00422139144751	0.0193420871427	0.0642104280581	0.0966148367892	0.065598462453	0.0463264584578	0.0930171178182	0.157815306301	0.174267171352	0.133406336668	0.0706333196977	0.0251457304378	0.00681795081523	0.00260340008841	0.00205883536444	0.00202180440168	0.00202062117568	0.002020601121	0.002020601121	0.00202061114834	0.0020210122419	0.00203121004562	0.00212820449533	0.00244983139231
hhs4	201550	201610	201605	0.00201814062493	0.00201814062493	0.00201814062493	0.00201814062493	0.00201814062493	0.00201814062493	0.00201814062493	0.0020183509407	0.00203222176621	0.00238524178691	0.00574004866008	0.016874876378	0.0258327556475	0.0206914265078	0.0302385905235	0.0880152858706	0.177928450588	0.23056352636	0.198401388451	0.111727537205	0.0402190751223	0.00998878767394	0.00297104130038	0.00207923234743	0.00202003346682	0.002018160655	0.00201814062493	0.00201814062493	0.00201814062493	0.00201814062493	0.00201814062493	0.00201814062493	0.00201814062493
hhs4	201551	201610	201605	0.00201814058479	0.00201814058479	0.00201814058479	0.00201814058479	0.00201814058479	0.00201814058479	0.00201814058479	0.00201832085544	0.00203016864335	0.00233168132542	0.00519702326354	0.014706670762	0.0223366962526	0.0176302901962	0.0236134130768	0.0672836682832	0.144153828828	0.209786037049	0.21164701106	0.146573211216	0.0686713617243	0.021809745104	0.00553821551932	0.00236400986251	0.00203605748468	0.00201861129149	0.00201815059983	0.00201814058479	0.00201814058479	0.00201814058479	0.00201814058479	0.00201814058479	0.00201814058479
hhs4	201552	201610	201606	0.00201814060486	0.00201814060486	0.00201814060486	0.00201814060486	0.00201814060486	0.00201814060486	0.00201814060486	0.00201820069508	0.00202194631868	0.00211744970555	0.00302499227171	0.00603842658141	0.00849702787598	0.00753317076028	0.0128213102666	0.0402525549861	0.101870897527	0.186509712542	0.236988069733	0.199466776017	0.108477486527	0.0378901981911	0.00927245208229	0.00285553785626	0.00207008859853	0.00201971296557	0.00201816063493	0.00201814060486	0.00201814060486	0.00201814060486	0.00201814060486	0.00201814060486	0.00201814060486
hhs4	201601	201610	201607	0.002018140645	0.002018140645	0.002018140645	0.002018140645	0.002018140645	0.002018140645	0.002018140645	0.00201835096077	0.00202373905045	0.00207525639859	0.00224945794477	0.00240013417004	0.00233924274767	0.00291134169698	0.00787426302661	0.027391015477	0.0754428805428	0.151514244081	0.219400408362	0.222825110209	0.152475266961	0.0686697113071	0.0206471702684	0.00514216104895	0.00231284311126	0.00203305303446	0.00201852121639	0.002018140645	0.002018140645	0.002018140645	0.002018140645	0.002018140645	0.002018140645
hhs4	201602	201610	201607	0.00201814068514	0.00201814068514	0.00201814068514	0.00201814068514	0.00201814068514	0.00201814068514	0.00201815070018	0.00201880167757	0.0020354767138	0.00219459561809	0.00272890784511	0.00317143226008	0.00279650934335	0.0024117516605	0.00407852418597	0.0148923502799	0.0510676546024	0.124411143978	0.209481690591	0.23988807334	0.181862031886	0.0890699319786	0.0282482931585	0.00680994519588	0.00252976885386	0.00204824588569	0.00201902200838	0.00201815070018	0.00201814068514	0.00201814068514	0.00201814068514	0.00201814068514	0.00201814068514
hhs4	201603	201610	201607	0.00201814066507	0.00201814066507	0.00201814066507	0.00201814066507	0.00201814066507	0.00201814066507	0.00201816069514	0.00201979314612	0.00206126541299	0.00245813127133	0.00380075710306	0.00495094400508	0.00404720712557	0.00275200249249	0.00346285978067	0.0114120647959	0.0433556051441	0.120159939934	0.218811035667	0.253481570351	0.183703544932	0.0824933669677	0.0232750359784	0.005204334448	0.0022686668075	0.00202771504013	0.00201831092069	0.00201814066507	0.00201814066507	0.00201814066507	0.00201814066507	0.00201814066507	0.00201814066507
hhs4	201604	201610	201607	0.00201814058479	0.00201814058479	0.00201814058479	0.00201814058479	0.00201814058479	0.00201814058479	0.00201816061486	0.002019302329	0.00204850617477	0.00232970836327	0.00329877328818	0.0041966112751	0.00363651035644	0.00269186208997	0.00323201305637	0.00809194961882	0.025206004145	0.0739360259327	0.168014843036	0.252154928427	0.232952147951	0.129592987619	0.0435597699364	0.00986317888912	0.00285328444464	0.00206620274387	0.0020195226598	0.00201816061486	0.00201814058479	0.00201814058479	0.00201814058479	0.00201814058479	0.00201814058479
hhs4	201605	201610	201607	0.00201814060486	0.00201814060486	0.00201814060486	0.00201814060486	0.00201814060486	0.00201814060486	0.00201814060486	0.00201816063493	0.0020187014469	0.00202379910041	0.00204070448181	0.00205388426968	0.00204074454196	0.00202716415263	0.00212325842664	0.00355872360521	0.0143278120982	0.0603048210553	0.167100962636	0.272582200045	0.253315553489	0.132596177845	0.0393069953418	0.00778337641402	0.00248540214194	0.00203720923412	0.00201852117624	0.00201814060486	0.00201814060486	0.00201814060486	0.00201814060486	0.00201814060486	0.00201814060486
hhs4	201606	201610	201608	0.002018140645	0.002018140645	0.002018140645	0.002018140645	0.002018140645	0.002018140645	0.002018140645	0.002018140645	0.002018140645	0.002018140645	0.002018140645	0.002018140645	0.002018140645	0.00201831090062	0.00203051923021	0.00238663390074	0.00698975502638	0.0357543822351	0.125624202775	0.25327432666	0.284662102263	0.173572111762	0.0571825945511	0.0112927956111	0.00279924339259	0.00204960788992	0.00201874154719	0.002018140645	0.002018140645	0.002018140645	0.002018140645	0.002018140645	0.002018140645
hhs4	201607	201610	201608	0.00201814060486	0.00201814060486	0.00201814060486	0.00201814060486	0.00201814060486	0.00201814060486	0.00201814060486	0.00201814060486	0.00201814060486	0.00201814060486	0.00201814060486	0.00201814060486	0.00201814060486	0.00201814060486	0.00201872147697	0.00205944261487	0.00317811216284	0.01594726351	0.0799475622721	0.219584820845	0.309673758565	0.221245894748	0.0817316408518	0.0167931635273	0.00336109689244	0.00207634799627	0.00201935242426	0.0020181506199	0.00201814060486	0.00201814060486	0.00201814060486	0.00201814060486	0.00201814060486
hhs4	201608	201610	201608	0.00201814060486	0.00201814060486	0.00201814060486	0.00201814060486	0.00201814060486	0.00201814060486	0.00201814060486	0.00201814060486	0.00201814060486	0.00201814060486	0.00201814060486	0.00201814060486	0.00201814060486	0.00201814060486	0.00201857125142	0.00204981816491	0.00294093607142	0.0138899547079	0.0750736847303	0.223461130659	0.323975781335	0.221806396274	0.0738633976296	0.0135800394073	0.00291027003005	0.00204864640566	0.00201856123639	0.00201814060486	0.00201814060486	0.00201814060486	0.00201814060486	0.00201814060486	0.00201814060486
hhs4	201609	201610	201608	0.00201814062493	0.00201814062493	0.00201814062493	0.00201814062493	0.00201814062493	0.00201814062493	0.00201814062493	0.00201814062493	0.00201814062493	0.00201814062493	0.00201814062493	0.00201814062493	0.00201814062493	0.00201814062493	0.00201814062493	0.00202037397806	0.00217077979584	0.00603643364951	0.0437490549985	0.178467229506	0.321102731007	0.265987641769	0.107762313859	0.0224280238175	0.00379278505817	0.00208261742975	0.00201906200829	0.00201814062493	0.00201814062493	0.00201814062493	0.00201814062493	0.00201814062493	0.00201814062493
hhs4	201610	201610	201609	0.002018140645	0.002018140645	0.002018140645	0.002018140645	0.002018140645	0.002018140645	0.002018140645	0.002018140645	0.002018140645	0.002018140645	0.002018140645	0.002018140645	0.002018140645	0.002018140645	0.002018140645	0.00201956278019	0.00211581729672	0.00461489941839	0.0296531117882	0.125923652369	0.257550957593	0.27697903691	0.174423109449	0.0651231565101	0.0140841966203	0.00307429635709	0.00205669853581	0.00201869147201	0.002018140645	0.002018140645	0.002018140645	0.002018140645	0.002018140645
hhs4	201611	201610	201610	0.00201814058479	0.00201814058479	0.00201814058479	0.00201814058479	0.00201814058479	0.00201814058479	0.00201814058479	0.00201814058479	0.00201814058479	0.00201814058479	0.00201814058479	0.00201814058479	0.00201814058479	0.00201814058479	0.00201814058479	0.00201825075019	0.00202548160638	0.00221333364177	0.00419345653867	0.0154470523486	0.0699310529869	0.228425411645	0.348255170438	0.219094452424	0.0563942091771	0.00739247945537	0.00222558203113	0.00202125526107	0.00201814058479	0.00201814058479	0.00201814058479	0.00201814058479	0.00201814058479
hhs4	201612	201610	201610	0.002018140645	0.002018140645	0.002018140645	0.002018140645	0.002018140645	0.002018140645	0.002018140645	0.002018140645	0.002018140645	0.002018140645	0.002018140645	0.002018140645	0.002018140645	0.002018140645	0.002018140645	0.002018140645	0.00201829087055	0.00202522127586	0.0022720819124	0.00775624583561	0.0588074741451	0.227662753446	0.359217019008	0.227478637014	0.0585354256916	0.00759267024323	0.00223193163077	0.00202129538152	0.002018140645	0.002018140645	0.002018140645	0.002018140645	0.002018140645
hhs4	201613	201610	201610	0.002018140645	0.002018140645	0.002018140645	0.002018140645	0.002018140645	0.002018140645	0.002018140645	0.002018140645	0.002018140645	0.002018140645	0.002018140645	0.002018140645	0.002018140645	0.002018140645	0.002018140645	0.002018140645	0.00201827084048	0.00202468046388	0.00226698425878	0.00773934045387	0.058794294357	0.227675933234	0.35923392439	0.227483734667	0.0585359564886	0.00759270028834	0.00223193163077	0.00202129538152	0.002018140645	0.002018140645	0.002018140645	0.002018140645	0.002018140645
hhs4	201614	201610	201610	0.00201814062493	0.00201814062493	0.00201814062493	0.00201814062493	0.00201814062493	0.00201814062493	0.00201814062493	0.00201814062493	0.00201814062493	0.00201814062493	0.00201814062493	0.00201814062493	0.00201814062493	0.00201814062493	0.00201814062493	0.00201814062493	0.00201818068508	0.00202240703047	0.00224337879525	0.00764112291377	0.0586401423266	0.227649571377	0.35938063106	0.227605565307	0.0585686950564	0.00759599515941	0.00223206180403	0.00202129536142	0.00201814062493	0.00201814062493	0.00201814062493	0.00201814062493	0.00201814062493
hhs4	201615	201610	201610	0.002018140645	0.002018140645	0.002018140645	0.002018140645	0.002018140645	0.002018140645	0.002018140645	0.002018140645	0.002018140645	0.002018140645	0.002018140645	0.002018140645	0.002018140645	0.002018140645	0.002018140645	0.002018140645	0.002018140645	0.00202129538152	0.00223210188639	0.00759711691947	0.0585799625593	0.227649573658	0.359440805001	0.227649573658	0.0585799625593	0.00759711691947	0.00223210188639	0.00202129538152	0.002018140645	0.002018140645	0.002018140645	0.002018140645	0.002018140645
hhs4	201616	201610	201610	0.002018140645	0.002018140645	0.002018140645	0.002018140645	0.002018140645	0.002018140645	0.002018140645	0.002018140645	0.002018140645	0.002018140645	0.002018140645	0.002018140645	0.002018140645	0.002018140645	0.002018140645	0.002018140645	0.002018140645	0.00202129538152	0.00223210188639	0.00759711691947	0.0585799625593	0.227649573658	0.359440805001	0.227649573658	0.0585799625593	0.00759711691947	0.00223210188639	0.00202129538152	0.002018140645	0.002018140645	0.002018140645	0.002018140645	0.002018140645
hhs4	201617	201610	201610	0.002018140645	0.002018140645	0.002018140645	0.002018140645	0.002018140645	0.002018140645	0.002018140645	0.002018140645	0.002018140645	0.002018140645	0.002018140645	0.002018140645	0.002018140645	0.002018140645	0.002018140645	0.002018140645	0.002018140645	0.00202129538152	0.00223210188639	0.00759711691947	0.0585799625593	0.227649573658	0.359440805001	0.227649573658	0.0585799625593	0.00759711691947	0.00223210188639	0.00202129538152	0.002018140645	0.002018140645	0.002018140645	0.002018140645	0.002018140645
hhs4	201618	201610	201610	0.002018140645	0.002018140645	0.002018140645	0.002018140645	0.002018140645	0.002018140645	0.002018140645	0.002018140645	0.002018140645	0.002018140645	0.002018140645	0.002018140645	0.002018140645	0.002018140645	0.002018140645	0.002018140645	0.002018140645	0.00202129538152	0.00223210188639	0.00759711691947	0.0585799625593	0.227649573658	0.359440805001	0.227649573658	0.0585799625593	0.00759711691947	0.00223210188639	0.00202129538152	0.002018140645	0.002018140645	0.002018140645	0.002018140645	0.002018140645
hhs4	201619	201610	201610	0.002018140645	0.002018140645	0.002018140645	0.002018140645	0.002018140645	0.002018140645	0.002018140645	0.002018140645	0.002018140645	0.002018140645	0.002018140645	0.002018140645	0.002018140645	0.002018140645	0.002018140645	0.002018140645	0.002018140645	0.00202129538152	0.00223210188639	0.00759711691947	0.0585799625593	0.227649573658	0.359440805001	0.227649573658	0.0585799625593	0.00759711691947	0.00223210188639	0.00202129538152	0.002018140645	0.002018140645	0.002018140645	0.002018140645	0.002018140645
hhs5	201542	201610	201601	0.0102731760629	0.0102731760629	0.0102731760629	0.0102731760629	0.0102731760629	0.0104085822269	0.0109502068832	0.0116272377036	0.012304268524	0.010611691473	0.0102731760629	0.0128458931803	0.326649678421	0.0764190872129	0.0102731760629	0.0450725602298	0.0948343255269	0.0764190872129	0.0543478824688	0.0320058653967	0.02347527706	0.0144707671491	0.0118303469497	0.0108825038012	0.010543988391	0.0104085822269	0.0103408791449	0.0102731760629	0.0102731760629	0.0102731760629	0.0102731760629	0.0102731760629	0.0102731760629
hhs5	201543	201610	201605	0.00101563447127	0.00101563447127	0.00101563447127	0.00101563447127	0.00101563447127	0.00101563447127	0.00101563447127	0.00101638484713	0.00106286813015	0.00222129837657	0.0133766559865	0.0529418438035	0.0946459229703	0.0813298931007	0.0526899076111	0.0725428517573	0.123574162844	0.153864905181	0.143955291552	0.103891864172	0.0561998557099	0.0220775241666	0.00641614953664	0.00186542012062	0.00108932138033	0.00101892612003	0.00101570450635	0.00101563447127	0.00101563447127	0.00101563447127	0.00101563447127	0.00101563447127	0.00101563447127
hhs5	201544	201610	201605	0.00201814062493	0.00201814062493	0.00201814062493	0.00201814062493	0.00201814062493	0.00201814062493	0.00201814062493	0.00201885169252	0.00206283773272	0.00315699048261	0.013654391174	0.0505336012477	0.0881230977382	0.0737594923661	0.0463119328774	0.0627118255107	0.109017969087	0.14325286902	0.144590307036	0.114151857055	0.0687960903645	0.0309590422024	0.0107025292784	0.0036994949934	0.00221211185137	0.00203036898447	0.00201851118128	0.00201814062493	0.00201814062493	0.00201814062493	0.00201814062493	0.00201814062493	0.00201814062493
hhs5	201545	201610	201605	0.00201814062493	0.00201814062493	0.00201814062493	0.00201814062493	0.00201814062493	0.00201814062493	0.00201814062493	0.00201877157223	0.00205738955287	0.00301319458891	0.0121541887853	0.0441228061447	0.0762567517261	0.0633298634265	0.0406280591668	0.0582211732907	0.10417517817	0.141565996367	0.150757416272	0.127912076509	0.0831795355238	0.0397039216761	0.0139071606796	0.00440401274925	0.00230154612709	0.00203640805146	0.00201871148201	0.00201815063997	0.00201814062493	0.00201814062493	0.00201814062493	0.00201814062493	0.00201814062493
hhs5	201546	201610	201605	0.00201814060486	0.00201814060486	0.00201814060486	0.00201814060486	0.00201814060486	0.00201814060486	0.00201814060486	0.00201871146193	0.00205682869037	0.00303690014996	0.0126053360072	0.0468618780909	0.0836401762885	0.0731251993135	0.0489467683032	0.0675010252917	0.115339719345	0.148503350555	0.146489567101	0.1124788541	0.0654847180485	0.0277092727543	0.00874485996609	0.00307068086765	0.0021097281125	0.00202235693517	0.00201824075522	0.00201814060486	0.00201814060486	0.00201814060486	0.00201814060486	0.00201814060486	0.00201814060486
hhs5	201547	201610	201605	0.00201814060486	0.00201814060486	0.00201814060486	0.00201814060486	0.00201814060486	0.00201814060486	0.00201814060486	0.00201869143186	0.00205555678075	0.00300518252977	0.012320578478	0.0460980913569	0.0839436318907	0.0761579225832	0.0539895794785	0.0760024391435	0.126249258708	0.154895046919	0.144198397184	0.103129577283	0.0542207765932	0.0205006298427	0.0062748515451	0.00260537226267	0.002060854735	0.00201957275506	0.00201816063493	0.00201814060486	0.00201814060486	0.00201814060486	0.00201814060486	0.00201814060486	0.00201814060486
hhs5	201548	201610	201605	0.00201814060486	0.00201814060486	0.00201814060486	0.00201814060486	0.00201814060486	0.00201814060486	0.00201814060486	0.00201845107099	0.00203953272256	0.00257603822113	0.0076746431641	0.0246026785762	0.0383195628305	0.0303236879847	0.0325124841994	0.0621016187312	0.127283411364	0.207082349887	0.209439428758	0.141275088187	0.0606886973995	0.0145318884944	0.0031779919824	0.00206156580258	0.00201877155215	0.00201814060486	0.00201814060486	0.00201814060486	0.00201814060486	0.00201814060486	0.00201814060486	0.00201814060486	0.00201814060486
hhs5	201549	201610	201605	0.002018140645	0.002018140645	0.002018140645	0.002018140645	0.002018140645	0.002018140645	0.002018140645	0.00201836097581	0.00203329339534	0.00242355934059	0.00639248829016	0.0221351242824	0.0447479051095	0.0496690537216	0.0478821007906	0.0823590444707	0.142830756694	0.177018596313	0.164047221092	0.118490331982	0.0660531628215	0.0275549616257	0.0088321712299	0.00311950423219	0.00211568710124	0.00202260735131	0.00201824079537	0.002018140645	0.002018140645	0.002018140645	0.002018140645	0.002018140645	0.002018140645
hhs5	201550	201610	201605	0.00201814062493	0.00201814062493	0.00201814062493	0.00201814062493	0.00201814062493	0.00201814062493	0.00201814062493	0.00201814062493	0.00201823076026	0.00202436997762	0.00218063459173	0.00367463767287	0.00888422930115	0.0161381602799	0.0309906696876	0.0776525573746	0.150586038968	0.201721332982	0.197639003814	0.145816668283	0.0804322107181	0.032546535649	0.00997601850243	0.00329095161049	0.00213199155957	0.00202351869952	0.0020182708204	0.00201814062493	0.00201814062493	0.00201814062493	0.00201814062493	0.00201814062493	0.00201814062493
hhs5	201551	201610	201605	0.00201814060486	0.00201814060486	0.00201814060486	0.00201814060486	0.00201814060486	0.00201814060486	0.00201814060486	0.00201814060486	0.00201821071011	0.00202316815312	0.00214936762647	0.00335589908856	0.00756843370335	0.0136042858104	0.0276538295129	0.0750560482513	0.154332492311	0.213150430381	0.206681427951	0.144725708879	0.0739592515427	0.0279534994313	0.00839726809865	0.00298142686349	0.00209590736231	0.00202117516088	0.00201820069508	0.00201814060486	0.00201814060486	0.00201814060486	0.00201814060486	0.00201814060486	0.00201814060486
hhs5	201552	201610	201606	0.00201814062493	0.00201814062493	0.00201814062493	0.00201814062493	0.00201814062493	0.00201814062493	0.00201814062493	0.00201814062493	0.00201814062493	0.0020182708204	0.00202150567719	0.00205326335785	0.00219354397375	0.00289543779004	0.00803289111058	0.0315829288996	0.0913573536173	0.175611441855	0.229616524541	0.207796153656	0.129899400257	0.0562955221375	0.0173536552117	0.00467642174136	0.00227402480686	0.00203108005206	0.00201847112113	0.00201814062493	0.00201814062493	0.00201814062493	0.00201814062493	0.00201814062493	0.00201814062493
hhs5	201601	201610	201607	0.002018140645	0.002018140645	0.002018140645	0.002018140645	0.002018140645	0.002018140645	0.002018140645	0.002018140645	0.002018140645	0.002018140645	0.002018140645	0.00201816067507	0.00201974305085	0.00207075964717	0.00285510726661	0.00919089982498	0.0374186008928	0.107977137473	0.202174044701	0.246143971145	0.19651384648	0.103887286972	0.0368221654046	0.00952004400202	0.0029758886077	0.00208366902931	0.00202025381772	0.00201817069011	0.002018140645	0.002018140645	0.002018140645	0.002018140645	0.002018140645
hhs5	201602	201610	201607	0.002018140645	0.002018140645	0.002018140645	0.002018140645	0.002018140645	0.002018140645	0.002018140645	0.002018140645	0.002018140645	0.002018140645	0.002018140645	0.002018140645	0.0020183309307	0.00202718422303	0.00223340384114	0.00468357252418	0.0201421019589	0.0737569593008	0.173517870324	0.254220216819	0.231927125975	0.132293546127	0.0477130269431	0.011783181877	0.00323645982931	0.00209972313294	0.00202073453947	0.00201817069011	0.002018140645	0.002018140645	0.002018140645	0.002018140645	0.002018140645
hhs5	201603	201610	201608	0.00201814066507	0.00201814066507	0.00201814066507	0.00201814066507	0.00201814066507	0.00201814066507	0.00201814066507	0.00201814066507	0.00201814066507	0.00201814066507	0.00201814066507	0.00201814066507	0.00201816069514	0.0020199233416	0.00207395446446	0.00285651941524	0.00904322820114	0.0382968498787	0.118291865188	0.227082604683	0.263914113876	0.186262236577	0.0804449714864	0.0220324904082	0.00502816995288	0.00227759020518	0.00203048920529	0.00201844111617	0.00201814066507	0.00201814066507	0.00201814066507	0.00201814066507	0.00201814066507
hhs5	201604	201610	201608	0.00201814062493	0.00201814062493	0.00201814062493	0.00201814062493	0.00201814062493	0.00201814062493	0.00201814062493	0.00201814062493	0.00201814062493	0.00201814062493	0.00201814062493	0.00201814062493	0.00201814062493	0.00201837097077	0.00202679361644	0.00219557702615	0.00417800342113	0.0180212976032	0.0728674630824	0.185757755428	0.276118181659	0.23567333818	0.116623608117	0.0343882207364	0.00725149793476	0.00249302360945	0.00204159584035	0.00201873151208	0.00201815063997	0.00201814062493	0.00201814062493	0.00201814062493	0.00201814062493
hhs5	201605	201610	201609	0.00201814066507	0.00201814066507	0.00201814066507	0.00201814066507	0.00201814066507	0.00201814066507	0.00201814066507	0.00201814066507	0.00201814066507	0.00201814066507	0.00201814066507	0.00201814066507	0.00201814066507	0.00201815068011	0.00201871152216	0.0020387916707	0.00240987882463	0.00634191241885	0.0305026776313	0.110787838568	0.236933645132	0.285588626203	0.19052708987	0.0709434658316	0.0159007641736	0.00353543875146	0.00210580228109	0.00202064442424	0.00201817071018	0.00201814066507	0.00201814066507	0.00201814066507	0.00201814066507
hhs5	201606	201610	201609	0.00201814060486	0.00201814060486	0.00201814060486	0.00201814060486	0.00201814060486	0.00201814060486	0.00201814060486	0.00201814060486	0.00201814060486	0.00201814060486	0.00201814060486	0.00201814060486	0.00201814060486	0.00201814060486	0.00201830084544	0.00202626279936	0.00222570223372	0.0048520153274	0.0234728122176	0.0937980270815	0.22321075475	0.294982351182	0.20962172245	0.0802720594657	0.0174879666908	0.00357088185937	0.00209635803894	0.00202009353695	0.00201816063493	0.00201814060486	0.00201814060486	0.00201814060486	0.00201814060486
hhs5	201607	201610	201609	0.00201814060486	0.00201814060486	0.00201814060486	0.00201814060486	0.00201814060486	0.00201814060486	0.00201814060486	0.00201814060486	0.00201814060486	0.00201814060486	0.00201814060486	0.00201814060486	0.00201814060486	0.00201814060486	0.00201819068004	0.00202169594277	0.0021331032074	0.00381380658166	0.0170743557036	0.0735415744507	0.195338297603	0.291574594845	0.237161059457	0.103758241147	0.0245568998449	0.0044891805746	0.00215255240804	0.00202173600292	0.00201818066501	0.00201814060486	0.00201814060486	0.00201814060486	0.00201814060486
hhs5	201608	201610	201609	0.00201814060486	0.00201814060486	0.00201814060486	0.00201814060486	0.00201814060486	0.00201814060486	0.00201814060486	0.00201814060486	0.00201814060486	0.00201814060486	0.00201814060486	0.00201814060486	0.00201814060486	0.00201814060486	0.00201816063493	0.0020200234317	0.00208667349877	0.00327407624138	0.0143168856935	0.0676688973314	0.192705414645	0.2967854383	0.242145062338	0.105124842935	0.0247935150943	0.00453673196731	0.00215763003148	0.00202193630365	0.00201818066501	0.00201814060486	0.00201814060486	0.00201814060486	0.00201814060486
hhs5	201609	201610	201609	0.00201814062493	0.00201814062493	0.00201814062493	0.00201814062493	0.00201814062493	0.00201814062493	0.00201814062493	0.00201814062493	0.00201814062493	0.00201814062493	0.00201814062493	0.00201814062493	0.00201814062493	0.00201814062493	0.00201814062493	0.0020189017677	0.00207123033328	0.00345241402854	0.0178882478437	0.0797947937066	0.193621461917	0.274858620567	0.236565257298	0.11293138465	0.0275539898912	0.00471014236917	0.00214949784333	0.00202121524113	0.00201817067004	0.00201814062493	0.00201814062493	0.00201814062493	0.00201814062493
hhs5	201610	201610	201609	0.00201814062493	0.00201814062493	0.00201814062493	0.00201814062493	0.00201814062493	0.00201814062493	0.00201814062493	0.00201814062493	0.00201814062493	0.00201814062493	0.00201814062493	0.00201814062493	0.00201814062493	0.00201814062493	0.00201814062493	0.00201814062493	0.00201983316609	0.00213185134906	0.00501751385361	0.0339059166099	0.145046131406	0.292445515353	0.288657728408	0.14279149632	0.0355288833157	0.0058220718088	0.00222824607513	0.00202379912054	0.00201820071515	0.00201814062493	0.00201814062493	0.00201814062493	0.00201814062493
hhs5	201611	201610	201610	0.00201814060486	0.00201814060486	0.00201814060486	0.00201814060486	0.00201814060486	0.00201814060486	0.00201814060486	0.00201814060486	0.00201814060486	0.00201814060486	0.00201814060486	0.00201814060486	0.00201814060486	0.00201814060486	0.00201814060486	0.00201814060486	0.00201814060486	0.00202131537139	0.00223245236823	0.00759738717351	0.0585509878854	0.227510590436	0.359308999919	0.227751281806	0.0587270321948	0.00764246485223	0.00223690905942	0.00202148562701	0.00201814060486	0.00201814060486	0.00201814060486	0.00201814060486	0.00201814060486
hhs5	201612	201610	201610	0.002018140645	0.002018140645	0.002018140645	0.002018140645	0.002018140645	0.002018140645	0.002018140645	0.002018140645	0.002018140645	0.002018140645	0.002018140645	0.002018140645	0.002018140645	0.002018140645	0.002018140645	0.002018140645	0.002018140645	0.00202129538152	0.00223210188639	0.00759711691947	0.0585799625593	0.227649573658	0.359440805001	0.227649573658	0.0585799625593	0.00759711691947	0.00223210188639	0.00202129538152	0.002018140645	0.002018140645	0.002018140645	0.002018140645	0.002018140645
hhs5	201613	201610	201610	0.002018140645	0.002018140645	0.002018140645	0.002018140645	0.002018140645	0.002018140645	0.002018140645	0.002018140645	0.002018140645	0.002018140645	0.002018140645	0.002018140645	0.002018140645	0.002018140645	0.002018140645	0.002018140645	0.002018140645	0.00202129538152	0.00223210188639	0.00759711691947	0.0585799625593	0.227649573658	0.359440805001	0.227649573658	0.0585799625593	0.00759711691947	0.00223210188639	0.00202129538152	0.002018140645	0.002018140645	0.002018140645	0.002018140645	0.002018140645
hhs5	201614	201610	201610	0.002018140645	0.002018140645	0.002018140645	0.002018140645	0.002018140645	0.002018140645	0.002018140645	0.002018140645	0.002018140645	0.002018140645	0.002018140645	0.002018140645	0.002018140645	0.002018140645	0.002018140645	0.002018140645	0.002018140645	0.00202129538152	0.00223210188639	0.00759711691947	0.0585799625593	0.227649573658	0.359440805001	0.227649573658	0.0585799625593	0.00759711691947	0.00223210188639	0.00202129538152	0.002018140645	0.002018140645	0.002018140645	0.002018140645	0.002018140645
hhs5	201615	201610	201610	0.002018140645	0.002018140645	0.002018140645	0.002018140645	0.002018140645	0.002018140645	0.002018140645	0.002018140645	0.002018140645	0.002018140645	0.002018140645	0.002018140645	0.002018140645	0.002018140645	0.002018140645	0.002018140645	0.002018140645	0.00202129538152	0.00223210188639	0.00759711691947	0.0585799625593	0.227649573658	0.359440805001	0.227649573658	0.0585799625593	0.00759711691947	0.00223210188639	0.00202129538152	0.002018140645	0.002018140645	0.002018140645	0.002018140645	0.002018140645
hhs5	201616	201610	201610	0.002018140645	0.002018140645	0.002018140645	0.002018140645	0.002018140645	0.002018140645	0.002018140645	0.002018140645	0.002018140645	0.002018140645	0.002018140645	0.002018140645	0.002018140645	0.002018140645	0.002018140645	0.002018140645	0.002018140645	0.00202129538152	0.00223210188639	0.00759711691947	0.0585799625593	0.227649573658	0.359440805001	0.227649573658	0.0585799625593	0.00759711691947	0.00223210188639	0.00202129538152	0.002018140645	0.002018140645	0.002018140645	0.002018140645	0.002018140645
hhs5	201617	201610	201610	0.002018140645	0.002018140645	0.002018140645	0.002018140645	0.002018140645	0.002018140645	0.002018140645	0.002018140645	0.002018140645	0.002018140645	0.002018140645	0.002018140645	0.002018140645	0.002018140645	0.002018140645	0.002018140645	0.002018140645	0.00202129538152	0.00223210188639	0.00759711691947	0.0585799625593	0.227649573658	0.359440805001	0.227649573658	0.0585799625593	0.00759711691947	0.00223210188639	0.00202129538152	0.002018140645	0.002018140645	0.002018140645	0.002018140645	0.002018140645
hhs5	201618	201610	201610	0.002018140645	0.002018140645	0.002018140645	0.002018140645	0.002018140645	0.002018140645	0.002018140645	0.002018140645	0.002018140645	0.002018140645	0.002018140645	0.002018140645	0.002018140645	0.002018140645	0.002018140645	0.002018140645	0.002018140645	0.00202129538152	0.00223210188639	0.00759711691947	0.0585799625593	0.227649573658	0.359440805001	0.227649573658	0.0585799625593	0.00759711691947	0.00223210188639	0.00202129538152	0.002018140645	0.002018140645	0.002018140645	0.002018140645	0.002018140645
hhs5	201619	201610	201610	0.002018140645	0.002018140645	0.002018140645	0.002018140645	0.002018140645	0.002018140645	0.002018140645	0.002018140645	0.002018140645	0.002018140645	0.002018140645	0.002018140645	0.002018140645	0.002018140645	0.002018140645	0.002018140645	0.002018140645	0.00202129538152	0.00223210188639	0.00759711691947	0.0585799625593	0.227649573658	0.359440805001	0.227649573658	0.0585799625593	0.00759711691947	0.00223210188639	0.00202129538152	0.002018140645	0.002018140645	0.002018140645	0.002018140645	0.002018140645
hhs6	201542	201607	201552	0.0102330325855	0.0102330325855	0.0102330325855	0.0102330325855	0.0102330325855	0.0102330325855	0.0103004707205	0.0105702232609	0.0103679088556	0.0102330325855	0.0163024647432	0.0517749237985	0.371364245971	0.0102330325855	0.0102330325855	0.0254740511149	0.102016334438	0.0771991007259	0.0526516195546	0.0321504264884	0.0204161909834	0.012997996124	0.0113120427468	0.0108399758012	0.0103004707205	0.0102330325855	0.0102330325855	0.0102330325855	0.0102330325855	0.0102330325855	0.0102330325855	0.0102330325855	0.0102330325855
hhs6	201543	201607	201552	0.00101563444123	0.00101563444123	0.00101563444123	0.00101563444123	0.00101572448633	0.00101796560882	0.00104043686377	0.00115464406562	0.00195935711439	0.00994627744522	0.0605744350764	0.201745091845	0.298585655433	0.185798414789	0.0582050783598	0.041331677144	0.0553924596309	0.0421839340056	0.0175493355147	0.00473074519249	0.00148600002865	0.00104723026632	0.00101664494735	0.00101564444624	0.00101563444123	0.00101563444123	0.00101563444123	0.00101563444123	0.00101563444123	0.00101563444123	0.00101563444123	0.00101563444123	0.00101563444123
hhs6	201544	201607	201552	0.00201814060486	0.00201814060486	0.00201814060486	0.00201814060486	0.00201814060486	0.00201814060486	0.00201820069508	0.00202469043865	0.00228885705309	0.00735210891767	0.0493485214873	0.180302733509	0.277998972679	0.176729859267	0.0590815144073	0.0495338597505	0.0688834608526	0.0540299701202	0.0239199635616	0.00734392663295	0.00276095585274	0.00207219175617	0.00201994331141	0.00201816063493	0.00201814060486	0.00201814060486	0.00201814060486	0.00201814060486	0.00201814060486	0.00201814060486	0.00201814060486	0.00201814060486	0.00201814060486
hhs6	201545	201607	201552	0.00201814060486	0.00201814060486	0.00201814060486	0.00201814060486	0.00201814060486	0.00201814060486	0.00201817064997	0.00202268743137	0.00222721450421	0.00648263350476	0.0434203009762	0.161158340502	0.250505774944	0.160332340362	0.0578593594884	0.0617770113722	0.0922732377936	0.0747160878415	0.034379146769	0.0108340766741	0.00351103200199	0.00216595252671	0.002026162649	0.00201836093566	0.00201814060486	0.00201814060486	0.00201814060486	0.00201814060486	0.00201814060486	0.00201814060486	0.00201814060486	0.00201814060486	0.00201814060486
hhs6	201546	201607	201552	0.00201814060486	0.00201814060486	0.00201821071011	0.00201992328133	0.0020379203017	0.00211470558558	0.0022467338101	0.00238074501183	0.0036774718915	0.0157360363778	0.0765454444007	0.220764321724	0.304639690517	0.183175025911	0.0509032156739	0.0222556247568	0.0294799812604	0.0269364324273	0.0154149943718	0.00645406060598	0.00285886284834	0.00210063445948	0.00202217666452	0.00201824075522	0.00201814060486	0.00201814060486	0.00201814060486	0.00201814060486	0.00201814060486	0.00201814060486	0.00201814060486	0.00201814060486	0.00201814060486
hhs6	201547	201607	201552	0.002018140645	0.002018140645	0.002018140645	0.002018140645	0.00201820073522	0.00201990329144	0.00204227688315	0.00230880705152	0.00539267717384	0.0273114760565	0.111000236354	0.261480267058	0.316501365731	0.177561631626	0.0437766769075	0.00604995400922	0.00217147085496	0.00202038401319	0.002018140645	0.002018140645	0.002018140645	0.002018140645	0.002018140645	0.002018140645	0.002018140645	0.002018140645	0.002018140645	0.002018140645	0.002018140645	0.002018140645	0.002018140645	0.002018140645	0.002018140645
hhs6	201548	201607	201552	0.00201814060486	0.00201814060486	0.00201814060486	0.00201814060486	0.00201814060486	0.00201814060486	0.00201877155215	0.00206345864445	0.00330510282407	0.0177936856911	0.0923938889368	0.254007822849	0.33308255406	0.19383565156	0.048383392462	0.00652411578542	0.00218993853882	0.00202066439403	0.00201814060486	0.00201814060486	0.00201814060486	0.00201814060486	0.00201814060486	0.00201814060486	0.00201814060486	0.00201814060486	0.00201814060486	0.00201814060486	0.00201814060486	0.00201814060486	0.00201814060486	0.00201814060486	0.00201814060486
hhs6	201549	201607	201552	0.00201814062493	0.00201814062493	0.00201814062493	0.00201814062493	0.00201814062493	0.00201814062493	0.00201820071515	0.00202324829353	0.00224938781713	0.00729125762956	0.053110580298	0.202501494308	0.317691609584	0.201982725434	0.0596847106309	0.0316031492582	0.039019363888	0.0279003198675	0.010875128417	0.00356022589619	0.00215570716595	0.00202435996258	0.00201828083544	0.00201814062493	0.00201814062493	0.00201814062493	0.00201814062493	0.00201814062493	0.00201814062493	0.00201814062493	0.00201814062493	0.00201814062493	0.00201814062493
hhs6	201550	201607	201605	0.002018140645	0.002018140645	0.002018140645	0.002018140645	0.002018140645	0.002018140645	0.002018140645	0.00201817069011	0.00202038401319	0.00207671859393	0.00261206235901	0.00438939083983	0.00585275793906	0.00592771047278	0.0168879361546	0.0677955688697	0.166670429577	0.257055934365	0.24903025461	0.135317526331	0.038616639628	0.00704788229866	0.00236119570784	0.00202904701983	0.00201828085551	0.002018140645	0.002018140645	0.002018140645	0.002018140645	0.002018140645	0.002018140645	0.002018140645	0.002018140645
hhs6	201551	201607	201607	0.002018140645	0.002018140645	0.002018140645	0.002018140645	0.002018140645	0.002018140645	0.002018140645	0.002018140645	0.002018140645	0.002018140645	0.002018140645	0.00201817069011	0.00202035396808	0.00208573212685	0.00299395573369	0.00996429099441	0.0434187495154	0.138242247507	0.26509121854	0.282353145596	0.156790996597	0.0444418856519	0.00779558489928	0.00240837654515	0.00203045913999	0.00201830088559	0.002018140645	0.002018140645	0.002018140645	0.002018140645	0.002018140645	0.002018140645	0.002018140645
hhs6	201552	201607	201607	0.002018140645	0.002018140645	0.002018140645	0.002018140645	0.002018140645	0.002018140645	0.002018140645	0.002018140645	0.002018140645	0.002018140645	0.002018140645	0.002018140645	0.00201816067507	0.00201998341173	0.00209662848664	0.00365454754617	0.0185649440141	0.0842637642167	0.213614701703	0.294916307927	0.221908143475	0.0904277988979	0.0202104245384	0.00383448770832	0.00210524141809	0.00202017369743	0.00201816067507	0.002018140645	0.002018140645	0.002018140645	0.002018140645	0.002018140645	0.002018140645
hhs6	201601	201607	201607	0.00201814058479	0.00201814058479	0.00201814058479	0.00201814058479	0.00201814058479	0.00201814058479	0.00201814058479	0.00201814058479	0.00201814058479	0.00201814058479	0.00201814058479	0.00201814058479	0.00201819065997	0.00202223673463	0.00214408968097	0.00385446759087	0.0167879755704	0.0737512785585	0.204328463212	0.304383913453	0.232077524818	0.092123842573	0.0201777949431	0.00385439748562	0.00211067951996	0.00202045405817	0.00201816061486	0.00201814058479	0.00201814058479	0.00201814058479	0.00201814058479	0.00201814058479	0.00201814058479
hhs6	201602	201607	201607	0.00201814062493	0.00201814062493	0.00201814062493	0.00201814062493	0.00201814062493	0.00201814062493	0.00201814062493	0.00201814062493	0.00201814062493	0.00201814062493	0.00201814062493	0.00201814062493	0.00201815063997	0.00201934242931	0.0020641797476	0.00291482690065	0.0112995856928	0.0543060451569	0.165101412202	0.282855216575	0.265093529358	0.13083652725	0.0332173628221	0.00567593239657	0.00222909735323	0.00202404949645	0.00201821073019	0.00201814062493	0.00201814062493	0.00201814062493	0.00201814062493	0.00201814062493	0.00201814062493
hhs6	201603	201607	201608	0.00201814060486	0.00201814060486	0.00201814060486	0.00201814060486	0.00201814060486	0.00201814060486	0.00201814060486	0.00201814060486	0.00201814060486	0.00201814060486	0.00201814060486	0.00201814060486	0.00201814060486	0.00201820069508	0.00202314812305	0.00218902717051	0.00485195523719	0.0260851142754	0.107910335017	0.24685792814	0.300113765384	0.189055454669	0.0619237316551	0.0117739177325	0.00278876760875	0.00204544159402	0.00201854120631	0.00201814060486	0.00201814060486	0.00201814060486	0.00201814060486	0.00201814060486	0.00201814060486
hhs6	201604	201607	201608	0.002018140645	0.002018140645	0.002018140645	0.002018140645	0.002018140645	0.002018140645	0.002018140645	0.002018140645	0.002018140645	0.002018140645	0.002018140645	0.002018140645	0.002018140645	0.002018140645	0.00201862136676	0.00204878665692	0.0028644412807	0.0128158122682	0.0694173438025	0.211521388803	0.318174557861	0.231619393946	0.0846274903151	0.0170594136109	0.00337336537929	0.00207717928561	0.00201938250954	0.00201815066004	0.002018140645	0.002018140645	0.002018140645	0.002018140645	0.002018140645
hhs6	201605	201607	201609	0.00201814062493	0.00201814062493	0.00201814062493	0.00201814062493	0.00201814062493	0.00201814062493	0.00201814062493	0.00201814062493	0.00201814062493	0.00201814062493	0.00201814062493	0.00201814062493	0.00201814062493	0.00201814062493	0.00201814062493	0.00201887172259	0.00206388931155	0.00323992499966	0.0165339945815	0.0837693911271	0.230914012576	0.318074324188	0.212360356304	0.0703953314489	0.0132435142876	0.0029485575435	0.00205611764324	0.00201889175267	0.00201815063997	0.00201814062493	0.00201814062493	0.00201814062493	0.00201814062493
hhs6	201606	201607	201609	0.00201814060486	0.00201814060486	0.00201814060486	0.00201814060486	0.00201814060486	0.00201814060486	0.00201814060486	0.00201814060486	0.00201814060486	0.00201814060486	0.00201814060486	0.00201814060486	0.00201814060486	0.00201814060486	0.0020181506199	0.00201921221375	0.00206117521616	0.00290403066238	0.0117556803513	0.0597762775106	0.184451181906	0.300498673277	0.253298457822	0.110033702999	0.0245578011982	0.00415372693124	0.00210742465414	0.00201982313097	0.0020181506199	0.00201814060486	0.00201814060486	0.00201814060486	0.00201814060486
hhs6	201607	201607	201610	0.00201814060486	0.00201814060486	0.00201814060486	0.00201814060486	0.00201814060486	0.00201814060486	0.00201814060486	0.00201814060486	0.00201814060486	0.00201814060486	0.00201814060486	0.00201814060486	0.00201814060486	0.00201814060486	0.00201836093566	0.0020262728144	0.00218014383325	0.00394936009899	0.0157321805888	0.0579949530659	0.142924434482	0.247458710142	0.273041239237	0.157961841343	0.0444713590136	0.0075037165383	0.00236411003641	0.00202851618254	0.00201827080033	0.00201814060486	0.00201814060486	0.00201814060486	0.00201814060486
hhs6	201608	201607	201607	0.00201814058479	0.00201814058479	0.00201814058479	0.00201814058479	0.00201814058479	0.00201814058479	0.00201814058479	0.00201815059983	0.00201882160726	0.00203599739447	0.00219914233537	0.00274016460992	0.00316189778742	0.00274031483547	0.00221269267945	0.00251430551187	0.0100985021964	0.066751018579	0.233438037451	0.351786552348	0.218575513305	0.0558804177862	0.00731423197696	0.00222100515955	0.0020211250656	0.00201814058479	0.00201814058479	0.00201814058479	0.00201814058479	0.00201814058479	0.00201814058479	0.00201814058479	0.00201814058479
hhs6	201609	201607	201607	0.00201814060486	0.00201814060486	0.00201814060486	0.00201814060486	0.00201814060486	0.00201814060486	0.00201814060486	0.00201814060486	0.00201816063493	0.0020187014469	0.00202379910041	0.00204070448181	0.00205388426968	0.00204075455699	0.00203010857333	0.00231311347119	0.0083613241331	0.0611103504609	0.229603883264	0.357428186103	0.225090967663	0.0578095647276	0.00751608510822	0.00222891706039	0.00202124526614	0.00201814060486	0.00201814060486	0.00201814060486	0.00201814060486	0.00201814060486	0.00201814060486	0.00201814060486	0.00201814060486
hhs6	201610	201607	201607	0.00201814060486	0.00201814060486	0.00201814060486	0.00201814060486	0.00201814060486	0.00201814060486	0.00201814060486	0.00201814060486	0.00201816063493	0.0020187014469	0.00202379910041	0.00204070448181	0.00205388426968	0.00204074454196	0.00202964788165	0.00230131575834	0.00824915572571	0.060738402025	0.229313937946	0.357718121406	0.225462916099	0.057921733135	0.00752788282107	0.0022293877671	0.00202125528117	0.00201814060486	0.00201814060486	0.00201814060486	0.00201814060486	0.00201814060486	0.00201814060486	0.00201814060486	0.00201814060486
hhs6	201611	201607	201607	0.00201814060486	0.00201814060486	0.00201814060486	0.00201814060486	0.00201814060486	0.00201814060486	0.00201814060486	0.00201814060486	0.00201814060486	0.00201814060486	0.00201814060486	0.00201814060486	0.00201814060486	0.00201818066501	0.00202390926581	0.00229863172859	0.00822930592362	0.0606764289799	0.229283782672	0.357806584222	0.225553111517	0.0579477822446	0.00753058688089	0.00222948791747	0.00202125528117	0.00201814060486	0.00201814060486	0.00201814060486	0.00201814060486	0.00201814060486	0.00201814060486	0.00201814060486	0.00201814060486
hhs6	201612	201607	201607	0.00201814062493	0.00201814062493	0.00201814062493	0.00201814062493	0.00201814062493	0.00201814062493	0.00201814062493	0.00201814062493	0.00201814062493	0.00201814062493	0.00201814062493	0.00201814062493	0.00201814062493	0.002018160655	0.00202289776726	0.0022728830927	0.00798458858967	0.0598648911521	0.22865118519	0.358439187586	0.226364642197	0.0581925002413	0.00755633561497	0.00223049945834	0.00202127533135	0.00201814062493	0.00201814062493	0.00201814062493	0.00201814062493	0.00201814062493	0.00201814062493	0.00201814062493	0.00201814062493
hhs6	201613	201607	201607	0.00201814058479	0.00201814058479	0.00201814058479	0.00201814058479	0.00201814058479	0.00201814058479	0.00201814058479	0.00201814058479	0.00201814058479	0.00201814058479	0.00201814058479	0.00201814058479	0.00201814058479	0.00201815059983	0.00202188620836	0.00224712437416	0.0077398710186	0.0590533615484	0.228018590857	0.35907178017	0.227176176081	0.0584372164868	0.00758209413714	0.00223151093261	0.00202128530618	0.00201814058479	0.00201814058479	0.00201814058479	0.00201814058479	0.00201814058479	0.00201814058479	0.00201814058479	0.00201814058479
hhs6	201614	201607	201607	0.00201814060486	0.00201814060486	0.00201814060486	0.00201814060486	0.00201814060486	0.00201814060486	0.00201814060486	0.00201814060486	0.00201814060486	0.00201814060486	0.00201814060486	0.00201814060486	0.00201814060486	0.00201814060486	0.00202137546161	0.00223425507478	0.00761750738159	0.0586475929263	0.227702288248	0.359388078646	0.227581947571	0.0585595707716	0.00759497354974	0.00223202172167	0.00202129534132	0.00201814060486	0.00201814060486	0.00201814060486	0.00201814060486	0.00201814060486	0.00201814060486	0.00201814060486	0.00201814060486
hhs6	201615	201607	201607	0.002018140645	0.002018140645	0.002018140645	0.002018140645	0.002018140645	0.002018140645	0.002018140645	0.002018140645	0.002018140645	0.002018140645	0.002018140645	0.002018140645	0.002018140645	0.002018140645	0.00202129538152	0.00223210188639	0.00759711691947	0.0585799625593	0.227649573658	0.359440805001	0.227649573658	0.0585799625593	0.00759711691947	0.00223210188639	0.00202129538152	0.002018140645	0.002018140645	0.002018140645	0.002018140645	0.002018140645	0.002018140645	0.002018140645	0.002018140645
hhs6	201616	201607	201607	0.00201814062493	0.00201814062493	0.00201814062493	0.00201814062493	0.00201814062493	0.00201814062493	0.00201814062493	0.00201814062493	0.00201814062493	0.00201814062493	0.00201814062493	0.00201814062493	0.00201814062493	0.00201814062493	0.00202131539149	0.00223264267614	0.00760221449706	0.0585968773691	0.227662751165	0.359427621611	0.227632665996	0.0585748643189	0.00759657603153	0.0022320818341	0.00202129536142	0.00201814062493	0.00201814062493	0.00201814062493	0.00201814062493	0.00201814062493	0.00201814062493	0.00201814062493	0.00201814062493
hhs6	201617	201607	201607	0.00201814062493	0.00201814062493	0.00201814062493	0.00201814062493	0.00201814062493	0.00201814062493	0.00201814062493	0.00201814062493	0.00201814062493	0.00201814062493	0.00201814062493	0.00201814062493	0.00201814062493	0.00201814062493	0.00202131539149	0.00223264267614	0.00760221449706	0.0585968773691	0.227662751165	0.359427621611	0.227632665996	0.0585748643189	0.00759657603153	0.0022320818341	0.00202129536142	0.00201814062493	0.00201814062493	0.00201814062493	0.00201814062493	0.00201814062493	0.00201814062493	0.00201814062493	0.00201814062493
hhs6	201618	201607	201607	0.002018140645	0.002018140645	0.002018140645	0.002018140645	0.002018140645	0.002018140645	0.002018140645	0.002018140645	0.002018140645	0.002018140645	0.002018140645	0.002018140645	0.002018140645	0.002018140645	0.00202129538152	0.00223210188639	0.00759711691947	0.0585799625593	0.227649573658	0.359440805001	0.227649573658	0.0585799625593	0.00759711691947	0.00223210188639	0.00202129538152	0.002018140645	0.002018140645	0.002018140645	0.002018140645	0.002018140645	0.002018140645	0.002018140645	0.002018140645
hhs6	201619	201607	201607	0.00201814062493	0.00201814062493	0.00201814062493	0.00201814062493	0.00201814062493	0.00201814062493	0.00201814062493	0.00201814062493	0.00201814062493	0.00201814062493	0.00201814062493	0.00201814062493	0.00201814062493	0.00201814062493	0.00202131539149	0.00223264267614	0.00760221449706	0.0585968773691	0.227662751165	0.359427621611	0.227632665996	0.0585748643189	0.00759657603153	0.0022320818341	0.00202129536142	0.00201814062493	0.00201814062493	0.00201814062493	0.00201814062493	0.00201814062493	0.00201814062493	0.00201814062493	0.00201814062493
hhs7	201542	201610	201552	0.0101137919633	0.0101137919633	0.0101137919633	0.0101137919633	0.0101137919633	0.0103137454043	0.0104470476982	0.0104470476982	0.0103137454043	0.0101137919633	0.0113135126089	0.0605020590801	0.538990643249	0.0101137919633	0.0101137919633	0.0105136988452	0.0401734592512	0.0416397844848	0.0252436023277	0.0161790463385	0.0115134660499	0.0102470942573	0.0101137919633	0.0101137919633	0.0101137919633	0.0101137919633	0.0101137919633	0.0101137919633	0.0101137919633	0.0101137919633	0.0101137919633	0.0101137919633	0.0101137919633
hhs7	201543	201610	201605	0.00101865386277	0.00101879435564	0.0010226679449	0.00106829802352	0.00131305668146	0.00193476775713	0.00258416596429	0.00253084891839	0.0022430593	0.00582706263633	0.0298369637415	0.0944872286433	0.137299180767	0.0849802062777	0.029226793152	0.0387408903374	0.0879560761712	0.128970030592	0.132432316923	0.102757221283	0.0616826140819	0.0281707784601	0.00949617454905	0.00268708703013	0.00120799811689	0.0010302144193	0.00101899505975	0.00101865386277	0.00101866389797	0.0010196573833	0.00104472532621	0.00128300124151	0.0020731532386
hhs7	201544	201610	201604	0.00202736612796	0.00202747680077	0.00203057563927	0.0020665543617	0.00225215265382	0.00267504349864	0.00299362019521	0.00285769386971	0.00283952340755	0.00615957672905	0.029016217185	0.0934559401846	0.137883082381	0.0863476070918	0.0300929730164	0.0387335408955	0.0879476541235	0.129550999851	0.130910182617	0.0976931390319	0.0552392225003	0.0236550454637	0.00805995956694	0.0030757394157	0.00213047293653	0.00203278909535	0.00202750698426	0.00202736612796	0.00202738625029	0.00202889542489	0.00206715803154	0.00243080874279	0.00363672979744
hhs7	201545	201610	201604	0.00203865524502	0.00203868559785	0.00203976818208	0.00205904222832	0.00221962892749	0.00280172535918	0.00360901954479	0.00373028921315	0.0034219044733	0.00688147942098	0.0313393841035	0.0986630509181	0.144120732154	0.0898259361284	0.0310333365314	0.0393830354798	0.0880397126284	0.127027111717	0.12571805492	0.0914279078405	0.0499663889765	0.0203290877179	0.00659860117487	0.00271518944448	0.0020930475141	0.00204086088391	0.00203869571546	0.00203865524502	0.00203870583307	0.00204204464423	0.00212714385837	0.00293577356844	0.00561734481023
hhs7	201546	201610	201604	0.00203865512212	0.00203870571017	0.00204000076411	0.00205595623344	0.00214769259389	0.00240449774453	0.00272516524293	0.00280639952527	0.00282667521363	0.00570049098041	0.027085291867	0.0898299372468	0.13462353634	0.0849868907776	0.0305604376047	0.0416464636246	0.0923053215728	0.132036311964	0.131470697153	0.0971450393486	0.0541437848008	0.0231543276103	0.00807680367938	0.00312160351483	0.00214654930408	0.00204429063031	0.00203880688626	0.00203865512212	0.00203870571017	0.00204204452112	0.00212714373009	0.00293577339105	0.00561734446997
hhs7	201547	201610	201605	0.00202854161414	0.00202854161414	0.00202854161414	0.00202854161414	0.00202854161414	0.00202854161414	0.00202865235159	0.00203326305656	0.00216032925337	0.00437261194078	0.022710080235	0.0804477540347	0.123910061089	0.0791926557126	0.0293083312604	0.0424019280138	0.0960514266278	0.139838707846	0.141171332454	0.106037881382	0.0596252164317	0.0247973000668	0.00807728318358	0.00300301108957	0.00211296382349	0.00203220601721	0.00202862215047	0.00202854161414	0.00202857181526	0.00203026307822	0.00207340035071	0.0024833906796	0.00384296475755
hhs7	201548	201610	201552	0.00215641023984	0.00215641023984	0.00215641023984	0.00215641023984	0.00215641023984	0.00215641023984	0.00215641023984	0.00215843374652	0.00229365538337	0.00573486938602	0.0384362148126	0.146880605767	0.231414288924	0.14690348531	0.0390326246703	0.0117821779837	0.0264600958814	0.0415608410241	0.038370381254	0.0564444499818	0.0791720059284	0.0504206847238	0.0142500210351	0.00334922995523	0.00220215862102	0.00215708474207	0.00215641023984	0.00215641023984	0.00215674213776	0.00217927907724	0.00275282009754	0.0082030443353	0.0262771130631
hhs7	201549	201610	201606	0.00202345771426	0.00202345771426	0.00202345771426	0.00202345771426	0.00202345771426	0.00202345771426	0.00202345771426	0.00202424096077	0.00206689777069	0.00305803597919	0.012128864018	0.0417377109146	0.0646038998981	0.0422901105781	0.0201676844471	0.041527107978	0.0989642916635	0.153646124585	0.170382566133	0.14462336579	0.0952425753724	0.0482440392558	0.0187912692887	0.00621036218245	0.00268941808008	0.00208581618639	0.0020266810749	0.00202354808886	0.00202346775588	0.00202434137699	0.00204639277873	0.00225598151147	0.00295100233113
hhs7	201550	201610	201606	0.00201814060486	0.00201814060486	0.00201814060486	0.00201814060486	0.00201814060486	0.00201814060486	0.00201814060486	0.00201839098077	0.00203493582086	0.00245608813047	0.00645826692126	0.0197317554702	0.030129666685	0.0206454572837	0.0144411422498	0.0391295489273	0.0975599551647	0.160666732412	0.188461492906	0.167582916231	0.116656055666	0.0634385459669	0.026349060559	0.0086684552536	0.00317443664449	0.002136298004	0.00202478057398	0.00201833089055	0.00201814060486	0.00201814060486	0.00201814060486	0.00201814060486	0.00201814060486
hhs7	201551	201610	201606	0.00201839934333	0.00201839934333	0.00201839934333	0.00201839934333	0.00201839934333	0.00201839934333	0.00201839934333	0.00201853957195	0.00202779466094	0.00226334869511	0.00450180815474	0.0119266932739	0.017768497426	0.0127922644529	0.011415299526	0.0332668951505	0.0861063316247	0.152391108633	0.192319786125	0.18107196831	0.13207107999	0.076121923602	0.034632802049	0.0124611546299	0.00421592206198	0.00229264646056	0.00203674926002	0.00201898029048	0.00201840935966	0.00201843940865	0.00201951115597	0.00202971779631	0.00206353292661
hhs7	201552	201610	201607	0.00202034185373	0.00202034185373	0.00202034185373	0.00202034185373	0.00202034185373	0.00202034185373	0.00202034185373	0.00202042206207	0.00202375070822	0.00209142649589	0.00267140298325	0.00450968792342	0.00592160537519	0.00486210332147	0.00605508208057	0.0194236168134	0.058361668297	0.123063952305	0.181950409719	0.1980030464	0.165661058173	0.108040198144	0.0546472501058	0.0216313513981	0.00726063349712	0.00292954350255	0.00211208014369	0.00202535487504	0.00202048221832	0.00202070279126	0.00202983651609	0.00211660188891	0.00240433928602
hhs7	201601	201610	201607	0.00202021224522	0.00202021224522	0.00202021224522	0.00202021224522	0.00202021224522	0.00202021224522	0.00202021224522	0.00202021224522	0.0020202623722	0.00202164587665	0.00203991214557	0.00215060252708	0.00244054696362	0.00277561570114	0.00406242522196	0.0120986010571	0.0402099879056	0.100662786362	0.177620271604	0.220070900111	0.193803905154	0.122978582834	0.056566709893	0.0193358832746	0.00578771542535	0.00254534241312	0.00206226877547	0.00202198674006	0.0020202523468	0.00202055310864	0.00202914487179	0.00211080171061	0.00238159764351
hhs7	201602	201610	201608	0.00202163892133	0.00202163892133	0.00202163892133	0.00202163892133	0.00202163892133	0.00202163892133	0.00202163892133	0.00202163892133	0.00202174927913	0.00202445806168	0.00205053260184	0.00214034379211	0.00222439631133	0.00219363658062	0.00235291299445	0.00425199027642	0.0144125633874	0.0497495547224	0.124507217702	0.20983262394	0.234999019668	0.175781973242	0.0912250084829	0.03486674093	0.0106167865326	0.0034897288348	0.00216864555348	0.00202965491116	0.00202186966947	0.00202222080795	0.00203672784337	0.00217462494014	0.0026319075644
hhs7	201603	201610	201608	0.00202034179338	0.00202034179338	0.00202034179338	0.00202034179338	0.00202034179338	0.00202034179338	0.00202034179338	0.00202034179338	0.00202036184547	0.00202090325175	0.00202600650729	0.00204298059693	0.00205766874893	0.00206724361934	0.00225764818898	0.00358544710322	0.0100548311166	0.0342243406268	0.0985558095126	0.198939673315	0.256483671969	0.204658728373	0.102810129971	0.0340284718641	0.00849871916667	0.00281683064712	0.0020738908854	0.00202205624662	0.00202037187151	0.00202070273091	0.00202983645546	0.00211660182567	0.00240433921412
hhs7	201604	201610	201609	0.0020217686942	0.0020217686942	0.0020217686942	0.0020217686942	0.0020217686942	0.0020217686942	0.0020217686942	0.0020217686942	0.0020217686942	0.0020217686942	0.0020217686942	0.0020217686942	0.00202192922503	0.00202637392236	0.00208165672664	0.00245082746777	0.00428715968861	0.0127430308147	0.0453418055575	0.128088745815	0.233832700564	0.25922118295	0.173356051735	0.0712767449192	0.0191981761178	0.00461125136628	0.00225103681773	0.00203312625036	0.0020220696895	0.00202237068481	0.00203742045004	0.00218043335244	0.00265468155442
hhs7	201605	201610	201609	0.00203312610236	0.00203312610236	0.00203312610236	0.00203312610236	0.00203312610236	0.00203312610236	0.00203312610236	0.00203312610236	0.00203312610236	0.00203312610236	0.00203312610236	0.00203312610236	0.00203313619232	0.00203353979088	0.00204530468874	0.00219326391881	0.00313643338076	0.00698102240098	0.0206853929374	0.0654033963855	0.162519611344	0.257240256993	0.242042622255	0.134850357494	0.0454436821232	0.0104257865132	0.00297384370309	0.00209079024583	0.002034901936	0.0020356284134	0.00209776241086	0.00268844907526	0.00464730456942
hhs7	201606	201610	201610	0.00202619199332	0.00202619199332	0.00202619199332	0.00202619199332	0.00202619199332	0.00202619199332	0.00202619199332	0.00202619199332	0.00202619199332	0.00202619199332	0.00202619199332	0.00202619199332	0.00202619199332	0.00202620204861	0.00202675508975	0.00204296422257	0.00225914297359	0.00383573252328	0.0117344771376	0.0421538610872	0.122253302007	0.234571772998	0.270584011644	0.178976770177	0.0677237178443	0.01577959092	0.00363463671224	0.00212935930275	0.00202969123539	0.0020275796238	0.00206092297644	0.00237828814409	0.00343072541908
hhs7	201607	201610	201610	0.00202397788865	0.00202397788865	0.00202397788865	0.00202397788865	0.00202397788865	0.00202397788865	0.00202397788865	0.00202397788865	0.00202397788865	0.00202397788865	0.00202397788865	0.00202397788865	0.00202397788865	0.00202397788865	0.00202409841932	0.00202892969048	0.00212727267585	0.00321493142946	0.0101764215399	0.0380153711141	0.108562084811	0.210667133827	0.26241687806	0.20028669072	0.0899434103459	0.0236554471133	0.00489377304824	0.00222500296363	0.00203110928683	0.00202506266471	0.00204915875519	0.00227925181094	0.00304228128387
hhs7	201608	201610	201610	0.00201865812858	0.00201865812858	0.00201865812858	0.00201865812858	0.00201865812858	0.00201865812858	0.00201865812858	0.00201865812858	0.00201865812858	0.00201865812858	0.00201865812858	0.00201865812858	0.00201865812858	0.00201865812858	0.0020186681462	0.00201968994385	0.00205059431387	0.0024958977356	0.00610057944747	0.0245897975048	0.0832002608169	0.185941603528	0.261457789055	0.226970545693	0.11823817297	0.0363744201762	0.00757465278277	0.00247883772194	0.00203707052148	0.00201908888641	0.00202089205873	0.00204128794118	0.002108936956
hhs7	201609	201610	201610	0.00202345769408	0.00202345769408	0.00202345769408	0.00202345769408	0.00202345769408	0.00202345769408	0.00202345769408	0.00202345769408	0.00202345769408	0.00202345769408	0.00202345769408	0.00202345769408	0.00202345769408	0.00202345769408	0.0020234677357	0.0020243413568	0.00205153406869	0.00247245877216	0.00653696586992	0.0317749354895	0.114659777364	0.231954997853	0.26709717974	0.186729882913	0.082087226418	0.0232924662476	0.00534194258194	0.00230988491489	0.00203651180245	0.00202464260546	0.00204639275832	0.00225598148896	0.00295100230163
hhs7	201610	201610	201610	0.00201995303827	0.00201995303827	0.00201995303827	0.00201995303827	0.00201995303827	0.00201995303827	0.00201995303827	0.00201995303827	0.00201995303827	0.00201995303827	0.00201995303827	0.00201995303827	0.00201995303827	0.00201995303827	0.00201995303827	0.00202005327925	0.00202462426819	0.00215504781431	0.00456570317612	0.02665666118	0.114208851961	0.251429408508	0.290546127474	0.181999795504	0.0640017811151	0.0141235207497	0.00336241038722	0.00210095777858	0.00202236884601	0.00202028383352	0.00202777183513	0.00209921358543	0.00233612313036
hhs7	201611	201610	201610	0.00201982345992	0.00201982345992	0.00201982345992	0.00201982345992	0.00201982345992	0.00201982345992	0.00201982345992	0.00201982345992	0.00201982345992	0.00201982345992	0.00201982345992	0.00201982345992	0.00201982345992	0.00201982345992	0.00201982345992	0.00201982345992	0.00202052510146	0.00206904862606	0.0033897084133	0.018348154873	0.092173244465	0.245944113483	0.322695860219	0.198735344863	0.0577032291584	0.00956185864324	0.00253054834087	0.00203709386539	0.00202010411654	0.00202010411654	0.00202708043819	0.00209341563459	0.00231339028254
hhs7	201612	201610	201610	0.00201814058479	0.00201814058479	0.00201814058479	0.00201814058479	0.00201814058479	0.00201814058479	0.00201814058479	0.00201814058479	0.00201814058479	0.00201814058479	0.00201814058479	0.00201814058479	0.00201814058479	0.00201814058479	0.00201814058479	0.00201814058479	0.00201867138171	0.00205595736176	0.0031029192388	0.0157676236447	0.0848739678294	0.244813376042	0.333170092155	0.201367968415	0.0555115940453	0.0098990928092	0.00294329959067	0.00209176111644	0.00202082461451	0.00201818064493	0.00201814058479	0.00201814058479	0.00201814058479
hhs7	201613	201610	201610	0.00201814062493	0.00201814062493	0.00201814062493	0.00201814062493	0.00201814062493	0.00201814062493	0.00201814062493	0.00201814062493	0.00201814062493	0.00201814062493	0.00201814062493	0.00201814062493	0.00201814062493	0.00201814062493	0.00201814062493	0.00201814062493	0.00201922224887	0.00209384428564	0.00407712195872	0.025094296933	0.116224198447	0.270828259423	0.311110919402	0.169504803409	0.0439993708201	0.00788793347265	0.00270314908972	0.0020738442578	0.00202019370741	0.00201817067004	0.00201814062493	0.00201814062493	0.00201814062493
hhs7	201614	201610	201610	0.002018140645	0.002018140645	0.002018140645	0.002018140645	0.002018140645	0.002018140645	0.002018140645	0.002018140645	0.002018140645	0.002018140645	0.002018140645	0.002018140645	0.002018140645	0.002018140645	0.002018140645	0.002018140645	0.00201893183289	0.00207431498515	0.0035807868018	0.0203942705648	0.100812570593	0.259593674528	0.324407666249	0.184283223424	0.0467315533588	0.00808133392284	0.00331178291939	0.0023004244659	0.00204558184522	0.00201919222384	0.00201816067507	0.002018140645	0.002018140645
hhs7	201615	201610	201610	0.00201814062493	0.00201814062493	0.00201814062493	0.00201814062493	0.00201814062493	0.00201814062493	0.00201814062493	0.00201814062493	0.00201814062493	0.00201814062493	0.00201814062493	0.00201814062493	0.00201814062493	0.00201814062493	0.00201814062493	0.00201814062493	0.00201875154216	0.00206191634936	0.00326564361332	0.0174136953554	0.091080497949	0.252730157115	0.333552052293	0.19483316115	0.0489922671042	0.00705585419723	0.00250706469059	0.0020998733376	0.00202595235338	0.00201844107602	0.00201814062493	0.00201814062493	0.00201814062493
hhs7	201616	201610	201610	0.002018140645	0.002018140645	0.002018140645	0.002018140645	0.002018140645	0.002018140645	0.002018140645	0.002018140645	0.002018140645	0.002018140645	0.002018140645	0.002018140645	0.002018140645	0.002018140645	0.002018140645	0.002018140645	0.00201862136676	0.00205375411506	0.00305827229857	0.0154473532636	0.0846053771143	0.247900348169	0.339074587163	0.201579041363	0.0507624253096	0.00684127209412	0.00224472083247	0.00203212163606	0.00201925231406	0.00201818070515	0.002018140645	0.002018140645	0.002018140645
hhs7	201617	201610	201610	0.00201814062493	0.00201814062493	0.00201814062493	0.00201814062493	0.00201814062493	0.00201814062493	0.00201814062493	0.00201814062493	0.00201814062493	0.00201814062493	0.00201814062493	0.00201814062493	0.00201814062493	0.00201814062493	0.00201814062493	0.00201814062493	0.00201833091062	0.00203398441263	0.00255507677545	0.0106662848614	0.0687579531056	0.235583403152	0.351506969624	0.217471590259	0.0555107939546	0.00727414193223	0.00221941281296	0.00202110507573	0.00201814062493	0.00201814062493	0.00201814062493	0.00201814062493	0.00201814062493
hhs7	201618	201610	201610	0.00201814060486	0.00201814060486	0.00201814060486	0.00201814060486	0.00201814060486	0.00201814060486	0.00201814060486	0.00201814060486	0.00201814060486	0.00201814060486	0.00201814060486	0.00201814060486	0.00201814060486	0.00201814060486	0.00201814060486	0.00201814060486	0.00201821071011	0.00202574201747	0.00234531181314	0.00867285185456	0.0621473373722	0.230430364126	0.356660002768	0.224082203125	0.0575042262986	0.00748391681139	0.00222765516581	0.00202122523606	0.00201814060486	0.00201814060486	0.00201814060486	0.00201814060486	0.00201814060486
hhs7	201619	201610	201610	0.00201814060486	0.00201814060486	0.00201814060486	0.00201814060486	0.00201814060486	0.00201814060486	0.00201814060486	0.00201814060486	0.00201814060486	0.00201814060486	0.00201814060486	0.00201814060486	0.00201814060486	0.00201814060486	0.00201814060486	0.00201814060486	0.00201822072515	0.00202656325045	0.00236623322412	0.00887169038674	0.062806707337	0.230944355823	0.356146011071	0.22342283316	0.0573053977815	0.00746298538537	0.00222683393283	0.00202121522103	0.00201814060486	0.00201814060486	0.00201814060486	0.00201814060486	0.00201814060486
hhs8	201542	201608	201552	0.0101218795169	0.0101218795169	0.0101218795169	0.0101218795169	0.0101218795169	0.0101218795169	0.0102552885666	0.0110557428646	0.0147244917305	0.013723923858	0.0317341455631	0.0434741419339	0.363855974711	0.0101885840418	0.0705561790164	0.102574350937	0.062685045086	0.0388048251955	0.0207946034904	0.0123898333613	0.0107222202404	0.0103219930914	0.0101885840418	0.0101218795169	0.0101218795169	0.0101218795169	0.0101218795169	0.0101218795169	0.0101218795169	0.0101218795169	0.0101218795169	0.0101218795169	0.0101218795169
hhs8	201543	201608	201605	0.00101919253965	0.00101919253965	0.00101922266143	0.0010200259088	0.00103194409162	0.0011203816268	0.00145327745776	0.00209395759885	0.00296091252342	0.00556278135636	0.0173490207542	0.0483184840721	0.071886625332	0.0605615101668	0.0631772751792	0.0934348404363	0.118852770019	0.128560496406	0.12244900889	0.100915653862	0.070492991149	0.0412199260282	0.0204901898698	0.00915828726435	0.00402777563664	0.00190899985184	0.00117966128254	0.00103305859734	0.00101971465044	0.00102037732952	0.00104991675147	0.00133070190945	0.00226182625811
hhs8	201544	201608	201605	0.00202671366623	0.00202671366623	0.00202671366623	0.00202682430315	0.00202978132624	0.00206222811707	0.00221946329405	0.00262291590419	0.00352097588739	0.00642812184722	0.0176624359406	0.0459483432438	0.0673925439707	0.0577049440557	0.0613096356708	0.0903176500253	0.115307432079	0.12531711618	0.120476167637	0.10098342111	0.0717748019069	0.0426413252869	0.0216818953053	0.0102737002076	0.0050687360876	0.00289186419514	0.00217544991629	0.00203918546432	0.00202718638761	0.00202814188827	0.00206369657071	0.0024016219514	0.00352225324091
hhs8	201545	201608	201605	0.00202488905466	0.00202488905466	0.00202488905466	0.00202490915222	0.00202556232283	0.00203372193107	0.00208603587259	0.00229770334551	0.0029952594112	0.0054974555323	0.0157737284549	0.0421241381999	0.0619508004724	0.0529234199034	0.0581803881963	0.0903970035846	0.1181965075	0.127649594526	0.120987133714	0.101994952164	0.075217871279	0.0475880912348	0.0257033486613	0.0120771244578	0.00543514305606	0.00291339201176	0.0021825845376	0.00204144944183	0.00202585373741	0.00202603461543	0.00205400036634	0.00232000158527	0.00320212356794
hhs8	201546	201608	201605	0.00202841096378	0.00202841096378	0.00202841096378	0.00202841096378	0.00202845122933	0.00202960886397	0.00204230257945	0.00211421685653	0.00245656465177	0.00423884887624	0.0129104282341	0.0365923311814	0.0556984063906	0.0499684471163	0.0577999058503	0.0895279533921	0.117574773112	0.129626182564	0.12558660139	0.107266439304	0.079325618651	0.0497948119868	0.0267227006356	0.0128696492956	0.00595173542067	0.00307509387281	0.00220887110448	0.00204655059526	0.00202942766899	0.00203014238255	0.00207271313811	0.00247754300471	0.00382003679647
hhs8	201547	201608	201605	0.00202371774759	0.00202371774759	0.00202371774759	0.00202371774759	0.00202371774759	0.0020237679622	0.00202524427175	0.0020473186145	0.00224691164808	0.00375839150816	0.0126311223574	0.0378918834268	0.0588980509399	0.0550212921984	0.0653584919894	0.0965223822329	0.121674006868	0.13370360976	0.128547643861	0.104099887463	0.0706560128757	0.0406208265599	0.0203985693732	0.00940148934354	0.00434100150432	0.00253188960524	0.00209239124883	0.00202866890818	0.00202389852019	0.00202464169642	0.00204777054599	0.0022676101105	0.00299663586779
hhs8	201548	201608	201605	0.00201814062493	0.00201814062493	0.00201814062493	0.00201814062493	0.00201814062493	0.00201814062493	0.00201814062493	0.00201814062493	0.00201814062493	0.00201814062493	0.00201908203836	0.0020823269937	0.0036930953851	0.019072585997	0.0719611924167	0.13247036027	0.166732120531	0.195831259685	0.174812963027	0.118754737773	0.05503314682	0.013973991018	0.00315658988115	0.00206124534192	0.00201877157223	0.00201814062493	0.00201814062493	0.00201814062493	0.00201814062493	0.00201814062493	0.00201814062493	0.00201814062493	0.00201814062493
hhs8	201549	201608	201605	0.00202554027245	0.00202554027245	0.00202554027245	0.00202554027245	0.00202554027245	0.00202554027245	0.00202557042855	0.00202654547592	0.00205087139992	0.00245363632677	0.00576252490521	0.0163891841818	0.0269555010939	0.0323598368285	0.0557898129262	0.0994954768369	0.137709181427	0.153983918175	0.146333807106	0.11889194333	0.0812871809511	0.0472308571899	0.0237941361769	0.0104659021032	0.0044529458229	0.00250016719545	0.00208296754676	0.00202936004564	0.00202568100093	0.00202676662068	0.00205745548266	0.0023491353739	0.00331639241409
hhs8	201550	201608	201606	0.00201878751615	0.00201878751615	0.00201878751615	0.00201878751615	0.00201878751615	0.00201878751615	0.00201878751615	0.00201878751615	0.00201878751615	0.00201879753442	0.00201985947114	0.00205890067296	0.00275527068536	0.00872686143906	0.0326725827091	0.0791995267303	0.129911062446	0.166617055401	0.176075946156	0.150792515223	0.104843064412	0.0608307264306	0.0296929385506	0.0121919609521	0.0046746311399	0.00243888367109	0.00205234872377	0.00201996967212	0.0020188075527	0.00201889771713	0.00202158261374	0.00204707911326	0.00213164333819
hhs8	201551	201608	201606	0.00202034183361	0.00202034183361	0.00202034183361	0.00202034183361	0.00202034183361	0.00202034183361	0.00202034183361	0.00202034183361	0.00202034183361	0.00202035185965	0.00202126422952	0.00205310694056	0.00259059305391	0.00711928627702	0.0261699300823	0.0683001929047	0.123086238963	0.166896545678	0.178628950451	0.154199214522	0.109934768185	0.0660180751328	0.0339357817834	0.0151457950315	0.00610175324791	0.00285578187851	0.00212048194628	0.00202677855291	0.00202054235446	0.00202071279718	0.00202983649588	0.00211660186783	0.00240433926205
hhs8	201552	201608	201605	0.00201956437356	0.00201956437356	0.00201956437356	0.00201956437356	0.00201956437356	0.00201956437356	0.00201956437356	0.00201956437356	0.00201956437356	0.00201957439572	0.00202079709865	0.0020625694416	0.00275639322518	0.00855828903585	0.033114022532	0.0878672312946	0.156122387788	0.198584665923	0.189516619882	0.140106302244	0.0819107537618	0.0383165233056	0.0146463274002	0.00517147205663	0.00252695602577	0.00206665848093	0.00202191958004	0.00201962450649	0.00201956437356	0.00201980490529	0.00202570795471	0.00208182200178	0.00226793342417
hhs8	201601	201608	201606	0.00202306766946	0.00202306766946	0.00202306766946	0.00202306766946	0.00202306766946	0.00202306766946	0.00202306766946	0.0020230877488	0.00202429250941	0.00205495366677	0.00234682700236	0.00333223081912	0.00441318219142	0.00654696381561	0.0192505118027	0.0563734528625	0.120004460374	0.18448212344	0.207422341562	0.172933288293	0.1079769638	0.0507784643016	0.0182536125619	0.00572629093206	0.0025642561723	0.00207032440414	0.00202538683362	0.00202312790749	0.00202307770913	0.00202388088287	0.00204432165444	0.00223852906376	0.00288257400314
hhs8	201602	201608	201606	0.00202580090606	0.00202580090606	0.00202580090606	0.00202580090606	0.00202580090606	0.00202580090606	0.00202580090606	0.00202582101273	0.00202702741328	0.00205775041384	0.00235028243948	0.0033329761106	0.00428830459601	0.00527570322926	0.0131122600003	0.0401363057961	0.0971532385439	0.174228239164	0.223431677497	0.199671669018	0.122969647234	0.0525112911531	0.0162979214944	0.00468430557512	0.00233256845814	0.00204553560832	0.00202641415967	0.00202581095939	0.00202582101273	0.00202706762663	0.00205884622767	0.00236078817757	0.00336212073712
hhs8	201603	201608	201607	0.00203654527763	0.00203654527763	0.00203654527763	0.00203654527763	0.00203654527763	0.00203654527763	0.00203654527763	0.00203656549175	0.00203818262131	0.00207933856856	0.00247047167337	0.00377166465112	0.00487584071339	0.00481946353417	0.00855702390417	0.024484304742	0.0637944097828	0.134290120536	0.210267587173	0.227956043384	0.163574760132	0.0768261392903	0.0244863261539	0.00641817802944	0.00257019803181	0.00207260726678	0.0020377075895	0.00203656549175	0.00203658570587	0.00203958750261	0.00211593623187	0.0028413906587	0.00524718419523
hhs8	201604	201608	201607	0.00206472759642	0.00206472759642	0.00206472759642	0.00206472759642	0.00206472759642	0.00206472759642	0.00206472759642	0.00206475834033	0.00206665421503	0.00211496315189	0.00257409276351	0.00409779188508	0.0053029635617	0.00432075699735	0.00455951423344	0.0129989543288	0.0401087019873	0.097904155165	0.179627514622	0.231407224164	0.199508363799	0.113141412828	0.0423060822483	0.0111834749674	0.00328007550858	0.0021504928685	0.00206754578853	0.0020647685883	0.0020648403241	0.00207243407086	0.00226568006627	0.00410201404927	0.0101916763019
hhs8	201605	201608	201607	0.00204940427228	0.00204940427228	0.00204940427228	0.00204940427228	0.00204940427228	0.00204940427228	0.00204940427228	0.00204942461499	0.0020510825458	0.0020930597267	0.00249231591318	0.00382019644211	0.00487356227873	0.00389189432147	0.00298314480614	0.00682300412272	0.0277597003179	0.083147273317	0.17031732924	0.238740937634	0.220128121363	0.128971514847	0.0472993100868	0.0115919048073	0.00318915542446	0.00212201757356	0.00205164197031	0.00204943478634	0.00204947547176	0.00205457132047	0.00218425609304	0.00341658691581	0.00750325415446
hhs8	201606	201608	201608	0.00203378277195	0.00203378277195	0.00203378277195	0.00203378277195	0.00203378277195	0.00203378277195	0.00203378277195	0.00203381305169	0.00203554909021	0.00207988872521	0.00250121114348	0.00389842944798	0.00498820744246	0.00390990547006	0.00267667215298	0.00412836371266	0.0162286834098	0.059005792895	0.141848168298	0.2263001643	0.240458002535	0.16320285515	0.0683487182004	0.0180202045098	0.00418985177467	0.00218472728397	0.00203869818334	0.00203384333144	0.00203382314494	0.00203636664324	0.00210125612955	0.00271782232185	0.00476250224836
hhs8	201607	201608	201607	0.00202189858458	0.00202189858458	0.00202189858458	0.00202189858458	0.00202189858458	0.00202189858458	0.00202189858458	0.00202190861841	0.00202269125686	0.00204257830053	0.00223156541838	0.00285829827504	0.00334694561453	0.00286276332773	0.00233604765136	0.00342341340456	0.012928276424	0.0548333377599	0.154121871618	0.252277355712	0.242973028745	0.148496426986	0.0598531406383	0.0160895537972	0.00397110981167	0.00216169988604	0.00202651414467	0.00202195878754	0.00202190861841	0.00202252068181	0.00203810321401	0.00218623259128	0.00267745862413
hhs8	201608	201608	201607	0.002018140645	0.002018140645	0.002018140645	0.002018140645	0.002018140645	0.002018140645	0.002018140645	0.002018140645	0.002018140645	0.002018140645	0.002018140645	0.002018140645	0.002018140645	0.00201819072018	0.00202356879482	0.0022359376454	0.00623255817109	0.0400541278728	0.156971757992	0.292656304758	0.271009073607	0.134862603309	0.038910440741	0.00801152911791	0.00259965372869	0.00205050924321	0.00201906202837	0.00201815066004	0.002018140645	0.002018140645	0.002018140645	0.002018140645	0.002018140645
hhs8	201609	201608	201608	0.002018140645	0.002018140645	0.002018140645	0.002018140645	0.002018140645	0.002018140645	0.002018140645	0.002018140645	0.002018140645	0.002018140645	0.002018140645	0.002018140645	0.002018140645	0.00201815066004	0.00201993333655	0.00212355891999	0.00464509475366	0.0294224554808	0.125416280601	0.261012004008	0.282901238503	0.172272851052	0.060256489697	0.0125628725045	0.00293227312342	0.00205339357374	0.00201873153216	0.002018140645	0.002018140645	0.002018140645	0.002018140645	0.002018140645	0.002018140645
hhs8	201610	201608	201608	0.00201814062493	0.00201814062493	0.00201814062493	0.00201814062493	0.00201814062493	0.00201814062493	0.00201814062493	0.00201814062493	0.00201814062493	0.00201814062493	0.00201814062493	0.00201814062493	0.00201814062493	0.00201814062493	0.00201973301573	0.00211585733581	0.00451248560931	0.0284658289171	0.123233131589	0.260888285647	0.281588474702	0.166127873321	0.0625206685095	0.0187956401934	0.00505509027047	0.00228597274537	0.00202800543586	0.00201828083544	0.00201814062493	0.00201814062493	0.00201814062493	0.00201814062493	0.00201814062493
hhs8	201611	201608	201608	0.00201814060486	0.00201814060486	0.00201814060486	0.00201814060486	0.00201814060486	0.00201814060486	0.00201814060486	0.00201814060486	0.00201814060486	0.00201814060486	0.00201814060486	0.00201814060486	0.00201814060486	0.00201814060486	0.00201920219872	0.00208710414533	0.00382696633946	0.0216184981877	0.0945841473467	0.20914825159	0.244140338005	0.179490443954	0.115509323986	0.0608651623404	0.0194763720426	0.00465256587801	0.00221225203987	0.00202461031836	0.00201823074019	0.00201814060486	0.00201814060486	0.00201814060486	0.00201814060486
hhs8	201612	201608	201610	0.00201814060486	0.00201814060486	0.00201814060486	0.00201814060486	0.00201814060486	0.00201814060486	0.00201814060486	0.00201814060486	0.00201814060486	0.00201814060486	0.00201814060486	0.00201814060486	0.00201814060486	0.00201814060486	0.00201850114617	0.00204340854163	0.0027048315889	0.00970260790961	0.0400390043655	0.0929799989105	0.120745255108	0.129786799902	0.188441613059	0.214127206893	0.120913057042	0.0310072042022	0.00499441912961	0.00214880678444	0.00202073449928	0.00201816063493	0.00201814060486	0.00201814060486	0.00201814060486
hhs8	201613	201608	201612	0.00201814062493	0.00201814062493	0.00201814062493	0.00201814062493	0.00201814062493	0.00201814062493	0.00201814062493	0.00201814062493	0.00201814062493	0.00201814062493	0.00201814062493	0.00201814062493	0.00201814062493	0.00201814062493	0.00201823076026	0.00202416967689	0.00218342878691	0.0039014982791	0.0116432616845	0.0260752196805	0.0357696748376	0.0515877038667	0.126305524448	0.247656970284	0.269227265708	0.143003394462	0.0349063186033	0.00522271193594	0.00214596253546	0.00202026381266	0.00201815063997	0.00201814062493	0.00201814062493
hhs8	201614	201608	201610	0.00201814060486	0.00201814060486	0.00201814060486	0.00201814060486	0.00201814060486	0.00201814060486	0.00201814060486	0.00201814060486	0.00201814060486	0.00201814060486	0.00201814060486	0.00201814060486	0.00201814060486	0.00201814060486	0.00201847110106	0.00204101494794	0.00264266825812	0.00907746933912	0.0375960165126	0.0892979407424	0.118638762462	0.129625217305	0.19089221234	0.218626411909	0.123098658461	0.0310415057018	0.00490712807257	0.00214793547627	0.00202196634875	0.00201823074019	0.00201814060486	0.00201814060486	0.00201814060486
hhs8	201615	201608	201610	0.002018140645	0.002018140645	0.002018140645	0.002018140645	0.002018140645	0.002018140645	0.002018140645	0.002018140645	0.002018140645	0.002018140645	0.002018140645	0.002018140645	0.002018140645	0.002018140645	0.00201847114121	0.00204121528927	0.00265146151289	0.00926204664481	0.0392862750186	0.0957059635338	0.128366740421	0.134488912249	0.186737398121	0.20876336791	0.116353653974	0.0291949338799	0.00465949637625	0.00212335861926	0.00202015366735	0.00201816067507	0.002018140645	0.002018140645	0.002018140645
hhs8	201616	201608	201610	0.00201814060486	0.00201814060486	0.00201814060486	0.00201814060486	0.00201814060486	0.00201814060486	0.00201814060486	0.00201814060486	0.00201814060486	0.00201814060486	0.00201814060486	0.00201814060486	0.00201814060486	0.00201814060486	0.00201850114617	0.00204245711318	0.00267502684065	0.00946718444955	0.0400682082115	0.0970645013003	0.129888913213	0.136079858173	0.186706818473	0.206174426749	0.114185185952	0.028585047625	0.00458184970617	0.00211590738995	0.0020195827701	0.00201814060486	0.00201814060486	0.00201814060486	0.00201814060486
hhs8	201617	201608	201610	0.00201814062493	0.00201814062493	0.00201814062493	0.00201814062493	0.00201814062493	0.00201814062493	0.00201814062493	0.00201814062493	0.00201814062493	0.00201814062493	0.00201814062493	0.00201814062493	0.00201814062493	0.00201814062493	0.00201859130157	0.00204967797479	0.00288189746072	0.011848499827	0.05214737415	0.126501769088	0.165995154057	0.155464092828	0.171055701913	0.162117892776	0.0831359701152	0.0205462685692	0.00379997585435	0.00209087983485	0.00201970297062	0.002018160655	0.00201814062493	0.00201814062493	0.00201814062493
hhs8	201618	201608	201610	0.00201814058479	0.00201814058479	0.00201814058479	0.00201814058479	0.00201814058479	0.00201814058479	0.00201814058479	0.00201814058479	0.00201814058479	0.00201814058479	0.00201814058479	0.00201814058479	0.00201814058479	0.00201814058479	0.00201861129149	0.00205102996391	0.00291895303749	0.0122717350228	0.0543003354982	0.131609364948	0.171229128868	0.156224871929	0.167166990095	0.156584561956	0.0798164746614	0.0196873285717	0.00369333567226	0.00208166595988	0.0020190819982	0.00201814058479	0.00201814058479	0.00201814058479	0.00201814058479
hhs8	201619	201608	201608	0.00201814062493	0.00201814062493	0.00201814062493	0.00201814062493	0.00201814062493	0.00201814062493	0.00201814062493	0.00201814062493	0.00201814062493	0.00201814062493	0.00201814062493	0.00201814062493	0.00201814062493	0.00201814062493	0.00201887172259	0.00206819577723	0.00337205337587	0.0172054326719	0.0777205594723	0.183803301029	0.22661810274	0.170816743143	0.126458644341	0.09327600426	0.0427170555649	0.010713415623	0.00281853232495	0.00204798543362	0.0020185712715	0.00201814062493	0.00201814062493	0.00201814062493	0.00201814062493
hhs9	201542	201607	201552	0.01086712078	0.0110103670144	0.01086712078	0.01086712078	0.01086712078	0.01086712078	0.01086712078	0.01086712078	0.01086712078	0.01086712078	0.01086712078	0.0119414675376	0.33331439428	0.01086712078	0.01086712078	0.01086712078	0.01086712078	0.058424870581	0.114505771325	0.0877187255036	0.057565393175	0.038227151539	0.0208943571839	0.0147347691072	0.0119414675376	0.0115117288346	0.01086712078	0.01086712078	0.01086712078	0.01086712078	0.01086712078	0.01086712078	0.01086712078
hhs9	201543	201607	201606	0.0010362660333	0.00107033033718	0.00109783179353	0.00107033033718	0.00103505629182	0.00102441056679	0.00102333188063	0.00102697118625	0.00116555715413	0.00363925669774	0.0232633503307	0.0830608415147	0.126786392896	0.0793690633546	0.0208904323337	0.006841492805	0.021955266948	0.0596375144345	0.0999640350135	0.116584028032	0.1080101365	0.0863002771725	0.0621421027106	0.0406369013987	0.0239489410718	0.0122210216306	0.00486739633087	0.00175346127057	0.00108737761089	0.00102812044066	0.00108906116779	0.0016900909793	0.00368335177473
hhs9	201544	201607	201607	0.00204090169641	0.00204090169641	0.00204090169641	0.00204090169641	0.00204090169641	0.00204090169641	0.00204093208293	0.00204371751444	0.0021549929708	0.00425145052435	0.0214622772769	0.0748500250511	0.114450281906	0.0722739972233	0.0198573724175	0.00712546887883	0.0204177708495	0.0546576724168	0.0925526172034	0.110044134421	0.106841941591	0.0915255830282	0.0696714014434	0.0478651090228	0.0303022543724	0.017041949413	0.00768370986756	0.00323558846165	0.0021662765006	0.00205106092476	0.00213924262175	0.00303626298324	0.00601149885414
hhs9	201545	201607	201606	0.00202189856444	0.00202189856444	0.00202189856444	0.00202189856444	0.00202189856444	0.00202189856444	0.00202191863209	0.00202451739307	0.0021396956837	0.00449650097798	0.0247756061751	0.0891464440252	0.137749986955	0.0871392774377	0.0236408306042	0.0081100329665	0.0236730692877	0.0629667567048	0.103524154359	0.115737528252	0.101162863945	0.0756547105084	0.0501020470193	0.0300274713349	0.016856739985	0.00898816333162	0.00443599700616	0.00250009065215	0.00206780331918	0.00202455752837	0.00203815336284	0.00218623256949	0.0026774585974
hhs9	201546	201607	201606	0.00202060106064	0.00202064117	0.00202171409523	0.00203193195332	0.00206578424862	0.00209217620395	0.00206579427595	0.00203363660089	0.00211362468133	0.00417662928117	0.0229385419791	0.0839976542559	0.130959922733	0.0831958883119	0.0226647154151	0.00780309652381	0.0228694335611	0.0621209794342	0.10468076493	0.119478349237	0.105748636388	0.0794862743771	0.052732021269	0.0322824573391	0.0188591899862	0.00983990971509	0.00451281586419	0.00248706282745	0.00206706774796	0.00202337863345	0.00203127014897	0.00212820443173	0.00244983131903
hhs9	201547	201607	201606	0.00202462859678	0.00202462859678	0.00202462859678	0.00202462859678	0.00202462859678	0.00202462859678	0.00202462859678	0.00202579410404	0.00209711109105	0.00385204349744	0.0203074485754	0.074575747133	0.11671381794	0.074375551167	0.0204600596935	0.00740622772832	0.0216658874707	0.0582411830528	0.0986109683573	0.11586779029	0.108853998723	0.0895804975779	0.0660592751004	0.043881490636	0.0263988717675	0.0140587421888	0.00626894383461	0.0028723241276	0.00210691742796	0.00202942124299	0.00205269119818	0.00230835928098	0.00315643661589
hhs9	201548	201607	201606	0.00201814060486	0.00201814060486	0.00201814060486	0.00201814060486	0.00201814060486	0.00201814060486	0.00201814060486	0.00201940249944	0.00210372910571	0.00424973106993	0.0246428689172	0.0922707140044	0.144987201479	0.0922710244705	0.0246655329445	0.00489321718705	0.00999150164886	0.0472075871315	0.128034378852	0.168108244949	0.103583078161	0.0477639123871	0.0400133959174	0.0246671854255	0.00767558457752	0.00257603822113	0.00203953272256	0.00201845107099	0.00201814060486	0.00201814060486	0.00201814060486	0.00201814060486	0.00201814060486
hhs9	201549	201607	201606	0.00202554035332	0.00202554035332	0.00202554035332	0.00202560066553	0.00202725925133	0.00204369432874	0.00210483080632	0.00217941690689	0.00222839042198	0.00371693599018	0.018484943694	0.0675242091438	0.105711970968	0.0674778391058	0.0188476010169	0.00851654150952	0.0281879520473	0.0747197674933	0.120723629951	0.132079775896	0.114174859749	0.0856004019167	0.0560284906917	0.0328306754545	0.0181953144061	0.00954427163188	0.00459471990471	0.00252890606382	0.00207347850879	0.00202886757695	0.00205750582499	0.0023491354678	0.00331639254689
hhs9	201550	201607	201607	0.00201826996574	0.00201826996574	0.00201826996574	0.00201826996574	0.00201826996574	0.00201833005984	0.00201994258483	0.00203590758382	0.0021313069661	0.00330776914363	0.0140721847341	0.0498496272754	0.0777629556985	0.0498511797063	0.014512714543	0.00907002203706	0.0332448064157	0.0881645731971	0.142378364518	0.155564331925	0.130963179913	0.092214965553	0.0557586800372	0.0292413775983	0.0138045556638	0.00635622260137	0.00322600110616	0.00222197894591	0.00203517643895	0.0020188909381	0.00201884085968	0.00202392882674	0.00204083529994
hhs9	201551	201607	201607	0.00201995301816	0.00201995301816	0.00201995301816	0.00201999311455	0.00202109576538	0.0020319117676	0.0020730606917	0.0021469683695	0.00234534527765	0.00326760243059	0.00790261523634	0.0218433193958	0.0325529759531	0.0212209431718	0.00716170404829	0.00657779029001	0.0259130432182	0.0767955473375	0.139992465933	0.16914653379	0.153865888344	0.117601105969	0.0804324305892	0.0510824216799	0.0301123585852	0.015614374697	0.00669028072271	0.00293367966333	0.00210734310837	0.00202415311541	0.00202785200773	0.00209921356453	0.00233612310708
hhs9	201552	201607	201607	0.00201852873764	0.00201852873764	0.00201852873764	0.00201852873764	0.00201852873764	0.00201852873764	0.00201860887346	0.00202355726011	0.0021597580969	0.00390428476694	0.0144038497079	0.0411011970799	0.0574957029229	0.0354384997904	0.0106935714299	0.00832978522242	0.0327922248134	0.0920413518043	0.154359850848	0.168216675762	0.136876128973	0.0940522399108	0.0582629933471	0.0327765782953	0.0166440664867	0.00792519951984	0.00382065302565	0.00234393023673	0.00204655623939	0.00201961057116	0.00202022160676	0.00203549749674	0.00208623348544
hhs9	201601	201607	201608	0.00202945680402	0.00202945680402	0.00202945680402	0.00202945680402	0.00202945680402	0.00202949709049	0.0020306653981	0.00204692098854	0.00224952164355	0.00428698969429	0.0149731469414	0.0391185201327	0.0520316932695	0.0318546380382	0.0097778844102	0.00442953329493	0.0109181022843	0.0334284390401	0.0780852451594	0.131378594104	0.158698520948	0.143605376446	0.10639483934	0.0701996622678	0.0427439297361	0.0232327997737	0.00988864198641	0.00362548586542	0.00218020877281	0.00203760474247	0.0020783847212	0.0025243257235	0.00400354416664
hhs9	201602	201607	201609	0.00205033855168	0.00205033855168	0.00205033855168	0.00205033855168	0.00205033855168	0.00205033855168	0.002050460664	0.00205725824944	0.00222887692976	0.00421134998415	0.0148028021824	0.0390035088817	0.0519450329015	0.0313785311104	0.00920602852689	0.00301088418414	0.00425072102916	0.0134147311651	0.0413287919036	0.0948663000797	0.151145463738	0.166568869645	0.135581995007	0.0919551221785	0.0582495797009	0.0335701825575	0.0144745134041	0.00469737734314	0.00231652304263	0.00206801430903	0.00218949570872	0.00345838510828	0.00766716915467
hhs9	201603	201607	201609	0.00209691536457	0.00209691536457	0.00209691536457	0.00209691536457	0.00209691536457	0.00209691536457	0.00209702986259	0.00210541944418	0.00233546676792	0.0049534221744	0.0178990045742	0.0446064985631	0.0565771616183	0.0333390718881	0.00976757435608	0.00305917747441	0.00321494681515	0.00825578424258	0.0263435139925	0.0668463113542	0.120841762617	0.154916849768	0.146120893907	0.111042127592	0.0755893587252	0.0446249223341	0.0188481098216	0.00563880727365	0.00245120344013	0.00212632053581	0.0024370577312	0.00554179623083	0.0158389147084
hhs9	201604	201607	201609	0.00213157319635	0.00213157319635	0.00213157319635	0.00213157319635	0.00213157319635	0.00213157319635	0.00213159436075	0.00213336158803	0.0021924949179	0.0031189135584	0.00978993201712	0.0290174707369	0.0424650862571	0.0272996517372	0.00936335297986	0.00444349803095	0.00431926301079	0.00861599573426	0.024461960911	0.0608086621201	0.116043573245	0.162368992123	0.165584848424	0.128137863039	0.0819483301837	0.0441183115121	0.0174644075275	0.00517773334938	0.00241125014249	0.00216137266967	0.00262104224424	0.00709206379069	0.0219195346105
hhs9	201605	201607	201608	0.00205073926432	0.00205073926432	0.00205073926432	0.00205073926432	0.00205073926432	0.00205073926432	0.00205074944235	0.00205132959004	0.00207327342201	0.00246680693927	0.00559948233583	0.0151876850099	0.0224161318607	0.0158324326555	0.00962795665788	0.0139298230349	0.0247673177831	0.0445964707082	0.0832218592172	0.134955399826	0.175615712341	0.177469151901	0.132024870277	0.069057013899	0.025200189385	0.00720115815313	0.0027375323505	0.00209951238251	0.00205242881725	0.00205615397611	0.00219134874423	0.00347630463421	0.00773746907062
hhs9	201606	201607	201608	0.00201839934333	0.00201839934333	0.00201839934333	0.00201839934333	0.00201839934333	0.00201839934333	0.00201839934333	0.00201839934333	0.00201867980058	0.0020256511663	0.00209193923868	0.00231180769998	0.00248474965491	0.00234467127893	0.00256763478621	0.00617823130167	0.0208741206612	0.0522792618542	0.106465794559	0.183245111281	0.23089958448	0.195841237303	0.107889545764	0.0379662567279	0.00927981795581	0.00284972468988	0.00206943254502	0.00201993184183	0.00201841937599	0.00201843940865	0.00201951115597	0.00202971779631	0.00206353292661
hhs9	201607	201607	201607	0.00201826996574	0.00201826996574	0.00201826996574	0.00201826996574	0.00201826996574	0.00201826996574	0.00201826996574	0.00201826996574	0.00201828999711	0.002018830844	0.00202392882674	0.00204083529994	0.00205423628404	0.00205144190843	0.00230055198045	0.00620620769872	0.0351296177704	0.125524984449	0.216472255334	0.204374672187	0.154880511156	0.113566078452	0.0644015135226	0.0247698658274	0.00712866213516	0.0026867667395	0.00206464257886	0.00201977231822	0.00201828999711	0.00201828999711	0.002018830844	0.00202392882674	0.00204083529994
hhs9	201608	201607	201607	0.00201814056472	0.00201814056472	0.00201814056472	0.00201814056472	0.00201814056472	0.00201814056472	0.00201814056472	0.00201814056472	0.00201814056472	0.00201814056472	0.00201814056472	0.00201814056472	0.00201818062486	0.00202050411326	0.0021017460867	0.0036979024919	0.019311203676	0.0911395538799	0.235881974344	0.31064837562	0.202156780691	0.0685935742504	0.0155432666465	0.00420092771379	0.00230092512612	0.00203965286242	0.00201889169243	0.00201815057976	0.00201814056472	0.00201814056472	0.00201814056472	0.00201814056472	0.00201814056472
hhs9	201609	201607	201607	0.00201814066507	0.00201814066507	0.00201814066507	0.00201814066507	0.00201814066507	0.00201814066507	0.00201814066507	0.00201814066507	0.00201814066507	0.00201814066507	0.00201814066507	0.00201814066507	0.00201814066507	0.00201885173267	0.00205772009001	0.00302364033224	0.0138886431552	0.0703473908788	0.201395838317	0.296908131421	0.227813301758	0.10107513582	0.0297967277111	0.00680872329332	0.0024636395415	0.00203896192632	0.00201862138683	0.00201814066507	0.00201814066507	0.00201814066507	0.00201814066507	0.00201814066507	0.00201814066507
hhs9	201610	201607	201607	0.00201814066507	0.00201814066507	0.00201814066507	0.00201814066507	0.00201814066507	0.00201814066507	0.00201814066507	0.00201814066507	0.00201814066507	0.00201814066507	0.00201814066507	0.00201814066507	0.00201814066507	0.00201879164245	0.00205955284172	0.00313372561537	0.0152398618884	0.075798525266	0.206793882995	0.287570732157	0.21156173149	0.101784631063	0.0383152675312	0.0102903306131	0.00299312451549	0.00207537659967	0.00201977311605	0.00201816069514	0.00201814066507	0.00201814066507	0.00201814066507	0.00201814066507	0.00201814066507
hhs9	201611	201607	201607	0.00201814058479	0.00201814058479	0.00201814058479	0.00201814058479	0.00201814058479	0.00201814058479	0.00201814058479	0.00201814058479	0.00201814058479	0.00201814058479	0.00201814058479	0.00201814058479	0.00201814058479	0.00201855120128	0.00204814563347	0.00288173716269	0.0128836437241	0.0668675936012	0.193019053605	0.276471095989	0.203015852498	0.105139303594	0.0585359346993	0.0265102422889	0.00760684129178	0.00260940829633	0.00204722425013	0.00201883162229	0.00201815059983	0.00201814058479	0.00201814058479	0.00201814058479	0.00201814058479
hhs9	201612	201607	201607	0.00201814058479	0.00201814058479	0.00201814058479	0.00201814058479	0.00201814058479	0.00201814058479	0.00201814058479	0.00201814058479	0.00201814058479	0.00201814058479	0.00201814058479	0.00201814058479	0.00201814058479	0.00201845105091	0.00204096485246	0.00270101583313	0.0112179829511	0.0618365200989	0.190777317931	0.281054287054	0.201299886198	0.0970800236341	0.0570100537877	0.0340448344988	0.0139972957277	0.00434573516522	0.00222333866301	0.002025651862	0.00201825075019	0.00201814058479	0.00201814058479	0.00201814058479	0.00201814058479
hhs9	201613	201607	201607	0.00201814060486	0.00201814060486	0.00201814060486	0.00201814060486	0.00201814060486	0.00201814060486	0.00201814060486	0.00201814060486	0.00201814060486	0.00201814060486	0.00201814060486	0.00201814060486	0.00201814060486	0.00201827080033	0.00202927732531	0.00239320371708	0.00802367719678	0.0484423409661	0.167918429965	0.268354422545	0.209322493193	0.115604837388	0.0727864407081	0.0403845631805	0.016035926627	0.00565971799596	0.00262833674107	0.0020696379219	0.00202000340163	0.00201817064997	0.00201814060486	0.00201814060486	0.00201814060486
hhs9	201614	201607	201607	0.00201814060486	0.00201814060486	0.00201814060486	0.00201814060486	0.00201814060486	0.00201814060486	0.00201814060486	0.00201814060486	0.00201814060486	0.00201814060486	0.00201814060486	0.00201814060486	0.00201814060486	0.00201824075522	0.002027264303	0.00236410002137	0.00832606119003	0.0555311439524	0.201077253956	0.317166317743	0.221734458268	0.0876861508334	0.0363661800609	0.0165554265938	0.00604727987357	0.00267025968334	0.00208150574	0.00202172598788	0.00201824075522	0.00201814060486	0.00201814060486	0.00201814060486	0.00201814060486
hhs9	201615	201607	201607	0.00201814060486	0.00201814060486	0.00201814060486	0.00201814060486	0.00201814060486	0.00201814060486	0.00201814060486	0.00201814060486	0.00201814060486	0.00201814060486	0.00201814060486	0.00201814060486	0.00201814060486	0.00201819068004	0.00202452018303	0.00230452056998	0.00803112838384	0.0573787679379	0.215057413487	0.33896634787	0.224614271962	0.072250325796	0.0211716172497	0.00919459518952	0.00412841893433	0.00242562238982	0.00208081470249	0.00202626279936	0.00201877155215	0.00201816063493	0.00201814060486	0.00201814060486	0.00201814060486
hhs9	201616	201607	201607	0.002018140645	0.002018140645	0.002018140645	0.002018140645	0.002018140645	0.002018140645	0.002018140645	0.002018140645	0.002018140645	0.002018140645	0.002018140645	0.002018140645	0.002018140645	0.00201819072018	0.00202439002782	0.00230824620947	0.00825038774022	0.060023750262	0.225661368567	0.352866804797	0.225536711407	0.0616828712661	0.0108839718031	0.00384659588754	0.00244121585007	0.00208405961574	0.00202612262915	0.00201876157727	0.00201816067507	0.002018140645	0.002018140645	0.002018140645	0.002018140645
hhs9	201617	201607	201607	0.002018140645	0.002018140645	0.002018140645	0.002018140645	0.002018140645	0.002018140645	0.002018140645	0.002018140645	0.002018140645	0.002018140645	0.002018140645	0.002018140645	0.002018140645	0.00201819072018	0.00202485071951	0.00232178653892	0.00842468943677	0.0610740471777	0.228546610469	0.355810003716	0.225289640454	0.0591546053279	0.00837100884073	0.00250785590344	0.00207132048921	0.00202242708065	0.00201829087055	0.002018140645	0.002018140645	0.002018140645	0.002018140645	0.002018140645	0.002018140645
hhs9	201618	201607	201607	0.002018140645	0.002018140645	0.002018140645	0.002018140645	0.002018140645	0.002018140645	0.002018140645	0.002018140645	0.002018140645	0.002018140645	0.002018140645	0.002018140645	0.002018140645	0.00201819072018	0.00202480064432	0.00232068488489	0.00842266639938	0.0611559902069	0.22901238979	0.356512558532	0.225359004598	0.058579622048	0.00786312630594	0.00231364431418	0.00203513616207	0.00201933243435	0.00201818070515	0.002018140645	0.002018140645	0.002018140645	0.002018140645	0.002018140645	0.002018140645
hhs9	201619	201607	201607	0.00201814060486	0.00201814060486	0.00201814060486	0.00201814060486	0.00201814060486	0.00201814060486	0.00201814060486	0.00201814060486	0.00201814060486	0.00201814060486	0.00201814060486	0.00201814060486	0.00201814060486	0.00201820069508	0.00202514111529	0.00232929776997	0.0085047995442	0.0614321736398	0.229246336451	0.356341965273	0.225122304712	0.0584943228096	0.00780618065184	0.0022738545286	0.00202436995748	0.00201824075522	0.00201814060486	0.00201814060486	0.00201814060486	0.00201814060486	0.00201814060486	0.00201814060486	0.00201814060486
hhs10	201542	201607	201552	0.0101645525958	0.010231538763	0.0101645525958	0.0101645525958	0.0101645525958	0.0101645525958	0.0101645525958	0.0101645525958	0.0101645525958	0.0101645525958	0.0101645525958	0.0125760546134	0.652026006269	0.0101645525958	0.0101645525958	0.0101645525958	0.0162602938069	0.0212172701763	0.0129779716163	0.0103655110973	0.010231538763	0.0101645525958	0.0101645525958	0.0101645525958	0.0101645525958	0.0101645525958	0.0101645525958	0.0101645525958	0.0101645525958	0.0101645525958	0.0101645525958	0.0101645525958	0.0101645525958
hhs10	201543	201607	201606	0.00101577454143	0.00101972652094	0.00106737038529	0.00133077232075	0.00200312909771	0.00263595607457	0.00240823200981	0.00163610525904	0.00141397399566	0.00462556264912	0.0239560350944	0.0713991488877	0.0992566824548	0.0598486733671	0.017453548062	0.0152091138468	0.0436706499528	0.0842647731535	0.110195951828	0.114290812904	0.104019688198	0.0861088968571	0.0645589927202	0.0431466574901	0.0244400475315	0.0099410551275	0.0028196380791	0.00117872616231	0.00102167749816	0.00101572451637	0.00101563447127	0.00101563447127	0.00101563447127
hhs10	201544	201607	201606	0.00202166585745	0.00205330335673	0.00216770511494	0.00230823610252	0.0023604444861	0.00236616307175	0.00228868675191	0.00214544168952	0.0022709100627	0.00512901110096	0.0225080232527	0.0665524097279	0.093456352228	0.0571697529834	0.0174476858651	0.014819129456	0.0392786620171	0.0742235869257	0.0979675751972	0.104999572756	0.10149549187	0.091022177656	0.0754293271757	0.0554167611117	0.0328105911149	0.0136392580444	0.00432864947011	0.00222498110681	0.00202577202228	0.00201825073012	0.00201814056472	0.00201814056472	0.00201814056472
hhs10	201545	201607	201607	0.00201930234908	0.00202955774633	0.00206610261406	0.00211902206626	0.00218739471959	0.00225329365893	0.00220364912362	0.00209826089585	0.00223648842789	0.00487327724963	0.0212829944692	0.0637820917596	0.0903952582328	0.0555504329125	0.0168531535952	0.0138705555825	0.0378693769304	0.0738988608734	0.100283564337	0.110215415819	0.108091947687	0.0959726420047	0.0758647323934	0.0528669539912	0.0303003829951	0.0124520859206	0.00406545440064	0.00220024401125	0.00202484066419	0.00201824075522	0.00201814060486	0.00201814060486	0.00201814060486
hhs10	201546	201607	201607	0.00201898033064	0.00202418882238	0.00204433166255	0.00208864390765	0.0021820161384	0.00226110508219	0.00219013938225	0.00207848734876	0.00215459142613	0.00419724169023	0.0196487933486	0.0654012164666	0.0980681654945	0.0616899457432	0.018565156626	0.0138228449302	0.0354412808567	0.0666280766957	0.0891211385811	0.0995702444304	0.102144841962	0.0964462812323	0.0817926805246	0.0605891410305	0.0359864596968	0.0148552381072	0.00457924449397	0.00225086839266	0.00202731391742	0.00201857967743	0.00201951119614	0.00202971783669	0.00206353296767
hhs10	201547	201607	201607	0.00201872147697	0.00202385919063	0.00204246712821	0.00207308309441	0.00213102007983	0.00222127558764	0.00222937775207	0.00212775517798	0.00213661848517	0.00380926977019	0.0175454830447	0.0598883257376	0.0911407975706	0.0577688536047	0.0175785026196	0.0133425127896	0.0338465871948	0.0630279795507	0.0841299215823	0.0951573779837	0.100195992859	0.0984254846533	0.0890026674249	0.0717431943991	0.0462999243849	0.019923613522	0.00571163594452	0.00235432534587	0.00203062935522	0.00201832087551	0.00201814060486	0.00201814060486	0.00201814060486
hhs10	201548	201607	201607	0.00201814066507	0.00201814066507	0.00201814066507	0.00201814066507	0.00201814066507	0.00201814066507	0.00201814066507	0.00201877161238	0.00206093491678	0.00313393593114	0.0133305051613	0.0471444237138	0.0735029887246	0.0471661363133	0.0139101153938	0.00937003887793	0.0308812660477	0.0671178720472	0.0947783517656	0.117320416645	0.13052062557	0.112243213682	0.077871707963	0.0539381138275	0.0440175990683	0.0251612078956	0.00769603551269	0.00257634876424	0.00203953278341	0.00201845113121	0.00201814066507	0.00201814066507	0.00201814066507
hhs10	201549	201607	201607	0.00201962755659	0.00202470747628	0.00204162050277	0.00205482629005	0.00204228179409	0.00203315396996	0.0020704768513	0.00216884894497	0.00228087770637	0.00353616894533	0.0155314424193	0.0547235237882	0.0848278492662	0.0542765609927	0.0170055208897	0.0148113963672	0.0386077641366	0.0708453953748	0.0910296096006	0.0976253292291	0.0981506951244	0.0947359771182	0.0870693162355	0.0722422029563	0.047345306156	0.0204026946368	0.00581848568297	0.00236793771064	0.00203234238516	0.00201939710659	0.00202295405232	0.00205865376405	0.00217705496908
hhs10	201550	201607	201607	0.00204694382911	0.00205390427932	0.00204126530355	0.00202947760585	0.0020418862358	0.00206123528588	0.00208023380969	0.00212766502148	0.00217840119525	0.00287145172044	0.00994300874326	0.0335632013894	0.0519926307798	0.0337529162215	0.0122839733971	0.0167355769006	0.0457636387587	0.0819827069774	0.101582433417	0.105608147502	0.103698860957	0.100056071783	0.0945276315494	0.0827135442344	0.0581903959178	0.026270332095	0.00719677563154	0.00249682927358	0.00203603745461	0.00201840097573	0.00201814058479	0.00201814058479	0.00201814058479
hhs10	201551	201607	201608	0.00201872151712	0.00202379914067	0.0020407045224	0.00205388431054	0.00204081468781	0.00202658332083	0.00204706407063	0.00213348382123	0.00223835126921	0.00271327431863	0.00717814787939	0.0220119493476	0.0335710942467	0.0220801918068	0.00901224158752	0.0148294255069	0.0428146224791	0.0816418576865	0.107228132918	0.114114071465	0.111798905475	0.107689866164	0.102623489507	0.0907819506212	0.0632033340889	0.0279318574971	0.00750861404126	0.00253234266787	0.00203833095874	0.00201847114121	0.002018140645	0.002018140645	0.002018140645
hhs10	201552	201607	201608	0.00201872147697	0.0020238792207	0.00204293783492	0.00207650823685	0.00213100004976	0.00216788542873	0.0021203540661	0.00208853629553	0.00213215177894	0.00252538216715	0.00559379902654	0.015215164351	0.0224648088215	0.0149404719334	0.00669705543353	0.0116995160273	0.0347683911727	0.0714981064289	0.102972631648	0.116895294855	0.117649236808	0.115033249217	0.111578742691	0.101919210062	0.0742187411352	0.0338281495128	0.00891209104347	0.00267104085617	0.0020439493536	0.00201857125142	0.00201814060486	0.00201814060486	0.00201814060486
hhs10	201601	201607	201609	0.00201930234908	0.00202951768618	0.00206494086984	0.00210674363166	0.0021348658538	0.00217629805928	0.00224551197567	0.00229280297743	0.00222138575304	0.00222375931666	0.0026152671186	0.00370423206869	0.00458310158572	0.00416498383213	0.0052310644241	0.0128344900545	0.0307892970408	0.0582748432874	0.0890567185763	0.113777333611	0.1259205552	0.128163853242	0.126879565038	0.119452384017	0.0889725321805	0.040710412404	0.0104202653861	0.00281168201198	0.00204922727777	0.00201864135668	0.00201814060486	0.00201814060486	0.00201814060486
hhs10	201602	201607	201608	0.002018140645	0.002018140645	0.002018140645	0.002018140645	0.00201818070515	0.00201925231406	0.00202949769648	0.00206441011398	0.00210164601996	0.00211834108593	0.00217337371191	0.00236772551169	0.00283784134355	0.00396065713909	0.0081498067279	0.0206765744158	0.0469429707809	0.085152378382	0.119293027149	0.132638363836	0.125853406902	0.113379428472	0.104561218813	0.0934742528435	0.0669912813125	0.0303001833013	0.00811410312251	0.0025954674434	0.00204109510883	0.00201853123143	0.002018140645	0.002018140645	0.002018140645
hhs10	201603	201607	201607	0.00204694380875	0.0020539042589	0.00204126528324	0.0020294575556	0.00204126528324	0.0020539042589	0.00204070444122	0.00202379906016	0.00201881157214	0.00202118513572	0.00205339349205	0.00222614285101	0.00287441614253	0.00501857529708	0.0106323535986	0.0231377587123	0.0486143181968	0.0900375193294	0.135531141629	0.159020177125	0.146052688257	0.114457853039	0.0874584071539	0.0678418356202	0.0456769882074	0.0205567536949	0.005952958142	0.00238102538543	0.00203169090866	0.00201834086544	0.00201814056472	0.00201814056472	0.00201814056472
hhs10	201604	201607	201608	0.00201891692044	0.00201891692044	0.00201891692044	0.00201893695828	0.00201947797984	0.00202457760908	0.00204148954259	0.00205467443861	0.00204152961826	0.00202582997383	0.002034967227	0.00212395525625	0.00260461284501	0.00507561865523	0.0130637820899	0.0265518505722	0.0426344581231	0.0682380634418	0.108643407746	0.149454267754	0.165679875321	0.145784237919	0.106675772411	0.0698126967007	0.0387713637391	0.0154135890496	0.00462802349572	0.00225012349002	0.00202741296286	0.00201916739339	0.00202226323904	0.00205287103338	0.00215435265332
hhs10	201605	201607	201608	0.00202124962288	0.00202124962288	0.00202124962288	0.00202124962288	0.00202124962288	0.00202124962288	0.00202124962288	0.00202124962288	0.00202124962288	0.00202129977578	0.00202269402661	0.0020432065657	0.00223249366852	0.00345488050925	0.00839910457177	0.0211146720825	0.0446215503865	0.0747472382673	0.105834858911	0.141911028756	0.16985595789	0.16232833751	0.118254975644	0.0663754642126	0.0296262523817	0.0104797581155	0.00353152418222	0.00215023286993	0.00202592387384	0.0020218313966	0.00203466051029	0.00215720412404	0.00256360316265
hhs10	201606	201607	201608	0.00201814060486	0.00201814060486	0.00201814060486	0.00201814060486	0.00201814060486	0.00201814060486	0.00201814060486	0.00201814060486	0.00201814060486	0.00201814060486	0.0020181506199	0.00201887170252	0.00203840102345	0.00226084499635	0.00354500300538	0.0088008640495	0.0251549577571	0.0565718063821	0.094785219232	0.135786357517	0.173938438284	0.181315764453	0.144407350903	0.0850864276613	0.035721942816	0.0108080676246	0.00334586402211	0.00212001355486	0.00202163585255	0.00201819068004	0.00201814060486	0.00201814060486	0.00201814060486
hhs10	201607	201607	201607	0.00201852875772	0.00201852875772	0.00201852875772	0.00201852875772	0.00201852875772	0.00201852875772	0.00201852875772	0.00201852875772	0.00201852875772	0.00201852875772	0.0020185788426	0.00202108308689	0.00207892111289	0.00267786622693	0.00585072370163	0.0180280923506	0.0548130668685	0.120780631105	0.179119115298	0.179819602509	0.128235185356	0.0890070801306	0.0752988469165	0.0580258520141	0.0328775798041	0.0127547649228	0.00402919651084	0.00219303451645	0.00202487952122	0.00201867901237	0.0020202015929	0.00203549751699	0.0020862335062
hhs10	201608	201607	201607	0.002018140645	0.002018140645	0.002018140645	0.002018140645	0.002018140645	0.002018140645	0.002018140645	0.002018140645	0.002018140645	0.002018140645	0.002018140645	0.002018140645	0.00201818070515	0.00202034395305	0.00207180121097	0.00272614364063	0.00882014317097	0.0495747421221	0.177316153065	0.295444360745	0.23065400451	0.101719291944	0.0427792493699	0.0256712934865	0.0142341818081	0.00589126575469	0.00267665934492	0.00207187131623	0.00202003348691	0.00201817069011	0.002018140645	0.002018140645	0.002018140645
hhs10	201609	201607	201607	0.00201814066507	0.00201814066507	0.00201814066507	0.00201814066507	0.00201814066507	0.00201814066507	0.00201814066507	0.00201814066507	0.00201814066507	0.00201814066507	0.00201814066507	0.00201814066507	0.00201815068011	0.00201914216874	0.00204882673744	0.00253182191119	0.00861108938364	0.0558205601511	0.207151209488	0.334622696443	0.235933263149	0.0825380240162	0.0194124666786	0.00466806929419	0.00225155110983	0.00202824583708	0.00201835098084	0.00201814066507	0.00201814066507	0.00201814066507	0.00201814066507	0.00201814066507	0.00201814066507
hhs10	201610	201607	201607	0.00201814062493	0.00201814062493	0.00201814062493	0.00201814062493	0.00201814062493	0.00201814062493	0.00201814062493	0.00201814062493	0.00201814062493	0.00201814062493	0.00201814062493	0.00201814062493	0.00201815063997	0.00201855124143	0.00203268245789	0.00235334389574	0.0077980785654	0.0545436318672	0.207275121384	0.333888787864	0.230953642075	0.080945921999	0.0239794731479	0.00846381810002	0.00325189296824	0.00212811574046	0.0020221967147	0.00201820071515	0.00201814062493	0.00201814062493	0.00201814062493	0.00201814062493	0.00201814062493
hhs10	201611	201607	201607	0.00201814062493	0.00201814062493	0.00201814062493	0.00201814062493	0.00201814062493	0.00201814062493	0.00201814062493	0.00201814062493	0.00201814062493	0.00201814062493	0.00201814062493	0.00201814062493	0.00201814062493	0.00201839100084	0.00202788525542	0.00228613298596	0.00724690103302	0.0515404929848	0.1975707914	0.317517037483	0.218112933165	0.0849467087398	0.0435219239862	0.0230515800185	0.00721264960827	0.0025591829404	0.00204222678765	0.00201863136172	0.00201814062493	0.00201814062493	0.00201814062493	0.00201814062493	0.00201814062493
hhs10	201612	201607	201607	0.00201814062493	0.00201814062493	0.00201814062493	0.00201814062493	0.00201814062493	0.00201814062493	0.00201814062493	0.00201814062493	0.00201814062493	0.00201814062493	0.00201814062493	0.00201814062493	0.00201814062493	0.00201838098581	0.00202746462389	0.00228392967793	0.00745380167155	0.0546184441896	0.210813193409	0.33648776995	0.222870315851	0.0727946237221	0.0267175240298	0.0137698344995	0.00526096937528	0.00247801106977	0.00205864143243	0.0020204941585	0.00201821073019	0.00201814062493	0.00201814062493	0.00201814062493	0.00201814062493
hhs10	201613	201607	201607	0.00201814062493	0.00201814062493	0.00201814062493	0.00201814062493	0.00201814062493	0.00201814062493	0.00201814062493	0.00201814062493	0.00201814062493	0.00201814062493	0.00201814062493	0.00201814062493	0.00201814062493	0.00201819070011	0.00202214663952	0.00221694911399	0.00686624952669	0.0505141520469	0.195491880144	0.311550329128	0.205164071875	0.0689652142854	0.0401372122142	0.0411590764308	0.0246236503089	0.00809359224666	0.0027842809002	0.00206508110089	0.00201951268493	0.002018160655	0.00201814062493	0.00201814062493	0.00201814062493
hhs10	201614	201607	201607	0.002018140645	0.002018140645	0.002018140645	0.002018140645	0.002018140645	0.002018140645	0.002018140645	0.002018140645	0.002018140645	0.002018140645	0.002018140645	0.002018140645	0.002018140645	0.00201818070515	0.00202191631379	0.00220746489641	0.00668057081724	0.0488587871875	0.189104401941	0.301070547902	0.198289732796	0.0701926077838	0.0481290315324	0.0499693545933	0.0293000216587	0.0099542659428	0.00358889898142	0.0022652917176	0.00203972304882	0.00201894184793	0.00201815066004	0.002018140645	0.002018140645
hhs10	201615	201607	201607	0.00201814060486	0.00201814060486	0.00201814060486	0.00201814060486	0.00201814060486	0.00201814060486	0.00201814060486	0.00201814060486	0.00201814060486	0.00201814060486	0.00201814060486	0.00201814060486	0.00201814060486	0.00201814060486	0.00202052418352	0.0021781207959	0.00618024951151	0.0443705276274	0.173172207881	0.283050597086	0.201305616816	0.0892852216462	0.0647506158823	0.0529338744642	0.0256365808563	0.00851341247548	0.00461064293575	0.00330492255341	0.00232885710837	0.00204845611996	0.00201930234908	0.00201816063493	0.00201814060486
hhs10	201616	201607	201607	0.00201814060486	0.00201814060486	0.00201814060486	0.00201814060486	0.00201814060486	0.00201814060486	0.00201814060486	0.00201814060486	0.00201814060486	0.00201814060486	0.00201814060486	0.00201814060486	0.00201814060486	0.00201814060486	0.00202054421359	0.00218126551732	0.006279228116	0.0454227974842	0.177265193007	0.288729312996	0.203522084576	0.0889918311556	0.0630956110913	0.0490836738504	0.0225082440343	0.00681117677302	0.00316140708217	0.00246756536216	0.00212298802066	0.00202828583671	0.00201853119128	0.0020181506199	0.00201814060486
hhs10	201617	201607	201607	0.00201814058479	0.00201814058479	0.00201814058479	0.00201814058479	0.00201814058479	0.00201814058479	0.00201814058479	0.00201814058479	0.00201814058479	0.00201814058479	0.00201814058479	0.00201814058479	0.00201814058479	0.00201814058479	0.0020205441935	0.00218140570613	0.00628298369183	0.0454586408441	0.177387685139	0.288867066927	0.203643825318	0.0893090765681	0.0633565121692	0.0489435329562	0.0222394402353	0.00658412581755	0.00294857751478	0.00234830628563	0.002094124665	0.00202548160638	0.00201842100581	0.00201814058479	0.00201814058479
hhs10	201618	201607	201607	0.00201814060486	0.00201814060486	0.00201814060486	0.00201814060486	0.00201814060486	0.00201814060486	0.00201814060486	0.00201814060486	0.00201814060486	0.00201814060486	0.00201814060486	0.00201814060486	0.00201814060486	0.00201814060486	0.0020205742587	0.00218234714125	0.00629925818875	0.045606663537	0.178099625807	0.290612951052	0.205523339219	0.0895512811025	0.0620519141057	0.0474737667683	0.0214304959249	0.00615435062745	0.00253479630134	0.00209899199351	0.00203187121973	0.00201934240922	0.00201818066501	0.00201814060486	0.00201814060486
hhs10	201619	201607	201607	0.00201814060486	0.00201814060486	0.00201814060486	0.00201814060486	0.00201814060486	0.00201814060486	0.00201814060486	0.00201814060486	0.00201814060486	0.00201814060486	0.00201814060486	0.00201814060486	0.00201814060486	0.00201814060486	0.00202062433388	0.00218532160706	0.00636804145856	0.046270480178	0.180703515235	0.294701319246	0.207737533566	0.0884602530549	0.0587817944137	0.0443707179131	0.0199264277472	0.00568884172173	0.00238127580876	0.00205277260064	0.00202396935603	0.0020187014469	0.00201816063493	0.00201814060486	0.00201814060486
