# Supplementary material for: A human judgment approach to epidemiological forecasting
Source: PLoS Comput Biol. 2017 Mar 10;13(3):e1005248. doi: 10.1371/journal.pcbi.1005248 (PMC5345757; doi:10.1371/journal.pcbi.1005248)
Supplement: S1 Data — (ZIP) [file pcbi.1005248.s002.zip › S1_data/influenza_2015-2016_archefilter_2wk-ahead-wili.csv]

region	wILI available through week	ground truth	Point Prediction	Pr(0.0<=wILI<0.5)	Pr(0.5<=wILI<1.0)	Pr(1.0<=wILI<1.5)	Pr(1.5<=wILI<2.0)	Pr(2.0<=wILI<2.5)	Pr(2.5<=wILI<3.0)	Pr(3.0<=wILI<3.5)	Pr(3.5<=wILI<4.0)	Pr(4.0<=wILI<4.5)	Pr(4.5<=wILI<5.0)	Pr(5.0<=wILI<5.5)	Pr(5.5<=wILI<6.0)	Pr(6.0<=wILI<6.5)	Pr(6.5<=wILI<7.0)	Pr(7.0<=wILI<7.5)	Pr(7.5<=wILI<8.0)	Pr(8.0<=wILI<8.5)	Pr(8.5<=wILI<9.0)	Pr(9.0<=wILI<9.5)	Pr(9.5<=wILI<10.0)	Pr(10.0<=wILI<10.5)	Pr(10.5<=wILI<11.0)	Pr(11.0<=wILI<11.5)	Pr(11.5<=wILI<12.0)	Pr(12.0<=wILI<12.5)	Pr(12.5<=wILI<13.0)	Pr(13.0<=wILI)
nat	201542	1.47967	1.60698782	0.0138855184066	0.0588529414208	0.244927538221	0.33208841543	0.118420170872	0.0211124263906	0.0103815672603	0.0100165710999	0.0100165710999	0.0100165710999	0.0100165710999	0.0100165710999	0.0100165710999	0.0100165710999	0.0100165710999	0.0100165710999	0.0100165710999	0.0100165710999	0.0100165710999	0.0100165710999	0.0100165710999	0.0100165710999	0.0100165710999	0.0100165710999	0.0100165710999	0.0100165710999	0.0100165710999
nat	201543	1.54529	1.58052762	0.0226755682224	0.106622917858	0.272465565541	0.336995682714	0.189405991481	0.0458723628841	0.00535304119034	0.00118679612287	0.00102450564684	0.00102208712998	0.00102208712998	0.00102208712998	0.00102208712998	0.00102208712998	0.00102208712998	0.00102208712998	0.00102208712998	0.00102208712998	0.00102208712998	0.00102208712998	0.00102208712998	0.00102208712998	0.00102208712998	0.00102208712998	0.00102208712998	0.00102208712998	0.00102208712998
nat	201544	1.64003	1.62277227	0.0185711554221	0.0911974683632	0.255282535517	0.339017406292	0.198754220707	0.0498521228114	0.00671046882039	0.00220380246977	0.00202428255781	0.00202147427995	0.00202147427995	0.00202147427995	0.00202147427995	0.00202147427995	0.00202147427995	0.00202147427995	0.00202147427995	0.00202147427995	0.00202147427995	0.00202147427995	0.00202147427995	0.00202147427995	0.00202147427995	0.00202147427995	0.00202147427995	0.00202147427995	0.00202147427995
nat	201545	1.9437	1.70474488	0.0119105799258	0.0702805553642	0.23517881384	0.350283807331	0.22204474812	0.0606741763402	0.00882423258466	0.00238561097827	0.00203083853745	0.00202157421866	0.00202147427995	0.00202147427995	0.00202147427995	0.00202147427995	0.00202147427995	0.00202147427995	0.00202147427995	0.00202147427995	0.00202147427995	0.00202147427995	0.00202147427995	0.00202147427995	0.00202147427995	0.00202147427995	0.00202147427995	0.00202147427995	0.00202147427995
nat	201546	1.72274	1.78635602	0.00853931721976	0.0575451945684	0.215230504705	0.346919906725	0.241041546191	0.0764236374415	0.0130534089717	0.00281226930818	0.00204733839889	0.00202181405159	0.00202147425996	0.00202147425996	0.00202147425996	0.00202147425996	0.00202147425996	0.00202147425996	0.00202147425996	0.00202147425996	0.00202147425996	0.00202147425996	0.00202147425996	0.00202147425996	0.00202147425996	0.00202147425996	0.00202147425996	0.00202147425996	0.00202147425996
nat	201547	1.83327	1.98550496	0.00524013048457	0.0349647822624	0.14933554601	0.299139430897	0.291808416537	0.141516470947	0.034008868463	0.00540640851692	0.00218934133785	0.00202550181013	0.00202151425544	0.00202147427995	0.00202147427995	0.00202147427995	0.00202147427995	0.00202147427995	0.00202147427995	0.00202147427995	0.00202147427995	0.00202147427995	0.00202147427995	0.00202147427995	0.00202147427995	0.00202147427995	0.00202147427995	0.00202147427995	0.00202147427995
nat	201548	1.92522	2.533582	0.00211103935544	0.00439048151978	0.0277846054043	0.122646322798	0.2668288549	0.297302337468	0.175408397203	0.0557805372951	0.0106625852409	0.00269619051976	0.00204474001257	0.00202179408384	0.00202147427995	0.00202147427995	0.00202147427995	0.00202147427995	0.00202147427995	0.00202147427995	0.00202147427995	0.00202147427995	0.00202147427995	0.00202147427995	0.00202147427995	0.00202147427995	0.00202147427995	0.00202147427995	0.00202147427995
nat	201549	2.36388	3.27733331	0.0020221238616	0.00206180952453	0.00310035264226	0.014867576441	0.0748447157088	0.209993176475	0.30439398557	0.228502245865	0.0956359355793	0.0257652035163	0.00600445171553	0.00245769674833	0.00204920725282	0.00202234372677	0.00202148425383	0.00202147425996	0.00202147425996	0.00202147425996	0.00202147425996	0.00202147425996	0.00202147425996	0.00202147425996	0.00202147425996	0.00202147425996	0.00202147425996	0.00202147425996	0.00202147425996
nat	201550	2.46456	3.6543773	0.00202150430154	0.00202471233432	0.00214612788039	0.00438030784584	0.0240456287596	0.103323144531	0.239715826378	0.296525399848	0.197718499804	0.0748437985172	0.0184059071262	0.00432470194426	0.00221455591923	0.00203049878598	0.0020216941851	0.00202147431993	0.00202147431993	0.00202147431993	0.00202147431993	0.00202147431993	0.00202147431993	0.00202147431993	0.00202147431993	0.00202147431993	0.00202147431993	0.00202147431993	0.00202147431993
nat	201551	1.9957	2.87911686	0.0020348061044	0.00244614385734	0.00845962617439	0.0500213990052	0.175311876393	0.301257921762	0.260248889971	0.12330857668	0.0349801328489	0.00712985163981	0.00243994765707	0.00203838391036	0.00202180407771	0.00202147427995	0.00202147427995	0.00202147427995	0.00202147427995	0.00202147427995	0.00202147427995	0.00202147427995	0.00202147427995	0.00202147427995	0.00202147427995	0.00202147427995	0.00202147427995	0.00202147427995	0.00202147427995
nat	201552	2.04205	2.66867546	0.00208385598401	0.00369689677728	0.0208863852227	0.0967201797035	0.234563216653	0.300857271435	0.207873114514	0.0783716320579	0.016989684897	0.00351588778211	0.00209639829236	0.00202334309389	0.00202149422772	0.00202147423998	0.00202147423998	0.00202147423998	0.00202147423998	0.00202147423998	0.00202147423998	0.00202147423998	0.00202147423998	0.00202147423998	0.00202147423998	0.00202147423998	0.00202147423998	0.00202147423998	0.00202147423998
nat	201601	2.15848	2.55900964	0.00214883619833	0.00482413563557	0.0300617592725	0.127496509765	0.268377967614	0.2919745176	0.171573140836	0.0555594634213	0.0108666002401	0.00272705162169	0.00204608920544	0.00202181409157	0.00202147429994	0.00202147429994	0.00202147429994	0.00202147429994	0.00202147429994	0.00202147429994	0.00202147429994	0.00202147429994	0.00202147429994	0.00202147429994	0.00202147429994	0.00202147429994	0.00202147429994	0.00202147429994	0.00202147429994
nat	201602	2.28065	2.84834956	0.0020594409974	0.00305794867669	0.0143290668229	0.0704472231575	0.196529455013	0.297854588808	0.244770501873	0.10728172492	0.0248210327733	0.00436663614262	0.00213604402168	0.00202419261297	0.00202150426157	0.00202147427995	0.00202147427995	0.00202147427995	0.00202147427995	0.00202147427995	0.00202147427995	0.00202147427995	0.00202147427995	0.00202147427995	0.00202147427995	0.00202147427995	0.00202147427995	0.00202147427995	0.00202147427995
nat	201603	2.41735	3.06941916	0.00202998905838	0.00229161861776	0.00613384242836	0.0339259393181	0.130920448807	0.274763069355	0.301100408355	0.163983093608	0.0432554281411	0.00693931848157	0.00230525025835	0.0020293894261	0.00202156422479	0.00202147427995	0.00202147427995	0.00202147427995	0.00202147427995	0.00202147427995	0.00202147427995	0.00202147427995	0.00202147427995	0.00202147427995	0.00202147427995	0.00202147427995	0.00202147427995	0.00202147427995	0.00202147427995
nat	201604	2.84303	3.26357929	0.00202199392128	0.00205440404558	0.00293218574081	0.0136099675285	0.0738732906922	0.222652281104	0.327278248616	0.227995594286	0.0776820449513	0.0145173210886	0.00300463131313	0.00205545340206	0.00202194395192	0.00202147423998	0.00202147423998	0.00202147423998	0.00202147423998	0.00202147423998	0.00202147423998	0.00202147423998	0.00202147423998	0.00202147423998	0.00202147423998	0.00202147423998	0.00202147423998	0.00202147423998	0.00202147423998
nat	201605	3.16348	3.53021588	0.00202161417416	0.00202884973698	0.00223650239485	0.0056369570801	0.0336873353018	0.137360947888	0.28598802295	0.300391070341	0.154638682389	0.0377770572968	0.00571508916592	0.00219202966757	0.00202517199234	0.00202150424158	0.00202147425996	0.00202147425996	0.00202147425996	0.00202147425996	0.00202147425996	0.00202147425996	0.00202147425996	0.00202147425996	0.00202147425996	0.00202147425996	0.00202147425996	0.00202147425996	0.00202147425996
nat	201606	3.18489	3.63544303	0.00202157419868	0.00202908958989	0.00226197677279	0.00560797485333	0.0296513003835	0.116536008696	0.258807821096	0.305353836945	0.181510523344	0.0538972716421	0.00943994491356	0.00254343417021	0.0020383838902	0.00202169412513	0.00202147425996	0.00202147425996	0.00202147425996	0.00202147425996	0.00202147425996	0.00202147425996	0.00202147425996	0.00202147425996	0.00202147425996	0.00202147425996	0.00202147425996	0.00202147425996	0.00202147425996
nat	201607	3.34816	3.40268552	0.00202265353678	0.00206976464608	0.00302145102835	0.0126119397009	0.0606814812536	0.177531203645	0.288845920356	0.25784435194	0.124492349503	0.0324168244374	0.00586544695963	0.00226693373296	0.0020289496757	0.0020215642048	0.00202147425996	0.00202147425996	0.00202147425996	0.00202147425996	0.00202147425996	0.00202147425996	0.00202147425996	0.00202147425996	0.00202147425996	0.00202147425996	0.00202147425996	0.00202147425996	0.00202147425996
nat	201608	3.5665	2.99696792	0.00203309715239	0.00238308252881	0.00734909719057	0.0412981783968	0.148950692016	0.282436923473	0.281755211523	0.149087658023	0.0422338146311	0.00769367588257	0.00242177879887	0.00203450628826	0.00202164417576	0.00202147427995	0.00202147427995	0.00202147427995	0.00202147427995	0.00202147427995	0.00202147427995	0.00202147427995	0.00202147427995	0.00202147427995	0.00202147427995	0.00202147427995	0.00202147427995	0.00202147427995	0.00202147427995
nat	201609	3.07877	2.7447083	0.00205822170438	0.00305607976207	0.014847288734	0.0772025889805	0.22144646058	0.319292415974	0.22673751581	0.0814700919093	0.016211821926	0.00326046442198	0.00207246297084	0.00202246363322	0.00202148423385	0.00202147423998	0.00202147423998	0.00202147423998	0.00202147423998	0.00202147423998	0.00202147423998	0.00202147423998	0.00202147423998	0.00202147423998	0.00202147423998	0.00202147423998	0.00202147423998	0.00202147423998	0.00202147423998
nat	201610	2.78923	2.587006	0.00209658821739	0.00403560914024	0.0246027166525	0.113973821087	0.267391080124	0.313774785972	0.179505554679	0.0496935100784	0.00814274050004	0.00240683796113	0.00203302719529	0.00202161419415	0.00202147427995	0.00202147427995	0.00202147427995	0.00202147427995	0.00202147427995	0.00202147427995	0.00202147427995	0.00202147427995	0.00202147427995	0.00202147427995	0.00202147427995	0.00202147427995	0.00202147427995	0.00202147427995	0.00202147427995
nat	201611	2.47548	2.37120885	0.00223269472988	0.00675174344198	0.0480698952565	0.189869896993	0.330398108649	0.26164679011	0.100687467748	0.0203068208469	0.00359071193146	0.00207989843158	0.00202238370225	0.00202147425996	0.00202147425996	0.00202147425996	0.00202147425996	0.00202147425996	0.00202147425996	0.00202147425996	0.00202147425996	0.00202147425996	0.00202147425996	0.00202147425996	0.00202147425996	0.00202147425996	0.00202147425996	0.00202147425996	0.00202147425996
nat	201612	2.05142	2.1614486	0.00280478395421	0.012793828414	0.0760334882201	0.242571322915	0.349656415569	0.214474772446	0.0554834000653	0.0075316653084	0.00225922850292	0.0020260115176	0.00202149428768	0.00202147429994	0.00202147429994	0.00202147429994	0.00202147429994	0.00202147429994	0.00202147429994	0.00202147429994	0.00202147429994	0.00202147429994	0.00202147429994	0.00202147429994	0.00202147429994	0.00202147429994	0.00202147429994	0.00202147429994	0.00202147429994
nat	201613	1.99807	1.95611474	0.00603647225959	0.0423532522349	0.174320837621	0.32020891674	0.274395760093	0.115548997444	0.0246306400214	0.00402274710775	0.00209478936198	0.00202252367644	0.00202147431993	0.00202147431993	0.00202147431993	0.00202147431993	0.00202147431993	0.00202147431993	0.00202147431993	0.00202147431993	0.00202147431993	0.00202147431993	0.00202147431993	0.00202147431993	0.00202147431993	0.00202147431993	0.00202147431993	0.00202147431993	0.00202147431993
nat	201614	1.89846	1.72303792	0.00789793062624	0.0593287314153	0.230571579162	0.364033095775	0.230541097854	0.0593064450821	0.00767173933484	0.00223817139351	0.0020246723188	0.00202147427995	0.00202147427995	0.00202147427995	0.00202147427995	0.00202147427995	0.00202147427995	0.00202147427995	0.00202147427995	0.00202147427995	0.00202147427995	0.00202147427995	0.00202147427995	0.00202147427995	0.00202147427995	0.00202147427995	0.00202147427995	0.00202147427995	0.00202147427995
nat	201615	1.72666	1.59194423	0.0140508875528	0.077720623625	0.244908209876	0.349696461012	0.212149218536	0.0537603866616	0.0070881173035	0.00221523548057	0.00202432255332	0.00202147429994	0.00202147429994	0.00202147429994	0.00202147429994	0.00202147429994	0.00202147429994	0.00202147429994	0.00202147429994	0.00202147429994	0.00202147429994	0.00202147429994	0.00202147429994	0.00202147429994	0.00202147429994	0.00202147429994	0.00202147429994	0.00202147429994	0.00202147429994
nat	201616	1.59993	1.46564727	0.0471072960376	0.176529919445	0.321930914342	0.272673760594	0.113339919818	0.0239644880372	0.00395265001375	0.00209203101203	0.00202248366096	0.00202147427995	0.00202147427995	0.00202147427995	0.00202147427995	0.00202147427995	0.00202147427995	0.00202147427995	0.00202147427995	0.00202147427995	0.00202147427995	0.00202147427995	0.00202147427995	0.00202147427995	0.00202147427995	0.00202147427995	0.00202147427995	0.00202147427995	0.00202147427995
nat	201617	1.40294	1.39384109	0.0615959704469	0.219838189062	0.355690078453	0.238914590538	0.070031647303	0.0109049065319	0.00257837274427	0.00203803410471	0.00202167413739	0.00202147425996	0.00202147425996	0.00202147425996	0.00202147425996	0.00202147425996	0.00202147425996	0.00202147425996	0.00202147425996	0.00202147425996	0.00202147425996	0.00202147425996	0.00202147425996	0.00202147425996	0.00202147425996	0.00202147425996	0.00202147425996	0.00202147425996	0.00202147425996
nat	201618	1.33246	1.3627783	0.0638703963035	0.226636682182	0.360989562179	0.233615102764	0.0632331570815	0.00885482382502	0.00236263506792	0.00202955932191	0.00202154423705	0.00202147427995	0.00202147427995	0.00202147427995	0.00202147427995	0.00202147427995	0.00202147427995	0.00202147427995	0.00202147427995	0.00202147427995	0.00202147427995	0.00202147427995	0.00202147427995	0.00202147427995	0.00202147427995	0.00202147427995	0.00202147427995	0.00202147427995	0.00202147427995
hhs1	201542	0.923337	1.1760952	0.0126429602988	0.1919669852	0.453657496722	0.0998244939673	0.0195737098373	0.0116945419409	0.0101624815166	0.0100895262583	0.010016571	0.0100895262583	0.010016571	0.010016571	0.010016571	0.010016571	0.010016571	0.010016571	0.010016571	0.010016571	0.010016571	0.010016571	0.010016571	0.010016571	0.010016571	0.010016571	0.010016571	0.010016571	0.010016571
hhs1	201543	0.767975	0.77912558	0.291721459862	0.363059033105	0.241982821379	0.0700392833209	0.0100990008511	0.00161427398977	0.00104205489503	0.00102241693773	0.00102208713998	0.00102208713998	0.00102208713998	0.00102208713998	0.00102208713998	0.00102208713998	0.00102208713998	0.00102208713998	0.00102208713998	0.00102208713998	0.00102208713998	0.00102208713998	0.00102208713998	0.00102208713998	0.00102208713998	0.00102208713998	0.00102208713998	0.00102208713998	0.00102208713998
hhs1	201544	0.736201	0.79201531	0.281292015572	0.353531615659	0.23808665065	0.0706983891335	0.011277827952	0.00264107431899	0.00204259133022	0.00202182406545	0.00202147427995	0.00202147427995	0.00202147427995	0.00202147427995	0.00202147427995	0.00202147427995	0.00202147427995	0.00202147427995	0.00202147427995	0.00202147427995	0.00202147427995	0.00202147427995	0.00202147427995	0.00202147427995	0.00202147427995	0.00202147427995	0.00202147427995	0.00202147427995	0.00202147427995
hhs1	201545	0.954736	0.84157347	0.263990332942	0.345743987852	0.247702691271	0.0821901611448	0.0148273611029	0.00305236207228	0.00206279891779	0.00202228376354	0.00202148425383	0.00202147425996	0.00202147425996	0.00202147425996	0.00202147425996	0.00202147425996	0.00202147425996	0.00202147425996	0.00202147425996	0.00202147425996	0.00202147425996	0.00202147425996	0.00202147425996	0.00202147425996	0.00202147425996	0.00202147425996	0.00202147425996	0.00202147425996	0.00202147425996
hhs1	201546	0.807851	0.8408009	0.261312884876	0.343890254646	0.249373576608	0.0843798283404	0.0154454020918	0.0031043102153	0.00206348849491	0.00202224378805	0.00202147425996	0.00202147425996	0.00202147425996	0.00202147425996	0.00202147425996	0.00202147425996	0.00202147425996	0.00202147425996	0.00202147425996	0.00202147425996	0.00202147425996	0.00202147425996	0.00202147425996	0.00202147425996	0.00202147425996	0.00202147425996	0.00202147425996	0.00202147425996	0.00202147425996
hhs1	201547	0.975831	0.81480526	0.260783861907	0.341953455802	0.249542915258	0.0858177773826	0.0161553468825	0.00324096644363	0.00207500145517	0.00202265355678	0.00202148427382	0.00202147427995	0.00202147427995	0.00202147427995	0.00202147427995	0.00202147427995	0.00202147427995	0.00202147427995	0.00202147427995	0.00202147427995	0.00202147427995	0.00202147427995	0.00202147427995	0.00202147427995	0.00202147427995	0.00202147427995	0.00202147427995	0.00202147427995	0.00202147427995
hhs1	201548	1.03668	0.97893899	0.196575376852	0.293526492951	0.270604689423	0.141159080112	0.0454526807071	0.00957576172005	0.00265348670727	0.0020441004048	0.00202179408384	0.00202147427995	0.00202147427995	0.00202147427995	0.00202147427995	0.00202147427995	0.00202147427995	0.00202147427995	0.00202147427995	0.00202147427995	0.00202147427995	0.00202147427995	0.00202147427995	0.00202147427995	0.00202147427995	0.00202147427995	0.00202147427995	0.00202147427995	0.00202147427995
hhs1	201549	1.38302	1.2857147	0.0803788727139	0.197803743573	0.297536673765	0.235471884119	0.107596401949	0.0323812765607	0.00770679783571	0.00267361436427	0.0020628988769	0.00202275349549	0.00202149426769	0.00202147427995	0.00202147427995	0.00202147427995	0.00202147427995	0.00202147427995	0.00202147427995	0.00202147427995	0.00202147427995	0.00202147427995	0.00202147427995	0.00202147427995	0.00202147427995	0.00202147427995	0.00202147427995	0.00202147427995	0.00202147427995
hhs1	201550	1.59869	1.59143547	0.0346742904024	0.122052906702	0.248622289819	0.27519728308	0.179875697694	0.07449026382	0.0211086193583	0.00522629896655	0.00234673481853	0.0020400129114	0.00202200395514	0.00202148427382	0.00202147427995	0.00202147427995	0.00202147427995	0.00202147427995	0.00202147427995	0.00202147427995	0.00202147427995	0.00202147427995	0.00202147427995	0.00202147427995	0.00202147427995	0.00202147427995	0.00202147427995	0.00202147427995	0.00202147427995
hhs1	201551	1.32779	1.28757222	0.0854003125327	0.198952956844	0.293397649028	0.234538714026	0.108286627595	0.0314767209519	0.00699812235113	0.00251325267888	0.00204834777989	0.00202222380031	0.00202148425383	0.00202147425996	0.00202147425996	0.00202147425996	0.00202147425996	0.00202147425996	0.00202147425996	0.00202147425996	0.00202147425996	0.00202147425996	0.00202147425996	0.00202147425996	0.00202147425996	0.00202147425996	0.00202147425996	0.00202147425996	0.00202147425996
hhs1	201552	1.40757	1.14475795	0.131590499225	0.247630630417	0.298410141109	0.194291209529	0.0696094775894	0.0147235950312	0.00325302907872	0.00208191723477	0.00202295339292	0.00202148429381	0.00202147429994	0.00202147429994	0.00202147429994	0.00202147429994	0.00202147429994	0.00202147429994	0.00202147429994	0.00202147429994	0.00202147429994	0.00202147429994	0.00202147429994	0.00202147429994	0.00202147429994	0.00202147429994	0.00202147429994	0.00202147429994	0.00202147429994
hhs1	201601	1.51447	1.41614774	0.0676416736211	0.173581107762	0.286623226282	0.259498130363	0.129310885849	0.0358198578994	0.0067506142018	0.00235545946826	0.00203236759978	0.00202161419415	0.00202147427995	0.00202147427995	0.00202147427995	0.00202147427995	0.00202147427995	0.00202147427995	0.00202147427995	0.00202147427995	0.00202147427995	0.00202147427995	0.00202147427995	0.00202147427995	0.00202147427995	0.00202147427995	0.00202147427995	0.00202147427995	0.00202147427995
hhs1	201602	1.70551	1.86941697	0.0148880239017	0.0671665942849	0.191400818162	0.29668187499	0.248173192738	0.111354196421	0.0269158778701	0.00484666172545	0.00218172598626	0.00202592153269	0.00202152422932	0.00202147425996	0.00202147425996	0.00202147425996	0.00202147425996	0.00202147425996	0.00202147425996	0.00202147425996	0.00202147425996	0.00202147425996	0.00202147425996	0.00202147425996	0.00202147425996	0.00202147425996	0.00202147425996	0.00202147425996	0.00202147425996
hhs1	201603	1.80717	2.22361859	0.00503094866214	0.0239539240365	0.0967167218241	0.230515399001	0.30193695931	0.209369536825	0.076877128571	0.0158841728587	0.00327418600714	0.0020748714938	0.00202255357807	0.00202148423385	0.00202147423998	0.00202147423998	0.00202147423998	0.00202147423998	0.00202147423998	0.00202147423998	0.00202147423998	0.00202147423998	0.00202147423998	0.00202147423998	0.00202147423998	0.00202147423998	0.00202147423998	0.00202147423998	0.00202147423998
hhs1	201604	1.9911	2.12015619	0.0123097350267	0.0501137318822	0.136845663884	0.235309881111	0.260590537853	0.177686478424	0.0706887643287	0.0164260307254	0.00355803197231	0.0021038837227	0.00202365292391	0.00202149424771	0.00202147425996	0.00202147425996	0.00202147425996	0.00202147425996	0.00202147425996	0.00202147425996	0.00202147425996	0.00202147425996	0.00202147425996	0.00202147425996	0.00202147425996	0.00202147425996	0.00202147425996	0.00202147425996	0.00202147425996
hhs1	201605	1.98808	1.74839482	0.0241275880185	0.091466373461	0.200617897833	0.247759708784	0.200253741147	0.12295951074	0.0556227740412	0.0164943589882	0.00414921947032	0.00217843802416	0.00202673105631	0.00202154423705	0.00202147427995	0.00202147427995	0.00202147427995	0.00202147427995	0.00202147427995	0.00202147427995	0.00202147427995	0.00202147427995	0.00202147427995	0.00202147427995	0.00202147427995	0.00202147427995	0.00202147427995	0.00202147427995	0.00202147427995
hhs1	201606	1.97011	1.38096601	0.054374918727	0.172156529642	0.29916528205	0.258854532451	0.123284919954	0.038825264488	0.0109739841703	0.00373790166796	0.00222656848678	0.00203461620072	0.00202188400869	0.00202148425383	0.00202147425996	0.00202147425996	0.00202147425996	0.00202147425996	0.00202147425996	0.00202147425996	0.00202147425996	0.00202147425996	0.00202147425996	0.00202147425996	0.00202147425996	0.00202147425996	0.00202147425996	0.00202147425996	0.00202147425996
hhs1	201607	2.00001	1.34384153	0.0555680875769	0.17933388995	0.308940170732	0.259327594942	0.116814638996	0.032052688063	0.00697585607541	0.00254559287164	0.00205393437426	0.00202247366709	0.00202148427382	0.00202147427995	0.00202147427995	0.00202147427995	0.00202147427995	0.00202147427995	0.00202147427995	0.00202147427995	0.00202147427995	0.00202147427995	0.00202147427995	0.00202147427995	0.00202147427995	0.00202147427995	0.00202147427995	0.00202147427995	0.00202147427995
hhs1	201608	2.54487	1.1042793	0.0968561572834	0.247846393147	0.344076600371	0.207621400956	0.053547765975	0.00736158945644	0.0022559504684	0.00202610142238	0.00202150424158	0.00202147425996	0.00202147425996	0.00202147425996	0.00202147425996	0.00202147425996	0.00202147425996	0.00202147425996	0.00202147425996	0.00202147425996	0.00202147425996	0.00202147425996	0.00202147425996	0.00202147425996	0.00202147425996	0.00202147425996	0.00202147425996	0.00202147425996	0.00202147425996
hhs1	201609	2.20908	1.18424065	0.0693131086372	0.227900577116	0.355489844803	0.230795561807	0.0642037318902	0.00942426462351	0.00243234232094	0.00203243755688	0.00202159420641	0.00202147427995	0.00202147427995	0.00202147427995	0.00202147427995	0.00202147427995	0.00202147427995	0.00202147427995	0.00202147427995	0.00202147427995	0.00202147427995	0.00202147427995	0.00202147427995	0.00202147427995	0.00202147427995	0.00202147427995	0.00202147427995	0.00202147427995	0.00202147427995
hhs1	201610	2.01418	1.17861795	0.0691048756419	0.223230418791	0.349798521426	0.233500480718	0.0696760153928	0.0114879989529	0.00273949393737	0.00205339468489	0.00202225378192	0.00202148425383	0.00202147425996	0.00202147425996	0.00202147425996	0.00202147425996	0.00202147425996	0.00202147425996	0.00202147425996	0.00202147425996	0.00202147425996	0.00202147425996	0.00202147425996	0.00202147425996	0.00202147425996	0.00202147425996	0.00202147425996	0.00202147425996	0.00202147425996
hhs1	201611	2.03999	1.21815336	0.0630699865127	0.218472396628	0.351945394865	0.239002456654	0.0723796274139	0.0119279591491	0.00274354145525	0.00205002675027	0.00202206389837	0.00202148425383	0.00202147425996	0.00202147425996	0.00202147425996	0.00202147425996	0.00202147425996	0.00202147425996	0.00202147425996	0.00202147425996	0.00202147425996	0.00202147425996	0.00202147425996	0.00202147425996	0.00202147425996	0.00202147425996	0.00202147425996	0.00202147425996	0.00202147425996
hhs1	201612	1.71331	1.31835531	0.0517126708223	0.189868475965	0.330717209653	0.260139212024	0.101008100111	0.0218570599507	0.004144392348	0.00214145066373	0.00202485216844	0.00202151421546	0.00202147423998	0.00202147423998	0.00202147423998	0.00202147423998	0.00202147423998	0.00202147423998	0.00202147423998	0.00202147423998	0.00202147423998	0.00202147423998	0.00202147423998	0.00202147423998	0.00202147423998	0.00202147423998	0.00202147423998	0.00202147423998	0.00202147423998
hhs1	201613	1.57636	1.27302984	0.0644089160639	0.228246395048	0.362244352696	0.23236032224	0.0616234442151	0.00836941149726	0.0023115563912	0.00202755055376	0.00202151425544	0.00202147427995	0.00202147427995	0.00202147427995	0.00202147427995	0.00202147427995	0.00202147427995	0.00202147427995	0.00202147427995	0.00202147427995	0.00202147427995	0.00202147427995	0.00202147427995	0.00202147427995	0.00202147427995	0.00202147427995	0.00202147427995	0.00202147427995	0.00202147427995
hhs1	201614	1.62583	1.22653276	0.0655879730239	0.230781380504	0.363792813125	0.230263328192	0.0592357884113	0.00766767182918	0.0022383512832	0.00202468231267	0.00202147427995	0.00202147427995	0.00202147427995	0.00202147427995	0.00202147427995	0.00202147427995	0.00202147427995	0.00202147427995	0.00202147427995	0.00202147427995	0.00202147427995	0.00202147427995	0.00202147427995	0.00202147427995	0.00202147427995	0.00202147427995	0.00202147427995	0.00202147427995	0.00202147427995
hhs1	201615	1.13344	1.17036592	0.0693645577806	0.233001061647	0.361603609241	0.227424411393	0.0583666120052	0.00757284005897	0.00223428379965	0.00202461237559	0.00202147429994	0.00202147429994	0.00202147429994	0.00202147429994	0.00202147429994	0.00202147429994	0.00202147429994	0.00202147429994	0.00202147429994	0.00202147429994	0.00202147429994	0.00202147429994	0.00202147429994	0.00202147429994	0.00202147429994	0.00202147429994	0.00202147429994	0.00202147429994	0.00202147429994
hhs1	201616	1.05605	1.09942728	0.0950292376343	0.247991783986	0.346612875011	0.208193420168	0.0525675171085	0.00696259413866	0.00221030845817	0.00202425255618	0.00202147425996	0.00202147425996	0.00202147425996	0.00202147425996	0.00202147425996	0.00202147425996	0.00202147425996	0.00202147425996	0.00202147425996	0.00202147425996	0.00202147425996	0.00202147425996	0.00202147425996	0.00202147425996	0.00202147425996	0.00202147425996	0.00202147425996	0.00202147425996	0.00202147425996
hhs1	201617	0.89892	1.02834322	0.155477208167	0.283299421724	0.311305247267	0.162898686976	0.0389089131908	0.00552527556832	0.00215383309146	0.00202340307712	0.00202147425996	0.00202147425996	0.00202147425996	0.00202147425996	0.00202147425996	0.00202147425996	0.00202147425996	0.00202147425996	0.00202147425996	0.00202147425996	0.00202147425996	0.00202147425996	0.00202147425996	0.00202147425996	0.00202147425996	0.00202147425996	0.00202147425996	0.00202147425996	0.00202147425996
hhs1	201618	0.895756	0.90934654	0.246503396734	0.33646777645	0.25813689254	0.0946911649559	0.018340966399	0.00336087287931	0.0020687852467	0.00202213385547	0.00202147425996	0.00202147425996	0.00202147425996	0.00202147425996	0.00202147425996	0.00202147425996	0.00202147425996	0.00202147425996	0.00202147425996	0.00202147425996	0.00202147425996	0.00202147425996	0.00202147425996	0.00202147425996	0.00202147425996	0.00202147425996	0.00202147425996	0.00202147425996	0.00202147425996
hhs2	201542	1.21684	1.68027257	0.0154887650354	0.0606525871528	0.209131378692	0.304931216962	0.162873127761	0.0345319862872	0.0119135975993	0.0101624915105	0.010016571	0.010016571	0.010016571	0.010016571	0.010016571	0.010016571	0.010016571	0.010016571	0.010016571	0.010016571	0.010016571	0.010016571	0.010016571	0.010016571	0.010016571	0.010016571	0.010016571	0.010016571	0.010016571
hhs2	201543	1.07336	1.62135595	0.0242858109905	0.109003858846	0.266661917272	0.325184439164	0.191756252112	0.0540535763295	0.00812989837529	0.00148993024181	0.00103656825963	0.00102226702966	0.00102208713998	0.00102208713998	0.00102208713998	0.00102208713998	0.00102208713998	0.00102208713998	0.00102208713998	0.00102208713998	0.00102208713998	0.00102208713998	0.00102208713998	0.00102208713998	0.00102208713998	0.00102208713998	0.00102208713998	0.00102208713998	0.00102208713998
hhs2	201544	1.3633	1.72343152	0.0166092683557	0.0810884567604	0.231389225437	0.325613432832	0.218801404865	0.0719611240594	0.0132047661525	0.0028926999844	0.00205260516906	0.00202195396579	0.00202147425996	0.00202147425996	0.00202147425996	0.00202147425996	0.00202147425996	0.00202147425996	0.00202147425996	0.00202147425996	0.00202147425996	0.00202147425996	0.00202147425996	0.00202147425996	0.00202147425996	0.00202147425996	0.00202147425996	0.00202147425996	0.00202147425996
hhs2	201545	1.35069	1.71531304	0.0164464482044	0.0811503288176	0.233502409535	0.328292769739	0.217432434381	0.0694959857952	0.0124299013352	0.00281294889142	0.00204978689736	0.00202192398417	0.00202147425996	0.00202147425996	0.00202147425996	0.00202147425996	0.00202147425996	0.00202147425996	0.00202147425996	0.00202147425996	0.00202147425996	0.00202147425996	0.00202147425996	0.00202147425996	0.00202147425996	0.00202147425996	0.00202147425996	0.00202147425996	0.00202147425996
hhs2	201546	1.57092	1.73686907	0.015210406354	0.0766844682552	0.227073014607	0.327705952881	0.223504472964	0.0744520972252	0.0139111331149	0.00300893873135	0.00206214933655	0.00202229377741	0.00202148427382	0.00202147427995	0.00202147427995	0.00202147427995	0.00202147427995	0.00202147427995	0.00202147427995	0.00202147427995	0.00202147427995	0.00202147427995	0.00202147427995	0.00202147427995	0.00202147427995	0.00202147427995	0.00202147427995	0.00202147427995	0.00202147427995
hhs2	201547	1.86092	2.2710505	0.00296764408417	0.0133611105419	0.0707084336812	0.210843679127	0.315938582216	0.234833388017	0.0906799366394	0.0201329378824	0.00402657472054	0.00213920210621	0.00202488221012	0.00202151427542	0.00202147429994	0.00202147429994	0.00202147429994	0.00202147429994	0.00202147429994	0.00202147429994	0.00202147429994	0.00202147429994	0.00202147429994	0.00202147429994	0.00202147429994	0.00202147429994	0.00202147429994	0.00202147429994	0.00202147429994
hhs2	201548	1.74541	2.61248147	0.0020887230406	0.00380404114604	0.0215125016832	0.0946503909073	0.214066770502	0.2668288549	0.205881889764	0.108542621693	0.0386585171318	0.00896829424089	0.00263118038631	0.00204378060092	0.00202179408384	0.00202147427995	0.00202147427995	0.00202147427995	0.00202147427995	0.00202147427995	0.00202147427995	0.00202147427995	0.00202147427995	0.00202147427995	0.00202147427995	0.00202147427995	0.00202147427995	0.00202147427995	0.00202147427995
hhs2	201549	2.29498	3.77700651	0.00202178410996	0.00203426645546	0.00229929393376	0.00541213505913	0.0254545245479	0.092376975971	0.199012084566	0.259217395114	0.214792287738	0.115845654371	0.0404961206524	0.00978169553171	0.00290048526769	0.0020745417576	0.00202304333776	0.00202149428768	0.00202147429994	0.00202147429994	0.00202147429994	0.00202147429994	0.00202147429994	0.00202147429994	0.00202147429994	0.00202147429994	0.00202147429994	0.00202147429994	0.00202147429994
hhs2	201550	2.30133	4.4525944	0.00202147423998	0.00202148423385	0.00202232371903	0.00206023047249	0.0028918304889	0.0116007696809	0.0553773834158	0.160512338788	0.262372312562	0.249356914331	0.147048545538	0.0569237351065	0.015365990637	0.00398113246807	0.00217926747235	0.0020279202869	0.0020216041603	0.00202147423998	0.00202147423998	0.00202147423998	0.00202147423998	0.00202147423998	0.00202147423998	0.00202147423998	0.00202147423998	0.00202147423998	0.00202147423998
hhs2	201551	1.77591	3.78773895	0.00202149424771	0.00202351300971	0.00210499304242	0.00370217357807	0.0184944222928	0.0813855745542	0.201263919656	0.280081195288	0.227091251151	0.110618357671	0.0332607868809	0.00715962331134	0.00247161821105	0.00204147199643	0.0020219139903	0.00202147425996	0.00202147425996	0.00202147425996	0.00202147425996	0.00202147425996	0.00202147425996	0.00202147425996	0.00202147425996	0.00202147425996	0.00202147425996	0.00202147425996	0.00202147425996
hhs2	201552	2.37764	3.08528624	0.00202870984284	0.00226106735289	0.00587330220097	0.0330971375691	0.127837589327	0.26212599886	0.288203846989	0.173546349077	0.0580003959982	0.0117627106046	0.00288141693229	0.00205857153059	0.00202225380192	0.00202148427382	0.00202147427995	0.00202147427995	0.00202147427995	0.00202147427995	0.00202147427995	0.00202147427995	0.00202147427995	0.00202147427995	0.00202147427995	0.00202147427995	0.00202147427995	0.00202147427995	0.00202147427995
hhs2	201601	2.18428	2.36089424	0.00266835756146	0.0103773900292	0.0565402708338	0.181724012423	0.300720308437	0.257133337966	0.118016800606	0.0304406163388	0.00573503693303	0.00227081135502	0.00202936941829	0.00202157419868	0.00202147425996	0.00202147425996	0.00202147425996	0.00202147425996	0.00202147425996	0.00202147425996	0.00202147425996	0.00202147425996	0.00202147425996	0.00202147425996	0.00202147425996	0.00202147425996	0.00202147425996	0.00202147425996	0.00202147425996
hhs2	201602	2.32815	2.8125642	0.00209577873454	0.00360443358839	0.0183248266629	0.0830109494605	0.209455150608	0.292623569584	0.229066614352	0.099163924039	0.023697621926	0.00445164405703	0.00215809052334	0.00202524198949	0.00202151427542	0.00202147429994	0.00202147429994	0.00202147429994	0.00202147429994	0.00202147429994	0.00202147429994	0.00202147429994	0.00202147429994	0.00202147429994	0.00202147429994	0.00202147429994	0.00202147429994	0.00202147429994	0.00202147429994
hhs2	201603	2.50124	2.95370129	0.00205796188408	0.00293183598441	0.012436747137	0.0594021358069	0.169562400481	0.278677316211	0.261788683095	0.13466965831	0.037050522841	0.00673022663707	0.00233876967986	0.00203149811288	0.00202160418029	0.00202147425996	0.00202147425996	0.00202147425996	0.00202147425996	0.00202147425996	0.00202147425996	0.00202147425996	0.00202147425996	0.00202147425996	0.00202147425996	0.00202147425996	0.00202147425996	0.00202147425996	0.00202147425996
hhs2	201604	3.22646	3.25843756	0.00203493598448	0.00238047408122	0.00645714403946	0.0297673289319	0.101318189947	0.218555093728	0.284293779094	0.21186450677	0.0872231737981	0.0198329912227	0.00383700085763	0.00211107928915	0.00202364291003	0.00202149422772	0.00202147423998	0.00202147423998	0.00202147423998	0.00202147423998	0.00202147423998	0.00202147423998	0.00202147423998	0.00202147423998	0.00202147423998	0.00202147423998	0.00202147423998	0.00202147423998	0.00202147423998
hhs2	201605	2.76832	3.37625291	0.00203299719357	0.00231268567577	0.00551011486556	0.023523408288	0.0806002761352	0.186533612955	0.273810130992	0.238731023109	0.116912967528	0.0314942102267	0.00592548014452	0.00228265409251	0.00202968922217	0.00202158419255	0.00202147425996	0.00202147425996	0.00202147425996	0.00202147425996	0.00202147425996	0.00202147425996	0.00202147425996	0.00202147425996	0.00202147425996	0.00202147425996	0.00202147425996	0.00202147425996	0.00202147425996
hhs2	201606	3.17342	3.46955079	0.00202539189757	0.0021439392013	0.00385867767934	0.0164531244391	0.0652729868376	0.165264589403	0.261125724877	0.253130048032	0.142906210139	0.0456283734223	0.00922159899738	0.00262264564613	0.00204558951187	0.00202193401803	0.00202147429994	0.00202147429994	0.00202147429994	0.00202147429994	0.00202147429994	0.00202147429994	0.00202147429994	0.00202147429994	0.00202147429994	0.00202147429994	0.00202147429994	0.00202147429994	0.00202147429994
hhs2	201607	3.69465	3.29935911	0.0020277303833	0.00221624477385	0.00490806397301	0.0238418425328	0.08944663935	0.195184393994	0.254570054795	0.213799168188	0.122408794785	0.0465977071377	0.0115275044961	0.00308698078118	0.00208249679692	0.00202319316582	0.00202149420773	0.00202147421999	0.00202147421999	0.00202147421999	0.00202147421999	0.00202147421999	0.00202147421999	0.00202147421999	0.00202147421999	0.00202147421999	0.00202147421999	0.00202147421999	0.00202147421999
hhs2	201608	4.01335	3.36992263	0.00202696091535	0.00219486794874	0.00464226711582	0.022170897931	0.083280423379	0.18223127317	0.244083723031	0.219244165538	0.136378042016	0.0555274125203	0.0142763791329	0.00352365309005	0.00211637608276	0.00202435251491	0.00202151425544	0.00202147427995	0.00202147427995	0.00202147427995	0.00202147427995	0.00202147427995	0.00202147427995	0.00202147427995	0.00202147427995	0.00202147427995	0.00202147427995	0.00202147427995	0.00202147427995
hhs2	201609	4.07985	3.84879228	0.00202156424478	0.00202842004063	0.00222988649619	0.00488247985738	0.0222270437225	0.082423259847	0.191256650399	0.270204497539	0.230442960341	0.117428373806	0.0360722334943	0.00785552670821	0.00259450290399	0.00205256523417	0.00202233377289	0.00202148429381	0.00202147429994	0.00202147429994	0.00202147429994	0.00202147429994	0.00202147429994	0.00202147429994	0.00202147429994	0.00202147429994	0.00202147429994	0.00202147429994	0.00202147429994
hhs2	201610	3.34526	3.9772114	0.00202147425996	0.0020219839474	0.00204815789633	0.00268667632755	0.0099923061803	0.0502673276902	0.156883086018	0.271643529651	0.26335209434	0.14722796698	0.049257856744	0.0111668558926	0.0030627656923	0.00208672424568	0.00202347303422	0.00202150424158	0.00202147425996	0.00202147425996	0.00202147425996	0.00202147425996	0.00202147425996	0.00202147425996	0.00202147425996	0.00202147425996	0.00202147425996	0.00202147425996	0.00202147425996
hhs2	201611	2.27089	3.79457974	0.00202148423385	0.00202274346162	0.00208272667656	0.0034243838974	0.0169852576121	0.0786533592871	0.204026273612	0.291169612449	0.23201514927	0.104410033855	0.0272287757145	0.00539199724697	0.00225907852775	0.00202981912243	0.00202161415417	0.00202147423998	0.00202147423998	0.00202147423998	0.00202147423998	0.00202147423998	0.00202147423998	0.00202147423998	0.00202147423998	0.00202147423998	0.00202147423998	0.00202147423998	0.00202147423998
hhs2	201612	1.9742	3.7945449	0.00202147429994	0.00202186406093	0.002049856895	0.00285041597148	0.0127491757961	0.0688036317549	0.209063620705	0.31724341206	0.237501941591	0.091512056362	0.019868540018	0.00388778982702	0.00212280216307	0.0020242226146	0.00202150428155	0.00202147429994	0.00202147429994	0.00202147429994	0.00202147429994	0.00202147429994	0.00202147429994	0.00202147429994	0.00202147429994	0.00202147429994	0.00202147429994	0.00202147429994	0.00202147429994
hhs2	201613	2.22224	3.24062595	0.00202168415125	0.00203815405132	0.00256977804043	0.0105215617216	0.0657817741781	0.223995761689	0.343609400317	0.231339878013	0.0711533201535	0.0118970282362	0.00270588457502	0.00204338084606	0.00202175410835	0.00202147427995	0.00202147427995	0.00202147427995	0.00202147427995	0.00202147427995	0.00202147427995	0.00202147427995	0.00202147427995	0.00202147427995	0.00202147427995	0.00202147427995	0.00202147427995	0.00202147427995	0.00202147427995
hhs2	201614	2.00991	2.91363738	0.00202384282747	0.0021831051621	0.00627028875459	0.0459886620241	0.186376601107	0.329606487405	0.264998187531	0.103493238156	0.0209952288934	0.00364019162444	0.00207975853795	0.00202229377741	0.00202147427995	0.00202147427995	0.00202147427995	0.00202147427995	0.00202147427995	0.00202147427995	0.00202147427995	0.00202147427995	0.00202147427995	0.00202147427995	0.00202147427995	0.00202147427995	0.00202147427995	0.00202147427995	0.00202147427995
hhs2	201615	1.6754	2.53866628	0.0021093403973	0.00436128942142	0.0278477666715	0.126217662724	0.28271207474	0.311892600196	0.163652176539	0.0391361242459	0.00554918096374	0.00215477253668	0.00202342308487	0.00202147427995	0.00202147427995	0.00202147427995	0.00202147427995	0.00202147427995	0.00202147427995	0.00202147427995	0.00202147427995	0.00202147427995	0.00202147427995	0.00202147427995	0.00202147427995	0.00202147427995	0.00202147427995	0.00202147427995	0.00202147427995
hhs2	201616	1.4765	2.19164882	0.00277505210393	0.0125076435352	0.0749432445367	0.24117129421	0.349776551399	0.215908776597	0.0564659958178	0.00777626508074	0.0022831437696	0.00202693089365	0.00202151421546	0.00202147423998	0.00202147423998	0.00202147423998	0.00202147423998	0.00202147423998	0.00202147423998	0.00202147423998	0.00202147423998	0.00202147423998	0.00202147423998	0.00202147423998	0.00202147423998	0.00202147423998	0.00202147423998	0.00202147423998	0.00202147423998
hhs2	201617	1.28867	2.13842769	0.00326042447887	0.0169698172505	0.0899995720559	0.253916490684	0.339377821877	0.200222208481	0.0507270757516	0.00691348425509	0.00222302066247	0.0020250120904	0.00202148425383	0.00202147425996	0.00202147425996	0.00202147425996	0.00202147425996	0.00202147425996	0.00202147425996	0.00202147425996	0.00202147425996	0.00202147425996	0.00202147425996	0.00202147425996	0.00202147425996	0.00202147425996	0.00202147425996	0.00202147425996	0.00202147425996
hhs2	201618	1.25627	2.09368628	0.00380746904393	0.021978555882	0.10670370938	0.267304293344	0.326843281902	0.183288894599	0.0452540625069	0.00624341523439	0.00218715268002	0.00202410266813	0.00202147427995	0.00202147427995	0.00202147427995	0.00202147427995	0.00202147427995	0.00202147427995	0.00202147427995	0.00202147427995	0.00202147427995	0.00202147427995	0.00202147427995	0.00202147427995	0.00202147427995	0.00202147427995	0.00202147427995	0.00202147427995	0.00202147427995
hhs3	201542	1.53198	1.63197909	0.0127888708154	0.060355699227	0.233332616656	0.317960716284	0.134186420627	0.029714490741	0.0111108998745	0.0101624815166	0.0100895262583	0.010016571	0.010016571	0.010016571	0.010016571	0.010016571	0.010016571	0.010016571	0.010016571	0.010016571	0.010016571	0.010016571	0.010016571	0.010016571	0.010016571	0.010016571	0.010016571	0.010016571	0.010016571
hhs3	201543	1.57587	1.44749461	0.0438473051809	0.169281324543	0.319680944104	0.286015359048	0.127615695401	0.0288643232826	0.00406040393519	0.00120721361378	0.00102967248837	0.00102227702353	0.00102208713998	0.00102208713998	0.00102208713998	0.00102208713998	0.00102208713998	0.00102208713998	0.00102208713998	0.00102208713998	0.00102208713998	0.00102208713998	0.00102208713998	0.00102208713998	0.00102208713998	0.00102208713998	0.00102208713998	0.00102208713998	0.00102208713998
hhs3	201544	1.72001	1.47684707	0.0397274012564	0.153912987419	0.302346970893	0.287602053153	0.136968768391	0.0331724710402	0.00559104523535	0.00225899859915	0.00203246751839	0.0020217740761	0.00202147425996	0.00202147425996	0.00202147425996	0.00202147425996	0.00202147425996	0.00202147425996	0.00202147425996	0.00202147425996	0.00202147425996	0.00202147425996	0.00202147425996	0.00202147425996	0.00202147425996	0.00202147425996	0.00202147425996	0.00202147425996	0.00202147425996
hhs3	201545	2.17414	1.54961458	0.0298829089481	0.123956330694	0.276739360192	0.307654802044	0.167920440766	0.0451006570317	0.00779393447816	0.00251401226293	0.00205011673566	0.0020223637545	0.00202148429381	0.00202147429994	0.00202147429994	0.00202147429994	0.00202147429994	0.00202147429994	0.00202147429994	0.00202147429994	0.00202147429994	0.00202147429994	0.00202147429994	0.00202147429994	0.00202147429994	0.00202147429994	0.00202147429994	0.00202147429994	0.00202147429994
hhs3	201546	1.83996	1.59499122	0.0252757336817	0.109422800841	0.262402136897	0.314475892882	0.183558307549	0.0534056131496	0.0101070757983	0.00288402530411	0.00207990842545	0.002023413071	0.00202150424158	0.00202147425996	0.00202147425996	0.00202147425996	0.00202147425996	0.00202147425996	0.00202147425996	0.00202147425996	0.00202147425996	0.00202147425996	0.00202147425996	0.00202147425996	0.00202147425996	0.00202147425996	0.00202147425996	0.00202147425996	0.00202147425996
hhs3	201547	2.02023	1.76267024	0.012426813353	0.066502022496	0.210914493591	0.320032858298	0.231403099244	0.0898542920471	0.0240128583748	0.00596469615492	0.00247281750011	0.00205009672764	0.00202235374063	0.00202148427382	0.00202147427995	0.00202147427995	0.00202147427995	0.00202147427995	0.00202147427995	0.00202147427995	0.00202147427995	0.00202147427995	0.00202147427995	0.00202147427995	0.00202147427995	0.00202147427995	0.00202147427995	0.00202147427995	0.00202147427995
hhs3	201548	2.27837	1.83973065	0.006196953788	0.0438198124786	0.179184243511	0.323999978759	0.270604692129	0.11068559865	0.0231640791082	0.00386842170405	0.00208872306126	0.0020224337116	0.00202147429994	0.00202147429994	0.00202147429994	0.00202147429994	0.00202147429994	0.00202147429994	0.00202147429994	0.00202147429994	0.00202147429994	0.00202147429994	0.00202147429994	0.00202147429994	0.00202147429994	0.00202147429994	0.00202147429994	0.00202147429994	0.00202147429994
hhs3	201549	2.81511	2.33827724	0.00270256663651	0.0107934051252	0.0590202911522	0.185997295571	0.293123113251	0.237414305332	0.116177560837	0.0430143364174	0.0132236048639	0.0039757758717	0.00220525160295	0.00203017896201	0.00202167417737	0.00202147429994	0.00202147429994	0.00202147429994	0.00202147429994	0.00202147429994	0.00202147429994	0.00202147429994	0.00202147429994	0.00202147429994	0.00202147429994	0.00202147429994	0.00202147429994	0.00202147429994	0.00202147429994
hhs3	201550	2.97706	2.8808904	0.00203990299898	0.00257298609865	0.00964136158811	0.0536765380797	0.176821842196	0.295306804155	0.25499432481	0.123973450196	0.0374726147443	0.00840038258851	0.00271301023223	0.00206338859701	0.00202273352775	0.00202149428768	0.00202147429994	0.00202147429994	0.00202147429994	0.00202147429994	0.00202147429994	0.00202147429994	0.00202147429994	0.00202147429994	0.00202147429994	0.00202147429994	0.00202147429994	0.00202147429994	0.00202147429994
hhs3	201551	2.38365	2.6410976	0.00210336408301	0.00404740194874	0.0234377912608	0.101039294014	0.221290372944	0.265737856598	0.198178635659	0.102170290457	0.0371459250789	0.00954268210092	0.00290681138835	0.00207582097315	0.00202309330712	0.00202149428768	0.00202147429994	0.00202147429994	0.00202147429994	0.00202147429994	0.00202147429994	0.00202147429994	0.00202147429994	0.00202147429994	0.00202147429994	0.00202147429994	0.00202147429994	0.00202147429994	0.00202147429994
hhs3	201552	2.32746	2.89336949	0.00206340858475	0.00314993230033	0.0147933322665	0.0671355246813	0.16954027744	0.246531164638	0.228447294135	0.147470461222	0.065240606694	0.0186588918055	0.00444132038777	0.00219962505329	0.00202744064122	0.00202155425091	0.00202147429994	0.00202147429994	0.00202147429994	0.00202147429994	0.00202147429994	0.00202147429994	0.00202147429994	0.00202147429994	0.00202147429994	0.00202147429994	0.00202147429994	0.00202147429994	0.00202147429994
hhs3	201601	2.28403	3.08411519	0.00204239145279	0.00260854426759	0.00927483625834	0.0449829187819	0.135614780075	0.234942898512	0.249459986113	0.176221978285	0.0824071089268	0.0243632634938	0.00546097505476	0.00228856049311	0.00203097845165	0.00202161419415	0.00202147427995	0.00202147427995	0.00202147427995	0.00202147427995	0.00202147427995	0.00202147427995	0.00202147427995	0.00202147427995	0.00202147427995	0.00202147427995	0.00202147427995	0.00202147427995	0.00202147427995
hhs3	201602	2.23747	3.12487152	0.00204207162871	0.00259585202518	0.00903608258046	0.0429692332164	0.12872150599	0.227123581325	0.250751261748	0.183816249367	0.0880187667765	0.0264109275288	0.0058549034254	0.00232605747557	0.00203268738356	0.00202165414965	0.00202147425996	0.00202147425996	0.00202147425996	0.00202147425996	0.00202147425996	0.00202147425996	0.00202147425996	0.00202147425996	0.00202147425996	0.00202147425996	0.00202147425996	0.00202147425996	0.00202147425996
hhs3	201603	1.97779	3.59505715	0.00202744060113	0.00218866173294	0.00410534633404	0.0151521319385	0.0523612835804	0.135608122801	0.244641348627	0.27300905225	0.169623273151	0.0568153621352	0.0113127564197	0.00280168579847	0.00205232534067	0.00202204391063	0.00202147425996	0.00202147425996	0.00202147425996	0.00202147425996	0.00202147425996	0.00202147425996	0.00202147425996	0.00202147425996	0.00202147425996	0.00202147425996	0.00202147425996	0.00202147425996	0.00202147425996
hhs3	201604	2.25924	3.54716061	0.00204027277223	0.00234470608585	0.00512396177443	0.0192744043573	0.0627875109957	0.147946289432	0.242158526053	0.255829272798	0.160263286331	0.05689290572	0.0120535723581	0.00292406081056	0.00205981079101	0.00202224382804	0.00202148429381	0.00202147429994	0.00202147429994	0.00202147429994	0.00202147429994	0.00202147429994	0.00202147429994	0.00202147429994	0.00202147429994	0.00202147429994	0.00202147429994	0.00202147429994	0.00202147429994
hhs3	201605	2.5782	3.74103271	0.00202269351226	0.0020584415899	0.00256462117737	0.00658851354204	0.0273669112757	0.0962618917143	0.220830400592	0.293576479361	0.212981523883	0.0833850383912	0.0183123839271	0.00364707736559	0.00210142523036	0.002023413071	0.00202149424771	0.00202147425996	0.00202147425996	0.00202147425996	0.00202147425996	0.00202147425996	0.00202147425996	0.00202147425996	0.00202147425996	0.00202147425996	0.00202147425996	0.00202147425996	0.00202147425996
hhs3	201606	2.92751	3.74827124	0.00202209389998	0.00204159194308	0.00235842764807	0.00538886927261	0.0238566841464	0.0919494672106	0.222378423498	0.300785811277	0.21587611095	0.0820738133156	0.0174061098698	0.00347316405174	0.00208733389248	0.0020229233913	0.00202148427382	0.00202147427995	0.00202147427995	0.00202147427995	0.00202147427995	0.00202147427995	0.00202147427995	0.00202147427995	0.00202147427995	0.00202147427995	0.00202147427995	0.00202147427995	0.00202147427995
hhs3	201607	3.28807	3.6464498	0.00202216383708	0.00204508977784	0.00244366535302	0.00649126318042	0.0311836406822	0.114653912883	0.248639366859	0.297153066034	0.187571036759	0.0624055939487	0.0121643641747	0.00287025374946	0.00205531350818	0.00202210387386	0.00202147425996	0.00202147425996	0.00202147425996	0.00202147425996	0.00202147425996	0.00202147425996	0.00202147425996	0.00202147425996	0.00202147425996	0.00202147425996	0.00202147425996	0.00202147425996	0.00202147425996
hhs3	201608	3.98252	3.92618332	0.00202150426157	0.00202356299907	0.00208731390473	0.00303422322599	0.0111230028963	0.0534707637311	0.170595508638	0.29499813049	0.267094342094	0.126297223935	0.0313068654282	0.0054233281412	0.00221800376103	0.00202700089084	0.00202153424318	0.00202147427995	0.00202147427995	0.00202147427995	0.00202147427995	0.00202147427995	0.00202147427995	0.00202147427995	0.00202147427995	0.00202147427995	0.00202147427995	0.00202147427995	0.00202147427995
hhs3	201609	3.21284	3.89894557	0.00202271352	0.00206264903012	0.00269242283024	0.00774296565631	0.0292682755645	0.0845739601359	0.180738488599	0.265367211233	0.237488227625	0.118981300321	0.0323990756457	0.00606165669524	0.00229179850744	0.00202997906451	0.00202158421254	0.00202147427995	0.00202147427995	0.00202147427995	0.00202147427995	0.00202147427995	0.00202147427995	0.00202147427995	0.00202147427995	0.00202147427995	0.00202147427995	0.00202147427995	0.00202147427995
hhs3	201610	2.99606	3.49617616	0.00202608143463	0.00216807435806	0.00426144060988	0.0194092512777	0.072589048987	0.160617525888	0.225699734493	0.225470984773	0.1606607194	0.0728697468502	0.0194905114453	0.004264148949	0.00216751470127	0.00202599148979	0.00202153422319	0.00202147425996	0.00202147425996	0.00202147425996	0.00202147425996	0.00202147425996	0.00202147425996	0.00202147425996	0.00202147425996	0.00202147425996	0.00202147425996	0.00202147425996	0.00202147425996
hhs3	201611	2.50929	2.84494158	0.0020697946277	0.00324465414996	0.0158220211318	0.0746962767383	0.197262663409	0.287318686926	0.23575689698	0.111024058876	0.0312560562736	0.00669393889038	0.00248365083209	0.0020483777615	0.00202227376967	0.00202148425383	0.00202147425996	0.00202147425996	0.00202147425996	0.00202147425996	0.00202147425996	0.00202147425996	0.00202147425996	0.00202147425996	0.00202147425996	0.00202147425996	0.00202147425996	0.00202147425996	0.00202147425996
hhs3	201612	2.09474	2.0427017	0.00441659546181	0.0274545375392	0.123982392232	0.277341145612	0.308822369881	0.168154653776	0.0441223660624	0.00700513804879	0.00230629959201	0.00202934943055	0.0020215642048	0.00202147425996	0.00202147425996	0.00202147425996	0.00202147425996	0.00202147425996	0.00202147425996	0.00202147425996	0.00202147425996	0.00202147425996	0.00202147425996	0.00202147425996	0.00202147425996	0.00202147425996	0.00202147425996	0.00202147425996	0.00202147425996
hhs3	201613	2.18209	1.88623629	0.00712538430826	0.052304158612	0.207320055755	0.345932092498	0.248672576493	0.0825497806096	0.0146797416299	0.00297559914683	0.00205364453168	0.00202190399643	0.00202147425996	0.00202147425996	0.00202147425996	0.00202147425996	0.00202147425996	0.00202147425996	0.00202147425996	0.00202147425996	0.00202147425996	0.00202147425996	0.00202147425996	0.00202147425996	0.00202147425996	0.00202147425996	0.00202147425996	0.00202147425996	0.00202147425996
hhs3	201614	2.29309	1.63754117	0.0110431618577	0.0687301761123	0.237900075065	0.356704589877	0.221139663151	0.0564714436066	0.00737341227969	0.00222644858236	0.00202449242911	0.00202147427995	0.00202147427995	0.00202147427995	0.00202147427995	0.00202147427995	0.00202147427995	0.00202147427995	0.00202147427995	0.00202147427995	0.00202147427995	0.00202147427995	0.00202147427995	0.00202147427995	0.00202147427995	0.00202147427995	0.00202147427995	0.00202147427995	0.00202147427995
hhs3	201615	2.15393	1.52665423	0.02924423031	0.123135222987	0.280309288215	0.314295386721	0.166734616276	0.0400656342371	0.005647000977	0.0021586101833	0.00202347305423	0.00202147427995	0.00202147427995	0.00202147427995	0.00202147427995	0.00202147427995	0.00202147427995	0.00202147427995	0.00202147427995	0.00202147427995	0.00202147427995	0.00202147427995	0.00202147427995	0.00202147427995	0.00202147427995	0.00202147427995	0.00202147427995	0.00202147427995	0.00202147427995
hhs3	201616	1.88369	1.4874996	0.0390523052562	0.152452642969	0.303162460797	0.2914421982	0.137417193396	0.0312249853278	0.00471668143533	0.0021220625746	0.00202293336517	0.00202147425996	0.00202147425996	0.00202147425996	0.00202147425996	0.00202147425996	0.00202147425996	0.00202147425996	0.00202147425996	0.00202147425996	0.00202147425996	0.00202147425996	0.00202147425996	0.00202147425996	0.00202147425996	0.00202147425996	0.00202147425996	0.00202147425996	0.00202147425996
hhs3	201617	1.7241	1.5364869	0.0281098856497	0.119744541077	0.277666216264	0.316938452727	0.170125295288	0.0410880968155	0.00575459493917	0.0021628375695	0.00202354299132	0.00202147425996	0.00202147425996	0.00202147425996	0.00202147425996	0.00202147425996	0.00202147425996	0.00202147425996	0.00202147425996	0.00202147425996	0.00202147425996	0.00202147425996	0.00202147425996	0.00202147425996	0.00202147425996	0.00202147425996	0.00202147425996	0.00202147425996	0.00202147425996
hhs3	201618	1.66207	1.57193334	0.0206736261117	0.0975167331635	0.260339444439	0.334265220503	0.1923531061	0.0477908768414	0.00645994245214	0.00219056059016	0.00202395276006	0.00202147427995	0.00202147427995	0.00202147427995	0.00202147427995	0.00202147427995	0.00202147427995	0.00202147427995	0.00202147427995	0.00202147427995	0.00202147427995	0.00202147427995	0.00202147427995	0.00202147427995	0.00202147427995	0.00202147427995	0.00202147427995	0.00202147427995	0.00202147427995
hhs4	201542	1.08652	1.41436456	0.0170939406199	0.101657539805	0.341266573364	0.263999219569	0.0533563317702	0.012132483362	0.0101624915105	0.010016571	0.010016571	0.010016571	0.010016571	0.010016571	0.010016571	0.010016571	0.010016571	0.010016571	0.010016571	0.010016571	0.010016571	0.010016571	0.010016571	0.010016571	0.010016571	0.010016571	0.010016571	0.010016571	0.010016571
hhs4	201543	1.15319	1.44440905	0.0448530379809	0.172756591656	0.323424505182	0.284657638803	0.123642740522	0.0266343105401	0.00348073937168	0.00112863179191	0.00102422581844	0.00102209712385	0.00102208712998	0.00102208712998	0.00102208712998	0.00102208712998	0.00102208712998	0.00102208712998	0.00102208712998	0.00102208712998	0.00102208712998	0.00102208712998	0.00102208712998	0.00102208712998	0.00102208712998	0.00102208712998	0.00102208712998	0.00102208712998	0.00102208712998
hhs4	201544	1.33035	1.42064801	0.0474651765724	0.177260401487	0.321588264467	0.270944211216	0.113166006468	0.0247786287769	0.00426028136318	0.0021265998132	0.00202387280909	0.00202149426769	0.00202147427995	0.00202147427995	0.00202147427995	0.00202147427995	0.00202147427995	0.00202147427995	0.00202147427995	0.00202147427995	0.00202147427995	0.00202147427995	0.00202147427995	0.00202147427995	0.00202147427995	0.00202147427995	0.00202147427995	0.00202147427995	0.00202147427995
hhs4	201545	1.67569	1.42544134	0.0465686468224	0.174280770447	0.318129588634	0.271737587408	0.1168217558	0.0270423108763	0.00481904875498	0.0021868229039	0.00202684100893	0.00202156424478	0.00202147429994	0.00202147429994	0.00202147429994	0.00202147429994	0.00202147429994	0.00202147429994	0.00202147429994	0.00202147429994	0.00202147429994	0.00202147429994	0.00202147429994	0.00202147429994	0.00202147429994	0.00202147429994	0.00202147429994	0.00202147429994	0.00202147429994
hhs4	201546	1.37942	1.51894601	0.0337582518126	0.134884976268	0.282776692285	0.295799296227	0.158474979796	0.0447845599748	0.00845558856601	0.0026219959925	0.00205608303627	0.00202250362871	0.00202148425383	0.00202147425996	0.00202147425996	0.00202147425996	0.00202147425996	0.00202147425996	0.00202147425996	0.00202147425996	0.00202147425996	0.00202147425996	0.00202147425996	0.00202147425996	0.00202147425996	0.00202147425996	0.00202147425996	0.00202147425996	0.00202147425996
hhs4	201547	1.39241	1.6716377	0.0168105249359	0.0801200006621	0.224207719465	0.315896361785	0.220869636531	0.0811970401721	0.0183351099904	0.00401698052401	0.00215572193313	0.00202578161849	0.00202153422319	0.00202147425996	0.00202147425996	0.00202147425996	0.00202147425996	0.00202147425996	0.00202147425996	0.00202147425996	0.00202147425996	0.00202147425996	0.00202147425996	0.00202147425996	0.00202147425996	0.00202147425996	0.00202147425996	0.00202147425996	0.00202147425996
hhs4	201548	1.54633	2.39107709	0.00274145276333	0.0112059920044	0.0609444705861	0.192533065742	0.310651161491	0.253480030878	0.105521664253	0.0226206721133	0.00384706476242	0.00208840323672	0.00202243369161	0.00202147427995	0.00202147427995	0.00202147427995	0.00202147427995	0.00202147427995	0.00202147427995	0.00202147427995	0.00202147427995	0.00202147427995	0.00202147427995	0.00202147427995	0.00202147427995	0.00202147427995	0.00202147427995	0.00202147427995	0.00202147427995
hhs4	201549	1.91839	3.40991389	0.00204761824753	0.00228463290165	0.00398031304979	0.0151000140505	0.0632711837622	0.167833372479	0.256610221333	0.23213359128	0.135159639184	0.0586140696715	0.0227464249971	0.00841913100748	0.00333846665301	0.00217281147456	0.00203054871518	0.00202174411448	0.00202147427995	0.00202147427995	0.00202147427995	0.00202147427995	0.00202147427995	0.00202147427995	0.00202147427995	0.00202147427995	0.00202147427995	0.00202147427995	0.00202147427995
hhs4	201550	1.79477	3.4798452	0.0020217641422	0.00204280124192	0.002635887552	0.00979950470849	0.0497682552376	0.155587225369	0.27068697438	0.265029203814	0.149244724691	0.0493096864392	0.0106233595077	0.0028814369772	0.00206729622121	0.00202270356613	0.0020214843138	0.00202147431993	0.00202147431993	0.00202147431993	0.00202147431993	0.00202147431993	0.00202147431993	0.00202147431993	0.00202147431993	0.00202147431993	0.00202147431993	0.00202147431993	0.00202147431993
hhs4	201551	1.42303	2.59155873	0.00218572353478	0.00500017758249	0.0290485899932	0.120151701387	0.258812887989	0.293141985812	0.178453677942	0.0612533405633	0.0139355080281	0.00353128837271	0.00213655368798	0.00202634127529	0.00202158419255	0.00202147425996	0.00202147425996	0.00202147425996	0.00202147425996	0.00202147425996	0.00202147425996	0.00202147425996	0.00202147425996	0.00202147425996	0.00202147425996	0.00202147425996	0.00202147425996	0.00202147425996	0.00202147425996
hhs4	201552	1.52679	2.15735655	0.00359615859132	0.019659347907	0.0952007724413	0.243156928941	0.314402667787	0.202372719688	0.0676171080092	0.0141316477462	0.00338527791302	0.0021094902845	0.00202425255618	0.00202151423545	0.00202147425996	0.00202147425996	0.00202147425996	0.00202147425996	0.00202147425996	0.00202147425996	0.00202147425996	0.00202147425996	0.00202147425996	0.00202147425996	0.00202147425996	0.00202147425996	0.00202147425996	0.00202147425996	0.00202147425996
hhs4	201601	1.79656	2.08401989	0.00437994797932	0.0262204745854	0.116819575968	0.262480391534	0.302267942381	0.180532664818	0.0570412641722	0.0110220148258	0.00281149980797	0.00205827171444	0.00202235374063	0.00202148427382	0.00202147427995	0.00202147427995	0.00202147427995	0.00202147427995	0.00202147427995	0.00202147427995	0.00202147427995	0.00202147427995	0.00202147427995	0.00202147427995	0.00202147427995	0.00202147427995	0.00202147427995	0.00202147427995	0.00202147427995
hhs4	201602	1.88104	2.18625286	0.00353685495903	0.0188930978067	0.0904848344707	0.23109062855	0.307277107507	0.212819893003	0.0787912655034	0.0170402240738	0.00359099175986	0.00210765141218	0.00202383281359	0.00202150424158	0.00202147425996	0.00202147425996	0.00202147425996	0.00202147425996	0.00202147425996	0.00202147425996	0.00202147425996	0.00202147425996	0.00202147425996	0.00202147425996	0.00202147425996	0.00202147425996	0.00202147425996	0.00202147425996	0.00202147425996
hhs4	201603	2.08679	2.57315037	0.00222813752457	0.00551676078997	0.0320708266191	0.128175930562	0.266547994467	0.29188464687	0.171409367836	0.0545950137546	0.0104979660865	0.0026850573204	0.00204439020685	0.00202179406384	0.00202147425996	0.00202147425996	0.00202147425996	0.00202147425996	0.00202147425996	0.00202147425996	0.00202147425996	0.00202147425996	0.00202147425996	0.00202147425996	0.00202147425996	0.00202147425996	0.00202147425996	0.00202147425996	0.00202147425996
hhs4	201604	2.31595	2.68414309	0.00221230725433	0.0048528080046	0.0256086997476	0.105954668719	0.244904010001	0.303131252968	0.196363636698	0.0667181699466	0.0129566184575	0.00290152460154	0.00205228538548	0.00202190401642	0.00202147427995	0.00202147427995	0.00202147427995	0.00202147427995	0.00202147427995	0.00202147427995	0.00202147427995	0.00202147427995	0.00202147427995	0.00202147427995	0.00202147427995	0.00202147427995	0.00202147427995	0.00202147427995	0.00202147427995
hhs4	201605	2.93973	3.23204514	0.00203203776183	0.00221986257716	0.00447542933762	0.0214793815642	0.0927966358398	0.235566321493	0.314058095952	0.208935802815	0.0699923906769	0.0131727256696	0.00289706727741	0.00205171569423	0.00202189398257	0.00202147423998	0.00202147423998	0.00202147423998	0.00202147423998	0.00202147423998	0.00202147423998	0.00202147423998	0.00202147423998	0.00202147423998	0.00202147423998	0.00202147423998	0.00202147423998	0.00202147423998	0.00202147423998
hhs4	201606	3.35643	3.39935768	0.00202461233555	0.00212294203527	0.00363111715313	0.0157001358774	0.067631649092	0.182935279618	0.2866904322	0.252049275746	0.119514152362	0.0298959003836	0.00526817323526	0.00220888932845	0.00202674103014	0.00202153422319	0.00202147425996	0.00202147425996	0.00202147425996	0.00202147425996	0.00202147425996	0.00202147425996	0.00202147425996	0.00202147425996	0.00202147425996	0.00202147425996	0.00202147425996	0.00202147425996	0.00202147425996
hhs4	201607	3.30509	3.36976537	0.00202338306937	0.00208865304218	0.00322194804238	0.0136126258982	0.0640250301957	0.184848514485	0.292573971217	0.250242001546	0.117559639782	0.0312209474918	0.00595954919242	0.00229278785531	0.00203019888953	0.00202158417256	0.00202147423998	0.00202147423998	0.00202147423998	0.00202147423998	0.00202147423998	0.00202147423998	0.00202147423998	0.00202147423998	0.00202147423998	0.00202147423998	0.00202147423998	0.00202147423998	0.00202147423998
hhs4	201608	3.62162	3.25526793	0.0020237329149	0.00210890068782	0.00372270106372	0.0187635276401	0.0861679035347	0.223406895038	0.307523182756	0.220545899474	0.0828826281505	0.0171069634881	0.00335071917263	0.0020739121437	0.00202239373612	0.00202147429994	0.00202147429994	0.00202147429994	0.00202147429994	0.00202147429994	0.00202147429994	0.00202147429994	0.00202147429994	0.00202147429994	0.00202147429994	0.00202147429994	0.00202147429994	0.00202147429994	0.00202147429994
hhs4	201609	2.89153	2.99179062	0.00202632134765	0.00221472581505	0.00578744496707	0.0365423055994	0.147340542366	0.290671049828	0.287813152336	0.146859107589	0.0392130678457	0.00684345740352	0.00233543179623	0.00203115838151	0.00202159424639	0.00202147431993	0.00202147431993	0.00202147431993	0.00202147431993	0.00202147431993	0.00202147431993	0.00202147431993	0.00202147431993	0.00202147431993	0.00202147431993	0.00202147431993	0.00202147431993	0.00202147431993	0.00202147431993
hhs4	201610	2.78649	2.72919139	0.00205479382688	0.00297977658503	0.0143700715338	0.0780735656299	0.231743418229	0.331595454382	0.22019397088	0.0696261859505	0.0122069880358	0.00276572784953	0.00204612914046	0.00202180405772	0.00202147425996	0.00202147425996	0.00202147425996	0.00202147425996	0.00202147425996	0.00202147425996	0.00202147425996	0.00202147425996	0.00202147425996	0.00202147425996	0.00202147425996	0.00202147425996	0.00202147425996	0.00202147425996	0.00202147425996
hhs4	201611	2.66511	2.17888766	0.00298972054632	0.0142974363627	0.0792043437695	0.237969394937	0.337802664595	0.215723756537	0.0629336713664	0.0101310812793	0.00254523311749	0.00203743451272	0.00202167417737	0.00202147429994	0.00202147429994	0.00202147429994	0.00202147429994	0.00202147429994	0.00202147429994	0.00202147429994	0.00202147429994	0.00202147429994	0.00202147429994	0.00202147429994	0.00202147429994	0.00202147429994	0.00202147429994	0.00202147429994	0.00202147429994
hhs4	201612	2.1409	1.9314144	0.00617659614867	0.0436244014372	0.178445452986	0.323070402334	0.270711481226	0.111645377855	0.0238071842635	0.00402686446273	0.00210414356336	0.00202302331001	0.00202148425383	0.00202147425996	0.00202147425996	0.00202147425996	0.00202147425996	0.00202147425996	0.00202147425996	0.00202147425996	0.00202147425996	0.00202147425996	0.00202147425996	0.00202147425996	0.00202147425996	0.00202147425996	0.00202147425996	0.00202147425996	0.00202147425996
hhs4	201613	2.02803	1.64328804	0.00880827228418	0.0620463942264	0.232676915766	0.361897281911	0.227831627119	0.0585025075003	0.00759049907856	0.00223532311804	0.00202464231717	0.00202147425996	0.00202147425996	0.00202147425996	0.00202147425996	0.00202147425996	0.00202147425996	0.00202147425996	0.00202147425996	0.00202147425996	0.00202147425996	0.00202147425996	0.00202147425996	0.00202147425996	0.00202147425996	0.00202147425996	0.00202147425996	0.00202147425996	0.00202147425996
hhs4	201614	2.01489	1.48384826	0.0423006532203	0.162162328544	0.310731249269	0.283873419722	0.12770750782	0.0282970308837	0.00440857038315	0.00210995000258	0.00202275347549	0.00202147425996	0.00202147425996	0.00202147425996	0.00202147425996	0.00202147425996	0.00202147425996	0.00202147425996	0.00202147425996	0.00202147425996	0.00202147425996	0.00202147425996	0.00202147425996	0.00202147425996	0.00202147425996	0.00202147425996	0.00202147425996	0.00202147425996	0.00202147425996
hhs4	201615	1.79108	1.43587812	0.0565830845784	0.204854107987	0.344009861298	0.250594807693	0.0850157283774	0.0154233456179	0.00305385115911	0.00205672264404	0.00202195396579	0.00202147425996	0.00202147425996	0.00202147425996	0.00202147425996	0.00202147425996	0.00202147425996	0.00202147425996	0.00202147425996	0.00202147425996	0.00202147425996	0.00202147425996	0.00202147425996	0.00202147425996	0.00202147425996	0.00202147425996	0.00202147425996	0.00202147425996	0.00202147425996
hhs4	201616	1.68524	1.39867779	0.0619683620793	0.220951286459	0.356557756353	0.238046912637	0.0689185499054	0.0105692523704	0.00254304440923	0.0020366449566	0.00202165414965	0.00202147425996	0.00202147425996	0.00202147425996	0.00202147425996	0.00202147425996	0.00202147425996	0.00202147425996	0.00202147425996	0.00202147425996	0.00202147425996	0.00202147425996	0.00202147425996	0.00202147425996	0.00202147425996	0.00202147425996	0.00202147425996	0.00202147425996	0.00202147425996
hhs4	201617	1.42266	1.29359746	0.0651823311261	0.230558225044	0.364046443947	0.230558225044	0.0593116113207	0.00767228892128	0.0022381913591	0.00202467229878	0.00202147425996	0.00202147425996	0.00202147425996	0.00202147425996	0.00202147425996	0.00202147425996	0.00202147425996	0.00202147425996	0.00202147425996	0.00202147425996	0.00202147425996	0.00202147425996	0.00202147425996	0.00202147425996	0.00202147425996	0.00202147425996	0.00202147425996	0.00202147425996	0.00202147425996
hhs4	201618	1.22093	1.29420594	0.0651823311261	0.230558225044	0.364046443947	0.230558225044	0.0593116113207	0.00767228892128	0.0022381913591	0.00202467229878	0.00202147425996	0.00202147425996	0.00202147425996	0.00202147425996	0.00202147425996	0.00202147425996	0.00202147425996	0.00202147425996	0.00202147425996	0.00202147425996	0.00202147425996	0.00202147425996	0.00202147425996	0.00202147425996	0.00202147425996	0.00202147425996	0.00202147425996	0.00202147425996	0.00202147425996
hhs5	201542	1.21334	1.23634633	0.0177505977306	0.179873400105	0.399563647177	0.155503905572	0.0246090815193	0.01169471172	0.010308421912	0.0103813871634	0.0100165709001	0.0100165709001	0.0100165709001	0.0100165709001	0.0100165709001	0.0100165709001	0.0100165709001	0.0100165709001	0.0100165709001	0.0100165709001	0.0100165709001	0.0100165709001	0.0100165709001	0.0100165709001	0.0100165709001	0.0100165709001	0.0100165709001	0.0100165709001	0.0100165709001
hhs5	201543	1.30389	1.14596219	0.0931284732702	0.251354641728	0.356821534592	0.216124846254	0.0544818231683	0.00640079865741	0.00124232207182	0.00102589479495	0.00102209712385	0.00102208712998	0.00102208712998	0.00102208712998	0.00102208712998	0.00102208712998	0.00102208712998	0.00102208712998	0.00102208712998	0.00102208712998	0.00102208712998	0.00102208712998	0.00102208712998	0.00102208712998	0.00102208712998	0.00102208712998	0.00102208712998	0.00102208712998	0.00102208712998
hhs5	201544	1.24021	1.15359343	0.0910954100378	0.243048595376	0.345705161662	0.212879846237	0.0564957781187	0.00802145479675	0.00231729285044	0.0020283900189	0.00202153422319	0.00202147425996	0.00202147425996	0.00202147425996	0.00202147425996	0.00202147425996	0.00202147425996	0.00202147425996	0.00202147425996	0.00202147425996	0.00202147425996	0.00202147425996	0.00202147425996	0.00202147425996	0.00202147425996	0.00202147425996	0.00202147425996	0.00202147425996	0.00202147425996
hhs5	201545	1.42927	1.1698831	0.0848557281945	0.234688916611	0.343497342472	0.220451007665	0.0634149162545	0.0100745159666	0.00256693980639	0.00204219159556	0.00202190403641	0.00202147429994	0.00202147429994	0.00202147429994	0.00202147429994	0.00202147429994	0.00202147429994	0.00202147429994	0.00202147429994	0.00202147429994	0.00202147429994	0.00202147429994	0.00202147429994	0.00202147429994	0.00202147429994	0.00202147429994	0.00202147429994	0.00202147429994	0.00202147429994
hhs5	201546	1.14107	1.28905938	0.060345547867	0.203660611932	0.33653888621	0.248291972381	0.088814499685	0.0181192025758	0.00369732658723	0.00212066345359	0.00202470230041	0.00202152424931	0.00202147427995	0.00202147427995	0.00202147427995	0.00202147427995	0.00202147427995	0.00202147427995	0.00202147427995	0.00202147427995	0.00202147427995	0.00202147427995	0.00202147427995	0.00202147427995	0.00202147427995	0.00202147427995	0.00202147427995	0.00202147427995	0.00202147427995
hhs5	201547	1.3763	1.43096593	0.0432235972287	0.161927472569	0.304142489798	0.275948109885	0.131343737917	0.0355010730347	0.00700959531538	0.00247119846845	0.00204550952044	0.00202214384934	0.00202148425383	0.00202147425996	0.00202147425996	0.00202147425996	0.00202147425996	0.00202147425996	0.00202147425996	0.00202147425996	0.00202147425996	0.00202147425996	0.00202147425996	0.00202147425996	0.00202147425996	0.00202147425996	0.00202147425996	0.00202147425996	0.00202147425996
hhs5	201548	1.4454	1.54436827	0.0308082508884	0.127810254811	0.283953510606	0.310651158384	0.162059581553	0.0386558783634	0.00549865189518	0.00215278373497	0.00202339308325	0.00202147425996	0.00202147425996	0.00202147425996	0.00202147425996	0.00202147425996	0.00202147425996	0.00202147425996	0.00202147425996	0.00202147425996	0.00202147425996	0.00202147425996	0.00202147425996	0.00202147425996	0.00202147425996	0.00202147425996	0.00202147425996	0.00202147425996	0.00202147425996
hhs5	201549	1.82185	2.01642239	0.00658098822253	0.0366547359222	0.138299733565	0.266935429545	0.273600082541	0.161260163407	0.059777236376	0.0159703503291	0.00428927358411	0.00225309224351	0.00203493602473	0.00202186404094	0.00202147427995	0.00202147427995	0.00202147427995	0.00202147427995	0.00202147427995	0.00202147427995	0.00202147427995	0.00202147427995	0.00202147427995	0.00202147427995	0.00202147427995	0.00202147427995	0.00202147427995	0.00202147427995	0.00202147427995
hhs5	201550	1.73102	2.47734628	0.00265828373919	0.00981465512407	0.0498058706768	0.154633075827	0.265452416326	0.258701816103	0.151336297563	0.0556819272094	0.0138822906634	0.00355864159846	0.00212763915478	0.00202492214556	0.00202152422932	0.00202147425996	0.00202147425996	0.00202147425996	0.00202147425996	0.00202147425996	0.00202147425996	0.00202147425996	0.00202147425996	0.00202147425996	0.00202147425996	0.00202147425996	0.00202147425996	0.00202147425996	0.00202147425996
hhs5	201551	1.40568	2.33193561	0.00336064305365	0.0158042521864	0.0731223626661	0.191316981488	0.278141577533	0.232987387701	0.119144790064	0.0393927668635	0.00942264561634	0.00288498474438	0.00207631065232	0.00202316324422	0.00202149426769	0.00202147427995	0.00202147427995	0.00202147427995	0.00202147427995	0.00202147427995	0.00202147427995	0.00202147427995	0.00202147427995	0.00202147427995	0.00202147427995	0.00202147427995	0.00202147427995	0.00202147427995	0.00202147427995
hhs5	201552	1.35701	1.96495736	0.00817431105828	0.0437134668182	0.15373114893	0.280024570013	0.270596781565	0.147236561709	0.0472458505985	0.0100459732692	0.00280326483013	0.00206193944486	0.00202253361032	0.00202148425383	0.00202147425996	0.00202147425996	0.00202147425996	0.00202147425996	0.00202147425996	0.00202147425996	0.00202147425996	0.00202147425996	0.00202147425996	0.00202147425996	0.00202147425996	0.00202147425996	0.00202147425996	0.00202147425996	0.00202147425996
hhs5	201601	1.40602	2.01503727	0.00712376530111	0.0385373010804	0.141592073168	0.271626190284	0.278165070343	0.159320281418	0.0528904790535	0.0113396099518	0.00296593507328	0.00207280278296	0.00202288339582	0.00202149424771	0.00202147425996	0.00202147425996	0.00202147425996	0.00202147425996	0.00202147425996	0.00202147425996	0.00202147425996	0.00202147425996	0.00202147425996	0.00202147425996	0.00202147425996	0.00202147425996	0.00202147425996	0.00202147425996	0.00202147425996
hhs5	201602	1.41173	2.19867155	0.00439988575276	0.0230426633332	0.0983918565065	0.229055119109	0.291866151133	0.208008535629	0.0842306606595	0.0202589603996	0.00421708785099	0.00215975947851	0.00202568169981	0.00202152424931	0.00202147427995	0.00202147427995	0.00202147427995	0.00202147427995	0.00202147427995	0.00202147427995	0.00202147427995	0.00202147427995	0.00202147427995	0.00202147427995	0.00202147427995	0.00202147427995	0.00202147427995	0.00202147427995	0.00202147427995
hhs5	201603	1.54293	2.31007648	0.00359723792942	0.0171943395632	0.0781786711744	0.202530363014	0.291467702559	0.234379581613	0.1047932399	0.0262787285992	0.00500086715961	0.0022084895736	0.00202712079725	0.00202154421706	0.00202147425996	0.00202147425996	0.00202147425996	0.00202147425996	0.00202147425996	0.00202147425996	0.00202147425996	0.00202147425996	0.00202147425996	0.00202147425996	0.00202147425996	0.00202147425996	0.00202147425996	0.00202147425996	0.00202147425996
hhs5	201604	1.7761	2.57062259	0.00240616837174	0.00714665133763	0.0375566628283	0.133282860092	0.265377954644	0.288879822456	0.167423763666	0.0513808153624	0.00957260365669	0.00258825670865	0.00204059255594	0.00202173412061	0.00202147427995	0.00202147427995	0.00202147427995	0.00202147427995	0.00202147427995	0.00202147427995	0.00202147427995	0.00202147427995	0.00202147427995	0.00202147427995	0.00202147427995	0.00202147427995	0.00202147427995	0.00202147427995	0.00202147427995
hhs5	201605	2.11811	2.69773074	0.00215348336989	0.00425340566427	0.0221366793576	0.0971877068787	0.240117210243	0.31133701713	0.204271931136	0.0683262651719	0.0129389695389	0.00288206659111	0.00205126605116	0.00202188406866	0.00202147431993	0.00202147431993	0.00202147431993	0.00202147431993	0.00202147431993	0.00202147431993	0.00202147431993	0.00202147431993	0.00202147431993	0.00202147431993	0.00202147431993	0.00202147431993	0.00202147431993	0.00202147431993	0.00202147431993
hhs5	201606	2.60695	2.91207605	0.00203644509931	0.00246835023959	0.0085951330767	0.0504194648969	0.177212211039	0.308948155835	0.267663063334	0.117450738916	0.0263574405929	0.00437856882507	0.00212472096538	0.00202358298682	0.00202148427382	0.00202147427995	0.00202147427995	0.00202147427995	0.00202147427995	0.00202147427995	0.00202147427995	0.00202147427995	0.00202147427995	0.00202147427995	0.00202147427995	0.00202147427995	0.00202147427995	0.00202147427995	0.00202147427995
hhs5	201607	2.87521	3.00724049	0.00204363065243	0.00252848331369	0.00827637838333	0.0435103709308	0.15007714823	0.283631145458	0.284903195366	0.146536509547	0.0376745198007	0.00620733723495	0.00226096736941	0.00202812016432	0.00202155419095	0.00202147423998	0.00202147423998	0.00202147423998	0.00202147423998	0.00202147423998	0.00202147423998	0.00202147423998	0.00202147423998	0.00202147423998	0.00202147423998	0.00202147423998	0.00202147423998	0.00202147423998	0.00202147423998
hhs5	201608	3.24155	2.90697664	0.00208240689328	0.00317380759632	0.0135793864182	0.063227519906	0.179135589762	0.286796267298	0.255537176805	0.12375998862	0.0322594209644	0.00583368643663	0.0022637157064	0.00202882974924	0.0020215642048	0.00202147425996	0.00202147425996	0.00202147425996	0.00202147425996	0.00202147425996	0.00202147425996	0.00202147425996	0.00202147425996	0.00202147425996	0.00202147425996	0.00202147425996	0.00202147425996	0.00202147425996	0.00202147425996
hhs5	201609	2.54507	2.75328543	0.00209132142648	0.00354551964544	0.0181253985951	0.084561956651	0.218690312992	0.302453985267	0.223309190484	0.0889341853998	0.0199244153555	0.00389691415422	0.00212058348164	0.0020240726665	0.00202150424158	0.00202147425996	0.00202147425996	0.00202147425996	0.00202147425996	0.00202147425996	0.00202147425996	0.00202147425996	0.00202147425996	0.00202147425996	0.00202147425996	0.00202147425996	0.00202147425996	0.00202147425996	0.00202147425996
hhs5	201610	2.27153	2.53473646	0.00218864178851	0.0052620271092	0.0323934594137	0.134300867157	0.279232941064	0.295594447765	0.160880957559	0.0453516631082	0.00798598670677	0.00243070335011	0.00203454628386	0.00202164419575	0.00202147429994	0.00202147429994	0.00202147429994	0.00202147429994	0.00202147429994	0.00202147429994	0.00202147429994	0.00202147429994	0.00202147429994	0.00202147429994	0.00202147429994	0.00202147429994	0.00202147429994	0.00202147429994	0.00202147429994
hhs5	201611	1.98195	2.20508892	0.00271083151448	0.0117798699642	0.0711581364882	0.232876253523	0.345638412596	0.223033319661	0.063958921377	0.00993640046425	0.00250694654609	0.00203567555108	0.00202164415578	0.00202147425996	0.00202147425996	0.00202147425996	0.00202147425996	0.00202147425996	0.00202147425996	0.00202147425996	0.00202147425996	0.00202147425996	0.00202147425996	0.00202147425996	0.00202147425996	0.00202147425996	0.00202147425996	0.00202147425996	0.00202147425996
hhs5	201612	1.56295	1.92605391	0.00613220337236	0.0431224192757	0.176741208107	0.322024353819	0.272488891237	0.1131531832	0.0239112204638	0.00394715334524	0.00209182112004	0.00202248364096	0.00202147425996	0.00202147425996	0.00202147425996	0.00202147425996	0.00202147425996	0.00202147425996	0.00202147425996	0.00202147425996	0.00202147425996	0.00202147425996	0.00202147425996	0.00202147425996	0.00202147425996	0.00202147425996	0.00202147425996	0.00202147425996	0.00202147425996
hhs5	201613	1.43914	1.58884951	0.0196126267546	0.0943383422667	0.257835669844	0.336708052471	0.195547866958	0.0487804499996	0.0065707944737	0.00219559750135	0.00202406269264	0.00202147427995	0.00202147427995	0.00202147427995	0.00202147427995	0.00202147427995	0.00202147427995	0.00202147427995	0.00202147427995	0.00202147427995	0.00202147427995	0.00202147427995	0.00202147427995	0.00202147427995	0.00202147427995	0.00202147427995	0.00202147427995	0.00202147427995	0.00202147427995
hhs5	201614	1.45661	1.32034157	0.0633433195259	0.225061208319	0.359761475286	0.234843199651	0.0648086309444	0.00932991248362	0.00241262441267	0.00203151812071	0.00202157421866	0.00202147427995	0.00202147427995	0.00202147427995	0.00202147427995	0.00202147427995	0.00202147427995	0.00202147427995	0.00202147427995	0.00202147427995	0.00202147427995	0.00202147427995	0.00202147427995	0.00202147427995	0.00202147427995	0.00202147427995	0.00202147427995	0.00202147427995	0.00202147427995
hhs5	201615	1.35283	1.16463994	0.0663250210397	0.231225668051	0.363379006885	0.229701992423	0.0590534102521	0.00764511566144	0.00223712203701	0.00202465233106	0.00202147427995	0.00202147427995	0.00202147427995	0.00202147427995	0.00202147427995	0.00202147427995	0.00202147427995	0.00202147427995	0.00202147427995	0.00202147427995	0.00202147427995	0.00202147427995	0.00202147427995	0.00202147427995	0.00202147427995	0.00202147427995	0.00202147427995	0.00202147427995	0.00202147427995
hhs5	201616	1.01145	1.05465115	0.113677832598	0.258884426708	0.335720248228	0.194219691442	0.0483537416725	0.00651917612793	0.00219287916833	0.00202399273554	0.00202147427995	0.00202147427995	0.00202147427995	0.00202147427995	0.00202147427995	0.00202147427995	0.00202147427995	0.00202147427995	0.00202147427995	0.00202147427995	0.00202147427995	0.00202147427995	0.00202147427995	0.00202147427995	0.00202147427995	0.00202147427995	0.00202147427995	0.00202147427995	0.00202147427995
hhs5	201617	1.13769	0.97839411	0.209411880857	0.314802639356	0.279802023689	0.122484489589	0.0267220364753	0.00424283197931	0.00210343397769	0.00202265351678	0.00202147423998	0.00202147423998	0.00202147423998	0.00202147423998	0.00202147423998	0.00202147423998	0.00202147423998	0.00202147423998	0.00202147423998	0.00202147423998	0.00202147423998	0.00202147423998	0.00202147423998	0.00202147423998	0.00202147423998	0.00202147423998	0.00202147423998	0.00202147423998	0.00202147423998
hhs5	201618	1.01095	0.94755147	0.24382951648	0.334905964225	0.259698704766	0.096694746268	0.0189451458884	0.00342445388852	0.00207128371452	0.00202217383095	0.00202147425996	0.00202147425996	0.00202147425996	0.00202147425996	0.00202147425996	0.00202147425996	0.00202147425996	0.00202147425996	0.00202147425996	0.00202147425996	0.00202147425996	0.00202147425996	0.00202147425996	0.00202147425996	0.00202147425996	0.00202147425996	0.00202147425996	0.00202147425996	0.00202147425996
hhs6	201542	3.04959	2.45159786	0.0103813472915	0.0138102444316	0.0455457817921	0.133967554852	0.234353990272	0.226839598668	0.107484796089	0.0334352089143	0.0132266023652	0.0106002130664	0.0100895262583	0.010016571	0.010016571	0.010016571	0.010016571	0.010016571	0.010016571	0.010016571	0.010016571	0.010016571	0.010016571	0.010016571	0.010016571	0.010016571	0.010016571	0.010016571	0.010016571
hhs6	201543	3.46367	3.26285517	0.00102240696385	0.0010461424089	0.00174696265483	0.0109155503316	0.0666045709421	0.213697131454	0.328487230347	0.241513284149	0.0920922814743	0.0216989677693	0.00438637412591	0.00142766845109	0.00105121929568	0.00102306655938	0.00102209715383	0.00102208715996	0.00102208715996	0.00102208715996	0.00102208715996	0.00102208715996	0.00102208715996	0.00102208715996	0.00102208715996	0.00102208715996	0.00102208715996	0.00102208715996	0.00102208715996
hhs6	201544	3.44926	3.39479963	0.00202158417256	0.00203071857084	0.00234359669649	0.00741887425276	0.0459290376692	0.169747225439	0.301713306466	0.266198346224	0.126695737017	0.0356150627748	0.00739709760742	0.0025379874852	0.00204996676677	0.00202228374354	0.00202148423385	0.00202147423998	0.00202147423998	0.00202147423998	0.00202147423998	0.00202147423998	0.00202147423998	0.00202147423998	0.00202147423998	0.00202147423998	0.00202147423998	0.00202147423998	0.00202147423998
hhs6	201545	4.21557	3.61354768	0.00202149426769	0.00202401272329	0.00214049129445	0.00463784982466	0.0278337652577	0.116317483869	0.24446335023	0.277174690463	0.186874136	0.0788623726861	0.0218017243215	0.00519119049633	0.00233784027298	0.00203988299107	0.00202201394901	0.00202148427382	0.00202147427995	0.00202147427995	0.00202147427995	0.00202147427995	0.00202147427995	0.00202147427995	0.00202147427995	0.00202147427995	0.00202147427995	0.00202147427995	0.00202147427995
hhs6	201546	3.90919	4.6321718	0.00202147429994	0.00202160422027	0.00203039882719	0.00226959214766	0.00496240084777	0.018887271757	0.0585048772174	0.131068289458	0.209435502657	0.234949236976	0.182311235958	0.0909517299687	0.0276899037556	0.00621590216836	0.00240349003801	0.00204038270482	0.00202195400577	0.00202148429381	0.00202147429994	0.00202147429994	0.00202147429994	0.00202147429994	0.00202147429994	0.00202147429994	0.00202147429994	0.00202147429994	0.00202147429994
hhs6	201547	4.00152	5.82095396	0.00202147427995	0.00202147427995	0.00202147427995	0.00202147427995	0.00202176410222	0.00203329702982	0.00226956214358	0.00481135342604	0.0202030446891	0.0771443262538	0.19653740014	0.290211785649	0.234918223643	0.105841068383	0.0278552121057	0.00556543099863	0.00227765717941	0.00203055870905	0.00202162418802	0.00202147427995	0.00202147427995	0.00202147427995	0.00202147427995	0.00202147427995	0.00202147427995	0.00202147427995	0.00202147427995
hhs6	201548	4.07754	7.98633057	0.00202147429994	0.00202147429994	0.00202147429994	0.00202147429994	0.00202147429994	0.00202147429994	0.00202147429994	0.00202147429994	0.00202179410383	0.00204378062113	0.00263054080462	0.00892495090965	0.0375286703696	0.0971065856521	0.160761290942	0.20071795848	0.196942113926	0.142248533443	0.0794385101726	0.0323433901175	0.00838122433684	0.00260918390122	0.00204346081724	0.00202179410383	0.00202147429994	0.00202147429994	0.00202147429994
hhs6	201549	4.5488	8.03183798	0.00202147431993	0.00202147431993	0.00202147431993	0.00202147431993	0.00202147431993	0.00202147431993	0.00202151429541	0.00202275353549	0.00203885366264	0.00218311519918	0.00327198748545	0.00860071982237	0.0246341178887	0.0626077618487	0.141821936462	0.237985817247	0.250942671899	0.157689586168	0.0602183370818	0.0155287614375	0.00399121644286	0.00219561753255	0.00203025893306	0.00202170417897	0.00202147431993	0.00202147431993	0.00202147431993
hhs6	201550	4.99108	7.01094071	0.00202147425996	0.00202147425996	0.00202147425996	0.00202147425996	0.00202147425996	0.00202147425996	0.00202148425383	0.00202216383708	0.0020550636614	0.00280501375761	0.0107697494165	0.0505237804216	0.143352533573	0.228510640717	0.220930419256	0.156404609442	0.0933173174622	0.0431466444197	0.0137950641547	0.00390854702041	0.00217355099953	0.00202711080338	0.0020215642048	0.00202147425996	0.00202147425996	0.00202147425996	0.00202147425996
hhs6	201551	4.10939	4.87022331	0.00202147427995	0.00202147427995	0.00202147427995	0.00202169414512	0.00203825399003	0.00253876705747	0.00935848496195	0.0531310820361	0.17766035622	0.296253710524	0.25254867202	0.12266282268	0.0388863674058	0.00952415336815	0.00298367422445	0.00208906283223	0.00202370291327	0.00202150426157	0.00202147427995	0.00202147427995	0.00202147427995	0.00202147427995	0.00202147427995	0.00202147427995	0.00202147427995	0.00202147427995	0.00202147427995
hhs6	201552	3.8326	4.43083691	0.00202147429994	0.00202147429994	0.00202167417737	0.00203659502752	0.00248516994978	0.00855569734548	0.0475225818448	0.161353667681	0.283262589979	0.264234618423	0.141009763089	0.0451030655547	0.00941134264167	0.00265535558755	0.00204677878258	0.00202193401803	0.00202147429994	0.00202147429994	0.00202147429994	0.00202147429994	0.00202147429994	0.00202147429994	0.00202147429994	0.00202147429994	0.00202147429994	0.00202147429994	0.00202147429994
hhs6	201601	4.07882	4.60898166	0.00202147427995	0.00202147427995	0.00202161419415	0.00203187790008	0.00233716068973	0.00642935121178	0.03342423698	0.12350378697	0.260971127069	0.298710923673	0.175745930215	0.0525617811518	0.00937452512555	0.00254808134562	0.00203873369586	0.00202170413899	0.00202147427995	0.00202147427995	0.00202147427995	0.00202147427995	0.00202147427995	0.00202147427995	0.00202147427995	0.00202147427995	0.00202147427995	0.00202147427995	0.00202147427995
hhs6	201602	4.49916	5.00183295	0.00202147423998	0.00202147423998	0.00202147423998	0.00202154419707	0.00202776038496	0.00225030390884	0.00607088091758	0.0369821943733	0.146132167512	0.289813404151	0.290651560147	0.147535456937	0.0376954069915	0.00622575593957	0.00226455516917	0.00202829006013	0.00202155419095	0.00202147423998	0.00202147423998	0.00202147423998	0.00202147423998	0.00202147423998	0.00202147423998	0.00202147423998	0.00202147423998	0.00202147423998	0.00202147423998
hhs6	201603	4.45398	5.34904975	0.00202147429994	0.00202147429994	0.00202147429994	0.00202147429994	0.00202169416511	0.00203872372215	0.00255914458662	0.00977312078996	0.0568779249066	0.191740033976	0.315836254966	0.254359154313	0.104685897822	0.0233875520688	0.00425657367923	0.00213873239424	0.00202452243075	0.00202150428155	0.00202147429994	0.00202147429994	0.00202147429994	0.00202147429994	0.00202147429994	0.00202147429994	0.00202147429994	0.00202147429994	0.00202147429994
hhs6	201604	5.13729	5.92106652	0.00202147421999	0.00202147421999	0.00202147421999	0.00202147421999	0.00202147421999	0.00202165410967	0.00203531573146	0.00245647744735	0.00838831965098	0.0481946377946	0.168517887652	0.298788916876	0.270339903685	0.128194506605	0.0326511900606	0.00582136387735	0.00226041768412	0.00202867980105	0.00202156416483	0.00202147421999	0.00202147421999	0.00202147421999	0.00202147421999	0.00202147421999	0.00202147421999	0.00202147421999	0.00202147421999
hhs6	201605	5.63083	5.97355149	0.00202147427995	0.00202147427995	0.00202147427995	0.00202147427995	0.00202147427995	0.00202162418802	0.00203310714626	0.00239098768109	0.00752478944978	0.0428875137594	0.154244175862	0.287080315978	0.278355306467	0.143400555559	0.0399714619869	0.00734822772376	0.00240601846367	0.00203505595118	0.00202169414512	0.00202147427995	0.00202147427995	0.00202147427995	0.00202147427995	0.00202147427995	0.00202147427995	0.00202147427995	0.00202147427995
hhs6	201606	4.47446	6.74382363	0.00202147429994	0.00202147429994	0.00202147429994	0.00202147429994	0.00202147429994	0.00202147429994	0.00202150428155	0.00202410268814	0.00211914440611	0.00382974542135	0.0192657696523	0.0876399608311	0.226379012459	0.309084305436	0.217577959492	0.079930548442	0.0164219835355	0.00332642407101	0.00207772980261	0.00202263358903	0.00202148429381	0.00202147429994	0.00202147429994	0.00202147429994	0.00202147429994	0.00202147429994	0.00202147429994
hhs6	201607	4.74938	7.12326987	0.00202147429994	0.00202147429994	0.00202147429994	0.00202147429994	0.00202156424478	0.00202479226528	0.00208477548202	0.00266196153661	0.00566965713993	0.0150893207587	0.0352589122439	0.0696157737285	0.128553621517	0.216728130629	0.254899932693	0.167842438599	0.0585571051899	0.0118513263806	0.00285038598987	0.00205352464584	0.00202203395674	0.00202147429994	0.00202147429994	0.00202147429994	0.00202147429994	0.00202147429994	0.00202147429994
hhs6	201608	4.43197	2.91704784	0.0020336867908	0.00241541270279	0.00810882130051	0.0484273265476	0.173875427275	0.308029099433	0.270698881661	0.120258736951	0.0271953967282	0.00448093604982	0.00213040747821	0.00202373289489	0.00202149426769	0.00202147427995	0.00202147427995	0.00202147427995	0.00202147427995	0.00202147427995	0.00202147427995	0.00202147427995	0.00202147427995	0.00202147427995	0.00202147427995	0.00202147427995	0.00202147427995	0.00202147427995	0.00202147427995
hhs6	201609	3.87817	2.51089289	0.00212282212982	0.00469927215829	0.0310591973071	0.136864043982	0.290997913567	0.303576280062	0.153013980262	0.0359412834369	0.00521634507064	0.00214203035065	0.00202324319519	0.00202147427995	0.00202147427995	0.00202147427995	0.00202147427995	0.00202147427995	0.00202147427995	0.00202147427995	0.00202147427995	0.00202147427995	0.00202147427995	0.00202147427995	0.00202147427995	0.00202147427995	0.00202147427995	0.00202147427995	0.00202147427995
hhs6	201610	3.63245	2.42489423	0.0022073003466	0.00681750325103	0.0511887436596	0.203621138175	0.343048747562	0.251555923326	0.0862487039857	0.0157951479273	0.00309297722665	0.00205825174706	0.00202197399351	0.00202147429994	0.00202147429994	0.00202147429994	0.00202147429994	0.00202147429994	0.00202147429994	0.00202147429994	0.00202147429994	0.00202147429994	0.00202147429994	0.00202147429994	0.00202147429994	0.00202147429994	0.00202147429994	0.00202147429994	0.00202147429994
hhs6	201611	3.32203	2.28156731	0.00224112960163	0.00766576307618	0.0592496405093	0.230352735669	0.363886259461	0.230718411427	0.0595171064922	0.00773425107757	0.0022447174015	0.00202492218561	0.00202147429994	0.00202147429994	0.00202147429994	0.00202147429994	0.00202147429994	0.00202147429994	0.00202147429994	0.00202147429994	0.00202147429994	0.00202147429994	0.00202147429994	0.00202147429994	0.00202147429994	0.00202147429994	0.00202147429994	0.00202147429994	0.00202147429994
hhs6	201612	2.86151	2.28033964	0.00224112960163	0.00766576307618	0.0592496405093	0.230352735669	0.363886259461	0.230718411427	0.0595171064922	0.00773425107757	0.0022447174015	0.00202492218561	0.00202147429994	0.00202147429994	0.00202147429994	0.00202147429994	0.00202147429994	0.00202147429994	0.00202147429994	0.00202147429994	0.00202147429994	0.00202147429994	0.00202147429994	0.00202147429994	0.00202147429994	0.00202147429994	0.00202147429994	0.00202147429994	0.00202147429994
hhs6	201613	3.14237	2.17225953	0.00230693922261	0.00827130166173	0.061298073744	0.232106687778	0.362497977164	0.228571765519	0.0587125992496	0.00760924765698	0.00223571290115	0.00202463234331	0.00202147427995	0.00202147427995	0.00202147427995	0.00202147427995	0.00202147427995	0.00202147427995	0.00202147427995	0.00202147427995	0.00202147427995	0.00202147427995	0.00202147427995	0.00202147427995	0.00202147427995	0.00202147427995	0.00202147427995	0.00202147427995	0.00202147427995
hhs6	201614	2.94122	2.01773693	0.00457517821159	0.0289993302015	0.1300364596	0.285688856413	0.308915802584	0.159833376764	0.0379845700404	0.00542800521896	0.00215000543875	0.00202335310777	0.00202147425996	0.00202147425996	0.00202147425996	0.00202147425996	0.00202147425996	0.00202147425996	0.00202147425996	0.00202147425996	0.00202147425996	0.00202147425996	0.00202147425996	0.00202147425996	0.00202147425996	0.00202147425996	0.00202147425996	0.00202147425996	0.00202147425996
hhs6	201615	2.80193	1.87372327	0.00748251529916	0.0555677572237	0.218142848722	0.354368548876	0.240236120115	0.0717269876426	0.0114161330244	0.00263216975348	0.00204015280542	0.002021704119	0.00202147425996	0.00202147425996	0.00202147425996	0.00202147425996	0.00202147425996	0.00202147425996	0.00202147425996	0.00202147425996	0.00202147425996	0.00202147425996	0.00202147425996	0.00202147425996	0.00202147425996	0.00202147425996	0.00202147425996	0.00202147425996	0.00202147425996
hhs6	201616	2.69724	1.77575428	0.00788598794991	0.0592548067485	0.230369852867	0.363899607634	0.230705067302	0.0594999863956	0.00772908416894	0.00224416771635	0.00202490217784	0.00202147427995	0.00202147427995	0.00202147427995	0.00202147427995	0.00202147427995	0.00202147427995	0.00202147427995	0.00202147427995	0.00202147427995	0.00202147427995	0.00202147427995	0.00202147427995	0.00202147427995	0.00202147427995	0.00202147427995	0.00202147427995	0.00202147427995	0.00202147427995
hhs6	201617	2.29806	1.75424167	0.00789220398053	0.0593116107278	0.230558222739	0.364046440306	0.230558222739	0.0593116107278	0.00767228884478	0.00223819133694	0.00202467227876	0.00202147423998	0.00202147423998	0.00202147423998	0.00202147423998	0.00202147423998	0.00202147423998	0.00202147423998	0.00202147423998	0.00202147423998	0.00202147423998	0.00202147423998	0.00202147423998	0.00202147423998	0.00202147423998	0.00202147423998	0.00202147423998	0.00202147423998	0.00202147423998
hhs6	201618	2.33777	1.70791016	0.00794948892952	0.0594828563054	0.230691713183	0.363912955808	0.230386980059	0.0592599729877	0.00766685225529	0.0022379814878	0.00202466230491	0.00202147425996	0.00202147425996	0.00202147425996	0.00202147425996	0.00202147425996	0.00202147425996	0.00202147425996	0.00202147425996	0.00202147425996	0.00202147425996	0.00202147425996	0.00202147425996	0.00202147425996	0.00202147425996	0.00202147425996	0.00202147425996	0.00202147425996	0.00202147425996
hhs7	201542	1.15375	1.39003912	0.0115486314243	0.0772083638943	0.405507026244	0.246391607892	0.0352590903718	0.0124240945239	0.0106731683247	0.0103813472915	0.0101624815166	0.0101624815166	0.010016571	0.010016571	0.010016571	0.010016571	0.010016571	0.010016571	0.010016571	0.010016571	0.010016571	0.010016571	0.010016571	0.010016571	0.010016571	0.010016571	0.010016571	0.010016571	0.010016571
hhs7	201543	1.20878	1.03194026	0.165859892688	0.291368706184	0.311002366119	0.162742684272	0.0411122923888	0.00602987618419	0.00141914365069	0.00104467328934	0.00102278671097	0.00102209713385	0.00102208713998	0.00102208713998	0.00102208713998	0.00102208713998	0.00102208713998	0.00102208713998	0.00102208713998	0.00102208713998	0.00102208713998	0.00102208713998	0.00102208713998	0.00102208713998	0.00102208713998	0.00102208713998	0.00102208713998	0.00102208713998	0.00102208713998
hhs7	201544	1.05016	1.13019395	0.116496385326	0.253802605603	0.325051673833	0.195258646272	0.0560219897881	0.0100582959132	0.00282609088825	0.00207453176373	0.00202322322745	0.00202149428768	0.00202147429994	0.00202147429994	0.00202147429994	0.00202147429994	0.00202147429994	0.00202147429994	0.00202147429994	0.00202147429994	0.00202147429994	0.00202147429994	0.00202147429994	0.00202147429994	0.00202147429994	0.00202147429994	0.00202147429994	0.00202147429994	0.00202147429994
hhs7	201545	1.31092	1.27061633	0.0726123554208	0.211276161803	0.327897865194	0.235534185913	0.0863699787529	0.020546234233	0.00497515297828	0.002356878598	0.00204391052124	0.00202220383256	0.00202148427382	0.00202147427995	0.00202147427995	0.00202147427995	0.00202147427995	0.00202147427995	0.00202147427995	0.00202147427995	0.00202147427995	0.00202147427995	0.00202147427995	0.00202147427995	0.00202147427995	0.00202147427995	0.00202147427995	0.00202147427995	0.00202147427995
hhs7	201546	0.95359	1.29385344	0.0686512052268	0.203604438416	0.322897974537	0.240606357883	0.0936247208216	0.0238255334873	0.00584357049177	0.00250222948843	0.00205624297889	0.0020226435829	0.00202149428768	0.00202147429994	0.00202147429994	0.00202147429994	0.00202147429994	0.00202147429994	0.00202147429994	0.00202147429994	0.00202147429994	0.00202147429994	0.00202147429994	0.00202147429994	0.00202147429994	0.00202147429994	0.00202147429994	0.00202147429994	0.00202147429994
hhs7	201547	0.912263	1.36443005	0.0554216784689	0.181476839447	0.310969862275	0.256139784947	0.113650881399	0.0327229077147	0.00822893780499	0.0029089900812	0.00209111161723	0.0020239128246	0.00202150430154	0.00202147431993	0.00202147431993	0.00202147431993	0.00202147431993	0.00202147431993	0.00202147431993	0.00202147431993	0.00202147431993	0.00202147431993	0.00202147431993	0.00202147431993	0.00202147431993	0.00202147431993	0.00202147431993	0.00202147431993	0.00202147431993
hhs7	201548	1.19874	2.05143035	0.0107521401079	0.0495081227743	0.147391115455	0.243996841427	0.231191434418	0.135995144101	0.0671978644365	0.0457352365189	0.0255065218968	0.00777311701132	0.00258687750311	0.00204315094661	0.00202179404385	0.00202147423998	0.00202147423998	0.00202147423998	0.00202147423998	0.00202147423998	0.00202147423998	0.00202147423998	0.00202147423998	0.00202147423998	0.00202147423998	0.00202147423998	0.00202147423998	0.00202147423998	0.00202147423998
hhs7	201549	1.39056	2.5171012	0.00343919488285	0.012796336748	0.0539928635608	0.14671376378	0.237638155684	0.235178693914	0.152996391048	0.0734154029632	0.0306537559383	0.0131891658511	0.00616659234494	0.00323429053754	0.00225613038042	0.00204836778789	0.00202315325035	0.00202152424931	0.00202147427995	0.00202147427995	0.00202147427995	0.00202147427995	0.00202147427995	0.00202147427995	0.00202147427995	0.00202147427995	0.00202147427995	0.00202147427995	0.00202147427995
hhs7	201550	1.55082	2.71422905	0.00265483585359	0.00834084892962	0.0371827117767	0.111914842607	0.205485230954	0.238059165124	0.184773232501	0.103460177395	0.0467478759793	0.0192979895085	0.00782484536667	0.00358356631348	0.00233098445412	0.00206156967162	0.00202433250715	0.00202157419868	0.00202147425996	0.00202147425996	0.00202147425996	0.00202147425996	0.00202147425996	0.00202147425996	0.00202147425996	0.00202147425996	0.00202147425996	0.00202147425996	0.00202147425996
hhs7	201551	1.41906	1.80217534	0.0198307627875	0.0798972472647	0.19736448097	0.27213393891	0.219790178504	0.113887532863	0.0429620476229	0.0132827283425	0.00418991447298	0.00227885642142	0.00203819400665	0.00202199394127	0.00202148425383	0.00202147425996	0.00202147425996	0.00202147425996	0.00202147425996	0.00202147425996	0.00202147425996	0.00202147425996	0.00202147425996	0.00202147425996	0.00202147425996	0.00202147425996	0.00202147425996	0.00202147425996	0.00202147425996
hhs7	201552	1.1452	1.40526513	0.0616951202608	0.168236065533	0.281712717582	0.255235474377	0.135271030875	0.0454031510804	0.0108624726628	0.00310174182116	0.0020933701908	0.0020237628765	0.00202150426157	0.00202147427995	0.00202147427995	0.00202147427995	0.00202147427995	0.00202147427995	0.00202147427995	0.00202147427995	0.00202147427995	0.00202147427995	0.00202147427995	0.00202147427995	0.00202147427995	0.00202147427995	0.00202147427995	0.00202147427995	0.00202147427995
hhs7	201601	1.15409	1.70991517	0.0273162828696	0.0995523558426	0.220041418835	0.274273972032	0.205498536906	0.097212360788	0.0301228518089	0.0070384277744	0.00252886315598	0.00204909736076	0.00202223383417	0.00202148429381	0.00202147429994	0.00202147429994	0.00202147429994	0.00202147429994	0.00202147429994	0.00202147429994	0.00202147429994	0.00202147429994	0.00202147429994	0.00202147429994	0.00202147429994	0.00202147429994	0.00202147429994	0.00202147429994	0.00202147429994
hhs7	201602	1.175	1.80696298	0.021054632465	0.0814052832822	0.197330473799	0.273264188523	0.225562061178	0.115600783376	0.0378544102389	0.00876483900694	0.00273515662435	0.00206194945912	0.00202262357516	0.00202148427382	0.00202147427995	0.00202147427995	0.00202147427995	0.00202147427995	0.00202147427995	0.00202147427995	0.00202147427995	0.00202147427995	0.00202147427995	0.00202147427995	0.00202147427995	0.00202147427995	0.00202147427995	0.00202147427995	0.00202147427995
hhs7	201603	1.12489	2.32658535	0.00546605194143	0.0242637045469	0.0876537614913	0.195094914724	0.267456759846	0.226367777084	0.115044984212	0.0345770200521	0.00722416380421	0.00246578181464	0.00204106226789	0.00202190401642	0.00202147427995	0.00202147427995	0.00202147427995	0.00202147427995	0.00202147427995	0.00202147427995	0.00202147427995	0.00202147427995	0.00202147427995	0.00202147427995	0.00202147427995	0.00202147427995	0.00202147427995	0.00202147427995	0.00202147427995
hhs7	201604	1.50883	2.59543677	0.0034344378683	0.0126689351283	0.0508235381214	0.137220438174	0.238312097167	0.261374075197	0.173909439897	0.0680630365878	0.0161059175163	0.00362526085262	0.00211644608174	0.00202423262849	0.00202150430154	0.00202147431993	0.00202147431993	0.00202147431993	0.00202147431993	0.00202147431993	0.00202147431993	0.00202147431993	0.00202147431993	0.00202147431993	0.00202147431993	0.00202147431993	0.00202147431993	0.00202147431993	0.00202147431993
hhs7	201605	1.81036	2.64589554	0.0038493632763	0.0115440244802	0.0433521079864	0.123756629442	0.233294014998	0.271513216848	0.18508866721	0.0724336235765	0.016974164415	0.0037247896718	0.00212281209394	0.00202443242585	0.00202151421546	0.00202147423998	0.00202147423998	0.00202147423998	0.00202147423998	0.00202147423998	0.00202147423998	0.00202147423998	0.00202147423998	0.00202147423998	0.00202147423998	0.00202147423998	0.00202147423998	0.00202147423998	0.00202147423998
hhs7	201606	1.8449	2.83626863	0.00243802883376	0.00532058114934	0.0212546498072	0.0788481114316	0.194904611425	0.28468880254	0.235114133504	0.10871957318	0.0285688744624	0.00553243123527	0.00225896863989	0.00202901965286	0.00202157421866	0.00202147427995	0.00202147427995	0.00202147427995	0.00202147427995	0.00202147427995	0.00202147427995	0.00202147427995	0.00202147427995	0.00202147427995	0.00202147427995	0.00202147427995	0.00202147427995	0.00202147427995	0.00202147427995
hhs7	201607	2.40642	2.94743533	0.00238463157888	0.00470396927784	0.0172868330147	0.0643359008395	0.167012325974	0.267667750459	0.253336289025	0.137401274533	0.0423779962138	0.00855020063088	0.00257498484743	0.0020452197184	0.00202198396739	0.00202147427995	0.00202147427995	0.00202147427995	0.00202147427995	0.00202147427995	0.00202147427995	0.00202147427995	0.00202147427995	0.00202147427995	0.00202147427995	0.00202147427995	0.00202147427995	0.00202147427995	0.00202147427995
hhs7	201608	2.50362	2.96382571	0.00218405455827	0.00401826973341	0.0162321396283	0.062755389438	0.162639016218	0.261892329534	0.253619272952	0.144045108854	0.0474792774504	0.0100027797574	0.00275390509978	0.00205554336722	0.0020222637758	0.00202148425383	0.00202147425996	0.00202147425996	0.00202147425996	0.00202147425996	0.00202147425996	0.00202147425996	0.00202147425996	0.00202147425996	0.00202147425996	0.00202147425996	0.00202147425996	0.00202147425996	0.00202147425996
hhs7	201609	1.99971	2.60633599	0.00418777578453	0.0157900307497	0.0564608395447	0.137504319966	0.225381899404	0.246558822744	0.174419541859	0.0779068778505	0.0221426650231	0.0050413323445	0.00225390172478	0.0020297491854	0.00202160418029	0.00202147425996	0.00202147425996	0.00202147425996	0.00202147425996	0.00202147425996	0.00202147425996	0.00202147425996	0.00202147425996	0.00202147425996	0.00202147425996	0.00202147425996	0.00202147425996	0.00202147425996	0.00202147425996
hhs7	201610	2.05839	2.03612331	0.0127650259489	0.0535832747353	0.146890465421	0.239966477873	0.246207280789	0.165030851086	0.0727566269483	0.021143687853	0.00501323962218	0.00226787317931	0.00203141818199	0.00202166416351	0.00202147427995	0.00202147427995	0.00202147427995	0.00202147427995	0.00202147427995	0.00202147427995	0.00202147427995	0.00202147427995	0.00202147427995	0.00202147427995	0.00202147427995	0.00202147427995	0.00202147427995	0.00202147427995	0.00202147427995
hhs7	201611	2.09375	1.27672835	0.0618179149587	0.19065238904	0.314844999679	0.250262214158	0.106842004573	0.0285776590753	0.00617830516222	0.00239762361169	0.00203989298494	0.00202193399804	0.00202147427995	0.00202147427995	0.00202147427995	0.00202147427995	0.00202147427995	0.00202147427995	0.00202147427995	0.00202147427995	0.00202147427995	0.00202147427995	0.00202147427995	0.00202147427995	0.00202147427995	0.00202147427995	0.00202147427995	0.00202147427995	0.00202147427995
hhs7	201612	1.54483	1.16797475	0.0805334870933	0.232174683757	0.346092544101	0.22376765933	0.0643412768991	0.0100967621231	0.002545702779	0.00203955317314	0.00202179406384	0.00202147425996	0.00202147425996	0.00202147425996	0.00202147425996	0.00202147425996	0.00202147425996	0.00202147425996	0.00202147425996	0.00202147425996	0.00202147425996	0.00202147425996	0.00202147425996	0.00202147425996	0.00202147425996	0.00202147425996	0.00202147425996	0.00202147425996	0.00202147425996
hhs7	201613	1.39301	1.03779748	0.148323695029	0.278845493077	0.315149709666	0.168440058752	0.040841897796	0.00579591959699	0.00217127239688	0.0020239327523	0.00202148425383	0.00202147425996	0.00202147425996	0.00202147425996	0.00202147425996	0.00202147425996	0.00202147425996	0.00202147425996	0.00202147425996	0.00202147425996	0.00202147425996	0.00202147425996	0.00202147425996	0.00202147425996	0.00202147425996	0.00202147425996	0.00202147425996	0.00202147425996	0.00202147425996
hhs7	201614	1.20827	0.88943969	0.264192141827	0.346799763872	0.247804901071	0.0814366740322	0.0143440876117	0.00294028083483	0.00205225540386	0.00202188402868	0.00202147427995	0.00202147427995	0.00202147427995	0.00202147427995	0.00202147427995	0.00202147427995	0.00202147427995	0.00202147427995	0.00202147427995	0.00202147427995	0.00202147427995	0.00202147427995	0.00202147427995	0.00202147427995	0.00202147427995	0.00202147427995	0.00202147427995	0.00202147427995	0.00202147427995
hhs7	201615	0.986163	0.86172528	0.287502883968	0.360415560571	0.23418910842	0.0639695148806	0.00907687756311	0.00238600071562	0.002030478738	0.0020215642048	0.00202147425996	0.00202147425996	0.00202147425996	0.00202147425996	0.00202147425996	0.00202147425996	0.00202147425996	0.00202147425996	0.00202147425996	0.00202147425996	0.00202147425996	0.00202147425996	0.00202147425996	0.00202147425996	0.00202147425996	0.00202147425996	0.00202147425996	0.00202147425996	0.00202147425996
hhs7	201616	0.908619	0.81295695	0.293604827851	0.363979702159	0.230624968729	0.0593972300036	0.00769810324435	0.00224090973646	0.00202477227753	0.00202147429994	0.00202147429994	0.00202147429994	0.00202147429994	0.00202147429994	0.00202147429994	0.00202147429994	0.00202147429994	0.00202147429994	0.00202147429994	0.00202147429994	0.00202147429994	0.00202147429994	0.00202147429994	0.00202147429994	0.00202147429994	0.00202147429994	0.00202147429994	0.00202147429994	0.00202147429994
hhs7	201617	0.704888	0.68575639	0.295094784172	0.363539192291	0.229907488706	0.0591153828396	0.00765163174188	0.00223738189982	0.00202465235108	0.00202147429994	0.00202147429994	0.00202147429994	0.00202147429994	0.00202147429994	0.00202147429994	0.00202147429994	0.00202147429994	0.00202147429994	0.00202147429994	0.00202147429994	0.00202147429994	0.00202147429994	0.00202147429994	0.00202147429994	0.00202147429994	0.00202147429994	0.00202147429994	0.00202147429994	0.00202147429994
hhs7	201618	0.59335	0.60147155	0.321269190135	0.353887987119	0.217526358958	0.0553818617772	0.00725875259312	0.00222194134636	0.00202442247201	0.00202147427995	0.00202147427995	0.00202147427995	0.00202147427995	0.00202147427995	0.00202147427995	0.00202147427995	0.00202147427995	0.00202147427995	0.00202147427995	0.00202147427995	0.00202147427995	0.00202147427995	0.00202147427995	0.00202147427995	0.00202147427995	0.00202147427995	0.00202147427995	0.00202147427995	0.00202147427995
hhs8	201542	0.721433	1.19792374	0.0125702648811	0.181478577488	0.454285561545	0.114280058718	0.0162183875755	0.0106732382818	0.0101624915105	0.010016571	0.010016571	0.010016571	0.010016571	0.010016571	0.010016571	0.010016571	0.010016571	0.010016571	0.010016571	0.010016571	0.010016571	0.010016571	0.010016571	0.010016571	0.010016571	0.010016571	0.010016571	0.010016571	0.010016571
hhs8	201543	0.744407	0.7549923	0.302661927747	0.357329543058	0.237118302104	0.0695564886921	0.010231269637	0.00162013038243	0.00104036592059	0.00102231698902	0.00102208712998	0.00102208712998	0.00102208712998	0.00102208712998	0.00102208712998	0.00102208712998	0.00102208712998	0.00102208712998	0.00102208712998	0.00102208712998	0.00102208712998	0.00102208712998	0.00102208712998	0.00102208712998	0.00102208712998	0.00102208712998	0.00102208712998	0.00102208712998	0.00102208712998
hhs8	201544	0.776688	0.78045262	0.284476152944	0.344677305439	0.237585607908	0.0751326099104	0.0128536815821	0.00279794811835	0.00204687870105	0.00202180407771	0.00202147427995	0.00202147427995	0.00202147427995	0.00202147427995	0.00202147427995	0.00202147427995	0.00202147427995	0.00202147427995	0.00202147427995	0.00202147427995	0.00202147427995	0.00202147427995	0.00202147427995	0.00202147427995	0.00202147427995	0.00202147427995	0.00202147427995	0.00202147427995	0.00202147427995
hhs8	201545	0.997922	0.79128945	0.274355226714	0.339069570911	0.243132383993	0.082528003964	0.0153033192235	0.00311567324697	0.0020654772753	0.00202232373902	0.00202148425383	0.00202147425996	0.00202147425996	0.00202147425996	0.00202147425996	0.00202147425996	0.00202147425996	0.00202147425996	0.00202147425996	0.00202147425996	0.00202147425996	0.00202147425996	0.00202147425996	0.00202147425996	0.00202147425996	0.00202147425996	0.00202147425996	0.00202147425996	0.00202147425996
hhs8	201546	0.725679	0.81991111	0.259606703782	0.333166953999	0.250771991544	0.0918627603823	0.0184955118095	0.00356928510686	0.00209550887928	0.00202325318906	0.00202149426769	0.00202147427995	0.00202147427995	0.00202147427995	0.00202147427995	0.00202147427995	0.00202147427995	0.00202147427995	0.00202147427995	0.00202147427995	0.00202147427995	0.00202147427995	0.00202147427995	0.00202147427995	0.00202147427995	0.00202147427995	0.00202147427995	0.00202147427995	0.00202147427995
hhs8	201547	0.891982	0.91670672	0.210438473398	0.306757476169	0.27320442244	0.127105197185	0.0332904187093	0.00638590778918	0.00237206925903	0.00203762435598	0.00202187401482	0.00202147425996	0.00202147425996	0.00202147425996	0.00202147425996	0.00202147425996	0.00202147425996	0.00202147425996	0.00202147425996	0.00202147425996	0.00202147425996	0.00202147425996	0.00202147425996	0.00202147425996	0.00202147425996	0.00202147425996	0.00202147425996	0.00202147425996	0.00202147425996
hhs8	201548	0.895779	1.13678188	0.128014349651	0.253480028343	0.310651158384	0.192533063817	0.0609444699769	0.0112059918926	0.002717547396	0.00204505979623	0.00202179406384	0.00202147425996	0.00202147425996	0.00202147425996	0.00202147425996	0.00202147425996	0.00202147425996	0.00202147425996	0.00202147425996	0.00202147425996	0.00202147425996	0.00202147425996	0.00202147425996	0.00202147425996	0.00202147425996	0.00202147425996	0.00202147425996	0.00202147425996	0.00202147425996
hhs8	201549	1.15229	1.22331065	0.10437729602	0.219172109725	0.295796370981	0.218072204226	0.0922634046928	0.0243465337531	0.00526956243584	0.00228327373514	0.00203247753236	0.00202170413899	0.00202147427995	0.00202147427995	0.00202147427995	0.00202147427995	0.00202147427995	0.00202147427995	0.00202147427995	0.00202147427995	0.00202147427995	0.00202147427995	0.00202147427995	0.00202147427995	0.00202147427995	0.00202147427995	0.00202147427995	0.00202147427995	0.00202147427995
hhs8	201550	1.49666	1.38038292	0.0700390027923	0.178093858599	0.285557536944	0.250318297262	0.126973507943	0.0393825927088	0.00854061642303	0.00265308692611	0.00205410424976	0.00202232373902	0.00202148425383	0.00202147425996	0.00202147425996	0.00202147425996	0.00202147425996	0.00202147425996	0.00202147425996	0.00202147425996	0.00202147425996	0.00202147425996	0.00202147425996	0.00202147425996	0.00202147425996	0.00202147425996	0.00202147425996	0.00202147425996	0.00202147425996
hhs8	201551	1.11457	1.18614233	0.119150286693	0.234709331743	0.297976603984	0.205955354713	0.0794745772603	0.0183025301528	0.00388580100796	0.00213413519224	0.00202480223913	0.00202151425544	0.00202147427995	0.00202147427995	0.00202147427995	0.00202147427995	0.00202147427995	0.00202147427995	0.00202147427995	0.00202147427995	0.00202147427995	0.00202147427995	0.00202147427995	0.00202147427995	0.00202147427995	0.00202147427995	0.00202147427995	0.00202147427995	0.00202147427995
hhs8	201552	1.1948	1.54356924	0.0480330578469	0.139555851873	0.263134777608	0.277443043124	0.1639305342	0.0548907823757	0.0115889070714	0.00296431606613	0.0020708739658	0.0020227834571	0.00202148425383	0.00202147425996	0.00202147425996	0.00202147425996	0.00202147425996	0.00202147425996	0.00202147425996	0.00202147425996	0.00202147425996	0.00202147425996	0.00202147425996	0.00202147425996	0.00202147425996	0.00202147425996	0.00202147425996	0.00202147425996	0.00202147425996
hhs8	201601	1.223	1.66146171	0.0324922085333	0.110119074956	0.238723859891	0.289124602349	0.195951399497	0.0746603595113	0.016817970538	0.00361154918901	0.0021099700112	0.00202391278457	0.00202150426157	0.00202147427995	0.00202147427995	0.00202147427995	0.00202147427995	0.00202147427995	0.00202147427995	0.00202147427995	0.00202147427995	0.00202147427995	0.00202147427995	0.00202147427995	0.00202147427995	0.00202147427995	0.00202147427995	0.00202147427995	0.00202147427995
hhs8	201602	1.27726	1.90112522	0.0132475700356	0.0604654343483	0.178150895404	0.288500934804	0.255880658727	0.124771049839	0.0338722722287	0.00638660742381	0.00232764652415	0.00203171799814	0.00202162418802	0.00202147427995	0.00202147427995	0.00202147427995	0.00202147427995	0.00202147427995	0.00202147427995	0.00202147427995	0.00202147427995	0.00202147427995	0.00202147427995	0.00202147427995	0.00202147427995	0.00202147427995	0.00202147427995	0.00202147427995	0.00202147427995
hhs8	201603	1.56575	2.0249137	0.0092920756865	0.044465965796	0.145880954489	0.269321726182	0.276761853629	0.156742883565	0.0489360545773	0.00955345539909	0.00263410859063	0.00204541959582	0.00202191401029	0.00202147427995	0.00202147427995	0.00202147427995	0.00202147427995	0.00202147427995	0.00202147427995	0.00202147427995	0.00202147427995	0.00202147427995	0.00202147427995	0.00202147427995	0.00202147427995	0.00202147427995	0.00202147427995	0.00202147427995	0.00202147427995
hhs8	201604	1.82146	2.06957364	0.0102104426129	0.0436998160635	0.137102828922	0.258086808419	0.279825717558	0.167059678607	0.0541878445334	0.0106676322524	0.00274316174255	0.00205045652729	0.00202202396287	0.00202147429994	0.00202147429994	0.00202147429994	0.00202147429994	0.00202147429994	0.00202147429994	0.00202147429994	0.00202147429994	0.00202147429994	0.00202147429994	0.00202147429994	0.00202147429994	0.00202147429994	0.00202147429994	0.00202147429994	0.00202147429994
hhs8	201605	2.14436	2.22340569	0.00745599163907	0.0305493699515	0.103043004256	0.223884000225	0.28860129326	0.207312902216	0.0812121517174	0.0178817381975	0.00359482944216	0.00209781746357	0.00202329316455	0.00202149426769	0.00202147427995	0.00202147427995	0.00202147427995	0.00202147427995	0.00202147427995	0.00202147427995	0.00202147427995	0.00202147427995	0.00202147427995	0.00202147427995	0.00202147427995	0.00202147427995	0.00202147427995	0.00202147427995	0.00202147427995
hhs8	201606	2.17828	2.22316471	0.00833552219622	0.0350459321479	0.110396453753	0.221941249369	0.276483421607	0.203099883758	0.0844046631106	0.0198321419418	0.00396490246067	0.00212786901382	0.00202434250103	0.00202150424158	0.00202147425996	0.00202147425996	0.00202147425996	0.00202147425996	0.00202147425996	0.00202147425996	0.00202147425996	0.00202147425996	0.00202147425996	0.00202147425996	0.00202147425996	0.00202147425996	0.00202147425996	0.00202147425996	0.00202147425996
hhs8	201607	2.03079	1.90550396	0.0144951148515	0.0632758402737	0.172090120367	0.265686942504	0.24377014289	0.139476700412	0.0501094045359	0.011618758765	0.00303409327555	0.00207632062566	0.00202295335292	0.00202149424771	0.00202147425996	0.00202147425996	0.00202147425996	0.00202147425996	0.00202147425996	0.00202147425996	0.00202147425996	0.00202147425996	0.00202147425996	0.00202147425996	0.00202147425996	0.00202147425996	0.00202147425996	0.00202147425996	0.00202147425996
hhs8	201608	2.14672	1.71480583	0.0183612839394	0.084468613893	0.226568851511	0.31134046567	0.217449663815	0.080958266599	0.018327534636	0.00398138235444	0.00215283370433	0.00202597150205	0.00202154421706	0.00202147425996	0.00202147425996	0.00202147425996	0.00202147425996	0.00202147425996	0.00202147425996	0.00202147425996	0.00202147425996	0.00202147425996	0.00202147425996	0.00202147425996	0.00202147425996	0.00202147425996	0.00202147425996	0.00202147425996	0.00202147425996
hhs8	201609	2.16058	1.53287674	0.0327745753758	0.132705684037	0.284434098734	0.30246077413	0.159234925355	0.0410940635674	0.00659912709912	0.00228149482603	0.00202863988574	0.00202155423092	0.00202147427995	0.00202147427995	0.00202147427995	0.00202147427995	0.00202147427995	0.00202147427995	0.00202147427995	0.00202147427995	0.00202147427995	0.00202147427995	0.00202147427995	0.00202147427995	0.00202147427995	0.00202147427995	0.00202147427995	0.00202147427995	0.00202147427995
hhs8	201610	1.85893	1.40867483	0.0467454279481	0.175192379672	0.320290610235	0.272973226951	0.115037588747	0.02502862547	0.0042059047089	0.00211628613792	0.00202340309713	0.00202148427382	0.00202147427995	0.00202147427995	0.00202147427995	0.00202147427995	0.00202147427995	0.00202147427995	0.00202147427995	0.00202147427995	0.00202147427995	0.00202147427995	0.00202147427995	0.00202147427995	0.00202147427995	0.00202147427995	0.00202147427995	0.00202147427995	0.00202147427995
hhs8	201611	1.75981	1.3746553	0.0502544565886	0.185352121209	0.328253530371	0.265284574563	0.104804185285	0.0217402522357	0.00380631978655	0.00209513912676	0.00202287344195	0.00202148429381	0.00202147429994	0.00202147429994	0.00202147429994	0.00202147429994	0.00202147429994	0.00202147429994	0.00202147429994	0.00202147429994	0.00202147429994	0.00202147429994	0.00202147429994	0.00202147429994	0.00202147429994	0.00202147429994	0.00202147429994	0.00202147429994	0.00202147429994
hhs8	201612	1.64976	1.31127238	0.0570164299717	0.204335640024	0.342821816722	0.250777230841	0.0858042965079	0.0156945995861	0.00308357299357	0.00205790196156	0.00202197399351	0.00202147429994	0.00202147429994	0.00202147429994	0.00202147429994	0.00202147429994	0.00202147429994	0.00202147429994	0.00202147429994	0.00202147429994	0.00202147429994	0.00202147429994	0.00202147429994	0.00202147429994	0.00202147429994	0.00202147429994	0.00202147429994	0.00202147429994	0.00202147429994
hhs8	201613	1.29679	1.35871197	0.0540616908127	0.197258945689	0.338052504622	0.256491211747	0.0926272606367	0.0177327194039	0.00330027004375	0.00206674649695	0.00202211386773	0.00202147425996	0.00202147425996	0.00202147425996	0.00202147425996	0.00202147425996	0.00202147425996	0.00202147425996	0.00202147425996	0.00202147425996	0.00202147425996	0.00202147425996	0.00202147425996	0.00202147425996	0.00202147425996	0.00202147425996	0.00202147425996	0.00202147425996	0.00202147425996
hhs8	201614	1.14872	1.17266385	0.0770888487323	0.237292362988	0.356824729063	0.221781355204	0.0568745352786	0.00746962313072	0.00223568287527	0.00202484217457	0.00202148423385	0.00202147423998	0.00202147423998	0.00202147423998	0.00202147423998	0.00202147423998	0.00202147423998	0.00202147423998	0.00202147423998	0.00202147423998	0.00202147423998	0.00202147423998	0.00202147423998	0.00202147423998	0.00202147423998	0.00202147423998	0.00202147423998	0.00202147423998	0.00202147423998
hhs8	201615	0.983857	1.05650248	0.131138045369	0.269082922625	0.325521742317	0.181136454552	0.0444085010355	0.00610401072224	0.0021765691702	0.00202374288876	0.00202147427995	0.00202147427995	0.00202147427995	0.00202147427995	0.00202147427995	0.00202147427995	0.00202147427995	0.00202147427995	0.00202147427995	0.00202147427995	0.00202147427995	0.00202147427995	0.00202147427995	0.00202147427995	0.00202147427995	0.00202147427995	0.00202147427995	0.00202147427995	0.00202147427995
hhs8	201616	0.967427	0.9783747	0.199059165695	0.30875562699	0.285849053892	0.130241956186	0.0290612927844	0.00448899115483	0.00211310810772	0.00202279349098	0.00202147429994	0.00202147429994	0.00202147429994	0.00202147429994	0.00202147429994	0.00202147429994	0.00202147429994	0.00202147429994	0.00202147429994	0.00202147429994	0.00202147429994	0.00202147429994	0.00202147429994	0.00202147429994	0.00202147429994	0.00202147429994	0.00202147429994	0.00202147429994	0.00202147429994
hhs8	201617	0.818413	0.87488224	0.268100115318	0.349082414069	0.245522250874	0.0785083597795	0.0134610491225	0.00284735781856	0.0020486076408	0.00202183405932	0.00202147427995	0.00202147427995	0.00202147427995	0.00202147427995	0.00202147427995	0.00202147427995	0.00202147427995	0.00202147427995	0.00202147427995	0.00202147427995	0.00202147427995	0.00202147427995	0.00202147427995	0.00202147427995	0.00202147427995	0.00202147427995	0.00202147427995	0.00202147427995	0.00202147427995
hhs8	201618	0.73938	0.76337351	0.292169302306	0.362244349074	0.2315680058	0.0610439389779	0.00822102241273	0.00229687537137	0.00202699087692	0.00202150424158	0.00202147425996	0.00202147425996	0.00202147425996	0.00202147425996	0.00202147425996	0.00202147425996	0.00202147425996	0.00202147425996	0.00202147425996	0.00202147425996	0.00202147425996	0.00202147425996	0.00202147425996	0.00202147425996	0.00202147425996	0.00202147425996	0.00202147425996	0.00202147425996	0.00202147425996
hhs9	201542	1.85319	1.59897606	0.0154163394523	0.0705085827085	0.244614647659	0.305909317117	0.128008819201	0.0245375756182	0.010673298245	0.010016571	0.010016571	0.010016571	0.010016571	0.010016571	0.010016571	0.010016571	0.010016571	0.010016571	0.010016571	0.010016571	0.010016571	0.010016571	0.010016571	0.010016571	0.010016571	0.010016571	0.010016571	0.010016571	0.010016571
hhs9	201543	1.78976	1.57828031	0.0312826702655	0.126168083128	0.278512649978	0.311357648248	0.174897870276	0.0490746995552	0.00774479453478	0.00152144091834	0.00104215483375	0.00102250688257	0.00102208713998	0.00102208713998	0.00102208713998	0.00102208713998	0.00102208713998	0.00102208713998	0.00102208713998	0.00102208713998	0.00102208713998	0.00102208713998	0.00102208713998	0.00102208713998	0.00102208713998	0.00102208713998	0.00102208713998	0.00102208713998	0.00102208713998
hhs9	201544	2.04532	1.56759599	0.0327621526662	0.125492845953	0.271514188969	0.300856165123	0.169951341964	0.0494197274775	0.00898362475001	0.00258559831322	0.00204718849082	0.00202209387998	0.00202148425383	0.00202147425996	0.00202147425996	0.00202147425996	0.00202147425996	0.00202147425996	0.00202147425996	0.00202147425996	0.00202147425996	0.00202147425996	0.00202147425996	0.00202147425996	0.00202147425996	0.00202147425996	0.00202147425996	0.00202147425996	0.00202147425996
hhs9	201545	2.3103	1.80558335	0.0134412909704	0.0673629032255	0.204090644136	0.312132137057	0.239519896939	0.097057432881	0.0230080041274	0.00474179598671	0.00224709587618	0.00203339692832	0.0020218140316	0.00202147423998	0.00202147423998	0.00202147423998	0.00202147423998	0.00202147423998	0.00202147423998	0.00202147423998	0.00202147423998	0.00202147423998	0.00202147423998	0.00202147423998	0.00202147423998	0.00202147423998	0.00202147423998	0.00202147423998	0.00202147423998
hhs9	201546	2.00403	1.8282886	0.0126276701804	0.0640074122804	0.197934033675	0.309817043002	0.244715875372	0.102400518251	0.0247983466852	0.00502471258655	0.00227393945925	0.00203499598795	0.00202186404094	0.00202147427995	0.00202147427995	0.00202147427995	0.00202147427995	0.00202147427995	0.00202147427995	0.00202147427995	0.00202147427995	0.00202147427995	0.00202147427995	0.00202147427995	0.00202147427995	0.00202147427995	0.00202147427995	0.00202147427995	0.00202147427995
hhs9	201547	2.0343	1.78388011	0.0150592392055	0.0727995713415	0.210482770445	0.310345881804	0.232184142603	0.0932148021943	0.0225288186663	0.00475001109066	0.00223803150147	0.00203142819595	0.00202171415285	0.00202147429994	0.00202147429994	0.00202147429994	0.00202147429994	0.00202147429994	0.00202147429994	0.00202147429994	0.00202147429994	0.00202147429994	0.00202147429994	0.00202147429994	0.00202147429994	0.00202147429994	0.00202147429994	0.00202147429994	0.00202147429994
hhs9	201548	2.13484	2.48090559	0.00269778953919	0.0100978215742	0.0500731972407	0.153119805366	0.2668288549	0.2668288549	0.153119805366	0.0500731972407	0.0100978215742	0.00267452380657	0.00204442020868	0.00202179408384	0.00202147427995	0.00202147427995	0.00202147427995	0.00202147427995	0.00202147427995	0.00202147427995	0.00202147427995	0.00202147427995	0.00202147427995	0.00202147427995	0.00202147427995	0.00202147427995	0.00202147427995	0.00202147427995	0.00202147427995
hhs9	201549	2.80184	2.92438564	0.00210708180321	0.00346306028216	0.0150344544042	0.064733137887	0.169126231344	0.256932576224	0.233759136776	0.13698586065	0.0581244205233	0.0202083216551	0.00642698272831	0.00271248055704	0.00208269675675	0.00202432255332	0.00202154425704	0.00202147429994	0.00202147429994	0.00202147429994	0.00202147429994	0.00202147429994	0.00202147429994	0.00202147429994	0.00202147429994	0.00202147429994	0.00202147429994	0.00202147429994	0.00202147429994
hhs9	201550	3.03653	3.88740451	0.00202165414965	0.00203246751839	0.0023192916247	0.00575763307604	0.025684003312	0.0847320723283	0.172542682835	0.223602780442	0.198802259259	0.133257334412	0.0724966056775	0.0328257136877	0.0125854059726	0.00463075412989	0.00241938024577	0.00205264514455	0.00202255359806	0.00202149424771	0.00202147425996	0.00202147425996	0.00202147425996	0.00202147425996	0.00202147425996	0.00202147425996	0.00202147425996	0.00202147425996	0.00202147425996
hhs9	201551	2.42695	2.76697171	0.00226793314254	0.0053844020121	0.0260939221918	0.0945776255297	0.200706413552	0.253249442283	0.202890804005	0.113681140569	0.04807292388	0.0156977774805	0.0046984626547	0.00233620127807	0.00204167189405	0.00202210389385	0.00202148427382	0.00202147427995	0.00202147427995	0.00202147427995	0.00202147427995	0.00202147427995	0.00202147427995	0.00202147427995	0.00202147427995	0.00202147427995	0.00202147427995	0.00202147427995	0.00202147427995
hhs9	201552	2.40393	2.72789483	0.00265129802315	0.00900752009629	0.0408060897551	0.117749984231	0.208127270734	0.242273570657	0.19462305214	0.10456665885	0.0361372329123	0.00884950699717	0.00281292890368	0.00207123374517	0.0020229933284	0.00202149424771	0.00202147425996	0.00202147425996	0.00202147425996	0.00202147425996	0.00202147425996	0.00202147425996	0.00202147425996	0.00202147425996	0.00202147425996	0.00202147425996	0.00202147425996	0.00202147425996	0.00202147425996
hhs9	201601	2.64512	2.27986842	0.0049308302077	0.024082515899	0.0929607979562	0.201832465036	0.259241400393	0.213643961921	0.115939256971	0.0405422423693	0.00958930351147	0.00282623080245	0.00206616689329	0.00202270354613	0.00202148429381	0.00202147429994	0.00202147429994	0.00202147429994	0.00202147429994	0.00202147429994	0.00202147429994	0.00202147429994	0.00202147429994	0.00202147429994	0.00202147429994	0.00202147429994	0.00202147429994	0.00202147429994	0.00202147429994
hhs9	201602	2.82762	2.30840899	0.00512396172342	0.0241055815136	0.0904998961395	0.197438287684	0.2607612058	0.220020809272	0.117536586272	0.0387472027466	0.00868796614813	0.00267850136739	0.00205551340594	0.00202236373451	0.00202148427382	0.00202147427995	0.00202147427995	0.00202147427995	0.00202147427995	0.00202147427995	0.00202147427995	0.00202147427995	0.00202147427995	0.00202147427995	0.00202147427995	0.00202147427995	0.00202147427995	0.00202147427995	0.00202147427995
hhs9	201603	3.24343	2.37583401	0.00548959750245	0.0244712172927	0.0866215344899	0.185369468716	0.250358694993	0.223482406496	0.129084214852	0.0465462301034	0.0110972187081	0.00305045327314	0.0020835162336	0.00202331315229	0.00202149426769	0.00202147427995	0.00202147427995	0.00202147427995	0.00202147427995	0.00202147427995	0.00202147427995	0.00202147427995	0.00202147427995	0.00202147427995	0.00202147427995	0.00202147427995	0.00202147427995	0.00202147427995	0.00202147427995
hhs9	201604	3.96877	2.65411151	0.00299073986185	0.0106420177474	0.0451228924937	0.126208417132	0.226134877644	0.26029920651	0.18647309007	0.0810955823906	0.0217188749106	0.00474837200122	0.00221585505674	0.0020278703376	0.0020215642048	0.00202147425996	0.00202147425996	0.00202147425996	0.00202147425996	0.00202147425996	0.00202147425996	0.00202147425996	0.00202147425996	0.00202147425996	0.00202147425996	0.00202147425996	0.00202147425996	0.00202147425996	0.00202147425996
hhs9	201605	4.3744	3.58941031	0.00204704859686	0.00241080552807	0.00527405967797	0.0179068927718	0.0545983322656	0.133302148264	0.234474046029	0.262290947708	0.172963006804	0.0656912097155	0.0151534312931	0.00347875062585	0.00210622230942	0.0020239027907	0.00202150426157	0.00202147427995	0.00202147427995	0.00202147427995	0.00202147427995	0.00202147427995	0.00202147427995	0.00202147427995	0.00202147427995	0.00202147427995	0.00202147427995	0.00202147427995	0.00202147427995
hhs9	201606	3.93795	4.20732759	0.00202176408223	0.002033197071	0.00225983808434	0.00449842528001	0.0159066592278	0.0497268691241	0.117560890192	0.208870744801	0.255729688748	0.19525077719	0.0885595951158	0.0239919009868	0.00506596723725	0.00223735187391	0.00202854992084	0.0020215642048	0.00202147425996	0.00202147425996	0.00202147425996	0.00202147425996	0.00202147425996	0.00202147425996	0.00202147425996	0.00202147425996	0.00202147425996	0.00202147425996	0.00202147425996
hhs9	201607	3.84237	3.74202012	0.00202387276906	0.00210263446799	0.00336976739129	0.0134471873544	0.0523615329038	0.124507798783	0.188066531018	0.208791551278	0.18570739777	0.121683830598	0.0518369446106	0.0140683664127	0.00361901453902	0.00213084716639	0.00202498208877	0.00202152420933	0.00202147423998	0.00202147423998	0.00202147423998	0.00202147423998	0.00202147423998	0.00202147423998	0.00202147423998	0.00202147423998	0.00202147423998	0.00202147423998	0.00202147423998
hhs9	201608	3.80214	2.89775957	0.00203773426842	0.00251572114017	0.00902133153644	0.0508000305043	0.170597873774	0.288487197455	0.251641663195	0.126534306016	0.0450217340785	0.0150240003646	0.00537570723692	0.00257359564828	0.00206683642135	0.00202308325324	0.00202149422772	0.00202147423998	0.00202147423998	0.00202147423998	0.00202147423998	0.00202147423998	0.00202147423998	0.00202147423998	0.00202147423998	0.00202147423998	0.00202147423998	0.00202147423998	0.00202147423998
hhs9	201609	3.33737	2.88040637	0.0020343063706	0.00243719929415	0.00847062925784	0.0511081915227	0.181266970888	0.311100159923	0.261710928159	0.11409859229	0.0277556426103	0.00535817798683	0.00229986351612	0.00203676486291	0.00202192396418	0.00202148423385	0.00202147423998	0.00202147423998	0.00202147423998	0.00202147423998	0.00202147423998	0.00202147423998	0.00202147423998	0.00202147423998	0.00202147423998	0.00202147423998	0.00202147423998	0.00202147423998	0.00202147423998
hhs9	201610	3.00567	2.65389943	0.00207518134485	0.00349752911021	0.0194529346835	0.0965363543669	0.252396805151	0.325508400499	0.197818794344	0.0566174840494	0.00923108308935	0.00248603939197	0.00203562560185	0.00202165416964	0.00202147427995	0.00202147427995	0.00202147427995	0.00202147427995	0.00202147427995	0.00202147427995	0.00202147427995	0.00202147427995	0.00202147427995	0.00202147427995	0.00202147427995	0.00202147427995	0.00202147427995	0.00202147427995	0.00202147427995
hhs9	201611	2.7971	2.5264214	0.00214012152121	0.00485229831716	0.0314797294218	0.136485036403	0.288302476506	0.301456909735	0.1546861948	0.0381405847465	0.00587585063818	0.00221120792848	0.00202596152821	0.00202151425544	0.00202147427995	0.00202147427995	0.00202147427995	0.00202147427995	0.00202147427995	0.00202147427995	0.00202147427995	0.00202147427995	0.00202147427995	0.00202147427995	0.00202147427995	0.00202147427995	0.00202147427995	0.00202147427995	0.00202147427995
hhs9	201612	2.25245	2.39699585	0.00227823677884	0.00697534624891	0.0469378590036	0.181701734267	0.321673505757	0.267415459822	0.109649560685	0.0230472500596	0.00386594310862	0.0020890627909	0.00202245363935	0.00202147423998	0.00202147423998	0.00202147423998	0.00202147423998	0.00202147423998	0.00202147423998	0.00202147423998	0.00202147423998	0.00202147423998	0.00202147423998	0.00202147423998	0.00202147423998	0.00202147423998	0.00202147423998	0.00202147423998	0.00202147423998
hhs9	201613	2.04339	2.3020226	0.00254682209258	0.0099278157288	0.0615771519873	0.212007171401	0.335333122272	0.240987449365	0.0827736033512	0.0153554972256	0.00306821235216	0.00205759211084	0.00202197395353	0.00202147425996	0.00202147425996	0.00202147425996	0.00202147425996	0.00202147425996	0.00202147425996	0.00202147425996	0.00202147425996	0.00202147425996	0.00202147425996	0.00202147425996	0.00202147425996	0.00202147425996	0.00202147425996	0.00202147425996	0.00202147425996
hhs9	201614	1.77389	1.97661681	0.00560076921634	0.0365648702998	0.152812430802	0.301851571674	0.290315216412	0.137712191112	0.031745525791	0.00487078688229	0.00213801277204	0.00202355296519	0.00202148423385	0.00202147423998	0.00202147423998	0.00202147423998	0.00202147423998	0.00202147423998	0.00202147423998	0.00202147423998	0.00202147423998	0.00202147423998	0.00202147423998	0.00202147423998	0.00202147423998	0.00202147423998	0.00202147423998	0.00202147423998	0.00202147423998
hhs9	201615	1.75851	1.8503842	0.00811781586572	0.0521432783143	0.195405256367	0.330420761369	0.256199855547	0.0966090207717	0.019184909238	0.00345907272743	0.00207277284235	0.00202219385869	0.00202147429994	0.00202147429994	0.00202147429994	0.00202147429994	0.00202147429994	0.00202147429994	0.00202147429994	0.00202147429994	0.00202147429994	0.00202147429994	0.00202147429994	0.00202147429994	0.00202147429994	0.00202147429994	0.00202147429994	0.00202147429994	0.00202147429994
hhs9	201616	1.81944	1.69966973	0.0145306332152	0.0775249428461	0.238612088433	0.34170052091	0.216183602385	0.0611205426124	0.00943936536319	0.00246732087084	0.00203429641696	0.00202162418802	0.00202147427995	0.00202147427995	0.00202147427995	0.00202147427995	0.00202147427995	0.00202147427995	0.00202147427995	0.00202147427995	0.00202147427995	0.00202147427995	0.00202147427995	0.00202147427995	0.00202147427995	0.00202147427995	0.00202147427995	0.00202147427995	0.00202147427995
hhs9	201617	1.53821	1.63356767	0.0202891021184	0.0959051923775	0.257341035746	0.333210670525	0.195053232237	0.0503473096487	0.00717608336044	0.00226398558575	0.00202681102732	0.00202151427542	0.00202147429994	0.00202147429994	0.00202147429994	0.00202147429994	0.00202147429994	0.00202147429994	0.00202147429994	0.00202147429994	0.00202147429994	0.00202147429994	0.00202147429994	0.00202147429994	0.00202147429994	0.00202147429994	0.00202147429994	0.00202147429994	0.00202147429994
hhs9	201618	1.54246	1.66060862	0.0176274341459	0.087681604417	0.249922022776	0.338283216524	0.2039070608	0.0540258233486	0.0078220471607	0.00231558392137	0.00202859991026	0.00202154423705	0.00202147427995	0.00202147427995	0.00202147427995	0.00202147427995	0.00202147427995	0.00202147427995	0.00202147427995	0.00202147427995	0.00202147427995	0.00202147427995	0.00202147427995	0.00202147427995	0.00202147427995	0.00202147427995	0.00202147427995	0.00202147427995	0.00202147427995
hhs10	201542	0.526763	1.05767739	0.0392979834161	0.294360259875	0.362269762615	0.0723764871677	0.0113309449262	0.010016571	0.010016571	0.010016571	0.010016571	0.010016571	0.010016571	0.010016571	0.010016571	0.010016571	0.010016571	0.010016571	0.010016571	0.010016571	0.010016571	0.010016571	0.010016571	0.010016571	0.010016571	0.010016571	0.010016571	0.010016571	0.010016571
hhs10	201543	0.891904	0.85006357	0.256411560593	0.325024474008	0.262210664317	0.107497041805	0.0236230172032	0.00358872315107	0.00119494112798	0.00102972244765	0.00102228700741	0.00102208712998	0.00102208712998	0.00102208712998	0.00102208712998	0.00102208712998	0.00102208712998	0.00102208712998	0.00102208712998	0.00102208712998	0.00102208712998	0.00102208712998	0.00102208712998	0.00102208712998	0.00102208712998	0.00102208712998	0.00102208712998	0.00102208712998	0.00102208712998
hhs10	201544	0.694108	0.828468	0.259389199759	0.321546733153	0.251817922662	0.0993501198589	0.0213830612744	0.00396208426775	0.00211894452868	0.00202390281071	0.00202149428768	0.00202147429994	0.00202147429994	0.00202147429994	0.00202147429994	0.00202147429994	0.00202147429994	0.00202147429994	0.00202147429994	0.00202147429994	0.00202147429994	0.00202147429994	0.00202147429994	0.00202147429994	0.00202147429994	0.00202147429994	0.00202147429994	0.00202147429994	0.00202147429994
hhs10	201545	0.82039	0.87614315	0.236478147042	0.315434078435	0.263401696557	0.111869521519	0.0256138166098	0.00459854392845	0.00216984329475	0.00202626134435	0.00202155423092	0.00202147427995	0.00202147427995	0.00202147427995	0.00202147427995	0.00202147427995	0.00202147427995	0.00202147427995	0.00202147427995	0.00202147427995	0.00202147427995	0.00202147427995	0.00202147427995	0.00202147427995	0.00202147427995	0.00202147427995	0.00202147427995	0.00202147427995	0.00202147427995
hhs10	201546	0.812498	0.86599456	0.243259398536	0.320687137071	0.260021619341	0.105988428016	0.0232855543837	0.00419356227772	0.00213199650376	0.00202426257007	0.00202150426157	0.00202147427995	0.00202147427995	0.00202147427995	0.00202147427995	0.00202147427995	0.00202147427995	0.00202147427995	0.00202147427995	0.00202147427995	0.00202147427995	0.00202147427995	0.00202147427995	0.00202147427995	0.00202147427995	0.00202147427995	0.00202147427995	0.00202147427995	0.00202147427995
hhs10	201547	0.594886	0.85508292	0.24538114495	0.320617126796	0.258753054682	0.105166530981	0.0232212835647	0.00427110468342	0.0021550723315	0.00202655114658	0.00202159418642	0.00202147425996	0.00202147425996	0.00202147425996	0.00202147425996	0.00202147425996	0.00202147425996	0.00202147425996	0.00202147425996	0.00202147425996	0.00202147425996	0.00202147425996	0.00202147425996	0.00202147425996	0.00202147425996	0.00202147425996	0.00202147425996	0.00202147425996	0.00202147425996
hhs10	201548	0.658719	1.61932503	0.0187851443842	0.0883970065911	0.240131209256	0.323999978759	0.209657726384	0.0661084045379	0.0117493988852	0.00273889435942	0.00204537964057	0.00202179410383	0.00202147429994	0.00202147429994	0.00202147429994	0.00202147429994	0.00202147429994	0.00202147429994	0.00202147429994	0.00202147429994	0.00202147429994	0.00202147429994	0.00202147429994	0.00202147429994	0.00202147429994	0.00202147429994	0.00202147429994	0.00202147429994	0.00202147429994
hhs10	201549	0.66188	1.85451073	0.0236752456477	0.0797462714454	0.184307411852	0.256029010314	0.22038449845	0.12427385598	0.0507862804604	0.0175395981853	0.00604117931293	0.0027629895836	0.00210479320663	0.00202660115602	0.00202162420801	0.00202147429994	0.00202147429994	0.00202147429994	0.00202147429994	0.00202147429994	0.00202147429994	0.00202147429994	0.00202147429994	0.00202147429994	0.00202147429994	0.00202147429994	0.00202147429994	0.00202147429994	0.00202147429994
hhs10	201550	0.791975	2.04313474	0.0161573256691	0.0585571046045	0.146662775049	0.227094211608	0.228227026925	0.15667877288	0.0789604925155	0.0332208816848	0.0134522445218	0.00563985535895	0.00287146303637	0.00214590797275	0.00203096845778	0.00202180407771	0.00202147427995	0.00202147427995	0.00202147427995	0.00202147427995	0.00202147427995	0.00202147427995	0.00202147427995	0.00202147427995	0.00202147427995	0.00202147427995	0.00202147427995	0.00202147427995	0.00202147427995
hhs10	201551	0.888661	1.06267426	0.152601533189	0.261024214514	0.284679927982	0.173191106924	0.0652727963016	0.017899187497	0.00464400604945	0.0022670037125	0.00203339696853	0.00202176410222	0.00202147427995	0.00202147427995	0.00202147427995	0.00202147427995	0.00202147427995	0.00202147427995	0.00202147427995	0.00202147427995	0.00202147427995	0.00202147427995	0.00202147427995	0.00202147427995	0.00202147427995	0.00202147427995	0.00202147427995	0.00202147427995	0.00202147427995
hhs10	201552	1.07718	0.72881442	0.296256435888	0.317274646558	0.230766537297	0.0881950886478	0.0205295242749	0.00436102953738	0.00218197583304	0.00202668106691	0.00202154421706	0.00202147425996	0.00202147425996	0.00202147425996	0.00202147425996	0.00202147425996	0.00202147425996	0.00202147425996	0.00202147425996	0.00202147425996	0.00202147425996	0.00202147425996	0.00202147425996	0.00202147425996	0.00202147425996	0.00202147425996	0.00202147425996	0.00202147425996	0.00202147425996
hhs10	201601	1.3789	0.69765132	0.313716548547	0.31542633003	0.223107124401	0.0827647088058	0.0184589840252	0.00394811275688	0.00214482861342	0.00202530191267	0.00202152422932	0.00202147425996	0.00202147425996	0.00202147425996	0.00202147425996	0.00202147425996	0.00202147425996	0.00202147425996	0.00202147425996	0.00202147425996	0.00202147425996	0.00202147425996	0.00202147425996	0.00202147425996	0.00202147425996	0.00202147425996	0.00202147425996	0.00202147425996	0.00202147425996
hhs10	201602	1.41403	0.99835446	0.188722912265	0.261854345448	0.263594248477	0.161416727396	0.0634484750408	0.0164442996863	0.00395035142333	0.00215618167255	0.0020258615895	0.00202153424318	0.00202147427995	0.00202147427995	0.00202147427995	0.00202147427995	0.00202147427995	0.00202147427995	0.00202147427995	0.00202147427995	0.00202147427995	0.00202147427995	0.00202147427995	0.00202147427995	0.00202147427995	0.00202147427995	0.00202147427995	0.00202147427995	0.00202147427995
hhs10	201603	1.65259	1.43104778	0.0893945848503	0.175901366656	0.256157081777	0.235669695172	0.137776805622	0.0507722290771	0.0125154890988	0.00331673001566	0.00210677199319	0.0020241526575	0.00202150428155	0.00202147429994	0.00202147429994	0.00202147429994	0.00202147429994	0.00202147429994	0.00202147429994	0.00202147429994	0.00202147429994	0.00202147429994	0.00202147429994	0.00202147429994	0.00202147429994	0.00202147429994	0.00202147429994	0.00202147429994	0.00202147429994
hhs10	201604	1.73793	1.76574974	0.0347806052064	0.100612834523	0.206373748139	0.261457748655	0.208301386042	0.105916202308	0.0349727773595	0.00840981671933	0.0027426520279	0.00206580709348	0.00202281345872	0.00202149426769	0.00202147427995	0.00202147427995	0.00202147427995	0.00202147427995	0.00202147427995	0.00202147427995	0.00202147427995	0.00202147427995	0.00202147427995	0.00202147427995	0.00202147427995	0.00202147427995	0.00202147427995	0.00202147427995	0.00202147427995
hhs10	201605	2.44289	2.25072051	0.0124385061825	0.0427413933657	0.112573599753	0.20076562724	0.245108004904	0.199600421786	0.105232841369	0.0356702396506	0.00867009710607	0.00278506601812	0.00206914504653	0.0020229233913	0.00202149426769	0.00202147427995	0.00202147427995	0.00202147427995	0.00202147427995	0.00202147427995	0.00202147427995	0.00202147427995	0.00202147427995	0.00202147427995	0.00202147427995	0.00202147427995	0.00202147427995	0.00202147427995	0.00202147427995
hhs10	201606	2.13499	2.52746052	0.00757238034089	0.0242371210911	0.0699745737031	0.14847655426	0.223969699911	0.232133763497	0.160493145375	0.0721620722724	0.0212010828682	0.0051198343055	0.00230218216262	0.00203513592228	0.00202181409157	0.00202147429994	0.00202147429994	0.00202147429994	0.00202147429994	0.00202147429994	0.00202147429994	0.00202147429994	0.00202147429994	0.00202147429994	0.00202147429994	0.00202147429994	0.00202147429994	0.00202147429994	0.00202147429994
hhs10	201607	1.98941	1.79454654	0.042406668207	0.106703258589	0.187551308857	0.213194273415	0.180805595638	0.125774523215	0.0696701689781	0.0281460434761	0.00839889333413	0.00291695511004	0.00208652436825	0.00202364293004	0.00202150424158	0.00202147425996	0.00202147425996	0.00202147425996	0.00202147425996	0.00202147425996	0.00202147425996	0.00202147425996	0.00202147425996	0.00202147425996	0.00202147425996	0.00202147425996	0.00202147425996	0.00202147425996	0.00202147425996
hhs10	201608	2.21239	1.72659869	0.0332803748686	0.104614709383	0.20925977623	0.245685938037	0.187264214916	0.103636269408	0.0489036339697	0.0215133309596	0.00815052564459	0.00319760300388	0.00214332953272	0.00202801025179	0.00202164415578	0.00202147425996	0.00202147425996	0.00202147425996	0.00202147425996	0.00202147425996	0.00202147425996	0.00202147425996	0.00202147425996	0.00202147425996	0.00202147425996	0.00202147425996	0.00202147425996	0.00202147425996	0.00202147425996
hhs10	201609	2.17566	1.21606089	0.0878553478713	0.219301080635	0.319110264066	0.226686341728	0.0835787504342	0.0187635374466	0.00410995354959	0.00217963728872	0.00202839003896	0.00202163418189	0.00202147427995	0.00202147427995	0.00202147427995	0.00202147427995	0.00202147427995	0.00202147427995	0.00202147427995	0.00202147427995	0.00202147427995	0.00202147427995	0.00202147427995	0.00202147427995	0.00202147427995	0.00202147427995	0.00202147427995	0.00202147427995	0.00202147427995
hhs10	201610	1.707	1.19727349	0.0963945003925	0.236866166725	0.330695666173	0.214023904648	0.066402332965	0.0121710001053	0.00296316677093	0.00207372221912	0.00202298333453	0.00202149424771	0.00202147425996	0.00202147425996	0.00202147425996	0.00202147425996	0.00202147425996	0.00202147425996	0.00202147425996	0.00202147425996	0.00202147425996	0.00202147425996	0.00202147425996	0.00202147425996	0.00202147425996	0.00202147425996	0.00202147425996	0.00202147425996	0.00202147425996
hhs10	201611	1.77751	1.01137691	0.172954640204	0.290512518322	0.297420721895	0.151703542352	0.0384319756708	0.00626413246739	0.00227437916708	0.00202992907508	0.00202162416803	0.00202147425996	0.00202147425996	0.00202147425996	0.00202147425996	0.00202147425996	0.00202147425996	0.00202147425996	0.00202147425996	0.00202147425996	0.00202147425996	0.00202147425996	0.00202147425996	0.00202147425996	0.00202147425996	0.00202147425996	0.00202147425996	0.00202147425996	0.00202147425996
hhs10	201612	1.71131	0.95389858	0.197624643404	0.305533239984	0.283854544137	0.132831826682	0.0320840088559	0.00541574279281	0.00221986262111	0.00202800027798	0.00202159420641	0.00202147427995	0.00202147427995	0.00202147427995	0.00202147427995	0.00202147427995	0.00202147427995	0.00202147427995	0.00202147427995	0.00202147427995	0.00202147427995	0.00202147427995	0.00202147427995	0.00202147427995	0.00202147427995	0.00202147427995	0.00202147427995	0.00202147427995	0.00202147427995
hhs10	201613	0.994849	0.92640697	0.21014836341	0.314750577582	0.278787521417	0.122249586091	0.0271096792932	0.00440128489476	0.00212158288976	0.00202338310939	0.00202148427382	0.00202147427995	0.00202147427995	0.00202147427995	0.00202147427995	0.00202147427995	0.00202147427995	0.00202147427995	0.00202147427995	0.00202147427995	0.00202147427995	0.00202147427995	0.00202147427995	0.00202147427995	0.00202147427995	0.00202147427995	0.00202147427995	0.00202147427995	0.00202147427995
hhs10	201614	0.797965	0.88736582	0.228054692607	0.325623000222	0.268829298157	0.108560380803	0.0225887217064	0.00382468848435	0.00208871304673	0.00202249365483	0.00202147427995	0.00202147427995	0.00202147427995	0.00202147427995	0.00202147427995	0.00202147427995	0.00202147427995	0.00202147427995	0.00202147427995	0.00202147427995	0.00202147427995	0.00202147427995	0.00202147427995	0.00202147427995	0.00202147427995	0.00202147427995	0.00202147427995	0.00202147427995	0.00202147427995
hhs10	201615	0.74733	0.72196356	0.290979794678	0.356237386383	0.232882062291	0.0653175888332	0.00966586646459	0.00245442877673	0.00203325705433	0.00202160420028	0.00202147427995	0.00202147427995	0.00202147427995	0.00202147427995	0.00202147427995	0.00202147427995	0.00202147427995	0.00202147427995	0.00202147427995	0.00202147427995	0.00202147427995	0.00202147427995	0.00202147427995	0.00202147427995	0.00202147427995	0.00202147427995	0.00202147427995	0.00202147427995	0.00202147427995
hhs10	201616	0.940669	0.67784075	0.306088249632	0.357024963413	0.224994159435	0.0591139931005	0.00803137879104	0.00229077913256	0.00202695092148	0.00202151425544	0.00202147427995	0.00202147427995	0.00202147427995	0.00202147427995	0.00202147427995	0.00202147427995	0.00202147427995	0.00202147427995	0.00202147427995	0.00202147427995	0.00202147427995	0.00202147427995	0.00202147427995	0.00202147427995	0.00202147427995	0.00202147427995	0.00202147427995	0.00202147427995	0.00202147427995
hhs10	201617	0.529396	0.59735455	0.357222108942	0.340565863315	0.200527361347	0.0502951206462	0.00673355459621	0.00220233334888	0.00202417260521	0.00202147425996	0.00202147425996	0.00202147425996	0.00202147425996	0.00202147425996	0.00202147425996	0.00202147425996	0.00202147425996	0.00202147425996	0.00202147425996	0.00202147425996	0.00202147425996	0.00202147425996	0.00202147425996	0.00202147425996	0.00202147425996	0.00202147425996	0.00202147425996	0.00202147425996	0.00202147425996
hhs10	201618	0.530742	0.53240979	0.436175915211	0.311518829406	0.163172680583	0.0389915329145	0.00553397029147	0.0021541729044	0.002023413091	0.00202147427995	0.00202147427995	0.00202147427995	0.00202147427995	0.00202147427995	0.00202147427995	0.00202147427995	0.00202147427995	0.00202147427995	0.00202147427995	0.00202147427995	0.00202147427995	0.00202147427995	0.00202147427995	0.00202147427995	0.00202147427995	0.00202147427995	0.00202147427995	0.00202147427995	0.00202147427995
