# Supplementary material for: A human judgment approach to epidemiological forecasting
Source: PLoS Comput Biol. 2017 Mar 10;13(3):e1005248. doi: 10.1371/journal.pcbi.1005248 (PMC5345757; doi:10.1371/journal.pcbi.1005248)
Supplement: S1 Data — (ZIP) [file pcbi.1005248.s002.zip › S1_data/chikungunya_epicast_round4.csv]

country name	country code	counts available through week	prediction made on week	prediction made for week	effective leadtime	strict leadtime	ground truth	point prediction
Anguilla	AI	201448	201448	201449	1	1		54.5
Anguilla	AI	201448	201448	201450	2	2		55.0
Anguilla	AI	201448	201448	201451	3	3		55.0
Anguilla	AI	201448	201448	201452	4	4	100	55.5
Anguilla	AI	201448	201448	201453	5	5		56.5
Anguilla	AI	201448	201448	201501	6	6		57.5
Anguilla	AI	201448	201448	201502	7	7	110	59.5
Anguilla	AI	201448	201448	201503	8	8	115	60.0
Anguilla	AI	201448	201448	201504	9	9	118	63.0
Anguilla	AI	201448	201448	201505	10	10		64.5
Anguilla	AI	201448	201448	201506	11	11		66.5
Anguilla	AI	201448	201448	201507	12	12	121	68.0
Anguilla	AI	201448	201448	201508	13	13		69.0
Antigua & Barbuda	AG	201447	201448	201449	2	1		1626.0
Antigua & Barbuda	AG	201447	201448	201450	3	2		1674.5
Antigua & Barbuda	AG	201447	201448	201451	4	3		1682.5
Antigua & Barbuda	AG	201447	201448	201452	5	4	1444	1737.5
Antigua & Barbuda	AG	201447	201448	201453	6	5		1818.5
Antigua & Barbuda	AG	201447	201448	201501	7	6		1842.0
Antigua & Barbuda	AG	201447	201448	201502	8	7		1858.0
Antigua & Barbuda	AG	201447	201448	201503	9	8		1874.0
Antigua & Barbuda	AG	201447	201448	201504	10	9		1889.5
Antigua & Barbuda	AG	201447	201448	201505	11	10		1913.5
Antigua & Barbuda	AG	201447	201448	201506	12	11	1458	1929.0
Antigua & Barbuda	AG	201447	201448	201507	13	12	1446	1945.0
Antigua & Barbuda	AG	201447	201448	201508	14	13	1460	2023.0
Argentina	AR	201444	201448	201449	5	1	24	27.0
Argentina	AR	201444	201448	201450	6	2	28	28.5
Argentina	AR	201444	201448	201451	7	3		31.0
Argentina	AR	201444	201448	201452	8	4		32.5
Argentina	AR	201444	201448	201453	9	5	41	33.5
Argentina	AR	201444	201448	201501	10	6		36.0
Argentina	AR	201444	201448	201502	11	7		38.0
Argentina	AR	201444	201448	201503	12	8	46	38.5
Argentina	AR	201444	201448	201504	13	9	50	39.5
Argentina	AR	201444	201448	201505	14	10		41.0
Argentina	AR	201444	201448	201506	15	11	47	42.0
Argentina	AR	201444	201448	201507	16	12	53	43.0
Argentina	AR	201444	201448	201508	17	13		44.0
Aruba	AW	201448	201448	201449	1	1	428	296.5
Aruba	AW	201448	201448	201450	2	2	495	341.5
Aruba	AW	201448	201448	201451	3	3		362.5
Aruba	AW	201448	201448	201452	4	4		370.5
Aruba	AW	201448	201448	201453	5	5		377.5
Aruba	AW	201448	201448	201501	6	6		387.0
Aruba	AW	201448	201448	201502	7	7	1007	408.0
Aruba	AW	201448	201448	201503	8	8		421.5
Aruba	AW	201448	201448	201504	9	9		442.0
Aruba	AW	201448	201448	201505	10	10	1367	453.0
Aruba	AW	201448	201448	201506	11	11		467.5
Aruba	AW	201448	201448	201507	12	12		484.5
Aruba	AW	201448	201448	201508	13	13		507.5
Bahamas	BS	201437	201448	201449	12	1		127.0
Bahamas	BS	201437	201448	201450	13	2		133.5
Bahamas	BS	201437	201448	201451	14	3	97	140.0
Bahamas	BS	201437	201448	201452	15	4		141.0
Bahamas	BS	201437	201448	201453	16	5		144.0
Bahamas	BS	201437	201448	201501	17	6	100	147.0
Bahamas	BS	201437	201448	201502	18	7		151.0
Bahamas	BS	201437	201448	201503	19	8		156.0
Bahamas	BS	201437	201448	201504	20	9		159.0
Bahamas	BS	201437	201448	201505	21	10		162.5
Bahamas	BS	201437	201448	201506	22	11		165.0
Bahamas	BS	201437	201448	201507	23	12	105	167.5
Bahamas	BS	201437	201448	201508	24	13		168.5
Barbados	BB	201445	201448	201449	4	1	1599	1811.5
Barbados	BB	201445	201448	201450	5	2	1649	1925.0
Barbados	BB	201445	201448	201451	6	3		2032.0
Barbados	BB	201445	201448	201452	7	4	1787	2122.0
Barbados	BB	201445	201448	201453	8	5		2235.5
Barbados	BB	201445	201448	201501	9	6		2319.5
Barbados	BB	201445	201448	201502	10	7		2415.5
Barbados	BB	201445	201448	201503	11	8	1871	2532.5
Barbados	BB	201445	201448	201504	12	9		2654.0
Barbados	BB	201445	201448	201505	13	10	1872	2729.0
Barbados	BB	201445	201448	201506	14	11		2738.5
Barbados	BB	201445	201448	201507	15	12		2805.0
Barbados	BB	201445	201448	201508	16	13	2027	2848.0
Belize	BZ	201444	201448	201449	5	1		4.0
Belize	BZ	201444	201448	201450	6	2		4.0
Belize	BZ	201444	201448	201451	7	3		4.5
Belize	BZ	201444	201448	201452	8	4		5.0
Belize	BZ	201444	201448	201453	9	5		5.0
Belize	BZ	201444	201448	201501	10	6		5.0
Belize	BZ	201444	201448	201502	11	7		6.0
Belize	BZ	201444	201448	201503	12	8		6.0
Belize	BZ	201444	201448	201504	13	9		6.0
Belize	BZ	201444	201448	201505	14	10		6.5
Belize	BZ	201444	201448	201506	15	11		7.0
Belize	BZ	201444	201448	201507	16	12		7.0
Belize	BZ	201444	201448	201508	17	13		7.0
Bermuda	BM	201446	201448	201449	3	1		0.0
Bermuda	BM	201446	201448	201450	4	2		0.0
Bermuda	BM	201446	201448	201451	5	3		0.0
Bermuda	BM	201446	201448	201452	6	4		0.0
Bermuda	BM	201446	201448	201453	7	5		0.0
Bermuda	BM	201446	201448	201501	8	6		0.0
Bermuda	BM	201446	201448	201502	9	7		0.0
Bermuda	BM	201446	201448	201503	10	8	10	0.0
Bermuda	BM	201446	201448	201504	11	9		0.0
Bermuda	BM	201446	201448	201505	12	10		0.0
Bermuda	BM	201446	201448	201506	13	11		0.0
Bermuda	BM	201446	201448	201507	14	12		0.0
Bermuda	BM	201446	201448	201508	15	13		0.0
Bolivia	BO	201446	201448	201449	3	1	4	3.0
Bolivia	BO	201446	201448	201450	4	2		4.0
Bolivia	BO	201446	201448	201451	5	3		4.0
Bolivia	BO	201446	201448	201452	6	4		4.0
Bolivia	BO	201446	201448	201453	7	5		4.5
Bolivia	BO	201446	201448	201501	8	6		5.0
Bolivia	BO	201446	201448	201502	9	7		5.0
Bolivia	BO	201446	201448	201503	10	8		5.0
Bolivia	BO	201446	201448	201504	11	9		5.0
Bolivia	BO	201446	201448	201505	12	10		5.5
Bolivia	BO	201446	201448	201506	13	11	17	6.0
Bolivia	BO	201446	201448	201507	14	12	33	6.0
Bolivia	BO	201446	201448	201508	15	13		6.0
Bonaire	BQ-BO	201352	201448	201449	49	1		0.0
Bonaire	BQ-BO	201352	201448	201450	50	2		0.0
Bonaire	BQ-BO	201352	201448	201451	51	3		0.0
Bonaire	BQ-BO	201352	201448	201452	52	4		0.0
Bonaire	BQ-BO	201352	201448	201453	53	5		0.0
Bonaire	BQ-BO	201352	201448	201501	54	6		0.0
Bonaire	BQ-BO	201352	201448	201502	55	7		0.0
Bonaire	BQ-BO	201352	201448	201503	56	8		0.0
Bonaire	BQ-BO	201352	201448	201504	57	9		0.0
Bonaire	BQ-BO	201352	201448	201505	58	10		0.0
Bonaire	BQ-BO	201352	201448	201506	59	11		0.0
Bonaire	BQ-BO	201352	201448	201507	60	12		0.0
Bonaire	BQ-BO	201352	201448	201508	61	13		0.0
Brazil	BR	201446	201448	201449	3	1		344.0
Brazil	BR	201446	201448	201450	4	2		375.0
Brazil	BR	201446	201448	201451	5	3		400.0
Brazil	BR	201446	201448	201452	6	4	3050	404.5
Brazil	BR	201446	201448	201453	7	5	2994	407.0
Brazil	BR	201446	201448	201501	8	6		428.5
Brazil	BR	201446	201448	201502	9	7		443.0
Brazil	BR	201446	201448	201503	10	8		455.5
Brazil	BR	201446	201448	201504	11	9	3580	466.5
Brazil	BR	201446	201448	201505	12	10	6743	479.0
Brazil	BR	201446	201448	201506	13	11	4116	492.5
Brazil	BR	201446	201448	201507	14	12		506.5
Brazil	BR	201446	201448	201508	15	13		526.0
British Virgin Islands	VG	201447	201448	201449	2	1		54.0
British Virgin Islands	VG	201447	201448	201450	3	2		59.5
British Virgin Islands	VG	201447	201448	201451	4	3		61.5
British Virgin Islands	VG	201447	201448	201452	5	4		64.5
British Virgin Islands	VG	201447	201448	201453	6	5		66.0
British Virgin Islands	VG	201447	201448	201501	7	6		67.5
British Virgin Islands	VG	201447	201448	201502	8	7		69.5
British Virgin Islands	VG	201447	201448	201503	9	8		71.0
British Virgin Islands	VG	201447	201448	201504	10	9		73.0
British Virgin Islands	VG	201447	201448	201505	11	10		74.0
British Virgin Islands	VG	201447	201448	201506	12	11		74.0
British Virgin Islands	VG	201447	201448	201507	13	12		74.5
British Virgin Islands	VG	201447	201448	201508	14	13		75.0
Canada	CA	201432	201448	201449	17	1		11.0
Canada	CA	201432	201448	201450	18	2		12.0
Canada	CA	201432	201448	201451	19	3		12.0
Canada	CA	201432	201448	201452	20	4		12.0
Canada	CA	201432	201448	201453	21	5		12.0
Canada	CA	201432	201448	201501	22	6		13.0
Canada	CA	201432	201448	201502	23	7	87	13.0
Canada	CA	201432	201448	201503	24	8		13.0
Canada	CA	201432	201448	201504	25	9	320	13.5
Canada	CA	201432	201448	201505	26	10		13.5
Canada	CA	201432	201448	201506	27	11		14.5
Canada	CA	201432	201448	201507	28	12		14.5
Canada	CA	201432	201448	201508	29	13		15.0
Cayman Islands	KY	201448	201448	201449	1	1	196	36.5
Cayman Islands	KY	201448	201448	201450	2	2	198	39.0
Cayman Islands	KY	201448	201448	201451	3	3		40.5
Cayman Islands	KY	201448	201448	201452	4	4	208	41.5
Cayman Islands	KY	201448	201448	201453	5	5		44.0
Cayman Islands	KY	201448	201448	201501	6	6	214	45.5
Cayman Islands	KY	201448	201448	201502	7	7	217	46.5
Cayman Islands	KY	201448	201448	201503	8	8	220	47.5
Cayman Islands	KY	201448	201448	201504	9	9		50.0
Cayman Islands	KY	201448	201448	201505	10	10		51.0
Cayman Islands	KY	201448	201448	201506	11	11	270	52.0
Cayman Islands	KY	201448	201448	201507	12	12		52.5
Cayman Islands	KY	201448	201448	201508	13	13		52.5
Chile	CL	201448	201448	201449	1	1		2.5
Chile	CL	201448	201448	201450	2	2	14	3.0
Chile	CL	201448	201448	201451	3	3	17	3.0
Chile	CL	201448	201448	201452	4	4		3.5
Chile	CL	201448	201448	201453	5	5	19	4.0
Chile	CL	201448	201448	201501	6	6		4.5
Chile	CL	201448	201448	201502	7	7		5.0
Chile	CL	201448	201448	201503	8	8		5.0
Chile	CL	201448	201448	201504	9	9		5.5
Chile	CL	201448	201448	201505	10	10		5.5
Chile	CL	201448	201448	201506	11	11		5.5
Chile	CL	201448	201448	201507	12	12		5.5
Chile	CL	201448	201448	201508	13	13		5.5
Colombia	CO	201448	201448	201449	1	1	53227	29226.0
Colombia	CO	201448	201448	201450	2	2		30433.0
Colombia	CO	201448	201448	201451	3	3	74592	32168.0
Colombia	CO	201448	201448	201452	4	4	83832	34037.0
Colombia	CO	201448	201448	201453	5	5	91084	36212.0
Colombia	CO	201448	201448	201501	6	6	113361	38429.5
Colombia	CO	201448	201448	201502	7	7	127370	41383.5
Colombia	CO	201448	201448	201503	8	8	143458	43254.5
Colombia	CO	201448	201448	201504	9	9		45659.5
Colombia	CO	201448	201448	201505	10	10	177213	46802.0
Colombia	CO	201448	201448	201506	11	11		49112.5
Colombia	CO	201448	201448	201507	12	12	185061	50575.0
Colombia	CO	201448	201448	201508	13	13	205450	52216.0
Costa Rica	CR	201447	201448	201449	2	1		30.0
Costa Rica	CR	201447	201448	201450	3	2	40	34.0
Costa Rica	CR	201447	201448	201451	4	3	238	37.0
Costa Rica	CR	201447	201448	201452	5	4		39.5
Costa Rica	CR	201447	201448	201453	6	5		42.5
Costa Rica	CR	201447	201448	201501	7	6		45.0
Costa Rica	CR	201447	201448	201502	8	7	106	46.0
Costa Rica	CR	201447	201448	201503	9	8	136	46.5
Costa Rica	CR	201447	201448	201504	10	9	210	47.0
Costa Rica	CR	201447	201448	201505	11	10	316	48.0
Costa Rica	CR	201447	201448	201506	12	11	322	49.5
Costa Rica	CR	201447	201448	201507	13	12	332	51.0
Costa Rica	CR	201447	201448	201508	14	13		51.5
Cuba	CU	201442	201448	201449	7	1		25.5
Cuba	CU	201442	201448	201450	8	2		26.0
Cuba	CU	201442	201448	201451	9	3		27.0
Cuba	CU	201442	201448	201452	10	4		30.0
Cuba	CU	201442	201448	201453	11	5		31.0
Cuba	CU	201442	201448	201501	12	6		31.5
Cuba	CU	201442	201448	201502	13	7		32.0
Cuba	CU	201442	201448	201503	14	8		32.5
Cuba	CU	201442	201448	201504	15	9		33.5
Cuba	CU	201442	201448	201505	16	10		34.0
Cuba	CU	201442	201448	201506	17	11		35.0
Cuba	CU	201442	201448	201507	18	12		36.0
Cuba	CU	201442	201448	201508	19	13		37.0
Curacao	CW	201444	201448	201449	5	1		2416.5
Curacao	CW	201444	201448	201450	6	2		2522.5
Curacao	CW	201444	201448	201451	7	3		2683.0
Curacao	CW	201444	201448	201452	8	4		2897.0
Curacao	CW	201444	201448	201453	9	5		2990.5
Curacao	CW	201444	201448	201501	10	6		3057.5
Curacao	CW	201444	201448	201502	11	7		3221.5
Curacao	CW	201444	201448	201503	12	8		3364.5
Curacao	CW	201444	201448	201504	13	9		3490.0
Curacao	CW	201444	201448	201505	14	10		3615.5
Curacao	CW	201444	201448	201506	15	11		3788.0
Curacao	CW	201444	201448	201507	16	12		3882.5
Curacao	CW	201444	201448	201508	17	13		4013.0
Dominica	DM	201446	201448	201449	3	1		4564.0
Dominica	DM	201446	201448	201450	4	2		5095.0
Dominica	DM	201446	201448	201451	5	3		5445.0
Dominica	DM	201446	201448	201452	6	4	3763	5820.0
Dominica	DM	201446	201448	201453	7	5		6144.5
Dominica	DM	201446	201448	201501	8	6		6411.5
Dominica	DM	201446	201448	201502	9	7		6461.0
Dominica	DM	201446	201448	201503	10	8		6531.0
Dominica	DM	201446	201448	201504	11	9		6625.0
Dominica	DM	201446	201448	201505	12	10	3771	6742.0
Dominica	DM	201446	201448	201506	13	11		6812.0
Dominica	DM	201446	201448	201507	14	12		6859.0
Dominica	DM	201446	201448	201508	15	13		6952.5
Dominican Republic	DO	201445	201448	201449	4	1		613108.5
Dominican Republic	DO	201445	201448	201450	5	2		654370.5
Dominican Republic	DO	201445	201448	201451	6	3	537712	690770.0
Dominican Republic	DO	201445	201448	201452	7	4	539004	722044.5
Dominican Republic	DO	201445	201448	201453	8	5	539183	760820.0
Dominican Republic	DO	201445	201448	201501	9	6		814476.5
Dominican Republic	DO	201445	201448	201502	10	7		869488.5
Dominican Republic	DO	201445	201448	201503	11	8		932329.5
Dominican Republic	DO	201445	201448	201504	12	9		946628.5
Dominican Republic	DO	201445	201448	201505	13	10		970738.0
Dominican Republic	DO	201445	201448	201506	14	11	539213	987898.0
Dominican Republic	DO	201445	201448	201507	15	12		1034980.0
Dominican Republic	DO	201445	201448	201508	16	13	539222	1101465.0
Ecuador	EC	201440	201448	201449	9	1	7	1.5
Ecuador	EC	201440	201448	201450	10	2		2.0
Ecuador	EC	201440	201448	201451	11	3	10	2.5
Ecuador	EC	201440	201448	201452	12	4		2.5
Ecuador	EC	201440	201448	201453	13	5		2.5
Ecuador	EC	201440	201448	201501	14	6		3.0
Ecuador	EC	201440	201448	201502	15	7		3.0
Ecuador	EC	201440	201448	201503	16	8		3.5
Ecuador	EC	201440	201448	201504	17	9		3.5
Ecuador	EC	201440	201448	201505	18	10	85	4.0
Ecuador	EC	201440	201448	201506	19	11		4.0
Ecuador	EC	201440	201448	201507	20	12		5.0
Ecuador	EC	201440	201448	201508	21	13		5.0
El Salvador	SV	201447	201448	201449	2	1		151689.5
El Salvador	SV	201447	201448	201450	3	2		165237.0
El Salvador	SV	201447	201448	201451	4	3		176326.5
El Salvador	SV	201447	201448	201452	5	4		184932.0
El Salvador	SV	201447	201448	201453	6	5		196738.5
El Salvador	SV	201447	201448	201501	7	6		213292.0
El Salvador	SV	201447	201448	201502	8	7		224047.0
El Salvador	SV	201447	201448	201503	9	8	137655	233135.0
El Salvador	SV	201447	201448	201504	10	9		239356.5
El Salvador	SV	201447	201448	201505	11	10	138774	249670.0
El Salvador	SV	201447	201448	201506	12	11	143172	260704.5
El Salvador	SV	201447	201448	201507	13	12		268615.0
El Salvador	SV	201447	201448	201508	14	13	143503	285931.0
Falkland Islands	FK	201352	201448	201449	49	1		0.0
Falkland Islands	FK	201352	201448	201450	50	2		0.0
Falkland Islands	FK	201352	201448	201451	51	3		0.0
Falkland Islands	FK	201352	201448	201452	52	4		0.0
Falkland Islands	FK	201352	201448	201453	53	5		0.0
Falkland Islands	FK	201352	201448	201501	54	6		0.0
Falkland Islands	FK	201352	201448	201502	55	7		0.0
Falkland Islands	FK	201352	201448	201503	56	8		0.0
Falkland Islands	FK	201352	201448	201504	57	9		0.0
Falkland Islands	FK	201352	201448	201505	58	10		0.0
Falkland Islands	FK	201352	201448	201506	59	11		0.0
Falkland Islands	FK	201352	201448	201507	60	12		0.0
Falkland Islands	FK	201352	201448	201508	61	13		0.0
French Guiana	GF	201448	201448	201449	1	1		13666.5
French Guiana	GF	201448	201448	201450	2	2	14070	15240.0
French Guiana	GF	201448	201448	201451	3	3		15468.0
French Guiana	GF	201448	201448	201452	4	4		15693.5
French Guiana	GF	201448	201448	201453	5	5		16011.0
French Guiana	GF	201448	201448	201501	6	6		17380.0
French Guiana	GF	201448	201448	201502	7	7		17811.0
French Guiana	GF	201448	201448	201503	8	8		18212.0
French Guiana	GF	201448	201448	201504	9	9	16279	18790.5
French Guiana	GF	201448	201448	201505	10	10		19211.5
French Guiana	GF	201448	201448	201506	11	11	18499	19307.5
French Guiana	GF	201448	201448	201507	12	12		19500.0
French Guiana	GF	201448	201448	201508	13	13	19148	19596.5
Grenada	GD	201446	201448	201449	3	1		3992.0
Grenada	GD	201446	201448	201450	4	2		4140.5
Grenada	GD	201446	201448	201451	5	3		4449.0
Grenada	GD	201446	201448	201452	6	4		4634.0
Grenada	GD	201446	201448	201453	7	5		4844.0
Grenada	GD	201446	201448	201501	8	6		5103.0
Grenada	GD	201446	201448	201502	9	7		5263.5
Grenada	GD	201446	201448	201503	10	8		5596.5
Grenada	GD	201446	201448	201504	11	9		5831.0
Grenada	GD	201446	201448	201505	12	10		5929.0
Grenada	GD	201446	201448	201506	13	11		6015.5
Grenada	GD	201446	201448	201507	14	12		6089.5
Grenada	GD	201446	201448	201508	15	13		6102.0
Guadeloupe	GP	201446	201448	201449	3	1		91177.0
Guadeloupe	GP	201446	201448	201450	4	2	81630	93974.5
Guadeloupe	GP	201446	201448	201451	5	3		97398.5
Guadeloupe	GP	201446	201448	201452	6	4		99232.0
Guadeloupe	GP	201446	201448	201453	7	5		105834.0
Guadeloupe	GP	201446	201448	201501	8	6		109611.5
Guadeloupe	GP	201446	201448	201502	9	7		112450.0
Guadeloupe	GP	201446	201448	201503	10	8		113869.5
Guadeloupe	GP	201446	201448	201504	11	9		117144.0
Guadeloupe	GP	201446	201448	201505	12	10		119021.5
Guadeloupe	GP	201446	201448	201506	13	11		121816.0
Guadeloupe	GP	201446	201448	201507	14	12		127012.5
Guadeloupe	GP	201446	201448	201508	15	13		130812.0
Guatemala	GT	201448	201448	201449	1	1		946.0
Guatemala	GT	201448	201448	201450	2	2		1004.0
Guatemala	GT	201448	201448	201451	3	3		1069.5
Guatemala	GT	201448	201448	201452	4	4	27212	1126.0
Guatemala	GT	201448	201448	201453	5	5	27541	1181.5
Guatemala	GT	201448	201448	201501	6	6		1206.0
Guatemala	GT	201448	201448	201502	7	7		1209.0
Guatemala	GT	201448	201448	201503	8	8		1214.0
Guatemala	GT	201448	201448	201504	9	9		1214.0
Guatemala	GT	201448	201448	201505	10	10		1239.5
Guatemala	GT	201448	201448	201506	11	11		1256.0
Guatemala	GT	201448	201448	201507	12	12		1256.0
Guatemala	GT	201448	201448	201508	13	13		1256.0
Guyana	GY	201431	201448	201449	18	1		147.0
Guyana	GY	201431	201448	201450	19	2		154.5
Guyana	GY	201431	201448	201451	20	3		160.5
Guyana	GY	201431	201448	201452	21	4		165.0
Guyana	GY	201431	201448	201453	22	5		167.0
Guyana	GY	201431	201448	201501	23	6		169.5
Guyana	GY	201431	201448	201502	24	7	5415	174.5
Guyana	GY	201431	201448	201503	25	8		178.0
Guyana	GY	201431	201448	201504	26	9		180.5
Guyana	GY	201431	201448	201505	27	10		184.0
Guyana	GY	201431	201448	201506	28	11		188.0
Guyana	GY	201431	201448	201507	29	12		197.0
Guyana	GY	201431	201448	201508	30	13		200.0
Haiti	HT	201428	201448	201449	21	1		109977.0
Haiti	HT	201428	201448	201450	22	2		115324.0
Haiti	HT	201428	201448	201451	23	3		119181.0
Haiti	HT	201428	201448	201452	24	4		125746.0
Haiti	HT	201428	201448	201453	25	5		127285.0
Haiti	HT	201428	201448	201501	26	6		132291.5
Haiti	HT	201428	201448	201502	27	7		140101.5
Haiti	HT	201428	201448	201503	28	8		152580.0
Haiti	HT	201428	201448	201504	29	9		163297.5
Haiti	HT	201428	201448	201505	30	10		175527.0
Haiti	HT	201428	201448	201506	31	11		178537.0
Haiti	HT	201428	201448	201507	32	12		181030.5
Haiti	HT	201428	201448	201508	33	13		184684.5
Honduras	HN	201447	201448	201449	2	1		296.5
Honduras	HN	201447	201448	201450	3	2	4086	312.5
Honduras	HN	201447	201448	201451	4	3		314.5
Honduras	HN	201447	201448	201452	5	4		322.0
Honduras	HN	201447	201448	201453	6	5	5352	333.5
Honduras	HN	201447	201448	201501	7	6		339.0
Honduras	HN	201447	201448	201502	8	7		354.5
Honduras	HN	201447	201448	201503	9	8		367.0
Honduras	HN	201447	201448	201504	10	9		389.5
Honduras	HN	201447	201448	201505	11	10		407.5
Honduras	HN	201447	201448	201506	12	11	6908	440.5
Honduras	HN	201447	201448	201507	13	12		464.0
Honduras	HN	201447	201448	201508	14	13		480.5
Jamaica	JM	201445	201448	201449	4	1	1283	1467.5
Jamaica	JM	201445	201448	201450	5	2		1577.0
Jamaica	JM	201445	201448	201451	6	3	1459	1716.0
Jamaica	JM	201445	201448	201452	7	4	1511	1790.0
Jamaica	JM	201445	201448	201453	8	5		1827.5
Jamaica	JM	201445	201448	201501	9	6		1913.0
Jamaica	JM	201445	201448	201502	10	7	1645	1993.0
Jamaica	JM	201445	201448	201503	11	8	1669	2035.0
Jamaica	JM	201445	201448	201504	12	9	1703	2068.0
Jamaica	JM	201445	201448	201505	13	10	1732	2133.5
Jamaica	JM	201445	201448	201506	14	11		2176.0
Jamaica	JM	201445	201448	201507	15	12	1758	2198.5
Jamaica	JM	201445	201448	201508	16	13		2215.5
Martinique	MQ	201446	201448	201449	3	1		86049.0
Martinique	MQ	201446	201448	201450	4	2	73715	91028.5
Martinique	MQ	201446	201448	201451	5	3		98882.5
Martinique	MQ	201446	201448	201452	6	4		101768.5
Martinique	MQ	201446	201448	201453	7	5		103513.0
Martinique	MQ	201446	201448	201501	8	6		107309.5
Martinique	MQ	201446	201448	201502	9	7		108213.5
Martinique	MQ	201446	201448	201503	10	8		111124.5
Martinique	MQ	201446	201448	201504	11	9		113366.0
Martinique	MQ	201446	201448	201505	12	10		114722.0
Martinique	MQ	201446	201448	201506	13	11		117986.0
Martinique	MQ	201446	201448	201507	14	12		119676.5
Martinique	MQ	201446	201448	201508	15	13		121485.0
Mexico	MX	201446	201448	201449	3	1	87	41.0
Mexico	MX	201446	201448	201450	4	2		44.0
Mexico	MX	201446	201448	201451	5	3	95	47.5
Mexico	MX	201446	201448	201452	6	4	144	49.5
Mexico	MX	201446	201448	201453	7	5	168	51.0
Mexico	MX	201446	201448	201501	8	6	171	58.0
Mexico	MX	201446	201448	201502	9	7	183	60.0
Mexico	MX	201446	201448	201503	10	8	214	65.0
Mexico	MX	201446	201448	201504	11	9		68.5
Mexico	MX	201446	201448	201505	12	10	224	72.0
Mexico	MX	201446	201448	201506	13	11	261	73.0
Mexico	MX	201446	201448	201507	14	12		74.5
Mexico	MX	201446	201448	201508	15	13		76.5
Montserrat	MS	201448	201448	201449	1	1		22.5
Montserrat	MS	201448	201448	201450	2	2		25.5
Montserrat	MS	201448	201448	201451	3	3		28.0
Montserrat	MS	201448	201448	201452	4	4	119	29.5
Montserrat	MS	201448	201448	201453	5	5		32.5
Montserrat	MS	201448	201448	201501	6	6		33.5
Montserrat	MS	201448	201448	201502	7	7		35.0
Montserrat	MS	201448	201448	201503	8	8		36.0
Montserrat	MS	201448	201448	201504	9	9	131	37.5
Montserrat	MS	201448	201448	201505	10	10		38.5
Montserrat	MS	201448	201448	201506	11	11		38.5
Montserrat	MS	201448	201448	201507	12	12		38.5
Montserrat	MS	201448	201448	201508	13	13		38.5
Nicaragua	NI	201446	201448	201449	3	1	2180	886.0
Nicaragua	NI	201446	201448	201450	4	2	3556	1088.5
Nicaragua	NI	201446	201448	201451	5	3		1145.5
Nicaragua	NI	201446	201448	201452	6	4		1208.0
Nicaragua	NI	201446	201448	201453	7	5		1231.0
Nicaragua	NI	201446	201448	201501	8	6		1273.5
Nicaragua	NI	201446	201448	201502	9	7	4685	1300.0
Nicaragua	NI	201446	201448	201503	10	8		1357.0
Nicaragua	NI	201446	201448	201504	11	9		1436.0
Nicaragua	NI	201446	201448	201505	12	10		1500.5
Nicaragua	NI	201446	201448	201506	13	11		1572.5
Nicaragua	NI	201446	201448	201507	14	12		1602.5
Nicaragua	NI	201446	201448	201508	15	13		1637.0
Panama	PA	201448	201448	201449	1	1		379.5
Panama	PA	201448	201448	201450	2	2		417.0
Panama	PA	201448	201448	201451	3	3		432.5
Panama	PA	201448	201448	201452	4	4		437.5
Panama	PA	201448	201448	201453	5	5		449.5
Panama	PA	201448	201448	201501	6	6		482.0
Panama	PA	201448	201448	201502	7	7		490.5
Panama	PA	201448	201448	201503	8	8		502.5
Panama	PA	201448	201448	201504	9	9		508.5
Panama	PA	201448	201448	201505	10	10		540.0
Panama	PA	201448	201448	201506	11	11		573.0
Panama	PA	201448	201448	201507	12	12		585.0
Panama	PA	201448	201448	201508	13	13		586.0
Paraguay	PY	201448	201448	201449	1	1		9.0
Paraguay	PY	201448	201448	201450	2	2		9.5
Paraguay	PY	201448	201448	201451	3	3		9.5
Paraguay	PY	201448	201448	201452	4	4		10.0
Paraguay	PY	201448	201448	201453	5	5		10.5
Paraguay	PY	201448	201448	201501	6	6		11.5
Paraguay	PY	201448	201448	201502	7	7		11.5
Paraguay	PY	201448	201448	201503	8	8		12.5
Paraguay	PY	201448	201448	201504	9	9		13.0
Paraguay	PY	201448	201448	201505	10	10	136	14.0
Paraguay	PY	201448	201448	201506	11	11		14.5
Paraguay	PY	201448	201448	201507	12	12		16.0
Paraguay	PY	201448	201448	201508	13	13		17.5
Peru	PE	201442	201448	201449	7	1		9.5
Peru	PE	201442	201448	201450	8	2		10.0
Peru	PE	201442	201448	201451	9	3		10.0
Peru	PE	201442	201448	201452	10	4	11	10.0
Peru	PE	201442	201448	201453	11	5		10.0
Peru	PE	201442	201448	201501	12	6		10.5
Peru	PE	201442	201448	201502	13	7		10.5
Peru	PE	201442	201448	201503	14	8	29	11.5
Peru	PE	201442	201448	201504	15	9		12.0
Peru	PE	201442	201448	201505	16	10	32	12.5
Peru	PE	201442	201448	201506	17	11	34	13.5
Peru	PE	201442	201448	201507	18	12		14.0
Peru	PE	201442	201448	201508	19	13		14.5
Puerto Rico	PR	201448	201448	201449	1	1		28528.0
Puerto Rico	PR	201448	201448	201450	2	2	24380	30881.5
Puerto Rico	PR	201448	201448	201451	3	3		31910.5
Puerto Rico	PR	201448	201448	201452	4	4	25827	32953.0
Puerto Rico	PR	201448	201448	201453	5	5		34948.5
Puerto Rico	PR	201448	201448	201501	6	6	26395	35685.0
Puerto Rico	PR	201448	201448	201502	7	7		36286.0
Puerto Rico	PR	201448	201448	201503	8	8	27612	37127.5
Puerto Rico	PR	201448	201448	201504	9	9	28620	37968.5
Puerto Rico	PR	201448	201448	201505	10	10	29047	38329.0
Puerto Rico	PR	201448	201448	201506	11	11	30747	39341.5
Puerto Rico	PR	201448	201448	201507	12	12	31165	40059.5
Puerto Rico	PR	201448	201448	201508	13	13	31234	40660.5
Saba	BQ-SA	201352	201448	201449	49	1		0.0
Saba	BQ-SA	201352	201448	201450	50	2		0.0
Saba	BQ-SA	201352	201448	201451	51	3		0.0
Saba	BQ-SA	201352	201448	201452	52	4		0.0
Saba	BQ-SA	201352	201448	201453	53	5		0.0
Saba	BQ-SA	201352	201448	201501	54	6		0.0
Saba	BQ-SA	201352	201448	201502	55	7		0.0
Saba	BQ-SA	201352	201448	201503	56	8		0.0
Saba	BQ-SA	201352	201448	201504	57	9		0.0
Saba	BQ-SA	201352	201448	201505	58	10		0.0
Saba	BQ-SA	201352	201448	201506	59	11		0.0
Saba	BQ-SA	201352	201448	201507	60	12		0.0
Saba	BQ-SA	201352	201448	201508	61	13		0.0
Saint Barthelemy	BL	201446	201448	201449	3	1		1334.5
Saint Barthelemy	BL	201446	201448	201450	4	2	1535	1384.5
Saint Barthelemy	BL	201446	201448	201451	5	3		1445.0
Saint Barthelemy	BL	201446	201448	201452	6	4		1515.5
Saint Barthelemy	BL	201446	201448	201453	7	5		1515.5
Saint Barthelemy	BL	201446	201448	201501	8	6		1547.5
Saint Barthelemy	BL	201446	201448	201502	9	7		1569.0
Saint Barthelemy	BL	201446	201448	201503	10	8		1616.0
Saint Barthelemy	BL	201446	201448	201504	11	9	1807	1616.0
Saint Barthelemy	BL	201446	201448	201505	12	10		1650.5
Saint Barthelemy	BL	201446	201448	201506	13	11	1832	1679.0
Saint Barthelemy	BL	201446	201448	201507	14	12		1718.5
Saint Barthelemy	BL	201446	201448	201508	15	13		1754.5
Saint Kitts & Nevis	KN	201444	201448	201449	5	1		547.0
Saint Kitts & Nevis	KN	201444	201448	201450	6	2		573.0
Saint Kitts & Nevis	KN	201444	201448	201451	7	3		599.0
Saint Kitts & Nevis	KN	201444	201448	201452	8	4		636.5
Saint Kitts & Nevis	KN	201444	201448	201453	9	5	655	656.0
Saint Kitts & Nevis	KN	201444	201448	201501	10	6		700.0
Saint Kitts & Nevis	KN	201444	201448	201502	11	7		741.0
Saint Kitts & Nevis	KN	201444	201448	201503	12	8		767.0
Saint Kitts & Nevis	KN	201444	201448	201504	13	9		775.5
Saint Kitts & Nevis	KN	201444	201448	201505	14	10		789.5
Saint Kitts & Nevis	KN	201444	201448	201506	15	11		806.0
Saint Kitts & Nevis	KN	201444	201448	201507	16	12		851.0
Saint Kitts & Nevis	KN	201444	201448	201508	17	13		867.0
Saint Lucia	LC	201445	201448	201449	4	1	877	1085.0
Saint Lucia	LC	201445	201448	201450	5	2		1124.5
Saint Lucia	LC	201445	201448	201451	6	3		1226.5
Saint Lucia	LC	201445	201448	201452	7	4	883	1290.0
Saint Lucia	LC	201445	201448	201453	8	5		1385.5
Saint Lucia	LC	201445	201448	201501	9	6		1477.0
Saint Lucia	LC	201445	201448	201502	10	7		1518.5
Saint Lucia	LC	201445	201448	201503	11	8		1549.5
Saint Lucia	LC	201445	201448	201504	12	9		1567.0
Saint Lucia	LC	201445	201448	201505	13	10		1639.5
Saint Lucia	LC	201445	201448	201506	14	11		1681.0
Saint Lucia	LC	201445	201448	201507	15	12		1730.5
Saint Lucia	LC	201445	201448	201508	16	13		1768.0
Saint Martin (French part)	MF	201446	201448	201449	3	1		5921.0
Saint Martin (French part)	MF	201446	201448	201450	4	2	5623	6183.0
Saint Martin (French part)	MF	201446	201448	201451	5	3		6435.5
Saint Martin (French part)	MF	201446	201448	201452	6	4		6901.0
Saint Martin (French part)	MF	201446	201448	201453	7	5		7310.5
Saint Martin (French part)	MF	201446	201448	201501	8	6		7432.0
Saint Martin (French part)	MF	201446	201448	201502	9	7		7493.0
Saint Martin (French part)	MF	201446	201448	201503	10	8		7553.5
Saint Martin (French part)	MF	201446	201448	201504	11	9	6073	7584.0
Saint Martin (French part)	MF	201446	201448	201505	12	10		7614.5
Saint Martin (French part)	MF	201446	201448	201506	13	11	6073	7645.0
Saint Martin (French part)	MF	201446	201448	201507	14	12		7716.5
Saint Martin (French part)	MF	201446	201448	201508	15	13		7907.0
Saint Vincent & the Grenadines	VC	201447	201448	201449	2	1	1393	614.5
Saint Vincent & the Grenadines	VC	201447	201448	201450	3	2		635.5
Saint Vincent & the Grenadines	VC	201447	201448	201451	4	3		673.0
Saint Vincent & the Grenadines	VC	201447	201448	201452	5	4		705.5
Saint Vincent & the Grenadines	VC	201447	201448	201453	6	5		739.5
Saint Vincent & the Grenadines	VC	201447	201448	201501	7	6		775.5
Saint Vincent & the Grenadines	VC	201447	201448	201502	8	7	1418	797.0
Saint Vincent & the Grenadines	VC	201447	201448	201503	9	8		822.0
Saint Vincent & the Grenadines	VC	201447	201448	201504	10	9		839.5
Saint Vincent & the Grenadines	VC	201447	201448	201505	11	10		870.0
Saint Vincent & the Grenadines	VC	201447	201448	201506	12	11		898.5
Saint Vincent & the Grenadines	VC	201447	201448	201507	13	12		919.5
Saint Vincent & the Grenadines	VC	201447	201448	201508	14	13	1398	953.0
Sint Eustatius	BQ-SE	201352	201448	201449	49	1		0.0
Sint Eustatius	BQ-SE	201352	201448	201450	50	2		0.0
Sint Eustatius	BQ-SE	201352	201448	201451	51	3		0.0
Sint Eustatius	BQ-SE	201352	201448	201452	52	4		0.0
Sint Eustatius	BQ-SE	201352	201448	201453	53	5		0.0
Sint Eustatius	BQ-SE	201352	201448	201501	54	6		0.0
Sint Eustatius	BQ-SE	201352	201448	201502	55	7		0.0
Sint Eustatius	BQ-SE	201352	201448	201503	56	8		0.0
Sint Eustatius	BQ-SE	201352	201448	201504	57	9		0.0
Sint Eustatius	BQ-SE	201352	201448	201505	58	10		0.0
Sint Eustatius	BQ-SE	201352	201448	201506	59	11		0.0
Sint Eustatius	BQ-SE	201352	201448	201507	60	12		0.0
Sint Eustatius	BQ-SE	201352	201448	201508	61	13		0.0
Sint Maarten (Dutch part)	SX	201444	201448	201449	5	1		450.0
Sint Maarten (Dutch part)	SX	201444	201448	201450	6	2		482.0
Sint Maarten (Dutch part)	SX	201444	201448	201451	7	3		497.0
Sint Maarten (Dutch part)	SX	201444	201448	201452	8	4	470	525.5
Sint Maarten (Dutch part)	SX	201444	201448	201453	9	5		554.5
Sint Maarten (Dutch part)	SX	201444	201448	201501	10	6		572.5
Sint Maarten (Dutch part)	SX	201444	201448	201502	11	7		607.0
Sint Maarten (Dutch part)	SX	201444	201448	201503	12	8		625.5
Sint Maarten (Dutch part)	SX	201444	201448	201504	13	9		646.0
Sint Maarten (Dutch part)	SX	201444	201448	201505	14	10		654.5
Sint Maarten (Dutch part)	SX	201444	201448	201506	15	11		670.5
Sint Maarten (Dutch part)	SX	201444	201448	201507	16	12		692.0
Sint Maarten (Dutch part)	SX	201444	201448	201508	17	13		702.0
Suriname	SR	201443	201448	201449	6	1		1735.5
Suriname	SR	201443	201448	201450	7	2		1855.0
Suriname	SR	201443	201448	201451	8	3		1953.0
Suriname	SR	201443	201448	201452	9	4		2037.5
Suriname	SR	201443	201448	201453	10	5		2129.5
Suriname	SR	201443	201448	201501	11	6		2185.5
Suriname	SR	201443	201448	201502	12	7		2270.5
Suriname	SR	201443	201448	201503	13	8		2348.5
Suriname	SR	201443	201448	201504	14	9		2441.0
Suriname	SR	201443	201448	201505	15	10		2520.0
Suriname	SR	201443	201448	201506	16	11		2634.0
Suriname	SR	201443	201448	201507	17	12		2735.0
Suriname	SR	201443	201448	201508	18	13		2789.5
Trinidad & Tobago	TT	201442	201448	201449	7	1	281	253.0
Trinidad & Tobago	TT	201442	201448	201450	8	2		274.5
Trinidad & Tobago	TT	201442	201448	201451	9	3	294	293.0
Trinidad & Tobago	TT	201442	201448	201452	10	4		309.5
Trinidad & Tobago	TT	201442	201448	201453	11	5		323.5
Trinidad & Tobago	TT	201442	201448	201501	12	6		327.5
Trinidad & Tobago	TT	201442	201448	201502	13	7		342.0
Trinidad & Tobago	TT	201442	201448	201503	14	8	306	351.0
Trinidad & Tobago	TT	201442	201448	201504	15	9		359.5
Trinidad & Tobago	TT	201442	201448	201505	16	10		367.0
Trinidad & Tobago	TT	201442	201448	201506	17	11		369.5
Trinidad & Tobago	TT	201442	201448	201507	18	12		369.5
Trinidad & Tobago	TT	201442	201448	201508	19	13		369.5
Turks & Caicos Islands	TC	201444	201448	201449	5	1		34.0
Turks & Caicos Islands	TC	201444	201448	201450	6	2		36.0
Turks & Caicos Islands	TC	201444	201448	201451	7	3		37.5
Turks & Caicos Islands	TC	201444	201448	201452	8	4		39.0
Turks & Caicos Islands	TC	201444	201448	201453	9	5		40.0
Turks & Caicos Islands	TC	201444	201448	201501	10	6		41.5
Turks & Caicos Islands	TC	201444	201448	201502	11	7		43.0
Turks & Caicos Islands	TC	201444	201448	201503	12	8		43.5
Turks & Caicos Islands	TC	201444	201448	201504	13	9		45.5
Turks & Caicos Islands	TC	201444	201448	201505	14	10		47.5
Turks & Caicos Islands	TC	201444	201448	201506	15	11		49.0
Turks & Caicos Islands	TC	201444	201448	201507	16	12		51.0
Turks & Caicos Islands	TC	201444	201448	201508	17	13		51.5
United States of America	US	201447	201448	201449	2	1	1911	2157.5
United States of America	US	201447	201448	201450	3	2		2349.5
United States of America	US	201447	201448	201451	4	3	2021	2479.0
United States of America	US	201447	201448	201452	5	4		2615.5
United States of America	US	201447	201448	201453	6	5		2757.0
United States of America	US	201447	201448	201501	7	6		2863.0
United States of America	US	201447	201448	201502	8	7	2344	2950.0
United States of America	US	201447	201448	201503	9	8		3078.5
United States of America	US	201447	201448	201504	10	9		3166.5
United States of America	US	201447	201448	201505	11	10		3251.0
United States of America	US	201447	201448	201506	12	11	2369	3378.5
United States of America	US	201447	201448	201507	13	12	2517	3442.5
United States of America	US	201447	201448	201508	14	13	2535	3511.5
Uruguay	UY	201352	201448	201449	49	1		0.0
Uruguay	UY	201352	201448	201450	50	2		0.0
Uruguay	UY	201352	201448	201451	51	3		0.0
Uruguay	UY	201352	201448	201452	52	4		0.0
Uruguay	UY	201352	201448	201453	53	5		0.0
Uruguay	UY	201352	201448	201501	54	6		0.0
Uruguay	UY	201352	201448	201502	55	7		0.0
Uruguay	UY	201352	201448	201503	56	8		0.0
Uruguay	UY	201352	201448	201504	57	9		0.0
Uruguay	UY	201352	201448	201505	58	10		0.5
Uruguay	UY	201352	201448	201506	59	11		1.0
Uruguay	UY	201352	201448	201507	60	12		1.0
Uruguay	UY	201352	201448	201508	61	13		4.0
Venezuela	VE	201446	201448	201449	3	1		14201.0
Venezuela	VE	201446	201448	201450	4	2		14340.0
Venezuela	VE	201446	201448	201451	5	3	37015	14419.5
Venezuela	VE	201446	201448	201452	6	4		14459.5
Venezuela	VE	201446	201448	201453	7	5		15211.5
Venezuela	VE	201446	201448	201501	8	6		16563.5
Venezuela	VE	201446	201448	201502	9	7		17791.5
Venezuela	VE	201446	201448	201503	10	8		19002.0
Venezuela	VE	201446	201448	201504	11	9		20002.5
Venezuela	VE	201446	201448	201505	12	10		21076.0
Venezuela	VE	201446	201448	201506	13	11		21842.0
Venezuela	VE	201446	201448	201507	14	12		22285.5
Venezuela	VE	201446	201448	201508	15	13		22862.0
Virgin Islands (US)	VI	201448	201448	201449	1	1	1556	1768.5
Virgin Islands (US)	VI	201448	201448	201450	2	2		1817.0
Virgin Islands (US)	VI	201448	201448	201451	3	3	1592	1843.0
Virgin Islands (US)	VI	201448	201448	201452	4	4		1922.0
Virgin Islands (US)	VI	201448	201448	201453	5	5	1605	2015.5
Virgin Islands (US)	VI	201448	201448	201501	6	6		2099.5
Virgin Islands (US)	VI	201448	201448	201502	7	7		2152.5
Virgin Islands (US)	VI	201448	201448	201503	8	8		2265.0
Virgin Islands (US)	VI	201448	201448	201504	9	9	1912	2374.5
Virgin Islands (US)	VI	201448	201448	201505	10	10		2483.5
Virgin Islands (US)	VI	201448	201448	201506	11	11		2573.5
Virgin Islands (US)	VI	201448	201448	201507	12	12		2649.5
Virgin Islands (US)	VI	201448	201448	201508	13	13		2725.0
