# Supplementary material for: A human judgment approach to epidemiological forecasting
Source: PLoS Comput Biol. 2017 Mar 10;13(3):e1005248. doi: 10.1371/journal.pcbi.1005248 (PMC5345757; doi:10.1371/journal.pcbi.1005248)
Supplement: S1 Data — (ZIP) [file pcbi.1005248.s002.zip › S1_data/influenza_2014-2015_empbayes_3wk-ahead-wili.csv]

region	wILI available through week	ground truth	Point Prediction	Pr(0.0<=wILI<1.0)	Pr(1.0<=wILI<2.0)	Pr(2.0<=wILI<3.0)	Pr(3.0<=wILI<4.0)	Pr(4.0<=wILI<5.0)	Pr(5.0<=wILI<6.0)	Pr(6.0<=wILI<7.0)	Pr(7.0<=wILI<8.0)	Pr(8.0<=wILI<9.0)	Pr(9.0<=wILI<10.0)	Pr(10.0<=wILI)
nat	201441	1.4444284664589	1.4987372274693	0.0223461795777	0.932571833475	0.0318130282889	0.00328267138581	0.00142661246749	0.00142661246749	0.00142661246749	0.00142661246749	0.00142661246749	0.00142661246749	0.00142661246749
nat	201442	1.6512334800477	1.6283720637343	0.0037277013505	0.905014431579	0.0908466315746	0.000246655411202	2.35114407343e-05	2.35114407343e-05	2.35114407343e-05	2.35114407343e-05	2.35114407343e-05	2.35114407343e-05	2.35114407343e-05
nat	201443	1.6470577836877	1.6283720637343	0.00503903801664	0.893045247485	0.0942157650263	0.00117900210834	0.000931563909091	0.000931563909091	0.000931563909091	0.000931563909091	0.000931563909091	0.000931563909091	0.000931563909091
nat	201444	2.0909911283138	1.7791069808105	0.00682975387691	0.861785804115	0.0730015593853	0.0117587802486	0.00666058605339	0.00666058605339	0.00666058605339	0.00666058605339	0.00666058605339	0.00666058605339	0.00666058605339
nat	201445	2.589878710568	1.8896803532471	0.00492721294372	0.702088222891	0.242970253277	0.00662891890492	0.0145344563512	0.00480848927201	0.00480848927201	0.00480848927201	0.00480848927201	0.00480848927201	0.00480848927201
nat	201446	2.5799783274289	2.0966303633596	0.00503498797872	0.422475240127	0.509742169998	0.0148408420379	0.00507199120159	0.0178448448778	0.00499798475586	0.00499798475586	0.00499798475586	0.00499798475586	0.00499798475586
nat	201447	3.6596964981309	2.9340189462108	0.00779500613747	0.149692326729	0.456671933667	0.263531624439	0.0361098508694	0.027418268784	0.00779500613747	0.0276009648242	0.00779500613747	0.00779500613747	0.00779500613747
nat	201448	4.9680468627453	6.4601227600676	0.0187326234758	0.083292265531	0.117141842146	0.086988967294	0.0926113645159	0.0770748092122	0.4241052331	0.0438550242969	0.0187326234758	0.0187326234758	0.0187326234758
nat	201449	6.0024441008653	5.2364431156121	0.0246132095703	0.045797579344	0.130964393695	0.131003424173	0.14067149127	0.338652434229	0.0469294632012	0.0670404948345	0.0251010905433	0.0246132095703	0.0246132095703
nat	201450	5.5159877425985	6.6318987033199	0.0157462285648	0.0431154113608	0.23503024281	0.0910565874364	0.168211284349	0.0736734475574	0.301354204127	0.0245739081007	0.0157462285648	0.0157462285648	0.0157462285648
nat	201451	4.2378013458129	5.9044407513753	0.00763687545767	0.173149117212	0.255905238089	0.0903929963348	0.131771056773	0.246254330366	0.0643428839361	0.00763687545767	0.00763687545767	0.00763687545767	0.00763687545767
nat	201452	4.2601773728469	5.948859104436	0.00553309939236	0.0852468456797	0.284531211398	0.125103718823	0.127891908735	0.208898471728	0.136819165985	0.00928585230035	0.00562352717327	0.00553309939236	0.00553309939236
nat	201453	4.2597402264885	5.5583743008663	0.0132807123366	0.114502693022	0.114502693022	0.181984013478	0.137774657629	0.324960630374	0.0581601150687	0.0149766449801	0.0132964154166	0.0132807123366	0.0132807123366
nat	201501	3.9655033194908	4.6449550873056	0.0164962621733	0.0834119696326	0.150327677092	0.159900359519	0.378910871968	0.0944472641064	0.0505063860429	0.0165104229461	0.0164962621733	0.0164962621733	0.0164962621733
nat	201502	3.6246257387459	4.2517149642592	0.022622502485	0.11203743139	0.116508078875	0.245632485777	0.244253911364	0.116028101384	0.022622502485	0.0524274787865	0.022622502485	0.022622502485	0.022622502485
nat	201503	3.2623189795769	3.8489419472719	0.0230870470557	0.0826635758825	0.116776195837	0.378791894413	0.170713382162	0.0827444049581	0.0528753114691	0.0230870470557	0.0230870470557	0.0230870470557	0.0230870470557
nat	201504	2.9763348577353	3.39287386162	0.0140797514853	0.0826740821796	0.197501834619	0.458335325664	0.0943361664466	0.0483769168324	0.0483769168324	0.0140797514853	0.0140797514853	0.0140797514853	0.0140797514853
nat	201505	2.5815670977073	2.9813565441867	0.00934203309629	0.111875220273	0.397624476446	0.347173416653	0.0439019032311	0.0433727848185	0.00934203309629	0.00934203309629	0.00934203309629	0.00934203309629	0.00934203309629
nat	201506	2.5268749029576	2.5964696081198	0.0396944720328	0.158262604286	0.560422086795	0.185643975833	0.0396944720328	0.00271373150344	0.00271373150344	0.00271373150344	0.00271373150344	0.00271373150344	0.00271373150344
nat	201507	2.4125990384563	2.3506830602477	0.00197670245494	0.255849454447	0.653090910561	0.0752460153526	0.00197670245494	0.00197670245494	0.00197670245494	0.00197670245494	0.00197670245494	0.00197670245494	0.00197670245494
nat	201508	2.2158369168876	2.1290923569699	0.0329947253678	0.346181812776	0.605849411026	0.00231379218564	0.00180860837784	0.00180860837784	0.00180860837784	0.00180860837784	0.00180860837784	0.00180860837784	0.00180860837784
nat	201509	2.0895468198209	1.9216204105515	0.0602366948288	0.608390674427	0.32381529327	0.000989936296725	0.000938200168124	0.000938200168124	0.000938200168124	0.000938200168124	0.000938200168124	0.000938200168124	0.000938200168124
nat	201510	2.0021483275998	1.7386913377956	0.111379072101	0.813836660201	0.0745996393319	2.30785457924e-05	2.30785457924e-05	2.30785457924e-05	2.30785457924e-05	2.30785457924e-05	2.30785457924e-05	2.30785457924e-05	2.30785457924e-05
nat	201511	1.766024340235	1.5778029185403	0.116888790898	0.854091210689	0.0288352871231	2.30889112011e-05	2.30889112011e-05	2.30889112011e-05	2.30889112011e-05	2.30889112011e-05	2.30889112011e-05	2.30889112011e-05	2.30889112011e-05
nat	201512	1.5857652868922	1.4229677963536	0.273657006415	0.716976113936	0.00744098181766	0.000240737228827	0.000240737228827	0.000240737228827	0.000240737228827	0.000240737228827	0.000240737228827	0.000240737228827	0.000240737228827
nat	201513	1.4116709898483	1.2919237597195	0.331954730185	0.662635353193	0.0028215867626	0.000323541232438	0.000323541232438	0.000323541232438	0.000323541232438	0.000323541232438	0.000323541232438	0.000323541232438	0.000323541232438
nat	201514	1.5030891348427	1.176694417332	0.307597085703	0.640279253385	0.0301846246809	0.00274237952888	0.00274237952888	0.00274237952888	0.00274237952888	0.00274237952888	0.00274237952888	0.00274237952888	0.00274237952888
nat	201515	1.4330036322435	1.0765882159564	0.405535350545	0.546671741346	0.0296536195859	0.00226741106528	0.00226741106528	0.00226741106528	0.00226741106528	0.00226741106528	0.00226741106528	0.00226741106528	0.00226741106528
nat	201516	1.3874125192496	0.99134207712694	0.496707393177	0.489540058089	0.00157985743002	0.00152158641304	0.00152158641304	0.00152158641304	0.00152158641304	0.00152158641304	0.00152158641304	0.00152158641304	0.00152158641304
nat	201517	1.2955703064159	0.99068199703887	0.494730010553	0.487440766632	0.00199427491663	0.00197936848734	0.00197936848734	0.00197936848734	0.00197936848734	0.00197936848734	0.00197936848734	0.00197936848734	0.00197936848734
hhs1	201441	1.0352895716596	0.91115894498789	0.0223461795777	0.932571833475	0.0318130282889	0.00328267138581	0.00142661246749	0.00142661246749	0.00142661246749	0.00142661246749	0.00142661246749	0.00142661246749	0.00142661246749
hhs1	201442	1.1703850109372	1.3692303696909	0.206309555404	0.667447127109	0.120387369111	0.00515582276149	0.000291284205295	0.000291284205295	2.35114407343e-05	2.35114407343e-05	2.35114407343e-05	2.35114407343e-05	2.35114407343e-05
hhs1	201443	1.1282370005091	1.3692303696909	0.110843612016	0.741019217866	0.134399728585	0.00662264249184	0.00122848974819	0.00122848974819	0.000931563909091	0.000931563909091	0.000931563909091	0.000931563909091	0.000931563909091
hhs1	201444	1.0011093357091	0.93514065554687	0.705667062499	0.233372656079	0.00733725734746	0.00699892170043	0.00666058605339	0.00666058605339	0.00666058605339	0.00666058605339	0.00666058605339	0.00666058605339	0.00666058605339
hhs1	201445	1.1402683397368	0.94353550807351	0.703256711606	0.253308586717	0.00484806382925	0.00484806382925	0.00484806382925	0.00480848927201	0.00484806382925	0.00480848927201	0.00480848927201	0.00480848927201	0.00480848927201
hhs1	201446	1.1029856082789	1.0390050388369	0.363280119614	0.578743144569	0.017807841655	0.00499798475586	0.00507199120159	0.00507199120159	0.00503498797872	0.00499798475586	0.00499798475586	0.00499798475586	0.00499798475586
hhs1	201447	1.2321288179604	1.1841917705839	0.307339011616	0.601594859212	0.00863130956837	0.00797421401552	0.00788461007649	0.0276009648242	0.00779500613747	0.00779500613747	0.00779500613747	0.00779500613747	0.00779500613747
hhs1	201448	1.3110212434663	1.3660916647031	0.205248611895	0.576845833772	0.051884530941	0.0187862903335	0.0187594569047	0.0187326234758	0.0348121587747	0.0187326234758	0.0187326234758	0.0187326234758	0.0187326234758
hhs1	201449	1.9658563167533	1.57014116366	0.0629514743524	0.573904083118	0.0813451649609	0.0671380710291	0.045797579344	0.0246132095703	0.045797579344	0.0246132095703	0.0246132095703	0.0246132095703	0.0246132095703
hhs1	201450	1.8932628740567	1.5196036765771	0.115334137972	0.544326714818	0.077231741291	0.0981259961455	0.0705040383848	0.0157462285648	0.0157462285648	0.0157462285648	0.0157462285648	0.0157462285648	0.0157462285648
hhs1	201451	1.943921422249	1.8239394954475	0.175371139488	0.463492907729	0.0931252523884	0.173174511752	0.0490149358962	0.00763687545767	0.00763687545767	0.00763687545767	0.00763687545767	0.00763687545767	0.00763687545767
hhs1	201452	2.6124066538328	2.0195620695495	0.165216804013	0.379050020695	0.291867618129	0.0852769882734	0.045389972536	0.00553309939236	0.00553309939236	0.00553309939236	0.00553309939236	0.00553309939236	0.00553309939236
hhs1	201453	3.9377303242699	3.0295267642658	0.0809190635935	0.439189873681	0.145741377967	0.184109261246	0.0700263848121	0.0135790708572	0.0133121184967	0.0132807123366	0.0132807123366	0.0132807123366	0.0132807123366
hhs1	201501	3.5946198319951	3.4493672283404	0.0834119696326	0.217399153052	0.231705586048	0.209960740453	0.12486055168	0.0167228345384	0.0164962621733	0.0164962621733	0.0499541159029	0.0164962621733	0.0164962621733
hhs1	201502	3.5581823925827	3.1294911597618	0.082232455088	0.205566453072	0.22790399765	0.243606118418	0.0451540172637	0.0525920424976	0.0226499297702	0.0524274787865	0.022622502485	0.022622502485	0.022622502485
hhs1	201503	3.2627497172208	2.8523115628118	0.112451840296	0.185082264821	0.30352105342	0.171508201405	0.059004849697	0.0529696120572	0.0231005185683	0.0231005185683	0.0230870470557	0.0230870470557	0.0230870470557
hhs1	201504	2.9363657335872	2.1675208169098	0.117489891681	0.278388063416	0.350072126376	0.121179674378	0.0483917352369	0.0140797514853	0.0140797514853	0.0140797514853	0.0140797514853	0.0140797514853	0.0140797514853
hhs1	201505	1.9444539140704	1.6648538644667	0.118259915785	0.607480514974	0.131355977343	0.0434433339402	0.0434080593794	0.00934203309629	0.00934203309629	0.00934203309629	0.00934203309629	0.00934203309629	0.00934203309629
hhs1	201506	1.7686611611108	1.235759581539	0.313270674379	0.546632806689	0.118348821193	0.00273265435869	0.00271373150344	0.00273265435869	0.00271373150344	0.00271373150344	0.00271373150344	0.00271373150344	0.00271373150344
hhs1	201507	1.7271898044647	0.92171238582244	0.464407331681	0.415253525216	0.104525523464	0.00197670245494	0.00197670245494	0.00197670245494	0.00197670245494	0.00197670245494	0.00197670245494	0.00197670245494	0.00197670245494
hhs1	201508	1.5121407895988	0.75571399011328	0.593851219596	0.358661131642	0.0330187817396	0.00180860837784	0.00180860837784	0.00180860837784	0.00180860837784	0.00180860837784	0.00180860837784	0.00180860837784	0.00180860837784
hhs1	201509	1.520299879428	0.75076091905542	0.700403379144	0.291049347086	0.00104167242533	0.000938200168124	0.000938200168124	0.000938200168124	0.000938200168124	0.000938200168124	0.000938200168124	0.000938200168124	0.000938200168124
hhs1	201510	1.5831163781769	0.71031355052956	0.741417594604	0.258353878674	4.38983561738e-05	2.30785457924e-05	2.30785457924e-05	2.30785457924e-05	2.30785457924e-05	2.30785457924e-05	2.30785457924e-05	2.30785457924e-05	2.30785457924e-05
hhs1	201511	1.387455040274	0.68534561757343	0.788698057622	0.211072752275	4.44788133629e-05	2.30889112011e-05	2.30889112011e-05	2.30889112011e-05	2.30889112011e-05	2.30889112011e-05	2.30889112011e-05	2.30889112011e-05	2.30889112011e-05
hhs1	201512	1.2974431088323	0.64682658324479	0.825955124766	0.171812783405	0.000306193997817	0.000240737228827	0.000240737228827	0.000240737228827	0.000240737228827	0.000240737228827	0.000240737228827	0.000240737228827	0.000240737228827
hhs1	201513	1.2587908125444	0.61079270310035	0.914723073814	0.0818874875665	0.000782740778423	0.000341909214278	0.000323541232438	0.000323541232438	0.000323541232438	0.000323541232438	0.000323541232438	0.000323541232438	0.000323541232438
hhs1	201514	1.0156354348946	0.14434739154258	0.816447451243	0.142805836974	0.0177110683151	0.00378415640411	0.00279720989073	0.00274237952888	0.00274237952888	0.00274237952888	0.00274237952888	0.00274237952888	0.00274237952888
hhs1	201515	1.0059255966228	0.11912772643017	0.826150871524	0.139841273442	0.0149455340068	0.0031632955558	0.00229455908015	0.00226741106528	0.00226741106528	0.00226741106528	0.00226741106528	0.00226741106528	0.00226741106528
hhs1	201516	0.78041372935497	0.1168248002855	0.842879965652	0.133956716371	0.0103350777313	0.00216256759983	0.00153615416729	0.00152158641304	0.00152158641304	0.00152158641304	0.00152158641304	0.00152158641304	0.00152158641304
hhs1	201517	0.79537377784342	0.54318757798264	0.873251756102	0.108933927512	0.00197936848734	0.00197936848734	0.00197936848734	0.00197936848734	0.00197936848734	0.00197936848734	0.00197936848734	0.00197936848734	0.00197936848734
hhs2	201441	1.9157809268508	2.0331962491585	0.0347800175523	0.432374917432	0.441985101942	0.0387046516625	0.0213785850315	0.0120773031357	0.00802907681838	0.00499290708038	0.00272782806949	0.00152299880838	0.00142661246749
hhs2	201442	2.5049250336112	3.1389730280671	0.0305977595484	0.21726709383	0.264723937516	0.120610513081	0.111111628247	0.0948150700953	0.0787968571694	0.0516143974128	0.029746288307	0.000692943352137	2.35114407343e-05
hhs2	201443	2.2873799383322	3.1389730280671	0.0274074512288	0.167556447284	0.279596463904	0.134647166784	0.109260007541	0.10604331095	0.0808541022668	0.0581392755757	0.0338903320492	0.00167387850684	0.000931563909091
hhs2	201444	2.7541957845724	2.2904256840975	0.0139156699985	0.249459707407	0.65094026894	0.0288638628899	0.00674516996515	0.0117164882928	0.00666058605339	0.0117164882928	0.00666058605339	0.00666058605339	0.00666058605339
hhs2	201445	2.9133942268119	2.3238752967644	0.0157612676256	0.223748471014	0.690490799068	0.0266140703096	0.00480848927201	0.00480848927201	0.0145344563512	0.00480848927201	0.00480848927201	0.00480848927201	0.00480848927201
hhs2	201446	2.4201118646958	2.324617011915	0.00577505243602	0.228389888696	0.704611330897	0.0262378346804	0.00499798475586	0.00499798475586	0.00499798475586	0.00499798475586	0.00499798475586	0.00499798475586	0.00499798475586
hhs2	201447	2.866398701976	2.3536179459138	0.00812355391389	0.287719237132	0.562726153168	0.0670600541371	0.0276009648242	0.00779500613747	0.00779500613747	0.00779500613747	0.00779500613747	0.00779500613747	0.00779500613747
hhs2	201448	3.5759063100149	2.3218074275297	0.0515625297948	0.192879988951	0.504824910741	0.0707752648509	0.0514820295083	0.0187326234758	0.0348121587747	0.0187326234758	0.0187326234758	0.0187326234758	0.0187326234758
hhs2	201449	5.2031043187612	1.0004177621453	0.219687537788	0.343339559142	0.132935432826	0.0681918939306	0.045797579344	0.045797579344	0.045797579344	0.0246132095703	0.0246132095703	0.0246132095703	0.0246132095703
hhs2	201450	4.487904943928	2.8606281441077	0.0181962012995	0.147786554592	0.351964966694	0.2929211364	0.0940315543284	0.0163684438625	0.0157462285648	0.0157462285648	0.0157462285648	0.0157462285648	0.0157462285648
hhs2	201451	4.0139490175688	3.0502009968314	0.00862726252917	0.318271886081	0.312892929483	0.198103938995	0.0739269799255	0.0498783502663	0.00766226999797	0.00771305907856	0.00764957272782	0.00763687545767	0.00763687545767
hhs2	201452	4.5772782202713	4.6551702125237	0.00565366976691	0.245171691049	0.211448835711	0.178998676249	0.144746668112	0.132969278353	0.0579745053801	0.0062715929365	0.00565366976691	0.00556324198599	0.00554817068917
hhs2	201453	5.0405704022141	3.0069512746468	0.0156989866616	0.181172712077	0.302379528085	0.236342890992	0.0797622944321	0.0498636300507	0.0136889924174	0.0810603913138	0.0133906338968	0.0133592277368	0.0132807123366
hhs2	201501	5.2197739722474	1.6912506647728	0.0727003694997	0.278638439623	0.166351616045	0.198895075422	0.0840492044095	0.0499682766757	0.0499541159029	0.0499541159029	0.0164962621733	0.0164962621733	0.0164962621733
hhs2	201502	5.1724609850228	1.2129195106806	0.13137168824	0.23134612194	0.214365380667	0.145298245624	0.0822735960158	0.022622502485	0.0524274787865	0.022622502485	0.0524274787865	0.022622502485	0.022622502485
hhs2	201503	4.8556098126063	1.4136945799228	0.129700597682	0.178367951392	0.195762424224	0.22983737972	0.122797961964	0.0263740961274	0.0241243535251	0.0234642494082	0.0233160627697	0.0231678761313	0.0230870470557
hhs2	201504	3.6801810758918	1.6598560965786	0.184120878739	0.222307843593	0.144866925469	0.223026504558	0.0995522447973	0.019369921858	0.0499773045082	0.0144502115954	0.0141686619117	0.0140797514853	0.0140797514853
hhs2	201505	3.3675446190536	2.1050331606155	0.168993933758	0.256094500568	0.223368907597	0.205096685083	0.0745907711606	0.0210002754534	0.0126931163759	0.00990642606971	0.00944785677881	0.00941258221797	0.00939494493755
hhs2	201506	2.7755180820416	1.8239377676549	0.15888953725	0.34614515532	0.228598857249	0.166015493567	0.0677759892232	0.013972830377	0.00634691971136	0.00381125710792	0.00290296005593	0.00275157721394	0.00278942292444
hhs2	201507	2.4594799603762	2.0320479441997	0.15232994458	0.269102360657	0.298813889229	0.207075701651	0.0385256334006	0.0173134287974	0.00664252342673	0.00376958736539	0.0023007178002	0.00208470757003	0.00204150552399
hhs2	201508	2.7938916205806	3.0418475400427	0.112870938881	0.265568910873	0.268374447237	0.175778351139	0.1099991715	0.041766241938	0.0146547109191	0.00495999308367	0.00233784855744	0.00183266474964	0.00185672112144
hhs2	201509	2.613003609607	3.7889036089136	0.0807759378834	0.224723630219	0.27182937531	0.156228635806	0.11788771887	0.0723081895731	0.0319281412001	0.0394343254892	0.00269722854055	0.00111927661823	0.00106754048963
hhs2	201510	2.4923303836166	3.9910269353473	0.122829967811	0.322677920578	0.176524258784	0.170440991608	0.0971266741646	0.0668546698701	0.0309404969622	0.00999576771848	0.00220915863584	0.000314555891132	8.55379769366e-05
hhs2	201511	2.2702867639352	3.952775700901	0.125209462839	0.35693021601	0.141204887497	0.131617989169	0.0977749417903	0.101672126143	0.032792419023	0.0100977328294	0.00209790942089	0.000472276856598	0.00013003842201
hhs2	201512	1.9421382331712	3.4471890818802	0.320069140514	0.333193222696	0.147721407532	0.0751232809527	0.0638483524943	0.0379274719745	0.0158849050173	0.00452815559763	0.00110803941794	0.000338922382312	0.000257101421075
hhs2	201513	1.9284167287775	2.6278895441714	0.416486028563	0.305476361388	0.122058263849	0.0781303123041	0.0477129343781	0.0204732173103	0.00677070285807	0.00159093197936	0.00058069297819	0.000397013159796	0.000323541232438
hhs2	201514	1.8402558953088	1.9916280983109	0.339096777632	0.283937784563	0.183160983298	0.0907999406668	0.0434265080247	0.0157371752883	0.00592254051642	0.00326326796649	0.00282462507166	0.00274237952888	0.0290880174439
hhs2	201515	1.8578277737435	1.3957688784905	0.43712950137	0.244050225551	0.163514342403	0.0845740536559	0.0505304430164	0.00780560609755	0.00313614754093	0.00245744716933	0.00226741106528	0.00226741106528	0.00226741106528
hhs2	201516	1.7865209698078	1.3956381009497	0.506183555372	0.249944851787	0.145698326293	0.0324197931667	0.0110051944266	0.00356107200735	0.00184207700644	0.00153615416729	0.00152158641304	0.00152158641304	0.0447658029478
hhs2	201517	1.6292459351176	1.1127457385751	0.525504798263	0.246327415137	0.13753936531	0.0251886788846	0.00919408026143	0.00357435642087	0.00224768421448	0.00197936848734	0.00197936848734	0.00197936848734	0.0444855160457
hhs3	201441	1.3338045206522	1.3412568330377	0.182974016669	0.724762882519	0.0714278143943	0.00974055622537	0.00234228270593	0.00161938514926	0.00142661246749	0.00142661246749	0.00142661246749	0.00142661246749	0.00142661246749
hhs3	201442	1.5074799429752	1.2494276645362	0.0935278833738	0.847247151254	0.051357197109	0.00765855938431	6.81402348278e-05	2.35114407343e-05	2.35114407343e-05	2.35114407343e-05	2.35114407343e-05	2.35114407343e-05	2.35114407343e-05
hhs3	201443	1.3433130736249	1.2494276645362	0.0897618774398	0.866123971407	0.0355729118041	0.00197080434594	0.000981051548941	0.000931563909091	0.000931563909091	0.000931563909091	0.000931563909091	0.000931563909091	0.000931563909091
hhs3	201444	1.6673315406864	1.3997551657532	0.0147192171602	0.876772261939	0.0346427554029	0.0162840195277	0.0125623274103	0.00666058605339	0.0117164882928	0.00666058605339	0.00666058605339	0.00666058605339	0.00666058605339
hhs3	201445	2.2084791951134	1.4522791643852	0.0075787082786	0.893708229032	0.0379834207906	0.0169880788999	0.0148906273664	0.00480848927201	0.00480848927201	0.00480848927201	0.00480848927201	0.00480848927201	0.00480848927201
hhs3	201446	2.1143457634051	1.4661287432878	0.0136197356834	0.833073037108	0.0738576882239	0.03146877268	0.00518300087018	0.017807841655	0.00499798475586	0.00499798475586	0.00499798475586	0.00499798475586	0.00499798475586
hhs3	201447	2.8642375229886	1.7901767027672	0.0369461543003	0.54332940719	0.232057750186	0.0586970198281	0.0469220595117	0.0232666196091	0.00779500613747	0.0276009648242	0.00779500613747	0.00779500613747	0.00779500613747
hhs3	201448	4.5140049426961	2.0201569592837	0.0202084620625	0.324411145752	0.387575449507	0.10033149285	0.038327337954	0.019403459197	0.0187326234758	0.0348121587747	0.0187326234758	0.0187326234758	0.0187326234758
hhs3	201449	7.2489778388211	2.5027157431626	0.0246522400482	0.109749017276	0.44488652692	0.120884194865	0.109740993443	0.0246522400482	0.045797579344	0.045797579344	0.0246132095703	0.0246132095703	0.0246132095703
hhs3	201450	6.9251857773692	3.3312727632328	0.0157656727929	0.0814900272345	0.236357876995	0.418803068812	0.0939732216443	0.047237587708	0.0160184477576	0.0157462285648	0.0431154113608	0.0157462285648	0.0157462285648
hhs3	201451	4.8415267314043	5.3062350944187	0.00763687545767	0.173149117212	0.173263392643	0.180145313063	0.0848489752241	0.228463111918	0.0799200914351	0.0496244048633	0.00766226999797	0.00764957272782	0.00763687545767
hhs3	201452	4.0930488015732	6.6340310157448	0.00553309939236	0.125148932714	0.125209217901	0.167628211504	0.103483114831	0.108192066382	0.193760182778	0.125418558646	0.0312598030628	0.0086980717244	0.00566874106373
hhs3	201453	4.5048495438264	6.6238348387758	0.0132807123366	0.114518396102	0.0807777358732	0.117015185827	0.16768376633	0.148583635452	0.122417118561	0.130310509056	0.0746587934216	0.0172692946648	0.013484852377
hhs3	201501	4.2236670850729	5.7915798101827	0.0164962621733	0.0500815628583	0.184946714193	0.0963973983094	0.171402959496	0.176292478565	0.159356194271	0.0871403053308	0.0242846872248	0.0170910146317	0.0165104229461
hhs3	201502	3.5139116630264	4.7868501567108	0.0226636434127	0.0831649827843	0.152456767057	0.163367595612	0.206867269914	0.163280082807	0.0822683650668	0.0277925457422	0.0230887663331	0.022622502485	0.0524274787865
hhs3	201503	2.6406316141255	4.0878721458979	0.0232487052068	0.0865972575584	0.143180360511	0.202481958926	0.238696134844	0.0936131655371	0.0599478555782	0.0233834203327	0.0231005185683	0.0528753114691	0.0528753114691
hhs3	201504	2.5416137983432	3.6637291734109	0.0147762164924	0.0925875947268	0.177845252824	0.267400248199	0.269852662479	0.070441520992	0.0164062409769	0.0141538435073	0.0140797514853	0.0483769168324	0.0140797514853
hhs3	201505	1.8026749168619	3.2610968328561	0.0117759777941	0.139371740447	0.321061042146	0.180202806311	0.210528967452	0.0554014100645	0.0102591716781	0.0433727848185	0.00934203309629	0.00934203309629	0.00934203309629
hhs3	201506	2.0600328658684	2.9356106709842	0.00916642514356	0.204093759701	0.290173828232	0.204839711168	0.158503120033	0.0824466834133	0.0399215462958	0.00271373150344	0.00271373150344	0.00271373150344	0.00271373150344
hhs3	201507	1.6838821021458	2.6728409160418	0.0176590451657	0.225522975308	0.41378465565	0.159155867853	0.0664874791079	0.073258721235	0.0362244458604	0.00197670245494	0.00197670245494	0.00197670245494	0.00197670245494
hhs3	201508	1.6021794574577	2.4137510158448	0.0307243672817	0.285695034933	0.351585437294	0.232545450489	0.0557761094626	0.0346065022784	0.00183266474964	0.00180860837784	0.00180860837784	0.00180860837784	0.00180860837784
hhs3	201509	1.7521941260015	2.1841471404137	0.0511998491039	0.374659376547	0.374525590583	0.117788692255	0.0753953805089	0.00171424209714	0.000964068232425	0.000938200168124	0.000938200168124	0.000938200168124	0.000938200168124
hhs3	201510	1.7018420053168	1.9653816364764	0.0613998795501	0.516913696716	0.289309054166	0.0886152542638	0.0431656082012	0.000460294563802	4.38983561738e-05	2.30785457924e-05	2.30785457924e-05	2.30785457924e-05	2.30785457924e-05
hhs3	201511	1.6627876812741	1.6720308383166	0.0943739473466	0.571158530478	0.260462036367	0.0698011719219	0.00387327130031	0.000215598030657	2.30889112011e-05	2.30889112011e-05	2.30889112011e-05	2.30889112011e-05	2.30889112011e-05
hhs3	201512	1.4752976561449	1.390876392651	0.102009648815	0.688839557926	0.148965086143	0.0567823063284	0.0019262490303	0.000273465613322	0.000240737228827	0.000240737228827	0.000240737228827	0.000240737228827	0.000240737228827
hhs3	201513	1.3397616580024	1.2687778468789	0.171339559124	0.679849844081	0.095553266055	0.0500741430207	0.00124194032441	0.000323541232438	0.000323541232438	0.000323541232438	0.000323541232438	0.000323541232438	0.000323541232438
hhs3	201514	1.4659544851811	1.2429734448954	0.253782489367	0.550987307194	0.157829005166	0.0169708584301	0.00394864748967	0.0027697947098	0.00274237952888	0.00274237952888	0.00274237952888	0.00274237952888	0.00274237952888
hhs3	201515	1.3311740222735	1.1763946363562	0.295121779987	0.53609888661	0.142359900347	0.0100045953015	0.0027832233477	0.00229455908015	0.00226741106528	0.00226741106528	0.00226741106528	0.00226741106528	0.00226741106528
hhs3	201516	1.2001549653734	1.0094873328009	0.318457000001	0.654023923503	0.0150404623524	0.00182750925219	0.00152158641304	0.00152158641304	0.00152158641304	0.00152158641304	0.00152158641304	0.00152158641304	0.00152158641304
hhs3	201517	1.2193098952623	1.0818352207419	0.304581740784	0.654603322443	0.023280655936	0.00351473070373	0.00214333920948	0.00197936848734	0.00197936848734	0.00197936848734	0.00197936848734	0.00197936848734	0.00197936848734
hhs4	201441	1.307559363868	1.151847998315	0.283504970216	0.698256638774	0.0055477503967	0.00270435334048	0.00142661246749	0.00142661246749	0.00142661246749	0.00142661246749	0.00142661246749	0.00142661246749	0.00142661246749
hhs4	201442	1.4846110902278	1.2210339096988	0.210983821121	0.782065628005	0.00676245934885	2.35114407343e-05	2.35114407343e-05	2.35114407343e-05	2.35114407343e-05	2.35114407343e-05	2.35114407343e-05	2.35114407343e-05	2.35114407343e-05
hhs4	201443	1.6845652846224	1.2210339096988	0.23485963748	0.749283653721	0.00840419752644	0.000931563909091	0.000931563909091	0.000931563909091	0.000931563909091	0.000931563909091	0.000931563909091	0.000931563909091	0.000931563909091
hhs4	201444	2.1862063703185	1.629672587797	0.0180602816746	0.75108459609	0.14204519087	0.0226892373316	0.0261571777137	0.00666058605339	0.00666058605339	0.00666058605339	0.00666058605339	0.00666058605339	0.00666058605339
hhs4	201445	3.0520791550419	1.9271858861897	0.0149697764808	0.572788770396	0.302658059592	0.0295821621024	0.0499234845222	0.00563955497399	0.00520423484438	0.00480848927201	0.00480848927201	0.00480848927201	0.00480848927201
hhs4	201446	2.9035764112516	1.8770021434181	0.0182518803293	0.514556036474	0.383308899256	0.0209093705878	0.0309877307827	0.00581205565889	0.00610808144181	0.00507199120159	0.00499798475586	0.00499798475586	0.00499798475586
hhs4	201447	3.7873594863816	3.3201307885475	0.0276009648242	0.184969898887	0.148842070649	0.534762747868	0.0358445272145	0.00910919724317	0.0276905687632	0.00779500613747	0.00779500613747	0.00779500613747	0.00779500613747
hhs4	201448	5.7029867857231	5.0200810611601	0.0348121587747	0.115209835269	0.0511600283621	0.0974334825346	0.296068733469	0.274669867839	0.0486045412032	0.0228113046609	0.0217648009358	0.0187326234758	0.0187326234758
hhs4	201449	7.5150246371843	2.1334934171666	0.0246132095703	0.166540674241	0.462810695936	0.0670014643566	0.0670795253123	0.0462269146002	0.0460903079278	0.045797579344	0.0246132095703	0.0246132095703	0.0246132095703
hhs4	201450	5.2125882989522	4.1740998964345	0.0157462285648	0.262068873729	0.0434070747816	0.216405235389	0.330803919324	0.0528375253871	0.0157462285648	0.0157462285648	0.0157462285648	0.0157462285648	0.0157462285648
hhs4	201451	3.3645500924925	4.6585428437135	0.00763687545767	0.338661358966	0.131771056773	0.175256864056	0.27498825271	0.033501214748	0.00763687545767	0.00763687545767	0.00763687545767	0.00763687545767	0.00763687545767
hhs4	201452	2.9986065374259	4.0370487325688	0.00553309939236	0.364244957685	0.0454050438329	0.338786222537	0.212817008901	0.00554817068917	0.00553309939236	0.00553309939236	0.00553309939236	0.00553309939236	0.00553309939236
hhs4	201453	3.1397722141044	3.4934274064079	0.0132807123366	0.181984013478	0.258918588114	0.375775797359	0.0566159544646	0.0470213725649	0.0132807123366	0.0132807123366	0.0132807123366	0.0132807123366	0.0132807123366
hhs4	201501	2.8446646022475	2.9329370595098	0.0164962621733	0.116898144908	0.419483489534	0.197618602434	0.117068074182	0.0499541159029	0.0164962621733	0.0164962621733	0.0164962621733	0.0164962621733	0.0164962621733
hhs4	201502	2.5525099940947	2.5882067696197	0.022622502485	0.145887932256	0.422373911503	0.161329493814	0.0524411924291	0.0524274787865	0.0524274787865	0.022622502485	0.022622502485	0.022622502485	0.022622502485
hhs4	201503	2.3920356947578	2.3673725948279	0.0231139900809	0.138007299677	0.441676915177	0.146227672436	0.0826635758825	0.0528753114691	0.0230870470557	0.0230870470557	0.0230870470557	0.0230870470557	0.0230870470557
hhs4	201504	2.6104083665691	2.1935811433958	0.0484954640677	0.188218135908	0.444391207118	0.186039767162	0.0140797514853	0.0140797514853	0.0483769168324	0.0140797514853	0.0140797514853	0.0140797514853	0.0140797514853
hhs4	201505	2.3288968165022	2.1027458696755	0.0437960795486	0.303732794981	0.407510552968	0.145535589107	0.0433727848185	0.00934203309629	0.00934203309629	0.00934203309629	0.00934203309629	0.00934203309629	0.00934203309629
hhs4	201506	2.2568880383896	2.011296051159	0.0776781238904	0.369617455941	0.382995914603	0.150712385042	0.00271373150344	0.00271373150344	0.00271373150344	0.00271373150344	0.00271373150344	0.00271373150344	0.00271373150344
hhs4	201507	1.9032478155613	1.9069114444698	0.0715738414397	0.514315816774	0.398296722147	0.00197670245494	0.00197670245494	0.00197670245494	0.00197670245494	0.00197670245494	0.00197670245494	0.00197670245494	0.00197670245494
hhs4	201508	1.4414701717928	1.8040148701121	0.0960886505018	0.680697842833	0.208744639642	0.00180860837784	0.00180860837784	0.00180860837784	0.00180860837784	0.00180860837784	0.00180860837784	0.00180860837784	0.00180860837784
hhs4	201509	1.3683897098434	1.6949291922573	0.121397690119	0.774830245779	0.0962664627573	0.000938200168124	0.000938200168124	0.000938200168124	0.000938200168124	0.000938200168124	0.000938200168124	0.000938200168124	0.000938200168124
hhs4	201510	1.3082946924962	1.5723195017945	0.299255633898	0.67765568758	0.0229040501549	2.30785457924e-05	2.30785457924e-05	2.30785457924e-05	2.30785457924e-05	2.30785457924e-05	2.30785457924e-05	2.30785457924e-05	2.30785457924e-05
hhs4	201511	1.1081799644329	1.4473418839162	0.341914504692	0.648936716003	0.00896406801481	2.30889112011e-05	2.30889112011e-05	2.30889112011e-05	2.30889112011e-05	2.30889112011e-05	2.30889112011e-05	2.30889112011e-05	2.30889112011e-05
hhs4	201512	0.9397760297558	1.312447458122	0.542916770771	0.453132897214	0.00202443418379	0.000240737228827	0.000240737228827	0.000240737228827	0.000240737228827	0.000240737228827	0.000240737228827	0.000240737228827	0.000240737228827
hhs4	201513	0.9152625302498	1.1718522158611	0.606984060124	0.389681605202	0.000746004814745	0.000323541232438	0.000323541232438	0.000323541232438	0.000323541232438	0.000323541232438	0.000323541232438	0.000323541232438	0.000323541232438
hhs4	201514	0.9719160524795	1.0302320968772	0.569409957821	0.405908626419	0.00274237952888	0.00274237952888	0.00274237952888	0.00274237952888	0.00274237952888	0.00274237952888	0.00274237952888	0.00274237952888	0.00274237952888
hhs4	201515	0.93930830034528	0.86670769821829	0.701580908267	0.277985244131	0.00229455908015	0.00226741106528	0.00226741106528	0.00226741106528	0.00226741106528	0.00226741106528	0.00226741106528	0.00226741106528	0.00226741106528
hhs4	201516	1.0046819535989	0.69347670039963	0.863726421977	0.122579300306	0.00152158641304	0.00152158641304	0.00152158641304	0.00152158641304	0.00152158641304	0.00152158641304	0.00152158641304	0.00152158641304	0.00152158641304
hhs4	201517	0.92633108197092	0.53318644127222	0.882091268668	0.100094414946	0.00197936848734	0.00197936848734	0.00197936848734	0.00197936848734	0.00197936848734	0.00197936848734	0.00197936848734	0.00197936848734	0.00197936848734
hhs5	201441	1.0407407032437	0.89618427491401	0.708424154025	0.275313374953	0.00352363723803	0.00275254651092	0.00142661246749	0.00142661246749	0.00142661246749	0.00142661246749	0.00142661246749	0.00142661246749	0.00142661246749
hhs5	201442	1.1706960128229	0.91350034999648	0.674828498902	0.324022693455	0.000960716116698	2.35114407343e-05	2.35114407343e-05	2.35114407343e-05	2.35114407343e-05	2.35114407343e-05	2.35114407343e-05	2.35114407343e-05	2.35114407343e-05
hhs5	201443	1.2344246698565	0.91350034999648	0.712068948554	0.278507735828	0.00197080434594	0.000931563909091	0.000931563909091	0.000931563909091	0.000931563909091	0.000931563909091	0.000931563909091	0.000931563909091	0.000931563909091
hhs5	201444	1.4690069037933	1.0134606844239	0.398541876253	0.531043576674	0.0164531873512	0.00733725734746	0.00666058605339	0.00666058605339	0.00666058605339	0.00666058605339	0.00666058605339	0.00666058605339	0.00666058605339
hhs5	201445	1.8585573276797	1.0699724764648	0.248994959978	0.670873271232	0.0299591596726	0.0164736096558	0.00484806382925	0.00480848927201	0.00480848927201	0.00480848927201	0.00480848927201	0.00480848927201	0.00480848927201
hhs5	201446	2.3989527624954	1.3287874981946	0.0605667894275	0.838118958994	0.0286497859544	0.0166910031812	0.0216191736101	0.00873531026522	0.00562703954456	0.00499798475586	0.00499798475586	0.00499798475586	0.00499798475586
hhs5	201447	3.8730872697533	1.4103275568413	0.047765339267	0.762922281923	0.0836701389986	0.0215641447677	0.0125440149058	0.0118869193529	0.00866117754805	0.00779500613747	0.0276009648242	0.00779500613747	0.00779500613747
hhs5	201448	4.9404536613652	4.4678539379526	0.0348121587747	0.180064645042	0.0562047129857	0.155804089456	0.277735190146	0.0231333058071	0.0805568435443	0.0780613346614	0.0521939092508	0.0427011868564	0.0187326234758
hhs5	201449	6.6067503110174	6.0331024644455	0.0246132095703	0.151719428212	0.151719428212	0.0458951555386	0.0258231543832	0.249878768251	0.230616071582	0.0247107857649	0.0246132095703	0.045797579344	0.0246132095703
hhs5	201450	4.8275531473676	4.1764791763543	0.0431154113608	0.125222959749	0.179961325341	0.156078086044	0.373736774864	0.0431542998169	0.0157462285648	0.0157462285648	0.0157462285648	0.0157462285648	0.0157462285648
hhs5	201451	3.1961269947075	3.9397291022558	0.0490149358962	0.380039419405	0.173149117212	0.246531327338	0.105443947403	0.00763687545767	0.00763687545767	0.00763687545767	0.00763687545767	0.00763687545767	0.00763687545767
hhs5	201452	2.6265067965045	3.7403729447969	0.00553309939236	0.164960591967	0.404207329907	0.355369698571	0.0367306838082	0.00553309939236	0.00553309939236	0.00553309939236	0.00553309939236	0.00553309939236	0.00553309939236
hhs5	201453	2.2572987616463	3.4550312604659	0.0132807123366	0.14835327481	0.152357560218	0.52451003946	0.0818141391554	0.0132807123366	0.0132807123366	0.0132807123366	0.0132807123366	0.0132807123366	0.0132807123366
hhs5	201501	1.9183964018308	3.0269192171566	0.0165387444917	0.152706686926	0.275820445831	0.30562887262	0.0834119696326	0.0164962621733	0.0834119696326	0.0164962621733	0.0164962621733	0.0164962621733	0.0164962621733
hhs5	201502	1.9104995362029	0.98953349749649	0.167891118463	0.221911135837	0.219307522949	0.113312800151	0.022622502485	0.082232455088	0.0524274787865	0.022622502485	0.022622502485	0.0524274787865	0.022622502485
hhs5	201503	1.8787381575691	2.3713467659791	0.0528753114691	0.124562730113	0.398791590447	0.143007980927	0.0230870470557	0.0826635758825	0.0528753114691	0.0230870470557	0.0230870470557	0.0528753114691	0.0230870470557
hhs5	201504	1.8300110648985	2.1830969370365	0.0483769168324	0.177000603773	0.353309979388	0.219862743568	0.0140797514853	0.0826740821796	0.0140797514853	0.0483769168324	0.0140797514853	0.0140797514853	0.0140797514853
hhs5	201505	1.6288439666843	2.0106157319774	0.0433727848185	0.314853481132	0.396883710668	0.0774035365408	0.0774035365408	0.00934203309629	0.00934203309629	0.0433727848185	0.00934203309629	0.00934203309629	0.00934203309629
hhs5	201506	1.7726079614428	1.8542944983984	0.0766752125622	0.434611982352	0.319079990941	0.113655953092	0.0396944720328	0.00271373150344	0.00271373150344	0.00271373150344	0.00271373150344	0.00271373150344	0.00271373150344
hhs5	201507	1.8388324047014	1.7045971103927	0.0705369923348	0.531868683742	0.245221751122	0.104395917326	0.00197670245494	0.0361164407453	0.00197670245494	0.00197670245494	0.00197670245494	0.00197670245494	0.00197670245494
hhs5	201508	1.8891670736512	1.5571207851043	0.0979650475022	0.720204343427	0.136175625058	0.0329947253678	0.00180860837784	0.00180860837784	0.00180860837784	0.00180860837784	0.00180860837784	0.00180860837784	0.00180860837784
hhs5	201509	2.0120096638144	1.4131144103221	0.134771479363	0.766750518433	0.0909724008598	0.000938200168124	0.000938200168124	0.000938200168124	0.000938200168124	0.000938200168124	0.000938200168124	0.000938200168124	0.000938200168124
hhs5	201510	1.8004552291852	1.2752058896465	0.261813849742	0.737749425431	0.000252096459988	2.30785457924e-05	2.30785457924e-05	2.30785457924e-05	2.30785457924e-05	2.30785457924e-05	2.30785457924e-05	2.30785457924e-05	2.30785457924e-05
hhs5	201511	1.6716917601086	1.1510171006605	0.388732778365	0.61101664163	6.58687155246e-05	2.30889112011e-05	2.30889112011e-05	2.30889112011e-05	2.30889112011e-05	2.30889112011e-05	2.30889112011e-05	2.30889112011e-05	2.30889112011e-05
hhs5	201512	1.4242576724417	1.0355621161699	0.51963703474	0.4781963302	0.000240737228827	0.000240737228827	0.000240737228827	0.000240737228827	0.000240737228827	0.000240737228827	0.000240737228827	0.000240737228827	0.000240737228827
hhs5	201513	1.219209091654	0.93516578783953	0.777210254797	0.219877874111	0.000323541232438	0.000323541232438	0.000323541232438	0.000323541232438	0.000323541232438	0.000323541232438	0.000323541232438	0.000323541232438	0.000323541232438
hhs5	201514	1.2371922260825	0.84183556455559	0.763509087829	0.211809496411	0.00274237952888	0.00274237952888	0.00274237952888	0.00274237952888	0.00274237952888	0.00274237952888	0.00274237952888	0.00274237952888	0.00274237952888
hhs5	201515	1.0601152519365	0.76126699543124	0.849172388128	0.130420912284	0.00226741106528	0.00226741106528	0.00226741106528	0.00226741106528	0.00226741106528	0.00226741106528	0.00226741106528	0.00226741106528	0.00226741106528
hhs5	201516	1.0089988509474	0.77254684707037	0.860259296466	0.126046425816	0.00152158641304	0.00152158641304	0.00152158641304	0.00152158641304	0.00152158641304	0.00152158641304	0.00152158641304	0.00152158641304	0.00152158641304
hhs5	201517	0.85200575582545	0.75684165820528	0.854424935915	0.127760747699	0.00197936848734	0.00197936848734	0.00197936848734	0.00197936848734	0.00197936848734	0.00197936848734	0.00197936848734	0.00197936848734	0.00197936848734
hhs6	201441	2.3164011291538	2.3954156526529	0.0236473951797	0.215602036772	0.526660502413	0.157356237297	0.03530641129	0.0174749382255	0.0101495763179	0.00614954317105	0.0039326573306	0.0021977031946	0.00152299880838
hhs6	201442	2.4418727493578	2.5398650248801	0.0189531684436	0.154456759772	0.558395499266	0.190729396909	0.0300140610716	0.0169378244022	0.0102435052881	0.00729800487798	0.00457564843827	0.00828336250162	0.000112769028921
hhs6	201443	2.304940326743	2.5398650248801	0.00706803125049	0.135043067903	0.575532550207	0.197545957033	0.0341872578883	0.0196873794122	0.0122642334347	0.00899804920464	0.00597930317379	0.00266363130384	0.00103053918879
hhs6	201444	3.8736443983623	2.4315620141037	0.0118010722045	0.0445199406125	0.844622321424	0.0396140737305	0.0143808815131	0.00670287800927	0.00666058605339	0.00666058605339	0.00666058605339	0.00666058605339	0.0117164882928
hhs6	201445	4.6910790210367	2.5856073325133	0.00484806382925	0.045572361779	0.836134543701	0.0594630313692	0.015325947496	0.00488763838649	0.00480848927201	0.00480848927201	0.0145344563512	0.00480848927201	0.00480848927201
hhs6	201446	4.7999027625748	2.9326425868128	0.017807841655	0.0823684294828	0.521583201315	0.303751970096	0.0315797823486	0.00510899442445	0.00499798475586	0.00499798475586	0.017807841655	0.00499798475586	0.00499798475586
hhs6	201447	8.0709849202283	4.9926365507694	0.0276009648242	0.0474965274499	0.106974139469	0.0976483534865	0.318190027245	0.318727650879	0.0321374095726	0.00803394997487	0.0276009648242	0.00779500613747	0.00779500613747
hhs6	201448	11.088893902613	6.1521169026784	0.0187326234758	0.0187326234758	0.0669712293725	0.0831044315291	0.0794756072162	0.219285670695	0.320963844022	0.0709836208634	0.0842851023985	0.0187326234758	0.0187326234758
hhs6	201449	7.7866075885066	7.7726382090512	0.0246132095703	0.045797579344	0.0881663188914	0.0669819491177	0.0459341860164	0.088966443687	0.0639754464666	0.241895879676	0.196836348874	0.0910350590123	0.045797579344
hhs6	201450	9.985360069309	8.4650538467707	0.0431154113608	0.015804561249	0.0708151460337	0.126622944169	0.0481125779703	0.112086951887	0.070201221038	0.134825544783	0.22643559344	0.0749344587568	0.0770455893125
hhs6	201451	8.32554468951	9.3132927799658	0.00763687545767	0.0903929963348	0.131783754044	0.0907104280885	0.133066178328	0.0132109770524	0.106226492209	0.164987115479	0.100273815481	0.0680758813594	0.0936354861662
hhs6	201452	9.3536892584628	9.5531685239905	0.00553309939236	0.00553309939236	0.085307130867	0.125314716979	0.165849798479	0.129926533806	0.0997605045167	0.080415666344	0.102766399527	0.0749967064323	0.124596344265
hhs6	201453	7.6871823741155	9.7038882369308	0.0132807123366	0.0132807123366	0.0807777358732	0.14844749329	0.115115113143	0.11853838459	0.0938584015401	0.113707094701	0.0692621926515	0.0853578496845	0.148374309854
hhs6	201501	6.6830045821505	9.3965702439315	0.0164962621733	0.0165104229461	0.116883984135	0.0502090098137	0.0843890629572	0.189308232222	0.0655734483245	0.119182081778	0.0739889998264	0.115263600153	0.15219489567
hhs6	201502	6.2619197963623	8.9197136721186	0.022622502485	0.082232455088	0.082301023301	0.0528388880643	0.144077731434	0.0607653734825	0.0460042631044	0.126952643581	0.115619943851	0.0835110755937	0.183074100016
hhs6	201503	5.861047417224	7.4986850143027	0.0529157260069	0.0829330061343	0.0539665039888	0.117139926677	0.0681654782572	0.0848297393294	0.103784157542	0.143460512195	0.103972758718	0.114469817104	0.074362374048
hhs6	201504	5.3733530622535	6.4856421440904	0.0486732849206	0.118156719879	0.0197255635638	0.133390039608	0.0842078186846	0.139147021368	0.183757796182	0.104716490382	0.117897429451	0.0294316184493	0.0208962175118
hhs6	201505	4.676526514084	5.3345164817112	0.0453834347863	0.119106505245	0.0652959243797	0.157820335766	0.183359117813	0.15560723792	0.176145470121	0.0463979592571	0.0258858021296	0.0141922852116	0.0108059273711
hhs6	201506	4.6389821980753	4.0881034168673	0.0908673539994	0.142078081676	0.0975605633861	0.23130482555	0.197540970413	0.102120971501	0.0731122344036	0.0159218844677	0.0433655059512	0.00333818572667	0.00278942292444
hhs6	201507	4.6510039097869	3.0196069422989	0.156411180752	0.102474783455	0.200088449294	0.26890795145	0.205239614694	0.0392168661372	0.0147645080813	0.00608089682827	0.00273273826055	0.00210630859305	0.00197670245494
hhs6	201508	4.0143717119372	2.1361201820453	0.220315754478	0.195850424357	0.2350954259	0.206829189035	0.107987495406	0.0187924068688	0.00681233371228	0.00272275050625	0.00197700298044	0.00180860837784	0.00180860837784
hhs6	201509	3.6249055056714	1.3698927624893	0.392995388494	0.148054327487	0.332498877379	0.0864883344518	0.0246333470673	0.00864688332966	0.00251615209045	0.00130035306833	0.000989936296725	0.000938200168124	0.000938200168124
hhs6	201510	3.3479389671364	0.77791380203884	0.484735442041	0.159281573243	0.278303139564	0.0650472289121	0.00970429037314	0.00220915863584	0.000522753994946	8.55379769366e-05	4.38983561738e-05	4.38983561738e-05	2.30785457924e-05
hhs6	201511	2.7940450555291	0.30523289333257	0.493620414248	0.222131331693	0.222991149939	0.0544860019741	0.00534917454947	0.00117814362794	0.00013003842201	4.44788133629e-05	2.30889112011e-05	2.30889112011e-05	2.30889112011e-05
hhs6	201512	2.7163651832082	0.12740191805941	0.480320390307	0.264146125835	0.238601621737	0.0116138508407	0.00308810667987	0.000878940726474	0.000371650766806	0.000257101421075	0.000240737228827	0.000240737228827	0.000240737228827
hhs6	201513	1.8122139335987	0.11321482385555	0.532973923436	0.336509989682	0.111763933005	0.012611721083	0.00339099419962	0.000966420596817	0.000470485087154	0.000341909214278	0.000323541232438	0.000323541232438	0.000323541232438
hhs6	201514	2.4889920195419	0.11482617397652	0.570151922486	0.278207660793	0.0778047939514	0.0214395329212	0.0349548661623	0.00359225013762	0.00287945543351	0.00274237952888	0.00274237952888	0.00274237952888	0.00274237952888
hhs6	201515	2.4143266145565	0.077520120599936	0.57138257335	0.253431161739	0.104847482282	0.0483043057975	0.00712690572595	0.00348907173417	0.00234885510987	0.00226741106528	0.00226741106528	0.00226741106528	0.00226741106528
hhs6	201516	2.2584937990779	0.31267354808691	0.499045679675	0.314945847345	0.116009243141	0.0558081606655	0.0045808148045	0.0019586190404	0.00156528967578	0.00152158641304	0.00152158641304	0.00152158641304	0.00152158641304
hhs6	201517	2.2392109116576	0.10857170675076	0.508152785673	0.305819903317	0.113420762727	0.0548902036868	0.00497556077369	0.00276940923946	0.00203899420448	0.00199427491663	0.00197936848734	0.00197936848734	0.00197936848734
hhs7	201441	0.7080001787845	0.99716690628712	0.495410340661	0.47232705573	0.0125357601112	0.00617426161248	0.00354711196704	0.00239047587638	0.00186035100149	0.00147480563793	0.00142661246749	0.00142661246749	0.00142661246749
hhs7	201442	0.77134855531586	1.2723656435042	0.247432634483	0.680057116119	0.025908212015	0.0133675208747	0.0131443769042	0.0112699675523	0.00761040643663	0.00113923129307	2.35114407343e-05	2.35114407343e-05	2.35114407343e-05
hhs7	201443	1.0937051697004	1.2723656435042	0.2084332378	0.703012710461	0.0296343950221	0.0157283682242	0.015480930025	0.0134024491513	0.00934446268359	0.00216875490534	0.000931563909091	0.000931563909091	0.000931563909091
hhs7	201444	1.0239211226211	1.0419959833269	0.397219747202	0.530481700177	0.0181680250761	0.00716808952394	0.00678746192103	0.00682975387691	0.00666058605339	0.00666058605339	0.00670287800927	0.00666058605339	0.00666058605339
hhs7	201445	1.8416136106018	1.0684295121214	0.362743690032	0.568433490547	0.0203123417078	0.00492721294372	0.00492721294372	0.0146136054657	0.00480848927201	0.00480848927201	0.00480848927201	0.00480848927201	0.00480848927201
hhs7	201446	1.7896828949712	1.1839680904593	0.225422889079	0.639583184747	0.0681389665392	0.0189111965531	0.00510899442445	0.017807841655	0.00503498797872	0.00499798475586	0.00499798475586	0.00499798475586	0.00499798475586
hhs7	201447	3.6920380495559	1.4396285052795	0.088385791625	0.62538023552	0.115774728987	0.0581524198696	0.0456412245479	0.00785474209682	0.00779500613747	0.00782487411714	0.00779500613747	0.00779500613747	0.0276009648242
hhs7	201448	4.8878393308093	4.2128725934623	0.0509721943602	0.150991418762	0.0672932305187	0.190064066678	0.391535761896	0.0370393333692	0.0202352954914	0.0193766257682	0.0189204574778	0.0348389922036	0.0187326234758
hhs7	201449	6.3790795047332	3.7488865635843	0.0677625586744	0.163935967775	0.0982752126506	0.294363177434	0.0549307111573	0.0382348463346	0.0922438479673	0.0605602796561	0.0778129067169	0.0261744286837	0.0257060629497
hhs7	201450	5.800726426909	6.4133689195294	0.0704845941568	0.207330508137	0.0979121096369	0.0157656727929	0.0765900817653	0.154433616962	0.209188563158	0.0895370740243	0.0394098541048	0.0223767103308	0.0169712149322
hhs7	201451	4.4915329259181	6.4168495381413	0.0490149358962	0.462795540282	0.0490149358962	0.0490530277067	0.0156488529207	0.165052944802	0.116693728754	0.0643809757465	0.0130459125405	0.00766226999797	0.00763687545767
hhs7	201452	3.5907039382754	4.180729273618	0.045389972536	0.244674338254	0.207470013351	0.236314818053	0.139908781833	0.0648771593233	0.0373033930874	0.00746222538522	0.00553309939236	0.00553309939236	0.00553309939236
hhs7	201453	4.1871560309897	2.7507488081252	0.0470213725649	0.131195067096	0.363652946371	0.218451824074	0.0918222598969	0.0477123080863	0.0470213725649	0.0132807123366	0.0132807123366	0.0132807123366	0.0132807123366
hhs7	201501	4.1554242046684	1.7680988852352	0.0221747320745	0.317230598006	0.227277316601	0.0836385419977	0.150327677092	0.0834119696326	0.0164962621733	0.0164962621733	0.0499541159029	0.0164962621733	0.0164962621733
hhs7	201502	3.2420576438997	1.2081294851343	0.132432869669	0.271467009216	0.146875314522	0.11203743139	0.11203743139	0.082232455088	0.022622502485	0.022622502485	0.0524274787865	0.022622502485	0.022622502485
hhs7	201503	2.6765215315202	1.2030462654582	0.103269489983	0.356561148562	0.117166869702	0.0826635758825	0.142240104709	0.0528753114691	0.0528753114691	0.0230870470557	0.0230870470557	0.0230870470557	0.0230870470557
hhs7	201504	2.3860002455796	0.95237453967836	0.21167573338	0.283374488148	0.152142698734	0.117060157953	0.116971247527	0.0140797514853	0.0483769168324	0.0140797514853	0.0140797514853	0.0140797514853	0.0140797514853
hhs7	201505	2.4233310778915	1.0301102991942	0.246933075931	0.183694226141	0.320320276368	0.149627438164	0.00934203309629	0.00934203309629	0.0433727848185	0.00934203309629	0.00934203309629	0.00934203309629	0.00934203309629
hhs7	201506	2.3099564682521	2.1279204663618	0.0772239753644	0.381947197452	0.40793075645	0.0769212096804	0.0396944720328	0.00271373150344	0.00271373150344	0.00271373150344	0.00271373150344	0.00271373150344	0.00271373150344
hhs7	201507	2.4821153040736	1.8207401213062	0.104849538809	0.629771927625	0.181285437346	0.0702561790356	0.00197670245494	0.00197670245494	0.00197670245494	0.00197670245494	0.00197670245494	0.00197670245494	0.00197670245494
hhs7	201508	2.1529490886104	1.572758040419	0.16538911956	0.728585019951	0.0915569934664	0.00180860837784	0.00180860837784	0.00180860837784	0.00180860837784	0.00180860837784	0.00180860837784	0.00180860837784	0.00180860837784
hhs7	201509	1.8738554135975	1.2530593564812	0.329342973534	0.630416928285	0.0327344968354	0.000938200168124	0.000938200168124	0.000938200168124	0.000938200168124	0.000938200168124	0.000938200168124	0.000938200168124	0.000938200168124
hhs7	201510	1.8170322102632	1.1757249141439	0.507673583452	0.491410836083	0.00073095209876	2.30785457924e-05	2.30785457924e-05	2.30785457924e-05	2.30785457924e-05	2.30785457924e-05	2.30785457924e-05	2.30785457924e-05	2.30785457924e-05
hhs7	201511	1.4663329221465	1.0602974704352	0.570174594978	0.429553435114	8.72586176864e-05	2.30889112011e-05	2.30889112011e-05	2.30889112011e-05	2.30889112011e-05	2.30889112011e-05	2.30889112011e-05	2.30889112011e-05	2.30889112011e-05
hhs7	201512	1.150176462646	0.94086831977726	0.777438579638	0.22037842111	0.000257101421075	0.000240737228827	0.000240737228827	0.000240737228827	0.000240737228827	0.000240737228827	0.000240737228827	0.000240737228827	0.000240737228827
hhs7	201513	1.0849567578102	0.84620801283138	0.853631166216	0.143456962692	0.000323541232438	0.000323541232438	0.000323541232438	0.000323541232438	0.000323541232438	0.000323541232438	0.000323541232438	0.000323541232438	0.000323541232438
hhs7	201514	1.0759391180812	0.78074329360418	0.860448114719	0.114870469521	0.00274237952888	0.00274237952888	0.00274237952888	0.00274237952888	0.00274237952888	0.00274237952888	0.00274237952888	0.00274237952888	0.00274237952888
hhs7	201515	0.81953956059267	0.73301438209587	0.863256069366	0.116337231047	0.00226741106528	0.00226741106528	0.00226741106528	0.00226741106528	0.00226741106528	0.00226741106528	0.00226741106528	0.00226741106528	0.00226741106528
hhs7	201516	0.84728977710439	0.72056634096452	0.813242031582	0.173063690701	0.00152158641304	0.00152158641304	0.00152158641304	0.00152158641304	0.00152158641304	0.00152158641304	0.00152158641304	0.00152158641304	0.00152158641304
hhs7	201517	0.61554787160138	0.71643831123714	0.809667917534	0.17251776608	0.00197936848734	0.00197936848734	0.00197936848734	0.00197936848734	0.00197936848734	0.00197936848734	0.00197936848734	0.00197936848734	0.00197936848734
hhs8	201441	0.7664045669129	0.7639450479056	0.775509047284	0.201095892469	0.0102706811003	0.00304170553359	0.00147480563793	0.00147480563793	0.00142661246749	0.00142661246749	0.00142661246749	0.00142661246749	0.00142661246749
hhs8	201442	0.79643212837612	0.76781753510076	0.823247432492	0.167168917782	0.00836909593622	0.00104997370488	2.35114407343e-05	2.35114407343e-05	2.35114407343e-05	2.35114407343e-05	2.35114407343e-05	2.35114407343e-05	2.35114407343e-05
hhs8	201443	0.78817539544702	0.76781753510076	0.817230183235	0.163993337215	0.010185752561	0.00206977962564	0.000931563909091	0.000931563909091	0.000931563909091	0.000931563909091	0.000931563909091	0.000931563909091	0.000931563909091
hhs8	201444	0.74671747693945	0.80356895754101	0.782695819598	0.145047919737	0.00721038147982	0.0121816998074	0.00708350561218	0.0123085756751	0.00682975387691	0.00666058605339	0.00666058605339	0.00666058605339	0.00666058605339
hhs8	201445	0.98878518505356	0.87655620122356	0.688623499429	0.255920507495	0.00698508992005	0.00488763838649	0.00488763838649	0.00488763838649	0.0145740309085	0.00480848927201	0.00480848927201	0.00480848927201	0.00480848927201
hhs8	201446	1.3198003908935	0.84804987239165	0.709859046756	0.204139294144	0.0203610640326	0.00503498797872	0.00499798475586	0.00499798475586	0.017807841655	0.017807841655	0.00499798475586	0.00499798475586	0.00499798475586
hhs8	201447	1.8339608885755	0.8947142845337	0.652732328578	0.216231209121	0.048870454515	0.00779500613747	0.00779500613747	0.0276009648242	0.00779500613747	0.00779500613747	0.00779500613747	0.00779500613747	0.00779500613747
hhs8	201448	2.4056390404276	1.0201893467215	0.321787781143	0.395249810158	0.0848628149967	0.0348121587747	0.0508916940736	0.0187326234758	0.0187326234758	0.0187326234758	0.0187326234758	0.0187326234758	0.0187326234758
hhs8	201449	3.7839397350295	2.4874628294494	0.0892786875097	0.156851936048	0.448212141368	0.0909765132955	0.045797579344	0.0458170945829	0.0246132095703	0.0246132095703	0.0246132095703	0.0246132095703	0.0246132095703
hhs8	201450	4.3901884124618	3.1400629462782	0.152592142545	0.208447119438	0.257899218053	0.222507859374	0.0640762892015	0.0157462285648	0.0157462285648	0.0157462285648	0.0157462285648	0.0157462285648	0.0157462285648
hhs8	201451	3.4045873854848	1.9848388330993	0.173174511752	0.424395669974	0.175929819374	0.11392338089	0.0667553652641	0.00763687545767	0.00763687545767	0.00763687545767	0.00763687545767	0.00763687545767	0.00763687545767
hhs8	201452	3.3466445473621	2.5841469639173	0.125103718823	0.244840122519	0.41320662882	0.0874623263121	0.0866635475807	0.0150581589821	0.00553309939236	0.00553309939236	0.00553309939236	0.00553309939236	0.00553309939236
hhs8	201453	3.1880777223019	1.7423957130338	0.0807620327932	0.540270673052	0.137758954549	0.0807620327932	0.0470213725649	0.0132807123366	0.0132807123366	0.0132807123366	0.0132807123366	0.0470213725649	0.0132807123366
hhs8	201501	3.0139043767554	1.2235363431432	0.0797908642367	0.504079946367	0.116869823362	0.150327677092	0.0164962621733	0.0164962621733	0.0164962621733	0.0164962621733	0.0499541159029	0.0164962621733	0.0164962621733
hhs8	201502	2.7842588914358	1.0507859843	0.158392795095	0.399400308417	0.141869834976	0.112105999602	0.0226636434127	0.0524274787865	0.022622502485	0.0226362161276	0.0226362161276	0.022622502485	0.022622502485
hhs8	201503	2.0734185623617	4.7006470506158	0.0584525176808	0.21349643495	0.259585229596	0.10055099452	0.112473283161	0.0773368282502	0.0597026182716	0.0416103768651	0.0288259114185	0.0245554419279	0.0234103633579
hhs8	201504	1.9869667457491	3.9307082855905	0.0636546917744	0.318405069566	0.266718538298	0.074494386246	0.109873295115	0.0598686210979	0.037463193637	0.0234598014739	0.0169693403444	0.0148947637276	0.0141982987205
hhs8	201505	1.5245598027321	2.3906544768847	0.117440163092	0.354844871942	0.313326713835	0.068268186977	0.0524828210018	0.0327467042126	0.0196422048611	0.0124638317305	0.0100122497522	0.00943021949839	0.00934203309629
hhs8	201506	1.5115590214746	1.301030832379	0.175376825544	0.64958162325	0.111606803353	0.0264429919865	0.0146540531659	0.00746336817109	0.00379233425267	0.00294080576643	0.00271373150344	0.00271373150344	0.00271373150344
hhs8	201507	1.4639912705532	0.96322640590548	0.33801098126	0.524088243923	0.114548398144	0.00703134184104	0.00381278941143	0.00251672803038	0.00208470757003	0.00197670245494	0.00197670245494	0.00197670245494	0.00197670245494
hhs8	201508	1.5191532956349	0.71182755441023	0.579384281007	0.401932606413	0.00356472351925	0.00226567944204	0.00197700298044	0.00183266474964	0.00180860837784	0.00180860837784	0.00180860837784	0.00180860837784	0.00180860837784
hhs8	201509	1.1582592971454	0.51263303271886	0.719536855442	0.271398509501	0.00142969338983	0.00104167242533	0.000964068232425	0.000938200168124	0.000938200168124	0.000938200168124	0.000938200168124	0.000938200168124	0.000938200168124
hhs8	201510	1.2320451262248	0.35654246098854	0.806000646407	0.193062953318	0.000522753994946	0.000168817218462	0.000106357787318	2.30785457924e-05	2.30785457924e-05	2.30785457924e-05	2.30785457924e-05	2.30785457924e-05	2.30785457924e-05
hhs8	201511	0.9798649876269	0.24637018481395	0.849552329272	0.149020646104	0.000964244606318	0.00025837783498	6.58687155246e-05	2.30889112011e-05	2.30889112011e-05	2.30889112011e-05	2.30889112011e-05	2.30889112011e-05	2.30889112011e-05
hhs8	201512	1.0009526550107	0.16520803547577	0.951916882264	0.0450000879104	0.000895304918722	0.000486200112538	0.000257101421075	0.000240737228827	0.000240737228827	0.000240737228827	0.000240737228827	0.000240737228827	0.000240737228827
hhs8	201513	0.94231934651575	0.12591955374592	0.897520535845	0.0914489450901	0.0062747673484	0.00219707538006	0.000562324996351	0.000378645177957	0.000323541232438	0.000323541232438	0.000323541232438	0.000323541232438	0.000323541232438
hhs8	201514	0.8411887512448	0.13414437294587	0.893538589054	0.0614653461188	0.0172724254203	0.00764969691483	0.00351000459484	0.00285204025258	0.00274237952888	0.00274237952888	0.00274237952888	0.00274237952888	0.00274237952888
hhs8	201515	0.87371996549473	0.26755462166952	0.81804848614	0.0932947049044	0.0489891446463	0.0185562199837	0.00669253748812	0.00294611143688	0.0024031511396	0.00226741106528	0.00226741106528	0.00226741106528	0.00226741106528
hhs8	201516	0.67815267652343	0.23371147318626	0.897013416543	0.0475556898273	0.0269714530791	0.0129135702327	0.00542574455071	0.00230824514228	0.00171096721823	0.00153615416729	0.00152158641304	0.00152158641304	0.00152158641304
hhs8	201517	0.5556342533161	0.52486460923465	0.868929820512	0.0643925879049	0.0352505186521	0.0139939504913	0.00499046720297	0.00250109351233	0.0020240877752	0.00197936848734	0.00197936848734	0.00197936848734	0.00197936848734
hhs9	201441	1.7435284955958	2.0184458799332	0.033767960973	0.450350970008	0.452683985781	0.0434275823661	0.00658328170505	0.0030651802626	0.00258324855815	0.00214951002415	0.00210131685371	0.00181215783104	0.00147480563793
hhs9	201442	2.0540987100283	2.0735876599387	0.0237730782057	0.413894512299	0.517426266288	0.0354141451569	0.00649468658429	0.00149626164582	0.000469799381669	0.000380541793482	0.000335912999389	0.000246655411202	6.81402348278e-05
hhs9	201443	1.9717774434859	2.0735876599387	0.0124126963543	0.400445280418	0.530102896825	0.0401752623101	0.00810727168734	0.00256465602414	0.00142644030759	0.00132746502789	0.00127797738804	0.00117900210834	0.000981051548941
hhs9	201444	2.2336680660767	2.1651704568609	0.00729496539158	0.215214301564	0.666934682309	0.0555349816072	0.00945185514142	0.0119279480722	0.00695662974455	0.00670287800927	0.00666058605339	0.00666058605339	0.00666058605339
hhs9	201445	2.5134955844396	2.2097385986328	0.00504593661543	0.216902072612	0.658484356264	0.0491319933775	0.0214204293105	0.0150885001525	0.0146136054657	0.00484806382925	0.00484806382925	0.00480848927201	0.00480848927201
hhs9	201446	2.2420891049387	2.5663052943785	0.00510899442445	0.167438838849	0.507986240664	0.215381532107	0.0431483075297	0.022174221953	0.00577505243602	0.0179188513236	0.00507199120159	0.00499798475586	0.00499798475586
hhs9	201447	2.4189538751262	2.627105329828	0.00782487411714	0.131970150295	0.470258376257	0.229067464057	0.054452278552	0.0277801727022	0.00785474209682	0.0276009648242	0.00779500613747	0.0276009648242	0.00779500613747
hhs9	201448	2.7639719119958	3.488745228354	0.0187326234758	0.0558827118396	0.235390451666	0.32162678057	0.190285045527	0.0358854959287	0.0351073264921	0.0348121587747	0.0187326234758	0.0187326234758	0.0348121587747
hhs9	201449	4.2527795104453	3.1015977708449	0.0246132095703	0.0464415822283	0.192630236958	0.306590052545	0.132954948065	0.0675478910463	0.0672161319847	0.045797579344	0.045797579344	0.0246132095703	0.045797579344
hhs9	201450	4.6876490578322	2.9985637413396	0.0157462285648	0.015804561249	0.265743532261	0.40039224847	0.0709706998581	0.0705040383848	0.0431154113608	0.0157462285648	0.0157462285648	0.0157462285648	0.0704845941568
hhs9	201451	4.0139060897197	2.8685990861356	0.00763687545767	0.00795430721136	0.357777779454	0.274064677372	0.182598229174	0.00764957272782	0.0490149358962	0.00763687545767	0.0903929963348	0.00763687545767	0.00763687545767
hhs9	201452	4.4177969694297	3.9140820210818	0.00553309939236	0.0455406855042	0.323760139608	0.175878917807	0.290745635221	0.051147207921	0.0454050438329	0.00553309939236	0.00553309939236	0.00553309939236	0.045389972536
hhs9	201453	4.9609222229438	4.6024737938636	0.0132807123366	0.0470213725649	0.115083706983	0.087498654127	0.4373683896	0.161810887601	0.0510413610531	0.0470370756449	0.0132964154166	0.0132807123366	0.0132807123366
hhs9	201501	4.97752317635	5.3319962920192	0.0164962621733	0.0499682766757	0.117337128865	0.134542467843	0.247324918469	0.305307227291	0.0295808162598	0.0164962621733	0.0499541159029	0.0164962621733	0.0164962621733
hhs9	201502	4.4315366812076	4.3452073157269	0.022622502485	0.0822873096584	0.118290852412	0.137589199283	0.367735507672	0.12726805736	0.0239115848886	0.0524274787865	0.022622502485	0.022622502485	0.022622502485
hhs9	201503	3.9036329279682	4.561550920621	0.0230870470557	0.0826635758825	0.0530369696202	0.263505439759	0.292539020581	0.0798021150539	0.113017643825	0.0230870470557	0.0230870470557	0.0230870470557	0.0230870470557
hhs9	201504	3.4100786097185	4.0736238537182	0.0140797514853	0.0826740821796	0.0491771106703	0.345004168771	0.347560375181	0.0568085889391	0.0483769168324	0.0140797514853	0.0140797514853	0.0140797514853	0.0140797514853
hhs9	201505	3.0609770277217	3.7354823774666	0.00934203309629	0.0774035365408	0.115737784685	0.514426985176	0.15857030103	0.0778091939904	0.00934203309629	0.00934203309629	0.00934203309629	0.00934203309629	0.00934203309629
hhs9	201506	2.981338367782	3.2385527254527	0.0396944720328	0.0768644411146	0.357196102785	0.346288054159	0.0895995226976	0.00282726863493	0.0766752125622	0.00271373150344	0.00271373150344	0.00271373150344	0.00271373150344
hhs9	201507	3.0277179572524	2.9146408478509	0.00197670245494	0.0719194578079	0.531736363249	0.310393394744	0.0379741287248	0.0361164407453	0.00197670245494	0.00197670245494	0.00197670245494	0.00197670245494	0.00197670245494
hhs9	201508	2.7597580159073	2.5128595325757	0.0329947253678	0.154987707806	0.656310619926	0.0789423955062	0.0659129011274	0.00180860837784	0.00180860837784	0.00180860837784	0.00180860837784	0.00180860837784	0.00180860837784
hhs9	201509	2.4889580985574	2.2354623988685	0.0304839752413	0.29420525093	0.573347532796	0.065850064782	0.000964068232425	0.030458107177	0.000938200168124	0.000938200168124	0.000938200168124	0.000938200168124	0.000938200168124
hhs9	201510	2.5129983942957	2.017545059288	0.109588568408	0.344564830918	0.508307349938	0.000918330392192	0.0364824490688	2.30785457924e-05	2.30785457924e-05	2.30785457924e-05	2.30785457924e-05	2.30785457924e-05	2.30785457924e-05
hhs9	201511	2.2851671705998	1.860304805087	0.108482559349	0.537837564175	0.353217096458	0.000301157639304	2.30889112011e-05	2.30889112011e-05	2.30889112011e-05	2.30889112011e-05	2.30889112011e-05	2.30889112011e-05	2.30889112011e-05
hhs9	201512	2.0529783360579	1.7356463064405	0.170556025487	0.638048329842	0.189404290071	0.000306193997817	0.000240737228827	0.000240737228827	0.000240737228827	0.000240737228827	0.000240737228827	0.000240737228827	0.000240737228827
hhs9	201513	2.0089409063393	1.6121288537288	0.126615369298	0.715839135567	0.154902061331	0.000378645177957	0.000323541232438	0.000323541232438	0.000323541232438	0.000323541232438	0.000323541232438	0.000323541232438	0.000323541232438
hhs9	201514	2.0654499067518	1.6154076956168	0.149082860538	0.616154947038	0.159117518669	0.0301023791382	0.00274237952888	0.0290880174439	0.00274237952888	0.00274237952888	0.00274237952888	0.00274237952888	0.00274237952888
hhs9	201515	2.1188768918253	1.5411759547018	0.212703000966	0.645882864614	0.0960243774514	0.0295178795116	0.00226741106528	0.00226741106528	0.00226741106528	0.00226741106528	0.00226741106528	0.00226741106528	0.00226741106528
hhs9	201516	2.1049169100039	1.5699799856554	0.310538939744	0.614531389511	0.0627569794404	0.00152158641304	0.00152158641304	0.00152158641304	0.00152158641304	0.00152158641304	0.00152158641304	0.00152158641304	0.00152158641304
hhs9	201517	1.9917056555024	1.6438015252178	0.30861532326	0.562509544513	0.111519728542	0.00349982427444	0.00197936848734	0.00197936848734	0.00197936848734	0.00197936848734	0.00197936848734	0.00197936848734	0.00197936848734
hhs10	201441	0.85038859675656	0.79483180951704	0.664038244046	0.275409761294	0.0358130614358	0.0123911805998	0.00335433928527	0.00181215783104	0.00142661246749	0.00147480563793	0.00142661246749	0.00142661246749	0.00142661246749
hhs10	201442	0.88643511968125	0.82287792282868	0.650461177327	0.301649571	0.0372098693814	0.00292438305681	0.00752467300203	0.000112769028921	2.35114407343e-05	2.35114407343e-05	2.35114407343e-05	2.35114407343e-05	2.35114407343e-05
hhs10	201443	0.92645425526823	0.82287792282868	0.685048697195	0.283407012173	0.0198853299716	0.00414826049934	0.00182234142639	0.00103053918879	0.000931563909091	0.000931563909091	0.000931563909091	0.000931563909091	0.000931563909091
hhs10	201444	1.0052180895459	0.92147097580479	0.556506358485	0.346600303038	0.0289293143356	0.0148883849837	0.00801392864153	0.00670287800927	0.0117164882928	0.00666058605339	0.00666058605339	0.00666058605339	0.00666058605339
hhs10	201445	1.0565336645639	1.0122857769884	0.44426727794	0.459058788345	0.0271983146671	0.021182981967	0.00908254145361	0.0054416821878	0.00480848927201	0.00480848927201	0.0145344563512	0.00480848927201	0.00480848927201
hhs10	201446	1.3065212013769	1.2513589767308	0.238818055756	0.645059661731	0.049852632656	0.0178818481007	0.00514599764732	0.00536801698451	0.00507199120159	0.017807841655	0.00499798475586	0.00499798475586	0.00499798475586
hhs10	201447	1.4737765008778	1.3717115730773	0.132560533564	0.665253988386	0.0803478169303	0.0474666594703	0.00779500613747	0.00779500613747	0.00779500613747	0.0276009648242	0.00779500613747	0.00779500613747	0.00779500613747
hhs10	201448	2.0441604416393	1.3823182214681	0.0989440537243	0.588597287852	0.114305397862	0.0187862903335	0.0348121587747	0.0348121587747	0.0348121587747	0.0187326234758	0.0187326234758	0.0187326234758	0.0187326234758
hhs10	201449	2.6012025447849	1.533226483194	0.0536909155572	0.458089163976	0.185392395036	0.0881663188914	0.0246132095703	0.045797579344	0.0246132095703	0.0246132095703	0.0246132095703	0.0246132095703	0.045797579344
hhs10	201450	3.1860889417117	2.1303491811986	0.0177295398262	0.330167987047	0.409733768238	0.0774067393435	0.0431154113608	0.0157462285648	0.0431154113608	0.0157462285648	0.0157462285648	0.0157462285648	0.0157462285648
hhs10	201451	3.1145991420406	2.3536574053303	0.0490530277067	0.266839930658	0.397482143205	0.15041064935	0.00763687545767	0.0490149358962	0.0490149358962	0.00763687545767	0.00763687545767	0.00763687545767	0.00763687545767
hhs10	201452	3.6323305131919	2.2693812091834	0.0454502577233	0.247973294848	0.335175818244	0.292751775108	0.00559338457963	0.00553309939236	0.045389972536	0.00553309939236	0.00553309939236	0.00553309939236	0.00553309939236
hhs10	201453	3.3902294791801	2.8947745647698	0.0134063369769	0.242817745523	0.302410934245	0.212824935864	0.0138931324579	0.0470213725649	0.0132807123366	0.114502693022	0.0132807123366	0.0132807123366	0.0132807123366
hhs10	201501	2.756924236914	3.0992992663133	0.0499682766757	0.191517312782	0.284822644899	0.223508547597	0.0842191336834	0.0499965982214	0.0165245837189	0.0164962621733	0.0499541159029	0.0164962621733	0.0164962621733
hhs10	201502	2.1791801469649	2.9404476294853	0.022622502485	0.142253816969	0.328737159885	0.19726248915	0.0836586739176	0.0526743243531	0.0524823333569	0.0524411924291	0.022622502485	0.022622502485	0.022622502485
hhs10	201503	1.7891024434623	2.7356901221253	0.0528753114691	0.14583699857	0.32240536399	0.167725456447	0.0832293794112	0.0528887829817	0.0231139900809	0.0826635758825	0.0230870470557	0.0230870470557	0.0230870470557
hhs10	201504	1.17147157755	2.2390033754577	0.0826740821796	0.222945034983	0.233021676575	0.191122479873	0.117163886784	0.0483769168324	0.0140797514853	0.0483769168324	0.0140797514853	0.0140797514853	0.0140797514853
hhs10	201505	1.0791257578158	1.7287841447133	0.112774721575	0.403631112969	0.17020170662	0.145853060154	0.077456448382	0.0433727848185	0.00934203309629	0.00934203309629	0.00934203309629	0.00934203309629	0.00934203309629
hhs10	201506	1.1135793185105	1.4026149685091	0.138653044876	0.4248368263	0.266858391824	0.0766941354174	0.0766752125621	0.00271373150344	0.00271373150344	0.00271373150344	0.00271373150344	0.00271373150344	0.00271373150344
hhs10	201507	1.1030882386756	1.1002525893948	0.258713625763	0.415244760471	0.139183686307	0.104655129602	0.0703209821046	0.00199830347796	0.00197670245494	0.00197670245494	0.00197670245494	0.00197670245494	0.00197670245494
hhs10	201508	1.1697219326896	0.86083844328066	0.459757882142	0.212031303442	0.220183596423	0.0641808423578	0.0329947253678	0.00180860837784	0.00180860837784	0.00180860837784	0.00180860837784	0.00180860837784	0.00180860837784
hhs10	201509	0.85345496250622	0.63485441412385	0.587979965906	0.255950829472	0.0600038822501	0.030458107177	0.000938200168124	0.030458107177	0.030458107177	0.000938200168124	0.000938200168124	0.000938200168124	0.000938200168124
hhs10	201510	0.94333459755539	0.51130140751416	0.656020022049	0.197934788947	0.145860560638	2.30785457924e-05	2.30785457924e-05	2.30785457924e-05	2.30785457924e-05	2.30785457924e-05	2.30785457924e-05	2.30785457924e-05	2.30785457924e-05
hhs10	201511	0.64507376001051	0.41370824034473	0.707078692238	0.25696675889	0.0357698375826	2.30889112011e-05	2.30889112011e-05	2.30889112011e-05	2.30889112011e-05	2.30889112011e-05	2.30889112011e-05	2.30889112011e-05	2.30889112011e-05
hhs10	201512	0.80334207357338	0.34346787409535	0.618273815837	0.253921790565	0.0839992429208	0.0421199900748	0.000240737228827	0.000240737228827	0.000240737228827	0.000240737228827	0.000240737228827	0.000240737228827	0.000240737228827
hhs10	201513	0.91935994952552	0.2997109126339	0.71992508855	0.198527864152	0.0396411293359	0.000323541232438	0.0396411293359	0.000323541232438	0.000323541232438	0.000323541232438	0.000323541232438	0.000323541232438	0.000323541232438
hhs10	201514	0.82499060787238	0.28328034712864	0.8120898413	0.0841918291954	0.0554336553588	0.0290880174439	0.00274237952888	0.00274237952888	0.00274237952888	0.00274237952888	0.00274237952888	0.00274237952888	0.00274237952888
hhs10	201515	0.52908841619449	0.29548402691337	0.813035786238	0.112545241549	0.0292735473778	0.0292735473778	0.00226741106528	0.00226741106528	0.00226741106528	0.00226741106528	0.00226741106528	0.00226741106528	0.00226741106528
hhs10	201516	0.70226145335663	0.3274935317574	0.852604103552	0.0904574021957	0.0447658029478	0.00152158641304	0.00152158641304	0.00152158641304	0.00152158641304	0.00152158641304	0.00152158641304	0.00152158641304	0.00152158641304
hhs10	201517	0.62281064018105	0.32877742069326	0.850556253064	0.0891232829918	0.0444855160457	0.00197936848734	0.00197936848734	0.00197936848734	0.00197936848734	0.00197936848734	0.00197936848734	0.00197936848734	0.00197936848734
